# Supplementary material for: Deep Sequencing of the Trypanosoma cruzi GP63 Surface Proteases Reveals Diversity and Diversifying Selection among Chronic and Congenital Chagas Disease Patients
Source: PLoS Negl Trop Dis. 2015 Apr 7;9(4):e0003458. doi: 10.1371/journal.pntd.0003458 (PMC4388557; doi:10.1371/journal.pntd.0003458)
Supplement: S1 Appendix — (GZ) [file pntd.0003458.s004.gz › Users/martin/Data/Data_analysis_Cruzi_deep_seq/Deep_cruzi_data/Data_cruzi_deep/cross_ref_table.txt]

Barcode	Sample code	Description
B00EVBD	PCC 251	Asymptomatic / Symptomatic Bolivia
B00EVBC	PCC 255	Asymptomatic / Symptomatic Bolivia
B00EVBB	PCC 226	Asymptomatic / Symptomatic Bolivia
B00EVBA	PCC 289	Asymptomatic / Symptomatic Bolivia
B00EVB9	PCC 499	Asymptomatic / Symptomatic Bolivia
B00EV7M	PCC 489	Asymptomatic / Symptomatic Bolivia
B00EV7L	PCC 456	Asymptomatic / Symptomatic Bolivia
B00EV7K	PCC 502	Asymptomatic / Symptomatic Bolivia
B00EV7J	PCC 149	Asymptomatic / Symptomatic Bolivia
B00EV7I	PCC 481	Asymptomatic / Symptomatic Bolivia
B00EV7H	PCC 480	Asymptomatic / Symptomatic Bolivia
B00EV7G	PCC 451	Asymptomatic / Symptomatic Bolivia
B00EV7F	PCC 263	Asymptomatic / Symptomatic Bolivia
B00EV7E	PCC 210	Asymptomatic / Symptomatic Bolivia
B00EV7D	PCC 253	Asymptomatic / Symptomatic Bolivia
B00EV7C	PCC 151	Asymptomatic / Symptomatic Bolivia
B00EV7B	PCC 295	Asymptomatic / Symptomatic Bolivia
B00EV7A	PCC 096	Asymptomatic / Symptomatic Bolivia
B00EV79	PCC 262	Asymptomatic / Symptomatic Bolivia
B00EV78	PCC 243	Asymptomatic / Symptomatic Bolivia
B00EV77	PCC 240	Asymptomatic / Symptomatic Bolivia
B00EV76	PCC 460	Asymptomatic / Symptomatic Bolivia
B00EV75	PCC 277	Asymptomatic / Symptomatic Bolivia
B00EV74	PCC 302	Asymptomatic / Symptomatic Bolivia
B00EV72	PCC 310	Asymptomatic / Symptomatic Bolivia
B00EV71	PCC 221	Asymptomatic / Symptomatic Bolivia
B00EV70	PCC 313	Asymptomatic / Symptomatic Bolivia
B00EV4F	Control1 I-VI mix	Cotrol mixes
B00EV4G	Control2 I-VI mix	Cotrol mixes
B00EV4H	Control3 I-VI mix	Cotrol mixes
B00EV4H	Control3 I-VI mix	Cotrol mixes
B00EV4I	Control4 I-VI mix	Cotrol mixes
B00EV4J	Control5 I-VI mix	Cotrol mixes
B00EV4K	Control6 I-VI mix	Cotrol mixes
B00EV4L	Control7 I-VI mix	Cotrol mixes
B00EV4M	Control8 I-VI mix	Cotrol mixes
B00EV55	6563	Goias - Chronic - clinical outcome variable
B00EV5A	6588	Goias - Chronic - clinical outcome variable
B00EV5D	6581	Goias - Chronic - clinical outcome variable
B00EV5E	6603	Goias - Chronic - clinical outcome variable
B00EV5H	6373	Goias - Chronic - clinical outcome variable
B00EV5I	6548	Goias - Chronic - clinical outcome variable
B00EV5K	6356	Goias - Chronic - clinical outcome variable
B00EV5L	6582	Goias - Chronic - clinical outcome variable
B00EV5N	6349	Goias - Chronic - clinical outcome variable
B00EV5O	6360	Goias - Chronic - clinical outcome variable
B00EV5P	6590	Goias - Chronic - clinical outcome variable
B00EV5U	6372	Goias - Chronic - clinical outcome variable
B00EV5V	6409	Goias - Chronic - clinical outcome variable
B00EV5X	6383	Goias - Chronic - clinical outcome variable
B00EV5Y	6345	Goias - Chronic - clinical outcome variable
B00EV5Z	6379	Goias - Chronic - clinical outcome variable
B00EV60	6382	Goias - Chronic - clinical outcome variable
B00EV61	6340	Goias - Chronic - clinical outcome variable
B00EV63	6378	Goias - Chronic - clinical outcome variable
B00EV64	6407	Goias - Chronic - clinical outcome variable
B00EV65	6339	Goias - Chronic - clinical outcome variable
B00EV66	6387	Goias - Chronic - clinical outcome variable
B00EV67	6400	Goias - Chronic - clinical outcome variable
B00EV68	6401	Goias - Chronic - clinical outcome variable
B00EV69	6385	Goias - Chronic - clinical outcome variable
B00EV6A	6380	Goias - Chronic - clinical outcome variable
B00EV6B	6403	Goias - Chronic - clinical outcome variable
B00EV6D	6386	Goias - Chronic - clinical outcome variable
B00EV7X	6452	Goias - Chronic - clinical outcome variable
B00EV7Y	6536	Goias - Chronic - clinical outcome variable
B00EV80	6453	Goias - Chronic - clinical outcome variable
B00EV81	6718	Goias - Chronic - clinical outcome variable (congen, mother)
B00EV83	6719	Goias - Chronic - clinical outcome variable
B00EV84	6423	Goias - Chronic - clinical outcome variable
B00EV85	6445	Goias - Chronic - clinical outcome variable
B00EV86	6687	Goias - Chronic - clinical outcome variable
B00EV87	6720	Goias - Chronic - clinical outcome variable (congen, infant)
B00EV88	6416	Goias - Chronic - clinical outcome variable
B00EV6L	CIUF 104_Bolivian_Mother_6	Paired congenital Bolivia
B00EV6K	CIUF 105_Bolivian_Infant_6	Paired congenital Bolivia
B00EV6R	CIUF 109_Bolivian_Mother_9	Paired congenital Bolivia
B00EV6M	CIUF 35_Bolivian_Infant_8	Paired congenital Bolivia
B00EV6G	CIUF 42_Bolivian_Infant_4	Paired congenital Bolivia
B00EV6E	CIUF 45_Bolivian_Infant_1	Paired congenital Bolivia
B00EV6I	CIUF 53_Bolivian_Infant_7	Paired congenital Bolivia
B00EV6F	CIUF 63_Bolivian_Mother_1	Paired congenital Bolivia
B00EV6J	CIUF 76_Bolivian_Mother_7	Paired congenital Bolivia
B00EV6P	CIUF 84_Bolivian_Mother_10	Paired congenital Bolivia
B00EV6O	CIUF 91_Bolivian_Infant_10	Paired congenital Bolivia
B00EV6N	CIUF 93_Bolivian_Mother_8	Paired congenital Bolivia
B00EV6Q	CIUF 98_Bolivian_Infant_9	Paired congenital Bolivia
B00EV7S	CIUF24_Bolivian_Infant_2	Paired congenital Bolivia
B00EV7U	CIUF25_Bolivian_Mother_3	Paired congenital Bolivia
B00EV6H	CIUF26_Bolivian_Mother_4	Paired congenital Bolivia
B00EV7V	CIUF31_Bolivian_Mother_2	Paired congenital Bolivia
B00EV7W	CIUF40_Bolivian_Infant_3	Paired congenital Bolivia
B00EV7R	CIUF65_Bolivian_Infant_5	Paired congenital Bolivia
B00EV7T	CIUF75_Bolivian_Mother_5	Paired congenital Bolivia
