# Supplementary material for: Deep Sequencing of the Trypanosoma cruzi GP63 Surface Proteases Reveals Diversity and Diversifying Selection among Chronic and Congenital Chagas Disease Patients
Source: PLoS Negl Trop Dis. 2015 Apr 7;9(4):e0003458. doi: 10.1371/journal.pntd.0003458 (PMC4388557; doi:10.1371/journal.pntd.0003458)
Supplement: S1 Appendix — (GZ) [file pntd.0003458.s004.gz › Users/martin/Data/Data_analysis_Cruzi_deep_seq/Deep_cruzi_data/Data_cruzi_deep/Goias_ND5/B00EV5D_S8_L001_joined_t.fasta]

>M01075:27:000000000-A4DAU:1:1101:15774:1478 1:N:0:8
AGAGTACACAGTTTGGGTTACACATTTGATTACCGGATGCGATAGAAGGACCAATACCTGTCTCTGCATTAATACATGCTGCCACGTTAGTTGTATGTGGAATAATATTAGGTAGTTTTGTATTTTGATGTTTTGAATTTTGATTTAGCTATTTTTATAGTATAATTTGTTGAGCAGTTGGAATAATAGTGTTAATGAGTCTATGTGTTTTTTATGAAACGGTATATAGCATTTAGTACAATATGTCCAAATAAGTTTTTCATTTTTTGTTGTCTTTGTTTAGATCTTTATCTAGGCTGTCTATTTTTTTGTTATCATATGTTTTACAAGGCATCATTTTTATAGTAATAGGAATATGAATACATATATTTTTTGGTTTACAGGATTTAAGATGTTATTTTTTTATATATTTTTGTGGTTGTATTTTAGC
>M01075:27:000000000-A4DAU:1:1101:12811:1951 1:N:0:8
AAAAGTACACAGTTTGGATTACACATTTGATTACCGGATGCGATAGAAGGACCAATACCTGTCTCTGCATTAATACATGCTGCCACGTTAGTTGTATGTGGAATAATATTAGGTAGTTTTGTATTTTGATGTTTTGAATTTTGATTTAGCTATTTTTATAGTATAATTTGTTGAGCAGTTGGAATAATAGTGTTAATGAGTCTATGTGTTTTTTAAACGGTATATAGCATTTAGTACAATATGTCCAAATAAGTTTTTCATTTTTTGTTGTCTTTGTTTAGATCTTTATCTAGGCTGTCTATTTTTTTGTTATCATATGTTTTACAAGGCATCATTTTTATAGTAATAGGAATATGAATACATATATTTTTTGGTTTACAGGATTTAAGATGTTATTTTTTTATATATTTTTGTGGTTGTATTTTGGCAA
>M01075:27:000000000-A4DAU:1:1101:15326:2054 1:N:0:8
AGAGTACACAGTTTGGATTGCACATTTGATTACCGGATGCGATAGAAGGACCAATACCTGTCTCTGCATTAATACATGCTGCCACGTTAGTTGTATGTGGAATAATATTAGGTAGTTTTGTATTTTGATGTTTTGAATTTTGATTTAGCTATTTTTATAGTATAATTTGTTGAGCAGTTGGAATAATAGTGTTAATGAGTCTATGTGTTTTTTATACGGTATATAGCATTTAGTACAATATGTCCAAATAAGTTTTTCATTTTTTGTTGTCTTTGTTTAGATCTTTATCTAGGCTGTCTATTTTTTTGTTATCATATGTTTTACAAGGCATCATTTTTATAGTAATAGGAATATGAATACATATATTTTTTGGTTTACAGGATTTAAGATGTTATTTTTTTATATATTTTTGTGGTTGTATTTTAGCAAG
>M01075:27:000000000-A4DAU:1:1101:17453:2375 1:N:0:8
AGAGTACACAGTTTGGATTACACATTTGATTACCGGATGCGATAGAAGGACCAATACCTGTCTCTGCATTAATACATGCTGCCACGTTAGTTGTATGTGGAATAATATTAGGTAGTTTTGTATTTTGATGTTTTGAATTTTGATTTAGCTATTTTTATAGTATAATTTGTTGAGCAGTTGGAATAATAGTGTTAATGAGTCTATGTGTTTTTTATAACGGTATATAGCATTTAGTACAATATGTCCAAATAAGTTTTTCATTTTTTGTTGTCTTTGTTTAGATCTTTATCTAGGCTGTCTATTTTTTTGTTATCATATGTTTTACAAGGCATCATTTTTATAGTAATAGGAATATGAATACATATATTTTTTGGTTTACAGGATTTAAGATGTTATTTTTTTATATATTTTTGTGGTTGTATTTTAGCAA
>M01075:27:000000000-A4DAU:1:1101:13965:2380 1:N:0:8
AAAGTACACAGTTTGGATTGCACATTTGATTACCGGATGCGATAGAAGGACCAATACCTGTCTCTGCATTAATACATGCTGCCACGTTAGTTGTATGTGGAATAATATTAGGTAGTTTTGTATTTTGATGTTTTGAATTTTGATTTAGCTATTTTTATAGTATAATTTGTTGAGCAGTTGGAATAATAGTGTTAATGAGTCTATGTGTTTTTTATAACGGTATATAGCATTTAGTACAATATGTCCAAATAAGTTTTTCATTTTTTGTTGTCTTTGTTTAGATCTTTATCTAGGCTGTCTATTTTTTGTTATCATATGTTTTACAAGGCATCATTTTTATAGTAATAGGAATATGAATACATATATTTTTTGGTTTACAGGATTTAAGATGTTATTTTTTTATATATTTTTGTGGTTGTATTTTAGCAAG
>M01075:27:000000000-A4DAU:1:1101:17215:2425 1:N:0:8
AAAGTACACAGTTTGGATTGCACATTTGATTACCGGATGCGATAGAAGGACCAATACCTGTCTCTGCATTAATACATGCTGCCACGTTAGTTGTATGTGGAATAATATTAGGTAGTTTTGTATTTTGATGTTTTGAATTTTGATTTAGCTATTTTTATAGTATAATTTGTTGAGCAGTTGGAATAATAGTGTTAATGAGTCTATGTGTTTTTTATAACGGTATATAGCATTTAGTACAATATGTCCAAATAAGTTTTTCATTTTTTGTTGTCTTTGTTTAGATCTTTATCTAGGCTGTCTATTTTTTTGTTATCATATGTTTTACAAGGCATCATTTTTATAGTAATAGGAATATGAATACATATATTTTTTGGTTTACAGGATTTAAGATGTTATTTTTTTATATATTTTTGTGGTTGTATTTTGGCAA
>M01075:27:000000000-A4DAU:1:1101:10512:2572 1:N:0:8
AGAGTACACAGTTTGGATTGCACATTTGATTACCGGATGCGATAGAAGGACCAATACCTGTCTCTGCATTAATACATGCTGCCACGTTAGTTGTATGTGGAATAATATTAGGTAGTTTTGTATTTTGATGTTTTGAATTTTGATTTAGCTATTTTTATAGTATAATTTGTTGAGCAGTTGGAATAATAGTGTTAATGAGTCTATGTGTTTTTTATGAAACGGTATATAGCATTTAGTACAATATGTCCAAATAAGTTTTTCATTTTTTGTTGTCTTTGTTTAGATCTTTATCTAGGCTGTCTATTTTTTTGTTATCATATGTTTTACAAGGCATCATTTTTATAGTAATAGGAATATGAATACATATATTTTTTGGTTTACAGGATTTAAGATGTTATTTTTTTATATATTTTTGTGGTTGTATTTTAGC
>M01075:27:000000000-A4DAU:1:1101:17368:2589 1:N:0:8
AAAGTACACAGTTTGGGTTACACATTTGATTACCGGATGCGATAGAAGGACCAATACCTGTCTCTGCATTAATACATGCTGCCACGTTAGTTGTATGTGGAATAATATTAGGTAGTTTTGTATTTTGATGTTTTGAATTTTGATTTAGCTATTTTTATAGTATAATTTGTTGAGCAGTTGGAATAATAGTGTTAATGAGTCTATGTGTTTTTTATACGGTATATAGCATTTAGTACAGTATGTCCAAATAAGTTTTTCATTTTTTGTTGTCTTTGTTTAGATCTTTATCTAGGCTGTCTATTTTTTTGTTATCATATGTTTTACAAGGCATCATTTTTATAGTAATAGGAATATGAATACATATATTTTTTGGTTTACAGGATTTAAGATGTTATTTTTTTATATATTTTTGTGGTTGTATTTTAGCAAG
>M01075:27:000000000-A4DAU:1:1101:16073:2666 1:N:0:8
AAAGTACACAGTTTGGATTACACATTTGATTACCGGATGCGATAGAAGGACCAATACCTGTCTCTGCATTAATACATGCTGCCACGTTAGTTGTATGTGGAATAATATTAGGTAGTTTTGTATTTTGATGTTTTGAATTTTGATTTAGCTATTTTTATAGTATAATTTGTTGAGCAGTTGGAATAATAGTGTTAATGAGTCTATGTGTTTTTTATACGGTATATAGCATTTAGTACAATATGTCCAAATAAGTTTTTCATTTTTTGTTGTCTTTGTTTAGATCTTTATCTAGGCTGTCTATTTTTTTGGTTATCATATGTTTTACAAGGCATCATTTTTATAGTAATAGGAATATGAATACATATATTTTTTGGTTTACAGGATTTAAGATGTTATTTTTTTATATATTTTTGTGGTTGTATTTTAGCAA
>M01075:27:000000000-A4DAU:1:1101:13289:2754 1:N:0:8
AGAGTACACAGTTTGGGCTGCACATTTGATTACCGGATGCGATAGAAGGACCAATACCTGTCTCTGCATTAATACATGCTGCCACGTTAGTTGTATGTGGAATAATATTAGGTAGTTTTGTATTTTGATGTTTTGAATTTTGATTTAGCTATTTTTATAGTATAATTTGTTGAGCAGTTGGAATAATAGTGTTAATGAGTCTATGTGTTTTTTATACGGTATATAGCATTTAGTACAATATGTCCAAATAAGTTTTTCATTTTTTGTTGTCTTTGTTTAGATCTTTATCTAGGCTGTCTATTTTTTTGTTATCATATGTTTTACAAGGCATCATTTTTATAGTAATAGGAATATGAATACATATATTTTTTGGTTTACAGGATTTAAGATGTTATTTTTTTATATACTTTTGTGGTTGTATTTTAGCAAG
>M01075:27:000000000-A4DAU:1:1101:16023:2938 1:N:0:8
AAAGTACACAGTTTGGGTTACACATTTGATTACCGGATGCGATAGAAGGACCAATACCTGTCTCTGCATTAATACATGCTGCCACGTTAGTTGTATGTGGAATAGTATTAGGTAGTTTTGTATTTTGATGTTTTGAATTTTGATTTAGCTATTTTTATAGTATAATTTGTTGAGCAGTTGGAATAATAGTGTTAATGAGTCTATGTGTTTTTTATACGGTATATAGCATTTAGTACAATATGTCCAAATAAGTTTTTCATTTTTTGTTGTCTTTGTTTAGATCTTTATCTAGGCTGTCTATTTTTTTGTTATCATATGTTTTACAAGGCATCATTTTTATAGTAATAGGAATATGAATACATATATTTTTTGGTTTACAGGATTTAAGATGTTATTTTTTTATATATTTTTGTGGTTGTATTTTAGCAAG
>M01075:27:000000000-A4DAU:1:1101:16006:2945 1:N:0:8
AAAGTACACAGTTTGGGTTACACATTTGATTACCGGATGCGATAGAAGGACCAATACCTGTCTCTGCATTAATACATGCTGCCACGTTAGTTGTATGTGGAATAGTATTAGGTAGTTTTGTATTTTGATGTTTTGAATTTTGATTTAGCTATTTTTATAGTATAATTTGTTGAGCAGTTGGAATAATAGTGTTAATGAGTCTATGTGTTTTTTATACGGTATATAGCATTTAGTACAATATGTCCAAATAAGTTTTTCATTTTTTGTTGTCTTTGTTTAGATCTTTATCTAGGCTGTCTATTTTTTTGTTATCATATGTTTTACAAGGCATCATTTTTATAGTAATAGGAATATGAATACATATATTTTTTGGTTTACAGGATTTAAGATGTTATTTTTTTATATATTTTTGTGGTTGTATTTTAGCAAG
>M01075:27:000000000-A4DAU:1:1101:15369:3124 1:N:0:8
AAAGTACACAGTTTGGGTTACACATTTGATTACCGGATGCGATAGAAGGACCAATACCTGTCTCTGCATTAATACATGCTGCCACGTTAGTTGTATGTGGAATAATATTAGGTAGTTTTGTATTTTGATGTTTTGAATTTTGATTTAGCTATTTTTATAGTATAATTTGTTGAGCAGTTGGAATAATAGTGTTAATGAGTCTATGTGTTTTTTATACGGTATATAGCATTTAGTACAATATGTCCAAATAAGTTTTTCATTTTTTGTTGTCTTTGTTTAGATCTTTATCTAGGCTGTCTATTTTTTTGTTATCATATGTTTTACAAGGCATCATTTTTATAGTAATAGGAATATGAATACATATATTTTTTGGTTTACAGGATTTAAGATGTTATTTTTTTATATATTTTTGTGGTTGTATTTTAGCAAG
>M01075:27:000000000-A4DAU:1:1101:10987:3263 1:N:0:8
AGAGTACACAGTTTGGATTACACATTTGATTACCGGATGCGATAGAAGGACCAATACCTGTCTCTGCATTAATACATGCTGCCACGTTAGTTGTATGTGGAATAATATTAGGTAGTTTTGTATTTTGATGTTTTGAATTTTGATTTAGCTATTTTTATAGTATAATTTGTTGAGCAGTTGGAATAATAGTGTTAATGAGTCTATGTGTTTTTTATACGGTATATAGCATTTAGTACAATATGTCCAAATAAGTTTTTCATTTTTTGTTGTCTTTGTTTAGATCTTTATCTAGGCTGTCTATTTTTTTGTTATCATATGTTTTACAAGGCATCATTTTTATAGTAATAGGAATATGAATACATATATTTTTTGGTTTACAGGATTTAAGATGTTATTTTTTTATATATTTTTGTGGTTGTATTTTAGCAAG
>M01075:27:000000000-A4DAU:1:1101:19120:3383 1:N:0:8
AAAGTACACAGTTTGGGTTACACATTTGATTACCGGATGCGATAGAAGGACCAATACCTGTCTCTGCATTGATACATGCTGCCACGTTAGTTGTATGTGGAATAATATTAGGTAGTTTTGTATTTTGATGTTTTGAATTTTGATTTAGCTATTTTTATAGTATAATTTGTTGAGCAGTTGGAATAATAGTGTTAATGAGTCTATGTGTTTTTTATACGGTATATAGCATTTAGTACAATATGTCCAAATAAGTTTTTCATTTTTTGTTGTCTTTGTTTAGATCTTTATCTAGGCTGTCTATTTTTTTGTTATCATATGTTTTACAAGGCATCATTTTTATAGTAATAGGAATATGAATACATATATTTTTTGGTTTACAGGATTTAAGATGTTATTTTTTTATATATTTTTGTGGTTGTATTTTAGCAAG
>M01075:27:000000000-A4DAU:1:1101:19100:3385 1:N:0:8
AAAGTACACAGTTTGGGTTACACATTTGATTACCGGATGCGATAGAAGGACCAATACCTGTCTCTGCATTGATACATGCTGCCACGTTAGTTGTATGTGGAATAATATTAGGTAGTTTTGTATTTTGATGTTTTGAATTTTGATTTAGCTATTTTTATAGTATAATTTGTTGAGCAGTTGGAATAATAGTGTTAATGAGTCTATGTGTTTTTTATACGGTATATAGCATTTAGTACAATATGTCCAAATAAGTTTTTCATTTTTTGTTGTCTTTGTTTAGATCTTTATCTAGGCTGTCTATTTTTTTGTTATCATATGTTTTACAAGGCATCATTTTTATAGTAATAGGAATATGAATACATATATTTTTTGGTTTACAGGATTTAAGATGTTATTTTTTTATATATTTTTGTGGTTGTATTTTAGCAAG
>M01075:27:000000000-A4DAU:1:1101:16027:3399 1:N:0:8
AGAGTACACAGTTTGGATTACACATTTGATTACCGGATGCGATAGAAGGACCAATACCTGTCTCTGCATTAATACATGCTGCCACGTTAGTTGTATGTGGAATAATATTAGGTAGTTTTGTATTTTGATGTTTTGAATTTTGATTTAGCTATTTTTATAGTATAATTTGTTGAGCAGTTGGAATAATAGTGTTAATGAGTCTATGTGTTTTTTATACGGTATATAGCATTTAGTACAATATGTCCAAATAAGTTTTTCATTTTTTGTTGTCTTTGTTTAGATCTTTATCTAGGCTGTCTATTTTTTTGTTATCATATGTTTTACAAGGCATCATTTTTATAGTAATAGGAATATGAATACATATATTTTTTGGTTTACAGGATTTAAGATGTTATTTTTTTATATATTTTTGTGGTTGTATTTTAGCAAG
>M01075:27:000000000-A4DAU:1:1101:8780:3468 1:N:0:8
AGTACACAGTTTGGATTACACATTTGATTACCGGATGCGATAGAAGGACCAATACCTGTCTCTGCATTAATACATGCTGCCACGTTAGTTGTATGTGGAATAATATTAGGTAGTTTTGTATTTTGATGTTTTGAATTTTGATTTAGCTATTTTTATAGTATAATTTGTTGAGCAGTTGGAATAATAGTGTTAATGAGTCTATGTGTTTTTTATAACGAAACGGTATATAGCATTTAGTACAATATGTCCAAATAAGTTTTTCATTTTTTGTTGTCTTTGTTTAGATCTTTATCTAGGCTGTCTATTTTTTTGTTATCATATGTTTTACAAGGCATCATTTTTATAGTAATAGGAATATGAATACATATATTTTTTGGTTTACAGGATTTAAGATGTTATTTTTTTATATATTTTTGTGGTTGTATTTTAG
>M01075:27:000000000-A4DAU:1:1101:8762:3475 1:N:0:8
AAAGTACACAGTTTGGATTACACATTTGATTACCGGATGCGATAGAAGGACCAATACCTGTCTCTGCATTAATACATGCTGCCACGTTAGTTGTATGTGGAATAATATTAGGTAGTTTTGTATTTTGATGTTTTGAATTTTGATTTAGCTATTTTTATAGTATAATTTGTTGAGCAGTTGGAATAATAGTGTTAATGAGTCTATGTGTTTTTTATCGAAACGGTATATAGCATTTAGTACAATATGTCCAAATAAGTTTTTCATTTTTTGTTGTCTTTGTTTAGATCTTTATCTAGGCTGTCTATTTTTTTGTTATCATATGTTTTACAAGGCATCATTTTTATAGTAATAGGAATATGAATACATATATTTTTTGGTTTACAGGATTTAAGATGTTATTTTTTTATATATTTTTGTGGTTGTATTTTAG
>M01075:27:000000000-A4DAU:1:1101:9237:3527 1:N:0:8
AAAGTACACAGTTTGGACTACACATTTGATTACCGGATGCGATAGAAGGACCAATACCTGTCTCTGCATTAATACATGCTGCCACGTTAGTTGTATGTGGAATAATATTAGGTAGTTTTGTATTTTGATGTTTTGAATTTTGATTTAGCTATTTTTATAGTATAATTTGTTGAGCAGTTGGAATAATAGTGTTAATGAGTCTATGTGTTTTTTATACGGTATATAGCATTTAGTACAATATGTCCAAATAAGTTTTTCATTTTTTGTTGTCTTTGTTTAGATCTTTATCTAGGCTGTCTATTTTTTTGTTATCATATGTTTTACAAGGCATCATTTTTATAGTAATAGGAATATGAATACATATATTTTTTGGTTTACAGGATTTAAGATGTTATTTTTTTATATATTTTTGTGGTTGTATTTTAGCAAG
>M01075:27:000000000-A4DAU:1:1101:12799:3594 1:N:0:8
AAAGTACACAGTTTGGGTTACACATTTGATTACCGGATGCGATAGAAGGACCAATACCTGTCTCTGCATTAATACATGCTGCCACGTTAGTTGTATGTGGAATAATATTAGGTAGTTTTGTATTTTGATGTTTTGAATTTTGATTTAGCTATTTTTATAGTATAATTTGTTGAGCAGTTGGAATAATAGTGTTAATGAGTCTATGTGTTTTTTATACGGTATATAGCATTTAGTACAATATGTCCAAATAAGTTTTTCATTTTTTGTTGTCTTTGTTTAGATCTTTATCTAGGCTGTCTATTTTTTTGTTATCATATGTTTTACAAGGCATCATTTTTATAGTAATAGGAATATGAATACATATATTTTTTGGTTTACAGGATTTAAGATGTCATTTTTTTATATATTTTTGTGGTTGTATTTTAGCAAG
>M01075:27:000000000-A4DAU:1:1101:19831:3601 1:N:0:8
AAAGTACACAGTTTGGGTTACACATTTGATTACCGGATGCGATAGAAGGACCAATACCTGTCTCTGCATTAATACGTGCTGCCACGTTAGTTGTATGTGGAATAATATTAGGTAGTTTTGTATTTTGATGTTTTGAATTTTGATTTAGCTATTTTTATAGTATAATTTGTTGAGCAGTTGGAATAATAGTGTTAATGAGTCTATGTGTTTTTTATACGGTATATAGCATTTAGTACAATATGTCCAAATAAGTTTTTCATTTTTTGTTGTCTTTGTTTAGATCTTTATCTAGGCTGTCTATTTTTTTGTTATCATATGTTTTACAAGGCATCATTTTTATAGTAATAGGAATATGAATACATATATTTTTTGGTTTACAGGATTTAAGATGTTATTTTTTTATATATTTTTGTGGTTGTATTTTAGCAAG
>M01075:27:000000000-A4DAU:1:1101:14509:3658 1:N:0:8
AAAGTACACAGTTTGGGTTACACATTTGATTACCGGATGCGATAGAAGGACCAATACCTGTCTCTGCATTAATACATGCTGCCACGTTAGTTGTATGTGGAATAATATTAGGTAGTTTTGTATTTTGATGTTTTGAATTTTGATTTAGCTATTTTTATAGTATAATTTGTTGAGCAGTTGGAATAATAGTGTTAATGAGTCTATGTGTTTTTTATACGGTATATAGCATTTAGTACAATATGTCCAAATAAGTTTTTCATTTTTTGTTGTCTTTGTTTAGATCTTTATCTAGGCTGTCTATTTTTTTGTTATCATATGTTTTACAAGGCATCATTTTTATAGTAATAGGAATATGAATACATATATTTTTTGGTTTACAGGATTTAAGATGTTATTTTTTTATATATTTTTGTGGTTGTATTTTAGCAAG
>M01075:27:000000000-A4DAU:1:1101:19431:3697 1:N:0:8
AGAGTACACAGTTTGGGTTGCACATTTGATTACCGGATGCGATAGAAGGACCAATACCTGTCTCTGCATTAATACATGCTGCCACGTTAGTTGTATGTGGAATAATATTAGGTAGTTTTGTATTTTGATGTTTTGAATTTTGATTTAGCTATTTTTATAGTATAATTTGTTGAGCAGTTGGAATAATAGTGTTAATGAGTCTATGTGTTTTTTATACGGTATATAGCATTTAGTACAATATGTCCAAATAAGTTTTTCATTTTTTGTTGTCTTTGTTTAGATCTTTATCTAGGCTGTCTATTTTTTTGTTATCATATGTTTTACAAGGCATCATTTTTATAGTAATAGGAATATGAATACATATATTTTTTGGTTTACAGGATTTAAGATGTTATTTTTTTATATATTTTTGTGGTTGTATTTTAGCAAG
>M01075:27:000000000-A4DAU:1:1101:20706:3755 1:N:0:8
AGAGTACACAGTTTGGGTTGCACATTTGATTACCGGATGCGATAGAAGGACCAATACCTGTCTCTGCATTAATACATGCTGCCACGTTAGTTGTATGTGGAATAATATTAGGTAGTTTTGTATTTTGATGTTTTGAATTTTGATTTAGCTATTTTTATAGTATAATTTGTTGAGCAGTTGGAATAATAGTGTTAATGAGTCTATGTGTTTTTTATACGGTATATAGCATTTAGTACAATATGTCCAAATAAGTTTTTCATTTTTTGTTGTCTTTGTTTAGATCTTTATCTAGGCTGTCTATTTTTTTGTTATCATATGTTTTACAAGGCATCATTTTTATAGTAATAGGAATATGAATACATATATTTTTTGGTTTACAGGATTTAAGATGTTATTTTTTTATATATTTTTGTGGTTGTATTTTAGCAAG
>M01075:27:000000000-A4DAU:1:1101:10083:3833 1:N:0:8
AAAGTACACAGTTTGGGTTGCACATTTGATTACCGGATGCGATAGAAGGACCAATACCTGTCTCTGCATTAATACATGCTGCCACGTTAGTTGTATGTGGAATAATATTAGGTAGTTTTGTATTTTGATGTTTTGAATTTTGATTTAGCTATTTTTATAGTATAATTTGTTGAGCAGTTGGAATAATAGTGTTAATGAGTCTATGTGTTTTTTATACGGTATATAGCATTTAGTACAATATGTCCAAATAAGTTTTTCATTTTTTGTTGTCTTTGTTTAGATCTTTATCTAGGCTGTCTATTTTTTTGTTATCATATGTTTTACAAGGCATCATTTTTATAGTAATAGGAATATGAATACATATATTTTTTGGTTTACAGGATTTAAGATGTTATTTTTTTATATATTTTTGTGGTTGTATTTTAGCAAG
>M01075:27:000000000-A4DAU:1:1101:19853:3936 1:N:0:8
AAAGTACACAGTTTGGATTACACATTTGATTACCGGATGCGATAGAAGGACCAATACCTGTCTCTGCATTAATACATGCTGCCACGTTAGTTGTATGTGGAATAATATTAGGTAGTTTTGTATTTTGATGTTTTGAATTTTGATTTAGCTATTTTTATAGTATAATTTGTTGAGCAGTTGGAATAATAGTGTTAATGAGTCTATGTGTTTTTTATACGGTATATAGCATTTAGTACAATATGTCCAAATAAGTTTTTCATTTTTTGTTGTCTTTGTTTAGATCTTTATCTAGGCTGTCTATTTTTTTGTTATCATATGTTTTACAAGGCATCATTTTTATAGTAATAGGAATATGAATACATATATTTTTTGGTTTACAGGATTTAAGATGTTATTTTTTTATATATTTTTGTGGTTGTATTTTAGCAAG
>M01075:27:000000000-A4DAU:1:1101:19425:3938 1:N:0:8
AAAGTACACAGTTTGGGTTACACATTTGATTACCGGATGCGATAGAAGGACCAATACCTGTCTCTGCATTAATACATGCTGCCACGTTAGTTGTATGTGGAATAATATTAGGTAGTTTTGTATTTTGATGTTTTGAATTTTGATTTAGCTATTTTTATAGTATAATTTGTTGAGCAGTTGGAATAATAGTGTTAATGAGTCTATGTGTTTTTTATACGGTATATAGCATTTAGTACAATATGTCCAAATAAGTTTTTCATTTTTTGTTGTCTTTGTTTAGATCTTTATCTAGGCTGTCTATTTTTTTGTTATCATATGTTTTACAAGGCATCATTTTTATAGTAATAGGAATATGAATACATATATTTTTTGGTTTACAGGATTTAAGATGTTATTTTTTTATATATTTTTGTGGTTGTATCTTAGCAAG
>M01075:27:000000000-A4DAU:1:1101:16349:3958 1:N:0:8
AGAGTACACAGTTTGGATTACACATTTGATTACCGGATGCGATAGAAGGACCAATACCTGTCTCTGCATTAATACATGCTGCCACGTTAGTTGTATGTGGAATAATATTAGGTAGTTTTGTATTTTGATGTTTTGAATTTTGATTTAGCTATTTTTATAGTATAATTTGTTGAGCAGTTGGAATAATAGTGTTAATGAGTCTATGTGTTTTTTATACGGTATATAGCATTTAGTACAATATGTCCAAATAAGTTTTTCATTTTTTGTTGTCTTTGTTTAGATCTTTATCTAGGCTGTCTATTTTTTTGTTATCATATGTTTTACAAGGCATCATTTTTATAGTAATAGGAATATGAATACATATATTTTTTGGTTTACAGGATTTAAGATGTTATTTTTTTATATATTTTTGTGGTTGTATTTTAGCAAG
>M01075:27:000000000-A4DAU:1:1101:17190:4043 1:N:0:8
AGAGTACACAGTTTGGGTTACACATTTGATTACCGGATGCGATAGAAGGACCAATACCTGTCTCTGCATTAATACATGCTGCCACGTTAGTTGTATGTGGAATAATATTAGGTAGTTTTGTATTTTGATGTTTTGAATTTTGATTTAGCTATTTTTATAGTATAATTTGTTGAGCAGTTGGAATAATAGTGTTAATGAGTCTATGTGTTTTTTATACGGTATATAGCATTTAGTACAATATGTCCAAATAAGTTTTTCATTTTTTGTTGTCTTTGTTTAGATCTTTATCTAGGCTGTCTATTTTTTTGTTATCATATGTTTTACAAGGCATCATTTTTATAGTAATAGGAATATGAATACATATATTTTTTGGTTTACAGGATTTAAGATGTTATTTTTTTATATATTTTTGTGGTTGTATTTTGGCAAG
>M01075:27:000000000-A4DAU:1:1101:9972:4095 1:N:0:8
AAAGTACACAGTTTGGATTGCACATTTGATTACCGGATGCGATAGAAGGACCAATACCTGTCTCTGCATTAATACATGCTGCCACGTTAGTTGTATGTGGAATAATATTAGGTAGTTTTGTATTTTGATGTTTTGAATTTTGATTTAGCTATTTTTATAGTATAATTTGTTGAGCAGTTGGAATAATAGTGTTAATGAGTCTATGTGTTTTTTATACGGTATATAGCATTTAGTACAATATGTCCAAATAAGTTTTTCATTTTTTGTTGTCTTTGTTTAGATCTTTATCTAGGCTGTCTATTTTTTTGTTATCATATGTTTTACAAGGCATCATTTTTATAGTAATAGGAATATGAATACATATATTTTTTGGTTTACAGGATTTAAGATGTTATTTTTTTATATATTTTTGTGGTTGTATTTTAGCAAG
>M01075:27:000000000-A4DAU:1:1101:18691:4104 1:N:0:8
AGAGTACACAGTTTGGATTGCACATTTGATTACCGGATGCGATAGAAGGACCAATACCTGTCTCTGCATTAATACATGCTGCCACGTTAGTTGTATGTGGAATAATATTAGGTAGTTTTGTATTTTGATGTTTTGAATTTTGATTTAGCTATTTTTATAGTATAATTTGTTGAGCAGTTGGAATAATAGTGTTAATGAGTCTATGTGTTTTTTATAACGGTATATAGCATTTAGTACAATATGTCCAAATAAGTTTTTCATTTTTTGTTGTCTTTGTTTAGATCTTTATCTAGGCTGTCTATTTTTTTGTTATCATATGTTTTACAAGGCATCATTTTTATAGTAATAGGAATATGAATACATATATTTTTTGGTTTACAGGATTTAAGATGTTATTTTTTTATATATTTTTGTGGTTGTATTTTAGCAA
>M01075:27:000000000-A4DAU:1:1101:14217:4110 1:N:0:8
AAAGTACACAGTTTGGGTTACACATTTGATTACCGGATGCGATAGAAGGACCAATACCTGTCTCTGCATTAATACATGCTGCCACGTTAGTTGTATGTGGAATAATATTAGGTAGTTTTGTATTTTGATGTTTTGAATTTTGATTTAGCTATTTTTATAGTATAATTTGTTGAGCAGTTGGAGTAATAGTGTTAATGAGTCTATGTGTTTTTTATACGGTATATAGCATTTAGTACAATATGTCCAAATAAGTTTTTCATTTTTTGTTGTCTTTGTTTAGATCTTTATCTAGGCTGTCTATTTTTTTGTTATCATATGTTTTACAAGGCATCATTTCTATAGTAATAGGAATATGAATACATATATTTTTTGGTTTACAGGATTTAAGATGTTATTTTTTTATATATTTTTGTGGTTGTATTTTAGCAAG
>M01075:27:000000000-A4DAU:1:1101:9180:4236 1:N:0:8
AGAGTACACAGTTTGGATTGCACATTTGATTACCGGATGCGATAGAAGGACCAATACCTGTCTCTGCATTAATACATGCTGCCACGTTAGTTGTATGTGGAATAATATTAGGTAGTTTTGTATTTTGATGTTTTGAATTTTGATTTAGCTATTTTTATAGTATAATTTGTTGAGCAGTTGGAATAATAGTGTTAATGAGTCTATGTGTTTTTTATACGGTATATAGCATTTAGTACAATATGTCCAAATAAGTTTTTCATTTTTTGTTGTCTTTGTTTAGATCTTTATCTAGGCTGTCTATTTTTTTGTTATCATATGTTTTACAAGGCATCATTTTTATAGTAATAGGAATATGAATACATATATTTTTTGGTTTACAGGATTTAAGATGTTATTTTTTTATATATTTTTGTGGTTGTATCTTAGCAAG
>M01075:27:000000000-A4DAU:1:1101:21195:4369 1:N:0:8
AAAGTACACAGTTTGGATTGCACATTTGATTACCGGATGCGATAGAAGGACCAATACCTGTCTCTGCATTAATACATGCTGCCACGTTAGTTGTATGTGGAATAATATTAGGTAGTTTTGTATTTTGATGTTTTGAATTTTGATTTAGCTATTTTTATAGTATAATTTGTTGAGCAGTTGGAATAATAGTGTTAATGAGTCTATGTGTTTTTTATACGGTATATAGCATTTAGTACAATATGTCCAAATAAGTTTTTCATTTTTTGTTGTCTTTGTTTAGATCTTTATCTAGGCTGTCTATTTTTTTGTTATCATATGTTTTACAAGGCATCATTTTTATAGTAATAGGAATATGAATACATATATTTTTTGGTTTACAGGATTTAAGATGTTATTTTTTTATATAGTTTTGTGGTTGTATTTTAGCAAG
>M01075:27:000000000-A4DAU:1:1101:8874:4376 1:N:0:8
AAAGTACACAGTTTGGATTACACATTTGATTACCGGATGCGATAGAAGGACCAATACCTGTCTCTGCATTAATACATGCTGCCACGTTAGTTGTATGTGGAATAATATTAGGTAGTTTTGTATTTTGATGTTTTGAATTTTGATTTAGCTATTTTTATAGTATAATTTGTTGAGCAGTTGGAATAATAGTGTTAATGAGTCTATGTGTTTTTTATACGGTATATAGCATTTAGTACAATATGTCCAAATAAGTTTTTCATTTTTTGTTGTCTTTGTTTAGATCTTTATCTAGGCTGTCTATTTTTTTGTTATCATATGTTTTACAAGGCATCATTTTTATAGTAATAGGAATATGAATACATATATTTTTTGGTTTACAGGATTTAAGATGTTATTTTTTTATATATTTTTGTGGTTGTATCTTAGCAAG
>M01075:27:000000000-A4DAU:1:1101:8890:4383 1:N:0:8
AAAGTACACAGTTTGGATTACACATTTGATTACCGGATGCGATAGAAGGACCAATACCTGTCTCTGCATTAATACATGCTGCCACGTTAGTTGTATGTGGAATAATATTAGGTAGTTTTGTATTTTGATGTTTTGAATTTTGATTTAGCTATTTTTATAGTATAATTTGTTGAGCAGTTGGAATAATAGTGTTAATGAGTCTATGTGTTTTTTATACGGTATATAGCATTTAGTACAATATGTCCAAATAAGTTTTTCATTTTTTGTTGTCTTTGTTTAGATCTTTATCTAGGCTGTCTATTTTTTTGTTATCATATGTTTTACAAGGCATCATTTTTATAGTAATAGGAATATGAATACATATATTTTTTGGTTTACAGGATTTAAGATGTTATTTTTTTATATATTTTTGTGGTTGTATCTTAGCAAG
>M01075:27:000000000-A4DAU:1:1101:8875:4396 1:N:0:8
AAAGTACACAGTTTGGATTACACATTTGATTACCGGATGCGATAGAAGGACCAATACCTGTCTCTGCATTAATACATGCTGCCACGTTAGTTGTATGTGGAATAATATTAGGTAGTTTTGTATTTTGATGTTTTGAATTTTGATTTAGCTATTTTTATAGTATAATTTGTTGAGCAGTTGGAATAATAGTGTTAATGAGTCTATGTGTTTTTTATACGGTATATAGCATTTAGTACAATATGTCCAAATAAGTTTTTCATTTTTTGTTGTCTTTGTTTAGATCTTTATCTAGGCTGTCTATTTTTTTGTTATCATATGTTTTACAAGGCATCATTTTTATAGTAATAGGAATATGAATACATATATTTTTTGGTTTACAGGATTTAAGATGTTATTTTTTTATATATTTTTGTGGTTGTATCTTAGCAAG
>M01075:27:000000000-A4DAU:1:1101:18526:4401 1:N:0:8
GTACACAGTTTGGATTGCACATTTGATTACCGGATGCGATAGAAGGACCAATACCTGTCTCTGCATTAATACATGCTGCCACGTTAGTTGTATGTGGAATAATATTAGGTAGTTTTGTATTTTGATGTTTTGAATTTTGATTTAGCTATTTTTATAGTATAATTTGTTGAGCAGTTGGAATAATAGTGTTAATGAGTCTATGTGTTTTTTATAATACGGTATATAGCATTTAGTACAATATGTCCAAATAAGTTTTTCATTTTTTGTTGTCTTTGTTTAGATCTTTATCTAGGCTGTCTATCTTTTTGTTATCATATGTTTTACAAGGCATCATTTTTATAGTAATAGGAATATGAATACATATATTTTTTGGTTTACAGGATTTAAGATGTTATTTTTTTATATATTTTTGTGGTTGTATTTTAGCAAG
>M01075:27:000000000-A4DAU:1:1101:18429:4404 1:N:0:8
AAAGTACACAGTTTGGGTTACACATTTGATTACCGGATGCGATAGAAGGACCAATACCTGTCTCTGCATTAATACATGCTGCCACGTTAGTTGTATGTGGAATAATATTAGGTAGTTTTGTATTTTGATGTTTTGAATTTTGATTTAGCTATTTTTATAGTATAATTTGTTGAGCAGTTGGAATAATAGTGTTAATGAGTCTATGTGTTTTTTATACGGTATATAGCATTTAGTACAATATGTCCAAATAAGTTTTTCATTTTTTGTTGTCTTTGTTTAGATCTTTATCTAGGCTGTCTATTTTTTTGTTATCATATGTTTTACAAGGCATCATTTTTATAGTAATAGGAATATGAATACATATATTTTTTGGTTTACAGGATTTAAGATGTTATTTTTTTATATATTTTTGTGGTTGTATTTTAGCAAG
>M01075:27:000000000-A4DAU:1:1101:18391:4485 1:N:0:8
AAAGTACACAGTTTGGATTACATATTTGATTACCGGATGCGATAGAAGGACCAATACCTGTCTCTGCATTAATACATGCTGCCACGTTAGTTGTATGTGGAATAATATTAGGTAGTTTTGTATTTTGATGTTTTGAATTTTGATTTAGCTATTTTTATAGTATAATTTGTTGAGCAGTTGGAATAATAGTGTTAATGAGTCTATGTGTTTTTTATACGGTATATAGCATTTAGTACAATATGTCCAAATAAGTTTTTCATTTTTTGTTGTCTTTGTTTAGATCTTTATCTAGGCTGTCTATTTTTTTGTTATCATATGTTTTACAAGGCATCATTTTTATAGTAATAGGAATATGAATACATATATTTTTTGGTTTACAGGATTTAAGATGTTATTTTTTTATATATTTTTGTGGTTGTATTTTAGCAAG
>M01075:27:000000000-A4DAU:1:1101:22980:4541 1:N:0:8
AGAGTACACAGTTTGGATTGCACATTTGATTACCGGATGCGATAGAAGGACCAATACCTGTCTCTGCATTAATACATGCTGCCACGTTAGTTGTATGTGGAATAATATTAGGTAGTTTTGTATTTTGATGTTTTGAATTTTGATTTAGCTATTTTTATAGTATAATTTGTTGAGCAGTTGGAATAATAGTGTTAATGAGTCTATGTGTTTTTTATACGGTATATAGCATTTAGTACAATATGTCCAAATAAGTTTTTCATTTTTTGTTGTCTTTGTTTAGATCTTTATCTAGGCTGTCTATTTTTTTGTTATCATATGTTTTACAAGGCATCATTTTTATAGTAATAGGAATATGAATACATATATTTTTTGGTTTACAGGATTTAAGATGTTATTTTTTTATACATTTTTGTGGTTGTATTTTAGCAAG
>M01075:27:000000000-A4DAU:1:1101:7279:4553 1:N:0:8
AGAGTACACGGTTTGGATTGCACATTTGATTACCGGATGCGATAGAAGGACCAATACCTGTCTCTGCATTAATACATGCTGCCACGTTAGTTGTATGTGGAATAATATTAGGTAGTTTTGTATTTTGATGTTTTGAATTTTGATTTAGCTATTTTTATAGTATAATTTGTTGAGCAGTTGGAATAATAGTGTTAATGAGTCTATGTGTTTTTTATGAAACGGTATATAGCATTTAGTACAATATGCCCAAATANGTTTTTCATTTTTTGTNGTCTTTGTTTAGATCTTTATCTAGGCTGTCTATTTTTTTGTTATCATATGTTTTACAAGGCATCATTTTTATAGTAATAGGAATATGAATACATATATTTTTTGGTTTACAGGATTTAAGATGTTATTTTTTTATATATTTTTGTGGTTGTATTTTAGC
>M01075:27:000000000-A4DAU:1:1101:9262:4567 1:N:0:8
AAAGTACACAGTTTGGGTTGCACATTTGATTACCGGATGCGATAGAAGGACCAATACCTGTCTCTGCATTAATACATGCTGCCACGTTAGTTGTATGTGGAATAATATTAGGTAGTTTTGTATTTTGATGTTTTGAATTTTGATTTAGCTATTTTTATAGTATAATTTGTTGAGCAGTTGGAATAATAGTGTTAATGAGTCTATGTGTTTTTTATACGGTATATAGCATTTAGTACAATATGTCCAAATAAGTTTTTCATTTTTTGTTGTCTTTGTTTAGATCTTTATCTAGGCTGTCTATTTTTTTGTTATCATATGTTTTACAAGGCATCATTTTTATAGTAATAGGAATATGAATACATATATTTTTTGGTTTACAGGATTTAAGATGTTATTTTTTTATATATTTTTGTGGTTGTATCTTGGCAAG
>M01075:27:000000000-A4DAU:1:1101:9243:4569 1:N:0:8
AAAGTACACAGTTTGGGTTGCACATTTGATTACCGGATGCGATAGAAGGACCAATACCTGTCTCTGCATTAATACATGCTGCCACGTTAGTTGTATGTGGAATAATATTAGGTAGTTTTGTATTTTGATGTTTTGAATTTTGATTTAGCTATTTTTATAGTATAATTTGTTGAGCAGTTGGAATAATAGTGTTAATGAGTCTATGTGTTTTTTATACGGTATATAGCATTTAGTACAATATGTCCAAATAAGTTTTTCATTTTTTGTTGTCTTTGTTTAGATCTTTATCTAGGCTGTCTATTTTTTTGTTATCATATGTTTTACAAGGCATCATTTTTATAGTAATAGGAATATGAATACATATATTTTTTGGTTTACAGGATTTAAGATGTTATTTTTTTATATATTTTTGTGGTTGTATCTTGGCAAG
>M01075:27:000000000-A4DAU:1:1101:9216:4595 1:N:0:8
AGAGTACACAGTTTGGATTACACATTTGATTACCGGATGCGATAGAAGGACCAATACCTGTCTCTGCATTAATACATGCTGCCACGTTAGTTGTATGTGGAATAATATTAGGTAGTTTTGTATTTTGATGTTTTGAATTTTGATTTAGCTATTTTTATAGTATAATTTGTTGAGCAGTTGGAATAATAGTGTTAATGAGTCTATGTGTTTTTTATACGGTATATAGCATTTAGTACAATATGTCCAAATAAGTTTTTCATTTTTTGTTGTCTTTGTTTAGATCTTTATCTAGGCTGTCTATTTTTTTGTTATCATATGTTTTACAAGGCATCATTTTTATAGTAATAGGAATATGAATACATATATTTTTTGGTTTACAGGATTTAAGATGTTATTTTTTTATATATTTTTGTGGTTGTATTTTAGCAAG
>M01075:27:000000000-A4DAU:1:1101:19976:4637 1:N:0:8
AAAGTACACAGTTTGGATTACACATTTGATTACCGGATGCGATAGAAGGACCAATACCTGTCTCTGCATTAATACATGCTGCCACGTTAGTTGTATGTGGAATAATATTAGGTAGTTTTGTATTTTGATGTTTTGAATTTTGATTTAGCTATTTTTATAGTATAATTTGTTGAGCAGTTGGAATAATAGTGTTAATGAGTCTATGTGTTTTTTATACGGTATATAGCATTTAGTACAATATGTCCAAATAAGTTTTTCATTTTTTGTTGTCTTTGTTTAGATCTTTATCTAGGCTGTCTATTTTTTTGTTATCATATGTTTTACAAGGCATCATTTTTATAGTAATAGGAATATGAATACATATATTTTTTGGTTTACAGGATTTAAGATGTTATTTTTTTATATATTTTTGTGGTTGTATTTTAGCAAG
>M01075:27:000000000-A4DAU:1:1101:22860:4715 1:N:0:8
AGAGTACACAGTTTGGATTACACATTTGATTACCGGATGCGATAGAAGGACCAATACCTGTCTCTGCATTAATACATGCTGCCACGTTAGTTGTATGTGGAATAATATTAGGTAGTTTTGTATTTTGATGTTTTGAATTTTGATTTAGCTATTTTTATAGTATAATTTGTTGAGCAGTTGGAATAATAGTGTTAATGAGTCTATGTGTTTTTTATAACGGTATATAGCATTTAGTACAATATGTCCAAATAAGCTTTTCATTTTTTGTTGTCTTTGTTTAGATCTTTATCTAGGCTGTCTATTTTTTTGTTATCATATGTTTTACAAGGCATCATTTTTATAGTAATAGGAATATGAATACATATATTTTTTGGTTTACAGGATTTAAGATGTTATTTTTTTATATATTTTTGTGGTTGTATTTTAGCAA
>M01075:27:000000000-A4DAU:1:1101:15995:4728 1:N:0:8
AAAGTACACAGTTTGGGTTACACATTTGATTACCGGATGCGATAGAAGGACCAATACCTGTCTCTGCATTAATACATGCTGCCACGTTAGTTGTATGTGGAATAATATTAGGTAGTTTTGTATTTTGATGTTTTGAATTTTGATTTAGCTATTTTTATAGTATAATTTGTTGAGCAGTTGGAATAATAGTGTTAATGAGTCTATGTGTTTTTTATACGGTATATAGCATTTAGTACAATATGTCCAAATAAGTTTTTCATTTTTTGTTGTCTTTGTTTAGATCTTTATCTAGGCTGTCTATTTTTTTGTTATCATATGTTTTACAAGGCATCATTTTTATAGTAATAGGAATATGAATACATATATTTTTTGGTTTACAGGATTTAAGATGTTATTTTTTTATATATTTTTGTGGTTGTATTTTAGCAAG
>M01075:27:000000000-A4DAU:1:1101:9677:4732 1:N:0:8
AGAGTACACAGTTTGGATTACACATTTGATTACCGGATGCGATAGAAGGACCAATACCTGTCTCTGCATTAATACATGCTGCCACGTTAGTTGTATGTGGAATAATATTAGGTAGTTTTGTATTTTGATGTTTTGAATTTTGATTTAGCTATTTTTATAGTATAATTTGTTGAGCAGTTGGAATAATAGTGTTAATGAGTCTATGTGTTTTTTATACGGTATATAGCATTTAGTACAATATGTCCAAATAAGTTTTTCATTTTTTGTTGTCTTTGTTTAGATCTTTATCTAGGCTGTCTATTTTTTTGTTATCATATGTTTTACAAGGCATCATTTTTATAGTAATAGGAATATGAATACATATATTTTTTGGTTTACAGGATTTAAGATGTTATTTTTTTATATATTTTTGTGGTTGTATTTTGGCAAG
>M01075:27:000000000-A4DAU:1:1101:15977:4739 1:N:0:8
AAAGTACACAGTTTGGGTTACACATTTGATTACCGGATGCGATAGAAGGACCAATACCTGTCTCTGCATTAATACATGCTGCCACGTTAGTTGTATGTGGAATAATATTAGGTAGTTTTGTATTTTGATGTTTTGAATTTTGATTTAGCTATTTTTATAGTATAATTTGTTGAGCAGTTGGAATAATAGTGTTAATGAGTCTATGTGTTTTTTATACGGTATATAGCATTTAGTACAATATGTCCAAATAAGTTTTTCATTTTTTGTTGTCTTTGTTTAGATCTTTATCTAGGCTGTCTATTTTTTTGTTATCATATGTTTTACAAGGCATCATTTTTATAGTAATAGGAATATGAATACATATATTTTTTGGTTTACAGGATTTAAGATGTTATTTTTTTATATATTTTTGTGGTTGTATTTTAGCAAG
>M01075:27:000000000-A4DAU:1:1101:17299:4754 1:N:0:8
AAAGTACACAGTTTGGATTACACATTTGATTACCGGATGCGATAGAAGGACCAATACCTGTCTCTGCATTAATACATGCTGCCACGTTAGTTGTATGTGGAATAATATTAGGTAGTTTTGTATTTTGATGTTTTGAATTTTGATTTAGCTATTTTTATAGTATAATTTGTTGAGCAGTTGGAATAATAGTGTTAATGAGTCTATGTGTTTTTTATACGGTATATAGCATTTAGTACAATATGTCCAAATAAGTTTTTCATTTTTTGTTGTCTTTGTTTAGATCTTTATCTAGGCTGTCTATTTTTTTGTTATCATATGTTTTACAAGGCATCATTTTTATAGTAATAGGAATATGAATACATATATTTTTTGGTTTACAGGATTTAAGATGTTATTTTTTTATATATTTTTGTGGTTGTATTTTAGCAAG
>M01075:27:000000000-A4DAU:1:1101:13483:4759 1:N:0:8
AGAGTACACAGTTTGGATTGCACATTTGATTACCGGATGCGATAGAAGGACCAATACCTGTCTCTGCATTAATACATGCTGCCACGTTAGTTGTATGTGGAATAATATTAGGTAGTTTTGTATTTTGATGTTTTGAATTTTGATTTAGCTATTTTTATAGTATAATTTGTTGAGCAGTTGGAATAATAGTGTTAATGAGTCTATGTGTTTTTTATACGGTATATAGCATTTAGTACAATATGTCCAAATAAGTTTTTCATTTTTTGTTGTCTTTGTTTAGATCTTTATCTAGGCTGTCTATTTTTTTGTTATCATATGTTTTACAAGGCATCATTTTTATAGTAATAGGAATATGAATACATATATTTTTTGGTTTACAGGATTTAAGATGTTATTTTTTTATATATTTTTGTGGTTGTATTTTAGCAAG
>M01075:27:000000000-A4DAU:1:1101:22846:4894 1:N:0:8
AGAGTACACAGTTTGGGTTACACATTTGATTACCGGATGCGATAGAAGGACCAATACCTGTCTCTGCATTAATACATGCTGCCACGTTAGTTGTATGTGGAATAATATTAGGTAGTTTTGTATTTTGATGTTTTGAATTTTGATTTAGCTATTTTATAGTATAATTTGTTGAGCAGTTGGCATAATAGTGTTAATGAGTCTATGTGTTTTTTATAACGGTATATAGCATTTAGTACAATATGTCCAAATAATTTTTTCATTTTTTGTTGTCTTTGTTTAGATCTTTATCTAGGCTGTCTATTTTTTTGTTATCATATGTTTTACAAGGCATCATTTTTATAGTAATAGGAATATGAATACATATATTTTTTGGTTTACAGGATTTAAGATGTTATTTTTTTATATATTTTTGTGGTTGTATTTTAGCAAG
>M01075:27:000000000-A4DAU:1:1101:22858:4912 1:N:0:8
AGAGTACACAGTTTGGGTTACACATTTGATTACCGGATGCGATAGAAGGACCAATACCTGTCTCTGCATTAATACATGCTGCCACGTTAGTTGTATGTGGAATAATATTAGGTAGTTTTGTATTTTGATGTTTTGAATTTTGATTTAGCTATTTTATAGTATAATTTGTTGAGCAGTTGGAATAATAGTGTTAATGAGTCTATGTGTTTTTTATAACGGTATATAGCATTTAGTACAATATGTCCAAATAAGTTTTTCATTTTTTGTTGTCTTTGTTTAGATCTTTATCTAGGCTGTCTATTTTTTTGTTATCATATGTTTTACAAGGCATCATTTTTATAGTAATAGGAATATGAATACATATATTTTTTGGTTTACAGGATTTAAGATGTTATTTTTTTATATATTTTTGTGGTTGTATTTTAGCAAG
>M01075:27:000000000-A4DAU:1:1101:22004:4968 1:N:0:8
AGAGTACACAGTTTGGATTACACATTTGATTACCGGATGCGATAGAAGGACCAATACCTGTCTCTGCATTAATACATGCTGCCACGTTAGTTGTATGTGGAATAATATTAGGTAGTTTTGTATCTTGATGTTTTGAATTTTGATTTAGCTATTTTTATAGTATAATTTGTTGAGCAGTTGGAATAATAGTGTTAATGAGTCTATGTGTTTTTTATACGGTATATAGCATTTAGTACAATATGTCCAAATAAGTTTTTCATTTTTTGTTGTCTTTGTTTAGATCTTTATCTAGGCTGTCTATTTTTTTGTTATCATATGTTTTACAAGGCATCATTTTTATAGTAATAGGAATATGAATACATATATTTTTTGGTTTACAGGATTTAAGATGTTATTTTTTTATATATTTTTGTGGTTGTATTTTGGCAAG
>M01075:27:000000000-A4DAU:1:1101:19690:4973 1:N:0:8
AAAGTACACAGTTTGGATTACACATTTGATTACCGGATGCGATAGAAGGACCAATACCTGTCTCTGCATTAATACATGCTGCCACGTTAGTTGTATGTGGAATAATATTAGGTAGTTTTGTACTTTGATGTTTTGAATTTTGATTTAGCTATTTTTATAGTATAATTTGTTGAGCAGTTGGAATAATAGTGTTAATGAGTCTATGTGTTTTTTATACGGTATATAGCATTTAGTACAATATGTCCAAATAAGTTTTTCATTTTTTGTTGTCTTTGTTTAGATCTTTATCTAGGCTGTCTATTTTTTTGTTATCATATGTTTTACAAGGCATCATTTTTATAGTAATAGGAATATGAATACATATATTTTTTGGTTTACAGGATTTAAGATGTTATTTTTTTATATATTTTTGTGGTTGTATTTTAGCAAG
>M01075:27:000000000-A4DAU:1:1101:21995:4984 1:N:0:8
AGAGTACACAGTTTGGATTACACATTTGATTACCGGATGCGATAGAAGGACCAATACCTGTCTCTGCATTAATACATGCTGCCACGTTAGTTGTATGTGGAATAATATTAGGTAGTTTTGTATCTTGATGTTTTGAATTTTGATTTAGCTATTTTTATAGTATAATTTGTTGAGCAGTTGGAATAATAGTGTTAATGAGTCTATGTGTTTTTTATAACGGTATATAGCATTTAGTACAATATGTCCAAATAAGTTTTTCATTTTTTGTTGTCTTTGTTTAGATCTTTATCTAGGCTGTCTATTTTTTTGTTATCATATGTTTTACAAGGCATCATTTTTATAGTAATAGGAATATGAATACATATATTTTTTGGTTTACAGGATTTAAGATGTTATTTTTTTATATATTTTTGTGGTTGTATTTTGGCAA
>M01075:27:000000000-A4DAU:1:1101:22018:4985 1:N:0:8
AGAGTACACAGTTTGGATTACACATTTGATTACCGGATGCGATAGAAGGACCAATACCTGTCTCTGCATTAATACATGCTGCCACGTTAGTTGTATGTGGAATAATATTAGGTAGTTTTGTATCTTGATGTTTTGAATTTTGATTTAGCTATTTTTATAGTATAATTTGTTGAGCAGTTGGAATAATAGTGTTAATGAGTCTATGTGTTTTTTATAACGGTATATAGCATTTAGTACAATATGTCCAAATAAGTTTTTCATTTTTTGTTGTCTTTGTTTAGATCTTTATCTAGGCTGTCTATTTTTTTGTTATCATATGTTTTACAAGGCATCATTTTTATAGTAATAGGAATATGAATACATATATTTTTTGGTTTACAGGATTTAAGATGTTATTTTTTTATATATTTTTGTGGTTGTATTTTGGCAA
>M01075:27:000000000-A4DAU:1:1101:12010:4996 1:N:0:8
AAAGTACACAGTTTGGATTGCACATTTGATTACCGGATGCGATAGAAGGACCAATACCTGTCTCTGCATTAATACATGCTGCCACGTTAGTTGTATGTGGAATAATATTAGGTAGTTTTGTATTTTGATGTTTTGAATTTTGATTTAGCTATTTTTATAGTATAATTTGTTGAGCAGTTGGAATAATAGTGTTAATGAGTCTATGTGTTTTTTATAACGGTATATAGCATTTAGTACAATATGTCCAAATAAGTTTTTCATTTTTTGTTGTCTTTGTTTAGATCTTTATCTAGGCTGTCTATTTTTTGTTATCATATGTTTTACAAGGCATCATTTTTATAGTAATAGGAATATGAATACATATATTTTTTGGTTTACAGGATTTAAGATGTTATTTTTTTATATATTTTTGTGGTTGTATTTTAGCAAG
>M01075:27:000000000-A4DAU:1:1101:8481:5085 1:N:0:8
AGAGTACACAGTTTGGATTGCACATTTGATTACCGGATGCGATAGAAGGACCAATACCTGTCTCTGCATTAATACATGCTGCCACGTTAGTTGTATGTGGAATAATATTAGGTAGTTTTGTATTTTGATGTTTTGAATTTTGATTTAGCTATTTTTATAGTATAATTTGTTGAGCAGTTGGAATAATAGTGTTAATGAGTCTATGTGTTTTTTATACGGTATATAGCATTTAGTACAATATGTCCAAATAAGTTTTTCATTTTTTGTTGTCTTTGTTTAGATCTTTATCTAGGCTGTCTATTTTTTTGTTATCATATGTTTTACAAGGCATCATTTTTATAGTAATAGGAATATGAATACATATATTTTTTGGTTTACAGGATTTAAGATGTTATTTTTTTATATATTTTTGTGGTTGTATTTTAGCAAG
>M01075:27:000000000-A4DAU:1:1101:16247:5102 1:N:0:8
AAAGTACACAGTTTGGATTGCACATTTGATTACCGGATGCGATAGAAGGACCAATACCTGTCTCTGCATTAATACATGCTGCCACGTTAGTTGTATGTGGAATAATATTAGGTAGTTTTGTATTTTGATGTTTTGAATTTTGATTTAGCTATTTTTATAGTATAATTTGTTGAGCAGTTGGAATAATAGTGTTAATGAGTCTATGTGTTTTTTATACGGTATATAGCATTTAGTACAATATGTCCAAATAAGTTTTTCATTTTTTGTTGTCTTTGTTTAGATCTTTATCTAGGCTGTCTATTTTTTTGTTATCACATGTTTTACAAGGCATCATTTTTATAGTAATAGGAATATGAATACATATATTTTTTGGTTTACAGGATTTAAGATGTTATTTTTTTATATATTTTTGTGGTTGTATTTTAGCAAG
>M01075:27:000000000-A4DAU:1:1101:23652:5182 1:N:0:8
AGAGTACACAGTTTGGATTGCACATTTGATTACCGGATGCGATAGAAGGACCAATACCTGTCTCTGCATTAATACATGCTGCCACGTTAGTTGTATGTGGAATAATATTAGGTAGTTTTGTATTTTGATGTTTTGAATTTTGATTTAGCTATTTTTATAGTATAATTTGTTGAGCAGTTGGAATAATAGTGTTAATGAGTCTATGTGTTTTTTATACGGTATATAGCATTTAGTACAATATGTCCAAATAAGTTTTTCATTTTTTGTTGTCTTTGTTTAGATCTTTATCTAGGCTGTCTATTTTTTTGTTATCATATGTTTTACAAGGCATCATTTTTATAGTAATAGGAATATGAATACATATATTTTTTGGTTTACAGGATTTAAGATGTTATTTTTTTATATATTTTTGTGGTTGTATTTTAGCAAG
>M01075:27:000000000-A4DAU:1:1101:12831:5218 1:N:0:8
AGAGTACACAGTTTGGATTACACATTTGATTACCGGATGCGATAGAAGGACCAATACCTGTCTCTGCATTAATACATGCTGCCACGTTAGTTGTATGTGGAATAATATTAGGTAGTTTTGTATTTTGATGTTTTGAATTTTGATTTAGCTATTTTTATAGTATGATTTGTTGAGCAGTTGGAATAATAGTGTTAATGAGTCTATGTGTTTTTTATACGGTATATAGCATTTAGTACAATATGTCCAAATAAGTTTTTCATTTTTTGTTGTCTTTGTTTAGATCTTTATCTAGGCTGTCTATTTTTTTGTTATCATATGTTTTACAAGGCATCATTTTTATAGTAATAGGAATATGAATACATATATTTTTTGGTTTACAGGATTTAAGATGTTATTTTTTTATATATTTTTGTGGTTGTATTTTAGCAAG
>M01075:27:000000000-A4DAU:1:1101:25140:5227 1:N:0:8
AGAGTACACAGTTTGGATTACACATTTGATTACCGGATGCGATAGAAGGACCAATACCTGTCTCTGCATTAATACATGCTGCCACGTTAGTTGTATGTGGAATAATATTAGGTAGTTTTGTATTTTGATGTTTTGAATTTTGATTTAGCTATTTTTATAGTATAATTTGTTGAGCAGTTGGAATAATAGTGTTAATGAGTCTATGTGTTTTTTATACGGTATATAGAATTTAGTACAATATGTCCAAATAAGTTTTTCATTTTTTGTTGTCTTTGTTTAGATCTTTATCTAGGCTGTCTATTTTTTTGTTATCATATGTTTTACAAGGCATCATTTTTATAGTAATAGGAATATGAATACATATATTTTTTGGTTTACAGGATTTAAGATGTTATTTTTTTATATATTTTTGTGGTTGTATCTTAGCAAG
>M01075:27:000000000-A4DAU:1:1101:12816:5242 1:N:0:8
AGAGTACACAGTTTGGATTACACATTTGATTACCGGATGCGATAGAAGGACCAATACCTGTCTCTGCATTAATACATGCTGCCACGTTAGTTGTATGTGGAATAATATTAGGTAGTTTTGTATTTTGATGTTTTGAATTTTGATTTAGCTATTTTTATAGTATGATTTGTTGAGCAGTTGGAATAATAGTGTTAATGAGTCTATGTGTTTTTTATACGGTATATAGCATTTAGTACAATATGTCCAAATAAGTTTTTCATTTTTTGTTGTCTTTGTTTAGATCTTTATCTAGGCTGTCTATTTTTTTGTTATCATATGTTTTACAAGGCATCATTTTTATAGTAATAGGAATATGAATACATATATTTTTTGGTTTACAGGATTTAAGATGTTATTTTTTTATATATTTTTGTGGTTGTATTTTAGCAAG
>M01075:27:000000000-A4DAU:1:1101:17673:5299 1:N:0:8
AAAGTACACAGTTTGGATTACACATTTGATTACCGGATGCGATAGAAGGACCAATACCTGTCTCTGCATTAATACATGCTGCCACGTTAGTTGTATGTGGAATAATATTAGGTAGTTTTGTATTTTGATGTTTTGAATTTTGATTTAGCTATTTTTATAGTATAATTTGTTGAGCAGTTGGAATAATAGTGTTAATGAGTCTATGTGTTTTTTATACGGTATATAGCATTTAGTACAATATGTCCAAATAAGTTTTTCATTTTTTGTTGTCTTTGTCTAGATCTTTATCTAGGCTGTCTATTTTTTTGTTATCATATGTTTTACAAGGCATCATTTTTATAGTAATAGGAATATGAATACATATATTTTTTGGTTTACAGGATTTAAGATGTTATTTTTTTATATATTTTTGTGGTTGTATTTTAGCAAG
>M01075:27:000000000-A4DAU:1:1101:23524:5306 1:N:0:8
AAAGTACACAGTTTGGATTACACATTTGATTACCGGATGCGATAGAAGGACCAATACCTGTCTCTGCATTAATACATGCTGCCACGTTAGTTGTATGTGGAATAATATTAGGTAGTTTTGTATTTTGATGTTTTGAATTTTGATTTAGCTATTTTTATAGTATAATTTGTTGAGCAGTTGGAATAATAGTGTTAATGAGTCTATGTGTTTTTTATACGGTATATAGCATTTAGTACAATATGTCCAAATAAGTTTTTCATTTTTTGTTGTCTTTGTTTAGATCTTTATCTAGGCTGTCTATTTTTTTGTTATCATATGTTTTACAAGGCATCATTTTTATAGTAATAGGAATATGAATACATATATTTTTTGGTTTACAGGATTTAAGATGTTATTTTTTTATATATTTTTGTGGTTGTATTTTAGCAAG
>M01075:27:000000000-A4DAU:1:1101:23524:5325 1:N:0:8
AAAGTACACAGTTTGGATTACACATTTGATTACCGGATGCGATAGAAGGACCAATACCTGTCTCTGCATTAATACATGCTGCCACGTTAGTTGTATGTGGAATAATATTAGGTAGTTTTGTATTTTGATGTTTTGAATTTTGATTTAGCTATTTTTATAGTATAATTTGTTGAGCAGTTGGAATAATAGTGTTAATGAGTCTATGTGTTTTTTATACGGTATATAGCATTTAGTACAATATGTCCAAATAAGTTTTTCATTTTTTGTTGTCTTTGTTTAGATCTTTATCTAGGCTGTCTATTTTTTTGTTATCATATGTTTTACAAGGCATCATTTTTATAGTAATAGGAATATGAATACATATATTTTTTGGTTTACAGGATTTAAGATGTTATTTTTTTATATATTTTTGTGGTTGTATTTTAGCAAG
>M01075:27:000000000-A4DAU:1:1101:21724:5335 1:N:0:8
AGAGTACACAGTTTGGATTACACATTTGATTACCGGATGCGATAGAAGGACCAATACCTGTCTCTGCATTAATACATGCTGCCACGTTAGTTGTATGTGGAATAATATTAGGTAGTTTTGTATTTTGATGTTTTGAATTTTGATTTAGCTATTTTTATAGTATAATTTGTTGAGCAGTTGGAATAATAGTGTTAATGAGTCTATGTGTTTTTTATACGGTATATAGCATTTAGTACAATATGTCCAAATAAGTTTTTCATTTTTTGTTGTCTTTGTTTAGATCTTTATCTAGGCTGTCTATTTTTTTGTTATCATATGTTTTACAAGGCATCATTTTTATAGTAATAGGAATATGAATACATATATTTTTTGGTTTACAGGATTTAAGATGTTATTTTTTTATATATTTTTGTGGTTGTATTTTAGCAAG
>M01075:27:000000000-A4DAU:1:1101:8914:5340 1:N:0:8
AAAGTACACAGTTTGGATTACACATTTGATTACCGGATGCGATAGAAGGGCCAATACCTGTCTCTGCATTAATACATGCTGCCACGTTAGTTGTATGTGGAATAATATTAGGTAGTTTTGTATTTTGATGTTTTGAATTTTGATTTAGCTATTTTTATAGTATAATTTGTTGAGCAGTTGGAATAATAGTGTTAATGAGTCTATGTGTTTTTTATACGGTATATAGCATTTAGTACAATATGTCCAAATAAGTTTTTCATTTTTTGTTGTCTTTGTTTAGATCTTTATCTAGGCTGTCTATTTTTTTGTTATCATATGTTTTACAAGGCATCATTTTTATAGTAATAGGAATATGAATACATATATTTTTTGGTTTACAGGATTTAAGATGTTATTTTTTTATATATTTTTGTGGTTGTATTTTAGCAAG
>M01075:27:000000000-A4DAU:1:1101:9612:5422 1:N:0:8
AGAGTACACAGTTTGGATTACACATTTGATTACCGGATGCGATAGAAGGACCAATACCTGTCTCTGCATTAATACATGCTGCCACGTTAGTTGTATGTGGAATAATATTAGGTAGTTTTGTATTTTGATGTTTTGAATTTTGATTTAGCTATTTTTATAGTATAATTTGTTGAGCAGTTGGAATAATAGTGTTAATGAGTCTATGTGTTTTTTATACGGTATATAGCATTTAGTACAATATGTCCAAATAAGTTTTTCATTTTTTGTTGTCTTTGTTTAGATCTTTATCTAGGCTGTCTATTTTTTTGTTATCATATGTTTTACAAGGCATCATTTTTATAGTAATAGGAATATGAATACATATATTTTTTGGTTTACAGGATTTAAGATGTTATTTTTTTATATATTTTTGTGGTTGTATTTTAGCAAG
>M01075:27:000000000-A4DAU:1:1101:24249:5427 1:N:0:8
AAAGTACACAGTTTGGATTACACATTTGATTACCGGATGCGATAGAAGGACCAATACCTGTCTCTGCATTAATACATGCTGCCACGTTAGTTGTATGTGGAATAATATTAGGTAGTTTTGTATTTTGATGTTTTGAATTTTGATTTAGCTATTTTTATAGTATAATTTGTTGAGCAGTTGGAATAATAGTGTTAATGAGTCTATGTGTTTTTTATACGGTATATAGCATTTAGTACAATATGTCCAAATAAGTTTTTCATTTTTTGTTGTCTTTGTTTAGATCTTTATCTAGGCTGTCTATTTTTTTGTTATCATATGTTTTACAAGGCATCATTTTTATAGTAATAGGAATATGAATACATATATTTTTTGGTTTACAGGATTTAGGATGTTATTTTTTTATATATTTTTGTGGTTGTATTTTAGCAAG
>M01075:27:000000000-A4DAU:1:1101:23101:5428 1:N:0:8
AAAGTACACAGTTTGGATTACACATTTGATTACCGGATGCGATAGAAGGACCAATACCTGTCTCTGCATTAATACATGCTGCCACGTTAGTTGTATGTGGAATAATATTAGGTAGTTTTGTATTTTGATGTTTTGAATTTTGATTTAGCTATTTTTATAGTATAATTTGTTGAGCAGTTGGAATAATAGTGTTAATGAGTCTATGTGTTTTTTATACTGTATATAGCATTTAGTACAATATGTCCAAATAAGTTTTTCATTTTTTGTTGTCTTTGTTTAGATCTTTATCTAGGCTGTCTATTTTTTTGTTATCATATGTTTTACAAGGCATCATTTTTATAGTAATAGGAATATGAATACATATATTTTTTGGTTTACAGGATTTAAGATGTTATTTTTTTATATATTTTTGTGGTTGTATTTTAGCAAG
>M01075:27:000000000-A4DAU:1:1101:17653:5439 1:N:0:8
AGAGTACACAGTTTGGGTTACATATTTGATTACCGGATGCGATAGAAGGACCAATACCTGTCTCTGCATTAATACATGCTGCCACGTTAGTTGTATGTGGAATAATATTAGGTAGTTTTGTATTTTGATGTTTTGAATTTTGATTTAGCTATTTTTATAGTATAATTTGTTGAGCAGTTGGAATAATAGTGTTAATGAGTCTATGTGTTTTTTATACGGTATATAGCATTTAGTACAATATGTCCAAATAAGTTTTTCATTTTTTGTTGTCTTTGTTTAGATCTTTATCTAGGCTGTCTATTTTTTTGTTATCATATGTTTTACAAGGCATCATTTTTATAGTAATAGGAATATGAATACATATATTTTTTGGTTTACAGGATTTAAGATGTTATTTTTTTATATATTTTTGTGGTTGTATTTTAGCAAG
>M01075:27:000000000-A4DAU:1:1101:25308:5453 1:N:0:8
AAAGTACACAGTTTGGGTTACACATTTGATTACCGGATGCGATAGAAGGACCAATACCTGTCTCTGCATTAATACATGCTGCCACGTTAGTTGTATGTGGAATAATATTAGGTAGTTTTGTATTTTGATGTTTTGAATTTTGATTTAGCTATTTTTATAGTATAATTTGTTGAGCAGTTGGAATAATAGTGTTAATGAGTCTATGTGTTTTTTATACGGTATATAGCATTTAGTACAATATGTCCAAATAAGTTTTTCATTTTTTGTTGTCTTTGTTTAGATCTTTATCTAGGCTGTCTATTTTTTTGTTATCATATGTTTTACAAGGCATCATTTTTATAGTAATAGGAATATGAATACATATATTTTTTGGTTTACAGGATTTAAGATGTTATTTTTTTATATATTTTTGTGGTTGTATTTTAGCAAG
>M01075:27:000000000-A4DAU:1:1101:13206:5476 1:N:0:8
AAAGTACACAGTTTGGGTTGCACATTTGATTACCGGATGCGATAGAAGGACCAATACCTGTCTCTGCATTAATACATGCTGCCACGTTAGTTGTATGTGGAATAATATTAGGTAGTTTTGTATTTTGATGTTTTGAATTTTGATTTAGCTATTTTTATAGTATAATTTGTTGAGCAGTTGGAATAATAGTGTTAATGAGTCTATGTGTTTTTTATACGGTATATAGCATTTAGTACAATATGTCCAAATAAGTTTTTCATTTTTTGTTGTCTTTGTTTAGATCTTTATCTAGGCTGTCTATTTTTTTGTTATCATATGTTTTACAAGGCATCATTTTTATAGTAATAGGAATATGAATACATATATTTTTTGGTTTACAGGATTTAAGATGTTATTTTTTTATATATTTTTGTGGTTGTATCTTGGCAAG
>M01075:27:000000000-A4DAU:1:1101:13221:5485 1:N:0:8
AAAGTACACAGTTTGGGTTGCACATTTGATTACCGGATGCGATAGAAGGACCAATACCTGTCTCTGCATTAATACATGCTGCCACGTTAGTTGTATGTGGAATAATATTAGGTAGTTTTGTATTTTGATGTTTTGAATTTTGATTTAGCTATTTTTATAGTATAATTTGTTGAGCAGTTGGAATAATAGTGTTAATGAGTCTATGTGTTTTTTATACGGTATATAGCATTTAGTACAATATGTCCAAATAAGTTTTTCATTTTTTGTTGTCTTTGTTTAGATCTTTATCTAGGCTGTCTATTTTTTTGTTATCATATGTTTTACAAGGCATCATTTTTATAGTAATAGGAATATGAATACATATATTTTTTGGTTTACAGGATTTAAGATGTTATTTTTTTATATATTTTTGTGGTTGTATCTTGGCAAG
>M01075:27:000000000-A4DAU:1:1101:12345:5491 1:N:0:8
AGAGTACACAGTTTGGATTACACATTTGATTACCGGATGCGATAGAAGGACCAATACCTGTCTCTGCATTAATACATGCTGCCACGTTAGTTGTATGTGGAATAATATTAGGTAGTTTTGTATTTTGATGTTTTGAATTTTGATTTAGCTATTTTTATAGTATAATTTGTTGAGCAGTTGGAATAATAGTGTTAATGAGTCTATGTGTTTTTTATACGGTATATAGCATTTAGTACAATATGTCCAAATAAGTTTTTCATTTTTTGTTGTCTTTGTTTAGATCTTTATCTAGGCTGTCTATTTTTTTGTTATCATATGTTTTACAAGGCATCATTTTTATAGTAATAGGAATATGAATACATATATTTTTTGGTTTACAGGATTTAAGATGTTATTTTTTTATATATTTTTGTGGTTGTATTTTAGCAAG
>M01075:27:000000000-A4DAU:1:1101:25405:5506 1:N:0:8
AGAGTACACAGTTTGGATTACACATTTGATTACCGGATGCGATAGAAGGACCAATACCTGTCTCTGCATTAATACATGCTGCCACGTTAGTTGTATGTGGAATAATATTAGGTAGTTTTGTATTTTGATGTTTTGAATTTTGATTTAGCTATTTTTATAGTATAATTTGTTGAGCAGTTGGAATAATAGTGTTAATGAGTCTATGTGTTTTTTATACGGTATATAGCATTTAGTACAATATGTCCAAATAAGTTTTTCATTTTTTGTTGTCTTTGTTTAGATCTTTATCTAGGCTGTCTATTTTTTTGTTATCATATGTTTTACAAGGCATCATTTTTATAGTAATAGGAATATGAATACATATATTTTTTGGTTTACAGGATTTAAGATGTTATTTTTTTATATATTTTTGTGGTTGTATTTTAGCAAG
>M01075:27:000000000-A4DAU:1:1101:17779:5521 1:N:0:8
AAAGTACACAGTTTGGGTTACACATTTGATTACCGGATGCGATAGAAGGACCAATACCTGTCTCTGCATTAATACATGCTGCCACGTTAGTTGTATGTGGAATAATATTAGGTAGTTTTGTATTTTGATGTTTTGAATTTTGATTTAGCTATTTTTATAGTATAATTTGTTGAGCAGTTGGAATAATAGTGTTAATGAGTCTATGTGTTTTTTATAAACGGTATATAGCATTTAGTACAATATGTCCAAATAAGTTTTTCATTTTTTGTTGTCTTTGTTTAGATCTTTATCTAGGCTGTCTATTTTTTTGTTATCATATGTTTTACAAGGCATCATTTTTATAGTAATAGGAATATGAATACATATATTTTTTGGTTTACAGGATTTAAGATGTTATTTTTTTATACATTTTTGTGGTTGTATTTTAGCA
>M01075:27:000000000-A4DAU:1:1101:17767:5541 1:N:0:8
AAAGTACACAGTTTGGGTTACACATTTGATTACCGGATGCGATAGAAGGACCAATACCTGTCTCTGCATTAATACATGCTGCCACGTTAGTTGTATGTGGAATAATATTAGGTAGTTTTGTATTTTGATGTTTTGAATTTTGATTTAGCTATTTTTATAGTATAATTTGTTGAGCAGTTGGAATAATAGTGTTAATGAGTCTATGTGTTTTTTATAAACGGTATATAGCATTTAGTACAATATGTCCAAATAAGTTTTTCATTTTTTGTTGTCTTTGTTTAGATCTTTATCTAGGCTGTCTATTTTTTTGTTATCATATGTTTTACAAGGCATCATTTTTATAGTAATAGGAATATGAATACATATATTTTTTGGTTTACAGGATTTAAGATGTTATTTTTTTATACATTTTTGTGGTTGTATTTTAGCA
>M01075:27:000000000-A4DAU:1:1101:10793:5562 1:N:0:8
AAAGTACACAGTTTGGATTGCATATTTGATTACCGGATGCGATAGAAGGACCAATACCTGTCTCTGCATTAATACATGCTGCCACGTTAGTTGTATGTGGAATAATATTAGGTAGTTTTGTATTTTGATGTTTTGAATTTTGATTTAGCTATTTTTATAGTATAATTTGTTGAGCAGTTGGAATAATAGTGTTAATGAGTCTATGTGTTTTTTATACGGTATATAGCATTTAGTACAATATGTCCAAATAAGTTTTTCATTTTTTGTTGTCTTTGTTTAGATCTTTATCTAGGCTGTCTATTTTTTTGTTATCATATGTTTTACAAGGCATCATTTTTATAGTAATAGGAATATGAATACATATATTTTTTGGTTTACAGGATTTAAGATGTTATTTTTTTATATATTTTTGTGGTTGTATCTTAGCAAG
>M01075:27:000000000-A4DAU:1:1101:11198:5578 1:N:0:8
AAAGTACACAGTTTGGATTACATATTTGATTACCGGATGCGATAGAAGGACCAATACCTGTCTCTGCATTAATACATGCTGCCACGTTAGTTGTATGTGGAATAATATTAGGTAGTTTTGTATTTTGATGTTTTGAATTTTGATTTAGCTATTTTTATAGTATAATTTGTTGAGCAGTTGGAATAATAGTGTTAATGAGTCTATGTGTTTTTTATACGGTATATAGCATTTAGTACAATATGTCCAAATAAGTTTTTCATTTTTTGTTGTCTTTGTTTAGATCTTTATCTAGGCTGTCTATTTTTTTGTTATCATATGTTTTACAAGGCATCATTTTTATAGTAATAGGAATATGAATACATATATTTTTTGGTTTACAGGATTTAAGATGTTATTTTTTTATATATTTTTGTGGTTGTATTTTAGCAAG
>M01075:27:000000000-A4DAU:1:1101:10808:5580 1:N:0:8
AAAGTACACAGTTTGGATTGCATATTTGATTACCGGATGCGATAGAAGGACCAATACCTGTCTCTGCATTAATACATGCTGCCACGTTAGTTGTATGTGGAATAATATTAGGTAGTTTTGTATTTTGATGTTTTGAATTTTGATTTAGCTATTTTTATAGTATAATTTGTTGAGCAGTTGGAATAATAGTGTTAATGAGTCTATGTGTTTTTTATACGGTATATAGCATTTAGTACAATATGTCCAAATAAGTTTTTCATTTTTTGTTGTCTTTGTTTAGATCTTTATCTAGGCTGTCTATTTTTTTGTTATCATATGTTTTACAAGGCATCATTTTTATAGTAATAGGAATATGAATACATATATTTTTTGGTTTACAGGATTTAAGATGTTATTTTTTTATATATTTTTGTGGTTGTATCTTAGCAAG
>M01075:27:000000000-A4DAU:1:1101:18083:5659 1:N:0:8
AAAGTACACAGTTTGGGTTACACATTTGATTACCGGATGCGATAGAAGGACCAATACCTGTCTCTGCATTAATACATGCTGCCACGTTAGCTGTATGTGGAATAATATTAGGTAGTTTTGTATTTTGATGTTTTGAATTTTGATTTAGCTATTTTTATAGTATAATTTGTTGAGCAGTTGGAATAATAGTGTTAATGAGTCTATGTGTTTTTTATACGGTATATAGCATTTAGTACAATATGTCCAAATAAGTTTTTCATTTTTTGTTGTCTTTGTTTAGATCTTTATCTAGGCTGTCTATTTTTTTGTTATCATATGTTTTACAAGGCATCATTTTTATAGTAATAGGAATATGAATACATATATTTTTTGGTTTACAGGATTTAAGATGTTATTTTTTTATATATTTTTGTGGTTGTATTTTAGCAAG
>M01075:27:000000000-A4DAU:1:1101:12382:5687 1:N:0:8
AGAGTACACAGTTTGGATTACACATTTGATTACCGGATGCGATAGAAGGACCAATACCTGTCTCTGCATTAATACATGCTGCCACGTTAGTTGTATGTGGAATAATATTAGGTAGTTTTGTATTTTGATGTTTTGAATTTTGATTTAGCTATTTTTATAGTATAATTTGTTGAGCAGTTGGAATAATAGTGTTAATGAGTCTATGTGTTTTTTATACGGTATATAGCATTTAGTACAATATGTCCAAATAAGTTTTTCATTTTTTGTTGTCTTTGTTTAGATCTTTATCTAGGCTGTCTATTTTTTTGTTATCATATGTTTTACAAGGCATCATTTTTATAGTAATAGGAATATGAATACATATATTTTTTGGTTTACAGGATTTAAGATGTTATTTTTTTATATATTTTTGTGGTTGTATTTTAGCAAG
>M01075:27:000000000-A4DAU:1:1101:15710:5717 1:N:0:8
AAAGTACACAGTTTGGATTGCACATTTGATTACCGGATGCGATAGAAGGACCAATACCTGTCTCTGCATTAATACATGCTGCCACGTTAGTTGTATGTGGAATAATATTAGGTAGTTTTGTATTTTGATGTTTTGAATTTTGATTTAGCTATTTTTATAGTATAATTTGTTGAGCAGTTGGAATAATAGTGTTAATGAGTCTATGTGTTTTTTATACGGTATATAGCATTTAGTACAATATGTCCAAATAAGTTTTTCATTTTTTGTTGTCTTTGTTTAGATCTTTATCTAGGCTGTCTATTTTTTTGTTATCATATGTTTTACAAGGCATCATTTTTATAGTAATAGGAATATGAATACATATATTTTTTGGTTTACAGGATTTAAGATGTTATTTTTTTATATATTTTTGTGGTTGTATTTTAGCAAG
>M01075:27:000000000-A4DAU:1:1101:17974:5731 1:N:0:8
AAAGTACACAGTTTGGGTTACACATTTGATTACCGGATGCGATAGAAGGACCAATACCTGTCTCTGCATTAATACATGCTGCCACGTTAGTTGTATGTGGAATAATATTAGGTAGTTTTGTATTTTGATGTTTTGAATTTTGATTTAGCTATTTTTATAGTATAATTTGTTGAGCAGTTGGAATAATAGTGTTAATGAGTCTATGTGTTTTTTATACGGTATATAGCATTTAGTACAATATGTCCAAATAAGTTTTTCATTTTTTGTTGTCTTTGTTTAGATCTTTATCTAGGCTGTCTATTTTTTTGTTATCATATGTTTTACAAGGCATCATTTTTATAGTAATAGGAATATGAATACATATATTTTTTGGTTTACAGGATTTAAGATGTTATTTTTTTATATATTTTTGTGGTTGTATTTTAGCAAG
>M01075:27:000000000-A4DAU:1:1101:9773:5773 1:N:0:8
AAAGTACACAGTTTGGACTACACATTTGATTACCGGATGCGATAGAAGGACCAATACCTGTCTCTGCATTAATACATGCTGCCACGTTAGTTGTATGTGGAATAATATTAGGTAGTTTTGTATTTTGATGTTTTGAATTTTGATTTAGCTATTTTTATAGTATAATTTGTTGAGCAGTTGGAATAATAGTGTTAATGAGTCTATGTGTTTTTTATACGGTATATAGCATTTAGTACAATATGTCCAAATAAGTTTTTCATTTTTTGTTGTCTTTGTTTAGATCTTTATCTAGGCTGTCTATTTTTTTGTTATCATATGTTTTACAAGGCATCATTTTTATAGTAATAGGAATATGAATACATATATTTTTTGGTTTACAGGATTTAAGATGTTATTTTTTTATATATTTTTGTGGTTGTATTTTAGCAAG
>M01075:27:000000000-A4DAU:1:1101:25283:5776 1:N:0:8
AAAGTACACAGTTTGGATTGCACATTTGATTACCGGATGCGATAGAAGGACCAATACCTGTCTCTGCATTAATACATGCTGCCACGTTAGTTGTATGTGGAATAATATTAGGTAGTTTTGTATTTTGATGTTTTGAATTTTGATTTAGCTATTTTTATAGTATAATTTGTTGAGCAGTTGGAATAATAGTGTTAATGAGTCTATGTGTTTTTATAACGGTATATAGCATTTAGTACAATATGTCCAAATAAGTTTTTCATTTTTTGTTGTCTTTGTTTAGATCTTTATCTAGGCTGTCTATTTTTTTGTTATCATATGTTTTACAAGGCATCATTTTTATAGTAATAGGAATATGAATACATATATTTTTTGGTTTACAGGATTTAAGATGTTATTTTTTTATATATTTTTGTGGTTGTATTTTAGCAAG
>M01075:27:000000000-A4DAU:1:1101:8461:5828 1:N:0:8
AGAGTACACAGTTTGGGTACACATTTGATTCCCGGATGCGATAGAAGGCCCAATACCTGTCTCTGCATTAATACATGCTGCCACGTTAGTTGTATGTGGAATAATATTAGGTAGTTTTGTATTTTGATGTTTTGAATTTTGATTTAGCTATTTTTATAGTATAATTTGTTGAGCAGTTGGAATAATAGTGTTAATGAGTCTATGTGTTTTTTATAACGGTATATAGCATTTAGTACAATATGTCCAAATAAGTTTTTCATTTTTTGTTGTCTTTGTTTAGATCTTTATCTAGGCTGTCTATTTTTTTGTTATCATATGTTTTACAAGGCATCATTTTTATAGTAATAGGAATATGAATACATATATTTTTTGGTTTACAGGATTTAAGATGTTATTTTTTTATATACTTTTGTGGTTGTATTTTAGCAAG
>M01075:27:000000000-A4DAU:1:1101:8412:5935 1:N:0:8
AAAGTACACAGTTTGGATTACATATTTGATTACCGGATGCGATAGAAGGACCAATACCTGTCTCTGCATTAATACATGCTGCCACGTTAGTTGTATGTGGAATAATATTAGGTAGTTTTGTATTTTGATGTTTTGAATTTTGATTTAGCTATTTTTATAGTATAATTTGTTGAGCAGTTGGAATAATAGTGTTAATGAGTCTATGTGTTTTTTATACGGTATATAGCATTTAGTACAATATGTCCAAATAAGTTTTTCATTTTTTGTTGTCTTTGTTTAGATCTTTATCTAGGCTGTCTATTTTTTTGTTATCATATGTTTTACAAGGCATCATTTTTATAGTAATAGGAATATGAATACATATATTTTTTGGTTTACAGGATTTAAGATGTTATTTTTTTATATATTTTTGTGGTTGTATTTTAGCAAG
>M01075:27:000000000-A4DAU:1:1101:18450:5965 1:N:0:8
AAAGTACACAGTTTGGATTACACATTTGATTACCGGATGCGATAGAAGGACCAATACCTGTCTCTGCATTAATACATGCTGCCACGTTAGTTGTATGTGGAATAATATTAGGTAGTTTTGTATTTTGATGTTTTGAATTTTGATTTAGCTATTTTTATAGTATAATTTGTTGAGCAGTTGGAATAATAGTGTTAATGAGTCTATGTGTTTTTTATACGGTATATAGCATTTAGTACAATATGTCCAAATAATTTTTTCATTTTTTGTTGTCTTTGTTTAGATCTTTATCTAGGCTGTCTATTTTTTTGTTATCATATGTTTTACAAGGCATCATTTTTATAGTAATAGGAATATGAATACATATATTTTCTGGTTTACAGGATCTAAGATGTTATTTTTTTATATATTTTTGTGGTTGTATTTTGGCAAG
>M01075:27:000000000-A4DAU:1:1101:18438:5981 1:N:0:8
AAAGTACACAGTTTGGATTACACATTTGATTACCGGATGCGATAGAAGGACCAATACCTGTCTCTGCATTAATACATGCTGCCACGTTAGTTGTATGTGGAATAATATTAGGTAGTTTTGTATTTTGATGTTTTGAATTTTGATTTAGCTATTTTTATAGTATAATTTGTTGAGCAGTTGGAATAATAGTGTTAATGAGTCTATGTGTTTTTTATACGGTATATAGCATTTAGTACAATATGTCCAAATAAGTTTTTCATTTTTTGTTGTCTTTGTTTAGATCTTTATCTAGGCTGTCTATTTTTTTGTTATCATATGTTTTACAAGGCATCATTTTTATAGTAATAGGAATATGAATACATATATTTTCTGGTTTACAGGATCTAAGATGTTATTTTTTTATATATTTTTGTGGTTGTATTTTGGCAAG
>M01075:27:000000000-A4DAU:1:1101:23258:6043 1:N:0:8
AGAGTACACAGTTTGGATTACACATTTGATTACCGGATGCGATAGAAGGACCAATACCTGTCTCTGCATTAATACATGCTGCCACGTTAGTTGTATGTGGAATAATATTAGGTAGTTTTGTATTTTGATGTTTTGAATTTTGATTTAGCTATTTTTATAGTATAATTTGTTGAGCAGTTGGAATAATAGTGTTAATGAGTCTATGTGTTTTTTATACGGTATATAGCATTTAGTACAATATGTCCAAATAAGTTTTTCATTTTTTGTTGTCTTTGTTTAGATCTTTATCTAGGCTGTCTATTTTTTTGTTATCATATGTTTTACAAGGCATCATTTTTATAGTAATAGGAATATGAATACATATATTTTTTGGTTTACAGGATTTAAGATGTTATTTTTTTATATATTTTTGTGGTTGTATTTTAGCAAG
>M01075:27:000000000-A4DAU:1:1101:8701:6149 1:N:0:8
AGAGTACACAGTTTGGATTACACATTTGATTACCGGATGCGATAGAAGGACCAATACCTGTCTCTGCATTAATACATGCTGCCACGTTAGTTGTATGTGGAATAATATTAGGTAGTTTTGTATTTTGATGTTTTGAATTTTGATTTAGCTATTTTTATAGTATAATTTGTTGAGCAGTTGGAATAATAGTGTTAATGAGTCTATGTGTTTTTTATACGGTATATAGCATTTAGTACAATATGTCCAAATAAGTTTTTCATTTTTTGTTGTCTTTGTTTAGATCTTTATCTAGGCTGTCTATTTTTTTGTTATCATATGTTTTACAAGGCATCATTTTTATAGTAATAGGAATATGAATACATATATTTTTTGGTTTACAGGATTTAAGATGTTATTTTTTTATATATTTTTGTGGTTGTATTTTAGCAAG
>M01075:27:000000000-A4DAU:1:1101:8709:6165 1:N:0:8
AGAGTACACAGTTTGGATTACACATTTGATTACCGGATGCGATAGAAGGACCAATACCTGTCTCTGCATTAATACATGCTGCCACGTTAGTTGTATGTGGAATAATATTAGGTAGTTTTGTATTTTGATGTTTTGAATTTTGATTTAGCTATTTTTATAGTATAATTTGTTGAGCAGTTGGAATAATAGTGTTAATGAGTCTATGTGTTTTTTATACGGTATATAGCATTTAGTACAATATGTCCAAATAAGTTTTTCATTTTTTGTTGTCTTTGTTTAGATCTTTATCTAGGCTGTCTATTTTTTTGTTATCATATGTTTTACAAGGCATCATTTTTATAGTAATAGGAATATGAATACATATATTTTTTGGTTTACAGGATTTAAGATGTTATTTTTTTATATATTTTTGTGGTTGTATTTTAGCAAG
>M01075:27:000000000-A4DAU:1:1101:15159:6224 1:N:0:8
AAAGTACACAGTTTGGGTTACACATTTGATTACCGGATGCGATAGAAGGACCAATACCTGTCTCTGCATTAATACATGCTGCCACGTTAGTTGTATGTGGAATAATATTAGGTAGTTTTGTATTTTGATGTTTTGAATTTTGATTTAGCTATTTTTATAGTATAATTTGTTGAGCAGTTGGAATAATAGTGTTAATGAGTCTATGTGTTTTTTATACGGTATATAGCATTTAGTACAATATGTCCAAATAAGTTTTTCATTTTTTGTTGTCTTTGTTTAGATCTTTATCTAGGCTGTCTATTTTTTTGTTATCATATGTTTTACAAGGCATCATTTTTATAGTAATAGGAATATGAATACATATATTTTTTGGTTTACAGGATTTAAGATGTTATTTTTTTATATATTTTTGTGGTTGTATTTTAGCAAG
>M01075:27:000000000-A4DAU:1:1101:10333:6260 1:N:0:8
AAAGTACACAGTTTGGGCTGCACATTTGATTACCGGATGCGATAGAAGGACCAATACCTGTCTCTGCATTAATACATGCTGCCACGTTAGTTGTATGTGGAATAATATTAGGTAGTTTTGTATTTTGATGTTTTGAATTTTGATTTAGCTATTTTTATAGTATAATTTGTTGAGCAGTTGGAATAATAGTGTTAATGAGTCTATGTGTTTTTTATACGGTATATAGCATTTAGTACAATATGTCCAAATAAGTTTTTCATTTTTTGTTGTCTTTGTTTAGATCTTTATCTAGGCTGTCTATTTTTTTGTTATCATATGTTTTACAAGGCATCATTTTTATAGTAATAGGAATATGAATACATATATTTTTTGGTTTACAGGATTTAAGATGTTATTTTTTTATATATTTTTGTGGTTGTATTTTAGCAAG
>M01075:27:000000000-A4DAU:1:1101:15915:6312 1:N:0:8
AAAGTACACAGTTTGGGTTTCACATTTGATTACCGGATGCGATAGAAGGACCAATACCTGTCTCTGCATTAATACATGCTGCCACGTTAGTTGTATGTGGAATAATATTAGGTAGTTTTGTATTTTGATGTTTTGAATTTTGATTTAGCTATTTTTATAGTATAATTTGTTGAGCAGTTGGAATAATAGTGTTAATGAGTCTATGTGTTTTTTATACGGTATATAGCATTTAGTACAATATGTCCAAATAAGTTTTTCATTTTTTGTTGTCTTTGTTTAGATCTTTATCTAGGCTGTCTATTTTTTTGTTATCATATGTTTTACAAGGCATCATTTTTATAGTAATAGGAATATGAATACATATATTTTTTGGTTTACAGGATTTAAGATGTTATTTTTTTATATATTTTTGTGGTTGTATTTTAGCTAG
>M01075:27:000000000-A4DAU:1:1101:24561:6324 1:N:0:8
AAAGTACACAGTTTGGGTTACACATTTGATTACCGGATGCGATAGAAGGACCAATACCTGTCTCTGCATTAATACATGCTGCCACGTTAGTTGTATGTGGAATAATATTAGGTAGTTTTGTATTTTGATGTTTTGAATTTTGATTTAGCTATTTTTATAGTATAATTTGTTGAGCAGTTGGAATAATAGTGTTAATGAGTCTATGTGTTTTTTATACGGTATATAGCATTTAGTACAATATGTCCAAATAAGTTTTTCATTTTTTGTTGTCTTTGTTTAGATCTTTATCTAGGCTGTCTATTTTTTTGTTATCATATGTTTTACAAGGCATCATTTTTATAGTAATAGGAATATGAATACATATATTTTTTGGTTTACAGGATTTAAGATGTTATTTTTTTATATATTTTTGTGGTTGTATTTTAGCAAG
>M01075:27:000000000-A4DAU:1:1101:16509:6325 1:N:0:8
AAAGTACACAGTTTGGATTACACATTTGATTACCGGATGCGATAGAAGGACCAATACCTGTCTCTGCATTAATACATGCTGCCACGTTAGTTGTATGTGGAATAATATTAGGTAGTTTTGTATTTTGATGTTTTGAATTTTGATTTAGCTATTTTTATAGTATAATTTGTTGAGCAGTTGGAATAATAGTGTTAATGAGTCTATGTGTTTTTTATACGGTATATAGCATTTAGTACAATATGTCCAAATAAGTTTTTAATTTTTTGTTGTCTTTGTTTAGATCTTTATCTAGGCTGTCTATTTTTTTGTTATCATATGTTTTACAAGGCATCATTTTTATAGTAATAGGAATATGAATACATATATTTTTTGGTTTACAGGATCTAAGATGTTATTTTTTTATATATTTTTGTGGTTGTATTTTAGCAAG
>M01075:27:000000000-A4DAU:1:1101:17818:6347 1:N:0:8
AGAGTACACAGTTTGGATTGCACATTTGATTACCGGATGCGATAGAAGGACCAATACCTGTCTCTGCATTAATACATGCTGCCACGTTAGTTGTATGTGGAATAATATTAGGTAGTTTTGTATTTTGATGTTTTGAATTTTGATTTAGCTATTTTTATAGTATAATTTGTTGAGCAGTTGGAATAATAGTGTTAATGAGTCTATGTGTTTTTTATACGGTATATAGCATTTAGTACAATATGTCCAAATAAGTTTTTCATTTTTTGTTGTCTTTGTTTAGATCTTTATCTAGGCTGTCTATTTTTTTGTTATCATATGTTTTACAAGGCATCATTTTTATAGTAATAGGAATATGAATACATATATTTTTTGGTTTACAGGATTTAAGATGTTATTTTTTTATATATTTTTGTGGTTGTATTTTAGCAAG
>M01075:27:000000000-A4DAU:1:1101:7557:6349 1:N:0:8
AAAGTACACAGTTTGGATTGCACATTTGATTACCGGATGCGATAGAAGGACCAATACCTGTCTCTGCATTAATACATGCTGCCACGTTAGTTGTATGTGGAATAATATTAGGTAGTTTTGTATTTTGATGTTTTGAATTTTGATTTAGCTATTTTTATAGTATAATTTGTTGAGCAGTTGGAATAATAGTGTTAATGAGTCTATGTGTTTTTTATACGGTATATAGCATTTAGTACAATATGTCCAAATAAGTTTTTCATTTTTTGTTGTCTTTGTTTAGATCTTTATCTAGGCTGTCTATTTTTTTGTTATCATATGTTTTACAAGGCATCATTTTTATAGTAATAGGAATATGAATACATATATTTTTTGGTTTACAGGATTTAAGATGTTATTTTTTTATATATTTTTGTGGTTGTATTTTAGCAAG
>M01075:27:000000000-A4DAU:1:1101:11571:6404 1:N:0:8
AAAGTACACAGTTTGGATTACACATTTGATTACCGGATGCGATAGAAGGACCAATACCTGTCTCTGCATTAATACATGCTGCCACGTTAGTTGTATGTGGAATAATATTAGGTAGTTTTGTATTTTGATGTTTTGAATTTTGATTTAGCTATTTTTATAGTATAATTTGTTGAGCAGTTGGAATAATAGTGTTAATGAGTCTATGTGTTTTTTATACGGTATATAGCATTTAGTACAATATGTCCAAATAAGTTTTTCATTTTTTGTTGTCTTTGTTTAGATCTTTATCTAGGCTGTCTATTTTTTTGTTATCATATGTTTTACAAGGCATCATTTTTATAGTAATAGGAATATGAATACATATATTTTTTGGTTTACAGGATTTAAGATGTTATTTTTTTATATATTTTTGTGGTTGTATTTTAGCAAG
>M01075:27:000000000-A4DAU:1:1101:12383:6420 1:N:0:8
AGAGTACACAGTTTGGATTACACATTTGATTACCGGATGCGATAGAAGGACCAATACCTGTCTCTGCATTAATACATGCTGCCACGTTAGTTGTATGTGGAATAATATTAGGTAGTTTTGTATTTTGATGTTTTGAATTTTGATTTAGCTATTTTTATAGTATAATTTGTTGAGCAGTTGGAATAATAGTGTTAATGAGTCTATGTGTTTTTTATACGGTATATAGCATTTAGTACAATATGTCCAAATAAGTTTTTCATTTTTTGTTGTCTTTGTTTAGATCTTTATCTAGGCTGTCTATTTTTTTGTTATCATATGTTTTACAAGGCATCATTTTTATAGTAATAGGAATATGAATACATATATTTTTTGGTTTACAGGATTTAAGATGTTATTTTTTTATATATTTTTGTGGTTGTATTTTAGCAAG
>M01075:27:000000000-A4DAU:1:1101:18920:6421 1:N:0:8
TACACAGTTTGGATTACACATTTGATTACCGGATGCGATAGAAGGACCAATACCTGTCTCTGCATTAATACATGCTGCCACGTTAGTTGTATGTGGAATAATATTAGGTAGTTTTGTATTTTGATGTTTTGAATTTTGATTTAGCTATTTTTATAGTATAATTTGTTGGGCAGTTGGAATAATAGTGTTAATGAGTCTATGTGTTTTTTATAATTAACGGTATATAGCATTTAGTACAATATGTCCAAATAAGTTTTTCATTTTTTGTTGTCTTTGCTTAGATCTTTATCTAGGCTGTCTATTTTTTTGTTATCATATGTTTTACAAGGCATCATTTTTATAGTAATAGGAATATGAATACATATATTTTTTGGTTTACAGGATTTAAGATGTTATTTTTTATATATTTTTGTGGTTGTATTTTAGCAAG
>M01075:27:000000000-A4DAU:1:1101:12401:6423 1:N:0:8
AGAGTACACAGTTTGGATTACACATTTGATTACCGGATGCGATAGAAGGACCAATACCTGTCTCTGCATTAATACATGCTGCCACGTTAGTTGTATGTGGAATAATATTAGGTAGTTTTGTATTTTGATGTTTTGAATTTTGATTTAGCTATTTTTATAGTATAATTTGTTGAGCAGTTGGAATAATAGTGTTAATGAGTCTATGTGTTTTTTATACGGTATATAGCATTTAGTACAATATGTCCAAATAAGTTTTTCATTTTTTGTTGTCTTTGTTTAGATCTTTATCTAGGCTGTCTATTTTTTTGTTATCATATGTTTTACAAGGCATCATTTTTATAGTAATAGGAATATGAATACATATATTTTTTGGTTTACAGGATTTAAGATGTTATTTTTTTATATATTTTTGTGGTTGTATTTTAGCAAG
>M01075:27:000000000-A4DAU:1:1101:16458:6464 1:N:0:8
AAAGTACACAGTTTGGATTACACATTTGATTACCGGATGCGATAGAAGGACCAATACCTGTCTCTGCATTAATACATGCTGCCACGTTAGTTGTATGTGGAATAATATTAGGTAGTTTTGTATTTTGATGTTTTGAATTTTGATTTAGCTATTTTTATAGTATAATTTGTTGAGCAGTTGGAATAATAGTGTTAATGAGTCTATGTGTTTTTTATACGGTATATAGCATTTAGTACAATATGTCCAAATAAGTTTTTCATTTTTTGTTGTCTTTGTTTAGATCTTTATCTAGGCTGTCTATTTTTTTGTTATCATATGTTTTACAAGGCATCATTTTTATAGTAATAGGAATATGAATACATATATTTTTTGGTTTACAGGATTTAAGATGTTATTTTTTTATATATTTTTGTGGTTGTATCTTAGCAAG
>M01075:27:000000000-A4DAU:1:1101:6734:6481 1:N:0:8
AAAGTACACAGTTTGGATTACACATTTGATTACCGGATGCGATAGAAGGACCAATACCTGTCTCTGCATTAATACATGCTGCCACGTTAGTTGTATGTGGAATAATATTAGGTAGTTTTGTATTTTGATGTTTTGAATTTTGATTTAGCTATTTTTATAGTATAATTTGTTGAGCAGTTGGAATAATAGTGTTAATGAGTCTATGTGTTTTTTATACGGTATATAGCATTTAGTACAATATGTCCAAATAAGTTTTTCATTTTTTGTTGTCTTTGTTTAGATCTTTATCTAGGCTGTCTATTTTTTTGTTATCATATGTTTTACAAGGCATCATTTTTATAGTAATAGGAATATGAATACATATATTTTTTGGTTTACAGGATTTAAGATGTTATTTTTTTATATATTTTTGTGGTTGTATTTTAGCAAG
>M01075:27:000000000-A4DAU:1:1101:6754:6484 1:N:0:8
AAAGTACACAGTTTGGATTACACATTTGATTACCGGATGCGATAGAAGGACCAATACCTGTCTCTGCATTAATACATGCTGCCACGTTAGTTGTATGTGGAATAATATTAGGTAGTTTTGTATTTTGATGTTTTGAATTTTGATTTAGCTATTTTTATAGTATAATTTGTTGAGCAGTTGGAATAATAGTGTTAATGAGTCTATGTGTTTTTTATACGGTATATAGCATTTAGTACAATATGTCCAAATAAGTTTTTCATTTTTTGTTGTCTTTGTTTAGATCTTTATCTAGGCTGTCTATTTTTTTGTTATCATATGTTTTACAAGGCATCATTTTTATAGTAATAGGAATATGAATACATATATTTTTTGGTTTACAGGATTTAAGATGTTATTTTTTTATATATTTTTGTGGTTGTATTTTAGCAAG
>M01075:27:000000000-A4DAU:1:1101:6384:6495 1:N:0:8
AAGTACACAGTTTGGATTACACATTTGATTACCGGATGCGATAGAAGGACCAATACCTGTCTCTGCATTAATACATGCTGCCACGTTAGTTGTATGTGGAATAATATTAGGTAGTTTTGTATTTTGATGTTTTGAATTTTGATTTAGCTATTTTTATAGTATAATTTGTTGAGCAGTTGGAATAATAGTGTTAATGAGTCTATGTGTTTTTTATAACGGTATATAGCATTTAGTACAATATGTCCAAATAAGTTTTTCATTTTTTGTTGTCCTTGTTTAGATCTTTATCTAGGCTGTCTATTTTTTTGTTATCATATGTTTTACAAGGCATCATTTTTATAGTAATAGGAATATGAATACATATATTTTCTGGTTTACAGGATTTAAGATGTTATTTTTTTATATATTTTTGTGGTTGTATATTAGCAAG
>M01075:27:000000000-A4DAU:1:1101:7440:6554 1:N:0:8
AGAGTACACAGTTTGGATTACACATTTGATTACCGGATGCGATAGAAGGACCAATACCTGTCTCTGCATTAATACATGCTGCCACGTTAGTTGTATGTGGAATAATATTAGGTAGTTTTGTATTTTGATGTTTTGAATTTTGATTTAGCTATTTTTATAGTATAATTTGTTGAGCAGTTGGAATAATAGTGTTAATGAGTCTATGTGTTTTTTATACGGTATATAGCATTTAGTACAATATGTCCAAATAAGTTTTTCATTTTTTGTTGTCTTTGTTTAGATCTTTATCTAGGCTGTCTATTTTTTTGTTATCATATGTTTTACAAGGCATCATTTTTATAGTAATAGGAATATGAATACATATATTTTTTGGTTTACAGGATTTAAGATGTTATTTTTTTATATATTTTTGTGGTTGTATCTTAGCAAG
>M01075:27:000000000-A4DAU:1:1101:14187:6562 1:N:0:8
AAAGTACACAGTTTGGATTACATATTTGATTACCGGATGCGATAGAAGGACCAATACCTGTCTCTGCATTAATACATGCTGCCACGTTAGTTGTATGTGGAATAATATTAGGTAGTTTTGTATTTTGATGTTTTGAATTTTGATTTAGCTATTTTTATAGTATAATTTGTTGAGCAGTTGGAATAATAGTGTTAATGAGTCTATGTGTTTTTTATACGGTATATAGCATTTAGTACAATATGTCCAAATAAGTTTTTCATTTTTTGTTGTCTTTGTTTAGATCTTTATCTAGGCTGTCTATTTTTTTGTTATCATATGTTTTACAAGGCATCATTTTTATAGTAATAGGAATATGAATACATATATTTTTTGGTTTACAGGATTTAAGATGTTATTTTTTTATATATTTTTGTGGTTGTATTTTAGCAAG
>M01075:27:000000000-A4DAU:1:1101:5649:6597 1:N:0:8
GAGTACACAGTTTGGATTACACATTTGATTACCGGATGCGATAGAAGGACCAATACCTGTCTCTGCATTAATACATGCTGCCACGTTAGTTGTATGTGGAATAATATTAGGTAGTTTTGTATTTTGATGTTTTGAATTTTGATTTAGCTATTTTTATAGTATAATTTGTTGAGCAGTTGGAATAATAGTGTTAATGAGTCTATGTGTTTTTTATAACGGTATATAGCATTTAGTACAATATGTCCAAATAAGTTTTTCATTTTTTGTTGTCTTTGTTTAGATCTTTATCTAGGCTGTCTATTTTTTTGTTATCATATGTTTTACAAGGCATCATTTTTATAGTAATAGGAATATGAATACATATATTTTTTGGTTTACAGGATTTAAGATGTTATTTTTTTATATATTTTTGTGGTTGTATTTTAGCAAG
>M01075:27:000000000-A4DAU:1:1101:19205:6602 1:N:0:8
AAAGTACACAGTTTGGGTTACACATTTGATTACCGGATGCGATAGAAGGACCAATACCTGTCTCTGCATTAATACATGCTGCCACGTTAGTTGTATGTGGAATAATATTAAGTAGTTTTGTATTTTGATGTTTTGAATTTTGATTTAGCTATTTTTATAGTATAATTTGTTGAGCAGTTGGAATAATAGTGTTAATGAGTCTATGTGTTTTTTATACGGTATATAGCATTTAGTACAATATGTCCAAATAAGTTTTTCATTTTTTGTTGTCTTTGTTTAGATCTTTATCTAGGCTGTCTATTTTTTTGTTATCATATGTTTTACAAGGCATCATTTTTATAGTAATAGGAATATGAATACATATATTTTTTGGTTTACAGGATTTAAGATGTTATTTTTTTATATATTTTTGTGGTTGTATTTTAGCAAG
>M01075:27:000000000-A4DAU:1:1101:5632:6607 1:N:0:8
AGAGTACACAGTTTGGATTACACATTTGATTACCGGATGCGATAGAAGGACCAATACCTGTCTCTGCATTAATACATGCTGCCACGTTAGTTGTATGTGGAATAATATTAGGTAGTTTTGTATTTTGATGTTTTGAATTTTGATTTAGCTATTTTTATAGTATAATTTGTTGAGCAGTTGGAATAATAGTGTTAATGAGTCTATGTGTTTTTTATACGGTATATAGCATTTAGTACAATATGTCCAAATAAGTTTTTCATTTTTTGTTGTCTTTGTTTAGATCTTTATCTAGGCTGTCTATTTTTTTGTTATCATATGTTTTACAAGGCATCATTTTTATAGTAATAGGAATATGAATACATATATTTTTTGGTTTACAGGATTTAAGATGTTATTTTTTTATATATTTTTGTGGTTGTATTTTAGCAAG
>M01075:27:000000000-A4DAU:1:1101:8601:6624 1:N:0:8
AAAGTACACAGTTTGGATTGCACATTTGATTACCGGATGCGATAGAAGGACCAATACCTGTCTCTGCATTAATACATGCTGCCACGTTAGTTGTATGTGGAATAATATTAGGTAGTTTTGTATTTTGATGTTTTGAATTTTGATTTAGCTATTTTTATAGTATAATTTGTTGAGCAGTTGGAATAATAGTGTTAATGAGTCTATGTGTTTTTTATACGGTATATAGCATTTAGTACAATATGTCCAAATAAGTTTTTCATTTTTTGTTGTCTTTGTTTAGATCTTTATCTAGGCTGTCTATTTTTTTGTTATCATATGTTTTACAAGGCATCATTTTTATAGTAATAGGAATATGAATACATATATTTTTTGGTTTACAGGATTTAAGATGTTATTTTTTTATATATTTTTGTGGTTGTATTTTAGCAAG
>M01075:27:000000000-A4DAU:1:1101:18654:6642 1:N:0:8
AGAGTACACAGTTTGGATTACACATTTGATTACCGGATGCGATAGAAGGACCAATACCTGTCTCTGCATTAATACATGCTGCCACGTTAGTTGTATGTGGAATAATATTAGGTAGTTTTGTATTTTGATGTTTTGAATTTTGATTTAGCTATTTTTATAGTATAATTTGTTGAGCAGTTGGAATAATAGTGTTAATGAGTCTATGTGTTTTTTATACGGTATATAGCATTTAGTACAATATGTCCAAATAAGTTTTTCATTTTTTGTTGTCTTTGTTTAGATCTTTATCTAGGCTGTCTATTTTTTTGTTATCATATGTTTTACAAGGCATCATTTTTATAGTAATAGGAATATGAATACATATATTTTTTGGTTTACAGGATTTAAGATGTTATTTTTTTATATATTTTTGTGGTTGTATTTTAGCAAG
>M01075:27:000000000-A4DAU:1:1101:25825:6665 1:N:0:8
AAAGTACACAGTTTGGATTACACATTTGATTACCGGATGCGATAGAAGGACCAATACCTGTCTCTGCATTAATACATGCTGCCACGTTAGTTGTATGTGGAATAATATTAGGTAGTTTTGTATTTTGATGTTTTGAATTTTGATTTAGCTATTTTTATAGTATAATTTGTTGAGCAGTTGGAATAATAGTGTTAATGAGTCTATGTGTTTTTTATAACGGTATATAGCATTTAGTACAATATGTCCAAATAAGTTTTTCATTTTTTGTTGTCTTTGTTTAGATCTTTATCTAGGCTGTCTATTTTTTTGTTATCATATGTTTTACAAGGCATCATTTTTATAGTAATAGGAATATGAATACATATATTTTTTGGTTTACAGGATTTAAGATGTTATTTTTTTATATATTTTTGTGGTTGTATTTTAGCAA
>M01075:27:000000000-A4DAU:1:1101:5692:6674 1:N:0:8
AAAGTACACAGTTTGGATTACACATTTGATTACCGGATGCGATAGAAGGACCAATACCTGTCTCTGCATTAATACATGCTGCCACGTTAGTTGTATGTGGAATAATATTAGGTAGTTTTGTATTTTGATGTTTTGAATTTTGATTTAGCTATTTTTATAGTATAATTTGTTGAGCAGTTGGAATAATAGTGTTAATGAGTCTATGTGTTTTTTATACGGTATATAGCATTTAGTACAATATGTCCAAATAAGTTTTTCATTTTTTGTTGTCTTTGTTTAGATCTTTATCTAGGCTGTCTATTTTTTTGTTATCATATGTTTTACAAGGCATCATTTTTATAGTAATAGGAATATGAATACATATATTTTTTGGTTTACAGGATTTAAGATGTTATTTTTTTATATATTTTTGTGGTTGTATTTTAGCAAG
>M01075:27:000000000-A4DAU:1:1101:6769:6724 1:N:0:8
AAAGTACACAGTTTGGATTGCACATTTGATTACCGGATGCGATAGAAGGACCAATACCTGTCTCTGCATTAATACATGCTGCCACGTTAGTTGTATGTGGAATAATATTAGGTAGTTTTGTATTTTGATGTTTTGAATTTTGATTTAGCTATTTTTATAGTATAATTTGTTGAGCAGTTGGAATAATAGTGTTAATGAGTCTATGTGTTTTTTATACGGTATATAGCATTTAGTACAATATGTCCAAATAAGTTTTTCATTTTTTGTTGTCTTTGTTTAGATCTTTATCTAGGCTGTCTATTTTTTTGTTATCATATGTTTTACAAGGCATCATTTTTATAGTAATAGGAATATGAATACATATATTTTTTGGTTTACAGGATTTAAGATGTTATTTTTTTATATATTTTTGTGGTTGTATTTTAGCAAG
>M01075:27:000000000-A4DAU:1:1101:17532:6730 1:N:0:8
AAAGTACACAGTTTGGATTACATATTTGATTACCGGATGCGATAGAAGGACCAATACCTGTCCCTGCATTAATACATGCTGCCACGTTAGTTGTATGTGGAATAATATTAGGTAGTTTTGTATTTTGATGTTTTGAATTTTGATTTAGCTATTTTTATAGTATAATTTGTTGAGCAGTTGGAATAATAGTGTTAATGAGTCTATGTGTTTTTTATACGGTATATAGCATTTAGTACAATATGTCCAAATAAGTTTTTCATTTTTTGTTGTCTTTGTTTAGATCTTTATCTAGGCTGTCTATTTTTTTGTTATCATATGTTTTACAAGGCATCATTTTTATAGTAATAGGAATATGAATACATATATTTTTTGGTTTACAGGATTTAAGATGTTATTTTTTTATATATTTTTGTGGTTGTATTTTAGCAAG
>M01075:27:000000000-A4DAU:1:1101:17904:6765 1:N:0:8
AGAGTACACAGTTTGGATTACACATTTGATTACCGGATGCGATAGAAGGACCAATACCTGTCTCTGCATTAATACATGCTGCCACGTTAGTTGTATGTGGAATAATATTAGGTAGTTTTGTATTTTGATGTTTTGAATTTTGATTTAGCTATTTTTATAGTATAATTTGTTGAGCAGTTGGAATAATAGTGTTAATGAGTCTATGTGTTTTTTATACGGTATATAGCATTTAGTACAATATGTCCAAATAAGTTTTTCATTTTTTGTTGTCTTTGTTTAGATCTTTATCTAGGCTGTCTATTTTTTTGTTATCATATGTTTTACAAGGCATCATTTTTATAGTAATAGGAATATGAATACATATATTTTTTGGTTTACAGGATTTAAGATGTTATTTTTTTATATATTTTTGTGGTTGTATTTTAGCAAG
>M01075:27:000000000-A4DAU:1:1101:6379:6819 1:N:0:8
AGAGTACACAGTTTGGGTTACATATTTGATTACCGGATGCGATAGAAGGACCAATACCTGTCTCTGCATTAATACATGCTGCCACGTTAGTTGTATGTGGAATAATATTAGGTAGTTTTGTATTTTGATGTTTTGAATTTTGATTTAGCTATTTTTATAGTATAATTTGTTGAGCAGTTGGAATAATAGTGTTAATGAGTCTATGTGTTTTTTATACGGTATATAGCATTTAGTACAATATGTCCAAATAAGTTTTTCATTTTTTGTTGTCTTTGTTTAGATCTTTATCTAGGCTGTCTATTTTTTTGTTATCATATGTTTTACAAGGCATCATTTTTATAGTAATAGGAATATGAATACATATATTTTTTGGTTTACAGGATTTAAGATGTTATTTTTTTATATATTTTCGTGGTTGTATTTTAGCAAG
>M01075:27:000000000-A4DAU:1:1101:11503:6885 1:N:0:8
AAAGTACACAGTTTGGGTTACACATTTGATTACCGGATGCGATAGAAGGACCAATACCTGTCTCTGCATTAATACATGCTGCCACGTTAGTTGTATGTGGAATAATATTAGGTAGTTTTGTATTTTGATGTTTTGAATTTTGATTTAGCTATTTTTATAGTATAATTTGTTGAGCAGTTGGAATAATAGTGTTAATGAGTCTATGTGTTTTTTATACGGTATATAGCATTTAGTACAATATGTCCAAATAAGTTTTTCATTTTTTGTTGTCTTTGTTTAGATCTTTATCTAGGCTGTCTATTTTTTTGTTATCATATGTTTTACAAGGCATCATTTTTATAGTAATAGGAATATGAATACATATATTTTTTGGTTTACAGGATTTAAGATGTTATTTTTTTATATATTTTTGTGGTTGTATTTTAGCAAG
>M01075:27:000000000-A4DAU:1:1101:5481:6931 1:N:0:8
AGAGTACACAGTTTGGATTGCACATTTGATTACCGGATGCGATAGAAGGACCAATACCTGTCTCTGCATTAATACATGCTGCCACGTTAGTTGTATGTGGAATAATATTAGGTAGTTTTGTATTTTGATGTTTTGAATTTTGATTTAGCTATTTTTATAGTATAATTTGTTGAGCAGTTGGAATAATAGTGTTAATGAGTCTATGTGTTTTTTATACGGTATATAGCATTTAGTACAATATGTCCAAATAAGTTTTTCATTTTTTGTTGTCTTTGTTTAGATCTTTATCTAGGCTGTCTATTTTTTTGTTATCATATGTTTTACAAGGCATCATTTTTATAGTAATAGGAATATGAATACATATATTTTTTGGTTTACAGGATTTAAGATGTTATTTTTTTATATATTTTTGTGGTTGTATTTTAGCAAG
>M01075:27:000000000-A4DAU:1:1101:5463:6933 1:N:0:8
AGAGTACACAGTTTGGATTGCACATTTGATTACCGGATGCGATAGAAGGACCAATACCTGTCTCTGCATTAATACATGCTGCCACGTTAGTTGTATGTGGAATAATATTAGGTAGTTTTGTATTTTGATGTTTTGAATTTTGATTTAGCTATTTTTATAGTATAATTTGTTGAGCAGTTGGAATAATAGTGTTAATGAGTCTATGTGTTTTTTATACGGTATATAGCATTTAGTACAATATGTCCAAATAAGTTTTTCATTTTTTGTTGTCTTTGTTTAGATCTTTATCTAGGCTGTCTATTTTTTTGTTATCATATGTTTTACAAGGCATCATTTTTATAGTAATAGGAATATGAATACATATATTTTTTGGTTTACAGGATTTAAGATGTTATTTTTTTATATATTTTTGTGGTTGTATTTTAGCAAG
>M01075:27:000000000-A4DAU:1:1101:23656:6938 1:N:0:8
AAAGTACACAGTTTGGATTACACATTTGATTACCGGATGCGATAGAAGGACCAATACCTGTCTCTGCATTAATACATGCTGCCACGTTAGTTGTATGTGGAATAATATTAGGTAGTTTTGTATTTTGATGTTTTGAATTTTGATTTAGCTATTTTTATAGTATAATTTGTTGAGCAGTTGGAATAATAGTGTTAATGAGTCTATGTGTTTTTTATACGGTATATAGCATTTAGTACAATATGTCCAAATAAGTTTTTCATTTTTTGTTGTCTTTGTTTAGATCTTTATCTAGGCTGTCTATTTTTTCGTTATCATATGTTTTACAAGGCATCATTTTTATAGTAATAGGAATATGAATACATATATTTTTTGGTTTACAGGATTTAAGATGTTATTTTTTTATATATTTTTGTGGTTGTATTTTAGCAAG
>M01075:27:000000000-A4DAU:1:1101:20910:6966 1:N:0:8
AAAGTACACAGTTTGGATTGCACATTTGATTACCGGATGCGATAGAAGGACCAATACCTGTCTCTGCATTAATACATGCTGCCACGTTAGTTGTATGTGGAATAATATTAGGTAGTTTTGTATTTTGATGTTTTGAATTTTGATTTAGCTATTTTTATAGTATAATTTGTTGAGCAGTTGGAATAATAGTGTTAATGAGTCTATGTGTTTTTTATACGGTATATAGCATTTAGTACAATATGTCCAAATAAGTTTTTCATTTTTTGTTGTCTTTGTTTAGATCTTTATCTAGGCTGTCTATTTTTTTGTTATCATATGTTTTACAAGGCATCATTTTTATAGTAATAGGAATATGAATACATATATTTTTTGGTTTACAGGATTTAAGATGTTATTTTTTTATATATTTTTGTGGTTGTATCTTAGCAAG
>M01075:27:000000000-A4DAU:1:1101:9669:7016 1:N:0:8
AAAGTACACAGTTTGGGTTACACATTTGATTACCGGATGCGATAGAAGGACCAATACCTGTCTCCGCATTAATACATGCTGCCACGTTAGTTGTATGTGGAATAATATTAGGTAGTTTTGTATTTTGATGTTTTGAATTTTGATTTAGCTATTTTTATAGTATAATTTGTTGAGCAGTTGGAATAATAGTGTTAATGAGTCTATGTGTTTTTTATACGGTATATAGCATTTAGTACAATATGTCCAAATAAGTTTTTCATTTTTTGTTGTCTTTGTTTAGATCTTTATCTAGGCTGTCTATTTTTTTGTTATCATATGTTTTACAAGGCATCATTTTTATAGTAATAGGAATATGAATACATATATTTTTTGGTTTACAGGATTTAAGATGTTATTTTTTTATATATTTTTGTGGTTGTATTTTAGCAAG
>M01075:27:000000000-A4DAU:1:1101:11369:7150 1:N:0:8
AAAGTACACAGTTTGGATTACACATTTGATTACCGGATGCGATAGAAGGACCAATACCTGTCTCTGCATTAATACATGCTGCCACGTTAGTTGTATGTGGAATAATATTAGGTAGTTTTGTATTTTGATGTTTTGAATTTTGATTTAGCTATTTTTATAGTATAATTTGTTGAGCAGTTGGAATAATAGTGTTAATGAGTCTATGTGTTTTTTATACGGTATATAGCATTTAGTACAATATGTCCAAATAAGTTTTTCATTTTTTGTTGTCTTTGTTTAGATCTTTATCTAGGCTGTCTATTTTTTTGTTATCATATGTTTTACAAGGCATCATTTTTATAGTAATAGGAATATGAATACATATATTTTTTGGTTTACAGGATTTAAGATGTTATTTTTTTATATATTTTTGTGGTTGTATTTTAGCAAG
>M01075:27:000000000-A4DAU:1:1101:13517:7167 1:N:0:8
AAAGTACACAGTTTGGGTTACACATTTGATTACCGGATGCGATAGAAGGACCAATACCTGTCTCTGCATTAATACATGCTGCCACGTTAGTTGTATGTGGAATAATATTAGGTAGTTTTGTATTTTGATGTTTTGAATTTTGATTTAGCTATTTTTATAGTATAATTTGTTGAGCAGTTGGAATAATAGTGTTAATGAGTCTATGTGTTTTTTATACGGTATATAGCATTTAGTACAATATGTCCAAATAAGTTTTTCATTTTTTGTTGTCTTTGTTTAGATCTTTATCTAGGCTGTCTATTTTTTTGTTATCATATGTTTTACAAGGCATCATTTTTATAGTAATAGGAATATGAATACATATATTTTTTGGTTTACAGGATTTAAGATGTTATTTTTTTATATATTTTTGTGGTTGTATTTTAGCAAG
>M01075:27:000000000-A4DAU:1:1101:6486:7190 1:N:0:8
AAAGTACACAGTTTGGGTTACACATTTGATTACCGGATGCGATAGAAGGACCAATACCTGTCTCTGCATTAATACATGCTGCCACGTTAGTTGTATGTGGAATAATATTAGGTAGTTTTGTATTTTGATGTTTTGAATTTTGATTTAGCTATTTTTATAGTATAATTTGTTGAGCAGTTGGAATAATAGTGTTAATGAGTCTATGTGTTTTTTATAACGGTATATAGCATTTAGTACAATATGTCCAAATAAGTTTTTCATTTTTTGTTGTCTTTGTTTAGATCTTCATCTAGGCTGTCTATTTTTTTGTTATCATATGTTTTACAAGGCATCATTTTTATAGTAATAGGAATATGAATACATATATTTTTTGGTTTACAGGATTTAAGATGTTATTTTTTTATATATTTTTGTGGTTGTATTTTAGCAA
>M01075:27:000000000-A4DAU:1:1101:9584:7264 1:N:0:8
AAAGTACACAGTTTGGATTACACATTTGATTACCGGATGCGATAGAGGGACCAATACCTGTCTCTGCATTAATACATGCTGCCACGTTAGTTGTATGTGGAATAATATTAGGTAGTTTTGTATTTTGATGTTTTGAATTTTGATTTAGCTATTTTTATAGTATAATTTGTTGAGCAGTTGGAATAATAGTGTTAATGAGTCTATGTGTTTTTTATACGGTATATAGCATTTAGTACAATATGTCCAAATAAGTTTTTCATTTTTTGTTGTCTTTGTTTAGATCTTTATCTAGGCTGTCTATTTTTTTGTTATCATATGTTTTACAAGGCATCATTTTTATAGTAATAGGAATATGAATACATATATTTTTTGGTTTACAGGATTTAAGATGTTATTTTTTTATATATTTTTGTGGTTGTATTTTAGCAAG
>M01075:27:000000000-A4DAU:1:1101:8600:7297 1:N:0:8
AGAGTACACAGTTTGGATTACACATTTGATTACCGGATGCGATAGAAGGACCAATACCTGTCTCTGCATTAATACATGCTGCCACGTTAGTTGTATGTGGAATAATATTAGGTAGTTTTGTATTTTGATGTTTTGAATTTTGATTTAGCTATTTTTATAGTATAATTTGTTGAGCAGTTGGAATAATAGTGTTAATGAGTCTATGTGTTTTTTATACGGTATATAGCATTTAGTACAATATGTCCAAATAAGTTTTTCATTTTTTGTTGTCTTTGTTTAGATCTTTATCTAGGCTGTCTATTTTTTTGTTATCATATGTTTTACAAGGCATCATTTTTATAGTAATAGGAATATGAATACATATATTTTTTGGTTTACAGGATTTAAGATGTTATTTTTTTACATATTTTTGTGGTTGTATTTTAGCAAG
>M01075:27:000000000-A4DAU:1:1101:7725:7505 1:N:0:8
AAAGTACACAGTTTGGGTTACACATTTGATTACCGGATGCGATAGAAGGACCAATACCTGTCTCTGCATTAATACATGCTGCCACGTTAGTTGTATGTGGAATAATATTAGGTAGTTTTGTATTTTGATGTTTTGAATTTTGATTTAGCTATTTTTATAGTATAATTTGTTGAGCAGTTGGAATAATAGTGTTAATGAGTCTATGTGTTTTTTATACGGTATATAGCATTTAGTACAATATGTCCAAATAAGTTTTTCATTTTTTGTTGTCTTTGTTTAGATCTTTATCTAGGCTGTCTATTTTTTTGTTATCATATGTTTTACAAGGCATCATTTTTATAGTAATAGGAATATGAATACATATATTTTTTGGTTTACAGGATTTAAGATGTTATTTTTTTATATATTTTTGTGGTTGTATTTTAGCAAG
>M01075:27:000000000-A4DAU:1:1101:7736:7518 1:N:0:8
AAAGTACACAGTTTGGGTTACACATTTGATTACCGGATGCGATAGAAGGACCAATACCTGTCTCTGCATTAATACATGCTGCCACGTTAGTTGTATGTGGAATAATATTAGGTAGTTTTGTATTTTGATGTTTTGAATTTTGATTTAGCTATTTTTATAGTATAATTTGTTGAGCAGTTGGAATAATAGTGTTAATGAGTCTATGTGTTTTTTATACGGTATATAGCATTTAGTACAATATGTCCAAATAAGTTTTTCATTTTTTGTTGTCTTTGTTTAGATCTTTATCTAGGCTGTCTATTTTTTTGTTATCATATGTTTTACAAGGCATCATTTTTATAGTAATAGGAATATGAATACATATATTTTTTGGTTTACAGGATTTAAGATGTTATTTTTTTATATATTTTTGTGGTTGTATTTTAGCAAG
>M01075:27:000000000-A4DAU:1:1101:9086:7550 1:N:0:8
AAAGTACACAGTTTGGGTTACACATTTGATTACCGGATGCGATAGAAGGACCAATACCTGTCTCTGCATTAATACATGCTGCCACGTTAGTTGCATGTGGAATAATATTAGGTAGTTTTGTATTTTGATGTTTTGAATTTTGATTTAGCCATTTTTATAGTATAATTTGTTGAGCAGTTGGAATAATAGTGTTAATGAGTCTATGTGTTTTTTATACGGTATATAGCATTTAGTACAATATGTCCAAATAAGTTTTTCATTTTTTGTTGTCTTTGTCTAGATCTTTATCTAGGCTGTCTATTTTTTTGTTATCATATGTTTTACAAGGCATCATTTTTATAGTAATAGGAATATGAATACATATATTTTTTGGTTTACAGGATTTAAGATGTTATTTTTTTATATATTTTTGTGGTTGTATTTTAGCAAG
>M01075:27:000000000-A4DAU:1:1101:23344:7600 1:N:0:8
AAAGTACACAGTTTGGATTACACATTTGATTACCGGATGCGATAGAAGGACCAATACCTGTCTCTGCATTAATACATGCTGCCACGTTAGTTGTATGTGGAATAATATTAGGTAGTTTTGTATTTTGATGTTTTGAATTTTGATTTAGCTATTTTTATAGTATAATTTGTTGAGCAGTTGGAATAATAGTGTTAATGAGTCTATGTGTTTTTTATACGGTATATAGCATTTAGTACAATATGTCCAAATAAGTTTTTCATTTTTTGTTGTCTTTGTTTAGATCTTTATCTAGGCTGTCTATTTTTTTGTTATCATATGTTTTACAAGGCATCATTTTTATAGTAATAGGAATATGAATACATATATTTTTTGGTTTACAGGATTTAGGATGTTATTTTTTTATATATTTTTGTGGTTGTATTTTAGCAAG
>M01075:27:000000000-A4DAU:1:1101:22650:7608 1:N:0:8
AAAGTACACAGTTTGGATTACACATTTGATTACCGGATGCGATAGAAGGACCAATACCTGTCTCTGCATTAATACATGCTGCCACGTTAGTTGTATGTGGAATAATATTAGGTAGTTTTGTATTTTGATGTTTTGAATTTTGATTTAGCTATTTTTATAGTATAATTTGTTGAGCAGTTGGAATAATAGTGTTAATGAGTCTATGTGTTTTTTATACGGTATATAGCATTTAGTACAATATGTCCAAATAAGTTTTTCATTTTTTGTTGTCTTTGTTTAGATCTTTATCTAGGCTGTCTATTTTTTTGTTATCATATGTTTTACAAGGCATCATTTTTATAGTAATAGGAATATGAATACATATATTTTTTGGTTTACAGGATTTAAGATGTTATTTTTTTATATATTTTTGTGGTTGTATTTTAGCAAG
>M01075:27:000000000-A4DAU:1:1101:22649:7627 1:N:0:8
AAAGTACACAGTTTGGATTACACATTTGATTACCGGATGCGATAGAAGGACCAATACCTGTCTCTGCATTAATACATGCTGCCACGTTAGTTGTATGTGGAATAATATTAGGTAGTTTTGTATTTTGATGTTTTGAATTTTGATTTAGCTATTTTTATAGTATAATTTGTTGAGCAGTTGGAATAATAGTGTTAATGAGTCTATGTGTTTTTTATACGGTATATAGCATTTAGTACAATATGTCCAAATAAGTTTTTCATTTTTTGTTGTCTTTGTTTAGATCTTTATCTAGGCTGTCTATTTTTTTGTTATCATATGTTTTACAAGGCATCATTTTTATAGTAATAGGAATATGAATACATATATTTTTTGGTTTACAGGATTTAAGATGTTATTTTTTTATATATTTTTGTGGTTGTATTTTAGCAAG
>M01075:27:000000000-A4DAU:1:1101:19273:7640 1:N:0:8
AAAGTACACAGTTTGGATTGCACATTTGATTACCGGATGCGATAGAAGGACCAATACCTGTCTCTGCATTAATACATGCTGCCACGTTAGTTGTATGTGGAATAATATTAGGTAGTTTTGTATTTTGATGTTTTGAATTTTGATTTAGCTATTTTTATAGTATAATTTGTTGAGCAGTTGGAATAATAGTGTTAATGAGTCTATGTGTTTTTTATACGGTATATAGCATTTAGTACAATATGTCCAAATAAGTTTTTCATTTTTTGTTGTCTTTGTTTAGATCTTTATCTAGGCTGTCTATTTTTTTGTTATCATATGTTTTACAAGGCATCATTTTTATAGTAATAGGAATATGAATACATATATTTTTTGGTTTACAGGATTTAAGATGTTATTTTTTTATATATTTTTGTGGTTGTATCTTGGCAAG
>M01075:27:000000000-A4DAU:1:1101:6634:7690 1:N:0:8
AAAGTACACAGTTTGGATTACACATTTGATTACCGGATGCGATAGAAGGACCAATACCTGTCTCTGCATTAATACATGCTGCCACGTTAGTTGTATGTGGAATAATATTAGGTAGTTTTGTATTTTGATGTTTTGAATTTTGATTTAGCTATTTTTATAGTATAATTTGTTGAGCAGTTGGAATAATAGTGTTAATGAGTCTATGTGTTTTTTATAACGGTATATAGCATTTAGTACAATATGTCCAAATAAGTTTTTCATTTTTTGTTGTCTTTGTTTAGATCTTTATCTAGGCTGTCTATTTTTTTGTTATCATATGTTTTACAAGGCATCATTTTTATAGTAATAGGAATATGAATACATATATTTTTTGGTTTACAGGATTTAAGATGTTATTTTTTTATATATTTTTGTGGTTGTATTTTAGCAA
>M01075:27:000000000-A4DAU:1:1101:5942:7696 1:N:0:8
AGAGTACACAGTTTGGATTACACATTTGATTACCGGATGCGATAGAAGGACCAATACCTGTCTCTGCATTAATACATGCTGCCACGTTAGTTGTATGTGGAATAATATTAGGTAGTTTTGTATTTTGATGTTTTGAATTTTGATTTAGCTATTTTTATAGTATAATTTGTTGAGCAGTTGGAATAATAGTGTTAATGAGTCTATGTGTTTTTTATACGGTATATAGCATTTAGTACAATATGTCCAAATAAGTTTTTCATTTTTTGTTGTCTTTGTTTAGATCTTTATCTAGGCTGTCTATTTTTTTGTTATCATATGTTTTACAAGGCATCATTTTTATAGTAATAGGAATATGAATACATATATTTTTTGGTTTACAGGATTTAAGATGTTATTTTTTTATATATTTTTGTGGTTGTATCTTAGCAAG
>M01075:27:000000000-A4DAU:1:1101:8218:7741 1:N:0:8
AGAGTACACAGTTTGGGTTACACATTTGATTACCGGATGCGATAGAAGGACCAATACCTGTCTCTGCATTAATACATGCTGCCACGTTAGTTGTATGTGGAATAATATTAGGTAGTTTTGTATTTTGATGTTTTGAATTTTGATTTAGCTATTTTTATAGTATAATTTGTTGAGCAGTTGGAATAATAGTGTTAATGAGTCTATGTGTTTTTTATACGGTATATAGCATTTAGTACAATATGTCCAAATAAGTTTTTCATTTTTTGTTGTCTTTGTTTGGATCTTTATCTAGGCTGTCTATTTTTTTGTTATCATATGTTTTACAAGGCATCATTTTTATAGTAATAGGAATATGAATACATATATTTTTTGGTTTACAGGATTTAAGATGTTATTTTTTTATATATTTTTGTGGTTGTATTTTAGCAAG
>M01075:27:000000000-A4DAU:1:1101:8205:7754 1:N:0:8
AGAGTACACAGTTTGGGTTACACATTTGATTACCGGATGCGATAGAAGGACCAATACCTGTCTCTGCATTAATACATGCTGCCACGTTAGTTGTATGTGGAATAATATTAGGTAGTTTTGTATTTTGATGTTTTGAATTTTGATTTAGCTATTTTTATAGTATAATTTGTTGAGCAGTTGGAATAATAGTGTTAATGAGTCTATGTGTTTTTTATACGGTATATAGCATTTAGTACAATATGTCCAAATAAGTTTTTCATTTTTTGTTGTCTTTGTTTGGATCTTTATCTAGGCTGTCTATTTTTTTGTTATCATATGTTTTACAAGGCATCATTTTTATAGTAATAGGAATATGAATACATATATTTTTTGGTTTACAGGATTTAAGATGTTATTTTTTTATATATTTTTGTGGTTGTATTTTAGCAAG
>M01075:27:000000000-A4DAU:1:1101:15392:7804 1:N:0:8
AAAGTACACAGTTTGGATTACACATTTGATTACCGGATGCGATAGAAGGACCAATACCTGTCTCTGCATTAATACATGCTGCCACGTTAGTTGTATGTGGAATAATATTAGGTAGTTTTGTATTTTGATGTTTTGAATTTTGATTTAGCTATTTTTATAGTATAATTTGTTGAGCAGTTGGAATAATAGTGTTAATGAGTCTATGTGTTTTTTATACGGTATATAGCATTTAGTACAATATGTCCAAATAAGTTTTTCATTTTTTGTTGTCTTTGTTTAGATCTTTATCTGGGCTGTCTATTTTTTTGTTATCATATGTTTTACAAGGCATCATTTTTATAGTAATAGGAATATGAATACATATATTTTTTGGTTTACAGGATTTAAGATGTTATTTTTTTATATATTTTTGTGGTTGTATTTTAGCAAG
>M01075:27:000000000-A4DAU:1:1101:7304:7864 1:N:0:8
AAAGTACACAGTTTGGGTTACACATTTGATTACCGGATGCGATAGAAGGACCAATACCTGTCTCTGCATTAATACATGCTGCCACGTTAGTTGTATGTGGAATAATATTAGGTAGTTTTGTATTTTGATGTTTTGAATTTTGATTTAGCTATTTTTATAGTATAATTTGTTGAGCAGTTGGAATAATAGTGTTAATGAGTCTATGTGTTTTTTATACGGTGTATAGCATTTAGTACAATATGTCCAAATAAGTTTTTCATTTTTTGTTGTCTTTGTTTAGATCTTTATCTAGGCTGTCTATTTTTTTGTTATCATATGTTTTACAAGGCATCATTTTTATAGTAATAGGAATATGAATACATATATTTTTTGGTTTACAGGATTTAAGATGTTATTTTTTTATATATTTTTGTGGTTGTATTTTAGCAAG
>M01075:27:000000000-A4DAU:1:1101:9374:7896 1:N:0:8
AAAGTACACAGTTTGGATTGCACATTTGATTACCGGATGCGATAGAAGGACCAATACCTGTCTCTGCATTAATACATGCTGCCACGTTAGTTGTATGTGGAATAATATTAGGTAGTTTTGTATTTTGATGTTTTGAATTTTGATTTAGCTATTTTTATAGTATAATTTGTTGAGCAGTTGGAATAATAGTGTTAATGAGTCTATGTGTTTTTTATACGGTATATAGCATTTAGTACAATATGTCCAAATAAGTTTTTCATTTTTTGTTGTCTTTGTTTAGATCTTTATCTAGGCTGTCTATCTTTTTGTTATCATATGTTTTACAAGGCATCATTTTTATAGTAATAGGAATATGAATACATATATTTTTTGGTTTACAGGATTTAAGATGTTATTTTTTTATATATTTTTGTGGTTGTATCTTAGCAAG
>M01075:27:000000000-A4DAU:1:1101:9356:7904 1:N:0:8
AAAGTACACAGTTTGGATTGCACATTTGATTACCGGATGCGATAGAAGGACCAATACCTGTCTCTGCATTAATACATGCTGCCACGTTAGTTGTATGTGGAATAATATTAGGTAGTTTTGTATTTTGATGTTTTGAATTTTGATTTAGCTATTTTTATAGTATAATTTGTTGAGCAGTTGGAATAATAGTGTTAATGAGTCTATGTGTTTTTTATACGGTATATAGCATTTAGTACAATATGTCCAAATAAGTTTTTCATTTTTTGTTGTCTTTGTTTAGATCTTTATCTAGGCTGTCTATCTTTTTGTTATCATATGTTTTACAAGGCATCATTTTTATAGTAATAGGAATATGAATACATATATTTTTTGGTTTACAGGATTTAAGATGTTATTTTTTTATATATTTTTGTGGTTGTATCTTAGCAAG
>M01075:27:000000000-A4DAU:1:1101:6502:7910 1:N:0:8
AGAGTACACAGTTTGGATTGCACATTTGATTACCGGATGCGATAGAAGGACCAATACCTGTCTCTGCATTAATACATGCTGCCACGTTAGTTGTATGTGGAATAATATTAGGTAGTTTTGTATTTTGATGTTTTGAATTTTGATTTAGCTATTTTTATAGTATAATTTGTTGAGCAGTTGGAATAATAGTGTTAATGAGTCTATGTGTTTTTTATACGGTATATAGCATTTAGTACAATATGTCCAAATAAGTTTTTCATTTTTTGTTGTCTTTGTTTAGATCTTTATCTAGGCTGTCTATTTTTTCGTTATCATATGTTTTACAAGGCATCATTTTTATAGTAATAGGAATATGAATACATATATTTTTTGGTTTACAGGATTTAAGATGTTATTTTTTTATATATTTTTGTGGTTGTATTTTAGCAAG
>M01075:27:000000000-A4DAU:1:1101:8546:7925 1:N:0:8
CACAGTTTGGATTACACATTTGATTACCGGCTGCGATAGAAGGACCAATACCTGTCTCTGCATTAATACCTGCTGCCACGTTAGTTGTATGTGGAATAATATTAGGTAGTTTTGTATTTTGATGTTTTGAATTTTGATTTAGCTATTTTTATAGTATAATTTGTTGAGCAGTTGGAATAATAGTGTTAATGAGTCTATGTGTTTTTTATAATTTCACGGTATATAGCATTTAGTACAATATGTCCAAATAAGTTTTTCATTTTTTGTTGTCTTTGTTTAGATCTTTATCTAGGCTGTCTATTTTTTTGTTATCATATGTTTTACAAGGCATCATTTTTATAGTAATAGGAATATGAATACATATATTTTTTGGTTTACAGGATTTAAGATGTTATTTTTTTATATATTTTTGTGGTTGTATTTTGGCAAG
>M01075:27:000000000-A4DAU:1:1101:21008:7945 1:N:0:8
AAAGTACACAGTTTGGATTGCACATTTGATTACCGGATGCGATAGAAGGACCAATACCTGTCTCTGCATTAATACATGCTGCCACGTTAGTTGTATGTGGAATAATATTAGGTAGTTTTGTATTTTGATGTTTTGAATTTTGATTTAGCTATTTTTATAGTATAATTTGTTGAGCAGTTGGAATAATAGTGTTAATGAGTCTATGTGTTTTTTATACGGTATATAGCATTTAGTACAATATGTCCAAATAAGTTTTTCATTTTTTGTTGTCTTTGTTTAGATCTTTATCTAGGCTGTCTATTTTTTTGTTATCATATGTTTTACAAGGCATCATTTTTATAGTAATAGGAATATGAATACATATATTTTTTGGTTTACAGGATTTAAGATGTTATTTTTTTATATATTTTTGTGGTTGTATTTTAGCAAG
>M01075:27:000000000-A4DAU:1:1101:18889:7982 1:N:0:8
AAAGTACACAGTTTGGGTTGCATATTTGATTACCGGATGCGATAGAAGGACCAATACCTGTCTCTGCATTAATACATGCTGCCACGTTAGTTGTATGTGGAATAATATTAGGTAGTTTTGTATTTTGATGTTTTGAATTTTGATTTAGCTATTTTTATAGTATAATTTGTTGAGCAGTTGGAATAATAGTGTTAATGAGTCTATGTGTTTTTTATACGGTATATAGCATTTAGTACAATATGTCCAAATAAGTTTTTCATTTTTTGTTGTCTTTGTTTAGATCTTTATCTAGGCTGTCTATTTTTTTGTTATCATATGTTTTACAAGGCATCATTTTTATAGTAATAGGAATATGAATACATATATTTTTTGGTTTACAGGATTTAAGATGTTATTTTTTTATATATTTTTGTGGTTGTATTTTAGCAAG
>M01075:27:000000000-A4DAU:1:1101:13852:8010 1:N:0:8
AGAGTACACAGTTTGGATTACACATTTGATTACCGGATGCGATAGAAGGACCAATACCTGTCTCTGCATTAATACATGCTGCCACGTTAGTTGTATGTGGAATAATATTAGGTAGTTTTGTATTTTGATGTTTTGAATTTTGATTTAGCTATTTTTATAGTATAATTTGTTGAGCAGTTGGAATAATAGTGCTAATGAGTCTATGTGTTTTTTATACGGTATATAGCATTTAGTACAATATGTCCAAATAAGTTTTTCATTTTTTGTTGTCTTTGTTTAGATCTTTATCTAGGCTGTCTATTTTTTTGTTATCATATGTTTTACAAGGCATCATTTTTATAGTAATAGGAATATGAATACATATATTTTTTGGTTTACAGGATTTAAGATGTTATTTTTTTATATATTTTTGTGGTTGTATCTTGGCAAG
>M01075:27:000000000-A4DAU:1:1101:13897:8045 1:N:0:8
AGAGTACACAGTTTGGATTATACATTTGATTACCGGATGCGATAGAAGGACCAATACCTGTCTCTGCATTAATACATGCTGCCACGTTAGTTGTATGCGGAATAATATTAGGTAGTTTTGTATCTTGATGTTTTGAATTTTGATTTAGCTATTTTTATAGTATAATTTGTTGAGCAGTTGGAATAATAGTGTTAATGAGTCTATGTGTTTTTTATACGGTATATAGCATTTAGTACAATATGTCCAAATAAGTTTTTCATTTTTTGTTGTCTTTGTTTAGATCTTTATCTAGGCTGTCTATTCTTTTGTTATCATATGTTTTACAAGGCATCATTTTTATAGTAATAGGAATATGAATACATATATTTTTTGGTTTACAGGATTTAAGATGTTATTTTTTTATATATTTTTGTGGTTGTATCTTAGCAAG
>M01075:27:000000000-A4DAU:1:1101:7883:8078 1:N:0:8
AAAGTACACAGTTTGGATTACACATTTGATTACCGGATGCGATAGAAGGACCAATACCTGTCTCTGCATTAATACATGCTGCCACGTTAGTTGTATGTGGAATAATATTAGGTAGTTTTGTATTTTGATGTTTTGAGTTTTGATTTAGCTATTTTTATAGTATAATTTGTTGAGCAGTTGGAATAATAGTGTTAATGAGTCTATGTGTTTTTTATACGGTATATAGCATTTAGTACAATATGTCCAAATAAGTTTTTCATTTTTTGTTGTCTTTGTTTAGATCTTTATCTAGGCTGTCTATTTTTTTGTTATCATATGTTTTACAAGGCATCATTTTTATAGTAATAGGAATATGAATACATATATTTTTTGGTTTACAGGATTTAAGATGTTATTTTTTTATATATTTTTGTGGTTGTATTTTAGCAAG
>M01075:27:000000000-A4DAU:1:1101:18410:8108 1:N:0:8
AGAGTACACAGTTTGGATTACACATTTGATTACCGGATGCGATAGAAGGACCAATACCTGTCTCTGCATTAATACATGCTGCCACGTTAGTTGTATGTGGAATAATATTAGGTAGTTTTGTATTTTGATGTTTTGAATTTTGATTTAGCTATTTTTATAGTATAATTTGTTGAGCAGTTGGAATAATAGTGTTAATGAGTCTATGTGTTTTTTATACGGTATATAGCATTTAGTACAATATGTCCAAATAAGTTTTTCATTTTTTGTTGTCTTTGTTTAGATCTTTATCTAGGCTGTCTATTTTTTTGTTATCATATGTTTTACAAGGCATCATTTTTATAGTAATAGGAATATGAATACATATATTTTTTGGTTTACAGGATTTAAGATGTTATTTTTTTATATATTCTTGTGGTTGTATTTTAGCAAG
>M01075:27:000000000-A4DAU:1:1101:18532:8109 1:N:0:8
AGAGTACACAGTTTGGATTACACATTTGATTACCGGATGCGATAGAAGGACCAATACCTGTCTCTGCATTAATACATGCTGCCACGTTAGTTGTATGTGGAATAATATTAGGTAGTTTTGTATTTTGATGTTTTGAATTTTGATTTAGCTATTTTTATAGTATAATTTGTTGAGCAGTTGGAATAATAGTGTTAATGAGTCTATGTGTTTTTTATACGGTATATAGCATTTAGTACAATATGTCCAAATAAGTTTTTCATTTTTTGTTGTCTTTGTTTAGATCTTTATCTAGGCTGTCTATTTTTTTGTTATCATATGTTTTACAAGGCATCATTTTTATAGTAATAGGAATATGAATACATATATTTTTTGGTTTACAGGATTTAAGATGTTATTTTTTTATATATTTTTGTGGTTGTATCTTAGCAAG
>M01075:27:000000000-A4DAU:1:1101:14177:8127 1:N:0:8
AGAGTACACAGTTTGGATTGCACATTTGATTACCGGATGCGATAGAAGGACCAATACCTGTCTCTGCATTAATACATGCTGCCACGTTAGTTGTATGTGGAATAATATTAGGTAGTTTTGTATTTTGATGTTTTGAATTTTGATTTAGCTATTTTTATAGTATAATTTGTTGAGCAGTTGGAGTAATAGTGTTAATGAGTCTATGTGTTTTTTATACGGTATATAGCATTTAGTACAACATGTCCAAATAAGTTTTTCATTTTTTGTTGTCTTTGTTTAGATCTTTATCTAGGCTGTCTATTTTTTTGTTATCATATGTTTTACAAGGCATCATTTTTATAGTAATAGGAATATGAATACATATATTTTTTGGTTTACAGGATTTAAGATGTTATTTTTTTATATATTTTTGTGGTTGTATTTTAGCAAG
>M01075:27:000000000-A4DAU:1:1101:12900:8132 1:N:0:8
AAAGTACACAGTTTGGATTACACATTTGATTACCGGATGCGATAGAAGGACCAATACCTGTCTCTGCATTAATACATGCTGCCACGTTAGTTGTATGTGGAATAATATTAGGTAGTTTTGTATTTTGATGTTTTGAATTTTGATTTAGCTATTTTTATAGTATAATTTGTTGAGCAGTTGGAATAATAGTGTTAATGAGTCTATGTGTTTTTTATACGGTATATAGCATTTAGTACAATATGTCCAAATAAGTTTTTCATTTTTTGTTGTCTTTGTTTAGATCTTTATCTAGGCTGTCTATTTTTTTGTTATCATATGTTTTACAAGGCATCATTTTTATAGTAATAGGAATATGAATACATATATTTTTTGGTTTACAGGATTTAAGATGTTATTTTTTTATATATTTTTGTGGTTGTATTTTAGCAAG
>M01075:27:000000000-A4DAU:1:1101:19553:8145 1:N:0:8
AGAGTACACAGTTTGGATTACACATTTGATTACCGGATGCGATAGAAGGACCAATACCTGTCTCTGCATTAATACATGCTGCCACGTTAGTTGTATGTGGAATAATATTAGGTAGTTTTGTATTTTGATGTTTTGAATTTTGATTTAGCTATTTTTATAGTATAATTTGTTGAGCAGTTGGAATAATAGTGTTAATGAGTCTATGTGTTTTTTATAACGGTATATAGCATTTAGTACAATATGTCCAAATAAGTTTTTCATTTTTTGTTGTCTTTGTTTAGATCTTTATCTAGGCTGTCCATTTTTTTGTTATCATATGTTTTACAAGGCATCATTTTATAGTAATAGGAATATGAATACATATATTTTTTGGTTTACAGGATTTAAGATGTTATTTTTTTATATATTTTTGTGGTTGTATCTTGGCAAG
>M01075:27:000000000-A4DAU:1:1101:6023:8178 1:N:0:8
AAAGTACACAGTTTGGGTTACACATTTGATTACCGGATGCGATAGAAGGACCAATACCTGTCTCTGCATTAATACATGCTGCCACGTTAGTTGTATGTGGAATAATATTAGGTAGTTTTGTATTTTGACGTTTTGAATTTTGATTTAGCTATTTTTATAGTATAATTTGTTGAGCAGTTGGAATAATAGTGTTAATGAGTCTATGTGTTTTTTATACGGTATATAGCATTTAGTACAATATGTCCAAATAAGTTTTTCATTTTTTGTTGTCTTTGTTTAGATCTTTATCTAGGCTGTCTATTTTTTTGTTATCATATGTTTTACAAGGCATCATTTTTATAGTAATAGGAATATGAATACATATATTTTTTGGTTTACAGGATTTAAGATGTTATTTTTTTATATATTTTTGTGGTTGTATTTTAGCAAG
>M01075:27:000000000-A4DAU:1:1101:13500:8194 1:N:0:8
AGAGTACACAGTTTGGGTTACACATTTGATTACCGGATGCGATAGAAGGACCAATACCTGTCTCTGCATTAATACATGCTGCCACGTTAGTTGTATGTGGAATAATATTAGGTAGTTTTGTATTTTGATGTTTTGAATTTTGATTTAGCTATTTTTATAGTATAATTCGTTGAGCAGTTGGAATAATAGTGTTAATGAGTCTATGTGTTTTTTATACGGTATATAGCATTTAGTACAATATGTCCAAATAAGTTTTTCATTTTTTGTTGTCTTTGTTTAGATCTTTATCTAGGCTGTCTATTTTTTTGTTATCATATGTTTTACAAGGCATCATTTTTATAGTAATAGGAATATGAATACATATATTTTTTGGTTTACAGGATTTAAGATGTTATTTTTTTATATATTTTTGTGGTTGTATTTTAGCAAG
>M01075:27:000000000-A4DAU:1:1101:14753:8422 1:N:0:8
AGAGTACACAGTTTGGATTACACATTTGATTACCGGATGCGATAGAAGGACCAATACCTGTCTCTGCATTAATACATGCTGCCACGTTAGTTGTATGTGGAATAATATTAGGTAGTTTTGTATTTTGATGTTTTGAATTTTGATTTAGCTATTTTTATAGTATAATTTGTTGAGCAGTTGGAATAATAGTGTTAATGAGTCTATGTGTTTTTTATACGGTATATAGCATTTAGTACAATATGTCCAAATAAGTTTTTCATTTTTTGTTGTCTTTGTTTAGATCTTTATCTAGGCTGTCTATTTTTTTGTTATCATATGTTTTACAAGGCATCATTTTTATAGTAATAGGAATATGAATACATATATTTTTTGGTTTACAGGATTTAAGATGTTATTTTTTTATATATTTTTGTGGTTGTATCTTAGCAAG
>M01075:27:000000000-A4DAU:1:1101:9588:8441 1:N:0:8
AGAGTACACAGTTTGGATTACACATTTGATTACCGGATGCGATAGAAGGACCAATACCTGTCTCTGCATTAATACATGCTGCCACGTTAGTTGTATGTGGAATAATATTAGGTAGTTTTGTATTTTGATGTTTTGAATTTTGATTTAGCTATTTTTATAGTATAATTTGTTGAGCAGTTGGAATAATAGTGTTAATGAGTCTATGTGTTTTTTATACGGTATATAGCATTTAGTACAATATGTCCAAATAAGTTTTTCATTTTTTGTTGTCTTTGTTTAGATCTTTATCTAGGCTGTCTATTTTTTTGTTATCATATGTTTTACAAGGCATCATTTTTATAGTAATAGGAATATGAATACATATATTTTTTGGTTTACAGGATTTAAGATGTTATTTTTTTATATATTTTTGTGGTTGTATTTTAGCAAG
>M01075:27:000000000-A4DAU:1:1101:23746:8468 1:N:0:8
AGAGTACACAGTTTGGGTTACATATTTGATTACCGGATGCGATAGAAGGACCAATACCTGTCTCTGCATTAATACATGCTGCCACGTTAGTTGTATGTGGAATAATATTAGGTAGTTTTGTATTTTGATGTTTTGAATTTTGATTTAGCTATTTTTATAGTATAATTTGTTGAGCAGTTGGAATAATAGTGTTAATGAGTCTATGTGTTTTTTATAACGGTATATAGCATTTAGTACAATATGTCCAAATAAGTTTTTCATTTTTTGTTGTCTTTGTTTAGATCTTTATCTAGGCTGTCTATTTTTTTGTTATCATATGTTTTACAAGGCATCATTTTTATAGTAATAGGAATATGAATACATATATTTTTTGGTTTACAGGATTTAAGATGTTATTTTTTTATATATTTTTGTGGTTGTATTTTAGCAA
>M01075:27:000000000-A4DAU:1:1101:5993:8521 1:N:0:8
AGAGTACACAGTTTGGATTACACATTTGATTACCGGATGCGATAGAAGGACCAATACCTGTCTCTGCATTAATACATGCTGCCACGTTAGTTGTATGTGGAATAATATTAGGTAGTTTTGTATTTTGATGTTTTGAATTTTGATTTAGCTATTTTTATAGTATAATTTGTTGAGCAGTTGGAATAATAGTGTTAATGAGTCTATGTGTTTTTTATACGGTATATAGCATTTAGTACAATATGTCCAAATAAGTTTTTCATTTTTTGTTGTCTTTGTTTAGATCTTTATCTAGGCTGTCTATTTTTTTGTTATCATATGTTTTACAAGGCATCATTTTTATAGTAATAGGAATATGAATACATATATTTTTTGGTTTACAGGATTTAAGATGTTATTTTTTTATATATTTTTGTGGTTGTATTTTAGCAAG
>M01075:27:000000000-A4DAU:1:1101:22481:8528 1:N:0:8
AAAGTACACAGTTTGGATTACACATTTGATTACCGGATGCGATAGAAGGACCAATACCTGTCTCTGCATTAATACATGCTGCCACGTTAGTTGTATGTGGAATAATATTAGGTAGTTTTGTATTTTGATGTTTTGAATTTTGATTTAGCTATTTTTATAGTATAATTTGTTGAGCAGTTGGAATAATAGTGTTAATGAGTCTATGTGTTTTTTATACGGTATATAGCATTTAGTACAATATGTCCAAATAAGTTTTTCATTTTTTGTTGTCTTTGTTTAGATCTTTATCTAGGCTGTCTATTTTTTTGTTATCATATGTTTTACAAGGCATCATTTTTATAGTAATAGGAATATGAATACATATATTTTTTGGTTTACAGGATTTAAGATGTTATTTTTTTATATATTTTTGTGGTTGTATTTTAGCAAG
>M01075:27:000000000-A4DAU:1:1101:23533:8547 1:N:0:8
AAAGTACACAGTTTGGATTACATATTTGATTACCGGATGCGATAGAAGGACCAATACCTGTCTCTGCATTAATACATGCTGCCACGTTAGTTGTATGTGGAATAATATTAGGTAGTTTTGTATTTTGATGTTTTGAATTTTGATTTAGCTATTTTTATAGTATAATTTGTTGAGCAGTTGGAATAATAGTGTTAATGAGTCTATGTGTTTTTTATACGGTATATAGCATTTAGTACAATATGTCCAAATAAGTTTTTCATTTTTTGTTGTCTTTGTTTAGATCTTTATCTAGGCTGTCTATTTTTTTGTTATCATATGTTTTACAAGGCATCATTTTTATAGTAATAGGAATATGAATACATATATTTTTTGGTTTACAGGATTTAAGATGTTATTTTTTTATATATTTTTGTGGTTGTATTTTAGCAAG
>M01075:27:000000000-A4DAU:1:1101:20202:8561 1:N:0:8
AAAGTACACAGTTTGGATTACACATTTGATTACCGGATGCGATAGAAGGGCCAATACCTGTCTCTGCATTAATACATGCTGCCACGTTAGTTGTATGTGGAATAATATTAGGTAGTTTTGTATTTTGATGTTTTGAATTTTGATTTAGCTATTTTTATAGTATAATTTGTTGAGCAGTTGGAATAATAGTGTTAATGAGTCTATGTGTTTTTTATACGGTATATAGCATTTAGTACAATATGTCCAAATAAGTTTTTCATTTTTTGTTGTCTTTGTTTAGATCTTTATCTAGGCTGTCTATTTTTTTGTTATCATATGTTTTACAAGGCATCATTTTTATAGTAATAGGAATATGAATACATATATTTTTTGGTTTACAGGATTTAAGATGTTATTTTTTTATATATTTTTGTGGTTGTATTTTAGCAAG
>M01075:27:000000000-A4DAU:1:1101:23203:8579 1:N:0:8
AAAGTACACAGTTTGGGTTGCACATTTGATTACCGGATGCGATAGAAGGACCAATACCTGTCTCTGCATTAATACATGCTGCCACGTTAGTTGTATGTGGAATAATATTAGGTAGTTTTGTATTTTGATGTTTTGAATTTTGATTTAGCTATTTTTATAGTATAATTTGTTGAGCAGTTGGAATAATAGTGTTAATGAGTCTATGTGTTTTTTATACGGTATATAGCATTTAGTACAATATGTCCAAATAAGTTTTTCATTTTTTGTTGTCTTTGTTTAGATCTTTATCTAGGCTGTCTATTTTTTTGTTATCATATGTTTTACAAGGCATCATTTTTATAGTAATAGGAATATGAATACATATATTTTTTGGTTTACAGGATTTAAGATGTTATTTTTTTATATATTTTTGTGGTTGTATTTTAGCAAG
>M01075:27:000000000-A4DAU:1:1101:6921:8596 1:N:0:8
AAAGTACACAGTTTGGATTACACATTTGATTACCGGATGCGATAGAAGGACCAATACCTGTCTCTGCATTAATACATGCTGCCACGTTAGTTGTATGTGGAATAATATTAGGTAGTTTTGTATTTTGATGTTTTGAATTTTGATTTAGCTATTTTTATAGTATAATTTGTTGAGCAGTTGGAATAATAGTGTTAATGAGTCTATGTGTTTTTTATACGGTATATAGCATTTAGTACAATATGTCCAAATAAGTTTTTCATTTTTTGTTGTCTTTGTTTAGATCTTTATCTAGGCTGTCTATTTTTTTGTTATCATATGTTTTACAAGGCATCATTTTTATAGTAATAGGAATATGAATACATATATTTTTTGGTTTACAGGATTTAAGATGTTATTTTTTTATATATTTTTGTGGTTGTATTTTAGCAAG
>M01075:27:000000000-A4DAU:1:1101:16045:8605 1:N:0:8
AAAGTACACAGTTTGGATTACACATTTGATTACCGGATGCGATAGAAGGACCAATACCTGTCTCTGCATTAATACATGCTGCCACGTTAGTTGTATGTGGAATAATATTAGGTAGTTTTGTATTTTGATGTTTTGAATTTTGATTCAGCTATTTTTATAGTATAATTTGTTGAGCAGTTGGAATAATAGTGTTAATGAGTCTATGTGTTTTTTATACGGTATATAGCATTTAGTACAATATGTCCAAATAAGTTTTTCATTTTTTGTTGTCTTTGTTTAGATCTTTATCTAGGCTGTCTATTTTTTTGTTATCATATGTTTTACAAGGCATCATTTTTATAGTAATAGGAATATGAATACATATATTTTTTGGTTTACAGGATTTAAGATGTTATTTTTTTATATATTTTTGTGGTTGTATTTTAGCAAG
>M01075:27:000000000-A4DAU:1:1101:23785:8606 1:N:0:8
AGAGTACACAGTTTGGATTACACATTTGATTACCGGATGCGATAGAAGGACCAATACCTGTCTCTGCATTAATACATGCTGCCACGTTAGTTGTATGTGGAATAATATTAGGTAGTTTTGTATTTTGATGTTTTGAATTTTGATTTAGCTATTTTTATAGTATAATTTGTTGAGCAGTTGGAATAATAGTGTTAATGAGTCTATGTGTTTTTTATACGGTATATAGCATTTAGTACAATATGTCCAAATAAGTTTTTCATTTTTTGTTGTCTTTGTTTAGATCTTTATCTAGGCTGTCTATTTTTTTGTTATCATATGTTTTACAAGGCATCATTTTTATAGTAATAGGAATATGAATACATATATTTTTTGGTTTACAGGATTTAAGATGTTATTTTTTTATATATTTTTGTGGTTGTATTTTAGCAAG
>M01075:27:000000000-A4DAU:1:1101:25816:8668 1:N:0:8
AAAGTACACAGTTTGGGTTACACATTTGATTACCGGATGCGATAGAAGGACCAATACCTGTCTCTGCATTAATACATGCTGCCACGTTAGTTGTATGTGGAATAATATTAGGTAGTTTTGTATTTTGATGTTTTGAATTTTGATTTAGCTATTTTTATAGTATAATTTGTTGAGCAGTTGGAATAATAGTGTTAATGAGTCTATGTGTTTTTTATACGGTATATAGCATTTAGTACAATATGTCCAAATAAGTTTTTCATTTTTTGTTGTCTTTGTTTAGATCTTTATCTAGGCTGTCTATTTTTTTGTTATCATATGTTTTACAAGGCATCATTTTTATAGTAATAGGAATATGAATACATATATTTTTTGGTTTACAGGATTTAAGATGTTATTTTTTTATATATTTTTGTGGTTGTATTTTAGCAAG
>M01075:27:000000000-A4DAU:1:1101:19120:8698 1:N:0:8
AAAGTACACAGTTTGGATTGCACATTTGATTACCGGATGCGATAGAAGGACCAATACCTGTCTCTGCATTAATACATGCTGCCACGTTAGTTGTATGTGGAATAATATTAGGTAGTTTTGTATTTTGATGTTTTGAATTTTGATTTAGCTATTTTTATAGTATAATTTGTTGAGCAGTTGGAATAATAGTGTTAATGAGTCTATGTGTTTTTTATACGGTATATAGCATTTAGTACAATATGTCCAAATAAGTTTTTCATTTTTTGTTGTCTTTGTTTAGATCTTTATCTAGGCTGTCTATTTTTTTGTTATCATATGTTTTACAAGGCATCATTTTTATAGTAATAGGAATATGAATACATATATTTTTTGGTTTACAGGATTTAAGATGTTATTTTTTTATATATTTTTGTGGTTGTATTTTAGCAAG
>M01075:27:000000000-A4DAU:1:1101:8463:8719 1:N:0:8
AGAGTACACAGTTTGGATTACACATTTGATTACCGGATGCGATAGAAGGACCAATACCTGTCTCTGCATTAATACATGCTGCCACGTTAGTTGTATGTGGAATAATATTAGGTAGTTTTGTATTTTGATGTTTTGAATTTTGATTTAGCTATTTTTATAGTATAATTTGTTGAGCAGTTGGAATAATAGTGTTAATGAGTCTATGTGTTTTTTATACAGTATATAGCATTTAGTACAATATGTCCAAATAAGTTTTTCATTTTTTGTTGTCTTTGTTTAGATCTTTATCTAGGCTGTCTATTTTTTTGTTATCATATGTTTTACAAGGCATCATTTTTATAGTAATAGGAATATGAATACATATATTTTTTGGTTTACAGGATTTAAGATGTTATTTTTTTATATATTTTTGTGGTTGTATTTTAGCAAG
>M01075:27:000000000-A4DAU:1:1101:13566:8719 1:N:0:8
AAAGTACACAGTTTGGATTACACATTTGATTACCGGATGCGATAGAAGGACCAATACCTGTCTCTGCATTAATACATGCTGCCACGTTAGTTGTATGTGGAATAATATTAGGTAGTTTTGTATTTTGATGTTTTGAATTTTGATTTAGCTATTTTTATAGTATAATTTGTTGAGCAGTTGGAATAATAGTGTTAATGAGTCTATGTGTTTTTTATACGGTATATAGCATTTAGTACAATATGTCCAAATAAGTTTTTCATTTTTTGTTGTCTTTGTTTAGATCTTTATCTAGGCTGTCTATTTTTTTGTTATCATATGTTTTACAAGGCATCATTTTTATAGTAATAGGAATATGAATACATATATTTTTTGGTTTACAGGATTTAAGATGTTATTTTTTTATATATTTTTGTGGTTGTATTTTAGCAAG
>M01075:27:000000000-A4DAU:1:1101:19891:8765 1:N:0:8
AAAGTGCACAGTTTGGGTTGCACATTTGATTACCGGATGCGATAGAAGGACCAATACCTGTCTCTGCATTAATACATGCTGCCACGTTAGTTGTATGTGGAATAATATTAGGTAGTTTTGTATTTTGATGTTTTGAATTTTGATTTAGCTATTTTTATAGTATAATTTGTTGAGCAGTTGGAATAATAGTGTTAATGAGTCTATGTGTTTTTTATACGGTATATAGCATTTAGTACAATATGTCCAAATAAGTTTTTCATTTTTTGTTGTCCTTGTTTAGATCTTTATCTGGGCTGTCTATTTTTTTGTTATCATATGTTTTACAAGGCATCATTTTTATAGTAATAGGAATATGAATACATATATTTTTTGGTTTACAGGATTTAAGATGTTATTTTTTTATATATTTTTGTGGTTGTATCTTGGCAAG
>M01075:27:000000000-A4DAU:1:1101:27571:8843 1:N:0:8
AAAGTACACAGTTTGGATTACACATTTGATTACCGGATGCGATAGAAGGACCAATACCTGTCTCTGCATTAATACATGCTGCCACGTTAGTTGTATGTGGAATAATATTAGGTAGTTTTGTATTTTGATGTTTTGAATTTTGATTTAGCTATTTTTATAGTATAATTTGTTGAGCAGTTGGAATAATAGTGTTAATGAGTCTATGTGTTTTTTATACGGTATATAGCATTTAGTACAATATGTCCAAATAAGTTTTTCATTTTTTGTTGTCTTTGTTTAGATCTTTATCTAGGCTGTCTATTTTTTTGTTATCATATGTTTTACAAGGCATCATTTTTATAGTAATAGGAATATGAATACATATATTTTTTGGTTTACAGGATTTAAGATGTTATTTTTTTATATATTTTTGTGGTTGTATTTTAGCAAG
>M01075:27:000000000-A4DAU:1:1101:22250:8845 1:N:0:8
AGAGTACACAGTTTGGATTACACATTTGATTACCGGATGCGATAGAAGGACCAATACCTGTCTCTGCATTAATACATGCTGCCACGTTAGTTGTATGTGGAATAATATTAGGTAGTTTTGTATTTTGATGTTTTGAATTTTGATTTAGCTATTTTTATAGTATAATTTGTTGAGCAGTTGGAATAATAGTGTTAATGAGTCTATGTGTTTTTTATACGGTATATAGCATTTAGTACAATATGTCCAAATAAGTTTTTCATTTTTTGTTGTCTTTGTTTAGATCTTTATCTAGGCTGTCTATTTTTTTGTTATCATATGTTTTACAAGGCATCATTTTTATAGTAATAGGAATATGAATACATATATTTTTTGGTTTACAGGATTTAAGATGTTATTTTTTTATATATTTTTGTGGTTGTATTTTGGCAAG
>M01075:27:000000000-A4DAU:1:1101:27554:8853 1:N:0:8
AAAGTACACAGTTTGGATTACACATTTGATTACCGGATGCGATAGAAGGACCAATACCTGTCTCTGCATTAATACATGCTGCCACGTTAGTTGTATGTGGAATAATATTAGGTAGTTTTGTATTTTGATGTTTTGAATTTTGATTTAGCTATTTTTATAGTATAATTTGTTGAGCAGTTGGAATAATAGTGTTAATGAGTCTATGTGTTTTTTATACGGTATATAGCATTTAGTACAATATGTCCAAATAAGTTTTTCATTTTTTGTTGTTTTTGTTTAGATCTTTATCTAGGCTGTCTATTTTTTTGTTATCATATGTTTTACAAGGCATCATTTTTATAGTAATAGGAATATGAATACATATATTTTTTGGTTTACAGGATTTAAGATGTTATTTTTTTATATATTTTTGTGGTTGTATTTTAGCAAG
>M01075:27:000000000-A4DAU:1:1101:23267:8871 1:N:0:8
AAAGTACACAGTTTGGATTACACATTTGATTACCGGATGCGATAGAAGGACCAATACCTGTCTCTGCATTAATACATGCTGCCACGTTAGTTGTATGTGGAATAATATTAGGTAGTTTTGTATTTTGATGTTTTGAATTTTGATTTAGCTATTTTTATAGTATAATTTGTTGAGCAGTTGGAATAATAGTGTTAATGAGTCTATGTGTTTTTTATAAACGGTATATAGCATTTAGTACAATATGTCCAAATAAGTTTTTCATTTTTTGTTGTCTTTGTTTAGATCTTTATCTAGGCTGTCTATTTTTTGTTATCATATGTTTTACAAGGCATCATTTTTATAGTAATAGGAATATGAATACATATATTTTTTGGTTTACAGGATTTAAGATGTTATTTTTTTATATATTTTGTGGTTGTATTTTAGCAAG
>M01075:27:000000000-A4DAU:1:1101:16493:8875 1:N:0:8
AAAGTACACAGTTTGGATTACACATTTGATTACCGGATGCGATAGAAGGACCAATACCTGTCTCTGCATTAATACATGCTGCCACGTTAGTTGTATGTGGAATAATATTAGGTAGTTTTGTATTTTGATGTTTTGAATTTTGATTTAGCTATTTTTATAGTATAATTTGTTGAGCAGTTGGAATAATAGTGTTAATGAGTCTATGTGTTTTTATAACGGTATATAGCATTTAGTACAATATGTCCAAATAAGTTTTTCATTTTTTGTTGTCTTTGTTTAGATCTTTATCTAGGCTGTCTATTTTTTTGTTATCATATGTTTTACAAGGCATCATTTTTATAGTAATAGGAATATGAATACATATATTTTTTGGTTTACAGGATTTAAGATGTTATTTTTTTATATATTTTTGTGGTTGTATTTTAGCAAG
>M01075:27:000000000-A4DAU:1:1101:22060:8882 1:N:0:8
AGAGTACACAGTTTGGATTGCACATTTGATTACCGGATGCGATAGAAGGACCAATACCTGTCTCTGCATTAATACATGCTGCCACGTTAGTTGTATGTGGAATAATATTAGGTAGTTTTGTATTTTGATGTTTTGAATTTTGATTTAGCTATTTTTATAGTATAATTTGTTGAGCAGTTGGAATAATAGTGTTAATGAGTCTATGTGTTTTTTATACGGTATATAGCATTTAGTACAATATGTCCAAATAAGTTTTTCATTTTTTGTTGTCTTTGTTTAGATCTTTATCTAGGCTGTCTATTTTTTTGTTATCATATGTTTTACAAGGCATCATTTTTATAGTAATAGGAATATGAATACATATATTTTTTGGTTTACAGGATTTAAGATGTTATTTTTTTATATATTTTTGTGGTTGTATTTTAGCAAG
>M01075:27:000000000-A4DAU:1:1101:4965:8982 1:N:0:8
AGAGTACACAGTTTGGATTACACATTTGATTACCGGATGCGATAGAAGGACCAATACCTGTCTCTGCATTAATACATGCTGCCACGTTAGTTGTATGTGGAATAATATTAGGTAGTTTTGTATTTTGATGTTTTGAATTTTGATTTAGCTATTTTTATAGTATAATTTGTTGAGCAGTTGGAATAATAGTGTTAATGAGTCTATGTGTTTTTTATACGGTATATAGCATTTAGTACAATATGTCCAAATAAGTTTTTCATTTTTTGTTGTCTTTGTTTAGATCTTTATCTAGGCTGTCTATTTTTTTGTTATCATATGTTTTACAAGGCATCATTTTTATAGTAATAGGAATATGAATACATATATTTTTTGGTTTACAGGATTTAAGATGTTATTTTTTTATATATTTTTGTGGTTGTATCTTAGCAAG
>M01075:27:000000000-A4DAU:1:1101:25928:8987 1:N:0:8
AAAGTACACAGTTTGGGTTACACATTTGATTACCGGATGCGATAGAAGGACCAATACCTGTCTCTGCATTAATACATGCTGCCACGTTAGTTGTATGTGGAATAATATTAGGTAGTTTTGTATTTTGATGTTTTGAATTTTGATTTAGCTATTTTTATAGTATAATTTGTTGAGCAGTTGGAATAATAGTGTTAATGAGTCTATGTGTTTTTTATACGGTATATAGCATTTAGTACAATATGTCCAAATAAGTTTTTCATTTTTTGTTGTCTTTGTTTAGATCTTTATCTAGGCTGTCTATTTTTTTGTTATCATATGTTTTACAAGGCATCATTTTTATAGTAATAGGAATATGAATACATATATTTTTTGGTTTACAGGATTTAAGATGTTATTTTTTTATATATTTTTGTGGTTGTATTTTAGCAAG
>M01075:27:000000000-A4DAU:1:1101:6818:8989 1:N:0:8
AGAGTACACAGTTTGGGTTACACATTTGATTACCGGATGCGATAGAAGGACCAATACCTGTCTCTGCATTAATACATGCTGCCACGTTAGTTGTATGTGGAATAATATTAGGTAGTTTTGTATTTTGATGTTTTGAATTTTGATTTAGCTATTTTTATAGTATAATTTGTTGAGCAGTTGGAATAATAGTGTTAATGAGTCTATGTGTTTTTTATACGGTATATAGCATTTAGTACAATATGTCCAAATAAGTTTTTCATTTTTTGTTGTCTTTGTTTAGATCTTTATCTAGGCTGTCTATTTTTTTGTTATCATATGTTTTACAAGGCATCATTTTTATAGTAATAGGAATATGAATACATATATTTTTTGGTTTACAGGATTTAAGATGTTATTTTTTTATATATTTTTGTGGTTGTATTTTGGCAAG
>M01075:27:000000000-A4DAU:1:1101:6798:8991 1:N:0:8
AGAGTACACAGTTTGGGTTACACATTTGATTACCGGATGCGATAGAAGGACCAATACCTGTCTCTGCATTAATACATGCTGCCACGTTAGTTGTATGTGGAATAATATTAGGTAGTTTTGTATTTTGATGTTTTGAATTTTGATTTAGCTATTTTTATAGTATAATTTGTTGAGCAGTTGGAATAATAGTGTTAATGAGTCTATGTGTTTTTTATACGGTATATAGCATTTAGTACAATATGTCCAAATAAGTTTTTCATTTTTTGTTGTCTTTGTTTAGATCTTTATCTAGGCTGTCTATTTTTTTGTTATCATATGTTTTACAAGGCATCATTTTTATAGTAATAGGAATATGAATACATATATTTTTTGGTTTACAGGATTTAAGATGTTATTTTTTTATATATTTTTGTGGTTGTATTTTGGCAAG
>M01075:27:000000000-A4DAU:1:1101:15333:8997 1:N:0:8
AGAGTACACAGTTTGGGTTACACATTTGATTACCGGATGCGATAGAAGGACCAATACCTGTCTCTGCATTAATACATGCTGCCACGTTAGTTGTATGTGGAATAATATTAGGTAGTTTTGTATTTTGATGTTTTGAATTTTGATTTAGCTATTTTTATAGTATAATTTGTTGAGCAGTTGGAATAATAGTGTTAATGAGTCTATGTGTTTTTTATACGGTATATAGCATTTAGTACAATATGTCCAAATAAGTTTTTCATTTTTTGTTGTCTTTGTTTAGATCTTTATCTAGGCTGTCTATTTTTTTGTTATCATATGTTTTACAAGGCATCATTTTTATAGTAATAGGAATATGAATACATATATTTTTTGGTTTACAGGATTTAAGATGTTATTTTTTTATATATTTTTGTGGTTGTATTTTAGCAAG
>M01075:27:000000000-A4DAU:1:1101:11228:9045 1:N:0:8
AGAGTACACAGTTTGGGCTGCATATTTGATTACCGGATGCGATAGAAGGACCAATACCTGTCTCTGCATTAATACATGCTGCCACGTTAGTTGTATGTGGAATAATATTAGGTAGTTTTGTATTTTGATGTTTTGAATTTTGATTTAGCTATTTTTATAGTATAATTTGTTGAGCAGTTGGAATAATAGTGTTAATGAGTCTATGTGTTTTTTATACGGTATATAGCATTTAGTACAATATGTCCAAATAAGTTTTTCATTTTTTGTTGTCTTTGTTTAGATCTTTATCTAGGCTGTCTATTTTTTTGTTATCATATGTTTTACAAGGCATCATTTTTATAGTAATAGGAATATGAATACATATATTTTTTGGTTTACAGGATTTAAGATGTTATTTTTTTATATATTTTTGTGGTTGTATTTTAGCAAG
>M01075:27:000000000-A4DAU:1:1101:8072:9061 1:N:0:8
AAAGTACACAGTTTGGATTGCACATTTGATTACCGGATGCGATAGAAGGACCAATACCTGTCTCTGCATTAATACATGCTGCCACGTTAGTTGTATGTGGAATAATATTAGGTAGTTTTGTATTTTGATGTTTTGAATTTTGATTTAGCTATTTTTATAGTATAATTTGTTGAGCAGTTGGAATAATAGTGTTAATGAGTCTATGTGTTTTTTATACGGTATATAGCATTTAGTACAATATGTCCAAATAAGTTTTTCATTTTTTGTTGTCTTTGTTTAGATCTTTATCTAGGCTGTCTATTTTTTTGTTATCATATGTTTTACAAGGCATCATTTTTATAGTAATAGGAATATGAATACATATATTTTTTGGTTTACAGGATTTAAGATGTTATTTTTTTATATATTTTTGTGGTTGTATTTTAGCAAG
>M01075:27:000000000-A4DAU:1:1101:18063:9096 1:N:0:8
AAAGTACACAGTTTGGATTGCACATTTGATTACCGGATGCGATAGAAGGACCAATACCTGTCTCTGCATTAATACATGCTGCCACGTTAGTTGTATGTGGAATAATATTAGGTAGTTTTGTATTTTGATGTTTTGAATTTTGATTTAGCTATTTTTATAGTATAATTTGTTGAGCAGTTGGAATAATAGTGTTAATGAGTCTATGTGTTTTTTATACGGTATATAGCATTTAGTACAATATGTCCAAATAAGTTTTTCATTTTTTGTTGTCTTTGTTTAGATCTTTATCTAGGCTGTCTATTTTTTTGTTATCATATGTTTTACAAGGCATCATTTTTATAGTAATAGGAATATGAATACATATATTTTTTGGTTTACAGGATTTAAGATGTTATTTTTTTATATATTTTTGTGGTTGTATCTTAGCAAG
>M01075:27:000000000-A4DAU:1:1101:10891:9102 1:N:0:8
AAAGTACACAGTTTGGGTTGCATATTTGATTACCGGATGCGATAGAAGGACCAATACCTGTCTCTGCATTAATACATGCTGCCACGTTAGTTGTATGTGGAATAATATTAGGTAGTTTTGTATTTTGATGTTTTGAATTTTGATTTAGCTATTTTTATAGTATAATTTGTTGAGCAGTTGGAATAATAGTGTTAATGAGTCTATGTGTTTTTTATACGGTATATAGCATTTAGTACAATATGTCCAAATAAGTTTTTCATTTTTTGTTGTCTTTGTTTAGATCTTTATCTAGGCTGTCTATTTTTTTGTTATCATATGTTTTACAAGGCATCATTTTTATAGTAATAGGAATATGAATACATATATTTTTTGGTTTACAGGATTTAAGATGTTATTTTTTTATATATTTTTGTGGTTGTATTTTAGCAAG
>M01075:27:000000000-A4DAU:1:1101:10909:9113 1:N:0:8
AAAGTACACAGTTTGGGTTGCATATTTGATTACCGGATGCGATAGAAGGACCAATACCTGTCTCTGCATTAATACATGCTGCCACGTTAGTTGTATGTGGAATAATATTAGGTAGTTTTGTATTTTGATGTTTTGAATTTTGATTTAGCTATTTTTATAGTATAATTTGTTGAGCAGTTGGAATAATAGTGTTAATGAGTCTATGTGTTTTTTATACGGTATATAGCATTTAGTACAATATGTCCAAATAAGTTTTTCATTTTTTGTTGTCTTTGTTTAGATCTTTATCTAGGCTGTCTATTTTTTTGTTATCATATGTTTTACAAGGCATCATTTTTATAGTAATAGGAATATGAATACATATATTTTTTGGTTTACAGGATTTAAGATGTTATTTTTTTATATATTTTTGTGGTTGTATTTTAGCAAG
>M01075:27:000000000-A4DAU:1:1101:22492:9121 1:N:0:8
AAAGTACACAGTTTGGATTGCACATTTGATTACCGGATGCGATAGGAGGACCAATACCTGTCTCTGCATTAATACATGCTGCCACGTTAGTTGTATGTGGAATAATATTAGGTAGTTTTGTATTTTGATGTTTTGAATTTTGATTTAGCTATTTTATAGTATAATTTGTTGAGCAGTTGGAATAATAGTGTTAATGAGTCTATGTGTTTTTTATAACGGTATATAGCATTTAGTACAATATGTCCAAATAAGTTTTTCATTTTTTGTTGTCTTTGTTTAGATCTTTATCTAGGCTGTCTATTTTTTTGTTATCATATGTTTTACAAGGCATCATTTTTATAGTAATAGGAATATGAATACATATATTTTTTGGTTTACAGGATTTAAGATGTTATTTTTTTATATATTTTTGTGGTTGTATTTTAGCAAG
>M01075:27:000000000-A4DAU:1:1101:4345:9182 1:N:0:8
AGAGTACACAGTTTGGATTACACATTTGATTACCGGATGCGATAGAAGGACCAATACCTGTCTCTGCATTAATACATGCTGCCACGTTAGTTGTATGTGGAATAATATTAGGTAGTTTTGTATTTTGATGTTTTGAATTTTGATTTAGCTATTTTTATAGTATAATTTGTTGAGCAGTTGGAATAATAGTGTTAATGAGTCTATGTGTTTTTTATACGGTATATAGCATTTAGTACAATATGTCCAAATAAGTTTTTCATTTTTTGTTGTCTTTGTTTAGATCTTTATCTAGGCTGTCTATTTTTTTGTTATCATATGTTTTACAAGGCATCATTTTTATAGTAATAGGAATATGAATACATATATTTTTTGGTTTACAGGATTTAAGATGTTATTTTTTTATATATTTTTGTGGTTGTATTTTAGCAAG
>M01075:27:000000000-A4DAU:1:1101:4941:9224 1:N:0:8
GTACACAGTTTGGATTGCACATTTGATTACCGGATGCGATAGAAGGACCAATACCTGTCTCTGCATTAATACATGCTGCCACGTTAGTTGTATGTGGAATAATATTAGGTAGTTTTGTATTTTGATGTTTTGAATTTTGATTTAGCTATTTTTATAGTATAATTTGTTGAGCAGTTGGAATAATAGTGTTAATGAGTCTATGTGTTTTTTATAATACGGTATATAGCATTTAGTACAATATGTCCAAATAAGTTTTTCATTTTTTGTTGTCTTTGTTTAGATCTTTATCTAGGCTGTCTATTTTTTTGTTATCATATGTTTTACAAGGCATCATTTTTATAGTAATAGGAATATGAATACATATATTTTTTGGTTTACAGGATTTAAGATGTTATTTTTTTATATATTTTTGTGGTTGTATTTTAGCAAG
>M01075:27:000000000-A4DAU:1:1101:12559:9237 1:N:0:8
AGAGTACACAGTTTGGATTACACATTTGATTACCGGATGCGATAGAAGGACCAATACCTGTCTCTGCATTAATACATGCTGCCACGTTAGTTGTATGTGGAATAATATTAGGTAGTTTTGTATTTTGATGTTTTGAATTTTGATTTAGCTATTTTTATAGTATAATTTGTTGAGCAGTTGGAATAATAGTGTTAATGAGTCTATGTGTTTTTTATACGGTATATAGCATTTAGTACAATATGTCCAAATAAGTTTTTCATTTTTTGTTGTCTTTGTTTAGATCTTTATCTAGGCTGTCTATTTTTTTGTTATCATATGTTTTACAAGGCATCATTTTTATAGTAATAGGAATATGAATACATATATTTTTTGGTTTACAGGATTTAAGATGTTATTTTTTTATATATTTTTGTGGTTGTATTTTAGCAAG
>M01075:27:000000000-A4DAU:1:1101:16364:9243 1:N:0:8
AGAGTACACAGTTTGGATTACACATTTGATTACCGGATGCGATAGAAGGACCAATACCTGTCTCTGCATTAATACATGCTGCCACGTTAGTTGTATGTGGAATAATATTAGGTAGTTTTGTATTTTGATGTTTTGAATTTTGATTTAGCTATTTTTATAGTATAATTTGTTGAGCAGTTGGAATAATAGTGTTAATGAGTCTATGTGTTTTTTATACGGTATATAGCATTTAGTACAATATGTCCAAATAAGTTTTTCATTTTTTGTTGTCTTTGTTTAGATCTTTATCTAGGCTGTCTATTTTTTTGTTATCATATGTTTTACAAGGCATCATTTTTATAGTAATAGGAATATGAATACATATATTTTTTGGTTTACAGGATTTAAGATGTTATTTTTTTATATATTTTTGTGGTTGTATTTTAGCAAG
>M01075:27:000000000-A4DAU:1:1101:12390:9290 1:N:0:8
AAAGTACACAGTTTGGATTACACATTTGATTACCGGATGCGATAGAAGGACCAATACCTGTCTCTGCATTAATACATGCTGCCACGTTAGTTGTATGTGGAATAATATTAGGTAGTTTTGTATTTTGATGTTTTGAATTTTGATTTAGCTATTTTTATAGTATAATTTGTTGAGCAGTTGGAATAATAGTGTTAATGAGTCTATGTGTTTTTTATACGGTATATAGCATTTAGTACAATATGTCCAAATAAGTTTTTCATTTTTTGTTGTCTTTGTTTAGATCTTTATCTAGGCTGTCTATTTTTTTGTTATCATATGTTTTACAAGGCATCATTTTTATAGTAATAGGAATATGAATACATATATTTTTTGGTTTACAGGATTTAAGATGTTATTTTTTTATATATTTTTGTGGTTGTATCTTGGCAAG
>M01075:27:000000000-A4DAU:1:1101:17603:9309 1:N:0:8
AGAGTACACAGTTTGGATTACACATTTGATTACCGGATGCGATAGAAGGACCAATACCTGTCTCTGCATTAATACATGCTGCCACGTTAGTTGTATGTGGAATAATATTAGGTAGTTTTGTATTTTGATGTTTTGAATTTTGATTTAGCTATTTTTATAGTATAATTTGTTGAGCAGTTGGAATAATAGTGTTAATGAGTCTATGTGTTTTTTATACGGTATATAGCATTTAGTACAATATGTCCAAATAAGTTTTTCATTTTTTGTTGTCTTTGTTTAGATCTTTATCTAGGCTGTCTATTTTTTTGTTATCATATGTTTTACAAGGCATCATTTTTATAGTAATAGGAATATGAATACATATATTTTTTGGTTTACAGGATTTAAGATGTTATTTTTTTATATATTTTTGTGGTTGTATTTTAGCAAG
>M01075:27:000000000-A4DAU:1:1101:6147:9363 1:N:0:8
AAAGTACACAGTTTGGATTACACATTTGATTACCGGATGCGATAGAAGGACCAATACCTGTCTCTGCATTAATACATGCTGCCACGTTAGTTGTATGTGGAATAATATTAGGTAGTTTTGTATTTTGATGTTTTGAATTTTGATTTAGCTATTTTTATAGTATAATTCGTTGAGCAGTTGGAATAATAGTGTTAATGAGTCTATGTGTTTTTTATACGGTATATAGCATTTAATACAATATGTCCAAATAAGTTTTTCATTTTTTGTTGTCTTTGTTTAGATCTTTATCTAGGCTGTCTATTTTTTTGTTATCATATGTTTTACAAGGCATCATTTTTATAGTAATAGGAATATGAATACATATATTTTTCGGTTTACAGGATTTAAGATGTTATTTTTTTATATATTTTTGTGGTTGTATTTTAGCAAG
>M01075:27:000000000-A4DAU:1:1101:25951:9375 1:N:0:8
AAAGTACACAGTTTGGATTACACATTTGATTACCGGATGCGATAGAAGGACCAATACCTGTCTCTGCATTAATACATGCTGCCACGTTAGTTGTATGTGGAATAATATTAGGTAGTTTTGTATTTTGATGTTTTGAATTTTGATTTAGCTATTTTTATAGTATAATTTGTTGAGCAGTTGGAATAATAGTGTTAATGAGTCTATGTGTTTTTTATAACGGTATATAGCATTTAGTACAATATGTCCAAATAAGTTTTTCATTTTTTGTTGTCTTTGTTTAGATCTTTATCTAGGCTGTCTATTTTTTTGTTATCATATGTTTTACAAGGCATCATTTTTATAGTAATAGGAATATGAATACATATATTTTTTGGTTTACAGGATTTAAGATGTTATTTTTTTATATATTTTTGTGGTTGTATCTTAGCAA
>M01075:27:000000000-A4DAU:1:1101:20967:9375 1:N:0:8
AAAGTACACAGTTTGGATTACACATTTGATTACCGGATGCGATAGAAGGACCAATACCTGTCTCTGCATTAATACATGCTGCCACGTCAGTTGTATGTGGAATAATATTAGGTAGTTTTGTATTTTGATGTTTTGAATTTTGATTTAGCTATTTTTATAGTATAATTTGTTGAGCAGTTGGAATAATAGTGTTAATGAGTCTATGTGTTTTTTATACGGTATATAGCATTTAGTACAATATGTCCAAATAAGTTTTTCATTTTTTGTTGTCTTTGTTTAGATCTTTATCTAGGCTGTCTATTTTTTTGTTATCATATGTTTTACAAGGCATCATTTTTATAGTAATAGGAATATGAATACATATATTTTTTGGTTTACAGGATTTAAGATGTTATTTTTTTATATATTTTTGTGGTTGTATTTTAGCAAG
>M01075:27:000000000-A4DAU:1:1101:20950:9382 1:N:0:8
AAAGTACACAGTTTGGATTACACATTTGATTACCGGATGCGATAGAAGGACCAATACCTGTCTCTGCATTAATACATGCTGCCACGTCAGTTGTATGTGGAATAATATTAGGTAGTTTTGTATTTTGATGTTTTGAATTTTGATTTAGCTATTTTTATAGTATAATTTGTTGAGCAGTTGGAATAATAGTGTTAATGAGTCTATGTGTTTTTTATACGGTATATAGCATTTAGTACAATATGTCCAAATAAGTTTTTCATTTTTTGTTGTCTTTGTTTAGATCTTTATCTAGGCTGTCTATTTTTTTGTTATCATATGTTTTACAAGGCATCATTTTTATAGTAATAGGAATATGAATACATATATTTTTTGGTTTACAGGATTTAAGATGTTATTTTTTTATATATTTTTGTGGTTGTATTTTAGCAAG
>M01075:27:000000000-A4DAU:1:1101:5961:9436 1:N:0:8
AAAGTACACAGTTTGGATTACATATTTGATTACCGGATGCGATAGAAGGACCAATACCTGTCTCTGCATTAATACACGCTGCCACGTTAGTTGTATGTGGAATAATATTAGGTAGTTTTGTATTTTGATGTTTTGAATTTTGATTTAGCTATTTTTATAGTATAATTTGTTGAGCAGTTGGAATAATAGTGTTAATGAGTCTATGTGTTTTTTATACGGTATATAGCATTTAGTACAATATGTCCAAATAAGTTTTTCATTTTTTGTTGTCTTTGTTTAGATCTTTATCTAGGCTGTCTATTTTTTTGTTATCATATGTTTTACAAGGCATCATTTTTATAGTAATAGGAATATGAATACATATATTTTTTGGTTTACAGGATTTAAGATGTTATTTTTTTATATATTTTTGTGGTTGTATTTTAGCAAG
>M01075:27:000000000-A4DAU:1:1101:14541:9453 1:N:0:8
AGAGTACACAGTTTGGATTACACATTTGATTACCGGATGCGATAGAAGGACCAATACCTGTCTCTGCATTAATACATGCTGCCACGTTAGTTGTATGTGGAATAATATTAGGTAGTTTTGTATTTTGATGTTTTGAATTTTGATTTAGCTATTTTTATAGTATAATTTGTTGAGCAGTTGGAATAATAGTGTTAATGAGTCTATGTGTTTTTTATACGGTATATAGCATTTAGTACAATATGTCCAAATAAGTTTTTCATTTTTTGTTGTCTTTGTTTAGATCTTTATCTAGGCTGTCTATTTTTTTGTTATCATATGTTTTACAAGGCATCATTTTTATAGTAATAGGAATATGAATACATATATTTTTTGGTTTACAGGATTTAAGATGTTATTTTTTTATATATTTTTGTGGTTGTATTTTAGCAAG
>M01075:27:000000000-A4DAU:1:1101:14531:9468 1:N:0:8
AGAGTACACAGTTTGGATTACACATTTGATTACCGGATGCGATAGAAGGACCAATACCTGTCTCTGCATTAATACATGCTGCCACGTTAGTTGTATGTGGAATAATATTAGGTAGTTTTGTATTTTGATGTTTTGAATTTTGATTTAGCTATTTTTATAGTATAATTTGTTGAGCAGTTGGAATAATAGTGTTAATGAGTCTATGTGTTTTTTATACGGTATATAGCATTTAGTACAATATGTCCAAATAAGTTTTTCATTTTTTGTTGTCTTTGTTTAGATCTTTATCTAGGCTGTCTATTTTTTTGTTATCATATGTTTTACAAGGCATCATTTTTATAGTAATAGGAATATGAATACATATATTTTTTGGTTTACAGGATTTAAGATGTTATTTTTTTATATATTTTTGTGGTTGTATTTTAGCAAG
>M01075:27:000000000-A4DAU:1:1101:17116:9469 1:N:0:8
AGAGTACACAGTTTGGATTACACATTTGATTACCGGATGCGATAGAAGGACCAATACCTGTCTCTGCATTAATACATGCTGCCACGTTAGTTGTATGTGGAATAATATTAGGTAGTTTTGTATTTTGATGTTTTGAATTTTGATTTAGCTATTTTTATAGTATAATTTGTTGAGCAGTTGGAATAATAGTGTTAATGAGTCTATGTGTTTTTTATACGGTATATAGCATTTAGTACAATATGTCCAAATAAGTTTTTCATTTTTTGTTGTCTTTGTTTAGATCTTTATCTAGGCTGTCTATTTTTTTGTTATCATATGTTTTACAAGGCATCATTTTTATAGTAATAGGAGTATGAATACATATATTTTTTGGTTTACAGGATTTAAGATGTTATTTTTTTATATATTTTTGTGGTTGTATTTTAGCAAG
>M01075:27:000000000-A4DAU:1:1101:6576:9506 1:N:0:8
AGAGTACACAGTTTGGGTTACACATTTGATTACCGGATGCGATAGAAGGACCAATACCTGTCTCTGCATTAATACATGCTGCCACGTTAGTTGTATGTGGAATAATATTAGGTAGTTTTGTATTTTGATGTTTTGAATTTTGATTTAGCTATTTTTATAGTATAATTTGTTGAGCAGTTGGAATAATAGTGTTAATGAGTCTATGTGTTTTTTATAACGGTATATAGCATTTAGTACAATATGTCCAAATAAGTTTTTCATTTTTTGTTGTCTTTGTTTAGATCTTTATCTAGGCTGTCTATTTTTTGTTATCATATGTTTTACAAGGCATCATTTTTATAGTAATAGGAATATGAATACATATATTTTTTGGTTTACAGGATTTAAGATGTTATTTTTTTATATATTTTTGTGGTTGTATTTTAGCAAG
>M01075:27:000000000-A4DAU:1:1101:14185:9531 1:N:0:8
AGAGTACACAGTTTGGATTACACATTTGATTACCGGATGCGATAGAAGGACCAATACCTGTCTCTGCATCAATACATGCTGCCACGTTAGTTGTATGTGGAATAATATTAGGTAGTTTTGTATTTTGATGTTTTGAATTTTGATTTAGCTATTTTTATAGTATAATTTGTTGAGCAGTTGGAATAATAGTGTTAATGAGTCTATGTGTTTTTTATACGGTATATAGCATTTAGTACAATATGTCCAAATAAGTTTTTCATTTTTTGTTGTCTTTGTTTAGATCTTTATCTAGGCTGTCTATTTTTTTGTTATCATATGTTTTACAAGGCATCATTTTTATAGTAATAGGAATATGAATACATATATTTTTTGGTTTACAGGATTCAAGATGTTATTTTTTTATATATTTTTGTGGTTGTATTTTGGCAAG
>M01075:27:000000000-A4DAU:1:1101:8317:9539 1:N:0:8
AGAGTACACAGTTTGGGTTACACATTTGATTACCGGATGCGATAGAAGGACCAATACCTGTCTCTGCATTAATACATGCTGCCACGTTAGTTGTATGTGGAATAATATTAGGTAGTTTTGTATTTTGATGTTTTGAATTTTGATTTAGCTATTTTTATAGTATAATTTGTTGAGCAGTTGGAATAATAGTGTTAATGAGTCTATGTGTTTTTTATACGGTATATAGCATTTAGTACAATATGTCCAAATAAGTTTTTCATTTTTTGTTGTCTTTGTTTAGATCTTTATCTAGGCTGTCTATTTTTTTGTTATCATATGTTTTACAAGGCATCATTTTTATAGTAATAGGAATATGAATACATATATTTTTTGGTTTACAGGATTTAAGATGTTATTTTTTTATATATTTTTGTGGTTGTATTTTAGCAAG
>M01075:27:000000000-A4DAU:1:1101:22190:9553 1:N:0:8
AAAGTACACAGTTTGGGTTACACATTTGATTACCGGATGCGATAGAAGGACCAATACCTGTCTCTGCATTAATACATGCTGCCACGTTAGTTGTATGTGGAATAATATTAGGTAGTTTTGTATTTTGATGTTTTGAATTTTGATTTAGCTATTTTTATAGTATAATTTGTTGAGCAGTTGGAATAATAGTGTTAATGAGTCTATGTGTTTTTTATACGGTATATAGCATTTAGTACAATATGTCCAAATAAGTTTTTCATTTTTTGTTGTCTTTGTTTAGATCTTTATCTAGGCTGTCTATTTTTTTGTTATCATATGTTTTACAAGGCATCATTTTTATAGTAATAGGAATATGAATACATATATTTTTTGGTTTACAGGATTTAAGATGTTATTTTTTTATATATTTTTGTGGTTGTATCTTAGCAAG
>M01075:27:000000000-A4DAU:1:1101:26885:9570 1:N:0:8
AGAGTACACAGTTTGGGTTACACATTTGATTACCGGATGCGATAGAAGGACCAATACCTGTCTCTGCATTAATACATGCTGCCACGTTAGTTGTATGTGGAATAATATTAGGTAGTTTTGTATTTTGATGTTTTGAATTTCGATTTAGCTATTTTTATAGTATAATTTGTTGAGCAGTTGGAATAATAGTGTTAATGAGTCTATGTGTTTTTTATAACGGTATATAGCATTTAGTACAATATGTCCAAATAAGTTTTTCATTTTTTGTTGTCTTTGTTTAGATCTTTATCTAGGCTGTCTATTTTTTTGTTATCATATGTTTTACAAGGCATCATTTTTATAGTAATAGGAATATGAATACATATATTTTTTGGTTTACAGGATTTAAGATGTTATTTTTTTATATATTTTTGTGGTTGTATCTTAGCAA
>M01075:27:000000000-A4DAU:1:1101:15052:9616 1:N:0:8
AAAGTACATAGTTTGGGTTACACATTTGATTACCGGATGCGATAGAAGGACCAATACCTGTCTCTGCATTAATACATGCTGCCACGTTAGTTGTATGTGGAATAATATTAGGTAGTTTTGTATTTTGATGTTTTGAATTTTGATTTAGCTATTTTTATAGTATAATTTGTTGAGCAGTTGGAATAATAGTGTTAATGAGTCTATGTGTTTTTTATACGGTATATAGCATTTAGTACAATATGTCCAAATAAGTTTTCCATTTTTTGTTGTCTTTGTTTAGATCTTTATCTAGGCTGTCTATTTTTTTGTTATCATATGTTTTACAAGGCATCATTTTTATAGTAATAGGAATATGAATACATATATTTTTTGGTTTACAGGATTTAAGATGTTATTTTTTTATATATTTTTGTGGTTGTATTTTAGCAAG
>M01075:27:000000000-A4DAU:1:1101:16477:9691 1:N:0:8
AAAGTACACAGTTTGGATTGCACATTTGATTACCGGATGCGATAGAAGGACCAATACCTGTCTCTGCATTAATACATGCTGCCACGTTAGTTGTATGTGGAATAATATTAGGTAGTTTTGTATTTTGATGTTTTGAATTTTGATTTAGCTATTTTTATAGTATAATTTGTTGAGCAGTTGGAATAATAGTGTTAATGAGTCTATGTGTTTTTTATACGGTATATAGCATTTAGTACAATATGTCCAAATAAGTTTTTCATTTTTTGTTGTCTTTGTTTAGATCTTTATCTAGGCTGTCTATTTTTTTGTTATCATATGTTTTACAAGGCATCATTTTTATAGTAATAGGAATATGAATACATATATTTTTTGGTTTACAGGATTTAAGATGTTATTTTTTTATATATTTTTGTGGTTGTATTTTAGCAAG
>M01075:27:000000000-A4DAU:1:1101:25299:9738 1:N:0:8
AAAGTACACAGTTTGGATTACACATTTGATTACCGGATGCGATAGAAGGACCAATACCTGTCTCTGCATTAATACATGCTGCCACGTTAGTTGTATGTGGAATAATATTAGGTAGTTTTGTATTTTGATGTTTTGAATTTTGATTTAGCTATTTTTATAGTATAATTTGTTGAGCAGTTGGAATAATAGTGTTAATGAGTCTATGTGTTTTTTATACGGTATATAGCATTTAGTACAATATGTCCAAATAAGTTTTTCATTTTTTGTTGTCTTTGTTTAGATCTTTATCTAGGCTGTCTATTTTTTTGTTATCATATGTTTTACAAGGCATCATTTTTATAGTAATAGGAATATGAATACATATATTTTTTGGTTTACAGGATTTAAGATGTTATTTTTTTATATATTTTTGTGGTTGTATTTTAGCAAG
>M01075:27:000000000-A4DAU:1:1101:13728:9776 1:N:0:8
AGAGTACACAGTTTGGATTACACATTTGATTACCGGATGCGATAGAAGGACCAATACCTGTCTCTGCATTAATACATGCTGCCACGTTAGTTGTATGTGGAATAATATTAGGTAGTTTTGTATTTTGATGTTTTGAATTTTGATTTAGCTATTTTTATAGTATAATTTGTTGAGCAGTTGGAATAATAGTGTTAATGAGTCTATGTGTTTTTTATACGGTATATAGCATTTAGTACAATATGTCCAAATAAGTTTTTCATTTTTTGTTGTCTTTGTTTAGATCTTTATCTAGGCTGTCTATTTTTTTGTTATCATATGTTTTACAAGGCATCATTTTTATAGTAATAGGAATATGAATACATATATTTTTTGGTTTACAGGATTTAAGATGTTATTTTTTTATATATTTTTGTGGTTGTATTTTAGCAAG
>M01075:27:000000000-A4DAU:1:1101:13712:9793 1:N:0:8
AGAGTACACAGTTTGGATTACACATTTGATTACCGGATGCGATAGAAGGACCAATACCTGTCTCTGCATTAATACATGCTGCCACGTTAGTTGTATGTGGAATAATATTAGGTAGTTTTGTATTTTGATGTTTTGAATTTTGATTTAGCTATTTTTATAGTATAATTTGTTGAGCAGTTGGAATAATAGTGTTAATGAGTCTATGTGTTTTTTATACGGTATATAGCATTTAGTACAATATGTCCAAATAAGTTTTTCATTTTTTGTTGTCTTTGTTTAGATCTTTATCTAGGCTGTCTATTTTTTTGTTATCATATGTTTTACAAGGCATCATTTTTATAGTAATAGGAATATGAATACATATATTTTTTGGTTTACAGGATTTAAGATGTTATTTTTTTATATATTTTTGTGGTTGTATTTTAGCAAG
>M01075:27:000000000-A4DAU:1:1101:21830:9801 1:N:0:8
AAAGTACACAGTTTGGATTACACATTTGATTACCGGATGCGATAGAAGGACCAATACCTGTCTCTGCATTAATACATGCTGCCACGTTAGTTGTATGTGGAATAATATTAGGTAGTTTTGTATTTTGATGTTTTGAATTTTGATTTAGCTATTTTTATAGTATAATTTGTTGAGCAGTTGGAATAATAGTGTTAATGAGTCTATGTGTTTTTTATACGGTGTATAGCATTTAGTACAATATGTCCAAATAAGTTTTTCATTTTTTGTTGTCTTTGTTTAGATCTTTATCTAGGCTGTCTATTTTTTTGTTATCATATGTTTTACAAGGCATCATTTTTATAGTAATAGGAATATGAATACATATATTTTTTGGTTTACAGGATTTAAGATGTTATTTTTTTATATATTTTTGTGGTTGTATTTTAGCAAG
>M01075:27:000000000-A4DAU:1:1101:10406:9814 1:N:0:8
AAAGTACACAGTTTGGACTGCACATTTGATTACCGGATGCGATAGAAGGACCAATACCTGTCTCTGCATTAATACATGCTGCCACGTTAGTTGTATGTGGAATAATATTAGGTAGTTTTGTATTTTGATGTTTTGAATTTTGATTTAGCTATTTTTATAGTATAATTTGTTGAGCAGTTGGAATAATAGTGTTAATGAGTCTATGTGTTTTTTATACGGTATATAGCATTTAGTACAATATGTCCAAATAAGTTTTTCATTTTTTGTTGTCTTTGTTTAGATCTTTATCTAGGCTGTCTATTTTTTTGTTATCATATGTTTTACAAGGCATCATTTTTATAGTAATAGGAATATGAATACATATATTTTTTGGTTTACAGGATTTAAGATGTTATTTTTTTATATATTTTTGTGGTTGTATCTTAGCAAG
>M01075:27:000000000-A4DAU:1:1101:7488:9891 1:N:0:8
AAAGTACACAGTTTGGGTTACACATTTGATTACCGGATGTGATAGAAGGACCAATACCTGTCTCTGCATTAATACATGCTGCCACGTTAGTTGTATGTGGAATAATATTAGGTAGTTTTGTATTTTGATGTTTTGAATTTTGATTTAGCTATTTTTATAGTATAATTTGTTGAGCAGTTGGAATAATAGTGTTAATGAGTCTATGTGTTTTTTATACGGTATATAGCATTTAGTACAATATGTCCAAATAAGTTTTTCATTTTTTGTTGTCTTTGTTTAGATCTTTATCTAGGCTGTCTATTTTTTTGTTATCATATGTTTTACAAGGCATCATTTTTATAGTAATAGGAATATGAATACATATATTTTTTGGTTTACAGGATTTAAGATGTTATTTTTTTATATATTTTTGTGGTTGTATTTTAGCAAG
>M01075:27:000000000-A4DAU:1:1101:14978:9902 1:N:0:8
AAAGTACACAGTTTGGGTTACACATTTGATTACCGGATGCGATAGAAGGACCAATACCTGTCTCTGCATTAATACATGCTGCCACGTTAGTTGTATGTGGAATAATATTAGGTAGTTTTGTATTTTGATGTTTTGAATTTTGATTTAGCTATTTTTATAGTATAATTTGTTGAGCAGTTGGAATAATAGTGTTAATGAGTCTATGTGTTTTTTATACGGTATATAGCATTTAGTACAATATGTCCAAATAAGTTTTTCATTTTTTGTTGTCTTTGTTTAGATCTTTATCTAGGCTGTCTATTTTTTTGTTATCATATGTTTTACAAGGCATCATTTTTATAGTAATAGGAATATGAATACATATATTTTTTGGTTTACAGGATTTAAGATGTTATTTTTTTATATATTTTTGTGGTTGTATCTTAGCAAG
>M01075:27:000000000-A4DAU:1:1101:7476:9905 1:N:0:8
AAAGTACACAGTTTGGGTTACACATTTGATTACCGGATGTGATAGAAGGACCAATACCTGTCTCTGCATTAATACATGCTGCCACGTTAGTTGTATGTGGAATAATATTAGGTAGTTTTGTATTTTGATGTTTTGAATTTTGATTTAGCTATTTTTATAGTATAATTTGTTGAGCAGTTGGAATAATAGTGTTAATGAGTCTATGTGTTTTTTATACGGTATATAGCATTTAGTACAATATGTCCAAATAAGTTTTTCATTTTTTGTTGTCTTTGTTTAGATCTTTATCTAGGCTGTCTATTTTTTTGTTATCATATGTTTTACAAGGCATCATTTTTATAGTAATAGGAATATGAATACATATATTTTTTGGTTTACAGGATTTAAGATGTTATTTTTTTATATATTTTTGTGGTTGTATTTTAGCAAG
>M01075:27:000000000-A4DAU:1:1101:14985:9925 1:N:0:8
AAAGTACACAGTTTGGGTTACACATTTGATTACCGGATGCGATAGAAGGACCAATACCTGTCTCTGCATTAATACATGCTGCCACGTTAGTTGTATGTGGAATAATATTAGGTAGTTTTGTATTTTGATGTTTTGAATTTTGATTTAGCTATTTTTATAGTATAATTTGTTGAGCAGTTGGAATAATAGTGTTAATGAGTCTATGTGTTTTTTATACGGTATATAGCATTTAGTACAATATGTCCAAATAAGTTTTTCATTTTTTGTTGTCTTTGTTTAGATCTTTATCTAGGCTGTCTATTTTTTTGTTATCATATGTTTTACAAGGCATCATTTTTATAGTAATAGGAATATGAATACATATATTTTTTGGTTTACAGGATTTAAGATGTTATTTTTTTATATATTTTTGTGGTTGTATCTTAGCAAG
>M01075:27:000000000-A4DAU:1:1101:3993:9926 1:N:0:8
AGAGTACACAGTTTGGATTACACATTTGATTACCGGATGCGATAGAAGGACCAATACCTGTCTCTGCATTAATACATGCTGCCACGTTAGTTGTATGTGGAATAATATTAGGTAGTTTTGTATTTTGATGTTTTGAATTTTGATTTAGCTATTTTTATAGTATAATTTGTTGAGCAGTTGGAATAATAGTGTTAATGAGTCTATGTGTTTTTTATACGGTATATAGCATTTAGTACAATATGTCCAAATAAGTTTTTCATTTTTTGTTGTCTTTGTTTAGATCTTTATCTAGGCTGTCTATTTTTTTGTTATCATATGTTTTACAAGGCATCATTTTTATAGTAATAGGAATATGAATACATATATTTTTTGGTTTACAGGATTTAAGATGTTATTTTTTTATATATTTTTGTGGTTGTATTTTAGCAAG
>M01075:27:000000000-A4DAU:1:1101:20084:9934 1:N:0:8
AGAGTACACAGTTTGGATTACACATTTGATTACCGGATGCGATAGAAGGACCAATACCTGTCTCTGCATTAATACATGCTGCCACGTTAGTTGTATGTGGAATAATATTAGGTAGTTTTGTATTTTGATGTTTTGAATTTTGATTTAGCTATTTTTATAGTATAATTTGTTGAGCAGTTGGAATAATAGTGTTAATGAGTCTATGTGTTTTTTATAACGGTATATAGCATTTAGTACAATATGTCCAAATAAGTTTTTCATTTTTTGTTGTCTTTGTTTAGATCTTTATCTAGGCTGTCTATTTTTTTGTTATCATATGTTTTACAAGGCATCATTTTTATAGTAATAGGAATATGAATACATATATTTTTTGGTTTACAGGATTTAAGATGTTATTTTTTATATATTTTTGTGGTTGTATTTTAGCAAG
>M01075:27:000000000-A4DAU:1:1101:8046:9941 1:N:0:8
AAAGTACACAGTTTGGATTACACATTTGATTACCGGATGCGATAGAAGGACCAATACCTGTCTCTGCATTAATACATGCTGCCACGTTAGTTGTATGTGGAATAATATTAGGTAGTTTTGTATTTTGATGTTTTGAATTTTGATTTAGCTATTTTTATAGTATAATTTGTTGAGCAGTTGGAATAATAGTGTTAATGAGTCTATGTGTTTTTTATAACGGTATATGGCATTTAGTACAATATGTCCAAATAAGTTTTTCATTTTTTGTTGTCTTTGTTTAGATCTTTATCTAGGCTGTCTATTTTTTGTTATCATATGTTTTACAAGGCATCATTTTTATAGTAATAGGAATATGAATACATATATTTTTTGGTTTACAGGATTTAAGATGTTATTTTTTTATATATTTTTGTGGTTGTATTTTAGCAAG
>M01075:27:000000000-A4DAU:1:1101:17950:9954 1:N:0:8
AAAGTACACAGTTTGGGTTACACATTTGATTACCGGATGCGATAGAAGGACCAATACCTGTCTCTGCATTAATACATGCTGCCACGTTAGTTGTATGTGGAATAATATTAGGTAGTTTTGTATTTTGATGTTTTGAATTTTGATTTAGCTATTTTTATAGTATAATTTGTTGAGCAGTTGGAATAATAGTGTTAATGAGTCTATGTGTTTTTTATACGGTATATAGCATTTAGTACAATATGTCCAAATAAGTTTTTCATTTTTTGTTGTCTTTGTTTAGATCTTTATCTAGGCTGTCTATTTTTTTGTTATCATATGTTTTACAAGGCATCATTTTTATAGTAATAGGAATATGAATACATATATTTTTTGGTTTACAGGATTTAAGATGTTATTTTTTTATATATTTTTGTGGTTGTATTTTAGCAAG
>M01075:27:000000000-A4DAU:1:1101:26136:9998 1:N:0:8
AGAGTACACAGTTTGGATTACACATTTGATTACCGGATGCGATAGAAGGACCAATACCTGTCTCTGCATTAATACATGCTGCCACGTTAGTTGTATGTGGAATAATATTAGGTAGTTTTGTATTTTGATGTTTTGAATTTTGATTTAGCTATTTTTATAGTATAATTTGTTGAGCAGTTGGAATAATAGTGTTAATGAGTCTATGTGTTTTTTATACGGTATATAGCATTTAGTACAATATGTCCAAATAAGTTTTTCATTTTTTGTTGTCTTTGTTTAGATCTTTATCTAGGCTGTCTATTTTTTTGTTATCATATGTTTTACAAGGCATCATTTTTATAGTAATAGGAATATGAATACATATATTTTTTGGTTTACAGGATTTAAGATGTTATTTTTTTATATATTTTTGTGGTTGTATTTTAGTAAG
>M01075:27:000000000-A4DAU:1:1101:14989:10010 1:N:0:8
AAAGTACACAGTTTGGGTTGCACATTTGATTACCGGATGCGATAGAAGGACCAATACCTGTCTCTGCATTAATACATGCTGCCACGTTAGTTGTATGTGGAATAATATTAGGTAGTTTTGTATTTTGATGTTTTGAATTTTGATTTAGCTATTTTTATAGTATAATTTGTTGAGCAGTTGGAATAATAGTGTTAATGAGTCTATGTGTTTTTTATACGGTATATAGCATTTAGTACAATATGTCCAAATAAGTTTTTCATTTTTTGTTGTCTTTGTTTAGATCTTTATCTAGGCTGTCTATTTTTTTGTTATCATATGTTTTACAAGGCATCATTTTTATAGTAATAGGAATATGAATACATATATTTTTTGGTTTACAGGATTTAAGATGTTATTTTTTTATATATTTTTGTGGTTGTATTTTAGCAAG
>M01075:27:000000000-A4DAU:1:1101:11462:10060 1:N:0:8
AGAGTACACAGTTTGGATTGCACATTTGATTACCGGATGCGATAGAAGGACCAATACCTGTCTCTGCATTAATACATGCTGCCACGTTAGTTGTATGTGGAATAATATTAGGTAGTTTTGTATTTTGATGTTTTGAATTTTGATTTAGCTATTTTTATAGTATAATTTGTTGAGCAGTTGGAATAATAGTGCTAATGAGTCTATGTGTTTTTTATACGGTATATAGCATTTAGTACAATATGTCCAAATAAGTTTTTCATTTTTTGTTGTCTTTGTTTAGATCTTTATCTAGGCTGTCTATTTTTTTGTTATCATATGTTTTACAAGGCATCATTTTTATAGTAATAGGAATATGAATACATATATTTTTTGGTTTACAGGATTTAAGATGTTATTTTTTTATATATTTTTGTGGTTGTATTTTAGCAAG
>M01075:27:000000000-A4DAU:1:1101:3508:10141 1:N:0:8
AGAGTACACAGTTTGGATTACACATTTGATTACCGGATGCGATCGAAGGACCAACACCTGTCTCTGCATTAATACATGCTGCCACGTTAGTTGTATGTGGAATAATATTAGGTAGTTTTGTATTTTGATGTTTTGAATTTTGATTTAGCTATTTTTATAGTATAATTTGTTGAGCAGTTGGAATAATAGTGTTAATGAGTCTATGTGTTTTTTATACGGTATATAGCATTTAGTACAATATGTCCAAATAAGTTTTTCATTTTTTGTTGTCTTTGTTTAGATCTTTATCTAGGCTGTCTATTTTTTTGTTATCATATGTTTTACAAGGCATCATTTTTATAGTAATAGGAATATGAATACATATATTTTTTGGTTTACAGGATTTAAGATGTTATTTTTTTATATATTTTTGTGGTTGTATTTTAGCAAG
>M01075:27:000000000-A4DAU:1:1101:12396:10143 1:N:0:8
AAAGTACACAGTTTGGATTACACATTTGATTACCGGATGCGATAGAAGGACCAATACCTGTCTCTGCATTATTACATGCTGCCACGTTAGTTGTATGTGGAATAATATTAGGTAGTTTTGTATTTTGATGTTTTGAATTTTGATTTAGCTATTTTTATAGTATAATTTGTTGAGCAGTTGGAATAATAGTGTTAATGAGTCTATGTGTTTTTTATACGGTATATAGCATTTAGTACAATATGTCCAAATAAGTTTTTCATTTTTTGTTGTCTTTGTTTAGATCTTTATCTAGGCTGTCTATTTTTTTGTTATCATATGTTTTACAAGGCATCATTTTTATAGTAATAGGAATATGAATACATATATTTTTTGGTTTACAGGATTTAAGATGTTATTTTTTTATATATTTTTGTGGTTGTATTTTAGCAAG
>M01075:27:000000000-A4DAU:1:1101:22047:10152 1:N:0:8
AAAGTACACAGTTTGGATTGCACATTTGATTACCGGATGCGATAGAAGGACCAATACCTGTCTCTGCATTAATACATGCTGCCACGTTAGTTGTATGTGGAATAATATTAGGTAGTTTTGTATTTTGATGTTTTGAATTTTGATTTAGCTATTTTTATAGTATAATTTGTTGAGCAGTTGGAATAATAGTATTAATGAGTCTATGTGTTTTTTATACGGTATATAGCATTTAGTACAATATGTCCAAATAAGTTTTTCATTTTTTGTTGTCTTTGTTTAGATCTTTATCTAGGCTGTCTATTTTTTTGTTATCATATGTTTTACAAGGCATCATTTTTATAGTAATAGGAATATGAATACATATATTTTTTGGTTTACAGGATTTAAGATGTTATTTTTTTATATATTTTTGTGGTTGTATTTTAGCAAG
>M01075:27:000000000-A4DAU:1:1101:21158:10154 1:N:0:8
AGAGTACACAGTTTGGATTGCACATTTGATTACCGGATGCGATAGAAGGACCAATACCTGTCTCTGCATTAATACATGCTGCCACGTTAGTTGTATGTGGAATAATATTAGGTAGTTTTGTATTTTGATGTTTTGAATTTTGATTTAGCTATTTTTATAGTATAATTTGTTGAGCAGTTGGAATAATAGTGTTAATGAGTCTATGTGTTTTTTATACGGTATATAGCATTTAGTACAATATGTCCAAATAAGTTTTTCATTTTTTGTTGTCTTTGTTTAGATCTTTATCTAGGCTGTCTATTTTTTTGTTATCATATGTTTTACAAGGCATCATTTTTATAGTAATAGGAATATGAATACATATATTTTTTGGTTTACAGGATTTAAGATGTTATTTTTTTATATATTTTTGTGGTTGTATTTTAGCAAG
>M01075:27:000000000-A4DAU:1:1101:16900:10174 1:N:0:8
AGAGTACACAGTTTGGATTACACATTTGATTACCGGATGCGATAGAAGGACCAATACCTGTCTCTGCATTAATACATGCTGCCACGTTAGTTGTATGTGGAATAATATTAGGTAGTTTTGTATTTTGATGTTTTGAATTTTGATTTAGCTATTTTTATAGTATAATTTGTTGAGCAGTTGGAATAATAGTGTTAATGAGTCTATGTGTTTTTTATAACGGTATATAGCATTTAGTACAATATGTCCAAATAAGTTTTTCATTTTTTGTTGTCTTTGTTTAGATCTTTATCTAGGCTGTCTATTTTTTTGTTATCATATGTTTTACAAGGCATCATTTTTATAGTAATAGGAATATGAATACATATATTTTTTGGTTTACAGGATTTAAGATGTTATTTTTTATATATTTTTGTGGTTGTATTTTAGCAAG
>M01075:27:000000000-A4DAU:1:1101:5266:10181 1:N:0:8
AAAAGTACACAGTTTGGATTACACATTTGATTACCGGATGCGATAGAAGGACCAATACCTGTCTCTGCATTAATACATGCTGCCACGTTAGTTGTATGTGGAATAATATTAGGTAGTTTTGTATTTTGATGTTTTGAATTTTGATTTAGCTATTTTTATAGTATAATTTGTTGAGCAGTTGGAATAATAGTGTTAATGAGTCTATGTGTTTTTTAACGGTATATAGCATTTAGTACAATATGTCCAAATAAGTTTTTCATTTTTTGTTGTCTTTGTTTAGATCTTTATCTAGGCTGTCTATTTTTTTGTTATCATATGTTTTACAAGGCATCATTTTTATAGTAATAGGAATATGAATACATATATTTTTTGGTTTACAGGATTTAAGATGTTATTTTTTTATATATTTTTGTGGTTGTATCTTAGCAAG
>M01075:27:000000000-A4DAU:1:1101:20173:10188 1:N:0:8
AAAGTACACAGTTTGGATTGCACATTTGATTACCGGATGCGATAGAAGGACCAATACCTGTCTCTGCATTAATACATGCTGCCACGTTAGTTGTATGTGGAATAATATTAGGTAGTTTTGTATTTTGATGTTTTGAATTTTGATTTAGCTATTTTTATAGTATAATTTGTTGAGCAGTTGGAATAATAGTGTTAATGAGTCTATGTGTTTTTTATACGGTATATAGCATTTAGTACAATATGTCCAAATAAGTTTTTCATTTTTTGTTGTCTTTGTTTAGATCTTTATCTAGGCTGTCTATTTTTTTGTTATCATATGTTTTACAAGGCATCATTTTTATAGTAATAGGAATATGAATACATATATTTTTTGGTTTACAGGATTTAAGATGTTATTTTTTTATATATTTTTGTGGTTGTATTTTAGCAAG
>M01075:27:000000000-A4DAU:1:1101:16435:10200 1:N:0:8
AGTACACAGTTTGGATTACACATTTGATTACCGGATGCGATAGGAGGACCAATACCTGTCTCTGCATTAATACATGCTGCCACGTTAGTTGTATGTGGAATAATATTAGGTAGTTTTGTATTTTGATGTTTTGAATTTTGATTTAGCTATTTTTATAGTATAATTTGTTGAGCAGTTGGAATAATAGTGTTAATGAGTCTATGTGTTTTTTATAAACGGTATATAGCATTTAGTACAATATGTCCAAATAAGTTTTTCATTTTTTGTTGTCTTTGTTTAGATCTTTATCTAGGCTGTCTATTTTTTTGTTATCATATGTTTTACAAGGCATCATTTTTATAGTAATAGGAATATGAATACATATATTTTTTGGTTTACAGGATTTAAGATGTTATTTTTTTATATATTTTTGTGGTTGTATCTTAGCAAG
>M01075:27:000000000-A4DAU:1:1101:5279:10201 1:N:0:8
AAAAGTACACAGTTTGGATTACACATTTGATTACCGGATGCGATAGAAGGACCAATACCTGTCTCTGCATTAATACATGCTGCCACGTTAGTTGTATGTGGAATAATATTAGGTAGTTTTGTATTTTGATGTTTTGAATTTTGATTTAGCTATTTTTATAGTATAATTTGTTGAGCAGTTGGAATAATAGTGTTAATGAGTCTATGTGTTTTTTAACGGTATATAGCATTTAGTACAATATGTCCAAATAAGTTTTTCATTTTTTGTTGTCTTTGTTTAGATCTTTATCTAGGCTGTCTATTTTTTTGTTATCATATGTTTTACAAGGCATCATTTTTATAGTAATAGGAATATGAATACATATATTTTTTGGTTTACAGGATTTAAGATGTTATTTTTTTATATATTTTTGTGGTTGTATCTTAGCAAG
>M01075:27:000000000-A4DAU:1:1101:23987:10208 1:N:0:8
AGAGTACACAGTTTGGATTACACATTTGATTACCGGATGCGATAGAAGGACCAATACCTGTCTCTGCATTAATACATGCTGCCACGTTAGTTGTATGTGGAATAATATTAGGTAGTTTTGTATTTTGATGTTTTGAATTTTGATTTAGCTATTTTTATAGTATAATTTGTTGAGCAGTTGGAATAATAGTGTTAATGAGTCTATGTGTTTTTTATACGGTATATAGCATTTAGTACAATATGTCCAAATAAGTTTTTCATTTTTTGTTGTCTTTGTTTAGATCTTTATCTAGGCTGTCTATTTTTTTGTTATCATATGTTTTACAAGGCATCATTTTTATAGTAATAGGAATATGAATACATATATTTTTTGGTTTACAGGATTTAAGATGTTATTTTTTTATATATTTTTGTGGTTGTATTTTAGCAAG
>M01075:27:000000000-A4DAU:1:1101:18535:10233 1:N:0:8
AGAGTACACAGTTTGGGTTACACATTTGATTACCGGATGCGATAGAAGGACCAATACCTGTCTCTGCATTAATACATGCTGCCACGTTAGTTGTATGTGGAATAATATTAGGTAGTTTTGTATTTTGATGTTTTGAATTTTGATTTAGCTATTTTTATAGTATAATTTGTTGAGCAGTTGGAATAATAGCGTTAATGAGTCTATGTGTTTTTTATACGGTATATAGCATTTAGTACAATATGTCCAAATAAGTTTTTCATTTTTTGTTGTCTTTGTTTAGATCTTTATCTAGGCTGTCTATTTTTTTGTTATCATATGTTTTACAAGGCATCATTTTTATAGTAATAGGAATATGAATACATATATTTTTTGGTTTACAGGATTTAAGATGTTATTTTTTTATATATTTTTGTGGTTGTATTTTAGCAAG
>M01075:27:000000000-A4DAU:1:1101:14376:10255 1:N:0:8
AGAGTACACAGTTTGGGTTGCACATTTGATTACCGGATGCGATAGAAGGACCAATACCTGTCTCTGCATTAATACATGCTGCCACGTTGGTTGTATGTGGAATAATATTAGGTAGTTTTGTATTTTGATGTTTTGAATTTTGATTTAGCTATTTTTATAGTATAATTTGTTGAGCAGTTGGAATAATAGTGTTAATGAGTCTATGTGTTTTTTATAACGGTATATAGCATTTAGTACAATATGTCCAAATAAGTTTTTCATTTTTTGTTGTCTTTGTTTAGATCTTTATCTAGGCTGTCTATTTTTTTGTTATCATATGTTTTACAAGGCATCATTTTTATAGTAATAGGAATATGAATACATATATTTTTTGGTTTACAGGATTTAAGATGTTATTTTTTTATATATTTTTGTGGTTGTATTTTAGCAA
>M01075:27:000000000-A4DAU:1:1101:4587:10270 1:N:0:8
AGAGTACACAGTTTGGATTGCACATTTGATTACCGGATGCGATAGAAGGACCAATACCTGTCTCTGCATTAATACATGCTGCCACGTTAGTTGTATGTGGAATAATATTAGGTAGTTTTGTATTTTGATGTTTTGAATTTTGATTTAGCTATTTTTATAGTATAATTTGTTGAGCAGTTGGAATAATAGTGTTAATGAGTCTATGTGTTTTTTATACGGTATATAGCATTTAGTACAATATGTCCAAATAAGTTTTTCATTTTTTGTTGTCTTTGTTTAGATCTTTATCTAGGCTGTCTATTTTTTTGTTATCATATGTTTTACAAGGCATCATTTTTATAGTAATAGGAATATGAATACATATATTTTTTGGTTTACAGGATTTAAGATGTTATTTTTTTATATATTTTTGTGGTTGTATTTTAGCAAG
>M01075:27:000000000-A4DAU:1:1101:5526:10273 1:N:0:8
AAAGTACACAGTTTGGATTACACATTTGATTACCGGATGCGATAGAAGGACCAATACCTGTCTCTGCATTAATACATGCTGCCACGTTAGTCGTATGTGGAATAATATTAGGTAGTTTTGTATTTTGATGTTTTGAATTTTGATTTAGCTATTTTTATAGTATAATTTGTTGAGCAGTTGGAATAATAGTGTCAATGAGTCTATGTGTTTTTTATACGGTATATAGCATTTAGTACAATATGTCCAAATAAGTTTTTCATTTTTTGTTGTCTTTGTTTAGATCTTTATCTAGGCTGTCTATTTTTTTGTTATCATATGTTTTACAAGGCATCATTTTTATAGTAATAGGAATATGAATACATATATTTTTTGGTTTACAGGATTTAAGATGTTATTTTTTTATATATTTTTGTGGTTGTATTTTAGCAAG
>M01075:27:000000000-A4DAU:1:1101:4570:10273 1:N:0:8
AGAGTACACAGTTTGGATTGCACATTTGATTACCGGATGCGATAGAAGGACCAATACCTGTCTCTGCATTAATACATGCTGCCACGTTAGTTGTATGTGGAATAATATTAGGTAGTTTTGTATTTTGATGTTTTGAATTTTGATTTAGCTATTTTTATAGTATAATTTGTTGAGCAGTTGGAATAATAGTGTTAATGAGTCTATGTGTTTTTTATACGGTATATAGCATTTAGTACAATATGTCCAAATAAGTTTTTCATTTTTTGTTGTCTTTGTTTAGATCTTTATCTAGGCTGTCTATTTTTTTGTTATCATATGTTTTACAAGGCATCATTTTTATAGTAATAGGAATATGAATACATATATTTTTTGGTTTACAGGATTTAAGATGTTATTTTTTTATATATTTTTGTGGTTGTATTTTAGCAAG
>M01075:27:000000000-A4DAU:1:1101:22018:10278 1:N:0:8
AGAGTACACAGTTTGGATTGCACATTTGATTACTGGATGCGATAGAAGGACCAATACCTGTCTCTGCATTAATACATGCTGCCACGCTAGTTGTATGTGGAATAATATTAGGTAGTTTTGTATTTTGATGTTTTGAATTTTGATTTAGCTATTTTTATAGTATAATTTGTTGAGCAGTTGGAATAATAGTGTTAATGAGTCTATGTGTTTTTTATACGGTATATAGCATTTAGTACAATATGTCCAAATAAGTTTTTCATTTTTTGTTGTCTTTGTTTAGATCTTTATCTAGGCTGTCTATTTTTTTGTTATCATATGTTTTACAAGGCATCATTTTTATAGTAATAGGAATATGAATACATATATTTTTTGGTTTACAGGATTTAAGATGTTATTTTTTTATATATTTTTGTGGTTGTATTTTAGCAAG
>M01075:27:000000000-A4DAU:1:1101:10638:10299 1:N:0:8
AAAGTACACAGTTTGGATTACACATTTGATTACCGGATGCGATAGAAGGACCAATACCTGTCTCTGCATTAATACATGCTGCCACGTTAGTTGTATGTGGAATAATATTAGGTAGTTTTGTATTTTGATGTTTTGAATTTTGATTTAGCTATTTTTATAGTATAATTTGTTGAGCAGTTGGAATAATAGTGTTAATGAGTCTATGTGTTTTTTATAACGGTATATAGCATTTAGTACAATATGTCCAAATAAGTTTTTCATTTTTTGTTGTCTTTGTTTAGATCTTTATCTAGGCTGTCTATTTTTTTGTTATCATATGTTTTACAAGGCATCATTTTTATAGTAATAGGAATATGAATACATATATTTTTTGGTTTACAGGATTTAAGATGTTATTTTTTTATATATTTTTGTGGTTGTATTTTAGCAA
>M01075:27:000000000-A4DAU:1:1101:6562:10322 1:N:0:8
AAAGTACACAGTTTGGGTTACACATTTGATTACCGGATGCGATAGAAGGACCAATACCTGTCTCTGCATTAATACATGCTGCCACGTTAGTTGTATGTGGAATAATATTAGGTAGTTTTGTATTTTGATGTTTTGAATTTTGATTTAGCTATTTTTATAGTATAATTTGTTGAGCAGTTGGAATAATAGTGTTAATGAGTCTATGTGTTTTTTATACGGTATATAGCATTTAGTACAATATGTCCAAATAAGTTTTTCATTTTTTGTTGTCTTTGTTTAGATCTTTATCTAGGCTGTCTATTTTTTTGTTATCATATGTTTTACAAGGCATCATTTTTATAGTAATAGGAATATGAATACATATATTTTTTGGTTTACAGGATTTAAGATGTTATTTTTTTATATATTTTTGTGGTTGTATTTTAGCAAG
>M01075:27:000000000-A4DAU:1:1101:16874:10343 1:N:0:8
AAGTACACAGTTTGGGTTACACATTTGATTACCGGATGCGATAGAAGGACCAATACCTGTCTCTGCATTAATACATGCTGCCACGTTAGTTGTATGTGGAATAATATTAGGTAGTTTTGTATTTTGATGTTTTGAATTTTGATTTAGCTATTTTTATAGTATAATTTGTTGAGCAGTTGGAATAATAGTGTTAATGAGTCTATGTGTTTTTTATAACGGTATATAGCATTTAGTACAATATGTCCAAATAAGTTTTTCATTTTTTGTTGTCTTTGTTTAGATCTTTATCTAGGCTGTCTATTTTTTTGTTATCATATGTTTTACAAGGCATCATTTTTATAGTAATAGGAATATGAATACATATATTTTTTGGTTTACAGGATTTAAGATGTTATTTTTTTATATATTTTTGTGGTTGTATCTTAGCAAG
>M01075:27:000000000-A4DAU:1:1101:11136:10352 1:N:0:8
AAAGTACACAGTTTGGATTACACATTTGATTACCGGATGCGATAGAAGGACCAATACCTGTCTCTGCATTAATACATGCTGCCACGTTAGTTGTATGTGGAATAATATTAGGTAGTTTTGTATTTTGATGTTTTGAATTTTGATTTAGCTATTTTTATAGTATAATTTGTTGAGCAGTTGGAATAATAGTGTTAATGAGTCTATGTGTTTTTTATACGGTATATAGCATTTAGTACAATATGTCCAAATAAGTTTTTCATTTTTTGTTGTCTTTGTTTAGATCTTTATCTAGGCTGTCTATTTTTTTGTTATCATATGTTTTACAAGGCATCATTTTTATAGTAATAGGAATATGAATACATATATTTTTTGGTTTACAGGATTTAAGATGTTATTTTTTTATATATTTTTGTGGTTGTATTTTAGCAAG
>M01075:27:000000000-A4DAU:1:1101:7786:10398 1:N:0:8
AGAGTACACAGTTTGGATTGCACATTTGATTACCGGACGCGATAGAAGGACCAATACCTGTCTCTGCATTAATACATGCTGCCACGTTAGTTGTATGTGGAATAATATTAGGTAGTTTTGTATTTTGATGTTTTGAATTTTGATTTAGCTATTTTTATAGTATAATTTGTTGAGCAGTTGGAATAATAGTGTTAATGAGTCTATGTGTTTTTTATACGGTATATAGCATTTAGTACAATATGTCCAAATAAGTTTTTCATTTTTTGTTGTCTTTGTTTAGATCTTTATCTAGGCTGTCTATTTTTTTGTTATCATATGTTTTACAAGGCATCATTTTTATAGTAATAGGAATATGAATACATATATTTTTTGGTTTACAGGATTTAAGATGTTATTTTTTTATATATTTTTGTGGTTGTATCTTAGCAAG
>M01075:27:000000000-A4DAU:1:1101:10424:10402 1:N:0:8
AGAGTACACAGTTTGGGTTGCACATTTGATTACCGGATGCGATAGAAGGACCAATACCTGTCTCTGCATTAATACATGCTGCCACGTTAGTTGTATGTGGAATAATATTAGGTAGTTTTGTATTTTGATGTTTTGAATTTTGATTTAGCTATTTTTATAGTATAATTTGTTGAGCAGTTGGAATAATAGTGTTAATGAGTCTATGTGTTTTTTATACGGTATATAGCATTTAGTACAATATGTCCAAATAAGTTTTTCATTTTTTGTTGTCTTTGTTTAGATCTTTATCTAGGCTGTCTATTTTTTTGTTATCATATGTTTTACAAGGCATCATTTTTATAGTAATAGGAATATGAATACATATATTTTTTGGTTTACAGGATTTAAGATGTTATTTTTTTATATATTTTTGTGGTTGTATTTTAGCAAG
>M01075:27:000000000-A4DAU:1:1101:21135:10438 1:N:0:8
AAAGTACACAGTTTGGATTACACATTTGATTACCGGATGCGATAGAAGGACCAATACCTGTCTCTGCATTAATACATGCTGCCACGTTAGTTGTATGTGGAATAATATTAGGTAGTTTTGTATTTTGATGTTTTGAATTTTGATTTAGCTATTTTTATAGTATAATTTGTTGAGCAGTTGGAATAATAGTGTTAATGAGTCTATGTGTTTTTTATACGGTATATAGCATTTAGTACAATATGTCCAAATAAGTTTTTCATTTTTTGTTGTCTTTGTTTAGATCTTTATCTAGGCTGTCTATTTTTTTGTTATCATATGTTTTACAAGGCATCATTTTTATAGTAATAGGAATATGAATACATATATTTTTTGGTTTACAGGATTTAAGATGTTATTTTTTTATATATTTTTGTGGTTGTATTTTAGCAAG
>M01075:27:000000000-A4DAU:1:1101:7140:10542 1:N:0:8
AGAGTACACAGTTTGGATTGCACATTTGATTACCGGATGCGATAGAAGGACCAATACCTGTCTCTGCATTAATACATGCTGCCACGTTAGTTGTATGTGGAATAATATTAGGTAGTTTTGTATTTTGATGTTTTGAATTTTGATTTAGCTATTTTTATAGTATAATTTGTTGAGCAGTTGGAATAATAGTGTTAATGAGTCTATGTGTTTTTTATACGGTATATAGCATTTAGTACAATATGTCCAAATAAGTTTTTCATTTTTTGTTGTCTTTGTTTAGATCTTTATCTAGGCTGTCTATTTTTTTGTTATCATATGTTTTACAAGGCATCATTTTTATAGTAATAGGAATATGAATACATATATTTTTTGGTTTACAGGATTTAAGATGTTATTTTTTTATATATTTTTGTGGTTGTATTTTAGCAAG
>M01075:27:000000000-A4DAU:1:1101:7126:10557 1:N:0:8
AGAGTACACAGTTTGGATTGCACATTTGATTACCGGATGCGATAGAAGGACCAATACCTGTCTCTGCATTAATACATGCTGCCACGTTAGTTGTATGTGGAATAATATTAGGTAGTTTTGTATTTTGATGTTTTGAATTTTGATTTAGCTATTTTTATAGTATAATTTGTTGAGCAGTTGGAATAATAGTGTTAATGAGTCTATGTGTTTTTTATACGGTATATAGCATTTAGTACAATATGTCCAAATAAGTTTTTCATTTTTTGTTGTCTTTGTTTAGATCTTTATCTAGGCTGTCTATTTTTTTGTTATCATATGTTTTACAAGGCATCATTTTTATAGTAATAGGAATATGAATACATATATTTTTTGGTTTACAGGATTTAAGATGTTATTTTTTTATATATTTTTGTGGTTGTATTTTAGCAAG
>M01075:27:000000000-A4DAU:1:1101:19034:10596 1:N:0:8
AAAGTACACAGTTTGGGTTACACATTTGATTACCGGATGCGATAGAAGGACCAATACCTGTCTCTGCATTAATACATGCTGCCACGTTAGTTGTATGTGGAATAATATTAGGTAGTTTTGTATTTTGATGTTTTGAATTTTGATTTAGCTATTTTTATAGTATAATTTGTTGAGCAGTTGGAATAATAGTGTTAATGAGTCTATGTGTTTTTTATACGGTATATAGCATTTAGTACAATATGTCCAAATAAGTTTTTCATTTTTTGTTGTCTTTGTTTAGATCTTTATCTAGGCTGTCTATTTTTTTGTTATCATATGTTTTACAAGGCATCATTTTTATAGTAATAGGAATATGAATACATATATTTTTTGGTTTACAGGATTTAAGATGTTATTTTTTTATATATTTTTGTGGTTGTATTTTAGCAAG
>M01075:27:000000000-A4DAU:1:1101:24906:10625 1:N:0:8
AAAGTACACAGTTTGGATTACATATTTGATTACCGGATGCGATAGAAGGACCAACACCTGTCTCTGCATTAATACATGCTGCCACGTTAGTTGTATGTGGAATAATATTAGGTAGTTTTGTATTTTGATGTTTTGAATTTTGATTTAGCTATTTTTATAGTATAATTTGTTGAGCAGTTGGAATAATAGTGTTAATGAGTCTATGTGTTTTTTATACGGTATATAGCATTTAGTACAATATGTCCAAATAAGTTTTTCATTTTTTGTTGTCTTTGTTTAGATCTTTATCTAGGCTGTCTATTTTTTTGTTATCATATGTTTTACAAGGCATCATTTTTATAGTAATAGGAATATGAATACATATATTTTTTGGTTTACAGGATTTAAGATGTTATTTTTTTATATATTTTTGTGGTTGTATTTTAGCAAG
>M01075:27:000000000-A4DAU:1:1101:8797:10649 1:N:0:8
AAAGTACACAGTTTGGATTACACATTTGATTACCGGATGCGATAGAAGGACCAATACCTGTCTCTGCATTAATACGTGCTGCCACGTTAGTTGTATGTGGAATAATATTAGGTAGTTTTGTATTTTGATGTTTTGAATTTTGATTTAGCTATTTTTATAGTATAATTTGTTGAGCAGTTGGAATAATAGTGTTAATGAGTCTATGTGTTTTTTATACGGTATATAGCATTTAGTACAATATGTCCAAATAAGTTTTTAATTTTTTGTTGTCTTTGTTTAGATCTTTATCTAGGCTGTCTATTTTTTTGTTATCATATGTTTTACAAGGCATCATTTTTATAGTAATAGGAATATGAATACATATATTTTTTGGTTTACAGGATTTAAGATGTTATTTTTTTATATATTTTTGTGGTTGTATTTTAGCAAG
>M01075:27:000000000-A4DAU:1:1101:20131:10656 1:N:0:8
AGAGTACACAGTTTGGGTTGCACATTTGATTACCGGATGCGATAGAAGGACCAATACCTGTCTCTGCATTAATACATGCTGCCACGTTAGTTGTATGTGGAATAATATTAGGTAGTTTTGTATTTTGATGTTTTGAATTTTGATTTAGCTATTTTTATAGTATAATTTGTTGAGCAGTTGGAATAATAGTGTTAATGAGTCTATGTGTTTTTTATACGGTATATAGCATTTAGTACAATATGTCCAAATAAGTTTTTCATTTTTTGTTGTCTTTGTTTAGATCTTTATCTAGGCTGTCTATTTTTTTGTTATCATATGTTTTACAAGGCATCATTTTTATAGTAATAGGAATATGAATACATATATTTTTTGGTTTACAGGATTTAAGATGTTATTTTTTTATATATTTTTGTGGTTGTATTTTAGCAAG
>M01075:27:000000000-A4DAU:1:1101:25894:10665 1:N:0:8
AGAGTACACAGTTTGGATTACACATTTGATTACCGGATGCGATAGAAGGACCAATACCTGTCTCTGCATTAATACATGCTGCCACGTTAGTTGTATGTGGAGTAATATTAGGTAGTTTTGTATTTTGATGTTTTGAATTTTGATTTAGCTATTTTTATAGTATAATTTGTTGAGCAGTTGGAATAATAGTGTTAATGAGTCTATGTGTTTTTTATACGGTATATAGCATTTAGTACAATATGTCCAAATAAGTTTTTCATTTTTTGTTGTCTTTGTTTAGATCTTTATCTAGGCTGTCTATTTTTTTGTTATCATATGTTTTACAAGGCATCATTTTTATAGTAATAGGAATATGAATACATATATTTTTTGGTTTACAGGATTTAAGATGTTATTTTTTTATATATTTTTGTGGTTGTATTTTAGCAAG
>M01075:27:000000000-A4DAU:1:1101:22291:10672 1:N:0:8
AGAGTACACAGTTTGGGTTACACATTTGATTACCGGATGCGATAGAAGGACCAATACCTGTCTCTGCATTAATACATGCTGCCACGTTAGTTGTATGTGGAATAATATTAGGTAGTTTTGTATTTTGATGTTTTGAATTTTGATTTAGCTATTTTTATAGTATAATTTGTTGAGCAGTTGGAATAATAGTGTTAATGAGTCTATGTGTTTTTTATACGGTATATAGCATTTAGTACAATATGTCCAAATAAGTTTTTCATTTTTTGTTGTCTTTGTTTAGATCTTTATCTAGGCTGTCTATTTTTTTGTTATCATATGTTTTACAAGGCATCATTTTTATAGTAATAGGAATATGAATACATATATTTTTTGGTTTACAGGATTTAAGATGTTATTTTTTTATATATTTTTGTGGTTGTATTTTAGCAAG
>M01075:27:000000000-A4DAU:1:1101:6771:10816 1:N:0:8
AAAGTACACAGTTTGGATTACACATTTGATTACCGGATGCGATAGAAGGACCAATACCTGTCTCTGCATTAATACATGCTGCCACGTTAGTTGTATGTGGAATAATATTAGGTAGTTTTGTATTTTGATGTTTTGAATTTTGATTTAGCTATTTTTATAGTATAATTTGTTGAGCAGTTGGAATAATAGTGTTAATGAGTCTATGTGTTTTTTATACGGTATATAGCATTTAGTACAATATGTCCAAATAAGTTTTTCATTTTTTGTTGTCTTTGTTTAGATCTTTATCTAGGCTGTCTATTTTTTTGTTATCATATGTTTTACAAGGCATCATTTTTATAGTAATAGGAATATGAATACATATATTTTTTGGTTTACAGGATTTAAGATGTTATTTTTTTATATATTTTTGTGGTTGTATTTTAGCAAG
>M01075:27:000000000-A4DAU:1:1101:22415:10844 1:N:0:8
AGAGTACACAGTTTGGACTACACATTTGATTACCGGATGCGATAGAAGGACCAATACCTGTCTCTGCATTAATACATGCTGCCACGTTAGTTGTATGTGGAATAATATTAGGTAGTTTTGTATTTTGATGTTTTGAATTTTGATTTAGCTATTTTTATAGTATAATTTGTTGAGCAGTTGGAATAATAGTGTTAATGAGTCTATGTGTTTTTTATACGGTATATAGCATTTAGTACAATATGTCCAAATAAGTTTTTCATTTTTTGTTGTCTTTGTTTAGATCTTTATCTAGGCTGTCTATTTTTTTGTTATCATATGTTTTACAAGGCATCATTTTTATAGTAATAGGAATATGAATACATATATTTTTTGGTTTACAGGATTTAAGATGTTATTTTTTTATATATTTTTGTGGTTGTATTTTAGCAAG
>M01075:27:000000000-A4DAU:1:1101:13022:10847 1:N:0:8
AAAGTACACAGTTTGGGTTGCACATTTGATTACCGGATGCGATAGAAGGACCAATACCTGTCTCTGCATTAATACATGCTGCCACGTTAGTTGTATGTGGAATAATATTAGGTAGTTTTGTATTTTGATGTTTTGAATTTTGATTTAGCTATTTTTATAGTATAATTTGTTGAGCAGTTGGAATAATAGTGTTAATGAGTCTATGTGTTTTTTATACGGTATATAGCATTTAGTACAATATGTCCAAATAAGTTTTTCATTTTTTGTTGTCTTTGTTTAGATCTTTATCTAGGCTGTCTATTTTTTTGTTATCGTATGTTTTACAAGGCATCATTTTTATAGTAATAGGAATATGAATACATATATTTTTTGGTTTACAGGATTTAAGATGTTATTTTTTTATATATTTTTGTGGTTGTATTTTAGCAAG
>M01075:27:000000000-A4DAU:1:1101:20591:10854 1:N:0:8
AGAGTACACAGTTTGGACTGCACATTTGATTACCGGATGCGATAGAAGGACCAATACCTGTCTCTGCATTAATACATGCTGCCACGTTAGTTGTATGTGGAATAATATTAGGTAGTTTTGTATTTTGATGTTTTGAATTTTGATTTAGCTATTTTTATAGTATAATTTGTTGAGCAGTTGGAATAATAGTGTTAATGAGTCTATGTGTTTTTTATAACGGTATATAGCATTTAGTACAATATGTCCAAATAAGTTTTTCATTTTTTGTTGTCTTTGTTTAGATCTTTATCTAGGCTGTCTATTTTTTGTTATCATATGTTTTACAAGGCATCATTTTTATAGTAATAGGAATATGAATACATATATTTTTTGGTTTACAGGATTTAAGATGTTATTTTTTTATATATTTTTGTGGTTGTATTTTAGCAAG
>M01075:27:000000000-A4DAU:1:1101:21331:10859 1:N:0:8
AGAGTACACAGTTTGGATTACACATTTGATTACCGGATGCGATAGAAGGACCAATACCTGTCTCTGCATTAATACATGCTGCCACGTTAGTTGTATGTGGAATAATATTAGGTAGTTTTGTATTTTGATGTTTTGAATTTTGATTTAGCTATTTTTATAGTATAATTTGTTGAGCAGTTGGAATAATAGTGTTAATGAGTCTATGTGTTTTTTATACGGTATATAGCATTTAGTACAATATGTCCAAATAAGTTTTTCATTTTTTGTTGTCTTTGTTTAGATCTTTATCTAGGCTGTCTACTTTTTTGTTATCATATGTTTTACAAGGCATCATTTTTATAGTAATAGGAATATGAATACATATATTTTTTGGTTTACAGGATTTAAGATGTTATTTTTTTATATATTTTTGTGGTTGTATTTTAGCAAG
>M01075:27:000000000-A4DAU:1:1101:7986:10865 1:N:0:8
AAAGTACACAGTTTGGGTTGCACATTTGATTACCGGATGCGATAGAAGGACCAATACCTGTCTCTGCATTAATACATGCTGCCACGTTAGTTGTATGTGGAATAATATTAGGTAGTTTTGTATTTTGATGTTTTGAATTTTGATTTAGCTATTTTTATAGTATAATTTGTTGAGCAGTTGGAATAATAGTGTTAATGAGTCTATGTGTTTTTTATACGGTATATAGCATTTAGTACAATATGTCCAAATAAGTTTTTCATTTTTTGTTGTCTTTGTTTAGATCTTTATCTAGGCTGTCTATTTTTTTGTTATCATATGTTTTACAAGGCATCATTTTTATAGTAATAGGAATATGAATACATATATTTTTTGGTTTACAGGATTTAAGATGTTATTTTTTTATATATCTTTGTGGTTGTATTTTAGCAAG
>M01075:27:000000000-A4DAU:1:1101:16344:10897 1:N:0:8
AAAGTACACAGTTTGGATTACACATTTGATTACCGGATGCGATAGAAGGACCAATACCTGTCTCTGCATTAATACATGCTGCCACGTTAGTTGTATGTGGAATAATATTAGGTAGTTTTGTATTTTGATGTTTTGAATTTTGATTTAGCTATTTTTATAGTATAATTTGTTGAGCAGTTGGAATAATAGTGTTAATGAGTCTATGTGTTTTTTATACGGTATATAGCATTTAGTACAATATGTCCAAATAGGTTTTTCATTTTTTGTTGTCTTTGTTTAGATCTTTATCTAGGCTGTCTATTTTTTTGTTATCATATGTTTTACAAGGCATCATTTTTATAGTAATAGGAATATGAATACATATATTTTTTGGTTTACAGGATTTAAGATGTTATTTTTTTATATATTTTTGTGGTTGTATTTTAGCAAG
>M01075:27:000000000-A4DAU:1:1101:19038:10918 1:N:0:8
AAAGTACACAGTTTGGATTGCACATTTGATTACCGGATGCGATAGAAGGACCAATACCTGTCTCTGCATTAATACATGCTGCCACGTTAGTTGTATGTGGAATAATATTAGGTAGTTTTGTATTTTGATGTTTTGAATTTTGATTTAGCTATTTTTATAGTATAATTTGTTGAGCAGTTGGAATAATAGTGTTAATGAGTCTATGTGTTTTTTATACGGTATATAGCATTTAGTACAATATGTCCAAATAAGTTTTTCATTTTTTGTTGTCTTTGTTTAGATCTTTATCTAGGCTGTCTATTTTTTTGTTATCATATGTTTTACAAGGCATCATTTTTATAGTAATAGGAATATGAATACATATATTTTTTGGTTTACAGGATTTAAGATGTTATTTTTTTATATATTTTTGTGGTTGTATTTTAGCAAG
>M01075:27:000000000-A4DAU:1:1101:16475:10935 1:N:0:8
AAAGTACACAGTTTGGATTGCACATTTGATTACCGGATGCGATAGAAGGACCAATACCTGTCTCTGCATTAATACATGCTGCCACGTTAGTTGTATGTGGAATAATATTAGGTAGTTTTGTATTTTGATGTTTTGAATTTTGATTTAGCTATTTTTATAGTATAATTTGTTGAGCAGTTGGAATAATAGTGTTAATGAGTCTATGTGTTTTTTATACGGTATATAGCATTTAGTACAATATGTCCAAATAAGTTTTTCATTTTTTGTTGTCTTTGTTTAGATCTTTATCTAGGCTGTCTATTTTTTTGTTATCATATGTTTTACAAGGCATCATTTTTATAGTAATAGGAATATGAATACATATATTTTTTGGTTTACAGGATTTAAGATGTTATTTTTTTATATATTTTTGTGGTTGTATTTTAGCAAG
>M01075:27:000000000-A4DAU:1:1101:11558:10937 1:N:0:8
AAAGTACACAGTTTGGATTACACATTTGATTACCGGATGCGATAGAAGGACCAATACCTGTCTCTGCATTAATACATGCTGCCACGTTAGTTGTATGTGGAATAATATTAGGTAGTTTTGTATTTTGATGTTTTGAATTTTGATTTAGCTATTTTTATAGTATAATTTGTTGAGCAGTTGGAATAATAGTGTTAATGAGTCTATGTGTTTTTTATACGGTATATAGCATTTAGTACAATATGTCCAAATAAGTTTTTCATTTTTTGTTGTCTTTGTTTAGATCTTTATCTAGGCTGTCTATTTTTTTGTTATCATATGTTTTACAAGGCATCATTTTTATAGTAATAGGAATATGAATACATATATTTTTTGGTTTACAGGATTTAAGATGTTATTTTTTTATATATTTTTGTGGTTGTATTTTAGCAAG
>M01075:27:000000000-A4DAU:1:1101:3015:10940 1:N:0:8
AAAAGTACACATTTTGGATTACACATTTGATTACCGGATGCGATAGAAGGACCAATACCTGTCTCTGCATTAATACATGCTGCCACGTTAGTTGTATGTGGAATAATATTAGGTAGTTTTGTATTTTGATGTTTTGAATTTTGATTTAGCTATTTTTATAGTATAATTTGTTGAGCAGTTGGAATAGTAGTGTTAATGAGTCTATGTGTTTTTTAACGGTATATAGCATTTAGTACAATATGTCCAAATAAGTTTTTCATTTTTTGTTGTCTTTGTTTAGATCTTTATCTAGGCTGTCTATTTTTTTGTTATCATATGTTTTACAAGGCATCATTTTTATAGTAATAGGAATATGAATACATATATTTTTTGGTTTACAGGATTTAAGATGTTATTTTTTTATATATTTTTGTGGTTGTATTTTAGCAAG
>M01075:27:000000000-A4DAU:1:1101:27057:11006 1:N:0:8
AAAGTACACAGTTTGGATTGCACATTTGATTACCGGATGCGATAGAAGGACCAATACCTGTCTCTGCATTAATACATGCTGCCACGTTAGTTGTATGTGGAATAATATTAGGTAGTTTTGTATTTTGATGTTTTGAATTTTGATTTAGCTATTTTTATAGTATAATTTGTTGAGCAGTTGGAATAATAGTGTTAATGAGTCTATGTGTTTTTTATACGGTATATAGCATTTAGTACAATATGTCCAAATAAGTTTTTCATTTTTTGTTGTCTTTGTTTAGATCTTTATCTAGGCAGTCTATTTTTTTGTTATCATATGTTTTACAAGGCATCATTTTTATAGTAATAGGAATATGAATACATATATTTTTTGGTTTACAGGATTTAAGATGTTATTTTTTTATATATTTTTGTGGTTGTATTTTAGCAAG
>M01075:27:000000000-A4DAU:1:1101:28466:11019 1:N:0:8
AGAGTACACAGTTTGGATTACACATTTGATTACCGGATGCGATAGAAGGACCAATACCTGTCTCTGCATTAATACATGCTGCCACGTTAGTTGTATGTGGAATAATATTAGGTAGTTTTGTATTTTGATGTTTTGAATTTTGATTTAGCTATTTTTATAGTATAATTTGTTGAGCAGTTGGAATAATAGTGTTAATGAGTCTATGTGTTTTTTATAACGGTATATAGCATTTAGTACAATATGTCCAAATAAGTTTTTCATTTTTTGTTGTCTTTGTTTAGATCTTTATCTAGGCTGTCTATTTTTTTGTTATCATATGTTTTACAAGGCATCATTTTTATAGTAATAGGAATATGAATACATATATTTTTTGGTTTACAGGATTTAAGATGTTATTTTTTTATATATTTTTGTGGTTGTATTTTAGCAA
>M01075:27:000000000-A4DAU:1:1101:23313:11033 1:N:0:8
AGAGTACACAGTTTGGATTGCACATTTGATTACCGGATGCGATAGAAGGACCAATACCTGTCTCTGCATTAATACATGCTGCCACGTTAGTTGTATGTGGAATAATATTAGGTAGTTTTGTATTTTGATGTTTTGAATTTTGATTTAGCTATTTTTATAGTATAATTTGTTGAGCAGTTGGAATAATAGTGTTAATGAGTCTATGTGTTTTTTATACGGTATATAGCATTTAGTACAATATGTCCAAATAAGTTTTTCATTTTTTGTTGTCTTTGTTTAGATCTTTATCTAGGCTGTCTATTTTTTTGTTATCATATGTTTTACAAGGCATCATTTTTATAGTAATAGGAATATGAATACATATATTTTTTGGTTTACAGGATTTAAGATGTTATTTTTTTATATATTTTTGTGGTTGTATTTTAGCAAG
>M01075:27:000000000-A4DAU:1:1101:24434:11067 1:N:0:8
AGAGTACACAGTTTGGATTGCACATTTGATTACCGGATGCGATAGAAGGACCAATACCTGTCTCTGCATTAATACATGCTGCCACGTTAGTTGTATGTGGAATAATATTAGGTAGTTTTGTATTTTGATGTTTTGAATTTTGATTTAGCTATTTTTATAGTATAATTTGTTGAGCAGTTGGAATAATAGTGTTAATGAGTCTATGTGTTTTTTATACGGTATATAGCATTTAGTACAATATGTCCAAATAAGTTTTTCATTTTTTGTTGTCTTTGTTTAGATCTTTATCTAGGCTGTCTATTTTTTTGTTATCATATGTTTTACAAGGCATCATTTTTATAGTAATAGGAATATGAATACATATATTTTTTGGTTTACAGGATTTAAGATGTTATTTTTTTATATATTTTTGTGGTTGTATTTTAGCAAG
>M01075:27:000000000-A4DAU:1:1101:3191:11074 1:N:0:8
AAAGTACACAGTTTGGGCTGCACATTTGATTACCGGATGCGATCGAAGGACCAATACCTGTCTCTGCATTAATACATGCTGCCACGTTAGTTGTATGTGGAATAATATTAGGTAGTTTTGTATTTTGATGTTTTGAATTTTGATTTAGCTATTTTTATAGTATAATTTGTTGAGCAGTTGGAATAATAGTGTTAATGAGTCTATGTGTTTTTTATACGGTATATAGCATTTAGTACAATATGTCCAAATAATTTTTTCATTTTTTGTTGTCTTTGTTTAGATCTTTATCTAGGCTGTCTATTTTTTTGTTATCATATGTTTTACAAGGCATCATTTTTATAGTAATAGGAATATGAATACATATATTTTTTGGTTTACAGGATTTAAGATGTTATTTTTTTATATATTTTTGTGGTTGTATTTTAGCAAG
>M01075:27:000000000-A4DAU:1:1101:26022:11081 1:N:0:8
AGAGTACACAGCTTGGATTACACATTTGATTACCGGATGCGATAGAAGGACCAATACCTGTCTCTGCATTAATACATGCTGCCACGTTAGTTGTATGTGGAATAATATTAGGTAGTTTTGTATTTTGATGTTTTGAATTTTGATTTAGCTATTTTTATAGTATAATTTGTTGAGCAGTTGGAATAATAGTGTTAATGAGTCTATGTGTTTTTTATACGGTATATAGCATTTAGTACAATATGTCCAAATAAGTTTTTCATTTTTTGTTGTCTTTGTTTAGATCTTTATCTAGGCTGTCTATTTTTTTGTTATCATATGTTTTACAAGGCATCATTTTTATAGTAATAGGAATATGAATACATATATTTTTTGGTTTACAGGATTTAAGATGTTATTTTTTTATATATTTTTGTGGTTGTATCTTAGCAAG
>M01075:27:000000000-A4DAU:1:1101:13414:11207 1:N:0:8
AAAGTACACAGTTTGGATTGCACATTTGATTACCGGATGCGATAGAAGGACCAATACCTGTCTCTGCATTAATACATGCTGCCACGTTAGTTGTATGTGGAATAATATTAGGTAGTTTTGTATTTTGATGTTTTGAATTTTGATTTAGCTATTTTTATAGTATAATTTGTTGAGCAGTTGGAATAATAGTGTTAATGAGTCTATGTGTTTTTTATACGGTATATAGCATTTAGTACAATATGTCCAAATAAGTTTTTCATTTTTCGTTGTCTTTGTTTAGATCTTTATCTAGGCTGTCTATTTTTTTGTTATCATATGTTTTACAAGGCACCATTTTTATAGTAATAGGAATATGAATACATATATTTTTTGGTTTACAGGATTTAAGATGTTATTTTTTTATATATTTTTGTGGTTGTATTTTAGCAAG
>M01075:27:000000000-A4DAU:1:1101:19439:11278 1:N:0:8
AAAGTACACAGTTTGGGTTACACATTTGATTACCGGATGCGATAGAAGGACCAATACCTGTCTCTGCATTAATACATGCTGCCACGTTAGTTGTATGTGGAATAATATTAGGTAGTTTTGTATTTTGATGTTTTGAATTTTGATTTAGCTATTTTTATAGTATAATTTGTTGAGCAGTTGGAATAATAGTGTTAATGAGTCTATGTGTTTTTTATACGGTATATAGCATTTAGTGCAATATGTCCAAATAAGTTTTTCATTTTTTGTTGTCTTTGTTTAGATCTTTATCTAGGCTGTCTATTTTTTTGTTATCATATGTTTTACAAGGCATCATTTTTATAGTAATAGGAATATGAATACATATATTTTTTGGTTTACAGGATTTAAGATGTTATTTTTTTATATATTTTTGTGGTTGTATTTTAGCAAG
>M01075:27:000000000-A4DAU:1:1101:18099:11292 1:N:0:8
AGAGTACACAGTTTGGATTACACATTTGATTACCGGATGCGATAGAAGGACCAATACCTGTCTCTGCATTAATACATGCTGCCACGTTAGTTGTATGTGGAATAATATTAGGTAGTTTTGTATTTTGATGTTTTGAATTTTGATTTAGCTATTTTTATAGTATAATTTGTTGAGCAGTTGGAATAATAGTGTTAATGAGTCTATGTGTTTTTTATACGGTATATAGCATTTAGTACAATATGTCCAAATAAGTTTTTCATTTTTTGTTGTCTTTGTTTAGATCTTTATCTAGGCTGTCTATTTTTTTGTTATCATATGTTTTACAAGGCATCATTTTTATAGTAATAGGAATATGAATACATATATTTTTTGGTTTACAGGATTTAAGATGTTATTTTTTTATATATTTTTGTGGTTGTATTTTAGCAAG
>M01075:27:000000000-A4DAU:1:1101:21892:11307 1:N:0:8
AAAGTACACAGTTTGGGTTACACATTTGATTACCGGATGCGATAGAAGGACCAATACCTGTCTCTGCATTAATACATGCTGCCACGTTAGTTGTATGTGGAATAATATTAGGTAGTTTCGTATTTTGATGTTTTGAATTTTGATTTAGCTATTTTTATAGTATAATTTGTTGAGCAGTTGGAATAATAGTGTTAATGAGTCTATGTGTTTTTTATACGGTATATAGCATTTAGTACAATATGTCCAAATAAGTTTTTCATTTTTTGTTGTCTTTGTTTAGATCTTTATCTAGGCTGTCTATTTTTTTGTTATCATATGTTTTACAAGGCATCATTTTTATAGTAATAGGAATATGAATACATATATTTTTTGGTTTACAGGATTTAAGATGTTATTTTTTTATATATTTTTGTGGTTGTATCTTAGCAAG
>M01075:27:000000000-A4DAU:1:1101:6796:11322 1:N:0:8
AAAGTACACAGTTTGGATTACACATTTGATTACCGGATGCGATAGAAGGACCAATACCTGTCTCTGCATTAATACATGCTGCCACGTTAGTTGTATGTGGAATAATATTAGGTAGTTTTGTATTTTGATGTTTTGAATTTTGATTTAGCTATTTTTATAGTATAATTTGTTGAGCAGTTGGAATAATAGTGTTAATGAGTCTATGTGTTTTTTATACGGTATATAGCATTTAGTACAATATGTCCAAATAAGTTTTTCATTTTTTGTTGTCTTTGTTTAGATCTTTATCTAGGCTGTCTATTTTTTTGTTATCATATGTTTTACAAGGCATCATTTTTATAGTAATAGGAATATGAATACATATATTTTTTGGTTTACAGGATTTAAGATGTTATTTTTTTATATATTTTTGTGGTTGTATCTTAGCAAG
>M01075:27:000000000-A4DAU:1:1101:23147:11325 1:N:0:8
AGAGTACACAGTTTTGATTGCACATTTGATTACCGGATGCGATAGAAGGACCAATACCTGTCTCTGCATTAATACATGCTGCCACGTTAGTTGTATGTGGAATAATATTAGGTAGTTTTGTATTTTGATGTTTTGAATTTTGATTTAGCTATTTTTATAGTATAATTTGTTGAGCAGTTGGAATAATAGTGTTAATGAGTCTATGTGTTTTTTATACGGTATATAGCATTTAGTACAATATGTCCAAATAAGTTTTTCATTTTTTGTTGTCTTTGTTTAGATCTTTATCTAGGCTGTCTATTTTTTTGTTATCATATGTTTTACAAGGCATCATTTTTATAGTAATAGGAATATGAATACATATATTTTTTGGTTTACAGGATTTAAGATGTTATTTTTTTATATATTTTTGTGGTTGTATTTTAGCAAG
>M01075:27:000000000-A4DAU:1:1101:16363:11327 1:N:0:8
AAAGTACACAGTTTGGATTGCACATTTGATTACCGGATGCGATAGAAGGACCAATACCTGTCTCTGCATTAATACATGCTGCCACGTTAGTTGTATGTGGAATAATATTAGGTAGTTTTGTATTTTGATGTTTTGAATTTTGATTTAGCTATTTTTATAGTATAATTTGTTGAGCAGTTGGAATAATAGTGTTAATGAGTCTATGTGTTTTTTATAACGGTATATAGCATTTAGTACAATATGTCCAAATAAGTTTTTCATTTTTTGTTGTCTTTGTTTAGATCTTTATCTAGGCTGTCTATTTTTTTGTTATCATATGTTTTACAAGGCATCATTTTTATAGTAATAGGAATATGAATACATATATTTTTTGGTTTACAGGATTTAAGATGTTATTTTTTTATATATTTTTGTGGTTGTATTTCAGCAA
>M01075:27:000000000-A4DAU:1:1101:16348:11338 1:N:0:8
AAAGTACACAGTTTGGATTGCACATTTGATTACCGGATGCGATAGAAGGACCAATACCTGTCTCTGCATTAATACATGCTGCCACGTTAGTTGTATGTGGAATAATATTAGGTAGTTTTGTATTTTGATGTTTTGAATTTTGATTTAGCTATTTTTATAGTATAATTTGTTGAGCAGTTGGAATAATAGTGTTAATGAGTCTATGTGTTTTTTATACGGTATATAGCATTTAGTACAATATGTTCAAATAAGTTTTTCATTTTTTGTTGTCTTTGTTTAGATCTTTATCTAGGCTGTCTATTTTTTTGTTATCATATGTTTTACAAGGCATCATTTTTATAGTAATAGGAATATGAATACATATATTTTTTGGTTTACAGGATTTAAGATGTTATTTTTTTATATATTTTTGTGGTTGTATTTCAGCAAG
>M01075:27:000000000-A4DAU:1:1101:21376:11348 1:N:0:8
AGAGTACACAGTTTGGATTACACATTTGATTACCGGATGCGATAGAAGGACCAATACCTGTCTCTGCATTAATACATGCTGCCACGTTAGTTGTATGTGGAATAATATTAGGTAGTTTTGTATTTTGATGTTTTGAATTTTGATTTAGCTATTTTTATAGTATAATTTGTTGAGCAGTTGGAATAATAGTGTTAATGAGTCTATGTGTTTTTTATACGGTATATAGCATTTAGTACAATATGTCCAAATAAGTTTTTCATTTTTTGTTGTCTTTGTTTAGATCTTTATCTAGGCTGTCTATTTTTTTGTCATCATATGTTTTACAAGGCATCATTTTTATAGTAATAGGAATATGAATACATATATTTTTTGGTTTACAGGATTTAAGATGTTATTTTTTTATATATTTTTGTGGTTGTATTTTAGCAAG
>M01075:27:000000000-A4DAU:1:1101:10464:11411 1:N:0:8
AAAAGTACACAGTTTGGATTACACATTTGATTACCGGATGCGATAGAAGGACCAATACCTGTCTCTGCATTAATACATGCTGCCACGTTAGTTGTATGTGGAATAATATTAGGTAGTTTTGTATTTTGATGTTTTGAATTTTGATTTAGCTATTTTTATAGTATAATTTGTTGAGCAGTTGGAATAATAGTGTTAATGAGTCTATGTGTTTTTTAACGGTATATAGCATTTAGTACAATATGTCCAAATAAGTTTTTCATTTTTTGTTGTCTTTGTTTAGATCTTTATCTAGGCTGTCTATTTTTTTGTTATCATATGTTTTACAAGGCATCATTTTTATAGTAATAGGAATATGAATACATATATTTTTTGGTTTACAGGATTTAAGATGTTATTTTTTTATATATTTTTGTGGTTGTATTTTAGCAAG
>M01075:27:000000000-A4DAU:1:1101:16397:11426 1:N:0:8
AGAGTACACAGTTTGGGTTGCATATTTGATTACCGGATGCGATAGAAGGACCAATACCTGTCTCTGCATTAATACATGCTGCCACGTTAGTTGTATGTGGAATAATATTAGGTAGTTTTGTATTTTGATGTTTTGAATTTTGATTTAGCTATTTTTATAGTATAATTTGTTGAGCAGTTGGAATAATAGTGTTAATGAGTCTATGTGTTTTTTATACGGTATATAGCATTTAGTACAATATGTCCAAATAAGTTTTTCATTTTTTGTTGTCTTTGTTTAGATCTTTATCTAGGCTGTCTATTTTTTTGTTATCATATGTTTTACAAGGCATCATTTTTATAGTAATAGGAATATGAATACATATATTTTTTGGTTTACAGGATTTAAGATGTTATTTTTTTATATATTTTTGTGGTTGTATTTTAGCAAG
>M01075:27:000000000-A4DAU:1:1101:16383:11441 1:N:0:8
AGAGTACACAGTTTGGGTTGCATATTTGATTACCGGATGCGATAGAAGGACCAATACCTGTCTCTGCATTAATACATGCTGCCACGTTAGTTGTATGTGGAATAATATTAGGTAGTTTTGTATTTTGATGTTTTGAATTTTGATTTAGCTATTTTTATAGTATAATTTGTTGAGCAGTTGGAATAATAGTGTTAATGAGTCTATGTGTTTTTTATACGGTATATAGCATTTAGTACAATATGTCCAAATAAGTTTTTCATTTTTTGTTGTCTTTGTTTAGATCTTTATCTAGGCTGTCTATTTTTTTGTTATCATATGTTTTACAAGGCATCATTTTTATAGTAATAGGAATATGAATACATATATTTTTTGGTTTACAGGATTTAAGATGTTATTTTTTTATATATTTTTGTGGTTGTATTTTAGCAAG
>M01075:27:000000000-A4DAU:1:1101:10216:11476 1:N:0:8
AAAGTACACAGTTTGGATTACACATTTGATTACCGGATGCGATAGAAGGACCAATACCTGTCTCTGCATTAATACATGCTGCCACGTTAGTTGTATGTGGAATAATATTAGGTAGTTTTGTATTTTGATGTTTTGAATTTTGATTTAGCTATTTTTATAGTATAATTTGTTGAGCAGTTGGAATAATAGTGTTAATGAGTCTATGTGTTTTTTATACGGTATATAGCATTTAGTACAATATGTCCAAATAAGTTTTTCATTTTTTGTTGTCTTTGTTTAGATCTTTATCTAGGCTGTCTATTTTTTTGTTATCATATGTTTTACAAGGCATCATTTTTATAGTAATAGGAATATGAATACATATATTTTTTGGTTTACAGGATTTAAGATGTTATTTTTTTATATATTTTTGTGGTTGTATTTTAGCAAG
>M01075:27:000000000-A4DAU:1:1101:9198:11477 1:N:0:8
AAAGTACACAGTTTGGATTGCACATTTGATTACCGGATGCGATAGAAGGACCAATACCTGTCTCTGCATTAATACATGCTGCCACGTTAGTTGTATGTGGAATAATATTAGGTAGTTTTGTATTTTGATGTTTTGAATTTTGATTTAGCTATTTTTATAGTATAATTTGTTGAGCAGTTGGAATAATAGTGTTAATGAGTCTATGTGTTTTTTATACGGTATATAGCATTTAGTACAATATGTCCAAATAAGTTTTTCATTTTTTGTTGTCTTTGTTTAGATCTTTATCTAGGCTGTCTATTTTTTTGTTATCATATGTTTTACAAGGCATCATTTTTATAGTAATAGGAATATGAATACATATATTTTTTGGTTTACAGGATTTAAGATGTTATTTTTTTATATATTTTTGTGGTTGTATTTTAGCAAG
>M01075:27:000000000-A4DAU:1:1101:24666:11488 1:N:0:8
AAAGTACACAGTTTGGATTGCACATTTGATTACCGGATGCGATAGAAGGACCAATACCTGTCTCTGCATTAATACATGCTGCCACGTTAGTTGTATGTGGAATAATATTAGGTAGTTTTGTATTTTGATGTTTTGAATTTTGATTTAGCTATTTTTATAGTATAATTTGTTGAGCAGTTGGAATAATAGTGTTAATGAGTCTATGTGTTTTTTATACGGTATATAGCATTTAGTACAATATGTCCAAATAAGTTTTTCATTTTTTGTTGTCTTTGTTTAGATCTTTATCTAGGCTGTCTATTTTTTTGTTATCATATGTTTTACAAGGCATCATTTTTATAGTAATAGGAATATGAATACATATATTTTTTGGTTTACAGGATTTAAGATGTTATTTTTTTATATATTTTTGTGGTTGTATTTTAGCAAG
>M01075:27:000000000-A4DAU:1:1101:11053:11527 1:N:0:8
AAAGTACACAGTTTGGATTGCACATTTGATTACCGGATGCGATAGAAGGACCAATACCTGTCTCTGCATTAATACATGCTGCCACGTTAGTTGTATGTGGAATAATATTAGGTAGTTTTGTATTTTGATGTTTTGAATTTTGATTTAGCTATTTTTATAGTATAATTTGTTGAGCAGTTGGAATAATAGTGTTAATGAGTCTATGTGTTTTTTATACGGTATATAGCATTTAGTACAATATGTCCAAATAAGTTTTTCATTTTTTGTTGTCTTTGTTTAGATCTTTATCTAGGCTGTCTATTTTTTTGTTATCATATGTTTTACGAGGCATCATTTTTATAGTAATAGGAATATGAATACATATATTTTTTGGTTTACAGGATTTAAGATGTTATTTTTTTATATATTTTTGTGGTTGTATTTTAGCAAG
>M01075:27:000000000-A4DAU:1:1101:20416:11538 1:N:0:8
AGAGTACACAGTTTGGATTGCACATTTGATTACCGGATGCGATGGAAGGACCAATACCTGTCTCTGCATTAATACATGCTGCCACGTTAGTTGTATGTGGAATAATATTAGGTAGTTTTGTATTTTGATGTTTTGAATTTTGATTTAGCTATTTTTATAGTATAATTTGTTGAGCAGTTGGAATAATAGTGTTAATGAGTCTATGCGTTTTTTATACGGTATATAGCATTTAGTACAATATGTCCAAATAAGTTTTTCATTTTTTGTTGTCTTTGTTTAGATCTTTATCTAGGCTGTCTATTTTTTTGTTATCATATGTTTTACAAGGCATCATTTTTATAGTAATAGGAATATGAATACATATATTTTTTGGTTTACAGGATTTAAGATGTTATTTTTTTATATATTTTTGTGGTTGTATTTTAGCAAG
>M01075:27:000000000-A4DAU:1:1101:11044:11543 1:N:0:8
AAAGTACACAGTTTGGATTGCACATTTGATTACCGGATGCGATAGAAGGACCAATACCTGTCTCTGCATTAATACATGCTGCCACGTTAGTTGTATGTGGAATAATATTAGGTAGTTTTGTATTTTGATGTTTTGAATTTTGATTTAGCTATTTTTATAGTATAATTTGTTGAGCAGTTGGAATAATAGTGTTAATGAGTCTATGTGTTTTTTATACGGTATATAGCATTTAGTACAATATGTCCAAATAAGTTTTTCATTTTTTGTTGTCTTTGTTTAGATCTTTATCTAGGCTGTCTATTTTTTTGTTATCATATGTTTTACGAGGCATCATTTTTATAGTAATAGGAATATGAATACATATATTTTTTGGTTTACAGGATTTAAGATGTTATTTTTTTATATATTTTTGTGGTTGTATTTTAGCAAG
>M01075:27:000000000-A4DAU:1:1101:18854:11565 1:N:0:8
AGAGTACACAGTTTGGGTTACACATTTGATTACCGGATGCGATAGAAGGACCAATACCTGTCTCTGCATTAATACATGCTGCCACGTTAGTTGTATGTGGAATAATATTAGGTAGTTTTGTATTTTGATGTTTTGAATTTTGATTTAGCTATTTTTATAGTATAATTTGTTGAGCAGTTGGAATAATAGTGTTAATGAGTCTATGTGTTTTTTATAACGGTATATAGCATTTAGTACGATATGTCCAAATAAGTTTTTCATTTTTTGTTGTCTTTGTTTAGATCTTTATCTAGGCTGTCTATTTTTTTGTTATCATATGTTTTACAAGGCATCATTTTTATAGTAATAGGAATATGAATACATATATTTTTTGGTTTACAGGATTTAAGATGTTATTTTTTATATATTTTTGTGGTTGTATTTTAGCAAG
>M01075:27:000000000-A4DAU:1:1101:6270:11593 1:N:0:8
AAAGTACACAGTTTGGATTACACATTTGATTACCGGATGCGATAGAAGGACCAATACCTGTCTCTGCATTAATACATGCTGCCACGTTAGTTGTATGTGGAATAATATTAGGTAGTTTTGTATTTTGATGTTTTGAATTTTGATTTAGCTATTTTTATAGTATAATTTGTTGAGCAGTTGGAATAATAGTGTTAATGAGTCTATGTGTTTTTTATACGGTATATAGCATTTAGTACAATATGTCCAAATAAGTTTTTCATTTTTTGTTGTCTTTGTTTAGATCTTTATCTAGGCTGTCTATTTTTTTGTTATCATATGTTTTACAAGGCATCATTTTTATAGTAATAGGAATATGAATACATATATTTTTTGGTTTACAGGATTTAAGATGTTATTTTTTTATATATTTTTGTGGTTGTATTTTAGCAAG
>M01075:27:000000000-A4DAU:1:1101:5557:11634 1:N:0:8
AAAGTACACAGTTTGGATTACACATTTGATTACCGGATGCGATAGAAGGACCAATACCTGTCTCTGCATTAATACATGCTGCCACGTTAGTTGTATGTGGAATAATATTAGGTAGTTTTGTATTTTGATGTTTTGAATTTTGATTTAGCTATTTTTATAGTATAATTTGTTGAGCAGTTGGAATAATAGTGTTAATGAGTCTATGTGTTTTTTATAACGGTATATAGCATTTAGTACAATATGTCCAAATAAGTTTTTCATTTTTTGTTGTCTTTGTTTAGATCTTTATCTAGGCTGTCTATTTTTTTGTTATCATATGTTTTACAAGGCATCATTTTTATAGTAATAGGAATATGAATACATATATTTTTTGGTTTACAGGATTTAAGATGTTATTTTTTATATATTTTTGTGGTTGTATTTTAGCAAG
>M01075:27:000000000-A4DAU:1:1101:22585:11671 1:N:0:8
AGAGTACACAGTTTGGATTACACATTTGATTACCGGATGCGATAGAAGGACCAATACCTGTCTCTGCATTAATACATGCTGCCACGTTAGTTGTATGTGGAATAATATTAGGTAGTTTTGTATTTTGATGTTTTGAATTTTGATTTAGCTATTTTTATAGTATAATTTGTTGAGCAGTTGGAATAATAGTGTTAATGAGTCTATGTGTTTTTTATACGGTATATAGCATTTAGTACAATATGTCCAAATAAGTTTTTCATTTTTTGTTGTCTTTGTTTAGATCTTTATCTAGGCTGTCTATTTTTTTGTTATCATATGTTTTACAAGGCATCATTTTTATAGTAATAGGAATATGAATACATATATTTTTTGGTTTACAGGATTTAAGATGTTATTTTTTTATATATTTTTGTGGTTGTATTTTAGCAAG
>M01075:27:000000000-A4DAU:1:1101:22565:11675 1:N:0:8
AGAGTACACAGTTTGGATTACACATTTGATTACCGGATGCGATAGAAGGACCAATACCTGTCTCTGCATTAATACATGCTGCCACGTTAGTTGTATGTGGAATAATATTAGGTAGTTTTGTATTTTGATGTTTTGAATTTTGATTTAGCTATTTTTATAGTATAATTTGTTGAGCAGTTGGAATAATAGTGTTAATGAGTCTATGTGTTTTTTATACGGTATATAGCATTTAGTACAATATGTCCAAATAAGTTTTTCATTTTTTGTTGTCTTTGTTTAGATCTTTATCTAGGCTGTCTATTTTTTTGTTATCATATGTTTTACAAGGCATCATTTTTATAGTAATAGGAATATGAATACATATATTTTTTGGTTTACAGGATTTAAGATGTTATTTTTTTATATATTTTTGTGGTTGTATTTTAGCAAG
>M01075:27:000000000-A4DAU:1:1101:5923:11680 1:N:0:8
AGAGTACACAGTTTGGACTACACATTTGATTACCGGATGCGATAGAAGGACCAATACCTGTCTCTGCATTAATACATGCTGCCACGTTAGTTGTATGTGGAATAATATTAGGTAGTTTTGTATTTTGATGTTTTGAATTTTGATTTAGCTATTTTTATAGTATAATTTGTTGAGCAGTTGGAATAATAGTGTTAATGAGTCTATGTGTTTTTTATACGGTATATAGCATTTAGTACAATATGTCCAGATAAGTTTCTCATTTTTTGTTGTCTTTGTTTAGATCTTTATCTAGGCTGTCTATTTTTTTGTTATCATATGTTTTACAAGGCATCATTTTTATAGTAATAGGAATATGAATACATATATTTTTTGGTTTACAGGATTTAAGATGTTATTTTTTTATATATTTTTGTGGTTGTATTTTAGCAAG
>M01075:27:000000000-A4DAU:1:1101:15921:11684 1:N:0:8
AAAGTACACAGTTTGGGTTACATATTTGATTACCGGATGCGATAGAAGGACCAATACCTGTCTCTGCATTAATACATGCTGCCACGTTAGTTGTATGTGGAATAATATTAGGTAGTTTTGTATTTTGATGTTTTGAATTTTGATTTAGCTATTTTTATAGTATAATTTGTTGAGCAGTTGGAATAATAGTGTTAATGAGTCTATGTGTTTTTTATACGGTATATAGCATTTAGTACAATATGTCCAAATAAGTTTTTCATTTTTTGTTGTCTTTGTTTAGATCTTTATCTAGGCTGTCTATTTTTTTGTTATCATATGTTTTACAAGGCATCATTTTTATAGTAATAGGAATATGAATACATATATTTTTTGGTTTACAGGATTTAAGATGTTATTTTTTTATATATTTTTGTGGTTGTATTTTAGCAAG
>M01075:27:000000000-A4DAU:1:1101:7828:11694 1:N:0:8
AAAGTACACAGTTTGGATTACACATTTGACTACCGGATGCGATAGAAGGACCAATACCTGTCTCTGCATTAATACATGCTGCCACGTTAGTTGTATGTGGAATAATATTAGGTAGTTTTGTATTTTGATGTTTTGAATTTTGATTTAGCTATTTTTATAGTATAATTTGTTGAGCAGTTGGAATAATAGTGTTAATGAGTCTATGTGTTTTTTATACGGTATATAGCATTTAGTACGATATGTCCAAATAAGTTTTTCATTTTTTGTTGTCTTTGTTTAGATCTTTATCTAGGCTGTCTATTTTTTTGTTATCATATGTTTTACAAGGCATCATTTTTATAGTAATAGGAATATGAATACATATATTTTTTGGTTTACAGGATTTAAGATGTTATTTTTTTATATATTTTTGTGGTTGTATTTTAGCAAG
>M01075:27:000000000-A4DAU:1:1101:27849:11695 1:N:0:8
AGAGTACACAGTTTGGGCTACACATTTGATTACCGGATGCGATAGAAGGACCAATACCTGTCTCTGCATTAATACATGCTGCCACGTTAGTTGTATGTGGAATAATATTAGGTAGTTTTGTATTTTGATGTTTTGAATTTTGATTTAGCTATTTTTATAGTATAATTTGTTGAGCAGTTGGAATAATAGTGTTAATGAGTCTATGTGTTTTTTATACGGTATATAGCATTTAGTACAATATGTCCAAATAAGTTTTTCATTTTTTGTTGTCTTTGTTTAGATCTTTATCTAGGCTGTCTATTTTTTTGTTATCATATGTTTTACAAGGCATCATTTTTATAGTAATAGGAATATGAATACATATATTTTTTGGTTTACAGGATTTAAGATGTTATTTTTTTATATATTTTTGTGGTTGTATCTTGGCAAG
>M01075:27:000000000-A4DAU:1:1101:20480:11706 1:N:0:8
AGAGTACACAGTTTGGATTACACATTTGATTACCGGATGCGATAGAAGGACCAATACCTGTCTCTGCATTAATACATGCTGCCACGTTAGTTGTATGTGGAATAATATTAGGTAGTTTTGTATTTTGATGTTTTGAATTTTGATTTAGCTATTTTTATAGTATAATTTGTTGAGCAGTTGGAATAATAGTGTTAATGAGTCTATGTGTTTTTTATACGGTATATAGCATTTAGTACAATATGTCCAAATAAGTTTTTCATTTTTTGTTGTCTTTGTTTAGATCTTTATCTAGGCTGTCTATTTTTTTGTTATCATATGTTTTACAAGGCATCATTTTTATAGTAATAGGAATATGAATACATATATTTTTTGGTTTACAGGATTTAAGATGTTATTTTTTTATATATTTTTGTGGTTGTATTTTAGCAAG
>M01075:27:000000000-A4DAU:1:1101:10770:11710 1:N:0:8
AAAGTACACAGTTTGGATTACACATTTGATTACCGGATGCGATAGAAGGACCAATACCTGTCTCTGCATTAATACATGCTGCCACGTTAGTTGTATGTGGAATAATATTAGGTAGTTTTGTATTTTGATGTTTTGAATTTTGATTTAGCTATTTTTATAGTATAATTTGTTGAGCAGTTGGAATAATAGTGTTAATGAGTCTATGTGTTTTTTATACGGTATATAGCATTTAGTACAATATGTCCAAATAAGTTTTTCATTTTTTGTTGTCTTTGTTTAGATCTTTATCTAGGCTGTCTATTTTTTTGTTATCATATGTTTTACAAGGCATCATTTTTATAGTAATAGGAATATGAATACATATATTTTTTGGTTTACAGGATTTAAGATGTTATTTTTTTATATATTTTTGTGGTTGTATTTTAGCAAG
>M01075:27:000000000-A4DAU:1:1101:22611:11727 1:N:0:8
AAAGTACACAGTTTGGGTTGCACATTTGATTACCGGATGCGATAGAAGGACCAATACCTGTCTCTGCATTAATACATGCTGCCACGTTAGTTGTATGTGGAATAATATTAGGTAGTTTTGTATTTTGATGTTTTGAATTTTGATTTAGCTATTTTTATAGTATAATTTGTTGAGCAGTTGGAATAATAGTGTTAATGAGTCTATGTGTTTTTTATACGGTATATAGCATTTAGTACAATATGTCCAAATAAGTTTTTCATTTTTTGTTGTCTTTGTTTAGATCTTTATCTAGGCTGTCTATTTTTTTGTTATCATATGTTTTACAAGGCATCATTTTTATAGTAATAGGAATATGAATACATATATTTTTTGGTTTACAGGATTTAAGATGTTATTTTTTTATATATTTTTGTGGTTGTATTTTAGCAAG
>M01075:27:000000000-A4DAU:1:1101:22211:11728 1:N:0:8
AAAGTACACAGTTTGGATTACACATTTGATTACCGGATGCGATAGAAGGACCAATACCTGTCTCTGCATTAATACATGCTGCCACGTTAGTTGTATGTGGAATAATATTAGGTAGTTTTGTATTTTGATGTTTTGAATTTTGATTTAGCTATTTTTATAGTATAATTTGTTGAGCAGTTGGAATAATAGTGTTAATGAGTCTATGTGTTTTTTATACGGTATATAGCATTTAGTACAATATGTCCAAATAAGTTTTTCATTTTTTGTTGTCTTTGTTTAGATCTTTATCTAGGCTGTCTATTTTTTTGTTATCATATGTTTTACAAGGCATCATTTTTATAGTAATAGGAATATGAATACATATATTTTTTGGTTTACAGGATTTAAGATGTTATTTTTTTATATATTTTTGTGGTTGTATTTTAGCAAG
>M01075:27:000000000-A4DAU:1:1101:19255:11755 1:N:0:8
AGAGTACACAGTTTGGATTGCACATTTGATTACCGGATGCGATAGAAGGACCAATACCTGTCTCTGCATTAATACATGCTGCCACGTTAGTTGTATGTGGAATAATATTAGGTAGTTTTGTATTTTGATGTTTTGAATTTTGATTTAGCTATTTTTATAGTATAATTTGTTGAGCAGTTGGAATAATAGTGTTAATGAGTCTATGTGTTTTTTATACGGTATATAGCATTTAGTACAATATGTCCAAATAAGTTTTTCATTTTTTGTTGTCTTTGTTTAGATCTTTATCTAGGCTGTCTATTTTTTTGTTATCATATGTTTTACAAGGCATCATTTTTATAGTAATAGGAATATGAATACATATATTTTTTGGTTTACAGGATTTAAGATGTTATTTTTTTATATATTTTTGTGGTTGTATTTTAGCAAG
>M01075:27:000000000-A4DAU:1:1101:21099:11756 1:N:0:8
AAAGTACACAGTTTGGATTACACATTTGATTACCGGATGCGATAGAAGGACCAATACCTGTCTCTGCATTAATACATGCTGCCACGTTAGTTGTATGTGGAATAATATTAGGTAGTTTTGTATTTTGATGTTTTGAATTTTGATTTAGCTATTTTTATAGTATAATTTGTTGAGCAGTTGGAATAATAGTGTTAATGAGTCTATGTGTTTTTTATACGGTATATAGCATTTAGTACAATATGTCCAAATAAGTTTTTCATTTTTTGTTGTCTTTGTTTAGATCTTTATCTAGGCTGTCTATTTTTTTGTTATCATATGTTTTACAAGGCATCATTTTTATAGTAATAGGAATATGAATACATATATTTTTTGGTTTACAGGATTTAAGATGTTATTTTTTTATATATTTTTGTGGTTGTATTTTAGCAAG
>M01075:27:000000000-A4DAU:1:1101:14462:11764 1:N:0:8
AAAGTACACAGTTTGGGTTACACATTTGATTACCGGATGCGATAGAAGGACCAATACCTGTCTCTGCATTAATACATGCTGCCACGTTAGTTGTATGTGGAATAATATTAGGTAGTTTTGTATTTTGATGTTTTGAATTTTGATTTAGCTATTTTTATAGTATAATTTGTTGAGCAGTTGGAATAATAGTGTTAATGAGTCTATGTGTTTTTTATACGGTATATAGCATTTAGTACAATATGTCCAAATAAGTTTTTCATTTTTTGTTGTCTTTGTTTAGATCTTTATCTAGGCTGTCTATTTTTTTGTTATCATATGTTTTACAAGGCATCATTTATATAGTAATAGGAATATGAATACATATATTTTTTGGTTTACAGGATTTAAGATGTTATTTTTTTATATATTTTTGTGGTTGTATTTTAGCAAG
>M01075:27:000000000-A4DAU:1:1101:9730:11800 1:N:0:8
AAAGTACACAGTTTGGATTACACATTTGATTACCGGATGCGATAGAAGGACCAATACCTGTCTCTGCATTAATACATGCTGCCACGTTAGTTGTATGTGGAATAATATTAGGTAGTTTTGTATTTTGATGTTTTGAATTTTGATTTAGCTATTTTTATAGTATAATTTGTTGAGCAGTTGGAATAATAGTGTTAATGAGTCTATGTGTTTTTTATACGGTATATAGCATTTAGTACAATATGTCCAAATAAGTTTTTCATTTTTTGTTGTCTTTGTTTAGATCTTTATCTAGGCTGTCTATTTTTTTGTTATCATATGTTTTACAAGGCATCATTTTTATAGTAATAGGAATATGAATACATATATTTTTTGGTTTACAGGATTTAAGATGTTATTTTTTTATATATTTTTGTGGTTGTATTTTAGCAAG
>M01075:27:000000000-A4DAU:1:1101:3095:11815 1:N:0:8
AAAGTACACAGTTTGGATTACACATTTGATTACCGGATGCGATAGAAGGACCAATACCTGTCTCTGCATTAATACATGCTGCCACGTTAGTTGTATGTGGAATAATATTAGGTAGTTTTGTATTTTGATGTTTTGAATTTTGATTTAGCTATTTTTATAGTATAATTTGTTGAGCAGTTGGAATAATAGTGTTAATGAGTCTATGTGTTTTTTATACGGTATATAGCATTTAGTACAATATGTCCAAATAAGTTTTTCATTTTTTGTTGTCTTTGTTTAGATCTTTATCTAGGCTGTCTATTTTTTTGTTATCATATGTTTTACAAGGCATCATTTTTATAGTAATAGGAATATGAATACATATATTTTTTGGTTTACAGGATTTAAGATGTTATTTTTTTATATATTTTTGTGGTTGTATTTTAGCAAG
>M01075:27:000000000-A4DAU:1:1101:26959:11827 1:N:0:8
AAAGCACACAGTTTGGATTGCACATTTGATTACCGGATGCGATAGAAGGACCAATACCTGTCTCTGCATTAATACATGCTGCCACGTTAGTTGTATGTGGAATAATATTAGGTAGTTTTGTATTTTGATGTTTTGAATTTTGATTTAGCTATTTTTATAGTATAATTTGTTGAGCAGTTGGAATAATAGTGTTAATGAGTCTATGTGTTTTTTATACGGTATATAGCATTTAGTACAATATGTCCAAATAAGTTTTTCATTTTTTGTTGTCTTTGTTTAGATCTTTATCTAGGCTGTCTATTTTTTTGTTATCATATGTTTTACAAGGCATCATTTTTATAGTAATAGGAATATGAATACATATATTTTTTGGTTTACAGGATTTAAGATGTTATTTTTTTATATATTTTTGTGGTTGTATTTTAGCAAG
>M01075:27:000000000-A4DAU:1:1101:14268:11844 1:N:0:8
AAAGTACACAGTTTGGATTACACATTTGATTACCGGATGCGATAGAAGGACCAATACCTGTCTCTGCATTAATACATGCTGCCACGTTAGTTGTATGTGGAATAATATTAGGTAGTTTTGTATTTTGATGTTTTGAATTTTGATTTAGCTATTTTTATAGTATAATTTGTTGAGCAGTTGGAATAATAGTGTTAATGAGTCTATGTGTTTTTTATACGGTATATAGCATTTAGTACAATATGTCCAAATAAGTTTTTCATTTTTTGTTGTCTTTGTTTAGATCTTTATCTAGGCTGTCTATTTTTTTGTTATCATATGTTTTACAAGGCATCATTTTTATAGTAATAGGAATATGAATACATATATTTTTTGGTTTACAGGATTTAAGATGTTATTTTTTTATATATTTTTGTGGTTGTATTTTAGCAAG
>M01075:27:000000000-A4DAU:1:1101:4429:11846 1:N:0:8
AAAGTACACAGTTTGGATTACATATTTGATTACCGGATGCGATAGAAGGACCAATACCTGTCTCTGCATTAATACATGCTGCCACGTTAGTTGTATGTGGAATAATATTAGGTAGTTTTGTATTTTGATGTTTTGAATTTTGATTTAGCTATTTTTATAGTATAATTTGTTGAGCAGTTGGAATAATAGTGTTAATGAGTCTATGTGTTTTTTATACGGTATATAGCATTTAGTACAATATGTCCAAATAAGTTTTTCATTTTTTGTTGTCTTTGTTTAGATCTTTATCTAGGCTGTCTATTTTTTTGTTATCATATGTTTTACAAGGCATCATTTTTATAGTAATAGGAATATGAATACATATATTTTTTGGTTTACAGGATTTAAGATGTTATTTTTTTATATATTTTTGTGGTTGTATTTTAGCAAG
>M01075:27:000000000-A4DAU:1:1101:20199:11848 1:N:0:8
AAAGTACACAGTTTGGATTACACATTTGATTACCGGATGCGATAGAAGGACCAATACCTGTCTCTGCATTAATACATGCTGCCACGTTAGTTGTATGTGGAATAATATTAGGTAGTTTTGTATTTCGATGTTTTGAATTTTGATTTAGCTATTTTTATAGTATAATTTGTTGAGCAGTTGGAATAATAGTGTTAATGAGTCTATGTGTTTTTTATACGGTATATAGCATTTAGTACAATATGTCCAAATAAGTTTTTCATTTTTTGTTGTCTTTGTTTAGATCTTTATCTAGGCTGTCTATTTTTTTGTTATCATATGTTTTACAAGGCATCATTTTTATAGTAATAGGAATATGAATACATATATTTTTTGGTTTACAGGATTTAAGATGTTATTTTTTTATATATTTTTGTGGTTGTATTTTAGCAAG
>M01075:27:000000000-A4DAU:1:1101:12634:11880 1:N:0:8
AGAGTACACAGTTTGGATTACACATTTGATTACCGGATGCGATAGAAGGACCAATACCTGTCTCTGCATTAATACATGCTGCCACGTTAGTTGTATGTGGAATAATATTAGGTAGTTTTGTATTTTGATATTTTGAATTTTGATTTAGCTATTTTTATAGTATAATTTGTTGAGCAGTTGGAATAATAGTGTTAATGAGTCTATGTGTTTTTTATACGGTATATAGCATTTAGTACAATATGTCCAAATAAGTTTTTCATTTTTTGTTGTCTTTGTTTAGATCTTTATCTAGGCTGTCTATTTTTTTGTTATCATATGTTTTACAAGGCATCATTTTTATAGTAATAGGAATATGAATACATATATTTTTTGGTTTACAGGATTTAAGATGTTATTTTTTTATATATTTTTGTGGTTGTATCTTAGCAAG
>M01075:27:000000000-A4DAU:1:1101:6313:11895 1:N:0:8
AAAGTACACAGTTTGGATTGCACATTTGATTACCGGATGCGATAGAAGGACCAATACCTGTCTCTGCATTAATACATGCTGCCACGTTAGTTGTATGTGGAATAATATTAGGTAGTTTTGTATTTTGATGTTTTGAATTTTGATTTAGCTATTTTTATAGTATAATTTGTTGAGCAGTTGGAATAATAGTGTTAATGAGTCTATGTGTTTTTTATACGGTATATAGCATTTAGTACAATATGTCCAAATAAGTTTTTCATTTTTTGTTGTCTTTGTTTAGATCTTTATCTAGGCTGTCTATTTTTTTGTTATCATATGTTTTACAAGGCATCATTTTTATAGTAATAGGAATATGAATACATATATTTTTTGGTTTACAGGATTTAAGATGTTATTTTTTTATATATTTTTGTGGTTGTATTTTAGCAAG
>M01075:27:000000000-A4DAU:1:1101:15629:11896 1:N:0:8
AGAGTACACAGTTTGGATTGCACATTTGATTACCGGATGCGATAGAAGGACCAATACCTGTCTCTGCATTAATACATGCTGCCACGTTAGTTGTATGTGGAATAATATTAGGTAGTTTTGTATTTTGATGTTTTGAATTTTGATTTAGCTATTTTTATAGTATAATTTGTTGAGCAGTTGGAATAATAGTGTTAATGAGTCTATGTGTTTTTTATAACGGTATATAGCATTTAGTACAATATGTCCAAATAAGTTTTTCATTTTTGTTGTCTTTGTTTAGATCTTTATCTAGGCTGCCTATTTTTTTGTTATCATATGTTTTACAAGGCATCATTTTTATAGTAATAGGAATATGAATACATATATTTTTTGGTTTACAGGATTTAAGATGTTATTTTTTTATATATTTTTGTGGTTGTATTTTAGCAAG
>M01075:27:000000000-A4DAU:1:1101:20373:11906 1:N:0:8
AAAGTACACAGTTTGGATTACACATTTGATTACCGGATGCGATAGAAGGACCAATACCTGTCTCTGCATTAATACATGCTGCCACGTTAGTTGTATGTGGAATAATATTAGGTAGTTTTGTATTTTGATGTTTTGAATTTTGATTTAGCTATTTTTATAGTATAATTTGTTGAGCAGTTGGAATAATAGTGTTAATGAGTCTATGTGTTTTTTATACGGTATATAGCATTTAGTACAATATGTCCAAATAAGTTTTTCATTTTTTGTTGTCTTTGTTTAGATCTTTATCTAGGCTGTCTATTTTTTTGTTATCATATGTTTTACAAGGCATCATTTTTATAGTAATAGGAATATGAATACATATATTTTTTGGTTTACAGGATTTAAGATGTTATTTTTTTATATATTTTTGTGGTTGTATCTTAGCAAG
>M01075:27:000000000-A4DAU:1:1101:10635:11919 1:N:0:8
AGAGTACACAGTTTGGGTTGCACATTTGATTACCGGATGCGATAGAAGGACCAATACCTGTCTCTGCATTAATACATGCTGCCACGTTAGTTGTATGTGGAATAATATTAGGTAGTTTTGTATTTTGATGTTTTGAATTTTGATTTAGCTATTTTTATAGTATAATTTGTTGAGCAGTTGGAATAATAGTGTTAATGAGTCTATGTGTTTTTTATACGGTATATAGCATTTAGTACAATATGTCCAAATAAGTTTTTCATTTTTTGTTGTCTTTGTTTAGATCTTTATCTAGGCTGTCTATTTTTTTGTTATCATATGTTTTACAAGGCATCATTTTTATAGTAATAGGAATATGAATACATATATTTTTTGGTTTACAGGATTTAAGATGTTATTTTTTTATATATTTTTGTGGTTGTATTTTAGCAAG
>M01075:27:000000000-A4DAU:1:1101:5777:11920 1:N:0:8
AAAGTACACAGTTTGGATTACACATTTGATTACCGGATGCGATAGAAGGACCAATACCTGTCTCTGCATTAATACATGCTGCCACGTTAGTTGTATGTGGAATAATATTAGGTAGTTTTGTATTTTGATGTTTTGAATTTTGATTTAGCTATTTTTATAGTATAATTTGTTGAGCAGTTGGAATAATAGTGTTAATGAGTCTATGTGTTTTTTATACGGTATATAGCATTTAGTACAATATGTCCAAATAAGTTTTTCATTTTTTGTTGTCTTTGTTTAGATCTTTATCTAGGCTGTCTATTTTTTTGTTATCATATGTTTTACAAGGCATCATTTTTATAGTAATAGGAATATGAATACATATATTTTTTGGTTTACAGGATTTAAGATGTTATTTTTTTATATATTTTTGTGGTTGTATCTTAGCAAG
>M01075:27:000000000-A4DAU:1:1101:14676:11929 1:N:0:8
AGAGTACACAGTTTGGGTTGCATATTTGATTACCGGATGCGATAGAAGGACCAATACCTGTCTCTGCATTAATACATGCTGCCACGTTAGTTGTATGTGGAATAATATTAGGTAGTTTTGTATTTTGATGTTTTGAATTTTGATTTAGCTATTTTTATAGTATAATTTGTTGAGCAGTTGGAATAATAGTGTTAATGAGTCTATGTGTTTTTTATACGGTATATAGCATTTAGTACAATATGTCCAAATAAGTTTTTCATTTTTTGTTGTCTTTGTTTAGATCTTTATCTAGGCTGTCTATTTTTTTGTTATCATATGTTTTACAAGGCATCATTTTTATAGTAATAGGAATATGAATACATATATTTTTTGGTTTACAGGATTTAAGATGTTATTTTTTTATATATTTTTGTGGTTGTATTTTAGCAAG
>M01075:27:000000000-A4DAU:1:1101:2939:11932 1:N:0:8
AAAGTACACAGTTTGGATTACACATTTGATTACCGGATGCGATAGAAGGACCAATACCTGTCTCTGCATTAATACATGCTGCCACGTTAGTTGTATGTGGAATAATATTAGGTAGTTTTGTATTTTGATGTTTTGAATTTTGATTTAGCTATTTTTATAGTATAATTTGTTGAGCAGTTGGAATAATAGTGTTAATGAGTCTATGTGTTTTTTATACGGTATATAGCATTTAGTACAATATGTCCAAATAAGTTTTTCATTTTTTGTTGTCTTTGTTTAGATCTTTATCTAGGCTGTCTATTTTTTTGTTATCATATGTTTTACAAGGCATCATTTTTATAGTAATAGGAATATGAATACATATATTTTTTGGTTTACAGGATTTAAGATGTTATTTTTTTATATATTTTTGTGGTCGTATTTTAGCAAG
>M01075:27:000000000-A4DAU:1:1101:26036:11944 1:N:0:8
AGAGTACACAGTTTGGATTACACATTTGATTACCGGATGCGATAGAAGGACCAATACCTGTCTCTGCATTAATACATGCTGCCACGTTAGTTGTATGTGGAATAATATTAGGTAGTTTTGTATTTTGATGTTTTGAATTTTGATTTAGCTATTTTTATAGTATAATTTGTTGAGCAGTTGGAATAATAGTGTTAATGAGTCTATGTGTTTTTTATACGGCATATAGCATTTAGTACAATATGTCCAAATAAGTTTTTCATTTTTTGTTGTCTTTGTTTAGATCTTTATCTAGGCTGTCTATTTTTTTGTTATCATATGTTTTACAAGGCATCATTTTTATAGTAATAGGAATATGAATACATATATTTTTTGGTTTACAGGATTTAAGATGTTATTTTTTTATATATTTTTGTGGTTGTATTTTAGCAAG
>M01075:27:000000000-A4DAU:1:1101:10630:11945 1:N:0:8
AGAGTACACAGTTTGGGTTGCACATTTGATTACCGGATGCGATAGAAGGACCAATACCTGTCTCTGCATTAATACATGCTGCCACGTTAGTTGTATGTGGAATAATATTAGGTAGTTTTGTATTTTGATGTTTTGAATTTTGATTTAGCTATTTTTATAGTATAATTTGTTGAGCAGTTGGAATAATAGTGTTAATGAGTCTATGTGTTTTTTATACGGTATATAGCATTTAGTACAATATGTCCAAATAAGTTTTTCATTTTTTGTTGTCTTTGTTTAGATCTTTATCTAGGCTGTCTATTTTTTTGTTATCATATGTTTTACAAGGCATCATTTTTATAGTAATAGGAATATGAATACATATATTTTTTGGTTTACAGGATTTAAGATGTTATTTTTTTATATATTTTTGTGGTTGTATTTTAGCAAG
>M01075:27:000000000-A4DAU:1:1101:23465:11958 1:N:0:8
AAAGTACACAGTTTGGATTGCATATTTGATTACCGGATGCGATAGAAGGACCAATACCTGTCTCTGCATTAATACATGCTGCCACGTTAGTTGTATGTGGAATAATATTAGGTAGTTTTGTATTTTGATGTTTTGAATTTTGATTTAGCTATTTTTATAGTATAATTTGTTGAGCAGTTGGAATAATAGTGTTAATGAGTCTATGTGTTTTTTATACGGTATATAGCATTTAGTACAATATGTCCAAATAAGTTTTTCATTTTTTGTTGTCTTTGTTTAGATCTTTATCTAGGCTGTCTATTTTTTTGTTATCATATGTTTTACAAGGCATCATTTTTATAGTAATAGGAATATGAATACATATATTTTTTGGTTTACAGGATTTAAGATGTTATTTTTTTATATATTTTTGTGGTTGTATTTTAGCAAG
>M01075:27:000000000-A4DAU:1:1101:23232:11966 1:N:0:8
AAAGTACACAGTTTGGGTTACACATTTGATTACCGGATGCGATAGAAGGACCAATACCTGTCTCTGCATTAATACATGCTGCCACGTTAGTTGTATGTGGAATAATATTAGGTAGTTTTGTATTTTGATGTTTTGAATTTTGATTTAGCTATTTTTATAGTATAATTTGTTGAACAGTTGGAATAATAGTGTTAATGAGTCTATGTGTTTTTTATACGGTATATAGCATTTAGTACAATATGTCCAAATAAGTTTTTCATTTTTTGTTGTCTTTGTTTAGATCTTTATCTAGGCTGTCTATTTTTTTGTTATCATATGTTTTACAAGGCATCATTTTTATAGTAATAGGAATATGAATACATATATTTTTTGGTTTACAGGATTTAAGATGTTATTTTTTTATATATTTTTGTGGTTGTATTTTGGCAAG
>M01075:27:000000000-A4DAU:1:1101:29066:11977 1:N:0:8
AAAGTACACAGTTTGGATTACACATTTGATTACCGGATGCGATAGAAGGACCAATACCTGTCTCTGCATTAATACATGCTGCCACGTTAGTTGTATGTGGAATAATATTAGGTAGTTTTGTATTTTGATGTTTTGAATTTTGATTTAGCTATTTTTATAGTATAATTTGTTGAGCAGTTGGAATAATAGTGTTAATGAGTCTATGTGTTTTTTATAACGGTATATAGCATTTAGTACAATATGTCCAAATAAGTTTTTCATTTTTTGTTGTCTTTGTTTAGATCTTTATCTAGGCTGTCTATTTTTTTGTTATCATATGTTTTACAAGGCATCATTTTTATAGTAATAGGAATATGAATACATATATTTTTTGGTTTACAGGATTTAAGATGTTATTTTTTTATATATTTTTGTGGTTGTATTTTAGCAA
>M01075:27:000000000-A4DAU:1:1101:15505:12062 1:N:0:8
AAAGTACACAGTTTGGATTACATATTTGATTACCGGATGCGATAGAAGGACCAGTACCTGTCTCTGCATTAATACATGCTGCCACGTTAGTTGTATGTGGAATAATATTAGGTAGTTTTGTATTTTGATGTTTTGAATTTTGATTTAGCTATTTTTATAGTATAATTTGTTGAGCAGTTGGAATAATAGTGTTAATGAGTCTATGTGTTTTTTATACGGTATATAGCATTTAGTACAATATGTCCAAATAAGTTTTTCATTTTTTGTTGTCTTTGTTTAGATCTTTATCTAGGCTGTCTATTTTTTTGTTATCATATGTTTTACAAGGCATCATTTTTATAGTAATAGGAATATGAATACATATATTTTTTGGTTTACAGGATTTAAGATGTTATTTTTTTATATATTTTTGTGGTTGTATTTTAGCAAG
>M01075:27:000000000-A4DAU:1:1101:24679:12087 1:N:0:8
AAAGTACACAGTTTGGATTGCACATTTGATTACCGGATGCGATAGAAGGACCAATACCTGTCTCTGCATTAATACATGCTGCCACGTTAGTTGTATGTGGAATAATATTAGGTAGTTTTGTATTTTGATGTTTTGAATTTTGATTTAGCTATTTTTATAGTATAATTTGTTGAGCAGTTGGAATAATAGTGTTAATGAGTCTATGTGTTTTTTATACGGTATATAGCATTTAGTACAATATGTCCAAATAAGTTTTTCATTTTTTGTTGTCTTTGTTTAGATCTTTATCTAGGCTGTCTATTTTTTTGTTATCATATGTTTTACAAGGCATCATTTTTATAGTAATAGGAATATGAATACATATATTTTTTGGTTTACAGGATTTAAGATGTTATTTTTTTATATATTTTTGTGGTTGTATTTTAGCAAG
>M01075:27:000000000-A4DAU:1:1101:2514:12175 1:N:0:8
AAAGTACACAGTTTGGGTTACACATTTGATTACCGGATGCGATAGAAGGACCAATACCTGTCTCTGCATTAATACATGCTGCCACGTTAGTTGTATGTGGAATAATATTAGGTAGTTTTGTATTTTGATGTTTTGAATTTTGATTTAGCTATTTTTATAGTATAATTTGTTGAGCAGTTGGAATAATAGTGTTAATGAGTCTATGTGTTTTTTATACGGTATATAGCATTTAGTACAATATGTCCAAATAAGTTTTTCATTTTTTGTTGTCTTTGTTTAGATCTTTATCTAGGCTGTCTATTTTTTTGTTATCATATGTTTTACAAGGCATCATTTTTATAGTAATAGGAATATGAATACATATATTTTTTGGTTTACAGGATTTAAGATGTTATTTTTTTATATATTTTTGTGGTTGTATTTTAGCAAG
>M01075:27:000000000-A4DAU:1:1101:2531:12175 1:N:0:8
AAAGTACACAGTTTGGGTTACACATTTGATTACCGGATGCGATAGAAGGACCAATACCTGTCTCTGCATTAATACATGCTGCCACGTTAGTTGTATGTGGAATAATATTAGGTAGTTTTGTATTTTGATGTTTTGAATTTTGATTTAGCTATTTTTATAGTATAATTTGTTGAGCAGTTGGAATAATAGTGTTAATGAGTCTATGTGTTTTTTATACGGTATATAGCATTTAGTACAATATGTCCAAATAAGTTTTTCATTTTTTGTTGTCTTTGTTTAGATCTTTATCTAGGCTGTCTATTTTTTTGTTATCATATGTTTTACAAGGCATCATTTTTATAGTAATAGGAATATGAATACATATATTTTTTGGTTTACAGGATTTAAGATGTTATTTTTTTATATATTTTTGTGGTTGTATTTTAGCAAG
>M01075:27:000000000-A4DAU:1:1101:28519:12217 1:N:0:8
AAAGTACACAGTTTGGATTACACATTTGATTACCGGATGCGATAGAAGGACCAATACCTGTCTCTGCATTAATACATGCTGCCACGTTAGTTGTATGTGGAATAATATTAGGTAGTTTTGTATTTTGATGTTTTGAATTTTGATTTAGCTATTTTTATAGTATAATTTGTTGAGCAGTTGGAATAATAGTGTTAATGAGTCTATGTGTTTTTTATACGGTATATAGCATTTAGTACAATATGTCCAAATAAGTTTTTCATTTTTTGTTGTCTTTGTTTAGATCTTTATCTAGGCTGTCTATTTTTTTGTTATCATATGTTTTACAAGGCATCATTTTTATAGTAATAGGAATATGAATACATATATTTTTTGGTTTACAGGATTTAAGATGTTATTTTTTTATATATTTTTGTGGTTGTATTTTAGCAAG
>M01075:27:000000000-A4DAU:1:1101:9863:12247 1:N:0:8
AAAGTACACAGTTTGGATTACACATTTGATTGCCGGATGCGATAGAAGGACCAATACCTGTCTCTGCATTAATACATGCTGCCACGTTAGTTGTATGTGGAATAATATTAGGTAGTTTTGTATTTTGATGTTTTGAATTTTGATTTAGCTATTTTTATAGTATAATTTGTTGAGCAGTTGGAATAATAGTGTTAATGAGTCTATGTGTTTTTTATACGGTATATAGCATTTAGTACAATATGTCCAAATAAGTTTTTCATTTTTTGTTGTCTTTGTTTAGATCTTTATCTAGGCTGTCTATTTTTTTGTTATCATATGTTTTACAAGGCATCATTTTTATAGTAATAGGAATATGAATACATATATTTTTTGGTTTACAGGATTTAAGATGTTATTTTTTTATATACTTTTGTGGTTGTATTTTAGCAAG
>M01075:27:000000000-A4DAU:1:1101:24209:12256 1:N:0:8
AAAGTACACAGTTTGGATTACACATTTGATTACCGGATGCGATAGAAGGACCAATACCTGTCTCTGCATTAATACATGCTGCCACGTTAGTTGTATGTGGAATAATATTAGGTAGTTTTGTATTTTGATGTTTTGAATTTTGATTTAGCTATTTTTATAGTATAATTTGTTGAGCAGTTGGAATAATAGTGTTAATGAGTCTATGTGTTTTTTATACGGTATATAGCATTTAGTACAATATGTCCAAATAAGTTTTTCATTTTTTGTTGTCTTTGTTTAGATCTTTATCTAGGCTGTCTATTTTTTTGTTATCATATGTTTTACAAGGCGTCATTTTTATAGTAATAGGAATATGAATACATATATTTTTTGGTTTACAGGATTTAAGATGTTATTTTTTTATATATTTTTGTGGTTGTATTTTAGCAAG
>M01075:27:000000000-A4DAU:1:1101:3509:12279 1:N:0:8
AAAGTACACAGTTTGGATTACACATTTGATTACCGGATGCGATAGAAGGACCAATACCTGTCTCTGCATTAATACATGCTGCCACGTTAGTTGTATGTGGAATAATATTAGGTAGTTTTGTATTTTGATGTTTTGAATTTTGATTTAGCTATTTTTATAGTATAATTTGTTGAGCAGTTGGAATAATAGTGTTAATGAGTCTATGTGTTTTTTATACGGTATATAGCATTTAGTACAATATGTCCAAATAAGTTTTCCATTTTTTGTTGTCTTTGTTTAGATCTTTATCTAGGCTGTCTATTTTTTTGTTATCATATGTTTTACAAGGCATCATTTTTATAGTAATAGGAATATGAATACATATATTTTTTGGTTTACAGGATTTAAGATGTTATTTTTTTATATATTTTTGTGGTTGTATTTTGGCAAG
>M01075:27:000000000-A4DAU:1:1101:8994:12297 1:N:0:8
AGAGTACACAGTTTGGATTACACATTTGATTACCGGATGCGATAGAAGGACCAATACCTGTCTCTGCATTAATACATGCTGCCACGTTAGTTGTATGTGGAATAATATTAGGTAGTTTTGTATTTTGATGTTTTGAATTTTGATTTAGCTATTTTTATAGTATAATTTGTTGAGCAGTTGGAATAATAGTGTTAATGAGTCTATGTGTTTTTTATACGGTATATAGCATTTAGTACAATATGTCCAAATAAGTTTTTCATTTTTTGTTGTCTTTGTTTAGATCTTTATCTAGGCTGTCTATTTTTTTGTTATCATATGTTTTACAAGGCATCATTTTTATAGTAATAGGAATATGAATACATATATTTTTTGGTTTACAGGATTTAAGATGTTATTTTTTTATATATTTTTGTGGTTGTATTTTAGCAAG
>M01075:27:000000000-A4DAU:1:1101:24841:12305 1:N:0:8
AGAGTACACAGTTTGGGTTACACATTTGATTACCGGATGCGATAGAAGGACCAATACCTGTCTCTGCATTAATACATGCTGCCACGTTAGTTGTATGTGGAATAATATTAGGTAGTTTTGTATTTTGACGTTTTGAATTTTGATTTAGCTATTTTTATAGTATAATTTGTTGAGCAGTTGGAATAATAGTGTTAATGAGTCTATGTGTTTTTTATAACGGTATATAGCATTTAGTACAATATGTCCAAATAAGTTTTTCATTTTTTGTTGTCTTTGTTTAGATCTTTATCTAGGCTGTCTATTTTTTTGTTATCATATGTTTTACAAGGCATCATTTTTATAGTAATAGGAATATGAATACATATATTTTTTGGTTTACAGGATTTAAGATGTTATTTTTTATATATTTTTGTGGTTGTATTTTAGCAAG
>M01075:27:000000000-A4DAU:1:1101:4765:12309 1:N:0:8
AAAGTACACAGTTTGGGTTACACATTTGATTACCGGATGCGATAGAAGGACCAATACCTGTCTCTGCATTAATACATGCTGCCACGTTAGTTGTATGTGGAATAATATTAGGTAGTTTTGTATTTTGATGTTTTGAATTTTGATTTAGCTATTTTTATAGTATAATTTGTTGAGCAGTTGGAATAATAGTGTTAATGAGTCTATGTGTTTTTTATACGGTATATAGCATTTAGTACAATATGTCCAAATAAGTTTTTCATTTTTTGTTGTCTTTGTTTAGATCTTTATCTAGGCTGTCTATTTTTTTGTTATCATATGTTTTACAAGGCATCATTTTTATAGTAATAGGAATATGAATACATATATTTTTTGGTTTACAGGATTTAAGATGTTATTTTTTTATATATTTTTGTGGTTGTATTTTAGCAAG
>M01075:27:000000000-A4DAU:1:1101:10651:12323 1:N:0:8
AAAGTACACAGTTTGGATTGCACATTTGATTACCGGATGCGATAGAAGGACCAATACCTGTCTCTGCATTAATACATGCTGCCACGTTAGTTGTATGTGGAATAATATTAGGTAGTTTTGTATTTTGATGTTTTGAATTTTGATTTAGCTATTTTTATAGTATAATTTGTTGAGCAGTTGGAATAATAGTGTTAATGAGTCTATGTGTTTTTTATACGGTATATAGCATTTAGTACAATATGTCCAAATAAGTTTTTCATTTTTTGTTGTCTTTGTTTAGATCTTTATCTAGGCTGTCTATTTTTTTGTTATCATATGTTTTACAAGGCATCATTTTTATAGTAATAGGAATATGAATACATATATTTTTTGGTTTACAGGATTTAAGATGTTATTTTTTTATATATTTTTGTGGTTGTATTTTAGCAAG
>M01075:27:000000000-A4DAU:1:1101:7611:12335 1:N:0:8
AAAGTACACAGTTTGGGTTACGCATTTGATTACCGGATGCGATAGAAGGACCAATACCTGTCTCTGCATTAATACATGCTGCCACGTTAGTTGTATGTGGAATAATATTAGGTAGTTTTGTATTTTGATGTTTTGAATTTTGATTTAGCTATTTTTATAGTATAATTTGTTGAGCAGTTGGAATAATAGTGTTAATGAGTCTATGTGTTTTTTATACGGTATATAGCATTTAGTACAATATGTCCAAATAAGTTTTTCATTTTTTGTTGTCTTTGTTTAGATCTTTATCTAGGCTGTCTATTTTTTTGTTATCATATGTTTTACAAGGCATCATTTTTATAGTAATAGGAATATGAATACATATATTTTTTGGTTTACAGGATTTAAGATGTTATTTTTTTATATATTTTTGTGGTTGTATTTTAGCAAG
>M01075:27:000000000-A4DAU:1:1101:11456:12396 1:N:0:8
AAAGTACACAGTTTGGATTGCACATTTGATTACCGGATGCGATAGAAGGACCAATACCTGTCTCTGCATTAATACATGCTGCCACGTTAGTTGTATGTGGAATAATATTAGGTAGTTTTGTATTTTGATGTTTTGAATTTTGACTTAGCTATTTTTATAGTATAATTTGTTGAGCAGTTGGAATAATAGTGTTAATGAGTCTATGTGTTTTTTATACGGTATATAGCATTTAGTACAATATGTCCAAATAAGTTTTTCATTTTTTGTTGTCTTTGTTTAGATCTTTATCTAGGCTGTCTATTTTTTTGTTATCATATGTTTTACAAGGCATCATTTTTATAGTAATAGGAATATGAATACATATATTTTTTGGTTTACAGGATTTAAGATGTTATTTTTTTATATATTTTTGTGGCTGTATTTTAGCAAA
>M01075:27:000000000-A4DAU:1:1101:27071:12401 1:N:0:8
AAAGTACACAGTTTGGATTGCACATTTGATTACCGGATGCGATAGAAGGACCAATACCTGTCTCTGCATTAATACATGCTGCCACGTTAGTTGTATGTGGAATAATATTAGGTAGTTTTGTATTTTGATGTTTTGAATTTTGATTTAGCTATTTTTATAGTATAATTTGTTGAGCAGTTGGAATAATAGTGTTAATGAGTCTATGTGTTTTTTATACGGTATATAGCATTTAGTACAATATGTCCAAATAAGTTTTTCATTTTTTGTTGTCTTTGTTTAGATCTTTATCTAGGCTGTCTATTTTTTTGTTATCATATGTTTTACAAGGCATCATTTTTATAGTAATAGGAATATGAATACATATATTTTTTGGTTTACAGGATTTAAGATGTTATTTTTTTATATATTTTTGTGGTTGTATTTTAGCAAG
>M01075:27:000000000-A4DAU:1:1101:24896:12501 1:N:0:8
AAAGTACACAGTTTGGATTGCACATTTGATTACCGGATGCGATAGAAGGACCAATACCTGTCTCTGCATTAATACATGCTGCCACGTTAGTTGTATGTGGAATAATATTAGGTAGTTTTGTATTTTGATGTTTTGAATTTTGATTTAGCTATTTTTATAGTATAATTTGTTGAGCAGTTGGAATAATAGTGTTAATGAGTCTATGTGTTTTTTATACGGTATATAGCATTTAGTACAATATGTCCAAATAAGTTTTTCATTTTTTGTTGTCTTTGCTTAGATCTTTATCTAGGCTGTCTATTTTTTTGTTATCATATGTTTTACAAGGCATCATTTTTATAGTAATAGGAATATGAATACATATATTTTTTGGTTTACAGGATTTAAGATGTTATTTTTTTATATATTTTTGTGGTTGTATTTTAGCAAG
>M01075:27:000000000-A4DAU:1:1101:27939:12511 1:N:0:8
AGAGTACACAGTTTGGATTACACATTTGATTACCGGATGCGATAGAAGGACCAATACCTGTCTCTGCATTAATACATGCTGCCACGTTAGTTGTATGTGGAATAATATTAGGTAGTTTTGTATTTTGATGTTTTGAATTTTGATTTAGCTATTTTTATAGTATAATTTGTTGAGCAGTTGGAATAATAGTGTTAATGAGTCTATGTGTTTTTTATAAGGTATATAGCATTTAGTACAATATGTCCAAATAAGTTTTTCATTTTTTGTTGTCTTTGTTTAGATCTTTATCTAGGCTGTCTATTTTTTTGTTATCATATGTTTTACAAGGCATCATTTTTATAGTAATAGGAATATGAATACATATATTTTTTGGTTTACAGGATTTAAGATGTTATTTTTTTATATATTTTTGTGGTTGTATTTTAGCAAG
>M01075:27:000000000-A4DAU:1:1101:25610:12528 1:N:0:8
AGAGTACACAGTTTGGATTGCACATTTGATTACCGGATGCGATAGAAGGACCAATACCTGTCTCTGCATTAATACATGCTGCCACGTTAGTTGTATGTGGAATAATATTAGGTAGTTTTGTATTTTGATGTTTTGAATTTTGATTTAGCTATTTTTATAGTATAATTTGTTGAGCAGTTGGAATAATAGTGTTAATGAGTCTATGTGTTTTTTATACGGTATATAGCATTTAGTACAATATGTCCAAATAAGTTTTTCATTTTTTGTTGTCTTTGTTTAGATCTTTATCTAGGCTGTCTATTTTTTTGTTATCATATGTTTTACAAGGCATCATTTTTATAGTAATAGGAATATGAATACATATATTTTTTGGTTTACAGGATCTAAGATGTTATTTTTTTATATATTTTTGTGGTTGTATTTTAGCAAG
>M01075:27:000000000-A4DAU:1:1101:10928:12572 1:N:0:8
AGAGTACACAGTTTGGATTACACATTTGATTACCGGATGCGATAGAAGGACCAATACCTGTCTCTGCATTAATACATGCTGCCACGTTAGTTGTATGTGGAATAATATTAGGTAGTTTTGTATTTTGATGTTTTGAATTTTGATTTAGCTATTTTTATAGTATAATTTGTTGAGCAGTTGGAATAATAGTGTTAATGAGTCTATGTGTTTTTTATACGGTATATAGCATTTAGTACAATATGTCCAAATAAGTTTTTCATTTTTTGTTGTCTTTGTTTAGATCTTTATCTAGGCTGTCTATTTTTTTGTTATCATATGTTTTACAAGGCATCATTTTTATAGTAATAGGAATATGAATACATATATTTTTTGGTTTACAGGATTTAAGATGTTATTTTTTTATATATTTTTGTGGTTGTATTTTAGCAAG
>M01075:27:000000000-A4DAU:1:1101:9786:12604 1:N:0:8
AGAGTACACAGTTTGGATTACACATTTGATTACCGGATGCGATAGAAGGACCAATACCTGTCTCTGCATTAATACATGCTGCCACGTTAGTTGTATGTGGAATAATATTAGGTAGTTTTGTATTTTGATGTTTTGAATTCTGATTTAGCTATTTTTATAGTATAATTTGTTGAGCAGTTGGAATAATAGTGTTAATGAGTCTATGTGTTTTTTATACGGTATATAGCATTTAGTACAATATGTCCAAATAAGTTTTTCATTTTTTGTTGTCTTTGTTTAGATCTTTATCTAGGCTGTCTATTTTTTTGTTATCATATGTTTTACAAGGCATCATTTTTATAGTAATAGGAATATGAATACATATATTTTTTGGTTTACAGGATTTAAGATGTTATTTTTTTATATATTTTTGTGGTTGTATCTTAGCAAG
>M01075:27:000000000-A4DAU:1:1101:8924:12615 1:N:0:8
AGAGTACACAGTTTGGATTACACATTTGATTACCGGATGCGATAGAAGGACCAATACCTGTCTCTGCATTAATACATGCTGCCACGTTAGTTGTATGTGGAATAATATTAGGTAGTTTTGTATTTTGATGTTTTGAATTTTGATTTAGCTATTTTATAGTATAATTTGTTGAGCAGTTGGAATAATAGTGTTAATGAGTCTATGTGTTTTTTATAACGGTATATAGCATTTAGTACAATATGTCCAAATAAGTTTTTCATTTTTTGTTGTCTTTGTTTAGATCTTTATCTAGGCTGTCTATTTTTTTGTTATCATATGTTTTACAAGGCATCATTTTTATAGTAATAGGAATATGAATACATATATTTTTTGGTTTACAGGATTTAAGATGTTATTTTTTTATATATTTTTGTGGTAGTATTTTAGCAAG
>M01075:27:000000000-A4DAU:1:1101:8915:12636 1:N:0:8
AGAGTACACAGTTTGGATTACACATTTGATTACCGGATGCGATAGAAGGACCAATACCTGTCTCTGCATTAATACATGCTGCCACGTTAGTTGTATGTGGAATAATATTAGGTAGTTTTGTATTTTGATGTTTTGAATTTTGATTTAGCTATTTTATAGTATAATTTGTTGAGCAGTTGGAATAATAGTGTTAATGAGTCTATGTGTTTTTTATAACGGTATATAGCATTTAGTACAATATGTCCAAATAAGTTTTTCATTTTTTGTTGTCTTTGTTTAGATCTTTATCTAGGCTGTCTATTTTTTTGTTATCATATGTTTTACAAGGCATCATTTTTATAGTAATAGGAATATGAATACATATATTTTTTGGTTTACAGGATTTAAGATGTTATTTTTTTATATATTTTTGTGGTAGTATTTTAGCAAG
>M01075:27:000000000-A4DAU:1:1101:20403:12683 1:N:0:8
AGAGTACACAGTTTGGATTACACATTTGATTACCGGATGCGATAGAAGGACCAATACCTGTCTCTGCATTAATACATGCTGCCACGTTAGTTGTATGTGGAATAATATTAGGTAGTTTTGTATTTTGATGTTTTGAATTTTGATTTAGCTATTTTTATAGTATAATTTGTTGAGCAGTTGGAATAATAGTGTTAATGAGTCTATGTGTTTTTTATACGGTATATAGCATTTAGTACAATATGTCCAAATAAGTTTTTCATTTTTTGTTGTCTTTGTTTAGATCTTTATCTAGGCTGTCTATTTTTTTGTTATCATATGTTTTACAAGGCATCATTTTTATAGTAATAGGAATATGAATACATATATTTTTTGGTTTACAGGATTTAAGATGTTATTTTTTTATATATTTTTGTGGTTGTATTTTAGCAAG
>M01075:27:000000000-A4DAU:1:1101:5152:12711 1:N:0:8
AAAGTACACAGTTTGGATTACACATTTGATTACCGGATGCGATAGAAGGACCAATACCTGTCTCTGCATTAATACATGCTGCCACGTTAGTTGTATGTGGAATAATATTAGGTAGTTTTGTATTTTGATGTTTTGAATTTTGATTTAGCTATTTTTATAGTATAATTTGTTGAGCAGTTGGAATAATAGCGTTAATGAGTCTATGTGTTTTTTATACGGTATATAGCATTTAGTACAATATGTCCAAATAAGTTTTTCATTTTTTGTTGTCTTTGTTTAGATCTTTATCTAGGCTGTCTATTTTTTTGTTATCATATGTTTTACAAGGCATCATTTTTATAGTAATAGGAATATGAATACATATATTTTTTGGTTTACAGGATTTAAGATGTTATTTTTTTATATATTTTTGTGGTTGTATTTTAGCAAG
>M01075:27:000000000-A4DAU:1:1101:6522:12722 1:N:0:8
AAAGTACACAGTTTGGATTACACATTTGATTACCGGATGCGATAGAAGGACCAATACCTGTCTCTGCATTAATACATGCTGCCACGTTAGTTGTATGTGGAATAATATTAGGTAGTTTTGTATTTTGATGTTTTGAATTTTGATTTAGCTATTTTTATAGTATAATTTGTTGAGCAGTTGGAATAATAGTGTTAATGAGTCTATGTGTTTTTTATACGGTATATAGCATTTAGTACAATATGTCCAAATAAGTTTTTCATTTTTTGTTGTCTTTGTTTAGATCTTTATCTAGGCTGTCTATTTTTTTGTTATCATATGTTTTACAAGGCATCATTTTTATAGTAATAGGAATATGAATACATATATTTTTTGGTTTACAGGATTTAAGATGTTATTTTTTTATATATTTTTGTGGTTGTATTTTAGCAAG
>M01075:27:000000000-A4DAU:1:1101:6539:12729 1:N:0:8
AAAGTACACAGTTTGGATTACACATTTGATTACCGGATGCGATAGAAGGACCAATACCTGTCTCTGCATTAATACATGCTGCCACGTTAGTTGTATGTGGAATAATATTAGGTAGTTTTGTATTTTGATGTTTTGAATTTTGATTTAGCTATTTTTATAGTATAATTTGTTGAGCAGTTGGAATAATAGTGTTAATGAGTCTATGTGTTTTTTATACGGTATATAGCATTTAGTACAATATGTCCAAATAAGTTTTTCATTTTTTGTTGTCTTTGTTTAGATCTTTATCTAGGCTGTCTATTTTTTTGTTATCATATGTTTTACAAGGCATCATTTTTATAGTAATAGGAATATGAATACATATATTTTTTGGTTTACAGGATTTAAGATGTTATTTTTTTATATATTTTTGTGGTTGTATTTTAGCAAG
>M01075:27:000000000-A4DAU:1:1101:18034:12761 1:N:0:8
AAAGTACACAGTTTGGATTACACATTTGATTACCGGATGCGATAGAAGGACCAATACCTGTCTCTGCATTAATACATGCTGCCACGTTAGTTGTATGTGGAATAATATTAGGTAGTTTTGTATTTTGATGTTTTGAATTTTGATTTAGCTATTTTTATAGTATAATTTGTTGAGCAGTTGGAATAATAGTGTTAATGAGTCTATGTGTTTTTTATACGGTATATAGCATTTAATACAATATGTCCAAATAAGTTTTTCATTTTTTGTTGTCTTTGTTTAGATCTTTATCTAGGCTGTCTATTTTTTTGTTATCATATGTTTTACAAGGCATCATTTTTATAGTAATAGGAATATGAATACATATATTTTTTGGTTTACAGGATTTAAGATGTTATTTTTTTATATATTTTTGTGGTTGTATTTTAGCAAG
>M01075:27:000000000-A4DAU:1:1101:15518:12802 1:N:0:8
AGAGTACACAGTTTGGGTTACACATTTGATTACCGGATGCGATAGAAGGACCAATACCTGTCTCTGCATTAATACATGCTGCCACGTTAGTTGTATGTGGAATAATATTAGGTAGTTTTGTATTTTGATGTTTTGAATTTTGATTTAGCTATTTTTATAGTATAATTTGTTGAGCAGTTGGAATAATAGTGTTAATGAGTCTATGTGTTTTTTATACGGTATATAGCATTTAGTACAATATGTCCAAATAAGTTTTTCATTTTTTGTTGTCTTTGTTTAGATCTTTATCTAGGCTGTCTATTTTTTTGTTATCATATGTTTTACAAGGCATCATTTTTATAGTAATAGGAATATGAATACATATATTTTTTGGTTTACAGGATTTAAGATGTTATTTTTTTATATATTTTTGTGGTTGTATTTTAGCAAG
>M01075:27:000000000-A4DAU:1:1101:27787:12807 1:N:0:8
AGAGTACACAGTTTGGATTGCACATTTGATTACCGGATGCGATAGAAGGACCAATACCTGTCTCTGCATTAATACATGCTGCCACGTTAGTTGTATGTGGAATAATATTAGGTAGTTTTGTATTTTGATGTTTTGAATTTTGATTTAGCTATTTTTATAGTATAATTTGTTGAGCAGTTGGAATAATAGTGTTAATGAGTCTATGTGTTTTTTATACGGTATATAGCATTTAGTACAATATGTCCAAATAAGTTTTTCATTTTTTGTTGTCTTTGTTTAGATCTTTATCTAGGCTGTCTATTTTTTTGTTATCATATGTTTTACAAGGCATCATTTTTATAGTAATAGGAATATGAATACATATATTTTTTGGTTTACAGGATTTAAGATGTTATTTTTTTATATATTTTTGTGGTTGTATTTTAGCAAG
>M01075:27:000000000-A4DAU:1:1101:10576:12811 1:N:0:8
AAAGTACACAGTTTGGGTTACACATTGATTACCGGATGCGATAGAAGGCCCAATACCTGTCTCTGCATTAATACATGCTGCCACGTTAGTTGTATGTGGAATAATATTAGGTAGTTTTGTATTTTGATGTTTTGAATTTTGATTTAGCTATTTTTATAGTATAATTTGTTGAGCAGTTGGAATAATAGTGTTAATGAGTCTATGTGTTTTTTATAACGGTATATAGCATTTAGTACAATATGTCCAAATAAGTTTTTCATTTTTTGTTGTCTTTGTTTAGATCTTTATCTAGGCTGTCTATTTTTTTGTTATCATATGTTTTACAAGGCATCATTTTTATAGTAATAGGAATATGAATACATATATTTTTTGGTTTACAGGATTTAAGATGTTATTTTTTTATATATTTTTGTGGTTGTATTTTAGCAAG
>M01075:27:000000000-A4DAU:1:1101:17391:12854 1:N:0:8
AGAGTACACAGTTTGGATTACATATTTGATTACCGGATGCGATAGAAGGACCAATACCTGTCTCTGCATTAATACATGCTGCCACGTTAGTTGTATGTGGAATAATATTAGGTAGTTTTGTATTTTGATGTTTTGAATTTTGATTTAGCTATTTTTATAGTATAATTTGTTGAGCAGTTGGAATAATAGTGTTAATGAGTCTATGTGTTTTTTATACGGTATATAGCATTTAGTACAATATGTCCAAATAAGTTTTTCATTTTTTGTTGTCTTTGTTTAGATCTTTATCTAGGCTGTCTATTTTTTTGTTATCATATGTTTTACAAGGCATCATTTTTATAGTAATAGGAATATGAATACATATATTTTTTGGTTTACAGGATTTAAGATGTTATTTTTTTATATATTTTTGTGGTTGTATTTTAGCAAG
>M01075:27:000000000-A4DAU:1:1101:13394:12930 1:N:0:8
AGAGTACACAGTTTGGATTACACATTTGATTACCGGATGCGATAGAAGGACCAATACCTGTCTCTGCATTAATACATGCTGCCACGTTAGTTGTATGTGGAATAATATTAGGTAGTTTTGTATTTTGATGTTTTGAATTTTGATTTAGCTATTTTTATAGTATAATTTGTTGAGCAGTTGGAATAATAGTGTTAATGAGTCTATGTGTTTTTTATACGGTATATAGCATTTAGTACAATATGTCCAAATAAGTTTTTCATTTTTTGTTGTCTTTGTTTAGATCTTTATCTAGGCTGTCTATTTTTTTGTTATCATATGTTTTACAAGGCATCATTTTTATAGTAATAGGAATATGAATACATATATTTTTTGGTTTACAGGATTTAAGATGTTATTTTTTTATATATTTTTGTGGTTGTATTTTAGCAAG
>M01075:27:000000000-A4DAU:1:1101:13841:12937 1:N:0:8
AGAGTACACAGTTTGGGTTACACATTTGATTACCGGATGCGATAGAAGGACCAATACCTGTCTCTGCATTAATACATGCTGCCACGTTAGTTGTATGTGGAATAATATTAGGTAGTTTCGTATTTTGATGTTTTGAATTTTGATTTAGCTATTTTTATAGTATAATTTGTTGAGCAGTTGGAATAATAGTGTTAATGAGTCTATGTGTTTTTTATACGGTATATAGCATTTAGTACAATATGTCCAAATAAGTTTTTCATTTTTTGTTGTCTTTGTTTAGATCTTTATCTAGGCTGTCTATTTTTTTGTTATCATATGTTTTACAAGGCATCATTTTTATAGTAATAGGAATATGAATACATATATTTTTTGGTTTACAGGATTTAAGATGTTATTTTTTTATATATTTTTGTGGTTGTATTTTGGCAAG
>M01075:27:000000000-A4DAU:1:1101:23548:12939 1:N:0:8
AAAGTACACAGTTTGGGTTGCACATTTGATTACCGGATGCGATAGAAGGACCAATACCTGTCTCTGCATTAATACATGCTGCCACGTTAGTTGTATGTGGAATAATATTAGGTAGTTTTGTATTTTGATGTTTTGAATTTTGATTTAGCTATTTTTATAGTATAATTTGTTGAGCAGTTGGAATAATAGTGTTAATGAGTCTATGTGTTTTTTATAACGGTATATAGCATTTAGTACAATATGTCCAAATAAGTTTTTCATTTTTTGCTGTCTTTGTTTAGATCTTTATCTAGGCTGTCTATTTTTTTGTTATCATATGTTTTACAAGGCATCATTTTTATAGTAATAGGAATATGAATACATATATTTTTTGGTTTACAGGATTTAAGATGTTATTTTTTATATATTTTTGTGGTTGTATTTTAGCAAG
>M01075:27:000000000-A4DAU:1:1101:18821:12946 1:N:0:8
AGAGTACACAGTTTGGATTACACATTTGATTACCGGATGCGATAGAAGGACCAATACCTGTCTCTGCATTAATACATGCTGCCACGTTAGTTGTATGTGGAATAATATTAGGTAGTTTTGTATTTTGATGTTTTGAATTTTGATTTAGCTATTTTTATAGTATAATTTGTTGAGCAGTTGGAATAATAGTGTTAATGAGTCTATGTGTTTTTTATACGGTATATAGCATTTAGTACAATATGTCCAAATAAGTTTTTCATTTTTTGTTGTCTTTGTTTAGATCTTTATCTAGGCTGTCTATTTTTTTGTCATCATATGTTTTACAAGGCATCATTTTTATAGTAATAGGAATATGAATACATATATTTTTTGGTTTACAGGATTTAAGATGTTATTTTTTTATATATTTTTGTGGTTGTATCTTGGCAAG
>M01075:27:000000000-A4DAU:1:1101:12166:13027 1:N:0:8
AAAGTACACAGTTTGGATTACATATTTGATTACCGGATGCGATAGAAGGACCAATACCTGTCTCTGCATTAATACATGCTGCCACGTTAGTTGTATGTGGAATAATATTAGGTAGTTTTGTATTTTGATGTTTTGAATTTTGATTTAGCTATTTTTATAGTATAATTTGTTGAGCAGTTGGAATAATAGTGTTAATGAGTCTATGTGTTTTTTATACGGTATATAGCATTTAGTACAATATGTCCAAATAAGTTTTTCATTTTTTGTTGTCTTTGTTTAGATCTTTATCTAGGCTGTCTATTTTTTTGTTATCATATGTTTTACAAGGCATCATTTTTATAGTAATAGGAATATGAATACATATATTCTTTGGTTTACAGGATTTAAGATGTTATTTTTTTATATATTTTTGTGGTTGTATTTTAGCAAG
>M01075:27:000000000-A4DAU:1:1101:13668:13038 1:N:0:8
AGAGTACACAGTTTGGATTACACATTTGATTACCGGATGCGATAGAAGGACCAATACCTGTCTCTGCATTAATACATGCTGCCACGTTAGTTGTATGTGGAATAATATTAGGTAGTTTTGTATTTTGATGTTTTGAATTTTGATTTAGCTATTTTTATAGTATAATTTGTTGAGCAGTTGGAATAATAGTGTTAATGAGTCTATGTGTTTTTTATACGGTATATAGCATTTAGTACAATATGTCCAAATAAGTTTTTCATTTTTTGTTGTCTTTGTTTAGATCTTTATCTAGGCTGTCTATTTTTTTGTTATCATATGTTTTACAAGGCATCATTTTTATAGTAATAGGAATATGAATACATATATTTTTTGGTTTACAGGATTTAAGATGTTATTTTTTTATATATTTTTGTGGTTGTATTTTAGCAAG
>M01075:27:000000000-A4DAU:1:1101:27845:13052 1:N:0:8
AAAGTACACAGTTTGGATTACACATCTGATTACCGGATGCGATAGAAGGACCAATACCTGTCTCTGCATTAATACATGCTGCCACGTTAGTTGTATGTGGAATAATATTAGGTAGTTTTGTATTTTGATGTTTTGAATTTTGATTTAGCTATTTTTATAGTATAATTTGTTGAGCAGTTGGAATAATAGTGTTAATGAGTCTATGTGTTTTTTATAACGGTATATAGCATTTAGTACAATATGTCCAAATAAGTTTTTCATTTTTTGTTGTCTTTGTTTAGATCTTTATCTAGGCTGTCTATTTTTTTGTTATCATATGTTTTACAAGGCATCATTTTTATAGTAATAGGAATATGAATACATATATTTTTTGGTTTACAGGATTTAAGATGTTATTTTTTATATATTTTTGTGGTTGTATCTTAGCAAG
>M01075:27:000000000-A4DAU:1:1101:13671:13057 1:N:0:8
AGAGTACACAGTTTGGATTACACATTTGATTACCGGATGCGATAGAAGGACCAATACCTGTCTCTGCATTAATACATGCTGCCACGTTAGTTGTATGTGGAATAATATTAGGTAGTTTTGTATTTTGATGTTTTGAATTTTGATTTAGCTATTTTTATAGTATAATTTGTTGAGCAGTTGGAATAATAGTGTTAATGAGTCTATGTGTTTTTTATACGGTATATAGCATTTAGTACAATATGTCCAAATAAGTTTTTCATTTTTTGTTGTCTTTGTTTAGATCTTTATCTAGGCTGTCTATTTTTTTGTTATCATATGTTTTACAAGGCATCATTTTTATAGTAATAGGAATATGAATACATATATTTTTTGGTTTACAGGATTTAAGATGTTATTTTTTTATATATTTTTGTGGTTGTATTTTAGCAAG
>M01075:27:000000000-A4DAU:1:1101:6840:13094 1:N:0:8
AGAGTACACAGTTTGGGTTACACATTTGATTACCGGATGCGATAGAAGGACCAATACCTGTCTCTGCATTAATACATGCTGCCACGTTAGTTGTATGTGGAATAATATTAGGTAGTTTTGTATTTTGATGTTTTGAATTTTGATTTAGCTATTTTTATAGTATAATTTGTTGAGCAGTTGGAATAATAGTGTTAATGAGTCTATGTGTTTTTTATACGGTATATAGCATTTAGTACAATATGTCCAAATAAGTTTTTCATTTTTTGTTGTCTTTGTTTAGATCTTTATCTAGGCTGTCTATTTTTTTGTTATCATATGTTTTACAAGGCATCATTTTTATAGTAATAGGAATATGAATACATATATTTTTTGGTTTACAGGATTTAAGATGTTATTTTTTTATATATTTTCGTGGTTGTATTTTAGCAAG
>M01075:27:000000000-A4DAU:1:1101:3014:13101 1:N:0:8
AAAAGTACACAGTCTGGATTACACATTTGATTACCGGATGCGATAGAAGGACCAATACCTGTCTCTGCATTAATACATGCTGCCACGTTAGTTGTATGTGGAATAATATTAGGTAGTTTTGTATTTTGATGTTTTGAATTTTGATTTAGCTATTTTTATAGTATAATTTGTTGAGCAGTTGGAATAATAGTGTTAATGAGTCTATGTGTTTTTTAACGGTATATAGCATTTAGTACAATATGTCCAAATAAGTTTTTCATTTTTTGTTGTCTTTGTTTAGATCTTTATCTAGGCTGTCTATTTTTTTGTTATCATATGTTTTACAAGGCATCATTTTTATAGTAATAGGAATATGAATACATATATTTTTTGGTTTACAGGATTTAAGATGTTATTTTTTTATATATTTTTGTGGTTGTATTTTAGCAAG
>M01075:27:000000000-A4DAU:1:1101:24743:13121 1:N:0:8
AGAGTACACAGTTTGGGTTGCACATTTGATTACCGGATGCGATAGAAGGACCAATACCTGTCTCTGCATTAATACATGCTGCCACGTTAGTTGTATGTGGAATAATATTAGGTAGCTTTGTATTTTGATGTTTTGAATTTTGATTTAGCTATTTTTATAGTATAATTTGTTGAGCAGTTGGAATAATAGTGTTAATGAGTCTATGTGTTTTTTATACGGTATATAGCATTTAGTACAATATGTCCAAATAAGTTTTTCATTTTTTGTTGTCTTTGTTTAGATCTTTATCTAGGCTGTCTATTTTTTTGTTATCATATGTTTTACAAGGCATCATTTTTATAGTAATAGGAATATGAATACATATATTTTTTGATTTACAGGATTTAAGATGTTATTTTTTTATATATTTTTGTGGTTGTATTTTAGCAAG
>M01075:27:000000000-A4DAU:1:1101:19491:13132 1:N:0:8
AGAGTACACAGTTTGGATTACACATTTGATTACCGGATGCGATAGAAGGACCAATACCTGTCTCTGCATTAATACATGCTGCCACGTTAGTTGTATGTGGAATAATATTAGGTAGTTTTGTATTTTGATGTTTTGAATTTTGATTTAGCTATTTTTATAGTATAATTTGTTGAGCAGTTGGAATAATAGTGTTAATGAGTCTATGTGTTTTTTATACGGTATATAGCATTTAGTACAATATGTCCAAATAAGTTTTTCATTTTTTGTTGTCTTTGTTTAGATCTTTATCTAGGCTGTCTATTTTTTTGTTATCATATGTTTTACAAGGCATCATTTTTATAGTAATAGGAATATGAATACATATATTTTTTGGTTTACAGGATTTAAGATGTTATTTTTTTATATATTTTTGTGGTTGTATTTTGGCAAG
>M01075:27:000000000-A4DAU:1:1101:22690:13150 1:N:0:8
AAAGTACACAGTTTGGATTACACATTTGATTACCGGATGCGATAGAAGGACCAATACCTGTCTCTGCATTAATACATGCTGCCACGTTAGTTGTATGTGGAATAATATTAGGTAGTTTTGTATTTTGATGTTTTGAATTTTGATTTAGCTATTTTTATAGTATAATTTGTTGAGCAGTTGGAATAATAGTGTTAATGAGTCTATGTGTTTTTTATACGGTATATAGCATTTAGTACAATATGTCCAAATAAGTTTTTCATTTTTTGTTGTCTTTGTTTAGATCTTTATCTAGGCTGTCTATTTTTTTGTTATCATATGTTTTACAAGGCATCATTTTTATAGTAATAGGAATATGAATACATATATTTTTTGGTTTACAGGATTTAAGATGTTATTTTTTTATATATTTTTGTGGTTGTATTTTAGCAAG
>M01075:27:000000000-A4DAU:1:1101:2780:13155 1:N:0:8
AAAGTACACAGTTTGGATTACACATTTGATTACCGGATGCGATAGAAGGACCAATACCTGTCTCTGCATTAATACATGCTGCCACGTTAGTTGTATGTGGAATAATATTAGGTAGTTTTGTATTTTGATGTTTTGAATTTTGATTTAGCTATTTTTATAGTATAATTTGTTGAGCAGTTGGAATAATAGTGTTAATGAGTCTATGTGTTTTTTATACGGTATATAGCATTTAGTACAATATGTCCAAATAAGTTTTTCATTTTTTGTTGTCTTTGTTTAGATCTTTATCTAGGCTGTCTATTTTTTTGTTATCATATGTTTTACAAGGCATCATTTTTATAGTAATAGGAATATGAATACATATATTTTTTGGTTTACAGGATTTAAGATGTTATTTTTTTATATATTTTTGTGGTTGTATTTTAGCAAG
>M01075:27:000000000-A4DAU:1:1101:2764:13162 1:N:0:8
AAAGTACACAGTTTGGATTACACATTTGATTACCGGATGCGATAGAAGGACCAATACCTGTCTCTGCATTAATACATGCTGCCACGTTAGTTGTATGTGGAATAATATTAGGTAGTTTTGTATTTTGATGTTTTGAATTTTGATTTAGCTATTTTTATAGTATAATTTGTTGAGCAGTTGGAATAATAGTGTTAATGAGTCTATGTGTTTTTTATACGGTATATAGCATTTAGTACAATATGTCCAAATAAGTTTTTCATTTTTTGTTGTCTTTGTTTAGATCTTTATCTAGGCTGTCTATTTTTTTGTTATCATATGTTTTACAAGGCATCATTTTTATAGTAATAGGAATATGAATACATATATTTTTTGGTTTACAGGATTTAAGATGTTATTTTTTTATATATTTTTGTGGTTGTATTTTAGCAAG
>M01075:27:000000000-A4DAU:1:1101:2776:13177 1:N:0:8
AAAGTACACAGTTTGGATTACACATTTGATTACCGGATGCGATAGAAGGACCAATACCTGTCTCTGCATTAATACATGCTGCCACGTTAGTTGTATGTGGAATAATATTAGGTAGTTTTGTATTTTGATGTTTTGAATTTTGATTTAGCTATTTTTATAGTATAATTTGTTGAGCAGTTGGAATAATAGTGTTAATGAGTCTATGTGTTTTTTATACGGTATATAGCATTTAGTACAATATGTCCAAATAAGTTTTTCATTTTTTGTTGTCTTTGTTTAGATCTTTATCTAGGCTGTCTATTTTTTTGTTATCATATGTTTTACAAGGCATCATTTTTATAGTAATAGGAATATGAATACATATATTTTTTGGTTTACAGGATTTAAGATGTTATTTTTTTATATATTTTTGTGGTTGTATTTTAGCAAG
>M01075:27:000000000-A4DAU:1:1101:28686:13201 1:N:0:8
AGAGTACACAGTTTGGGTTACACATTTGATTACCGGATGCGATAGAAGGACCAATACCTGTCTCTGCATTAATACATGCTGCCACGTTAGTTGTATGTGGAATAATATTAGGTAGTTTTGTATTTTGATGTTTTGAATTTTGGTTTAGCTATTTTTATAGTATAATTTGTTGAGCAGTTGGAATAATAGTGTTAATGAGTCTATGTGTTTTTTATACGGTATATAGCATTTAGTACAATATGTCCAAATAAGTTTTTCATTTTTTGTTGTCTTTGTTTAGATCTTTATCTAGGCTGTCTATTTTTTTGTTATCATATGTTTTACAAGGCATCATTTTTATAGTAATAGGAATATGAATACATATATTTTTTGGTTTACAGGATTTAAGATGTTATTTTTTTATATATTTTTGTGGTTGTATTTTAGCAAG
>M01075:27:000000000-A4DAU:1:1101:3841:13204 1:N:0:8
AGAGTACACAGTTTGGATTGCACATTTGACTACCGGATGCGATAGAAGGACCAATACCTGTCTCTGCATTAATACATGCTGCCACGTTAGTTGTATGTGGAATAATATTAGGTAGTTTTGTATTTTGATGTTTTGAATTTTGATTTAGCTATTTTTATAGTATAATTTGTTGAGCAGTTGGAATAATAGTGTTAATGAGTCTATGTGTTTTTTATAACGGTATATAGCATTTAGTACAATATGTCCAAATAAGTTTTTCATTTTTTGTTGTCTTTGTTTAGATCTTTATCTAGGCTGTCTATTTTTTTGTTATCATATGTTTTACAAGGCATCATTTTTATAGTAATAGGAATATGAATACATATATTTTTTGGTTTACAGGATTTAAGATGTTATTTTTTTATATATTTTTGTGGTTGTATTTTAGCAA
>M01075:27:000000000-A4DAU:1:1101:6575:13218 1:N:0:8
AAAGTACACAGTTTGGATTGCACATTTGATTACCGGATGCGATAGAAGGACCAATACCTGTCTCTGCATTAATACATGCTGCCACGTTAGTTGTATGTGGAATAATATTAGGTAGTTTTGTATTTTGATGTTTTGAATTTTGATTTAGCTATTTTTATAGTATAATTTGTTGAGCAGTTGGAATAATAGTGTTAATGAGTCTATGTGTTTTTTATACGGTATATAGCATTTAGTACAATATGTCCAAATAAGTTTTTCATTTTTTGTTGTCTTTGTTTAGATCTTTATCTAGGCTGTCTATTTTTTTGTTATCATATGTTTTACAAGGCATCATTTTTATAGTAATAGGAATATGAATACATATATTTTTTGGTTTACAGGATTTAAGATGTTATTTTTTTATATATTTTTGTGGTTGTATTTTAGCAAG
>M01075:27:000000000-A4DAU:1:1101:29239:13219 1:N:0:8
AAAGTACACAGTTTGGATTACACATTTGATTACCGGATGCGATAGAAGGACCAATACCTGTCTCTGCATTAATACATGCTGCCACGTTAGTTGTATGTGGAATAATATTAGGTAGTTTTGTATTTTGATGTTTTGAATTTTGATTTAGCTATTTTTATAGTATAATTTGTTGAGCAGTTGGAATAATAGTGTTAATGAGTCTATGTGTTTTTTATAACGGTATATAGCATTTAGTACAATATGTCCAAATAAGTTTTTCATTTTTTGTTGTCTTTGTTTAGATCTTTATCTAGGCTGTCTATTTTTTTGTTATCATATGTTTTACAAGGCATCATTTTTATAGTAATAGGAATATGAATACATATATTTTTGGTTTACAGGATTTAAGATGTTATTTTTTTATATATTTTTGTGGTTGTATCTTAGCAAG
>M01075:27:000000000-A4DAU:1:1101:21334:13227 1:N:0:8
AAAGTACACAGTTTGGGTTACACATTTGATTACCGGATGCGATAGAAGGACCAATACCTGTCTCTGCATTAATACATGCTGCCACGTTAGTTGTATGTGGAATAATATTAGGTAGTTTTGTATTTTGATGTTTTGAATTTTGATTTAGCTATTTTTATAGTATAATTTGTTGAGCAGTTGGAATAATAGTGTTAATGAGTCTATGTGTTTTTTATACGGTATATAGCATTTAGTACAATATGTCCAAATAAGTTTTTCATTTTTTGTTGTCTTTGTTTAGATCTTTATCTAGGCTGTCTATTTTTTTGTTATCATATGTTTTACAAGGCATCATTTTTATAGTAATAGGAATATGAATACATATATTTTTTGGTTTACAGGATTTAAGATGTTATTTTTTTATATATTTTTGTGGTTGTATTTTAGCAAG
>M01075:27:000000000-A4DAU:1:1101:29384:13273 1:N:0:8
AGAGTACACAGTTTGGATTACACATTTGATTACCGGATGCGATAGAAGGACCAATACCTGTCTCTGCATTAATACATGCTGCCACGTTAGTTGTATGTGGAATAATATTAGGTAGTTTTGTATTTTGATGTTTTGAATTTTGATTTAGCTATTTTTATAGTATAATTTGTTGAGCAGTTGGAATAATAGTGTTAATGAGTCTATGTGTTTTTTATACGGTATATAGCATTTAGTACAATATGTCCAAATAAGTTTTTCATTTTTTGTTGTCTTTGTTTAGATCTTTATCTAGGCTGTCTATTTTTTTGTTATCATATGTTTTACAAGGCATCATTTTTATAGTAATAGGAATATGAATACATATATTTTTTGGTTTACAGGATTTAAGATGTTATTTTTTTATATATTTTTGTGGTTGTATTTTAGCAAG
>M01075:27:000000000-A4DAU:1:1101:20503:13312 1:N:0:8
AAAGTACACAGTTTGGGTTACACATTTGATTACCGGATGCGATAGAAGGACCAATACCTGTCTCTGCATTAATACATGCTGCCACGTTAGTTGTATGTGGAATAATATTAGGTAGTTTTGTATTTTGATGTTTTGAATTTTGATTTAGCTATTTTTATAGTATAATTTGTTGAGCAGTTGGAATAATAGTGTTAATGAGTCTATGTGTTTTTTATACGGTATATAGCATTTAGTACAATATGTCCAAATAAGTTTTTCATTTTTTGTTGTCTTTGTTTAGATCTTTATCTAGGCTGTCTATTTTTTTGTTATCATATGTTTTACAAGGCATCATTTTTATAGTAATAGGAATATGAATACATATATTTTTTGGTTTACAGGATTTAAGATGTTATTTTTTTATATATTTTTGTGGTTGTATTTTAGCAAG
>M01075:27:000000000-A4DAU:1:1101:3572:13323 1:N:0:8
AAAGTACACAGTTTGGGTTACACATTTGATTACCGGATGCGATAGAAGGACCAATACCTGTCTCTGCATTAATACATGCTGCCACGTTAGTTGTATGTGGAATAATATTAGGTAGTTTTGTATTTTGATGTTTTGAATTTTGATTTAGCTATTTTTATAGTATAATTTGTTGAGCAGTTGGAATAATAGTGTTAATGAGTCTATGTGTTTTTTATACGGTATATAGCATTTAGTACAATATGTCCAAATAAGTTTTTCATTTTTTGTTGTCTTTGTTTAGATCTTTATCTAGGCTGTCTATTTTTTTGTTATCATATGTTTTACAAGGCATCATTTTTATAGTAATAGGAATATGAATACATATATTTTTTGGTTTACAGGATTTAAGATGTTATTTTTTTATATATTTTTGTGGTTGTATTTTAGCAAG
>M01075:27:000000000-A4DAU:1:1101:24362:13331 1:N:0:8
AAAGTACACAGTTTGGATTGCACATTTGATTACCGGATGTGATAGAAGGACCAATACCTGTCTCTGCATTAATACATGCTGCCACGTTAGTTGTATGTGGAATAATATTAGGTAGTTTTGTATTTTGATGTTTTGAATTTTGATTTAGCTATTTTTATAGTATAATTTGTTGAGCAGTTGGAATAATAGTGTTAATGAGTCTATGTGTTTTTTATACGGTATATAGCATTTAGTACAATATGTCCAAATAAGTTTTTCATTTTTTGTTGTCTTTGTTTAGATCTTTATCTAGGCTGTCTATTTTTTTGTTATCATATGTTTTACAAGGCATCATTTTTATAGTAATAGGAATATGAATACATATATTTTTTGGTTTACAGGATTTAAGATGTTATTTTTTTATATATTTTTGTGGTTGTATTTTAGCAAG
>M01075:27:000000000-A4DAU:1:1101:28633:13347 1:N:0:8
AGTACACAGTTTGGATTGCACATTTGATTACCGGATGCGATAGAAGGACCAATACCTGTCTCTGCATTAATACATGCTGCCACGTTAGTTGTATGTGGAATAATATTAGGTAGTTTTGTATTTTGATGTTTTGAATTTTGATTTAGCTATTTTTATAGTATAATTTGTTGAGCAGTTGGAATAATAGTGTTAATGAGTCTATGTGTTTTTTATAAACGGTATATAGCATTTAGTACAATATGTCCAAATAAGTTTTTCATTTTTTGTTGTCTTTGTTTAGATCTTTATCTAGGCTGTCTATTTTTTTGTTATCATATGTTTTACAAGGCATCATTTTTATAGTAATAGGAATATGAATACATATATTTTTTGGTTTACAGGATTTAAGATGTTATTTTTTTATATATTTTTGTGGTTGTATTTTAGCAAG
>M01075:27:000000000-A4DAU:1:1101:5889:13365 1:N:0:8
AAAGTACACAGTTTGGGTTACACATTTGATTACCGGATGCGATAGAAGGACCAATACCTGTCTCTGCATTAATACATGCTGCCACGTTAGTTGTATGTGGAATAATATTAGGTAGTTTTGTATTTTGATGTTTTGAATTTTGATTTAGCTATTTTTATAGTATAATTTGTTGAGCAGTTGGAATAATAGTGTTAATGAGTCTATGTGTTTTTTATACGGTATATAGCATTTAGTACAATATGTCCAAATAAGTTTTTCATTTTTTGTTGTCTTTGTTTAGATCTTTATCTAGGCTGTCTATTTTTTTGTTATCATATGTTTTACAAGGCATCATTTTTATAGTAATAGGAATATGAATACATATATTTTTTGGTTTACAGGATTTAAGATGTTATTTTTTTATATATTTTTGTGGTTGTATTTTAGCAAG
>M01075:27:000000000-A4DAU:1:1101:21585:13383 1:N:0:8
AAAGTACACAGTTTGGGTTACACATTTGATTACCGGATGCGATAGAAGGACCAATACCTGTCTCTGCATTAATACATGCTGCCACGTTAGTTGTATGTGGAATAATATTAGGTAGTTTTGTATTTTGATGTTTTGAATTTTGATTTAGCTATTTTTATAGTATAATTTGTTGAGCAGTTGGAATAATAGTGTTAATGAGTCTATGTGTTTTTTATACGGTATATAGCATTTAGTACAATATGTCCAAATAAGTTTTTCATTTTTTGTTGTCTTTGTTTAGATCTTTATCTAGGCTGTCTATTTTTTTGTTATCATATGTTTTACAAGGCATCATTTTTATAGTAATAGGAATATGAATACATATATTTTTTGGTTTACAGGATTTAAGATGTTATTTTTTTATATATTTTTGTGGTTGTATCTTGGCAAG
>M01075:27:000000000-A4DAU:1:1101:21601:13392 1:N:0:8
AAAGTACACAGTTTGGGTTACACATTTGATTACCGGATGCGATAGAAGGACCAATACCTGTCTCTGCATTAATACATGCTGCCACGTTAGTTGTATGTGGAATAATATTAGGTAGTTTTGTATTTTGATGTTTTGAATTTTGATTTAGCTATTTTTATAGTATAATTTGTTGAGCAGTTGGAATAATAGTGTTAATGAGTCTATGTGTTTTTTATACGGTATATAGCATTTAGTACAATATGTCCAAATAAGTTTTTCATTTTTTGTTGTCTTTGTTTAGATCTTTATCTAGGCTGTCTATTTTTTTGTTATCATATGTTTTACAAGGCATCATTTTTATAGTAATAGGAATATGAATACATATATTTTTTGGTTTACAGGATTTAAGATGTTATTTTTTTATATATTTTTGTGGTTGTATCTTGGCAAG
>M01075:27:000000000-A4DAU:1:1101:5416:13404 1:N:0:8
AAAGTACACAGTTTGGATTACACATTTGATTACCGGATGCGATAGAAGGACCAATACCTGTCTCTGCATTAATACATGCTGCCACGTTAGTTGTATGTGGAATAATATTAGGTAGTTTTGTATTTTGATGTTTTGAATTTTGATTTAGCTATTTTTATAGTATAATTTGTTGAGCAGTTGGAATAATAGTGTTAATGAGTCTATGTGTTCTTTATACGGTATATAGCATTTAGTACAATATGTCCAAATAAGTTTTTCATTTTTTGTTGTCTTTGTTTAGATCTTTATCTAGGCTGTCTATTTTTTTGTTATCATATGTTTTACAAGGCATCATTTTTATAGTAATAGGAATATGAATACATATATTTTTTGGTTTACAGGATTTAAGATGTTATTTTTTTATATATTTTTGTGGTTGTATTTTAGCAAG
>M01075:27:000000000-A4DAU:1:1101:16173:13466 1:N:0:8
AAAGTACACAGTTTGGATTACATATTTGATTACCGGATGCGATAGAAGGACCAATACCTGTCTCTGCATTAATACATGCTGCCACGTTAGTTGTATGTGGAATAATATTAGGTAGTTTTGTATTTTGATGTTTTGAATTTTGATTTAGCTGTTTTTATAGTATAATTTGTTGAGCAGTTGGAATAATAGTGTTAATGAGTCTATGTGTTTTTTATACGGTATATAGCATTTAGTACAATATGTCCAAATAAGTTTTTCATTTTTTGTTGTCTTTGTTTAGATCTTTATCTAGGCTGTCTATTTTTTTGTTATCATATGTTTTACAAGGCATCATTTTTATAGTAATAGGAATATGAATACATATATTTTTTGGTTTACAGGATTTAAGATGTTATTTTTTTATATATTTTTGTGGTTGTATTTTAGCAAG
>M01075:27:000000000-A4DAU:1:1101:7192:13501 1:N:0:8
AAAGTACACAGTTTGGATTGCACATTTGATTACCGGATGCGATAGAAGGACCAATACCTGTCTCTGCATTAATACATGCTGCCACGTTAGTTGTATGTGGAATAATATTAGGTAGTTTTGTATTTTGATGTTTTGAATTTTGATTTAGCTATTTTTATAGTATAATTTGTTGAGCAGTTGGAATAATAGTGTTAATGAGTCTATGTGTTTTTTATACGGTATATAGCATTTAGTACAATATGTCCAAATAAGTTTTTCATTTTTTGTTGTCTTTGTTTAGATCTTTATCTAGGCTGTCTATTTTTTTGTTATCATATGTTTTACAAGGCATCATTTTTATAGTAATAGGAATATGAATACATATATTTTTTGGTTTACAGGATTTAAGATGTTATTTTTTTATATATTTTTGTGGTTGTATCTTAGCAAG
>M01075:27:000000000-A4DAU:1:1101:21650:13512 1:N:0:8
AGAGTACACAGTTTGGATTACACATTTGATTACCGGATGCGATAGAAGGACCAATACCTGTCTCTGCATTAATACATGCTGCCACGTTAGTTGTATGTGGAATAATATTAGGTAGTTTTGTATTTTGATGTTTTGAATTTTGATTTAGCTATTTTTATAGTATAATTTGTTGAGCAGTTGGAATAATAGTGTTAATGAGTCTATGTGTTTTTTATACGGTATATAGCATTTAGTACAATATGTCCAAATAAGTTTTTCATTTTTTGTTGTCTTTGTTTAGATCTTTATCTAGGCTGTCTATTTTTTTGTTATCATATGTTTTACAAGGCATCATTTTTATAGTAATAGGAATATGAATACATATATTTTTTGGTTTACAGGATTTAAGATGTTATTTTTTTATATATTTTTGTGGTTGTATCTTGGCAAG
>M01075:27:000000000-A4DAU:1:1101:7181:13516 1:N:0:8
AAAGTACACAGTTTGGATTGCACATTTGATTACCGGATGCGATAGAAGGACCAATACCTGTCTCTGCATTAATACATGCTGCCACGTTAGTTGTATGTGGAATAATATTAGGTAGTTTTGTATTTTGATGTTTTGAATTTTGATTTAGCTATTTTTATAGTATAATTTGTTGAGCAGTTGGAATAATAGTGTTAATGAGTCTATGTGTTTTTTATACGGTATATAGCATTTAGTACAATATGTCCAAATAAGTTTTTCATTTTTTGTTGTCTTTGTTTAGATCTTTATCTAGGCTGTCTATTTTTTTGTTATCATATGTTTTACAAGGCATCATTTTTATAGTAATAGGAATATGAATACATATATTTTTTGGTTTACAGGATTTAAGATGTTATTTTTTTATATATTTTTGTGGTTGTATCTTAGCAAG
>M01075:27:000000000-A4DAU:1:1101:3124:13524 1:N:0:8
AAAGTACACAGTTTGGATTACACATTTGATTACCGGATGCGATAGAAGGACCAATACCTGTCTCTGCATTAATACATGCTGCCACGTTAGTTGTATGTGGAATAATATTAGGTAGTTTTGTATTTTGATGTTTTGAATTTTGATTTAGCTATTTTTATAGTATAATTTGTTGAGCAGTTGGAATAATAGTGTTAATGAGTCTATGTGTTTTTTATACGGTATATAGCATTTAGTACAATATGTCCAAATAAGTTTTTCATTTTTTGTTGTCTTTGTTTAGATCTTTATCTAGGCTGTCTATTTTTTTGTTATCATATGTTTTACAAGGCATCATTTTTATAGTAATAGGAATATGAATACATATATTTTTTGGTTTACAGGATTTAAGATGTTATTTTTTTATATATTTTTGTGGTTGTATTTTAGCAAG
>M01075:27:000000000-A4DAU:1:1101:24207:13567 1:N:0:8
AGAGTACACAGTTTGGGTTGCACATTTGATTACCGGATGCGATAGAAGGACCAATACCTGTCTCTGCATTAATACATGCTGCCACGTTAGTTGTATGTGGAATAATATTAGGTAGTTTTGTATTTTGATGTTTTGAATTTTGATTTAGCTATTTTTATAGTATAATTTGTTGAGCAGTTGGAATAATAGTGTTAATGAGTCTATGTGTTTTTTATAACGGTATATAGCATTTAGTACAATATGTCCAAATAAGTTTTTCATTTTTTGTTGTCTTTGTTTAGATCTTTATCTAGGCTGTCTATTTTTTTGTTATCATATGTTTTACAAGGCATCATTTTTATAGTAATAGGAATATGAATACATATATTTTTTGGTTTACAGGATTTAAGATGTTATTTTTTTATATATTTTTGTGGTTGTATTTTAGCAA
>M01075:27:000000000-A4DAU:1:1101:20057:13571 1:N:0:8
AAAGTACACAGTTTGGATTGCACATTTGATTACCGGATGCGATAGAAGGACCAATACCTGTCTCTGCATTAATACATGCTGCCACGTTAGTTGTATGTGGAATAATATTAGGTAGTTTTGTATTTTGATGTTTTGAATTTTGATTTAGCTATTTTTATAGTATAATTTGTTGAGCAGTTGGAATAATAGTGTTAATGAGTCTATGTGTTTTTTATACGGTATATAGCATTTAGTACAATATGTCCAAATAAGTTTTTCATTTTTTGTTGTCTTTGTTTAGATCTTTATCTAGGCTGTCTATTTTTTTGTTATCATATGTTTTACAAGGCATCATTTTTATAGTAATAGGAATATGAATACATATATTTTTTGGTTTACAGGATTTAAGATGTTATTTTTTTATATATTTTTGTGGTTGTATTTTGGCAAG
>M01075:27:000000000-A4DAU:1:1101:24738:13581 1:N:0:8
AAAGTACACAGTTTGGATTACATATTTGATTACCGGATGCGATAGAAGGACCAATACCTGTCTCTGCATTAATACATGCTGCCACGTTAGTTGTATGTGGAATAATATTAGGTAGTTTTGTATTTTGATGTTTTGAATTTTGATTTAGCTATTTTTATAGTATAATTTGTTGAGCAGTTGGAATAATAGTGTTAATGAGTCTATGTGTTTTTTATACGGTATATAGCATTTAGTACAATATGTCCAAATAAGTTTTTCATTTTTTGTTGTCTTTGTTTAGATCTTTATCTAGGCTGTCTATTTTTTTGTTATCATATGTTTTACAAGGCATCATTTTTATAGTAATAGGAATATGAATACATATATTTTTTGGTTTACAGGATTTAAGATGTTATTTTTTTATATATTTTTGTGGTTGTATTTTAGCAAG
>M01075:27:000000000-A4DAU:1:1101:24082:13621 1:N:0:8
AAAGTACACAGTTTGGATTACACATTTGATTACCGGATGCGATAGAAGGACCAATACCTGTCTCTGCATTAATACATGCTGCCACGTTAGTTGTATGTGGAATAATATTAGGTAGTTTTGTATTTTGATGTTTTGAATTTTGATTTAGCTATTTTTATAGTATAATTTGTTGAGCAGTTGGAATAATAGTGTTAATGAGTCTATGTGTTTTTTATAACGGTATATAGCATTTAGTACAATATGTCCAAATAAGTTTTTCATTTTTTGTTGTCTTTGTTTAGATCTTTATCTAGGCTGTCTATTTTTTTGTTATCATATGTTTTACAAGGCATCATTTTTATAGTAATAGGAATATGAATACATATATTTTTTGGTTTACAGGATTTAAGATGTTATTTTTTATATATTTTTGTGGTTGTATTTTAGCAAG
>M01075:27:000000000-A4DAU:1:1101:5023:13651 1:N:0:8
AAAGTACACAGTTTGGATTGCACATTTGATTACCGGATGCGATAGAAGGACCAATACCTGTCTCTGCATTAATACATGCTGCCACGTTAGTTGTATGTGGAATAATATTAGGTAGTTTTGTATTTTGATGTTTTGAATTTTGATTTAGCTATTTTTATAGTATAATTTGTTGAGCAGTTGGAATAATAGTGTTAATGAGTCTATGTGTTTTTTATACGGTATATAGCATTTAGTACAATATGTCCAAATAAGTTTTTCATTTTTTGTTGTCTTTGTTTAGATCTTTATCTAGGCTGTCTATTTTTTTGTTATCATATGTTTTACAAGGCATCATTTTTATAGTAATAGGAATATGAATACATATATTTTTTGGTTTACAGGATTTAAGATGTTATTTTTTTATATATTTTTGTGGTTGTATTTTAGCAAG
>M01075:27:000000000-A4DAU:1:1101:19107:13675 1:N:0:8
AAAGTACACAGTTTGGATTGCACATTTGATTACCGGATGCGATAGAAGGACCAATACCTGTCTCTGCATTAATACATGCTGCCACGTTAGTTGTATGTGGAATAATATTAGGTAGTTTTGTATTTTGATGTTTTGAATTTTGATTTAGCTATTTTTATAGTATAATTTGTTGAGCAGTTGGAATAATAGTGTTAATGAGTCTATGTGTTTTTTATACGGTATATAGCATTTAGTACAATATGTCCAAATAAGTTTTTCATTTTTTGTTGTCTTTGTTTAGATCTTTATCTAGGCTGTCTATTTTTTTGTTATCATATGTTTTACAAGGCATCATTTTTATAGTAATAGGAATATGAACACATATATTTTTTGGTTTACAGGATTTAAGATGTTATTTTTTTATATATTTTTGTGGTTGTATTTTAGCAAG
>M01075:27:000000000-A4DAU:1:1101:26481:13677 1:N:0:8
AAAGTACACAGTTTGGATTGCACATTTGATTACCGGATGCGATAGAAGGACCAATACCTGTCTCTGCATTAATACATGCTGCCACGTTAGTTGTATGTGGAATAATATTAGGTAGTTTTGTATTTTGATGTTTTGAATTTTGATTTAGCTATTTTTATAGTATAATTTGTTGAGCAGTTGGAATAATAGTGTTAATGAGTCTATGTGTTTTTTATACGGTATATAGCATTTAGTACAATATGTCCAAATAAGTTTTTCATTTTTTGTTGTCTTTGTTTAGATCTTTATCTAGGCTGTCTATTTTTTTGTTATCATATGTTTTACAAGGCATCATTTTTATAGTAATAGGAATATGAATACATATATTTTTTGGTTTACAGGATTTAAGATGTTATTTTTTTATATATTTTTGTGGTTGTATTTTAGCAAG
>M01075:27:000000000-A4DAU:1:1101:4206:13742 1:N:0:8
AAAGTACACAGTTTGGATTGCACATTTGATTACCGGATGCGATAGAAGGACCAATACCTGTCTCTGCATTAATACATGCTGCCACGTTAGTTGTATGTGGAATAATATTAGGTAGTTTTGTATTTTGATGTTTTGAATTTTGATTTAGCTATTTTTATAGTATAATTTGTTGAGCAGTTGGAATAATAGTGTTAATGAGTCTATGTGTTTTTTATAACGGTATATAGCATTTAGTACAATATGTCCAAATAAGTTTTTCATTTTTTGTTGTCTTTGTTTAGATCTTTATCTAGGCTGTCTATTTTTTTGTTATCATATGTTTTACAAGGCATCATTTTTATAGTAATAGGAATATGAATACATATATTTTTTGGTTTACAGGATTTAAGATGTTATTTTTTTATATATTTTTGTGGTTGTATTTTAGCAA
>M01075:27:000000000-A4DAU:1:1101:11437:13826 1:N:0:8
AAAGTACACAGTTTGGGCTGCATATTTGATTACCGGATGCGATAGAAGGACCAATACTTGTCTCTGCATTAATACATGCTGCCACGTTAGTTGTATGTGGAATAATATTAGGTAGTTTTGTATTTTGATGTTTTGAATTTTGATTTAGCTATTTTTATAGTATAATTTGTTGAGCAGTTGGAATAATAGTGTTAATGAGTCTATGTGTTTTTTATACGGTATATAGCATTTAGTACAATATGTCCAAATAAGTTTTTCATTTTTTGTTGTCTTTGTTTAGATCTTTATCTAGGCTGTCTATTTTTTTGTTATCATATGTTTTACAAGGCATCATTTTTATAGTAATAGGAATATGAATACATATATTTTTTGGTTTACAGGATTTAAGATGTTATTTTTTTATATATTTTTGTGGTTGTATTTTAGCAAG
>M01075:27:000000000-A4DAU:1:1101:28931:13868 1:N:0:8
AAAGTACACAGTTTGGATTGCACATTTGATTACCGGATGCGATAGAAGGACCAATACCTGTCTCTGCATTAATACATGCTGCCACGTTAGTTGTATGTGGAATAATATTAGGTAGTTTTGTATTTTGATGTTTTGAATTTTGATTTAGCTATTTTTATAGTATAATTTGTTGAGCAGTTGGAATAATAGTGTTAATGAGTCTATGTGTTTTTTATACGGTATATAGCATTTAGTACAATATGTCCAAATAAGTTTTTCATTTTTTGTTGTCTTTGTTTAGATCTTTATCTAGGCTGTCTATTTTTTTGTTATCATATGTTTTACAAGGCATCATTTTTATAGTAATAGGAATATGAATACATATATTTTTTGGTTTACAGGATTTAAGATGTTATTTTTTTATATATTTTTGTGGTTGTATTTTAGCAAG
>M01075:27:000000000-A4DAU:1:1101:12662:13874 1:N:0:8
AAAGTACACAGTTTGGATTACACATTTGATTACCGGATGCGATAGAAGGACCAATACCTGTCTCTGCATTAATACATGCTGCCACGTTAGTTGTATGTGGAATAATATTAGGTAGTTTTGTATTTTGATGTTTTGAATTTTGATTTAGCTATTTTTATAGTATAATTTGTTGAGCAGTTGGAATAATAGTGTTAATGAGTCTATGTGTTTTTTATACGGTATATAGCATTTAGTACAATATGTCCAAATAAGTTTTTCATTTTTTGTTGTCTTTGTTTAGATCTTTATCTAGGCTGTCTATTTTTTTGTTATCATATGTTTTACAAGGCATCATTTTTATAGTAATAGGAATATGAATACATATATTTTTTGGTTTACAGGATTTAAGATGTTATTTTTTTATATATTTTTGTGGTTGTATCTTGGCAAG
>M01075:27:000000000-A4DAU:1:1101:12970:13928 1:N:0:8
AAAGTACACAGTTTGGACTGCACATTTGATTACCGGATGCGATAGAAGGACCAATACCTGTCTCTGCATTAATACATGCTGCCACGTTAGTTGTATGTGGAATAATATTAGGTAGTTTTGTATTTTGATGTTTTGAATTTTGATTTAGCTATTTTTATAGTATAATTTGTTGAGCAGTTGGAATAATAGTGTTAATGAGTCTGTGTGTTTTTTATACGGTATATAGCATTTAGTACAATATGTCCAAATAAGTTTTTCATTTTTTGTTGTCTTTGTTTAGATCTTTATCTAGGCTGTCTATTTTTTTGTTATCATATGTTTTACAAGGCATCATTTTTATAGTAATAGGAATATGAATACATATATTTTTTGGTTTACAGGATTTAAGATGTTATTTTTTTATATATTTTTGTGGTTGTATTTTAGCAAG
>M01075:27:000000000-A4DAU:1:1101:21986:13946 1:N:0:8
AAAGTACACAGTTTGGATTGCACATTTGATTACCGGATGCGATAGAAGGACCAATACCTGTCTCTGCATTAATACATGCTGCCACGTTAGTTGTATGTGGAATAATATTAGGTAGTTTTGTATTTTGATGTTTTGAATTTTGATTTAGCTATTTTTATAGTATAATTTGTTGAGCAGTTGGAATAATAGTGTTAATGAGTCTATGTGTTTTTTATACGGTATATAGCATTTAGTACAATATGTCCAAATAAGTTTTTCATTTTTTGTTGTCTTTGTTTAGATCTTTATCTAGGCTGTCTATTTTTTTGTTATCATATGTTTTACAAGGCATCATTTTTATAGTAATAGGAATATGAATACATATATTTTTTGGTTTACAGGATTTAAGATGTTATTTTTTTATATATTTTTGTGGTTGTATTTTAGCAAG
>M01075:27:000000000-A4DAU:1:1101:14619:14016 1:N:0:8
AGAGTACACAGTTTGGATTACACATTTGATTACCGGATGCGATAGAAGGACCAATACCTGTCTCTGCATTAATACATGCTGCCACGTTAGTTGTATGTGGAATAATATTAGGTAGTTTTGTATTTTGATGTTTTGAATTTTGATTTAGCTATTTTTATAGTATAATTTGTTGAGCAGTTGGAATAATAGTGTTAATGAGTCTATGTGTTTTTTATACGGTATATAGCATTTAGTACAATATGTCCAAATAAGTTTTTCATTTTTTGTTGTCTTTGTTTAGATCTTTATCTAGGCTGTCTATTTTTTTGTTATCATATGTTTTACAAGGCATCATTTTTATAGTAATAGGAATATGAATACATATATTTTTTGGTTTACAGGATTTAAGATGTTATTTTTTTATATATTTTTGTGGTTGTATTTTAGCAAG
>M01075:27:000000000-A4DAU:1:1101:2873:14036 1:N:0:8
AAAGTACACAGTTTGGGTTGCATATTTGATTACCGGATGCGATAGAAGGACCAATACCTGTCTCTGCATTAATACATGCTGCCACGTTAGTTGTATGTGGAATAATATTAGGTAGTTTTGTATTTTGATGTTTTGAATTTTGATTTAGCTATTTTTATAGTATAATTTGTTGAGCAGTTGGAATAATAGTGTTAATGAGTCTATGTGTTTTTTATACGGTATATAGCATTTAGTACAATATGTCCAAATAAGTTTTTCATTTTTTGTTGTCTTTGTTTAGATCTTTATCTAGGCTGTCTATTTTTTTGTTATCATATGTTTTACAAGGCATCATTTTTATAGTAATAGGAATATGAATACATATATTTTTTGGTTTACAGGATTTAAGATGTTATTTTTTTATATATTTTTGTGGTTGTATTTTAGCAAG
>M01075:27:000000000-A4DAU:1:1101:2860:14049 1:N:0:8
AAAGTACACAGTTTGGGTTGCATATTTGATTACCGGATGCGATAGAAGGACCAATACCTGTCTCTGCATTAATACATGCTGCCACGTTAGTTGTATGTGGAATAATATTAGGTAGTTTTGTATTTTGATGTTTTGAATTTTGATTTAGCTATTTTTATAGTATAATTTGTTGAGCAGTTGGAATAATAGTGTTAATGAGTCTATGTGTTTTTTATACGGTATATAGCATTTAGTACAATATGTCCAAATAAGTTTTTCATTTTTTGTTGTCTTTGTTTAGATCTTTATCTAGGCTGTCTATTTTTTTGTTATCATATGTTTTACAAGGCATCATTTTTATAGTAATAGGAATATGAATACATATATTTTTTGGTTTACAGGATTTAAGATGTTATTTTTTTATATATTTTTGTGGTTGTATTTTAGCAAG
>M01075:27:000000000-A4DAU:1:1101:24688:14084 1:N:0:8
AGAGTACACAGTTTGGATTACACATTTGATTACCGGATGCGATAGAAGGACCAATACCTGTCTCTGCATTAATACATGCTGCCACGTTAGTTGTATGTGGAATAATATTAGGTAGTTTTGTATTTTGATGTTTTGAATTTTGATTTAGCTATTTTTATAGTATAATTTGTTGAGCAGTTGGAATAATAGTGTTAATGAGTCTATGTGTTTTTTATACGGTATATAGCATTTAGTACAATATGTCCAAATAAGTTTTTCATTTTTTGTTGTCTTTGTTTAGATCTTTATCTAGGCTGTCTATTTTTTTGTTATCATATGTTTTACAAGGCATCATTTTTATAGTAATAGGAATATGAATACATATATTTTTTGGTTTACAGGATTTAAGATGTTATTTTTTTATATATTTTTGTGGTTGTATTTTAGCAAG
>M01075:27:000000000-A4DAU:1:1101:14597:14098 1:N:0:8
AGAGTACACAGTTTGGATTACACATTTGATTACCGGATGCGATAGAAGGACCAATACCTGTCTCTGCATTAATACATGCTGCCACGTTAGTTGTATGTGGAATAATATTAGGTAGTTTTGTATTTTGATGTTTTGAATTTTGATTTAGCTATTTTTATAGTATAATTTGTTGAGCAGTTGGAATAATAGTGTTAATGAGTCTATGTGTTTTTTATACGGTATATAGCATTTAGTACAATATGTCCAAATAAGTTTTTCATTTTTTGTTGTCTTTGTTTAGATCTTTATCTAGGCTGTCTATTTTTTTGTTATCATATGTTTTACAAGGCATCATTTTTATAGTAATAGGAATATGAATACATATATTTTTTGGTTTACAGGATTTAAGATGTTATTTTTTTATATATTTTTGTGGTTGTATTTTAGCAAG
>M01075:27:000000000-A4DAU:1:1101:24694:14102 1:N:0:8
AGAGTACACAGTTTGGATTACACATTTGATTACCGGATGCGATAGAAGGACCAATACCTGTCTCTGCATTAATACATGCTGCCACGTTAGTTGTATGTGGAATAATATTAGGTAGTTTTGTATTTTGATGTTTTGAATTTTGATTTAGCTATTTTTATAGTATAATTTGTTGAGCAGTTGGAATAATAGTGTTAATGAGTCTATGTGTTTTTTATACGGTATATAGCATTTAGTACAATATGTCCAAATAAGTTTTTCATTTTTTGTTGTCTTTGTTTAGATCTTTATCTAGGCTGTCTATTTTTTTGTTATCATATGTTTTACAAGGCATCATTTTTATAGTAATAGGAATATGAATACATATATTTTTTGGTTTACAGGATTTAAGATGTTATTTTTTTATATATTTTTGTGGTTGTATTTTAGCAAG
>M01075:27:000000000-A4DAU:1:1101:17827:14109 1:N:0:8
AAAGTACACAGTTTGGATTACACATTTGATTACCGGATGCGATAGAAGGACCAATACCTGTCTCTGCATTAATACATGCTGCCACGTTAGTTGTATGTGGAATAATATTAGGTAGTTTTGTATTTTGATGTTTTGAATTTTGATTTAGCTATTTTTATAGTATAATTTGTTGAGCAGTTGGAATAATAGTGTTAATGAGTCTATGTGTTTTTTATACGGTATATAGCATTTAGTACAATATGTCCAAATAAGTTTTTCATTTTTTGTTGTCTTTGTTTAGATCTTTATCTAGGCTGTCTATTTTTTTGTTATCATATGTTTTACAAGGCATCATTTTTATAGTAATAGGAATATGAATACATATATTTTTTGGTTTACAGGATTTAAGATGTTATTTTTTTATATATTTTTGTGGTTGTATTTTAGCAAG
>M01075:27:000000000-A4DAU:1:1101:21273:14114 1:N:0:8
AGAGTACACAGTTTGGACTACACATTTGATTACCGGATGCGATAGAAGGACCAATACCTGTCTCTGCATTAATACATGCTGCCACGTTAGTTGTATGTGGAATAATATTAGGTAGTTTTGTATTTTGATGTTTTGAATTTTGATTTAGCTATTTTTATAGTATAATTTGTTGAGCAGTTGGAATAATAGTGTTAATGAGTCTATGTGTTTTTTATACGGTATATAGCATTTAGTACAATATGTCCAAATAAGTTTCTCATTTTTTGTTGTCTTTGTTTAGATCTTTATCTAGGCTGTCTATTTTTTTGTTATCATATGTTTTACAAGGCATCATTTTTATAGTAATAGGAATATGAATACATATATTTTTTGGTTTACAGGATTTAAGATGTTATTTTTTTATATATTTTTGTGGTTGTATTTTAGCAAG
>M01075:27:000000000-A4DAU:1:1101:26873:14133 1:N:0:8
AAAGTACACAGTTTGGGTTACACATTTGATTACCGGATGCGATAGAAGGACCAATACCTGTCTCTGCATTAATACATGCTGCCACGTTAGTTGTATGCGGAATAATATTAGGTAGTTTTGTATTTTGATGTTTTGAATTTTGATTTAGCTATTTTTATAGTATAATTTGTTGAGCAGTTGGAATAATAGTGTTAATGAGTCTATGTGTTTTTTATACGGTATATAGCATTTAGTACAATATGTCCAAATAAGTTTTTCATTTTTTGTTGTCTTTGTTTAGATCTTTATCTAGGCTGTCTATTTTTTTGTTATCATATGTTTTACAAGGCATCATTTTTATAGTAATAGGAATATGAATACATATATTTTTTGGTTTACAGGATTTAAGATGTTATTTTTTTATATATTTTTGTGGTTGTATTTTAGCAAG
>M01075:27:000000000-A4DAU:1:1101:23537:14140 1:N:0:8
AGAGTACACAGTTTGGATTACACATTTGATTACCGGATGCGATAGAAGGACCAATACCTGTCTCTGCATTAATACATGCTGCCACGTTAGTTGTATGTGGAATAATATTAGGTAGTTTTGTATTTTGATGTTTTGAATTTTGATTTAGCTATTTTTATAGTATAATTTGTTGAGCAGTTGGAATAATAGTGTTAATGAGTCTATGTGTTTTTTATAACGGTATATAGCATTTAGTACAACATGTCCAAATAAGTTTTACATTTTTTGTTGTCTTTGTTTAGATCTTTATCTAGGCTGTCTATTTTTTTGTTATCATATGTTTTACAAGGCATCATTTTTATAGTAATAGGAATATGAATACATATATTTTTTGGTTTACAGGATTTAAGATGTTATTTTTTATATATTTTTGTGGTTGTATTTTAGCAAG
>M01075:27:000000000-A4DAU:1:1101:15526:14143 1:N:0:8
AAAGTACACAGTTTGGATTGCACATTTGATTACCGGATGCGATAGAAGGACCAATACCTGTCTCTGCATTAATACATGCTGCCACGTTAGTTGTATGTGGAATAATATTAGGTAGTTTTGTATTTTGATGTTTTGAATTTTGATTTAGCTATTTTTATAGTATAATTTGTTGAGCAGTTGGAATAATAGTGTTAATGAGTCTATGTGTTTTTTATACGGTATATAGCATTTAGTACAATATGTCCAAATAAGTTTTTCATTTTTTGTTGTCTTTGTTTAGATCTTTATCTAGGCTGTCTATTTTTTTGTTATCATATGTTTTACAAGGCATCATTTTTATAGTAATAGGAATATGAATACATATATTTTTTGGTTTACAGGATTTAAGATGTTATTTTTTTATATATTTTTGTGGTTGTATTTTAGCAAG
>M01075:27:000000000-A4DAU:1:1101:5182:14160 1:N:0:8
AAAGTACACAGTTTGGGTTGCACATTTGATTACCGGATGCGATAGAAGGACCAATACCTGTCTCTGCATTAATACATGCTGCCACGTTAGTTGTATGTGGAATAATATTAGGTAGTTTTGTATTTTGATGTTTTGAATTTTGATTTAACTATTTTTATAGTATAATTTGTTGAGCAGTTGGAATAATAGTGTTAATGAGCCTATGTGTTTTTTATACGGTATATAGCATTTAGTACAATATGTCCAAATAAGTTTTTCATTTTTTGTTGTCTTTGTTTAGATCTTTATCTAGGCTGTCTATTTTTTTGTTATCATATGTTTTACAAGGCATCATTTTTATAGTAATAGGAATATGAATACATATATTTTTTGGTTTACAGGATTTAAGATGTTATTTTTTTATATATTTTTGTGGTTGTATTTTGGCAAG
>M01075:27:000000000-A4DAU:1:1101:16254:14175 1:N:0:8
AGAGTACACAGTTTGGATTACACATTTGATTACCGGATGCGATAGAAGGACCAATACCTGTCTCTGCATTAATACATGCTGCCACGTTAGTTGTATGTGGAATAATATTAGGTAGTTTTGTATTTTGATGTTTTGAATTTTGATTTAGCTATTTTTATAGTATAATTTGTTGAGCAGTTGGAATAATAGTGTTAATGAGTCTATGTGTTTTTTATACGGTATATAGCATTTAGTACAATATGTCCAAATAAGTTTTTCATTTTTTGTTGTCTTTGTTTAGATCTTTATCTAGGCTGTCTATTTTTTTGTTATCATATGTTTTACAAGGCATCATTTTTATAGTAATAGGAATATGAATACATATATTTTTTGGTTTACAGGATTTAAGATGTTATTTTTTTATATATTTTTGTGGTTGTATTTTAGCAAG
>M01075:27:000000000-A4DAU:1:1101:10007:14191 1:N:0:8
AAAGTACACAGTTTGGATTACACATTTGATTACCGGATGCGATAGAAGGACCAATACCTGTCTCTGCATTAATACATGCTGCCACGTTAGTTGTATGTGGAATAATATTAGGTAGTTTTGTATTTTGATGTTTTGAATTTTGATTTAGCTATTTTTATAGTATAATTTGTTGAGCAGTTGGAATAATAGTGTTAATGAGTCTATGTGTTTTTTATACGGTATATAGCATTTAGTACAATATGTCCAAATAAGTTTTTCATTTTTTGTTGTCTTTGTTTAGATCTTTATCTAGGCTGTCTATTTTTTTGTTATCATATGTTTTACAAGGCATCATTTTTATAGTAATAGGAATATGAATACATATATTTTTTGGTTTACAGGATTTAAGATGTTATTTTTTTATATATTTTTGTGGTTGTATTTTAGCAAG
>M01075:27:000000000-A4DAU:1:1101:9987:14198 1:N:0:8
AAAGTACACAGTTTGGATTACACATTTGATTACCGGATGCGATAGAAGGACCAATACCTGTCTCTGCATTAATACATGCTGCCACGTTAGTTGTATGTGGAATAATATTAGGTAGTTTTGTATTTTGATGTTTTGAATTTTGATTTAGCTATTTTTATAGTATAATTTGTTGAGCAGTTGGAATAATAGTGTTAATGAGTCTATGTGTTTTTTATACGGTATATAGCATTTAGTACAATATGTCCAAATAAGTTTTTCATTTTTTGTTGTCTTTGTTTAGATCTTTATCTAGGCTGTCTATTTTTTTGTTATCATATGTTTTACAAGGCATCATTTTTATAGTAATAGGAATATGAATACATATATTTTTTGGTTTACAGGATTTAAGATGTTATTTTTTTATATATTTTTGTGGTTGTATTTTAGCAAG
>M01075:27:000000000-A4DAU:1:1101:4408:14218 1:N:0:8
AAAAGTACACAGTTTGGATTACACATTTGATTCCCGGATGCGATAGAAGGACCAATACCTGTCTCTGCATTAATACATGCTGCCACGTTCGTTGTATGTGGAATAATATTAGGTAGTTTTGTATTTTGATGTTTTGAATTTTGATTTAGCTATTTTTATAGTATAATTTGTTGAGCAGTTGGAATAATAGTGTTAATGAGTCTATGTGTTTTTTAACGGTATATAGCATTTAGTACAATATGTCCAAATAAGTTTTTCATTTTTTGTTGTCTTTGTTTAGATCTTTATCTAGGCCGTCTATTTTTTTGTTATCATATGTTTTACAAGGCATCATTTTTATAGTAATAGGAATATGAATACATATATTTTTTGGTTTACAGGATTTAAGATGTTATTTTTTTATATATTTTTGTGGTTGTATCTTAGCAAG
>M01075:27:000000000-A4DAU:1:1101:16522:14221 1:N:0:8
AAAGTACACAGTTTGGATTACACATTTGGTTACCGGATGCGATAGAAGGACCAATACCTGTCTCTGCATTAATACATGCTGCCACGTTAGTTGTATGTGGAATAATATTAGGTAGTTTTGTATTTTGATGTTTTGAATTTTGATTTAGCTATTTTTATAGTATAATTTGTTGAGCAGTTGGAATAATAGTGTTAATGAGTCTATGTGTTTTTTATACGGTATATAGCATTTAGTACAATATGTCCAAATAAGTTTTTCATTTTTTGTTGTCTTTGTTTAGATCTTTATCTAGGCTGTCTATTTTTTTGTTATCATATGTTTTACAAGGCATCATTTTTATAGTAATAGGAATATGAATACATATATTTTTTGGTTTACAGGATTTAAGATGTTATTTTTTTATATATTTTTGTGGTTGTATTTTAGCAAG
>M01075:27:000000000-A4DAU:1:1101:11123:14239 1:N:0:8
AAAGTACACAGTTTGGGTTACATATTTGATTACCGGATGCGATAGAAGGACCAATACCTGTCTCTGCATTAATACATGCTGCCACGTTAGTTGTATGTGGAATAATATTAGGTAGTTTTGTATTTTGATGTTTTGAATTTTGATTTAGCTATTTTTATAGTATAATTTGTTGAGCAGTTGGAATAATAGTGTTAATGAGTCTATGTGTTTTTTATACGGTATATAGCATTTAGTACAATATGTCCAAATAAGTTTTTCATTTTTTGTTGTCTTTGTTTAGATCTTTATCTAGGCTGTCTATTTTTTTGTTATCATATGTTTTACAAGGCATCATTTTTATAGTAATAGGAATATGAATACATATATTTTTTGGTTTACAGGATTTAAGATGTTATTTTTTTATATATTTTTGTGGTTGTATTTTAGCAAG
>M01075:27:000000000-A4DAU:1:1101:27415:14279 1:N:0:8
AAAGTACACAGTTTGGATTACACATTTGATTACCGGATGCGATAGAAGGACCAATACCTGTCTCTGCATTAATACATGCTGCCACGTTAGTTGTATGTGGAATAATATTAGGTAGTTTTGTATTTTGATGTTTTGAATTTTGATTTAGCTATTTTTATAGTATAATTTGTTGAGCAGTTGGAATAATAGTGTTAATGAGTCTATGTGTTTTTTATACGGTATATAGCATTTAGTACAATATGTCCAAATAAGTTTTTCATTTTTTGTTGTCTTTGTTTAGATCTTTATCTAGGCTGTCTATTTTTTTGTTATCATATGTTTTACAAGGCATCATTTTTATAGTAATAGGAATATGAATACATATATTTTTTGATTTACAGGATTTAAGATGTTATTTTTTTATATATTTTTGTGGTCGTATTTTAGCAAG
>M01075:27:000000000-A4DAU:1:1101:27964:14298 1:N:0:8
AGAGTACACAGTTTGGATTGCACATTTGATTACCGGATGCGATAGAAGGACCAATACCTGTCTCTGCATTAATACATGCTGCCACGTTAGTTGTATGTGGAATAATATTAGGTAGTTTTGTATTTTGATGTTTTGAATTTTGATTTAGCTATTTTTATAGTATAATTTGTTGAGCAGTTGGAATAATAGTGTTAATGAGTCTATGTGTTTTTTATACGGTATATAGCATTTAGTACAATATGTCCAAATAAGTTTTTCATTTTTTGTTGTCTTTGTTTAGATCTTTATCTAGGCTGTCTATTTTTTTGTTATCATATGTTTTACAAGGCATCATTTTTATAGTAATAGGAATATGAATACATATATTTTTTGGTTTACAGGATTTAAGATGTTATTTTTTTATATATTTTTGTGGTTGTATTTTAGCAAG
>M01075:27:000000000-A4DAU:1:1101:18005:14333 1:N:0:8
AGAGTACACAGTTTGGATTACACATTTGATTACCGGATGCGATAGAAGGACCAATACCTGTCTCTGCATTAATACATGCTGCCACGTTAGTTGTATGTGGAATAATATTAGGTAGTTTTGTATTTTGATGTTTTGAATTTTGATTTAGCTATTTTTATAGTATAATTTGTTGAGCAGTTGGAATAATAGTGTTAATGAGTCTATGTGTTTTTTATACGGTATATAGCATTTAGTACAATATGTCCAAATAAGTTTTTCATTTTTTGTTGTCTTTGTTTAGATCTTTATCTAGGCTGTCTATTTTTTTGTTATCATATGTTTTACAAGGCATCATTTTTATAGTAATAGGAATATGAATACATATATTTTTTGGTTTACAGGATTTAAGATGTTATTTTTTTATATATTTTTGTGGTTGTATTTTAGCAAG
>M01075:27:000000000-A4DAU:1:1101:11393:14344 1:N:0:8
AGAGTACACAGTTTGGATTACACATTTGATTACCGGATGCGATAGAAGGACCAATACCTGTCTCTGCATTAATACATGCTGCCACGTTAGTTGTATGTGGAATAATATTAGGTAGTTTTGTATTTTGATGTTTTGAATTTTGATTTAGCTATTTTTATAGTATAATTTGTTGAGCAGTTGGAATAATAGTGTTAATGAGTCTATGTGTTTTTTATACGGTATATAGCATTTAGTACAATATGTCCAAATAAGTTTTTCATTTTTTGTTGTCTTTGTTTAGATCTTTATCTAGGCTGTCTATTTTTTTGTTATCATATGTTTTACAAGGCATCATTTTTATAGTAATAGGAATATGAATACATATATTTTTTGGTTTACAGGATTTAAGATGTTATTTTTTTATATATTTTTGTGGTTGTATTTTAGCAAG
>M01075:27:000000000-A4DAU:1:1101:28501:14382 1:N:0:8
AAAGTACACAGTTTGGATTGCACATTTGATTACCGGATGCGATAGAAGGACCAATACCTGTCTCTGCATTAATACATGCTGCCACGTTAGTTGTATGTGGAATAATATTAGGTAGTTTTGTATTTTGATGTTTTGAATTTTGATTTAGCTATTTTTATAGTATAATTTGTTGAGCAGTTGGAATAATAGTGTTAATGAGTCTATGTGTTTTTTATACGGTATATAGCATTTAGTACAATATGTCCAAATAAGTTTTTCATTTTTTGTTGTCTTTGTTTAGATCTTTATCTAGGCTGTCTATTTTTTTGTTATCATATGTTTTACAAGGCATCATTTTTATAGTAATAGGAATATGAATACATATATTTTTTGGTTTACAGGATTTAAGATGTTATTTTTTTATATATTTTTGTGGTTGTATCTTAGCAAG
>M01075:27:000000000-A4DAU:1:1101:25011:14424 1:N:0:8
AAAGTACACAGTTTGGGTTACACATTTGATTACCGGATGCGATAGAAGGACCAATACCTGTCTCTGCATTAATACATGCTGCCACGTTAGTTGTATGTGGAATAATATTAGGTAGTTTTGTATTTTGATGTTTTGAATTTTGATTTAGCTATTTTTATAGTATAATTTGTTGAGCAGTTGGAATAATAGTGTTAATGAGTCTATGTGTTTTTTATAACGGTATATAGCATTTAGTACAATATGTCCAAATAAGTTTTTCATTTTTTGTTGTCTTTGTTTAGATCTTTATCTAGGCTGTCTATTTTTTTGTTATCATATGTTTTACAAGGCATCATTTTTATAGTAATAGGAATATGAATACATATATTTTTTGGTTTACAGGATTTAAGATGTTATTTTTTATATATTTTTGTGGTTGTATTTTAGCAAG
>M01075:27:000000000-A4DAU:1:1101:19601:14448 1:N:0:8
AAAGTACACAGTTTGGATTGCACATTTGATTACCGGATGCGATAGAAGGACCAATACCTGTCTCTGCATTAATACATGCTGCCACGTTAGTTGTATGTGGAATAATATTAGGTAGTTTTGTATTTTGATGTTTTGAATTTTGATTTAGCTATTTTTATAGTATAATTTGTTGAGCAGTTGGAATAATAGTGTTAATGAGTCTATGTGTTTTTTATACGGTATATAGCATTTAGTACAATATGTCCAAATAAGTTTTTCATTTTTTGTTGTCTTTGTTTAGATCTTTATCTAGGCTGTCTATTTTTTTGTTATCATATGTTTTACAAGGCATCATTTTTATAGTAATAGGAATATGAATACATATATTTTTTGGTTTACAGGATTTAAGATGTTATTTTTTTATATATTTTTGTGGTTGTATTTTAGCAAG
>M01075:27:000000000-A4DAU:1:1101:7898:14509 1:N:0:8
AAAGTACACAGTTTGGATTACACATTTGATTACCGGATGCGATAGAAGGACCAATACCTGTCTCTGCATTAATACATGCTGCCACGTTAGTTGTATGTGGAATAATATTAGGTAGTTTTGTATTTTGATGTTTTGAATTTTGATTTAGCTATTTTTATAGTATAATTTGTTGAGCAGTTGGAATAATAGTGTTAATGAGTCTATGTGTTTTTTATACGGTATATAGCATTTAGTACAATATGTCCAAATAAGTTTTTCATTTTTTGTTGTCTTTGTTTAGATCTTTATCTAGGCTGTCTATTTTTTTGTTATCATATGTTTTACAAGGCATCATTTTTATAGTAATAGGAATATGAATACATATATTTTTTGGTTTACAGGATTTAAGATGTTATTTTTTTATATATTTTTGTGGTTGTATTTTAGCAAG
>M01075:27:000000000-A4DAU:1:1101:15664:14515 1:N:0:8
AAAGTACACAGTTTGGATTGCACATTTGATTACCGGATGCGATAGAAGGACCAATACCTGTCTCTGCATTAATACATGCTGCCACGTTAGTTGTATGTGGAATAATATTAGGTAGTTTTGTATTTTGATGTTTTGAATTTTGATTTAGCTATTTTTATAGTATAATTTGTTGAGCAGTTGGAATAATAGTGTTAATGAGTCTATGTGTTTTTTATACGGTATATAGCATTTAGTACAATATGTCCAAATAAGTTTTTCATTTTTTGTTGTCTTTGTTTAGATCTTTATCTAGGCTGTCTATTTTTTTGTTATCATATGTTTTACAAGGCATCATTTTTATAGTAATAGGAATATGAATACATATATTTTTTGGTTTACAGGATTTAAGATGTTATTTTTTTATATATTTTTGTGGTTGTATTTTAGCAAG
>M01075:27:000000000-A4DAU:1:1101:15686:14530 1:N:0:8
AAAGTACACAGTTTGGGCTACACATTTGATTACCGGATGCGATAGAAGGACCAATACCTGTCTCTGCATTAATACATGCTGCCACGTTAGTTGTATGTGGAATAATATTAGGTAGTTTTGTATTTTGATGTTTTGAATTTTGATTTAGCTATTTTTATAGTATAATTTGTTGAGCAGTTGGAATAATAGTGTTAATGAGTCTATGTGTTTTTTATACGGTATATAGCATTTAGTACAATATGTCCAAATAAGTTTTTCATTTTTTGTTGCCTTTGTTTAGATCTTTATCTAGGCTGTCTATTTTTTTGTTATCATATGTTTTACAAGGCATCATTTTTATAGTAATAGGAATATGAATACATATATTTTTTGGTTTACAGGATTTAAGATGTTATTTTTTTATATATTTTTGTGGTTGTATTTTAGCAAG
>M01075:27:000000000-A4DAU:1:1101:25609:14533 1:N:0:8
AGAGTACACAGTTTGGATTGCACATTTGATTACCGGATGCGATAGAAGGACCAATACCTGTCTCTGCATTAATACATGCTGCCACGTTAGTTGTATGTGGAATAATATTAGGTAGTTTTGTATTTTGATGTTTTGAATTTTGATTTAGCTATTTTTATAGTATAATTTGTTGAGCAGTTGGAATAATAGTGTTAATGAGTCTATGTGTTTTTTATACGGTATATAGCATTTAGTACAATATGTCCAAATAAGTTTTTCATTTTTTGTTGTCTTTGTTTAGATCTTTATCTAGGCTGTCTATTTTTTTGTTATCATATGTTTTACAAGGCATCATTTTTATAGTAATAGGAATATGAATACATATATTTTTTGGTTTACAGGATTTAAGATGTTATTTTTTTATATATTTTTGTGGTTGTATTTTAGCAAG
>M01075:27:000000000-A4DAU:1:1101:15695:14548 1:N:0:8
AAAGTACACAGTTTGGGCTACACATTTGATTACCGGATGCGATAGAAGGACCAATACCTGTCTCTGCATTAATACATGCTGCCACGTTAGTTGTATGTGGAATAATATTAGGTAGTTTTGTATTTTGATGTTTTGAATTTTGATTTAGCTATTTTTATAGTATAATTTGTTGAGCAGTTGGAATAATAGTGTTAATGAGTCTATGTGTTTTTTATACGGTATATAGCATTTAGTACAATATGTCCAAATAAGTTTTTCATTTTTTGTTGCCTTTGTTTAGATCTTTATCTAGGCTGTCTATTTTTTTGTTATCATATGTTTTACAAGGCATCATTTTTATAGTAATAGGAATATGAATACATATATTTTTTGGTTTACAGGATTTAAGATGTTATTTTTTTATATATTTTTGTGGTTGTATTTTAGCAAG
>M01075:27:000000000-A4DAU:1:1101:25552:14566 1:N:0:8
AAAGTACACAGTTTGGGTTGCATATTTGATTACCGGATGCGATAGAAGGACCAATACCTGTCTCCGCATTAATACATGCTGCCACGTTAGTTGTATGTGGAATAATATTAGGTAGTTTTGTATTTTGATGTTTTGAATTTTGATTTAGCTATTTTTATAGTATAATTTGTTGAGCAGTTGGAATAATAGTGTTAATGAGTCTATGTGTTTTTTATACGGTATATAGCATTTAGTACAATATGTCCAAATAAGTTTTTCATTTTTTGTTGTCTTTGTTTAGATCTTTATCTAGGCTGTCTATTTTTTTGTTATCATATGTTTTACAAGGCATCATTTTTATAGTAATAGGAATATGAATACATATATTTTTTGGTTTACAGGATTTAAGATGTTATTTTTTTATATATTTTTGTGGTTGTATTTTAGCAAG
>M01075:27:000000000-A4DAU:1:1101:7050:14575 1:N:0:8
AAAGTACACAGTTTGGGTTACACATTTGATTACCGGATGCGATAGAAGGACCAATACCTGTCTCTGCATTAATACATGCTGCCACGTTAGTTGTATGTGGAATAATATTAGGTAGTTTTGTATTTTGATGTTTTGAATTTTGATTTAGCTATTTTTATAGTATAATTTGTTGAGCAGTTGGAATAATAGTGTTAATGAGTCTATGTGTTTTTTATACGGTATATAGCATTTAGTACAATATGTCCAAATAAGTTTTTCATTTTTTGTTGTCTTTGTTTAGATCTTTATCTAGGCTGTCTATTTTTTTGTTATCATATGTTTTACAAGGCATCATTTTTGTAGTAATAGGAATATGAATACATATATTTTTTGGTTTACAGGATTTAAGATGTTATTTTTTTATATATTTTTGTGGTTGTATTTTAGCAAG
>M01075:27:000000000-A4DAU:1:1101:26535:14614 1:N:0:8
AGAGTACACAGTTTGGATTACACATTTGATTACCGGATGCGATAGAAGGACCAATACCTGTCTCTGCATTAATACATGCTGCCACGTTAGTTGTATGTGGAATAATATTAGGTAGTTTTGTATTTTGATGTTTTGAATTTTGATTTAGCTATTTTTATAGTATAATTTGTTGAGCAGTTGGAATAATAGTGTTAATGAGTCTATGTGTTTTTTATACGGTATATAGCATTTAGTACAATATGTCCAAATAAGTTTTTCATTTTTTGTTGTCTTTGTTTAGATCTTTATCTAGGCTGTCTATTTTTTTGTTATCATATGTTTTACAAGGCATCATTTTTATAGTAATAGGAATATGAATACATATATTTTTTGGTTTACAGGATTTAAGATGTTATTTTTTTATATATTTTTGTGGTTGTATTTTAGCAAG
>M01075:27:000000000-A4DAU:1:1101:10022:14624 1:N:0:8
AAAGTACACAGTTTGGGTTACACATTTGATTACCGGATGCGATAGAAGGACCAATACCTGTCTCTGCATTAATACATGCTGCCACGTTAGTTGTATGTGGAATAATATTAGGTAGTTTTGTATTTTGATGTTTTGAATTTTGATTTAGCTATTTTTATAGTATAATTTGTTGAGCAGTTGGAATAATAGTGTTAATGAGTCTATGTGTTTTTTATACGGTATATAGCATTTAGTACAATATGTCCAAATAGGTTTTTCATTTTTTGTTGTCTTTGTTTAGATCTTTATCTAGGCTGTCTATTTTTTTGTTATCATATGTTTTACAAGGCATCATTTTTATAGTAATAGGAATATGAATACATATATTTTTTGGTTTACAGGATTTAAGATGTTATTTTTTTATATATTTTTGTGGTTGTATTTTAGCAAG
>M01075:27:000000000-A4DAU:1:1101:17426:14626 1:N:0:8
AGAGTACACAGTTTGGGTTGCACATTTGATTACCGGATGCGATAGAAGGACCAATACCTGTCTCTGCATTAATACATGCTGCCACGTTAGTTGTATGTGGAATAATATTAGGTAGTTTTGTATTTTGATGTTTTGAATTTTGATTTAGCTATTTTTATAGTATAATTTGTTGAGCAGTTGGAATAATAGTGTTAATGAGTCTATGTGTTTTTTATACGGTATATAGCATTTAGTACAATATGTCCAAATAAGTTTTTCATTTTTTGTTGTCTTTGTTTAGATCTTTATCTAGGCTGTCTATTTTTTTGTTATCATATGTTTTACAAGGCATCATTTTTATAGTAATAGGAATATGAATACATATATTTTTTGGTTTACAGGATTTAAGATGTTATTTTTTTATATATTTTTGTGGTTGTATTTTAGCAAG
>M01075:27:000000000-A4DAU:1:1101:26549:14627 1:N:0:8
AGAGTACACAGTTTGGATTACACATTTGATTACCGGATGCGATAGAAGGACCAATACCTGTCTCTGCATTAATACATGCTGCCACGTTAGTTGTATGTGGAATAATATTAGGTAGTTTTGTATTTTGATGTTTTGAATTTTGATTTAGCTATTTTTATAGTATAATTTGTTGAGCAGTTGGAATAATAGTGTTAATGAGTCTATGTGTTTTTTATACGGTATATAGCATTTAGTACAATATGTCCAAATAAGTTTTTCATTTTTTGTTGTCTTTGTTTAGATCTTTATCTAGGCTGTCTATTTTTTTGTTATCATATGTTTTACAAGGCATCATTTTTATAGTAATAGGAATATGAATACATATATTTTTTGGTTTACAGGATTTAAGATGTTATTTTTTTATATATTTTTGTGGTTGTATTTTAGCAAG
>M01075:27:000000000-A4DAU:1:1101:6150:14689 1:N:0:8
AGAGTACACAGTTTGGGCTACATATTTGATTACCGGATGCGATAGAAGGACCAATACCTGTCTCTGCATTAATACATGCTGCCACGTTAGTTGTATGTGGAATAATATTAGGTAGTTTTGTATTTTGATGTTTTGAATTTTGATTTAGCTATTTTTATAGTATAATTTGTTGAGCAGTTGGAATAATAGTGTTAATGAGTCTATGTGTTTTTTATACGGTATATAGCATTTAGTACAATATGTCCAAATAAGTTTTTCATTTTTTGTTGTCTTTGTTTAGATCTTTATCTAGGCTGTCTATTTTTTTGTTATCATATGTTTTACAAGGCATCATTTTTATAGTAATAGGAATATGAATACATATATTTTTTGGTTTACAGGATTTAAGATGTTATTTTTTTATATATTTTTGTGGTTGTATTTTAGCAAG
>M01075:27:000000000-A4DAU:1:1101:20832:14691 1:N:0:8
AAAGTACACAGTTTGGATTGCACATTTGATTACCGGATGCGATAGAAGGACCAATACCTGTCTCTGCATTAATACATGCTGCCACGTTAGTTGTATGTGGAATAATATTAGGTAGTTTTGTATTTTGATGTTTTGAATTTTGATTTAGCTATTTTTATAGTATAATTTGTTGAGCAGTTGGAATAATAGTGTTAATGAGTCTATGTGTTTTTTATACGGTATATAGCATTTAGTACAATATGTCCAAATAAGTTTTTCATTTTTTGTTGTCTTTGTTTAGATCTTTATCTAGGCTGTCTATTTTTTTGTTATCATATGTTTTACAAGGCATCATTTTTATAGTAATAGGAATATGAATACATATATTTTTTGGTTTACAGGATTTAAGATGTTATTTTTTTATATATTTTTGTGGTTGTATTTTAGCAAG
>M01075:27:000000000-A4DAU:1:1101:3349:14695 1:N:0:8
AGAGTACACAGTTTGGACTGCATATTTGATTACCGGATGCGATAGAAGGACCAATACCTGTCTCTGCATTAATACATGCTGCCACGTTAGTTGTATGGGGAATAATATTAGGTAGTTTTGTATTTTGATGTTTTGAATTTTGATTTAGCTATTTTTATAGTATAATTTGTTGAGCAGTTGGAATAATAGTGTTAATGAGTCTATGCGTTTTTTATACGGTATATAGCATTTAGTACAATATGTCCAAATAAGTTTTTCATTTTTTGTTGTCTTTGTTTAGATCTTTATCTAGGCTGTCTATTTTTTTGTTATCATATGTTTTACAAGGCATCATTTTTATAGTAATAGGAATATGAATACATATATTTTTTGGTTTACAGGATTTAAGATGTTATTTTTTTATATATTTTTGTGGTTGTATTTTAGCAAG
>M01075:27:000000000-A4DAU:1:1101:3339:14710 1:N:0:8
AGAGTACACAGTTTGGACTGCATATTTGATTACCGGATGCGATAGAAGGACCAATACCTGTCTCTGCATTAATACATGCTGCCACGTTAGTTGTATGGGGAATAATATTAGGTAGTTTTGTATTTTGATGTTTTGAATTTTGATTTAGCTATTTTTATAGTATAATTTGTTGAGCAGTTGGAATAATAGTGTTAATGAGTCTATGCGTTTTTTATACGGTATATAGCATTTAGTACAATATGTCCAAATAAGTTTTTCATTTTTTGTTGTCTTTGTTTAGATCTTTATCTAGGCTGTCTATTTTTTTGTTATCATATGTTTTACAAGGCATCATTTTTATAGTAATAGGAATATGAATACATATATTTTTTGGTTTACAGGATTTAAGATGTTATTTTTTTATATATTTTTGTGGTTGTATTTTAGCAAG
>M01075:27:000000000-A4DAU:1:1101:27517:14726 1:N:0:8
AGAGTACACAGTTTGGGTTACACATTTGATTACCGGATGCGATAGAAGGACCAATACCTGTCTCTGCATTAATACATGCTGCCACGTTAGTTGTATGTGGAATAATATTAGGTAGTTTTGTATTTTGATGTTTTGAATTTTGATTTAGCTATTTTTATAGTATAATTTGTTGAGCAGTTGGAATAATAGTGTTAATGAGTCTATGTGTTTTTTATACGGTATATAGCATTTAGTACAATATGTCCAAATAAGTTTTTCATTTTTTGTTGTCTTTGTTTAGATCTTTATCTAGGCTGTCTATTTTTTTGTTATCATATGTTTTACAAGGCATCATTTTTATAGTAATAGGAATATGAATACATATATTTTTTGGTTTACAGGATCTAAGATGTTATTTTTTTATATATTTTTGTGGTTGTATTTTAGCAAG
>M01075:27:000000000-A4DAU:1:1101:24330:14733 1:N:0:8
AAAGTACACAGTTTGGATTACACATTTGATTACCGGATGCGATAGAAGGACCAATACCTGTCTCTGCATTAATACATGCTGCCACGTTAGTTGTATGTGGAATAATATTAGGTAGTTTTGTATTTTGATGTTTTGAATTTTGATTTAGCTATTTTTATAGTATAATTTGTTGAGCAGTTGGAATAATAGTGTTAATGAGTCTATGTGTTTTTTATACGGTATATAGCATTTAGTACAATATGTCCAAATAAGTTTTTCATTTTTTGTTGTCTTTGTTTAGATCTTTATCTAGGCTGTCTATTTTTTTGTTATCATATGTTTTACAAGGCATCATTTTTATAGTAATAGGAATATGAATACATATATTTTTTGGTTTACAGGATTTAAGATGTTATTTTTTTATATATTTTTGTGGTTGTATTTTAGCAAG
>M01075:27:000000000-A4DAU:1:1101:19096:14733 1:N:0:8
AGAGTACACAGTTTGGATTGCACATTTGATTACCGGATGCGATAGAAGGACCAATACCTGTCTCTGCATTAATACATGCTGCCACGTTAGTTGTATGTGGAATAATATTAGGTAGTTTTGTATTTTGATGTTTTGAATTTTGATTTAGCTATTTTTATAGTATAATTTGTTGAGCAGTTGGAATAATAGTGTTAATGAGTCTATGTGTTTTTTATACGGTATATAGCATTTAGTACAATATGTCCAAATAAGTTTTTCATTTTTTGTTGTCTTTGTTTAGATCTTTATCTAGGCTGTCTATTTTTTTGTTATCATATGTTTTACAAGGCATCATTTTTATAGTAATAGGAATATGAATACATATATTTTTTGGTTTACAGGATTTAAGATGTTATTTTTTTATATATTTTTGTGGTTGTATTTTAGCAAG
>M01075:27:000000000-A4DAU:1:1101:27500:14737 1:N:0:8
AGAGTACACAGTTTGGGTTACACATTTGATTACCGGATGCGATAGAAGGACCAATACCTGTCTCTGCATTAATACATGCTGCCACGTTAGTTGTATGTGGAATAATATTAGGTAGTTTTGTATTTTGATGTTTTGAATTTTGATTTAGCTATTTTTATAGTATAATTTGTTGAGCAGTTGGAATAATAGTGTTAATGAGTCTATGTGTTTTTTATACGGTATATAGCATTTAGTACAATATGTCCAAATAAGTTTTTCATTTTTTGTTGTCTTTGTTTAGATCTTTATCTAGGCTGTCTATTTTTTTGTTATCATATGTTTTACAAGGCATCATTTTTATAGTAATAGGAATATGAATACATATATTTTTTGGTTTACAGGATTTAAGATGTTATTTTTTTATATATTTTTGTGGTTGTATTTTAGCAAG
>M01075:27:000000000-A4DAU:1:1101:13789:14784 1:N:0:8
AGAGTACACAGTTTGGGCTACACATTTGATTACCGGATGCGATAGAAGGACCAATACCTGTCTCTGCATTAATACATGCTGCCACGTTAGTTGTATGTGGAATAATATTAGGTAGTTTTGTATTTTGATGTTTTGAATTTTGATTTAGCTATTTTTATAGTATAATTTGTTGAGCAGTTGGAATAATAGTGTTAATGAGTCTATGTGTTTTTTATACGGTATATAGCATTTAGTACAATATGTCCAAATAAGTTTTTCATTTTTTGTTGTCTTTGTTTAGATCTTTATCTAGGCTGTCTATTTTTTTGTTATCATATGTTTTACAAGGCATCATTTTTATAGTAATAGGAATATGAATACATATATTTTTTGGTTTACAGGATTTAAGATGTTATTTTTTTATATATTTTTGTGGTTGTATTTTAGCAAG
>M01075:27:000000000-A4DAU:1:1101:24651:14791 1:N:0:8
AAAGTACACAGTTTGGATTACACATTTGATTACCGGATGCGATAGAAGGACCAATACCTGTCTCCGCATTAATACATGCTGCCACGTTAGTTGTATGTGGAATAATATTAGGTAGTTTTGTATTTTGATGTTTTGAATTTTGATTTAGCTATTTTTATAGTATAATTTGTTGAGCAGTTGGAATAATAGTGTTAATGAGTCTATGTGTTTTTTATACGGTATATAGCATTTAGTACAATATGTCTAAATAAGTTTTTCATTTTTTGTTGTCTTTGTTTAGATCTTTATCTAGGCTGTCTATTTTTTTGTTATCATATGTTTTACAAGGCATCATTTTTATAGTAATAGGAATATGAATACATATATTTTTTGGTTTACAGGGTTTAAGATGTTACTTTTTTATATATTTTTGTGGTTGTATTTTAGCAAG
>M01075:27:000000000-A4DAU:1:1101:13775:14795 1:N:0:8
AGAGTACACAGTTTGGGCTACACATTTGATTACCGGATGCGATAGAAGGACCAATACCTGTCTCTGCATTAATACATGCTGCCACGTTAGTTGTATGTGGAATAATATTAGGTAGTTTTGTATTTTGATGTTTTGAATTTTGATTTAGCTATTTTTATAGTATAATTTGTTGAGCAGTTGGAATAATAGTGTTAATGAGTCTATGTGTTTTTTATACGGTATATAGCATTTAGTACAATATGTCCAAATAAGTTTTTCATTTTTTGTTGTCTTTGTTTAGATCTTTATCTAGGCTGTCTATTTTTTTGTTATCATATGTTTTACAAGGCATCATTTTTATAGTAATAGGAATATGAATACATATATTTTTTGGTTTACAGGATTTAAGATGTTATTTTTTTATATATTTTTGTGGTTGTATTTTAGCAAG
>M01075:27:000000000-A4DAU:1:1101:14500:14808 1:N:0:8
AAAGTACACAGTTTGGATTACACATTTGATTACCGGATGCGATAGAAGGACCAATACCTGTCTCTGCATTAATACATGCTGCCACGTTAGTTGTATGTGGAATAATATTAGGTAGTTTTGTATTTTGATGTTTTGAATTTTGATTTAGCTATTTTTATAGTATAATTTGTTGAGCAGTTGGAATAATAGTGTTAATGAGTCTATGTGTTTTTTATACGGTATATAGCATTTAGTACAATATGTCCAAATAAGTTTTTCATTTTTTGTTGTCTTTGTTTAGATCTTTATCTAGGCTGTCTATTTTTTTGTTATCATATGTTTTACAAGGCATCATTTTTATAGTAATAGGAATATGAATACATATATTTTTTGGTTTACAGGATTTAAGATGTTATTTTTTTATATATTTTTGTGGTTGTATCTTAGCAAG
>M01075:27:000000000-A4DAU:1:1101:4099:14809 1:N:0:8
AAAGTACACAGTTTGGGTTACACATTTGATTACCGGATGCGATAGAAGGACCAATACCTGTCTCTGCATTAATACATGCTGCCACGTTAGTTGTATGTGGAATAATATTAGGTAGTTTTGTATTTTGATGTTTTGAATTTTGATTTAGCTATTTTTATAGTATAATTTGTTGAGCAGTTGGAATAATAGTGTTAATGAGTCTATGTGTTTTTTATACGGTATATAGCATTTAGTACAATATGTCCAAATAAGTTTTTCATTTTTTGTTGTCTTTGTTTAGATCTTTATCTAGGCTGTCTATTTTTTTGTTATCATATGTTTTACAAGGCATCATTTTTATAGTAATAGGAATATGAATACATATATTTTTTGGTTTACAGGATTTAAGATGTTATTTTTTTATATATTTTTGTGGTTGTATCTTGGCAAG
>M01075:27:000000000-A4DAU:1:1101:26180:14810 1:N:0:8
AAAGTACACAGTTTGGACTACACATTTGATTACCGGATGCGATAGAAGGACCAATACCTGTCTCCGCATTAATACATGCTGCCACGTTAGTTGTATGTGGAATAATATTAGGTAGTTTTGTATTTTGATGTTTTGAATTTTGATTTAGCTATTTTTATAGTATAATTTGTTGAGCAGTTGGAATAATAGTGTTAATGAGTCTATGTGTTTTTTATACGGTATATAGCATTTAGTACAATATGTCCAAATAAGTTTTTCATTTTTTGTTGTCTTTGTTTAGATCTTTATCTAGGCTGTCTATTTTTTTGTTATCATATGTTTTACAAGGCATCATTTTTATAGTAATAGGAATATGAATACATATATTTATTGGTTTACAGGATTTAAGATGTTATTTTTTTATATATTTTTGTGGTTGTATTTTAGCAAG
>M01075:27:000000000-A4DAU:1:1101:14484:14817 1:N:0:8
AAAGTACACAGTTTGGATTACACATTTGATTACCGGATGCGATAGAAGGACCAATACCTGTCTCTGCATTAATACATGCTGCCACGTTAGTTGTATGTGGAATAATATTAGGTAGTTTTGTATTTTGATGTTTTGAATTTTGATTTAGCTATTTTTATAGTATAATTTGTTGAGCAGTTGGAATAATAGTGTTAATGAGTCTATGTGTTTTTTATACGGTATATAGCATTTAGTACAATATGTCCAAATAAGTTTTTCATTTTTTGTTGTCTTTGTTTAGATCTTTATCTAGGCTGTCTATTTTTTTGTTATCATATGTTTTACAAGGCATCATTTTTATAGTAATAGGAATATGAATACATATATTTTTTGGTTTACAGGATTTAAGATGTTATTTTTTTATATATTTTTGTGGTTGTATCTTAGCAAG
>M01075:27:000000000-A4DAU:1:1101:11620:14837 1:N:0:8
AGAGTACACAGTTTGGATTACACATTTGATTACCGGATGCGATAGAAGGACCAATACCTGTCTCTGCATTAATACATGCTGCCACGTTAGTTGTATGTGGAATAATATTAGGTAGTTTTGTATTTTGATGTTTTGAATTTTGATTTAGCTATTTTTATAGTATAATTTGTTGAGCAGTTGGAATAATAGTGTTAATGAGTCTATGTGTTTTTATAACGGTATATAGCATTTAGTACAATATGTCCAAATAAGTTTTTCATTTTTTGTTGTCTTTGTTTAGATCTTTATCTAGGCTGTCTATTTTTTTGTTATCATATGTTTTACAAGGCATCATTTTTATAGTAATAGGAATATGAATACATATATTTTTTGGTTTACAGGATTTAAGATGTTATTTTTTTATATATTTTTGTGGTTGTATTTTAGCAAG
>M01075:27:000000000-A4DAU:1:1101:13086:14846 1:N:0:8
AAAGTACACAGTTTGGGTTGCACATTTGATTACCGGATGCGATAGAAGGACCAATACCTGTCTCTGCATTAATACATGCTGCCACGTTAGTTGTATGTGGAATAATATTAGGTAGTTTTGTATTTTGATGTTTTGAATTTTGATTTAGCTATTTTTATAGTATAATTTGTTGAGCAGTTGGAATAATAGTGTTAATGAGTCTATGTGTTTTTTATACGGTATATAGCATTTAGTACAATATGTCCAAATAAGTTTTTCATTTTTTGTTGTCTTTGTTTAGATCTTTATCTAGGCTGTCTATTTTTTTGTTATCATATGTTTTACAAGGCATCATTTTTATAGTAATAGGAATATGAATACATATATTTTTTGGTTTACAGGATTTAAGATGTTATTTTTTTATATATTTTTGTGGTTGTATTTTAGCAAG
>M01075:27:000000000-A4DAU:1:1101:12549:14868 1:N:0:8
AAAGTACACAGTTTGGATTGCATATTTGATTACCGGATGCGATAGAAGGACCAATACCTGTCTCTGCATTAATACATGCTGCCACGTTAGTTGTATGTGGAATAATATTAGGTAGTTTTGTATTTTGATGTTTTGAATTTTGATTTAGCTATTTTTATAGTATAATTTGTTGAGCAGTTGGGATAATAGTGTTAATGAGTCTATGTGTTTTTATAACGGTATATAGCATTTAGTACAATATGTCCAAATAAGTTTTTCATTTTTTGTTGTCTTTGTTTAGATCTTTATCTAGGCTGTCTATTTTTTTGTTATCATATGTTTTACAAGGCATCATTTTTATAGTAATAGGAATATGAATACATATATTTTTTGGTTTACAGGATTTAAGATGTTATTTTTTTATATATTTTTGTGGTTGTATTTTAGCAAG
>M01075:27:000000000-A4DAU:1:1101:25995:14873 1:N:0:8
AAAGTACACAGTTTGGATTACACATTTGATTACCGGATGCGATAGAAGGACCAATACCTGTCTCTGCATTAATACATGCTGCCACGTTAGTTGTATGTGGAATAATATTAGGTAGTTTTGTATTTTGATGTTTTGAATTTTGATTTAGCTATTTTTATAGTATAATTTGTTGAGCAGTTGGAATAATAGTGTTAATGAGTCTATGTGTTTTTTATACGGTATATAGCATTTAGTACAATATGTCCAAATAAGTTTTTCATTTTTTGTTGTCTTTGTTTAGATCTTTATCTAGGCTGTCTATTTTTTTGTTATCATATGTTTTACAAGGCATCATTTTTATAGTAATAGGAATATGAATACATATATTTTTTGGTTTACAGGATTTAAGATGTTATTTTTTTATATATTTTTGTGGTTGTATTTTAGCAAG
>M01075:27:000000000-A4DAU:1:1101:26010:14889 1:N:0:8
AAAGTACACAGTTTGGATTACACATTTGATTACCGGATGCGATAGAAGGACCAATACCTGTCTCTGCATTAATACATGCTGCCACGTTAGTTGTATGTGGAATAATATTAGGTAGTTTTGTATTTTGATGTTTTGAATTTTGATTTAGCTATTTTTATAGTATAATTTGTTGAGCAGTTGGAATAATAGTGTTAATGAGTCTATGTGTTTTTTATACGGTATATAGCATTTAGTACAATATGTCCAAATAAGTTTTTCATTTTTTGTTGTCTTTGTTTAGATCTTTATCTAGGCTGTCTATTTTTTTGTTATCATATGTTTTACAAGGCATCATTTTTATAGTAATAGGAATATGAATACATATATTTTTTGGTTTACAGGATTTAAGATGTTATTTTTTTATATATTTTTGTGGTTGTATTTTAGCAAG
>M01075:27:000000000-A4DAU:1:1101:23752:14910 1:N:0:8
AGAGTACACAGTTTGGATTGCACATTTGATTACCGGATGCGATAGAAGGACCAATACCTGTCTCTGCATTAATACATGCTGCCACGTTAGTTGTATGTGGAATAATATTAGGTAGTTTTGTATTTTGATGTTTTGAATTTTGATTTAGCTATTTTTATAGTATAATTTGTTGAGCAGTTGGAATAATAGTGTTAATGAGTCTATGTGTTTTTTATACGGTATATAGCATTTAGTACAATATGTCCAAATAAGTTTTTCATTTTTTGTTGTCTTTGTTTAGATCTTTATCTAGGCTGTCTATTTTTTTGTTATCATATGTTTTACAAGGCATCATTTTTATAGTAATAGGAATATGAATACATATATTTTTTGGTTTACAGGATTTAAGATGTTATTTTTTTATATATTTTTGTGGTTGTATTTTAGCAAG
>M01075:27:000000000-A4DAU:1:1101:8941:14920 1:N:0:8
AAAGTACACAGTTTGGATTACACATTTGATTACCGGATGCGATAGAAGGACCAATACCTGTCTCTGCATTAATACATGCTGCCACGTTAGTTGTATGTGGAATAATATTAGGTAGTTTTGTATTTTGATGTTTTGAATTTTGATTTAGCTATTTTTATAGTATAATTTGTTGAGCAGTTGGAATAATAGTGTTAATGAGTCTATGTGTTTTTTATACGGTATATAGCATTTAGTACAATATGTCCAAATAAGTTTTTCATTTTTTGTTGTCTTTGTTTAGATCTTTATCTAGGCTGTCTATTTTTTTGTTATCATATGTTTTACAAGGCATCATTTTTATAGTAATAGGAATATGAATACATATATTTTTTGGTTTACAGGATTTAAGATGTTATTTTTTTATATATTTTTGTGGTTGTATCTTAGCAAG
>M01075:27:000000000-A4DAU:1:1101:10337:14970 1:N:0:8
AGAGTACACAGTTTGGATTACACATTTGACTACCGGATGCGATAGAAGGACCAATACCTGTCTCTGCATTAATACATGCTGCCACGTTAGTTGTATGTGGAATAATATTAGGTAGTTTTGTATTTTGATGTTTTGAATTTTGATTTAGCTATTTTTATAGTATAATTTGTTGAGCAGTTGGAATAATAGTGTTAATGAGTCTATGTGTTTTTTATACGGTATATAGCATTTAGTACAATATGTCCAAATAAGTTTTTCATTTTTTGTTGTCTTTGTTTAGATCTTTATCTAGGCTGTCTATTTTTTTGTTATCATATGTTTTACAAGGCATCATTTTTATAGTAATAGGAATATGAATACATATATTTTTTGGTTTACAGGATTTAAGATGTTATTTTTTTATATATTTTTGTGGTTGTATTTTAGCAAG
>M01075:27:000000000-A4DAU:1:1101:12630:14981 1:N:0:8
AAAGTACACAGTTTGGGTTACACATTTGATTACCGGATGCGATAGAAGGACCAATACCTGTCTCTGCATTAATACATGCTGCCACGTTAGTTGTATGTGGAATAATATTAGGTAGTTTTGTATTTTGATGTTTTGAATTTTGATTTAGCTATTTTTATAGTATAATTTGTTGAGCAGTTGGAATAATAGTGTTAATGAGTCTATGTGTTTTTTATACGGTATATAGCATTTAGTACAATATGTCCAAATAAGTTTTTCATTTTTTGTTGTCTTTGTTTAGATCTTTATCTAGGCTGTCTATTTTTTTGTTATCATATGTTTTACAAGGCATCATTTTTATAGTAATAGGAATATGAATACATATATTTTTTGGTTTACAGGATTTAAGATGTTATTTTTTTATATATTTTTGTGGTTGTATTTTAGCAAG
>M01075:27:000000000-A4DAU:1:1101:3595:14998 1:N:0:8
AAAGTACACAGTTTGGGTTACACATTTGATTACCGGATGCGATAGAAGGACCAATACCTGTCTCTGCATTAATACATGCTGCCACGTTAGTTGTATGTGGAATAATATTAGGTAGTTTTGTATTTTGATGTTTTGAATTTTGATTTAGCTATTTTTATAGTATAATTTGTTGAGCAGTTGGAATAATAGTGTTAATGAGTCTATGTGTTTTTTATACGGTATATAGCATTTAGTACAATATGTCCAAATAAGTTTTTCATTTTTTGTTGTCTTTGTTTAGATCTTTATCTAGGCTGTCTATTTTTTTGTTATCATATGTTTTACAAGGCATCATTTTTATAGTAATAGGAATATGAATACATATATTTTTTGGTTTACAGGATTTAAGATGTTATTTTTTTATATATTTTTGTGGTTGTATTTTAGCAAG
>M01075:27:000000000-A4DAU:1:1101:3603:15014 1:N:0:8
AAAGTACACAGTTTGGGTTACACATTTGATTACCGGATGCGATAGAAGGACCAATACCTGTCTCTGCATTAATACATGCTGCCACGTTAGTTGTATGTGGAATAATATTAGGTAGTTTTGTATTTTGATGTTTTGAATTTTGATTTAGCTATTTTTATAGTATAATTTGTTGAGCAGTTGGAATAATAGTGTTAATGAGTCTATGTGTTTTTTATACGGTATATAGCATTTAGTACAATATGTCCAAATAAGTTTTTCATTTTTTGTTGTCTTTGTTTAGATCTTTATCTAGGCTGTCTATTTTTTTGTTATCATATGTTTTACAAGGCATCATTTTTATAGTAATAGGAATATGAATACATATATTTTTTGGTTTACAGGATTTAAGATGTTATTTTTTTATATATTTTTGTGGTTGTATTTTAGCAAG
>M01075:27:000000000-A4DAU:1:1101:22419:15020 1:N:0:8
AGAGTACACAGTTTGGATTACACATTTGATTACCGGATGCGATAGAAGGACCAATACCTGTCTCTGCATTAATACATGCTGCCACGTTAGTTGTATGTGGAATAATATTAGGTAGTTTTGTATTTTGATGTTTTGAATTTTGATTTAGCTATTTTTATAGTATAATTTGTTGAGCAGTTGGAATAATAGTGTTAATGAGTCTATGTGTTTTTTATACGGTATATAGCATTTAGTACAATATGTCCAAATAAGTTTTTCATTTTTTGTTGTCTTTGTTTAGATCTTTATCTAGGCTGTCTATTTTTTTGTTATCATATGTTTTACAAGGCATCATTTTTATAGTAATAGGAATATGAATACATATATTTTTTGGTTTACAGGATTTAAGATGTTATTTTTTTATATATTTTTGTGGTTGTATTTTAGCAAG
>M01075:27:000000000-A4DAU:1:1101:20252:15039 1:N:0:8
AAAGTACACAGTTTGGATTACACATTTGATTACCGGATGCGATAGAAGGACCAATACCTGTCTCTGCATTAATACATGCTGCCACGTTAGTTGTATGTGGAATAATATTAGGTAGTTTTGTATTTTGATGTTTTGAATTTTGATTTAGCTATTTTTATAGTATAATTTGTTGAGCAGTTGGAATAATAGTGTTAATGAGTCTATGTGTTTTTTATACGGTATATAGCATTTAGTACAATATGTCCAAATAAGTTTTTCATTTTTTGTTGTCTTTGTTTAGATCTTTATCTAGGCTGTCTATTTTTTTGTTATCATATGTTTTACAAGGCATCATTTTTATAGTAATAGGAATATGAATACATATATTTTTTGGTTTACAGGATTTAAGATGTTATTTTTTTATATATTTTTGTGGTTGTATCTTAGCAAG
>M01075:27:000000000-A4DAU:1:1101:12034:15073 1:N:0:8
AAAGTACACAGTTTGGATTACACATTTGATTACCGGATGCGATAGAAGGACCAATACCTGTCTCTGCATTAATACATGCTGCCACGTTAGTTGTATGTGGAATAATATTAGGTAGTTTTGTATTTTGATGTTTTGAATTTTGATTTAGCTATTTTTATAGTATAATTTGTTGAGCAGTTGGAATAATAGTGTTAATGAGTCTATGTGTTTTTTATACGGTATATAGCATTTAGTACAATATGTCCAAATAAGTTTTTCATTTTTTGTTGTCTTTGTTTAGATCTTTATCTAGGCTGTCTATTTTTTTGTTATCATATGTTTTACAAGGCATCATTTTTATAGTAATAGGAATATGAATACATATATTTTTTGGTTTACAGGATTTAAGATGTTATTTTTTTATATATTTTTGTGGTTGTATCTTGGCAAG
>M01075:27:000000000-A4DAU:1:1101:13651:15073 1:N:0:8
AGAGTACACAGTTTGGATTACACATTTGATTACCGGATGCGATAGAAGGACCAATACCTGTCTCTGCATTAATACATGCTGCCACGTTAGTTGTATGTGGAATAATATTAGGTAGTTTTGTATTTTGATGTTTTGAATTTTGATTTAGCTATTTTTATAGTATAATTTGTTGAGCAGTTGGAATAATAGTGTTAATGAGTCTATGTGTTTTTTATACGGTATATAGCATTTAGTACAATATGTCCAAATAAGTTTTTCATTTTTTGTTGTCTTTGTTTAGATCTTTATCTAGGCTGTCTATTTTTTTGTTATCATATGTTTTACAAGGCATCATTTTTATAGTAATAGGAATATGAATACATATATTTTTTGGTTTACAGGATTTAAGATGTTATTTTTTTATATATTTTTGTGGTTGTATTTTAGCAAG
>M01075:27:000000000-A4DAU:1:1101:19672:15151 1:N:0:8
AGAGTACACAGTTTGGATTGCACATTTGATTACCGGATGCGATAGAAGGACCAATACCTGTCTCTGCATTAATACATGCTGCCACGTTAGTTGTATGTGGAATAATATTAGGTAGTTTTGTATTTTGATGTTTTGAATTTTGATTTAGCTATTTTTATAGTATAATTTGTTGAGCAGTTGGAATAATAGTGTTAATGAGTCTATGTGTTTTTTATACGGTATATAGCATTTAGTACAATATGTCCAAATAAGTTTTTCATTTTTTGTTGTCTTTGTTTAGATCTTTATCTAGGCTGTCTATTTTTTTGTTATCATATGTTTTACAAGGCATCATTTTTATAGTAATAGGAATATGAATACATATATTTTTTGGTTTACAGGATTTAAGATGTTATTTTTTTATATATTTTTGTGGTTGTATTTTAGCAAG
>M01075:27:000000000-A4DAU:1:1101:11009:15152 1:N:0:8
GAGTACACAGTTTGGATTGCACATTTGATTACCGGATGCGATAGAAGGCCCAATACCTGTCTCTGCATTAATACATGCTGCCACGTTAGTTGTATGTGGAATAATATTAGGTAGTTTTGTATTTTGATGTTTTGAATTTTGATTTAGCTATTTTTATAGTATAATTTGTTGAGCAGTTGGAATAATAGTGTTAATGAGTCTATGTGTTTTTTATAACGGTATATAGCATTTAGTACAATATGTCCAAATAAGTTTTTCATTTTTTGTTGTCTTTGTTTAGATCTTTATCTAGGCTGTCTATTTTTTTGTTATCATATGTTTTACAAGGCATCATTTTTATAGTAATAGGAATATGAATACATATATTTTTTGGTTTACAGGATTTAAGATGTTATTTTTTTATATATTTTTGTGGTTGTATTTTAGCAAG
>M01075:27:000000000-A4DAU:1:1101:21629:15167 1:N:0:8
AGAGTACACAGTTTGGATTACACATTTGATTACCGGATGCGATAGAAGGACCAATACCTGTCTCTGCATTAATACATGCTGCCACGTTAGTTGTATGTGGAATAATATTAGGTAGTTTTGTATTTTGATGTTTTGAATTTTGATTTAGCTATTTTTATAGTATAATTTGTTGAGCAGTTGGAATAATAGTGTTAATGAGTCTATGTGTTTTTTATACGGTATATAGCATTTAGTACAATATGTCCAAATAAGTTTTTCATTTTTTGTTGTCTTTGTTTAGATCTTTATCTAGGCTGTCTATTTTTTTGTTATCATATGTTTTACAAGGCATCATTTTTATAGTAATAGGAATATGAATACATATATTTTTTGGTTTACAGGATTTAAGATGTTATTTTTTTATATATTTTTGTGGTTGTATCTTAGCAAG
>M01075:27:000000000-A4DAU:1:1101:11057:15179 1:N:0:8
AGAGTACACAGTTTGGGTTACACACTTGATTACCGGATGCGATAGAAGGACCAATACCTGTCTCTGCATTAATACATGCTGCCACGTTAGTTGTATGTGGAATAATATTAGGTAGTTTTGTATTTTGATGTTTTGAATTTTGATTTAGCTATTTTTATAGTATAATTTGTTGAGCAGTTGGAATAATAGTGTTAATGAGTCTATGTGTTTTTTATACGGTATATAGCATTTAGTACAATATGTCCAAATAAGTTTTTCATTTTTTGTTGTCTTTGTTTAGATCTTTATCTAGGCTGTCTATTTTTTTGTTATCATATGTTTTACAAGGCATCATTTTTATAGTAATAGGAATATGAATACATATATTTTTTGGTTTACAGGATTTAAGATGTTATTTTTTTATATATTTTTGTGGTTGTATCTTGGCAAG
>M01075:27:000000000-A4DAU:1:1101:6561:15181 1:N:0:8
AGAGTACACAGTTTGGATTACACATTTGATTACCGGATGCGATAGAAGGACCAATACCTGTCTCTGCATTAATACATGCTGCCACGTTAGTTGTATGTGGAATAATATTAGGTAGTTTTGTATTTTGATGTTTTGAATTTTGATTTAGCTATTTTTATAGTATAATTTGTTGAGCAGTTGGAATAATAGTGTTAATGAGTCTATGTGTTTTTTATACGGTATATAGCATTTAGTACAATATGTCCAAATAAGTTTTTCATTTTTTGTTGTCTTTGTTTAGATCTTTATCTAGGCTGTCTATTTTTTTGTTATCATATGTTTTACAAGGCATCATTTTTATAGTAATAGGAATATGAATACATATATTTTTTGGTTTACAGGATTTAAGATGTTATTTTTTTATATATTTTTGTGGTTGTATTTTAGCAAG
>M01075:27:000000000-A4DAU:1:1101:18203:15234 1:N:0:8
AAAGTACACAGTTTGGATTGCACATTTGACTACCGGATGCGATAGAAGGACCAATACCTGTCTCTGCATTAATACATGCTGCCACGTTAGTTGTATGTGGAATAATATTAGGTAGTTTTGTATTTTGATGTTTTGAATTTTGATTTAGCTATTTTTATAGTATAATTTGTTGAGCAGTTGGAATAATAGTGTTAATGAGTCTATGTGTTTTTTATACGGTATATAGCATTTAGTACAATATGTCCAAATAAGTTTTTCATTTTTTGTTGTCTTTGTTTAGATCTTTATCTAGGCTGTCTATTTTTTTGTTATCATATGTTTTACAAGGCATCATTTTTATAGTAATAGGAATATGAATACATATATTTTTTGGTTTACAGGATTTAAGATGTTATTTTTTTATATATTTTTGTGGTTGTATTTTAGCAAG
>M01075:27:000000000-A4DAU:1:1101:15989:15239 1:N:0:8
AGAGTACACAGTTTGGATTACACATTTGATTACCGGATGCGATAGAAGGACCAATACCTGTCTCTGCATTAATACATGCTGCCACGTTAGTTGTATGTGGAATAATATTAGGTAGTTTTGTATTTTGATGTTTTGAATTTTGATTTAGCTATTTTTATAGTATAATTTGTTGAGCAGTTGGAATAATAGTGTTAATGAGTCTATGTGTTTTTTATACGGTATATAGCATTTAGTACAATATGTCCAAATAAGTTTTTCATTTTTTGTTGTCTTTGTTTAGATCTTTATCTAGGCTGTCTATTTTTTTGTTATCATATGTTTTACAAGGCATCATTTTTATAGTAATAGGAATATGAATACATATATTTTTTGGTTTACAGGATTTAAGATGTTATTTTTTTATATATTTTTGTGGTTGTATTTTAGCAAG
>M01075:27:000000000-A4DAU:1:1101:7168:15259 1:N:0:8
AAAGTACACAGTTTGGATTACACATTTGATTACCGGATGCGATAGAAGGACCAATACCTGTCTCTGCATTAATACATGCTGCCACGTTAGTTGTATGTGGAATAATATTAGGTAGTTTTGTATTTTGATGTTTTGAATTTTGATTTAGCTATTTTTATAGTATAATTTGTTGAGCAGTTGGAATAATAGTGTTAATGAGTCTATGTGTTTTTTATAACGGTATATAGCATTTAGTACAATATGTCCAAATAAGTTTTTCATTTTTGTTGTCTTTGTTTAGATCTTTATCTAGGCTGTCTATTTTTTTGTTATCATATGTTTTACAAGGCATCATTTTTATAGTAATAGGAATATGAATACATATATTTTTTGGTTTACAGGATTTAAGATGTTATTTTTTTATATATTTTTGTGGTTGTATTTTAGCAAG
>M01075:27:000000000-A4DAU:1:1101:16008:15292 1:N:0:8
AAAGTACACAGTTTGGATTGCACATTTGATTACCGGATGCGATAGAAGGACCAATACCTGTCTCTGCATTAATACATGCTGCCACGTTAGTTGTATGTGGAATAATATTAGGTAGTTTTGTATTTTGATGTTTTGAATTTTGATTTAGCTATTTTTATAGTATAATTTGTTGAGCAGTTGGAATAATAGTGTTAATGAGTCTATGTGTTTTTTATACGGTATATAGCATTTAGTACAATATGTCCAAATAAGTTTTTCATTTTTTGTTGTCTTTGTTTAGATCTTTATCTAGGCTGTCTATTTTTTTGTTATCATATGTTTTACAAGGCATCATTTTTATAGTAATAGGAATATGAATACATATATTTTTTGGTTTACAGGATTTAAGATGTTATTTTTTTATATATTTTTGTGGTTGTATTTTAGCAAG
>M01075:27:000000000-A4DAU:1:1101:15686:15294 1:N:0:8
AAAGTACACAGTTTGGATTACACATTTGATTACCGGATGCGATAGAAGGACCAATACCTGTCTCTGCATTAATACATGCTGCCACGTTAGTTGTATGTGGAATAATATTAGGTAGTTTTGTATTTTGATGTTTTGAATTTTGATTTAGCTATTTTTATAGTATAATTTGTTGAGCAGTTGGAATAATAGTGTTAATGAGTCTATGTGTTTTTTATACGGTATATAGCATTTAGTACAATATGTCCAAATAAGTTTTTCATTTTTTGTTGTCTTTGTTTAGATCTTTATCTAGGCTGTCTATTTTTTTGTTATCATATGTTTTACAAGGCATCATTTTTATAGTAATAGGAATATGAATACATATATTTTTTGGTTTACAGGATTTAAGATGTTATTTTTTTATATATTTTTGTGGTTGTATCTTAGCAAG
>M01075:27:000000000-A4DAU:1:1101:17413:15325 1:N:0:8
AGAGTACACAGTTTGGATTACACATTTGATTACCGGATGCGATAGAAGGACCAATACCTGTCTCTGCATTAATACATGCTGCCACGTTAGTTGTATGTGGAATAATATTAGGTAGTTTTGTATCTTGATGTTTTGAATTTTGATTTAGCTATTTTTATAGTATAATTTGTTGAGCAGTTGGAATAATAGTGTTAATGAGTCTATGTGTTTTTTATACGGTATATAGCATTTAGTACAATATGTCCAAATAAGTTTTTCATTTTTTGTTGTCTTTGTTTAGATCTTTATCTAGGCTGTCTATTTTTTTGTTATCATATGTTTTACAAGGCATCATTTTTATAGTAATAGGAATATGAATACATATATTTTTTGGTTTACAGGATTTAAGATGTTATTTTTTTATATATTTTTGTGGTTGTATTTTAGCAAG
>M01075:27:000000000-A4DAU:1:1101:29449:15327 1:N:0:8
AAAGTACACAGTTTGGATTGCATATTTGATTACCGGATGCGATAGAAGGACCAATACCTGTCTCTGCATTAATACATGCTGCCACGTTAGTTGTATGTGGAATAATATTAGGTAGTTTTGTATTTTGATGTTTTGAATTTTGATTTAGCTATTTTTATAGTATAATTTGTTGAGCAGTTGGAATAATAGTGTTAATGAGTCTATGTGTTTTTTATACGGTATATAGCATTTAGTACAATATGTCCAAATAAGTTTTTCATTTTTTGTTGTCTTTGTTTAGATCTTTATCTAGGCTGTCTATTTTTTTGTTATCATATGTTTTACAAGGCATCATTTTTATAGTAATAGGAATATGAATACATATATTTTTTGGTTTACAGGATTTAAGATGTTATTTTTTTATATATTTTTGTGGTTGTATTTTAGCAAG
>M01075:27:000000000-A4DAU:1:1101:23946:15395 1:N:0:8
AGAGTACACAGTTTGGGTTACACATTTGATTACCGGATGCGATAGGAGGACCAATACCTGTCTCTGCATTAATACATGCTGCCACGTTAGTTGTATGTGGAATAATATTAGGTAGTTTTGTATTTTGATGTTTTGAATTTTGATTTAGCTATTTTTATAGTATAATTTGTTGAGCAGTTGGAATAATAGTGTTAATGAGCCTATGTGTTTTTTATACGGTATATAGCATTTAGTACAATATGTCCAAATAAGTTTTTCATTTTTTGTTGTCTTTGTTTAGATCTTTATCTAGGCTGTCTATTTTTTTGTTATCATATGTTTTACAAGGCATCATTTTTATAGTAATAGGAATATGAATACATATATTTTTTGGTTTACAGGATTTAAGATGTTATTTTTTTATATATTTTTGTGGTTGTATTTTAGCAAG
>M01075:27:000000000-A4DAU:1:1101:23926:15405 1:N:0:8
AGAGTACACAGTTTGGGTTACACATTTGATTACCGGATGCGATAGGAGGACCAATACCTGTCTCTGCATTAATACATGCTGCCACGTTAGTTGTATGTGGAATAATATTAGGTAGTTTTGTATTTTGATGTTTTGAATTTTGATTTAGCTATTTTTATAGTATAATTTGTTGAGCAGTTGGAATAATAGTGTTAATGAGCCTATGTGTTTTTTATACGGTATATAGCATTTAGTACAATATGTCCAAATAAGTTTTTCATTTTTTGTTGTCTTTGTTTAGATCTTTATCTAGGCTGTCTATTTTTTTGTTATCATATGTTTTACAAGGCATCATTTTTATAGTAATAGGAATATGAATACATATATTTTTTGGTTTACAGGATTTAAGATGTTATTTTTTTATATATTTTTGTGGTTGTATTTTAGCAAG
>M01075:27:000000000-A4DAU:1:1101:25103:15448 1:N:0:8
AAAGTACACAGTTTGGATTGCACATTTGATTACCGGATGCGATAGAAGGACCAATACCTGTCTCTGCATTAATACATGCTGCCACGTTAGTTGTATGTGGAATAATATTAGGTAGTTTTGTATTTTGATGTTTTGAATTTTGATTTAGCTATTTTTATAGTATAATTTGTTGAGCAGTTGGAATAATAGTGTTAATGAGTCTATGTGTTTTTTATACGGTATATAGCATTTAGTACAATATGTCCAAATAAGTTTTTCATTTTTTGTTGTCTTTGTTTAGATCTTTATCTAGGCTGTCTATTTTTTTGTTATCATATGTTTTACAAGGCATCATTTTTATAGTAATAGGAATATGAATACATATATTTTTTGGTTTACAGGATTTAAGATGTTATTTTTTTATATATTTTTGTGGTTGTATTTTAGCAAG
>M01075:27:000000000-A4DAU:1:1101:18852:15450 1:N:0:8
AGAGTACACAGTTTGGATTGCACATTTGATTACCGGATGCGATAGAAGGACCAATACCTGTCTCTGCATTAATACATGCTGCCACGTTAGTTGTATGTGGAATAATATTAGGTAGTTTTGTATTTTGATGTTTTGAATTTTGATTTAGCTATTTTTATAGTATAATTTGTTGAGCAGTTGGAATAATAGTGTTAATGAGTCTATGTGTTTTTTATACGGTATATAGCATTTAGTACAATATGTCCAAATAAGTTTTTCATTTTTTGTTGTCTTTGTTTAGATCTTTATCTAGGCTGTCTATTTTTTTGTTATCATATGTTTTACAAGGCATCATTTTTATAGTAATAGGAATATGAATACACATATTTTTTGGTTTACAGGATTTAAGATGTTATTTTTTTATATATTTTTGTGGTTGTATCTTAGCAAG
>M01075:27:000000000-A4DAU:1:1101:23719:15461 1:N:0:8
AGAGTACACAGTTTGGATTACACATTTGATTACCGGATGCGATAGAAGGACCAATACCTGTCTCTGCATTAATACATGCTGCCACGTTAGTTGTATGTGGAATAATATTAGGTAGTTTTGTATTTTGATGTTTTGAATTTTGATTTAGCTATTTTTATAGTATAATTTGTTGAGCAGTTGGAATAATAGTGTTAATGAGTCTATGTGTTTTTTATACGGTATATAGCATTTAGTACAATATGTCCAAATAAGTTTTTCATTTTTTGTTGTCTTTGTTTAGATCTTTATCTAGGCTGTCTATTTTTTTGTTATCATATGTTTTACAAGGCATCATTTTTATAGTAATAGGAATATGAATACATATATTTTTTGGTTTACAGGATTTAAGATGTTATTTTTTTATATATTTTTGTGGTTGTATTTTAGCAAG
>M01075:27:000000000-A4DAU:1:1101:23738:15464 1:N:0:8
AGAGTACACAGTTTGGATTACACATTTGATTACCGGATGCGATAGAAGGACCAATACCTGTCTCTGCATTAATACATGCTGCCACGTTAGTTGTATGTGGAATAATATTAGGTAGTTTTGTATTTTGATGTTTTGAATTTTGATTTAGCTATTTTTATAGTATAATTTGTTGAGCAGTTGGAATAATAGTGTTAATGAGTCTATGTGTTTTTTATACGGTATATAGCATTTAGTACAATATGTCCAAATAAGTTTTTCATTTTTTGTTGTCTTTGTTTAGATCTTTATCTAGGCTGTCTATTTTTTTGTTATCATATGTTTTACAAGGCATCATTTTTATAGTAATAGGAATATGAATACATATATTTTTTGGTTTACAGGATTTAAGATGTTATTTTTTTATATATTTTTGTGGTTGTATTTTAGCAAG
>M01075:27:000000000-A4DAU:1:1101:9664:15468 1:N:0:8
AAAGTACACAGTTTGGATTACACATTTGATTACCGGATGCGATAGAAGGACCAATACCTGTCTCTGCATTAATACATGCTGCCACGTTAGTTGTATGTGGAATAATATTAGGTAGTTTTGTATTTTGATGTTTTGAATTTTGATTTAGCTATTTTTATAGTATAATTTGTTGAGCAGTTGGAATAATAGTGTTAATGAGTCTATGTGTTTTTTATACGGTATATAGCATTTAGTACAATATGTCCAAATAAGTTTTTCATTTTTTGTTGTCTTTGTTTAGATCTTTATCTAGGCTGTCTATTTTTTTGTTATCATATGTTTTACAAGGCATCATTTTTATAGTAATAGGAATATGAATACATATATTTTTTGGTTTACAGGATTTAAGATGTTATTTTTTTATATATTTTTGTGGTTGTATCTTAGCAAG
>M01075:27:000000000-A4DAU:1:1101:9645:15473 1:N:0:8
AAAGTACACAGTTTGGATTACACATTTGATTACCGGATGCGATAGAAGGACCAATACCTGTCTCTGCATTAATACATGCTGCCACGTTAGTTGTATGTGGAATAATATTAGGTAGTTTTGTATTTTGATGTTTTGAATTTTGATTTAGCTATTTTTATAGTATAATTTGTTGAGCAGTTGGAATAATAGTGTTAATGAGTCTATGTGTTTTTTATACGGTATATAGCATTTAGTACAATATGTCCAAATAAGTTTTTCATTTTTTGTTGTCTTTGTTTAGATCTTTATCTAGGCTGTCTATTTTTTTGTTATCATATGTTTTACAAGGCATCATTTTTATAGTAATAGGAATATGAATACATATATTTTTTGGTTTACAGGATTTAAGATGTTATTTTTTTATATATTTTTGTGGTTGTATCTTAGCAAG
>M01075:27:000000000-A4DAU:1:1101:14905:15532 1:N:0:8
AGAGTACACAGTTTGGATTACACATTTGATTACCGGATGCGATAGAAGGACCAATACCTGTCTCTGCATTAATACATGCTGCCACGTTAGTTGTATGTGGAATAATATTAGGTAGTTTTGTATTTTGATGTTTTGAATTTTGATTTAGCTATTTTTATAGTATAATTTGTTGAGCAGTTGGAATAATAGTGTTAATGAGTCTATGTGTTTTTTATACGGTATATAGCATTTAGTACAATATGTCCAAATAAGTTTTTCATTTTTTGTTGTCTTTGTTTAGATCTTTATCTAGGCTGTCTATTTTTTTGTTATCATATGTTTTACAAGGCATCATTTTTATAGTAATAGGAATATGAATACATATATTTTTTGGTTTACAGGATTTAAGATGTTATTTTTTTATATATTTTTGTGGTTGTATTTTAGCGAG
>M01075:27:000000000-A4DAU:1:1101:23386:15549 1:N:0:8
AAAGTACACAGTTTGGATTACATATTTGATTACCGGATGCGATAGAAGGACCAATACCTGTCTCTGCATTAATACATGCTGCCACGTTAGTTGTATGTGGAATAATATTAGGTAGTTTTGTATTTTGATGTTTTGAATTTTGATTTAGCTATTTTTATAGTATAATTTGTTGAGCAGTTGGAATAATAGTGTTAATGAGTCTATGTGTTTTTTATACGGTATATAGCATTTAGTACAATATGTCCAAATAAGTTTTTCATTTTTTGTTGTCTTTGTTTAGATCTTTATCTAGGCTGTCTATTTTTTTGTTATCATATGTTTTACAAGGCATCATTTTTATAGTAATAGGAATATGAATACATATATTTTTTGGTTTACAGGATTTAAGATGTTATTTTTTTATATATTTTTGTGGTTGTATTTTAGCAAG
>M01075:27:000000000-A4DAU:1:1101:14908:15551 1:N:0:8
AGAGTACACAGTTTGGATTACACATTTGATTACCGGATGCGATAGAAGGACCAATACCTGTCTCTGCATTAATACATGCTGCCACGTTAGTTGTATGTGGAATAATATTAGGTAGTTTTGTATTTTGATGTTTTGAATTTTGATTTAGCTATTTTTATAGTATAATTTGTTGAGCAGTTGGAATAATAGTGTTAATGAGTCTATGTGTTTTTTATACGGTATATAGCATTTAGTACAATATGTCCAAATAAGTTTTTCATTTTTTGTTGTCTTTGTTTAGATCTTTATCTAGGCTGTCTATTTTTTTGTTATCATATGTTTTACAAGGCATCATTTTTATAGTAATAGGAATATGAATACATATATTTTTTGGTTTACAGGATTTAAGATGTTATTTTTTTATATATTTTTGTGGTTGTATTTTAGCGAG
>M01075:27:000000000-A4DAU:1:1101:3807:15555 1:N:0:8
AAGTACACAGTTTGGATTACACATTTGATTACCGGATGCGATAGAAGGACCAATACCTGTCTCTGCATTAATACATGCTGCCACGTTAGTTGTATGTGGAATAATATTAGGTAGTTTTGTATTTTGATGTTTTGAATTTTGATTTAGCTATTTTTATAGTATAATTTGTTGAGCAGTTGGAATAATAGTGTTAATGAGTCTATGTGTTTTTTATAAACGGTATATAGCATTTAGTACAATATGTCCAAATAAGTTTTTCATTTTTTGTTGTCTTTGTTTAGATCTTTATCTAGGCTGTCTATTTTTTTGTTATCATATGTTTTACAAGGCATCATTTTTATAGTAATAGGAATATGAATACATATATTTTTTGGTTTACAGGATTTAAGATGTTATTTTTTTATATATTTTTGTGGTTGTATTTTAGCAA
>M01075:27:000000000-A4DAU:1:1101:10668:15564 1:N:0:8
AAAGTACACAGTTTGGGTTACACATTTGATTACCGGATGCGATAGAAGGACCAATACCTGTCTCTGCATTAATACATGCTGCCACGTTAGTTGTATGTGGAATAATATTAGGTAGTTTTGTATTTTGATGTTTTGAATTTTGATTTAGCTATTTTTATAGTATAATTTGTTGAGCAGTTGGAATAATAGTGTTAATGAGTCTATGTGTTTTTTATAACGGTATATAGCATTTAGTACAATATGTCCAAATAAGTTTTTCATTTTTTGTTGTCTTTGTTTAGATCTTTATCTAGGCTGTCTATTTTTTTGTTATCATATGTTTTACAAGGCATCATTTTTATAGTAATAGGAATATGAATACATATATTTTTTGGTTTACAGGATTTAAGATGTTATTTTTTATATATTTTTGTGGTTGTATCTTGGCAAG
>M01075:27:000000000-A4DAU:1:1101:4035:15572 1:N:0:8
AAAGTACACAGTTTGGACTACACATTTGATTACCGGATGCGATAGAAGGACCAATACCTGTCTCTGCATTAATACATGCTGCCACGTTAGTTGTATGTGGAATAATATTAGGTAGTTTTGTATTTTGATGTTTTGAATTTTGATTTAGCTATTTTTATAGTATAATTTGTTGAGCAGTTGGAATAATAGTGTTAATGAGTCTATGTGTTTTTTATACGGTATATAGCATTTAGTACAATATGTCCAAATAAGTTTTTCATTTTTTGTTGTCTTTGTTTAGATCTTTATCTAGGCTGTCTATTTTTTTGTTATCATATGTTTTACAAGGCATCATTTTTATAGTAATAGGAATATGAATACATATATTTTTTGGTTTACAGGATTTAAGATGTTATTTTTTTATATATTTTTGTGGTTGTATTTTAGCAAG
>M01075:27:000000000-A4DAU:1:1101:8472:15598 1:N:0:8
AGAGTACACAGTTTGGGTTACACATTTGACTACCGGATGCGATAGAAGGACCAATACCTGTCTCTGCATTAATACATGCTGCCACGTTAGTTGTATGTGGAATAATATTAGGTAGTTTTGTATTTTGATGTTTTGAATTTTGATTTAGCTATTTTTATAGTATAATTTGTTGAGCAGTTGGAATAATAGTGTTAATGAGTCTATGTGTTTTTTATACGGTATATAGCATTTAGTACAATATGTCCAAATAAGTTTTTCATTTTTTGTTGTCTTTGTTTAGATCTTTATCTAGGCTGTCTATTTTTTTGTTATCATATGTTTTACAAGGCATCATTTTTATAGTAATAGGAATATGAATACATATATTTTTTGGTTTACAGGATTTAAGATGTTATTTTTTTATATATTTTTGTGGTTGTATTTTAGCAAG
>M01075:27:000000000-A4DAU:1:1101:8922:15600 1:N:0:8
AAAGTACACAGTTTGGATTACACATTTGATTACCGGATGCGATAGAAGGACCAATACCTGTCTCTGCATTAATACATGCTGCCACGTTAGTTGTATGTGGAATAATATTAGGTAGTTTTGTATTTTGATGTTTTGAATTTTGATTTAGCTATTTTTATAGTATAATTTGTTGAGCAGTTGGAATAATAGTGTTAATGAGTCTATGTGTTTTTTATACGGTATATAGCATTTAGTACAATATGTCCAAATAAGTTTTTCATTTTTTGTTGTCTTTGTTTAGATCTTTATCTAGGCTGTCTATTTTTTTGTTATCATATGTTTTACAAGGCATCATTTTTATAGTAATAGGAATATGAATACATATATTTTTTGGTTTACAGGATTTAAGATGTTATTTTTTTATATATTTTTGTGGTTGTATTTTAGCAAG
>M01075:27:000000000-A4DAU:1:1101:2572:15607 1:N:0:8
AAAGTACACAGTTTGGGTTACACATTTGATTACCGGATGCGATAGAAGGACCAATACCTGTCTCTGCATTAATACATGCTGCCACGTTAGTTGTATGTGGAATAATATTAGGTAGTTTTGTATTTTGATGTTTTGAATTTTGATTTAGCTATTTTTATAGTATAATTTGTTGAGCAGTTGGAATAATAGTGTTAATGAGTCTATGTGTTTTTTATACGGTATATAGCATTTAGTACAATATGTCCAAATAAGTTTTTCATTTTTTGTTGTCTTTGTTTAGATCTTTATCTAGGCTGTCTATTTTTTTGTTATCATATGTTTTACAAGGCATCATTTTTATAGTAATAGGAATATGAATACATATATTTTTTGGTTTACAGGATTTAAGATGTTATTTTTTTATATATTTTTGTGGTTGTATTTTAGCAAG
>M01075:27:000000000-A4DAU:1:1101:12425:15632 1:N:0:8
AGAGTACACAGTTTGGATTACACATTTGATTACCGGATGCGATAGAAGGACCAATACCTGTCTCTGCATTAATACATGCTGCCACGTTAGTTGTATGTGGAATAATATTAGGTAGTTTTGTATTTTGATGTTTTGAGTTTTGATTTAGCTATTTTTATAGTATAATTTGTTGAGCAGTTGGAATAATAGTGTTAATGAGTCTATGTGTTTTTTATACGGTATATAGCGTTTAGTACAATATGTCCAAATAAGTTTTTCATTTTTTGTTGTCTTTGTTTAGATCTTTATCTAGGCTGTCTATTTTTTTGTTATCATATGTTTTACAAGGCATCATTTTTATAGTAATAGGAATATGAATACATATATTTTTTGGTTTACAGGATTTAAGATGTTATTTTTTTATATATTTTTGTGGTTGTATCTTAGCAAG
>M01075:27:000000000-A4DAU:1:1101:16590:15648 1:N:0:8
AGAGTACACAGTTTGGATTACACATTTGATTACCGGATGCGATAGAAGGACCAATACCTGTCTCTGCATTAATACATGCTGCCACGTTAGTTGTATGTGGAATAATATTAGGTAGTTTTGTATTTTGATGTTTTGAATTTTGATTTAGCTATTTTTATAGTATAATTTGTTGAGCAGTTGGAATAATAGTGTTAATGAGTCTATGTGTTTTTTATACGGTATATAGCATTTAGTACAATATGTCCAAATAAGTTTTTCATTTTTTGTTGTCTTTGTTTAGATCTTTATCTAGGCTGTCTATTTTTTTGTTATCATATGTTTTACAAGGCATCATTTTTATAGTAATAGGAATATGAATACATATATTTTTTGGTTTACAGGATTTAAGATGTTATTTTTTTATATATTTTTGTGGTTGTATTTTAGCAAG
>M01075:27:000000000-A4DAU:1:1101:16608:15654 1:N:0:8
AGAGTACACAGTTTGGATTACACATTTGATTACCGGATGCGATAGAAGGACCAATACCTGTCTCTGCATTAATACATGCTGCCACGTTAGTTGTATGTGGAATAATATTAGGTAGTTTTGTATTTTGATGTTTTGAATTTTGATTTAGCTATTTTTATAGTATAATTTGTTGAGCAGTTGGAATAATAGTGTTAATGAGTCTATGTGTTTTTTATACGGTATATAGCATTTAGTACAATATGTCCAAATAAGTTTTTCATTTTTTGTTGTCTTTGTTTAGATCTTTATCTAGGCTGTCTATTTTTTTGTTATCATATGTTTTACAAGGCATCATTTTTATAGTAATAGGAATATGAATACATATATTTTTTGGTTTACAGGATTTAAGATGTTATTTTTTTATATATTTTTGTGGTTGTATTTTAGCAAG
>M01075:27:000000000-A4DAU:1:1101:12414:15689 1:N:0:8
AAAGTACACAGTTTGGATTGCACATTTGATTACCGGATGCGATAGAAGGACCAATACCTGTCTCTGCATTAATACATGCTGCCACGTTAGTTGTATGTGGAATAATATTAGGTAGTTTTGTATTTTGATGTTTTGAATTTTGATTTAGCTATTTTTATAGTATAATTTGTTGAGCAGTTGGAATAATAGCGTTAATGAGTCTATGTGTTTTTTATACGGTATATAGCATTTAGTACAATATGTCCAAATAAGTTTTTCATTTTTTGTTGTCTTTGTTTAGATCTTTATCTAGGCTGTCTATTTTTTTGTTATCATATGTTTTACAAGGCATCATTTTTATAGTAATAGGAATATGAATACATATATTTTTTGGTTTACAGGATTTAAGATGTTATTTTTTTATATATTTTTGTGGTTGTATTTTAGCAAG
>M01075:27:000000000-A4DAU:1:1101:6033:15709 1:N:0:8
AAAGTACACAGTTTGGATTACACATTTGATTACCGGATGCGATAGAAGGACCAATACCTGTCTCTGCATTAATACATGCTGCCACGTTAGTTGTATGTGGAATAATATTAGGTAGTTTTGTATTTTGATGTTTTGAATTTTGATTTAGCTATTTTTATAGTATAATTTGTTGAGCAGTTGGAATAATAGTGTTAATGAGTCTATGTGTTTTTTATACGGTATATAGCATTTAGTACAATATGTCCAAATAATTTTTTCATTTTTTGTTGTCTTTGTTTAGATCTTTATCTAGGCTGTCTATTTTTTTGTTATCATATGTTTTACAAGGCATCATTTTTATAGTAATAGGAATATGAATACATATATTTTTTGGTTTACAGGATTTAAGATGTTATTTTTTTATATATTTTTGTGGTTGTATTTTAGCAAG
>M01075:27:000000000-A4DAU:1:1101:12213:15739 1:N:0:8
AAAGTACACAGTTTGGATTACATATTTGATTACCGGATGCGATAGAAGGACCAATACCTGTCTCTGCATTAATACATGCTGCCACGTTAGTTGTATGTGGAATAATATTAGGTAGTTTTGTATTTTGATGTTTTGAATTTTGATTTAGCTATTTTTATAGTATAATTTGTTGAGCAGTTGGAATAATAGTGTTAATGAGTCTATGTGTTTTTTATACGGTATATAGCATTTAGTACAATATGTCCAAATAAGTTTTTCATTTTTTGTTGTCTTTGTTTAGATCTTTATCTAGGCTGTCTATTTTTTTGTTATCATATGTTTTACAAGGCATCATTTTTATAGTAATAGGAATATGAATACATATATTTTTTGGTTTACAGGATTTAAGATGTTATTTTTTTATATATTTTTGTGGTTGTATTTTAGCAAG
>M01075:27:000000000-A4DAU:1:1101:21173:15793 1:N:0:8
AAAGTACACAGTTTGGATTACACATTTGATTACCGGATGCGATAGAAGGACCAATACCTGTCTCTGCATTAATACATGCTGCCACGTTAGTTGTATGTGGAATAATATTAGGTAGTTTTGTATTTTGATGTTTTGAATTTTGATTTAGCTATTTTTATAGTATAATTTGTTGAGCAGTTGGAATAATAGTGTTAATGAGTCTATGTGTTTTTTATACGGTATATAGCATTTAGTACAATATGTCCAAATAAGTTTTTCATTTTTTGTTGTCTTTGTTTAGATCTTTATCTAGGCTGTCTATTTTTTTGTTATCATATGTTTTACAAGGCATCATTTTTATAGTAATAGGAATATGAATACATATATTTTTTGGTTTACAGGGTTTAAGATGTTATTTTTTTATATATTTTTGTGGTTGTATTTTAGCAAG
>M01075:27:000000000-A4DAU:1:1101:8091:15798 1:N:0:8
AGAGTACACAGTTTGGGTTGCACATTTGATTACCGGATGCGATAGAAGGACCAATACCTGTCTCTGCATTAATACATGCTGCCACGTTAGTTGTATGTGGAATAATATTAGGTAGTTTTGTATTTTGATGTTTTGAATTTTGATTTAGCTATTTTTATAGTATAATTTGTTGAGCAGTTGGAATAATAGTGTTAATGAGTCTATGTGTTTTTTATACGGTATATAGCATTTAGTACAATATGTCCAAATAAGTTTTTCATTTTTTGTTGTCTTTGTTTAGATCTTTATCTAGGCTGTCTATTTTTTTGTTATCATATGTTTTACAAGGCATCATTTTTATAGTAATAGGAATATGAATACATATATCTTTTGGTTTACAGGATTTAAGATGTTATTTTTTTATATATTTTTGTGGTTGTATCTTGGCAAG
>M01075:27:000000000-A4DAU:1:1101:24390:15807 1:N:0:8
AAAGTACACAGTTTGGATTACACATTTGATTACCGGATGCGATAGAAGGACCAATACCTGTCTCTGCATTAATACATGCTGCCACGTCAGTTGTATGTGGAATAATATTAGGTAGTTTTGTATTTTGATGTTTTGAATTTTGATTTAGCTATTTTTATAGTATAATTTGTTGAGCAGTTGGAATAATAGTGTTAATGAGTCTATGTGTTTTTTATACGGTATATAGCATTTAGTACAATATGTCCAAATAAGTTTTTCATTTTTTGTTGTCTTTGTTTAGATCTTTATCTAGGCTGTCTATTTTTTTGTTATCATATGTTTTACAAGGCATCATTTTTATAGTAATAGGAATATGAATACATATATTTTTTGGTTTACAGGATTTAAGATGTTATTTTTTTATATATTTTTGTGGTTGTATTTTAGCAAG
>M01075:27:000000000-A4DAU:1:1101:20027:15810 1:N:0:8
AAAGTACACAGTTTGGATTGCACATTTGATTACCGGATGCGATAGAAGGACCAATACCTGTCTCTGCATTAATACATGCTGCCACGTTAGTTGTATGTGGAATAATATTAGGTAGTTTTGTATTTTGATGTTTTGAATTTTGATTTAGCTATTTTTATAGTATAATTTGTTGAGCAGTTGGAATAATAGTGTTAATGAGTCTATGTGTTTTTTATACGGTATATAGCATTTAGTACAATATGTCCAAATAAGTTTTTCATTTTTTGTTGTCTTTGTTTAGATCTTTATCTAGGCTGTCTATTTTTTTGTTATCATATGTTTTACAAGGCATCATTTTTATAGTAATAGGAATATGAATACATATATTTTTTGGTTTACAGGATTTAAGATGTTATTTTTTTATATATTTTTGTGGTTGTATTTTAGCAAG
>M01075:27:000000000-A4DAU:1:1101:26416:15849 1:N:0:8
AGAGTACACAGTTTGGATTGCACATTTGATTACCGGATGCGATAGAAGGACCAATACCTGTCTCTGCATTAATACATGCTGCCACGTTAGTTGTATGTGGAATAATATTAGGTAGTTTTGTATTTTGATGTTTTGAATTTTGATTTAGCTATTTTTATAGTATAATTTGTTGAGCAGTTGGAATAATAGTGTTAATGAGTCTATGTGTTTTTTATACGGTATATAGCATTTAGTACAATATGTCCAAATAAGTTTTTCATTTTTTGTTGTCTTTGTTTAGATCTTTATCTAGGCTGTCTATTTTTTTGTTATCATATGTTTTACAAGGCATCATTTTTATAGTAATAGGAATATGAATACATATATTTTTTGGTTTACAGGATTTAAGATGTTATTTTTTTATATATTTTTGTGGTTGTATTTTAGCAAG
>M01075:27:000000000-A4DAU:1:1101:6434:15859 1:N:0:8
AGAGTACACAGTTTGGATTGCACATTTGATTACCGGATGCGATAGAAGGACCAATACCTGTCTCTGCATTAATACATGCTGCCACGTTAGTTGTATGTGGAATAATATTAGGTAGTTTTGTATTTTGATGTTTTGAATTTTGATTTAGCTATTTTTATAGTATAATTTGTTGAGCAGTTGGAATAATAGTGTTAATGAGTCTATGTGTTTTTTATACGGTATATAGCATTTAGTACAATATGTCCAAATAAGTTTTTCATTTTTTGTTGTCTTTGTTTAGATCTTTATCTAGGCTGTCTATTTTTTTGTTATCATATGTTTTACAAGGCATCATTTTTATAGTAATAGGAATATGAATACATATATTTTTTGGTTTACAGGATTTAAGATGTTATTTTTTTATATATTTTTGTGGTTGTATCTTAGCAAG
>M01075:27:000000000-A4DAU:1:1101:6457:15861 1:N:0:8
AGAGTACACAGTTTGGATTGCACATTTGATTACCGGATGCGATAGAAGGACCAATACCTGTCTCTGCATTAATACATGCTGCCACGTTAGTTGTATGTGGAATAATATTAGGTAGTTTTGTATTTTGATGTTTTGAATTTTGATTTAGCTATTTTTATAGTATAATTTGTTGAGCAGTTGGAATAATAGTGTTAATGAGTCTATGTGTTTTTTATACGGTATATAGCATTTAGTACAATATGTCCAAATAAGTTTTTCATTTTTTGTTGTCTTTGTTTAGATCTTTATCTAGGCTGTCTATTTTTTTGTTATCATATGTTTTACAAGGCATCATTTTTATAGTAATAGGAATATGAATACATATATTTTTTGGTTTACAGGATTTAAGATGTTATTTTTTTATATATTTTTGTGGTTGTATCTTAGCAAG
>M01075:27:000000000-A4DAU:1:1101:7716:15865 1:N:0:8
AAAGTACACAGTTTGGATTACACATTTGATTACCGGATGCGATAGAAGGACCAATACCTGTCTCTGCATTAATACATGCTGCCACGTTAGTTGTATGTGGAATAATATTAGGTAGTTTTGTATTTTGATGTTTTGAATTTTGATTTAGCTATTTTTATAGTATAATTTGTTGAGCTGTTGGAATAATAGTGTTAATGAGTCTATGTGTTTTTTATACGGTATATAGCATTTAGTACAATATGTCCAAATAAGTTTTTCATTTTTTGTTGTCTTTGTTTAGATCTTTATCTAGGCAGTCTATTTTTTTGTTATCATATGTTTTACAAGGCATCATTTTTATAGTAATAGGAATATGAATACATATATTTTTTGGTTTACAGGATTTAAGATGTTATTTTTTTATATATTTTTGTGGTTGTATTTTAGCAAG
>M01075:27:000000000-A4DAU:1:1101:14539:15877 1:N:0:8
AAAGTACACAGTTTGGATTACACATTTGATTACCGGATGCGATAGAAGGACCAATACCTGTCTCTGCATTAATACATGCTGCCACGTTAGTTGTATGTGGAATAATATTAGGTAGTTTTGTATTTTGATGTTTTGAATTTTGATTTAGCTATTTTTATAGTATAATTTGTTGAGCAGTTGGAATAATAGTGTTAATGAGTCTATGTGTTTTTTATACGGTATATAGCATTTAGTACAATATGTCCAGATAAGTTTTTCATTTTTTGTTGTCTTTGTTTAGATCTTTATCTAGGCTGTCTATTTTTTTGTTATCATATGTTTTACAAGGCATCATTTTTATAGTAATAGGAATATGAATACATATATTTTTTGGTTTACAGGATTTAAGATGTTATTTTTTTATATATTTTTGTGGTTGTATTTTAGCAAG
>M01075:27:000000000-A4DAU:1:1101:14320:15895 1:N:0:8
AAAGTACACAGTTTGGGTTACACATTTGATTACCGGATGCGATAGAAGGACCAATACCTGTCTCTGCATTAATACATGCTGCCACGTTAGTTGTATGTGGAATAATATTAGGTAGTTTTGTATTTTGATGTTTTGAATTTTGATTTAGCTATTTTTATAGTATAATTTGTTGAGCAGTTGGAATAATAGTGTTAATGAGTCTATGTGTTTTTTATACGGTATATAGCATTTAGTACAATATGTCCAAATAAGTTTTTCATTTTTTGTTGTCTTTGTTTAGATCTTTATCTAGGCTGTCTATTTTTTTGTTATCATATGTTTTACAAGGCATCATTTTTATAGTAATAGGAATATGAATACATATATTTTTTGGTTTACAGGATTTAAGATGTTATTTTTTTATATATTTTTGTGGTTGTATTTTAGCAAG
>M01075:27:000000000-A4DAU:1:1101:27930:15922 1:N:0:8
AGAGTACACAGTTTGGATTACACATTTGATTACCGGATGCGATAGAAGGACCAATACCTGTCTCTGCATTAATACATGCTGCCACGTTAGTTGTATGTGGAATAATATTAGGTAGTTTTGTATTTTGATGTTTTGAATTTTGATTTAGCTATTTTTATAGTATAATTTGTTGAGCAGTTGGAATAATAGTGTTAATGAGTCTATGTGTTTTTTATACGGTATATAGCATTTAGTACAATATGTCCAAATAAGTTTTTCATTTTTTGTTGTCTTTGTTTAGATCTTTATCTAGGCTGTCTATTTTTTTGTTATCATATGTTTTACAAGGCATCATTTTTATAGTAATAGGAATATGAATACATATATTTTTTGGTTTACAGGATTTAAGATGTTATTTTTTTATATATTTTTGTGGTTGTATTTTAGCAAG
>M01075:27:000000000-A4DAU:1:1101:5133:15945 1:N:0:8
AGAGTACACAGTTTGGGTTACACATTTGATTACCGGATGCGATAGAAGGACCAATACCTGTCTCTGCATTAATACATGCTGCCACGTTAGTTGTATGTGGAATAATATTAGGTAGTTTTGTATTTTGATGTTTTGAATTTTGATTTAGCTATTTTTATAGTATAATTTGTTGAGCAGTTGGAATAATAGTGTTAATGAGTCTATGTGTTTTTTATACGGTATATAGCATTTAGTACAATATGTCCAAATAAGTTTTTCATTTTTTGTTGTCTCTGTTTAGATCTTTATCTAGGCTGTCTATTTTTTTGTTATCATATGTTTTACAAGGCATCATTTTTATAGTAATAGGAATATGAATACATATATTTTTTGGTTTACAGGATTTAAGATGTTATTTTTTTATATATTTTTGTGGTTGTATTTTAGCAAG
>M01075:27:000000000-A4DAU:1:1101:9542:15963 1:N:0:8
AAAGTACACAGTTTGGGTTACACATTTGATTACCGGATGCGATAGAAGGACCAATACCTGCCTCTGCATTAATACATGCTGCCACGTTAGTTGTATGTGGAATAATATTAGGTAGTTTTGTATTTTGATGTTTTGAATTTTGATTTAGCTATTTTTATAGTATAATTTGTTGAGCAGTTGGAATAATAGTGTTAATGAGTCTATGTGTTTTTTATACGGTATATAGCATTTAGTACAATATGTCCAAATAAGTTTTTCATTTTTTGTTGTCTTTGTTTAGATCTTTATCTAGGCTGTCTATTTTTTTGTTATCATATGTTTTACAAGGCATCATTTTTATAGTAATAGGAATATGAATACATATATTTTTTGGTTTACAGGATTTAAGATGTTATTTTTTTATATATTTTTGTGGTTGTATTTTGGCAAG
>M01075:27:000000000-A4DAU:1:1101:13842:15966 1:N:0:8
AAAGTACACAGTTTGGGCTGCACATTTGATTACCGGATGCGATAGAAGGACCAATACCTGTCTCTGCATTAATACATGCTGCCACGTTAGTTGTATGTGGAATAATATTAGGTAGTTTTGTATTTTGATGTTTTGAACTTTGATTTAGCTATTTTTATAGTATAATTTGTTGAGCAGTTGGAATAATAGTGTTAATGAGTCTATGTGTTTTTTATACGGTATATAGCATTTAGTACAATATGTCCAAATAAGTTTTTCATTTTTTGTTGTCTTTGTTTAGATCTTTATCTAGGCTGTCTATTTTTTTGTTATCATATGTTTTACAAGGCATCATTTTTATAGTAATAGGAATATGAATACATATATTTTTTGGTTTACAGGATTTAAGATGTTATTTTTTTATATATTTTTGTGGTTGTATTTTAGCAAG
>M01075:27:000000000-A4DAU:1:1101:9886:15975 1:N:0:8
AAAGTACACAGTTTGGGTTACACATTTGATTACCGGATGCGATAGAAGGACCAATACCTGTCTCTGCATTAATACATGCTGCCACGTTAGTTGTATGTGGAATAATATTAGGTAGTTTTGTATTTTGATGTTTTGAATTTTGATTTAGCTATTTTTATAGTATAATTTGTTGAGCAGTTGGAATAATAGTGTTAATGAGTCTATGTGTTTTTTATCGGTATATAGCATTTAGTACAATATGTCCAAATAAGTTTTTCATTTTTTGTTGTCTTTGTTTAGATCTTTATCTAGGCTGTCTATTTTTTTTGTTATCATATGTTTTACAAGGCATCATTTTTATAGTAATAGGAATATGAATACATATATTTTTTGGTTTACAGGATTTAAGATGTTATTTTTTTATATATTTTTGTGGTTGTATCTTAGCAAG
>M01075:27:000000000-A4DAU:1:1101:9530:15976 1:N:0:8
AAAGTACACAGTTTGGGTTACACATTTGATTACCGGATGCGATAGAAGGACCAATACCTGCCTCTGCATTAATACATGCTGCCACGTTAGTTGTATGTGGAATAATATTAGGTAGTTTTGTATTTTGATGTTTTGAATTTTGATTTAGCTATTTTTATAGTATAATTTGTTGAGCAGTTGGAATAATAGTGTTAATGAGTCTATGTGTTTTTTATACGGTATATAGCATTTAGTACAATATGTCCAAATAAGTTTTTCATTTTTTGTTGTCTTTGTTTAGATCTTTATCTAGGCTGTCCATTTTTTTGTTATCATATGTTTTACAAGGCATCATTTTTATAGTAATAGGAATATGAATACATATATTTTTTGGTTTACAGGATTTAAGATGTTATTTTTTTATATATTTTTGTGGTTGTATTTTGGCAAG
>M01075:27:000000000-A4DAU:1:1101:12237:15988 1:N:0:8
AAAGTACACAGTTTGGGTTACACATTTGATTACCGGATGCGATAGAAGGACCAATACCTGTCTCTGCATTAATACATGCTGCCACGTTAGTTGTATGTGGAATAATATTAGGTAGTTTTGTATTTTGATGTTTTGAATTTTGATTTAGCTATTTTTATAGTATAATTTGTTGAGCAGTTGGAATAATAGTGTTAATGAGTCTATGTGTTTTTTATACGGTATATAGCATTTAGTACAATATGTCCAAATAAGTTTTTCATTTTTTGTTGTCTTTGTTTAGATCTTTATCTAGGCTGTCTATTTTTTTGTTATCATATGTTTTACAAGGCATCATTTTTATAGTAATAGGAATATGAATACATATATTTTTTGGTTTACAGGATTTAAGATGTTATTTTTTTATATATTTTTGTGGTTGTATTTTAGCAAG
>M01075:27:000000000-A4DAU:1:1101:12219:15992 1:N:0:8
AAAGTACACAGTTTGGGTTACACATTTGATTACCGGATGCGATAGAAGGACCAATACCTGTCTCTGCATTAATACATGCTGCCACGTTAGTTGTATGTGGAATAATATTAGGTAGTTTTGTATTTTGATGTTTTGAATTTTGATTTAGCTATTTTTATAGTATAATTTGTTGAGCAGTTGGAATAATAGTGTTAATGAGTCTATGTGTTTTTTATACGGTATATAGCATTTAGTACAATATGTCCAAATAAGTTTTTCATTTTTTGTTGTCTTTGTTTAGATCTTTATCTAGGCTGTCTATTTTTTTGTTATCATATGTTTTACAAGGCATCATTTTTATAGTAATAGGAATATGAATACATATATTTTTTGGTTTACAGGATTTAAGATGTTATTTTTTTATATATTTTTGTGGTTGTATTTTAGCAAG
>M01075:27:000000000-A4DAU:1:1101:7722:15996 1:N:0:8
AGAGTACACAGTTTGGACTGCACATTTGATTACCGGATGCGATAGAAGGACCAATACCTGTCTCTGCATTAATACATGCTGCCACGTTAGTTGTATGTGGAATAATATTAGGTAGTTTTGTATTTTGGTGTTTTGAATTTTGATTTAGCTATTTTTATAGTATAATTTGTTGAGCAGTTGGAATAATAGTGTTAATGAGTCTATGTGTTTTTTATACGGTATATAGCATTTAGTACAATATGTCCAAATAAGTTTTTCATTTTTTGTTGTCTTTGTTTAGATCTTTATCTAGGCTGTCTATTTTTTTGTTATCATATGTTTTACAAGGCATCATTTTTATAGTAATAGGAATATGAATACATATATTTTTTGGTTTACAGGATTTAAGATGTTATTTTTTTATATATTTTTGTGGTTGTATTTTAGCAAG
>M01075:27:000000000-A4DAU:1:1101:11311:16007 1:N:0:8
AGAGTACACAGTTTGGATTGCACATTTGATTACCGGATGCGATAGAAGGACCAATACCTGTCTCTGCATTAATACATGCTGCCACGTTAGTTGTATGTGGAATAATATTAGGTAGTTTTGTATTTTGATGTTTTGAATTTTGATTTAGCTATTTTTATAGTATAATTTGTTGAGCAGTTGGAATAATAGTGTTAATGAGTCTATGTGTTTTTTATACGGTATATAGCATTTAGTACAATATGTCCAAATAAGTTTTTCATTTTTTGTTGTCTTTGTTTAGATCTTTATCTAGGCTGTCTATTTTTTTGTTATCATATGTTTTACAAGGCATCATTTTTATAGTAATAGGAATATGAATACATATATTTTTTGGTTTACAGGATTTAAGATGTTATTTTTTTATATATTTTCGTGGTTGTATTTTAGCAAG
>M01075:27:000000000-A4DAU:1:1101:7713:16012 1:N:0:8
AGAGTACACAGTTTGGACTGCACATTTGATTACCGGATGCGATAGAAGGACCAATACCTGTCTCTGCATTAATACATGCTGCCACGTTAGTTGTATGTGGAATAATATTAGGTAGTTTTGTATTTTGGTGTTTTGAATTTTGATTTAGCTATTTTTATAGTATAATTTGTTGAGCAGTTGGAATAATAGTGTTAATGAGTCTATGTGTTTTTTATACGGTATATAGCATTTAGTACAATATGTCCAAATAAGTTTTTCATTTTTTGTTGTCTTTGTTTAGATCTTTATCTAGGCTGTCTATTTTTTTGTTATCATATGTTTTACAAGGCATCATTTTTATAGTAATAGGAATATGAATACATATATTTTTTGGTTTACAGGATTTAAGATGTTATTTTTTTATATATTTTTGTGGTTGTATTTTAGCAAG
>M01075:27:000000000-A4DAU:1:1101:20156:16062 1:N:0:8
AGAGTACACAGTTTGGATTACACATTTGATTACCGGATGCGATAGAAGGACCAATACCTGTCTCTGCATTAATACATGCTGCCACGTTAGTTGTATGTGGAATAATATTAGGTAGTTTTGTATTTTGATGTTTTGAATTTTGATTTAGCTATTTTTATAGTATAATTTGTTGAGCAGTTGGAATAATAGTGTTAATGAGTCTATGTGTTTTTTATACGGTATATAGCATTTAGTACAATATGTCCAAATAAGTTTTTCATTTTTTGTTGTCTTTGTTTAGATCTTTTTCTAGGCTGTCTATTTTTTTGTTATCATATGTTTTACAAGGCATCATTTTTATAGTAATAGGAATATGAATACATATATTTTTTGGTTTACAGGATTTAAGATGTTATTTTTTTATATATTTTTGTGGTTGTATTTTAGCAAG
>M01075:27:000000000-A4DAU:1:1101:22322:16080 1:N:0:8
AAAGTACACAGTTTGGGTTACACATTTGATTACCGGATGCGATAGAAGGACCAATACCTGTCTCTGCATTAATACATGCTGCCACGTTAGTTGTATGTGGAATAATATTAGGTAGTTTTGTATTTTGATGTTTTGAATTTTGATTTAGCTATTTTTATAGTATAATTTGTTGAGCAGTTGGAATAATAGTGTTAATGAGTCTATGTGTTTTTTATACGGTATATAGCATTTAGTACAATATGTCCAAATAAGTTTTTCATTTTTTGTTGTCTTTGTTTAGATCTTTATCTAGGCTGTCTATTTTTTTGTTATCATATGTTTTACAAGGCATCATTTTTATAGTAATAGGAATATGAATACATATATTTTTTGGTTTACAGGATTTAAGATGTTATTTTTTTATATATTTTTGTGGTTGTATTTTAGCAAG
>M01075:27:000000000-A4DAU:1:1101:15880:16096 1:N:0:8
AGAGTACACAGTTTGGGTTACACATTTGATTACCGGATGCGATAGAAGGACCAATACCTGTCTCTGCATTAATACATGCTGCCACGTTAGTTGTATGTGGAATAATATTAGGTAGTTTTGTATTTTGATGTTTTGAATTTTGATTTAGCTATTTTTATAGTATAATTTGTTGAGCAGTTGGAATAATAGTGTTAATGAGTCTATGTGTTTTTTATAACGGTATATAGCATTTAGTACAATATGTCCAAATAAGTTTTACATTTTTTGTTGTCTTTGTTTAGATCTTTATCTAGGCTGTCTATTTTTTGTTATCATATGTTTTACAAGGCATCATTTTTATAGTAATAGGAATATGAATACATATATTTTTTGGTTTACAGGATTTAAGATGTTATTTTTTTATATATTTTTGTGGTTGTATTTTAGCAAG
>M01075:27:000000000-A4DAU:1:1101:26564:16158 1:N:0:8
AAAGTACACAGTTTGGATTGCACATTTGATTACCGGATGCGATAGAAGGACCAATACCTGTCTCTGCATTAATACATGCTGCCACGTTAGTTGTATGTGGAATAATATTAGGTAGTTTTGTATTTTGATGTTTTGAATTTTGATTTAGCTATTTTTATAGTATAATTTGTTGAGCAGTTGGAATAATAGTGTTAATGAGTCTATGTGTTTTTTATACGGTATATAGCATTTAGTACAATATGTCCAAATAAGTTTTTCATTTTTTGTTGTCTTTGTTTAGATCTTTATCTAGGCTGTCTATTTTTTTGTTATCATATGTTTTACAAGGCATCATTTTTATAGTAATAGGAATATGAATACATATATTTTTTGGTTTACAGGATTTAAGATGTTATTTTTTTATATATTTTTGTGGTTGTATTTTAGCAAG
>M01075:27:000000000-A4DAU:1:1101:13309:16158 1:N:0:8
AAAGTACACAGTTTGGATTGCACATTTGATTACCGGATGCGATAGAAGGACCAATACCTGTCTCTGCATTAATACATGCTGCCACGTTAGTTGTATGTGGAATAATATTAGGTAGTTTTGTATTTTGATGTTTTGAATTTTGATTTAGCTATTTTTATAGTATAATTTGTTGAGCAGTTGGAATAATAGTGTTAATGAGTCTATGTGTTTTTTATACGGTATATAGCATTTAGTACAATATGTCCAAATAAGTTTTTCATTTTTTGTTGTCTTTGTTTAGATCTTTATCTAGGCTGTCTATTTTTTTGTTATCATATGTTTTACAAGGCATCATTTTTATAGTAATAGGAATATGAATACATATATTTTTTGGTTTACAGGATTTAAGATGTTATTTTTTTATATATTTTTGTGGTTGTATTTTAGCAAG
>M01075:27:000000000-A4DAU:1:1101:5205:16171 1:N:0:8
AGAGTACACAGTTTGGATTACACATTTGATTACCGGATGCGATAGAAGGACCAATACCTGTCTCTGCATTAATACATGCTGCCACGTTAGTTGTATGTGGAATAATATTAGGTAGTTTTGTATTTTGATGTTTTGAATTTTGATTTAGCTATTTTTATAGTATAATTTGTTGAGCAGTTGGAATAATAGTGTTAATGAGTCTATGTGTTTTTTATACGGTATATAGCATTTAGTACAATATGTCCAAATAAGTTTTTCATTTTTTGTTGTCTTTGTTTAGATCTTTATCTAGGCTGTCTATTTTTTTGTTATCATATGTTTTACAAGGCATCATTTTTATAGTAATAGGAATATGAATACATATATTTTTTGGTTTACAGGATTTAAGATGTTATTTTTTTATATATTTTTGTGGTTGTATCTTAGCAAG
>M01075:27:000000000-A4DAU:1:1101:18132:16173 1:N:0:8
AAAGTACACAGTTTGGACTACACATTTGATTACCGGATGCGATAGAAGGACCAATACCTGTCTCTGCATTAATACATGCTGCCACGTTAGTTGTATGTGGAATAATATTAGGTAGTTTTGTATTTTGATGTTTTGAATTTTGATTTAGCTATTTTTATAGTATAATTTGTTGAGCAGTTGGAATAATAGTGTTAATGAGTCTATGTGTTTTTTATACGGTATATAGCATTTAGTACAATATGTCCAAATAAGTTTTTCATTTTTTGTTGTCTTTGTTTAGATCTTTATCTAGGCTGTCTATTTTTTTGTTATCATATGTTTTACAAGGCATCATTTTTATAGTAATAGGAATATGAATACATATATTTTTTGGTTTACAGGATTTAAGATGTTATTTTTTTATATATTTTTGTGGTTGTATCTTAGCAAG
>M01075:27:000000000-A4DAU:1:1101:16984:16177 1:N:0:8
AAAGTACACAGTTTGGATTACACATTTGATTACCGGATGCGATAGAAGGACCAATACCTGTCTCTGCATTAATACATGCTGCCACGTTAGTTGTATGTGGAATAATATTAGGTAGTTTTGTATTTTGATGTTTTGAATTTTGATTTAGCTATTTTTATAGTATAATTTGTTGAGCAGTTGGAATAATAGTGTTAATGAGTCTATGTGTTTTTTATACGGTATATAGCATTTAGTACAATATGTCCAAATAAGTTTTTCATTTTTTGTTGTCTTTGTTTAGATCTTTATCTAGGCTGTCTATTTTTTTGTTATCATATGTTTTACAAGGCATCATTTTTATAGTAATAGGAATATGAATACATATATTTTTTGGTTTACAGGATTTAAGATGTTATTTTTTTATATATTTTTGTGGTTGTATTTTAGCAAG
>M01075:27:000000000-A4DAU:1:1101:17001:16182 1:N:0:8
AAAGTACACAGTTTGGATTACACATTTGATTACCGGATGCGATAGAAGGACCAATACCTGTCTCTGCATTAATACATGCTGCCACGTTAGTTGTATGTGGAATAATATTAGGTAGTTTTGTATTTTGATGTTTTGAATTTTGATTTAGCTATTTTTATAGTATAATTTGTTGAGCAGTTGGAATAATAGTGTTAATGAGTCTATGTGTTTTTTATACGGTATATAGCATTTAGTACAATATGTCCAAATAAGTTTTTCATTTTTTGTTGTCTTTGTTTAGATCTTTATCTAGGCTGTCTATTTTTTTGTTATCATATGTTTTACAAGGCATCATTTTTATAGTAATAGGAATATGAATACATATATTTTTTGGTTTACAGGATTTAAGATGTTATTTTTTTATATATTTTTGTGGTTGTATTTTAGCAAG
>M01075:27:000000000-A4DAU:1:1101:5334:16202 1:N:0:8
AGAGTACACAGTTTGGATTGCACATTTGATTACCGGATGCGATAGAAGGACCAATACCTGTCTCTGCATTAATACATGCTGCCACGTTAGTCGTATGTGGAATAATATTAGGTAGTTTTGTATTTTGATGTTTTGAATTTTGATTTAGCTATTTTTATAGTATAATTTGTTGAGCAGTTGGAATAATAGTGTTAATGAGTCTATGTGTTTTTTATACGGTATATAGCATTTAGTACAATATGTCCAAATAAGTTTTTCATTTTTTGTTGTCTTTGTTTAGATCTTTATCTAGGCTGTCTATTTTTTTGTTATCATATGTTTTACAAGGCATCATTTTTATAGTAATAGGAATATGAATACATATATTTTTTGGTTTACAGGATTTAAGATGTTATTTTTTTATATATTTTTGTGGTTGTATTTTAGCAAG
>M01075:27:000000000-A4DAU:1:1101:27743:16207 1:N:0:8
AGAGTACACAGTTTGGATTACACATTTGATTACCGGATGCGATAGAAGGACCAATACCTGTCTCTGCATTAATACATGCTGCCACGTTAGTTGTATGTGGAATAATATTAGGTAGTTTTGTATTTTGATGTTTTGAATTTTGATTTAGCTATTTTTATAGTATAATTTGTTGAGCAGTTGGAATAATAGTGTTAATGAGTCTATGTGTTTTTTATACGGTATATAGCATTTAGTACAATATGTCCAAATAAGTTTTTCATTTTTTGTTGTCTTTGTTTAGATCTTTATCTAGGCTGTCTATTTTTTTGTTATCATATGTTTTACAAGGCATCATTTTTATAGTAATAGGAATATGAATACATATATTTTTTGGTTTACAGGATTTAAGATGTTATTTTTTTATATATTTTTGTGGTTGTATTTTAGCAAG
>M01075:27:000000000-A4DAU:1:1101:5328:16219 1:N:0:8
AGAGTACACAGTTTGGATTGCACATTTGATTACCGGATGCGATAGAAGGACCAATACCTGTCTCTGCATTAATACATGCTGCCACGTTAGTCGTATGTGGAATAATATTAGGTAGTTTTGTATTTTGATGTTTTGAATTTTGATTTAGCTATTTTTATAGTATAATTTGTTGAGCAGTTGGAATAATAGTGTTAATGAGTCTATGTGTTTTTTATACGGTATATAGCATTTAGTACAATATGTCCAAATAAGTTTTTCATTTTTTGTTGTTTTTGTTTAGATCTTTATCTAGGCTGTCTATTTTTTTGTTATCATATGTTTTACAAGGCATCATTTTTATAGTAATAGGAATATGAATACATATATTTTTTGGTTTACAGGATTTAAGATGTTATTTTTTTATATATTTTTGTGGTTGTATTTTAGCAAG
>M01075:27:000000000-A4DAU:1:1101:11939:16260 1:N:0:8
AGAGTACACAGTTTGGATTGCATATTTGATTACCGGATGCGATAGAAGGACCAATACCTGTCTCTGCATTAATACATGCTGCCACGTTAGTTGTATGTGGAATAATATTAGGTAGTTTTGTATTTTGATGTTTTGAATTTTGATTTAGCTATTTTTATAGTATAATTTGTTGAGCAGTTGGAATAATAGTGTTAATGAGTCTATGTGTTTTTTATACGGTATATAGCATTTAGTACAATATGTCCAAATAAGTTTTTCATTTTTTGTTGTCTTTGTTTAGATCTTTATCTAGGCTGTCTATTTTTTTGTTATCATATGTTTTACAAGGCATCATTTTTATAGTAATAGGAATATGAATACATATATTTTTTGGTTTACAGGATTTAAGATGTTATTTTTTTATATATTTTTGTGGTTGTATTTTAGCAAG
>M01075:27:000000000-A4DAU:1:1101:26658:16289 1:N:0:8
AGAGTACACAGTTTGGATTACACATTTGATTACCGGATGCGATAGAAGGACCAATACCTGTCTCTGCATTAATACATGCTGCCACGTTAGTTGTATGTGGAATAATATTAGGTAGTTTTGTATTTTGATGTTTTGAATTTTGATTTAGCTATTTTTATAGTATAATTTGTTGAGCAGTTGGAATAATAGTGTTAATGAGTCTATGTGTTTTTTATACGGTATATAGCATTTAGTACAATATGTCCAAATAAGTTTTTCATTTTTTGTTGTCTTTGTTTAGATCTTTATCTAGGCTGTCTATTTTTTTGTTATCATATGTTTTACAAGGCATCATTTTTATAGTAATAGGAATATGAATACATATATTTTTTGGTTTACAGGATTTAAGATGTTATTTTTTTATATATTTTTGTGGTTGTATTTTAGCAAG
>M01075:27:000000000-A4DAU:1:1101:14042:16341 1:N:0:8
AAAGTACACAGTTTGGATTACACATTTGATTACCGGATGCGATAGAAGGACCAATACCTGTCTCTGCATTAATACATGCTGCCACGTTAGTTGTATGTGGAATAATATTAGGTAGTTTTGTATTTTGATGTTTTGAATTTTGATTTAGCTATTTTTATAGTATAATTTGTTGAGCAGTTGGAATAATAGTGTTAATGAGTCTATGTGTTTTTTATACGGTATATAGCATTTAGTACAATATGTCCAAATAAGTTTTTCATTTTTTGTTGTCTTTGTTTAGATCTTTATCTAGGCTGTCTATTTTTTTGTTATCATATGTTTTACAAGGCATCATTTTTATAGTAATAGGAATATGAATACATATATTTTTTGGTTTACAGGATTTAAGATGTTATTTTTTTATATATTTTTGTGGTTGTATCTTAGCAAG
>M01075:27:000000000-A4DAU:1:1101:17717:16348 1:N:0:8
AAAGTACACAGTTTGGATTACACATTTGATTACCGGATGCGATAGAAGGACCAATACCTGTCTCTGCATTAATACATGCTGCCACGTTAGTTGTATGTGGAATAATATTAGGTAGTTTTGTATTTTGATGTTTTGAATTTTGATTTAGCTATTTTTATAGTATAATTTGTTGAGCAGTTGGAATAATAGTGTTAATGAGTCTATGTGTTTTTTATACGGTATATAGCATTTAGTACAATATGTCCAAATAAGTTTTTCATTTTTTGTTGTCTTTGTTTAGATCTTTATCTAGGCTGTCTATTTTTTTGTTATCATATGTTTTACAAGGCATCATTTTTATAGTAATAGGAATATGAATACATATATTTTTTGGTTTACAGGATTTAAGATGTTATTTTTTTATATATTTTTGTGGTTGTATTTTAGCAAG
>M01075:27:000000000-A4DAU:1:1101:14022:16355 1:N:0:8
AAAGTACACAGTTTGGATTACACATTTGATTACCGGATGCGATAGAAGGACCAATACCTGTCTCTGCATTAATACATGCTGCCACGTTAGTTGTATGTGGAATAATATTAGGTAGTTTTGTATTTTGATGTTTTGAATTTTGATTTAGCTATTTTTATAGTATAATTTGTTGAGCAGTTGGAATAATAGTGTTAATGAGTCTATGTGTTTTTTATACGGTATATAGCATTTAGTACAATATGTCCAAATAAGTTTTTCATTTTTTGTTGTCTTTGTTTAGATCTTTATCTAGGCTGTCTATTTTTTTGTTATCATATGTTTTACAAGGCATCATTTTTATAGTAATAGGAATATGAATACATATATTTTTTGGTTTACAGGATTTAAGATGTTATTTTTTTATATATTTTTGTGGTTGTATCTTAGCAAG
>M01075:27:000000000-A4DAU:1:1101:3852:16367 1:N:0:8
AGAGTACACAGTTTGGATTACACATTTGATTACCGGATGCGATAGAAGGACCAATACCTGTCTCTGCATTAATACATGCTGCCACGTTAGTTGTATGTGGAATAATATTAGGTAGTTTTGTATTTTGATGTTTTGAATTTTGATTTAGCTATTTTTATAGTATAATTTGTTGAGCAGTTGGAATAATAGTGTTAATGAGTCTATGTGTTTTTTATACGGTATATAGCATTTAGTACAATATGTCCAAATAAGTTTTTCATTTTTTGTTGTCTTTGTTTAGATCTTTATCTAGGCTGTCTATTTTTTTGTTATCATATGTTTTACAAGGCATCATTTTTATAGTAATAGGAATATGAATACATATATTTTTTGGTTTACAGGATTTAAGATGTTATTTTTTTATATATTTTTGTGGTTGTATTTTAGCAAG
>M01075:27:000000000-A4DAU:1:1101:22583:16383 1:N:0:8
AGAGTACACAGTTTGGATTGCACATTTGATTACCGGATGCGATAGAAGGACCAATACCTGTCTCTGCATTAATACATGCTGCCACGTTAGTTGTATGTGGAATAATATTAGGTAGTTTTGTATTTTGATGTTTTGAATTTTGATTTAGCTATTTTTATAGTATAATTTGTTGAGCAGTTGGAATAATAGTGTTAATGAGTCTATGTGTTTTTTATACGGTATATAGCATTTAGTACAATATGTCCAAATAAGTTTTTCATTTTTTGTTGTCTTTGTTTAGATCTTTATCTAGGCTGTCTATTTTTTTGTTATCATATGTTTTACAAGGCATCATTTTTATAGTAATAGGAATATGAATACATATATTTTTTGGTTTACAGGATTTAAGATGTTATTTTTTTATATATTTTTGTGGTTGTATTTTAGCAAG
>M01075:27:000000000-A4DAU:1:1101:4370:16398 1:N:0:8
AGAGTACACAGTTTGGATTACACATTTGATTACCGGATGCGATAGAAGGACCAATACCTGTCTCTGCATTAATACATGCTGCCACGTTAGTTGTATGTGGAATAATATTAGGTAGTTTTGTATTTTGATGTTTTGAATTTTGATTTAGCTATTTTTATAGTATAATTTGTTGAGCAGTTGGAATAATAGTGTTAATGAGTCTATGTGTTTTTTATACGGTATATAGCATTTAGTACAATATGTCCAAATAAGTTTTTCATTTTTTGTTGTCTTTGTTTAGATCTTTATCTAGGCTGTCTATTTTTTTGTTATCATATGTTTTACAAGGCATCATTTTTATAGTAATAGGAATATGAATACATATATTTTTTGGTTTACAGGATTTAAGATGTTATTTTTTTATATATTTTTGTGGTTGTATTTTAGCAAG
>M01075:27:000000000-A4DAU:1:1101:23153:16491 1:N:0:8
AAAGTACACAGTTTGGGTTACATATTTGATTACCGGATGCGATAGAAGGACCAATACCTGTCTCTGCATTAATACATGCTGCCACGTTAGTTGTATGTGGAATAATATTAGGTAGTTTTGTATTTTGATGTTTTGAATTTTGATTTAGCTATTTTTATAGTATAATTTGTTGAGCAGTTGGAATAATAGTGTTAATGAGTCTATGTGTTTTTTATACGGTATATAGCATTTAGTACAATATGTCCAAATAAGTTTTTCATTTTTTGTTGTCTTTGTTTAGATCTTTATCTAGGCTGTCTATTTTTTTGTTATCATATGTTTTACAAGGCATCATTTTTATAGTAATAGGAATATGAATACATATATTTTTTGGTTTACAGGATTTAAGATGTTATTTTTTTATATATTTTTGTGGTTGTATTTTAGCAAG
>M01075:27:000000000-A4DAU:1:1101:22571:16514 1:N:0:8
AAAGTACACAGTTTGGGTTACACATTTGATTACCGGATGCGATAGAAGGACCAATACCTGTCTCTGCATTAATACATGCTGCCACGTTAGTTGTATGTGGAATAATATTAGGTAGTTTTGTATTTTGATGTTTTGAATTTTGATTTAGCTATTTTTATAGTATAATTTGTTGAGCAGTTGGAATAATAGTGTTAATGAGTCTATGTGTTTTTTATACGGTATATAGCATTTAGTACAATATGTCCAAATAAGTTTTTCATTTTTTGTTGTCTTTGTTTAGATCTTTATCTAGGCTGTCTATTTTTTTGTTATCATATGTTTTACAAGGCATCATTTTTATAGTAATAGGAATATGAATACATATATTTTTTGGTTTACAGGATTTAAGATGTTATTTTTTTATATATTTTTGTGGTTGTATCTTAGCAAG
>M01075:27:000000000-A4DAU:1:1101:22591:16519 1:N:0:8
AAAGTACACAGTTTGGGTTACACATTTGATTACCGGATGCGATAGAAGGACCAATACCTGTCTCTGCATTAATACATGCTGCCACGTTAGTTGTATGTGGAATAATATTAGGTAGTTTTGTATTTTGATGTTTTGAATTTTGATTTAGCTATTTTTATAGTATAATTTGTTGAGCAGTTGGAATAATAGTGTTAATGAGTCTATGTGTTTTTTATACGGTATATAGCATTTAGTACAATATGTCCAAATAAGTTTTTCATTTTTTGTTGTCTTTGTTTAGATCTTTATCTAGGCTGTCTATTTTTTTGTTATCATATGTTTTACAAGGCATCATTTTTATAGTAATAGGAATATGAATACATATATTTTTTGGTTTACAGGATTTAAGATGTTATTTTTTTATATATTTTTGTGGTTGTATCTTAGCAAG
>M01075:27:000000000-A4DAU:1:1101:8756:16544 1:N:0:8
AAAGTACACAGTTTGGATTACACATTTGATTACCGGATGCGATAGAAGGACCAATACCTGTCTCTGCATTAATACATGCTGCCACGTTAGTTGTATGTGGAATAATATTAGGTAGTTTTGTATTTTGATGTTTTGAATTTTGATTTAGCTATTTTTATAGTATAATTTGTTGAGCAGTTGGAATAATAGTGTTAATGAGTCTATGTGTTTTTTATACGGTATATAGCATTTAGTACAATATGTCCAAATAAGTTTTTCATTTTTTGTTGTCTTTGTTTAGATCTTTATCTAGGCTGTCTATTTTTTTGTTATCATATGTTTTACAAGGCATCATTTTTATAGTAATAGGAATATGAATACATATATTTTTTGGTTTACAGGATTTAAGATGTTATTTTTTTATATATTTTTGTGGTTGTATTTTAGCAAG
>M01075:27:000000000-A4DAU:1:1101:27247:16574 1:N:0:8
AGAGTACACAGTTTGGATTACACATTTGATTACCGGATGCGATAGAAGGACCAATACCTGTCTCTGCATTAATACATGCTGCCACGTTAGTTGTATGTGGAATAATATTAGGTAGTTTTGTATTTTGATGTTTTGAATTTTGATTTAGCTATTTTTATAGTATAATTTGTTGAGCAGTTGGAATAATAGTGTTAATGAGTCTATGTGTTTTTTATACGGTATATAGCATTTAGTACAATATGTCCAAATAAGTTTTTCATTTTTTGTTGTCTTTGTTTAGATCTTTATCTAGGCTGTCTATTTTTTTGTTATCATATGTTTTACAAGGCATCATTTTTATAGTAATAGGAATATGAATACATATATTTTTTGGTTTACAGGATTTAAGATGTTATTTTTTTATATATTTTTGTGGTTGTATTTTAGCAAG
>M01075:27:000000000-A4DAU:1:1101:24092:16627 1:N:0:8
AAAGTACACAGTTTGGGTTGCACATTTGATTACCGGATGCGATAGAAGGACCAATACCTGTCTCTGCATTAATACATGCTGCCACGTTAGTTGTATGTGGAATAATATTAGGTAGTTTTGTATTTTGATGTTTTGAATTTTGATTTAGCTATTTTTATAGTATAATTTGTTGAGCAGTTGGAATAATAGTGTTAATGAGTCTATGTGTTTTTTATACGGTATATAGCATTTAGTACAATATGTCCAAATAAGTTTTTCATTTTTTGTTGTCTTTGTTTAGATCTTTATCTAGGCTGTCTATTTTTTTGTTATCATATGTTTTACAAGGCATCATTTTTATAGTAATAGGAATATGAATACATATATTTTTTGGTTTACAGGATTTAAGATGTTATTTTTTTATATATTTTTGTGGTTGTATTTTAGCAAG
>M01075:27:000000000-A4DAU:1:1101:16941:16697 1:N:0:8
AGAGTACACAGTTTGGGTTACACATTTGATTACCGGATGCGATAGAGGGACCAATACCTGTCTCTGCATTAATACATGCTGCCACGTTAGTTGTATGTGGAATAATATTAGGTAGTTTTGTATTTTGATGTTTTGAATTTTGATTTAGCTATTTTTATAGTATAATTTGTTGAGCAGTTGGAATAATAGTGTTAATGAGTCTATGTGTTTTTTATACGGTATATAGCATTTAATACAATATGTCCAAATAAGTTTTTCATTTTTTGTTGTCTTTGTTTAGATCTTTATCTAGGCTGTCTATTTTTTTGTTATCATATGTTTTACAAGGCATCATTTTTATAGTAATAGGAATATGAATACATATATTTTTTGGTTTACAGGATTTAAGATGTTATTTTTTTATATATTTTTGTGGTTGTATTTTAGCAAG
>M01075:27:000000000-A4DAU:1:1101:27351:16721 1:N:0:8
GTACACAGTTTGGATTGCACATTTGATTACCGGATGCGATAGAAGGACCAATACCTGTCTCTGCATTAATACATGCTGCCACGTTAGTTGTATGTGGAATAATATTAGGTAGTTTTGTATTTTGATGTTTTGAATTTTGATTTAGCTATTTTTATAGTATAATTTGTTGAGCAGTTGGAATAATAGTGTTAATGAGTCTATGTGTTTTTTATAATACGGTATATAGCATTTAGTACAATATGTCCAAATAAGTTTTTCATTTTTTGTTGTCTTTGTTTAGATCTTTATCTAGGCTGTCTATTTTTTTGTTATCATATGTTTTACAAGGCATCATTTTTATAGTAATAGGAATATGAATACATATATTTTTTGGTTTACAGGATTTAAGATGTTATTTTTTTATATATTTTTGTGGTTGTATTTTGGCAAG
>M01075:27:000000000-A4DAU:1:1101:24330:16728 1:N:0:8
AAAGTACACAGTTTGGATTACACATTTGATTACCGGATGCGATAGAAGGACCAATACCTGTCTCTGCATTAATACATGCTGCCACGTTAGTTGTATGTGGAATAATATTAGGTAGTTTTGTATTTTGATGTTTTGAATTTTGATTTAGCTATTTTTATAGTATAATTTGTTGAGCAGTTGGAATAATAGTGTTAATGAGTCTATGTGTTTTTTATACGGTATATAGCATTTAGTACAATATGTCCAAATAAGTTTTTCATTTTTTGTTGTCTTTGTTTAGATCTTTATCTAGGCTGTCTATTTTTTTGTTATCATATGTTTTACAAGGCATCATTTTTATAGTAATAGGAATATGAATACATATATTTTTTGGTTTACAGGATTTAAGATGTTATTTTTTTATATATTTTTGTGGTTGTATTTTAGCAAG
>M01075:27:000000000-A4DAU:1:1101:9292:16731 1:N:0:8
AGAGTACACAGTTTGGATTACACATTTGATTACCGGATGCGATAGAAGGACCAATACCTGTCTCTGCATTAATACATGCTGCCACGTTAGTTGTATGTGGAATAATATTAGGTAGTTTTGTATTTTGATGTTTTGAATTTTGATTTAGCTATTTTTATAGTATAATTTGTTGAGCAGTTGGAATAATAGTGTTAATGAGTCTATGTGTTTTTTATACGGTATATAGCATTTAGTACAATATGTCCAAATAAGTTTTTCATTTTTTGTTGTCTTTGTTTAGATCTTTATCTAGGCTGTCTATTTTTTTGTTATCATATGTTTTACAAGGCATCATTTTTATAGTAATAGGAATATGAATACATATATTTTTTGGTTTACAGGATTTAAGATGTTATTTTTTTATATATTTTTGTGGTTGTATTTTAGCAAG
>M01075:27:000000000-A4DAU:1:1101:23119:16776 1:N:0:8
AGAGTACACAGTTTGGATTGCACATTTGATTACCGGATGCGATAGAAGGACCAATACCTGTCTCTGCATTAATACATGCTGCCACGTTAGTTGTATGTGGAATAATATTAGGTAGTTTTGTATTTTGATGTTTTGAATTTTGATTTAGCTATTTTTATAGTATAATTTGTTGAGCAGTTGGAATAATAGTGTTAATGAGTCTATGTGTTTTTTATACGGTATATAGCATTTAGTACAATATGTCCAAATAAGTTTTTCATTTTTTGTTGTCTTTGTTTAGATCTTTATCTAGGCTGTCTATTTTTTTGTTATCATATGTTTTACAAGGCATCATTTTTATAGTAATAGGAATATGAATACATATATTTTTTGGTTTACAGGATTTAAGATGTTATTTTTTTATATATTTTTGTGGTTGTATTTTAGCAAG
>M01075:27:000000000-A4DAU:1:1101:6042:16834 1:N:0:8
AAAGTACACAGTTTGGATTACACATTTGATTACCGGATGCGATAGAAGGACCAATACCTGTCTCTGCATTAATACATGCTGCCACGTTAGTTGTATGTGGAATAGTATTAGGTAGTTTTGTATTTTGATGTTTTGAATTTTGATTTAGCTATTTTTATAGTATAATTTGTTGAGCAGTTGGAATAATAGTGTTAATGAGTCTATGTGTTTTTTATACGGTATATAGCATTTAGTACAATATGTCCAAATAAGTTTTTCATTTTTTGTTGTCTTTGTTTAGATCTTTATCTAGGCTGTCTATTTTTTTGTTATCATATGTCTTACAAGGCATCATTTTTATAGTAATAGGAATATGAATACATATATTTTTTGGTTTACAGGATTTAAGATGTTATTTTTTTATATATTTTTGTGGTTGTATTTTAGCAAG
>M01075:27:000000000-A4DAU:1:1101:11779:16848 1:N:0:8
AAAGTACACAGTTTGGATTACATATTTGATTACCGGATGCGATAGAAGGACCAATACCTGTCTCTGCATTAATACATGCTGCCACGTTAGTTGTATGTGGAATAATATTAGGTAGTTTTGTATTTTGATGTTTTGAATTTTGATTTAGCTATTTTATAGTATAATTTGTTGAGCAGTTGGAATAATAGTGTTAATGAGTCTATGTGTTTTTTATAAACGGTATATAGCATTTAGTACAATATGTCCAAATAAGTTTTTCATTTTTTGTTGTCTTTGTTTAGATCTTTATCTAGGCTGTCTATTTTTTTGTTATCATATGTTTTACAAGGCATCATTTTTATAGTAATAGGAATATGAATACATATATTTTTTGGTTTACAGGATTTAAGATGTTATTTTTTATATATTTTTGTGGTTGTATTTTAGCAAG
>M01075:27:000000000-A4DAU:1:1101:15661:16860 1:N:0:8
AGAGTACACAGTTTGGATTACACATTTGATTACCGGATGCGATAGAAGGACCAATACCTGTCTCTGCATTAATACATGCTGCCACGTTAGTTGTATGTGGAATAATATTAGGTAGTTTTGTATTTTGATGTTTTGAATTTTGATTTAGCTATTTTTATAGTATAATTTGTTGAGCAGTTGGAATAATAGTGTTAATGAGTCTATGTGTTTTTTATACGGTATATAGCATTTAGTACAGTATGTCCAAATAAGTTTTTCATTTTTTGTTGTCTTTGTTTAGATCTTTATCTAGGCTGTCTATTTTTTTGTTATCATATGTTTTACAAGGCATCATTTTTATAGTAATAGGAATATGAATACATATATTTTTTGGTTTACAGGATTTAAGATGTTATTTTTTTATATATTTTTGTGGTTGTATTTTAGCAAG
>M01075:27:000000000-A4DAU:1:1101:17186:16866 1:N:0:8
AAAGTACACAGTTTGGATTACACATTTGATTACCGGATGCGATAGAAGGACCAATACCTGTCTCTGCATTAATACATGCTGCCACGTTAGTTGTATGTGGAATAATATTAGGTAGTTTTGTATTTTGATGTTTTGAATTTTGATTTAGCTATTTTTATAGTATAATTTGTTGAGCAGTTGGAATAATAGTGTTAATGAGTCTATGTGTTTTTTATACGGTATATAGCATTTAGTACAATATGTCCAAATAAGTTTTTCATTTTTTGTTGTCTTTGTTTAGATCTTTATCTAGGCTGTCTATTTTTTTGTTATCATATGTTTTACAAGGCATCATTTTTATAGTAATAGGAATATGAATACATATATTTTTTGGTTTACAGGATTTAAGATGTTATTTTTTTATATATTTTTGTGGTTGTATTTTAGCAAG
>M01075:27:000000000-A4DAU:1:1101:25163:16887 1:N:0:8
AAAGTACACAGTTTGGATTACACATTTGATTACCGGATGCGATAGAAGGACCAATACCTGTCTCTGCATTAATACATGCTGCCACGTTAGTTGTATGTGGAATAATATTAGGTAGTTTTGTATTTTGATGTTTTGAATTTTGATTTAGCTATTTTTATAGTATAATTTGTTGAGCAGTTGGAATAATAGTGTTAATGAGTCTATGTGTTTTTTATACGGTATATAGCATTTAGTACAATATGTCCAAATAAGTTTTTCATTTTTTGTTGTCTTTGTTTAGATCTTTATCTAGGCTGTCTATTTTTTTGTTATCATATGTTTTACAAGGCATCATTTTTATAGTAATAGGAATATGAATACATATATTTTTTGGTTTACAGGATTTAAGATGTTATTTTTTTATATATTTTTGTGGTTGTATTTTAGCAAG
>M01075:27:000000000-A4DAU:1:1101:11063:16938 1:N:0:8
AAAGTACACAGTTTGGATTGCACATTTGATTACCGGATGCGATAGAAGGACCAATACCTGTCTCTGCATTAATACATGCTGCCACGTTAGTTGTATGTGGAATAATATTAGGTAGTTTTGTATTTTGATGTTTTGAATTTTGATTTAGCTATTTTTATAGTATAATTTGTTGAGCAGTTGGAATAATAGTGTTAATGAGTCTATGTGTTTTTTATACGGTATATAGCATTTAGTACAATATGTCCAAATAAGTTTTTCATTTTTTGTTGTCTTTGTTTAGATCTTTATCTAGGCTGTCTATTTTTTTGTTATCATATGTTTTACAAGGCATCATTTTTATAGTAATAGGAATATGAATACATATATTTTTTGGTTTACAGGATTTAAGATGTTATTTTTTTATATATTTTTGTGGTTGTATTTTAGCAAG
>M01075:27:000000000-A4DAU:1:1101:4324:16941 1:N:0:8
AAAGTACACAGTTTGGATTACATATTTGATTACCGGATGCGATAGAAGGACCAATACCTGTCTCTGCATTAATACATGCTGCCACGTTAGTTGTATGTGGAATAATATTAGGTAGTTTTGTATTTTGATGTTTTGAATTTTGATTTAGCTATTTTTATAGTATAATTTGTTGAGCAGTTGGAATAATAGTGTTAATGAGTCTATGTGTTTTTTATACGGTATATAGCATTTAGTACAATATGTCCAAATAAGTTTTTCATTTTTTGTTGTCTTTGTTTAGATCTTTATCTAGGCTGTCTATTTTTTTGTTATCATATGTTTTACAAGGCATCATTTTTATAGTAATAGGAATATGAATACATATATTTTTTGGTTTACAGGATCTAAGATGTTATTTTTTTATATATTTTTGTGGTTGTATCTTAGCAAG
>M01075:27:000000000-A4DAU:1:1101:4341:16947 1:N:0:8
AAAGTACACAGTTTGGATTACATATTTGATTACCGGATGCGATAGAAGGACCAATACCTGTCTCTGCATTAATACATGCTGCCACGTTAGTTGTATGTGGAATAATATTAGGTAGTTTTGTATTTTGATGTTTTGAATTTTGATTTAGCTATTTTTATAGTATAATTTGTTGAGCAGTTGGAATAATAGTGTTAATGAGTCTATGTGTTTTTTATACGGTATATAGCATTTAGTACAATATGTCCAAATAAGTTTTTCATTTTTTGTTGTCTTTGTTTAGATCTTTATCTAGGCTGTCTATTTTTTTGTTATCATATGTTTTACAAGGCATCATTTTTATAGTAATAGGAATATGAATACATATATTTTTTGGTTTACAGGATCTAAGATGTTATTTTTTTATATATTTTTGTGGTTGTATCTTAGCAAG
>M01075:27:000000000-A4DAU:1:1101:22116:16954 1:N:0:8
AGAGTACACAGTTTGGGTTACACATTTGATTACCGGATGCGATAGAAGGACCAATACCTGTCTCTGCATTAATACATGCTGCCACGTTAGTTGTATGTGGAATAATATTAGGTAGTTTTGTATTTTGATGTTTTGAATTTTGATTTAGCTATTTTTATAGTATAATTTGTTGAGCAGTTGGAATAATAGTGTTAATGAGTCTATGTGTTTTTTATCGGTATATAGCATTTAGTACAATATGTCCAAATAAGTTTTTCATTTTTTGTTGTCTTTGTTTAGATCTTTATCTAGGCTGTCTATTTTTTTGTTATCATACGTTTTACAAGGCATCATTTTTATAGTAATAGGAATATGAATACATATATTTTTTGGTTTACAGGATTTAAGATGTTATTTTTTTATATATTTTTGTGGTTGTATTTTTAGCAAG
>M01075:27:000000000-A4DAU:1:1101:15689:16964 1:N:0:8
AGAGTACACAGTTTGGGTTGCACATTTGATTACCGGATGCGATAGAAGGACCAATACCTGTCTCTGCATTAATACATGCTGCCACGTTAGTTGTATGTGGAATAATATTAGGTAGTTTTGTATTTTGATGTTTTGAATTTTGATTTAGCTATTTTTATAGTATAATTTGTTGAGCAGTTGGAATAATAGTGTTAATGAGTCTATGTGTTTTTTATACGGTATATAGCATTTAGTACAATATGTCCAAATAAGTTTTTCATTTTTTGTTGTCTTTGTTTAGATCTTTATCTAGGCTGTCTATTTTTTTGTTATCATATGTTTTACAAGGCATCATTTTTATAGTAATAGGAATATGAATACATATATTTTTTGGTTTACAGGATTTAAGATGTTATTTTTTTATATATTTTTGTGGTTGTATTTTAGCAAG
>M01075:27:000000000-A4DAU:1:1101:23979:16965 1:N:0:8
AGAGTACACAGTTTGGATTACACATTTGATTACCGGATGCGATAGAAGGACCAATACCTGTCTCTGCATTAATACATGCTGCCACGTTAGTTGTATGTGGAATAATATTAGGTAGTTTTGTATTTTGATGTTTTGAATTTTGATTTAGCTATTTTTATAGTATAATTTGTTGAGCAGTTGGAATAATAGTGTTAATGAGTCTATGTGTTTTTTATACGGTATATAGCATTTAGTACAATATGTCCAAATAAGTTTTTCATTTTTTGTTGTCTTTGTTTAGATCTTTATCTAGGCTGTCTATTTTTTTGTTATCATATGTTTTACAAGGCATCATTTTTATAGTAATAGGAATATGAATACATATATTTTTTGGTTTACAGGATTTAAGATGTTATTTTTTTATATATTTTTGTGGTTGTATTTTAGCAAG
>M01075:27:000000000-A4DAU:1:1101:20970:16992 1:N:0:8
AGAGTACACAGTTTGGATTACACATTTGATTACCGGATGCGATAGAAGGACCAATACCTGTCTCTGCATTAATACATGCTGCCACGTTAGTTGTATGTGGAATAATATTAGGTAGTTTTGTATTTTGATATTTTGAATTTTGATTTAGCTATTTTTATAGTATAATTTGTTGAGCAGTTGGAATAATAGTGTTAATGAGTCTATGTGTTTTTTATACGGTATATAGCATTTAGTACAATATGTCCAAATAAGTTTTTCATTTTTTGTTGTCTTTGTTTAGATCTTTATCTAGGCTGTCTATTTTTTTGTTATCATATGTTTTACAAGGCATCATTTTTATAGTAATAGGAATATGAATACATATATTTTTTGGTTTACAGGATTTAAGATGTTATTTTTTTATATATTTTTGTGGTTGTATTTTAGCAAG
>M01075:27:000000000-A4DAU:1:1101:6904:17009 1:N:0:8
AAAGTACACAGTTTGGATTGCACATTTGATTACCGGATGCGATAGAAGGACCAATACCTGTCTCTGCATTAATACATGCTGCCACGTTAGTTGTATGTGGAATAATATTAGGTAGTTTTGTATTTTGATGTTTTGAATTTTGATTTAGCTATTTTTATAGTATAATTTGTTGAGCAGTTGGAATAATAGTGTTAATGAGTCTATGTGTTTTTTATACGGTATATAGCATTTAGTACAATATGTCCAAATAAGTTTTTCATTTTTTGTTGTCTTTGTTTAGATCTTTATCTAGGCTGTCTATTTTTTTGTTATCATATGTTTTACAAGGCATCATTTTTATAGTAATAGGAATATGAATACATATATTTTTTGGTTTACAGGATTTAAGATGTTATTTTTTTATATATTTTTGTGGTTGTATTTTAGCAAG
>M01075:27:000000000-A4DAU:1:1101:17083:17017 1:N:0:8
AAAGTACACAGTTTGGATTACATATTTGATTACCGGATGCGATAGAAGGACCAATACCTGTCTCTGCATTAATACATGCTGCCACGTTAGTTGTATGTGGAATAATATTAGGTAGTTTTGTATTTTGATGTTTTGAATTTTGATTTAGCTATTTTTATAGTATAATTTGTTGAGCAGTTGGAATAATAGTGTTAATGAGTCTATGTGTTTTTTATACGGTATATAGCATTTAGTACAATATGTCCAAATAAGTTTTTCATTTTTTGTTGTCTTTGTTTAGATCTTTATCTAGGCTGTCTATTTTTTTGTTATCATATGTTTTACAAGGCATCATTTTTATAGTAATAGGAATATGAATACATATATTTTTTGGTTTACAGGATTTAAGATGTTATTTTTTTATATATTTTTGTGGTTGTATTTTAGCAAG
>M01075:27:000000000-A4DAU:1:1101:9868:17020 1:N:0:8
AAGTACACAGTTTGGATTGCACATTTGATTCCCGGATGCGATAGAAGGCCCAATACCTGTCTCTGCATTAATACATGCTGCCACGTTAGTTGTCTGTGGAATAATATTAGGTAGTTTTGTATTTTGATGTTTTGAATTTTGATTTAGCTATTTTTATAGTATAATTTGTTGAGCAGTTGGAATAATAGTGTTAATGAGTCTATGTGTTTTTTATAACGGTATATAGCATTTAGTACAATATGTCCAAATAAGTTTTTCATTTTTTGTTGTCTTTGTTTAGATCTTTATCTAGGCTGTCTATTTTTTTGTTATCATATGTTTTACAAGGCATCATTTTTATAGTAATAGGAATATGAATACATATATTTTTTGGTTTACAGGATTTAAGATGTTATTTTTTTATATATTTTTGTGGTTGTATTTTAGCAAG
>M01075:27:000000000-A4DAU:1:1101:9428:17024 1:N:0:8
AAAGTACACAGTTTGGGTTACACATTTGATTACCGGATGCGATAGAAGGACCAATACCTGTCTCTGCATTAATACATGCTGCCACGTTAGTTGTATGTGGAATAATATTAGGTAGTTTTGTATTTTGATGTTTTGAATTTTGATTTAGCTATTTTTATAGTATAATTTGTTGAGCAGTTGGAATAATAGTGTTAATGAGTCTATGTGTTTTTTATACGGTATATAGCATTTAGTACAATATGTCCAAATAAGTTTTTCATTTCTTGTTGTCTTTGTTTAGATCTTTATCTAGGCTGTCTATTTTTTTGTTATCATATGTTTTACAAGGCATCATTTTTATAGTAATAGGAATATGAATACATATATTTTTTGGTTTACAGGATTTAAGATGTTATTTTTTTATATATTTTTGTGGTTGTATCTTGGCAAG
>M01075:27:000000000-A4DAU:1:1101:26340:17064 1:N:0:8
AGAGTACACAGTTTGGGCTGCACATTTGATTACCGGATGCGATAGAAGGACCAATACCTGTCTCTGCATTAATACATGCTGCCACGTTAGTTGTATGTGGAATAATATTAGGTAGTTTTGTATTTTGATGTTTTGAATTTTGATTTAGCTATTTTTATAGTATAATTTGTTGAGCAGTTGGAATAATAGTGTTAATGAGTCTATGTGTTTTTTATACGGTATATAGCATTTAGTACAATATGTCCAAATAAGTTTTTCATTTTTTGTTGTCTTTGTTTAGATCTTTATCTAGGCTGTCTATTTTTTTGTTATCATATGTTTTACAAGGCATCATTTTTATAGTAATAGGAATATGAATACATATATTTTTTGGTTTACAGGATTTAAGATGTTATTTTTTTATATATTTTTGTGGTTGTATTTTAGCAAG
>M01075:27:000000000-A4DAU:1:1101:23547:17070 1:N:0:8
AGAGTACACAGTTTGGGTTACATATTTGATTACCGGATGCGATAGAAGGACCAATACCTGTCTCTGCATTAATACATGCTGCCACGTTAGTTGTATGTGGAATAATATTAGGTAGTTTTGTATTTTGATGTTTTGAATTTTGATTTAGCTATTTTTATAGTATAATTTGTTGAGCAGTTGGAATAATAGTGTTAATGAGTCTATGTGTTTTTTATACGGTATATAGCATTTAGTACAATATGTCCAAATAAGTTTTTCATTTTTTGTTGTCTTTGTTTAGATCTTTATCTAGGCTGTCTATTTTTTTGTTATCATATGTTTTACAAGGCATCATTTTTATAGTAATAGGAATATGAATACATATATTTTTTGGTTTACAGGATTTAAGATGTTATTTTTTTATATATTTTTGTGGTTGTATTTTAGCAAG
>M01075:27:000000000-A4DAU:1:1101:16261:17117 1:N:0:8
AAAGTACACAGTTTGGGTTACACATTTGATTACCGGATGCGATAGAAGGACCAATACCTGTCTCTGCATTAATACATGCTGCCACGTTAGTTGTATGTGGAATAATATTAGGTAGTTTTGTATTTTGATGTTTTGAATTTTGATTTAGCTATTTTTATAGTATAATTTGTTGAGCAGTTGGAATAATAGTGTTAATGAGTCTATGTGTTTTTTATACGGTATATAGCATTTAGTACAATATGTCCAAATAAGTTTTTCATTTTTTGTTGTCTTTGTTTAGATCTTTATCTAGGCTGTCTATTTTTTTGTTATCATATGTTTTACAAGGCATCATTTTTATAGTAATAGGAATATGAATACATATATTTTTTGGTTTACAGGATTTAAGATGTTATTTTTTTATATATTTTTGTGGTTGTATTTTAGCAAG
>M01075:27:000000000-A4DAU:1:1101:26222:17122 1:N:0:8
AGAGTACACAGTTTGGATTACACATTTGATTACCGGATGCGATAGAAGGACCAATACCTGTCTCTGCATTAATACATGCTGCCACGTTAGTTGTATGTGGAATAATATTAGGTAGTTTTGTATTTTGATGTTTTGAATTTTGATTTAGCTATTTTTATAGTATAATTTGTTGAGCAGTTGGAATAATAGTGTTAATGAGTCTATGTGTTTTTTATACGGTATATAGCATTTAGTACAATATGTCCAAATAAGTTTTTCATTTTTTGTTGTCTTTGTTTAGATCTTTATCTAGGCTGTCTATTTTTTTGTTATCATATGTTTTACAAGGCATCATTTTTATAGTAATAGGAATATGAATACATATATTTTTTGGTTTACAGGATTTAAGATGTTATTTTTTTATATATTTTTGTGGTTGTATTTTAGCAAG
>M01075:27:000000000-A4DAU:1:1101:19677:17136 1:N:0:8
AAAGTACACAGTTTGGATTACATATTTGATTACCGGATGCGATAGAAGGACCAATACCTGTCTCTGCATTAATACATGCTGCCACGTTAGTTGTATGTGGAATAATATTAGGTAGTTTTGTATTTTGATGTTTTGAATTTTGATTTAGCTATTTTTATAGTATAATTTGTTGAGCAGTTGGAATAATAGTGTTAATGAGTCTATGTGTTTTTTATACGGTATATAGCATTTAGTACAATATGTCCAAATAAGTTTTTCATTTTTTGTTGTCTTTGTTTAGATCTTTATCTAGGCTGTCTATTTTTTTGTTATCATATGTTTTACAAGGCATCATTTTTATAGTAATAGGAATATGAATACATATATTTTTTGGTTTACAGGATTTAAGATGTTATTTTTTTATATATTTTTGTGGTTGTATTTTAGCAAG
>M01075:27:000000000-A4DAU:1:1101:12681:17160 1:N:0:8
AGAGTACACAGTTTGGATTACATATTTGATTACCGGATGCGATAGAAGGACCAATACCTGTCTCTGCATTAATACATGCTGCCACGTTAGTTGTATGTGGAATAATATTAGGTAGTTTTGTATTTTGATGTTTTGAATTTTGATTTAGCTATTTTTATAGTATAATTTGTTGAGCAGTTGGAATAATAGTGTTAATGAGTCTATGTGTTTTTTATACGGTATATAGCATTTAGTACAATATGTCCAAATAAGTTTTTCATTTTTTGTTGTCTTTGTTTAGATCTTTATCTAGGCTGTCTATTTTTTTGTTATCATATGTTTTACAAGGCATCATTTTTATAGTAATAGGAATATGAATACATATATTTTTTGGTTTACAGGATTTAAGATGTTATTTTTTTATATATTTTTGTGGTTGTATCTTAGCAAG
>M01075:27:000000000-A4DAU:1:1101:17472:17173 1:N:0:8
AAAGTACACAGTTTGGGTTACACATTTGATTACCGGATGCGATAGAAGGACCAATACCTGTCTCTGCATTAATACATGCTGCCACGTTAGTTGTATGTGGAATAATATTAGGTAGTTTTGTATTTTGATGTTTTGAATTTTGATTTAGCTATTTTTATAGTATAATTTGTTGAGCAGTTGGAATAATAGTGTTAATGAGTCTATGTGTTTTTTATAACGGTATATAGCATTTAGTACAATATGTCCAAATAAGTTTTTCATTTTTTGTTGTCTTTGTTTAGATCTTTATCTAGGCTGTCTATTTTTTTGTTATCATATGTTTTACAAGGCATCATTTTTATAGTAATAGGAATATGAATACATATATTTTTTGGTTTACAGGATTTAAGATGTTATTTTTTATATATTTTTGTGGTTGTATTTTAGCAAG
>M01075:27:000000000-A4DAU:1:1101:12689:17180 1:N:0:8
AGAGTACACAGTTTGGATTACATATTTGATTACCGGATGCGATAGAAGGACCAATACCTGTCTCTGCATTAATACATGCTGCCACGTTAGTTGTATGTGGAATAATATTAGGTAGTTTTGTATTTTGATGTTTTGAATTTTGATTTAGCTATTTTTATAGTATAATTTGTTGAGCAGTTGGAATAATAGTGTTAATGAGTCTATGTGTTTTTTATACGGTATATAGCATTTAGTACAATATGTCCAAATAAGTTTTTCATTTTTTGTTGTCTTTGTTTAGATCTTTATCTAGGCTGTCTATTTTTTTGTTATCATATGTTTTACAAGGCATCATTTTTATAGTAATAGGAATATGAATACATATATTTTTTGGTTTACAGGATTTAAGATGTTATTTTTTTATATATTTTTGTGGTTGTATCTTAGCAAG
>M01075:27:000000000-A4DAU:1:1101:2763:17194 1:N:0:8
AGAGTACACAGTTTGGATTACACATTTGATTACCGGATGCGATAGAAGGACCAATACCTGTCTCTGCATTAATACATGCTGCCACGTTAGTTGTATGTGGAATAATATTAGGTAGTTTTGTATTTTGATGTTTTGAATTTTGATTTAGCTATTTTTATAGTATAATTTGTTGAGCAGTTGGAATAATAGTGTTAATGAGTCTATGTGTTTTTTATACGGTATATAGCATTTAGTACAATATGTCCAAATAAGCTTTTCATTTTTTGTTGTCTTTGTTTAGATCTTTATCTAGGCTGTCTATTTTTTTGTTATCATATGTTTTACAAGGCATCATTTTTATAGTAATAGGAATATGAATACATATATTTTTTGGTTTACAGGATTTAAGATGTTATTTTTTTATATATTTTTGTGGTTGTATTTTAGCAAG
>M01075:27:000000000-A4DAU:1:1101:21794:17238 1:N:0:8
AGAGTACACAGTTTGGATTACACATTTGATTACCGGATGCGATAGAAGGACCAATACCTGTCTCTGCATTAATACATGCTGCCACGTTAGTTGTATGTGGAATAATATTAGGTAGTTTTGTATTTTGATGTTTTGAATTTTGATTTAGCTATTTTTATAGTATAATTTGTTGAGCAGTTGGAATAATAGTGTTAATGAGTCTATGTGTTTTTTATACGGTATATAGCATTTAGTACAATATGTCCAAATAAGTTTTTCATTTTTTGTTGTCTTTGTTTAGATCTTTATCTAGGCTGTCTATTTTTTTGTTATCATATGTTTTACAAGGCATCATTTTTATAGTAATAGGAATATGAATACATATATTTTTTGGTTTACAGGATTTAAGATGTTATTTTTTTATATATTTTTGTGGTTGTATTTTAGCAAG
>M01075:27:000000000-A4DAU:1:1101:25871:17240 1:N:0:8
AGAGTACACAGTTTGGATTGCACATTTGATTACCGGATGCGATAGAAGGACCAATACCTGTCTCTGCATTAATACATGCTGCCACGTTAGTTGTATGTGGAATAATATTAGGTAGTTTTGTATTTTGATGTTTTGAATTTTGATTTAGCTATTTTTATAGTATAATTTGTTGAGCAGTTGGAATAATAGTGTTAATGAGTCTATGTGTTTTTTATACGGTATATAGCATTTAGTACAATATGTCCAAATAAGTTTTTCATTTTTTGTTGTCTTTGTTTAGATCTTTATCTAGGCTGTCTATTTTTTTGTTATCATATGTTTTACAAGGCATCATTTTTATAGTAATAGGAATATGAATACATATATTTTTTGGTTTACAGGATTTAAGATGTTATTTTTTTATATATTTTTGTGGTTGTATTTTAGCAAG
>M01075:27:000000000-A4DAU:1:1101:21808:17251 1:N:0:8
AGAGTACACAGTTTGGATTACACATTTGATTACCGGATGCGATAGAAGGACCAATACCTGTCTCTGCATTAATACATGCTGCCACGTTAGTTGTATGTGGAATAATATTAGGTAGTTTTGTATTTTGATGTTTTGAATTTTGATTTAGCTATTTTTATAGTATAATTTGTTGAGCAGTTGGAATAATAGTGTTAATGAGTCTATGTGTTTTTTATACGGTATATAGCATTTAGTACAATATGTCCAAATAAGTTTTTCATTTTTTGTTGTCTTTGTTTAGATCTTTATCTAGGCTGTCTATTTTTTTGTTATCATATGTTTTACAAGGCATCATTTTTATAGTAATAGGAATATGAATACATATATTTTTTGGTTTACAGGATTTAAGATGTTATTTTTTTATATATTTTTGTGGTTGTATTTTAGCAAG
>M01075:27:000000000-A4DAU:1:1101:14689:17258 1:N:0:8
AAAGTACACAGTTTGGGTTGCACATTTGATTACCGGATGCGATAGAAGGACCAATACCTGTCTCTGCATTAATACATGCTGCCACGCTAGTTGTATGTGGAATAATATTAGGTAGTTTTGTATTTTGATGTTTTGAATTTTGATTTAGCTATTTTTATAGTATAATTTGTTGAGCAGTTGGAATAATAGTGTTAATGAGTCTATGTGTTTTTTATACGGTATATAGCATTTAGTACAATATGTCCAAATAAGTTTTTCATTTTTTGTTGTCTTTGTTTAGATCTTTATCTAGGCTGTCTATTTTTTTGTTATCATATGTTTTACAAGGCGTCATTTTTATAGTAATAGGAATATGAATACATATATTTTTTGGTTTACAGGATTTAAGATGTTATTTTTTTATATATTTTTGTGGTTGTATTTTAGCAAG
>M01075:27:000000000-A4DAU:1:1101:16458:17260 1:N:0:8
AAAGTACACAGTTTGGATTGCACATTTGATTACCGGATGCGATAGAAGGACCAATACCTGTCTCTGCATTAATACATGCTGCCACGTTAGTTGTATGTGGAATAATATTAGGTAGTTTTGTATTTTGATGTTTTGAATTTTGATTTAGCTATTTTTATAGTATAATTTGTTGAGCAGTTGGAATAATAGTGTTAATGAGTCTATGTGTTTTTTATACGGTATATAGCATTTAGTACAATATGTCCAAATAAGTTTTTCATTTTTTGTTGTCTTTGTTTAGATCTTTATCTAGGCTGTCTATTTTTTTGTTATCATATGTTTTACAAGGCATCATTTTTATAGTAATAGGAATATGAATACATATATTTTTTGGTTTACAGGATTTAAGATGTTATTTTTTTATATATTTTTGTGGTTGTATTTTAGCAAG
>M01075:27:000000000-A4DAU:1:1101:19692:17292 1:N:0:8
AGAGTACACAGTTTGGATTACACATTTGATTACCGGATGCGATAGAAGGACCAATACCTGTCTCTGCATTAATACATGCTGCCACGTTAGTTGTATGTGGAACAATATTAGGTAGTTTTGTATTTTGATGTTTTGAATTTTGATTTAGCTATTTTTATAGTATAATTTGTTGAGCAGTTGGAATAATAGTGTTAATGAGTCTATGTGTTTTTTATACGGTATATAGCATTTAGTACAATATGTCCAAATAAGTTTTTCATTTTTTGTTGTCTTTGTTTAGATCTTTATCTAGGCTGTCTATTTTTTTGTTATCATATGTTTTACAAGGCATCATTTTTATAGTAATAGGAATATGAATACATATATTTTTTGGTTTACAGGATTTAAGATGTTATTTTTTTATATATTTTTGTGGTTGTATTTTAGCAAG
>M01075:27:000000000-A4DAU:1:1101:28657:17298 1:N:0:8
AGAGTACACAGTTTGGATTACACATTTGATTACCGGATGCGATAGAAGGACCAATACCTGTCTCTGCATTAATACATGCTGCCACGTTAGTTGTATGTGGAATAATATTAGGTAGTTTTGTATTTTGATGTTTTGAATTTTGATTTAGCTATTTTTATAGTATAATTTGTTGAGCAGTTGGAATAATAGTGTTAATGAGTCTATGTGTTTTTATAAAGGTATATAGCATTTAGTACAATATGTCCAAATAAGTTTTTCATTTTTTGTTGTCTTTGTTTAGATCTTTATCTAGGCTGTCTATTTTTTTGTTATCATATGTTTTACAAGGCATCATTTTTATAGTAATAGGAATATGAATACATATATTTTTTGGTTTACAGGATTTAAGATGTTATTTTTTTATATATTTTTGTGGTTGTATTTTAGCAAG
>M01075:27:000000000-A4DAU:1:1101:19219:17306 1:N:0:8
AGAGTACACAGTTTGGATTACACATTTGATTACCGGATGCGATAGAAGGACCAATACCTGTCTCTGCATTAATACATGCTGCCACGTTAGTTGTATGTGGAATAATATTAGGTAGTTTTGTATTTTGATGTTTTGAATTTTGATTTAGCTATTTTTATAGTATAATTTGTTGAGCAGTTGGAATAATAGTGTTAATGAGTCTATGTGTTTTTTATACGGTATATAGCATTTAGTACAATATGTCCAAATAAGTTTTTCATTTTTTGTTGTCTTTGTTTAGATCTTTATCTAGGCTGTCTATTTTTTTGTTATCATATGTTTTACAAGGCATCATTTTTATAGTAATAGGAATATGAATACATATATTTTTTGGTTTACAGGATTTAAGATGTTATTTTTTTATATATTTTTGTGGTTGTATTTTAGCAAG
>M01075:27:000000000-A4DAU:1:1101:13778:17313 1:N:0:8
AAAGTACACAGTTTGGATTACACATTTGATTACCGGATGCGATAGAAGGACCAATACCTGTCTCTGCATTAATACATGCTGCCACGTTAGTTGTATGTGGAATAATATTAGGTAGTTTTGTATTTTGATGTTTTGAATTTTGATTTAGCTATTTTTATAGTATAATTTGTTGAGCAGTTGGAATAATAGTGTTAATGAGTCTATGTGTTTTTTATACGGTATATAGCATTTAGTACAATATGTCCAAATAAGTTTTTCATTTTTTGTTGTCTTCGTTTAGATCTTTATCTAGGCTGTCTATTTTTTTGTTATCATATGTTTTACAAGGCATCATTTTTATAGTAATAGGAATATGAATACATATATTTTTTGGTTTACAGGATTTAAGATGTTATTTTTTTATATATTTTTGTGGTTGTATTTTAGCAAG
>M01075:27:000000000-A4DAU:1:1101:10041:17314 1:N:0:8
AAAGTACACAGTTTGGATTGCACATTTGATTACCGGATGCGATAGAAGGACCAATACCTGTCTCTGCATTAATACATGCTGCCACGTTAGTTGTATGTGGAATAATATTAGGTAGTTTTGTATTTTGATGTTTTGAATTTTGATTTAGCTATTTTTATAGTATAATTTGTTGAGCAGTTGGAATAATAGTGTTAATGAGTCTATGTGTTTTTTATACGGTATATAGCATTTAGTACAATATGTCCAAATAAGTTTTTCATTTTTTGTTGTCTTTGTTTAGATCTTTATCTAGGCTGTCTATTTTTTTGTTATCATATGTTTTACAAGGCATCATTTTTATAGTAATAGGAATATGAATACATATATTTTTTGGTTTACAGGATTTAAGATGTTATTTTTTTATATATTTTTGTGGTTGTATTTTAGCAAG
>M01075:27:000000000-A4DAU:1:1101:18380:17323 1:N:0:8
AAAGTACACAGTTTGGATTGCACATTTGATTACCGGATGCGATAGAAGGACCAATACCTGTCTCTGCATTAATACATGCTGCCACGTTAGTTGTATGTGGAATAATATTAGGTAGTTTTGTATTTTGATGTTTTGAATTTTGATTTAGCTATTTTTATAGTATAATTTGTTGAGCAGTTGGAATAATAGTGTTAATGAGTCTATGTGTTTTTTATACGGTATATAGCATTTAGTACAATATGTCCAAATAAGTTTTTCATTTTTTGTTGTCTTTGTTTAGATCTTTATCTAGGCTGTCTATTTTTTTGTTATCATATGTTTTACAAGGCATCATTTTTATAGTAATAGGAATATGAATACATATATTTTTTGGTTTACAGGATTTAAGATGTTATTTTTTTATATATTTTTGTGGTTGTATTTTAGCAAG
>M01075:27:000000000-A4DAU:1:1101:18362:17330 1:N:0:8
AAAGTACACAGTTTGGATTGCACATTTGATTACCGGATGCGATAGAAGGACCAATACCTGTCTCTGCATTAATACATGCTGCCACGTTAGTTGTATGTGGAATAATATTAGGTAGTTTTGTATTTTGATGTTTTGAATTTTGATTTAGCTATTTTTATAGTATAATTTGTTGAGCAGTTGGAATAATAGTGTTAATGAGTCTATGTGTTTTTTATACGGTATATAGCATTTAGTACAATATGTCCAAATAAGTTTTTCATTTTTTGTTGTCTTTGTTTAGATCTTTATCTAGGCTGTCTATTTTTTTGTTATCATATGTTTTACAAGGCATCATTTTTATAGTAATAGGAATATGAATACATATATTTTTTGGTTTACAGGATTTAAGATGTTATTTTTTTATATATTTTTGTGGTTGTATTTTAGCAAG
>M01075:27:000000000-A4DAU:1:1101:27789:17355 1:N:0:8
TGAGTACACAGTTTGGATTACACATTTGATTACCGGATGCGATAGAAGGACCAATACCTGTCTCTGCATTAATACATGCTGCCACGTTAGTTGTATGTGGAATAATATTAGGTAGTTTTGTATTTTGATGTTTTGAATTTTGATTTAGCTATTTTTATAGTATAATTTGTTGAGCAGTTGGAATAATAGTGTTAATGAGTCTATGTGTTTTTTATACGGTATATAGCATTTAGTACAATATGTCCAAATAAGTTTTTCATTTTTTGTTGTCTTTGTTTAGATCTTTATCTAGGCTGTCTATTTTTTTGTTATCATATGTTTTACAAGGCATCATTTTTATAGTAATAGGAATATGAATACATATATTTTTTGGTTTACAGGATTTAAGATGTTATTTTTTTATATATTTTTGTGGTTGTATTTTAGCAAG
>M01075:27:000000000-A4DAU:1:1101:17014:17371 1:N:0:8
AAAGTACACAGTTTGGATTACACATTTGATTACCGGATGCGATAGAAGGACCAATACCTGTCTCTGCATTAATACATGCTGCCACGTTAGTTGTATGTGGAATAATATTAGGTAGTTTTGTATTTTGATGTTTTGAATTTTGATTTAGCTATTTTTATAGTATAATTTGTTGAGCAGTTGGAATAATAGTGTTAATGAGTCTATGTGTTTTTTATACGGTATATAGCATTTAGTACAATATGTCCAAATAAGTTTTTCATTTTTTGTTGTCTTTGTTTAGATCTTTATCTAGGCTGTCTATTTTTTTGTCATCATATGTTTTACAAGGCATCATTTTTATAGTAATAGGAATATGAATACATATATTTTTTGGTTTACAGGATTTAAGATGTTATTTTTTTATATATTTTTGTGGTTGTATTTTAGCAAG
>M01075:27:000000000-A4DAU:1:1101:25959:17372 1:N:0:8
AAAGTACACAGTTTGGATTGCACATTTGATTACCGGATGCGATAGAAGGACCAATACCTGTCTCTGCATTAATACATGCTGCCACGTTAGTTGTATGTGGAATAATATTAGGTAGTTTTGTATTTTGATGTTTTGAATTTTGATTTAGCTATTTTTATAGTATAATTTGTTGAGCAGTTGGAATAATAGTGTTAATGAGTCTATGTGTTTTTTATACGGTATATAGCATTTAGTACAATATGTCCAAATAAGTTTTTCATTTTTTGTTGTCTTTGTTTAGATCTTTATCTAGGCTGTCTATTTTTTTGTTATCATATGTTTTACAAGGCATCATTTTTATAGTAATAGGAATATGAATACATATATTTTTTGGTTTACAGGATTTAAGATGTTATTTTTTTATATATTTTTGTGGTTGTATTTTAGCAAG
>M01075:27:000000000-A4DAU:1:1101:18851:17429 1:N:0:8
AAAGTACACAGTTTGGATTACACATTTGATTACCGGATGCGATAGAAGGACCAATACCTGTCTCTGCATTAATACATGCTGCCACGTTAGTTGTATGTGGAATAATATTAGGTAGTTTTGTATTTTGATGTTTTGAATTTTGATTTAGCTATTTTTATAGTATAATTTGTTGAGCAGTTGGAATAATAGTGTTAATGAGTCTATGTGTTTTTTATACGGTATATAGCATTTAGTACAATATGTCCAAATAAGTTTTTCATTTTTTGTTGTCTTTGTTTAGATCTTTATCTAGGCTGTCTATTTTTTTGTTATCATATGTTTTACAAGGCATCATTTTTATAGTAATAGGAATATGAATACATATATTTTTTGGTTTACAGGATTTAAGATGTTATTTTTTTATATATTTTTGTGGTTGTATCTTAGCAAG
>M01075:27:000000000-A4DAU:1:1101:12687:17512 1:N:0:8
GAAGTACACAGTTTGGACTACACATTTGATTACCGGATGCGATAGAAGGACCAATACCTGTCTCTGCATTAATACATGCTGCCACGTTAGTTGTATGTGGAATAATATTAGGTAGTTTTGTATTTTGATGTTTTGAATTTTGATTTAGCTATTTTTATAGTATAATTTGTTGAGCAGTTGGAATAATAGTGTTAATGAGTCTATGTGTTTTTTATACGGTATATAGCATTTAGTACAATATGTCCAAATAAGTTTTTCATTTTTTGTTGTCTTTGTTTAGATCTTTATCTAGGCTGCCTATTTTTTTGTTATCATATGTTTTACAAGGCATCATTTTTATAGTAATAGGAATATGAATACATATATTTTTTGGTTTACAGGATTTAAGATGTTATTTTTTTATATATTTTTGTGGTTGTATTTTAGCAAG
>M01075:27:000000000-A4DAU:1:1101:19667:17543 1:N:0:8
AAAGTACACAGTTTGGATTACACATTTGATTACCGGATGCGATAGAAGGACCAATACCTGTCTCTGCATTAATACATGCTGCCACGTTAGTTGTATGTGGAATAATATTAGGTAGTTTTGTATTTTGATGTTTTGAATTTTGATTTAGCTATTTTTATAGTATAATTTGTCGAGCAGTTGGAATAATAGTGTTAATGAGTCTATGTGTTTTTTATACGGTATATAGCATTTAGTACAATATGTCCAAATAAGTTTTTCATTTTTTGTTGTCTTTGTTTAGATCTTTATCTAGGCTGTCTATTTTTTTGTTATCATATGTTTTACAAGGCATCATTTTTATAGTAATAGGAATATGAATACATATATTTTTTGGTTTACAGGATTTAAGATGTTATTTTTTTATATATTTTTGTGGTTGTATTTTAGCAAG
>M01075:27:000000000-A4DAU:1:1101:19668:17561 1:N:0:8
AAAGTACACAGTTTGGATTACACATTTGATTACCGGATGCGATAGAAGGACCAATACCTGTCTCTGCATTAATACATGCTGCCACGTTAGTTGTATGTGGAATAATATTAGGTAGTTTTGTATTTTGATGTTTTGAATTTTGATTTAGCTATTTTTATAGTATAATTTGTCGAGCAGTTGGAATAATAGTGTTAATGAGTCTATGTGTTTTTTATACGGTATATAGCATTTAGTACAATATGTCCAAATAAGTTTTTCATTTTTTGTTGTCTTTGTTTAGATCTTTATCTAGGCTGTCTATTTTTTTGTTATCATATGTTTTACAAGGCATCATTTTTATAGTAATAGGAATATGAATACATATATTTTTTGGTTTACAGGATTTAAGATGTTATTTTTTTATATATTTTTGTGGTTGTATTTTAGCAAG
>M01075:27:000000000-A4DAU:1:1101:18341:17568 1:N:0:8
AAAGTACACAGTTTGGATTACACATTTGATTACCGGATGTGATAGAAGGACCAATACCTGTCTCTGCATTAATACATGCTGCCACGTTAGTTGTATGTGGAATAATATTAGGTAGTTTTGTATTTTGATGTTTTGAATTTTGATTTAGCTATTTTTATAGTATAATTTGTTGAGCAGTTGGAATAATAGTGTTAATGAGTCTATGTGTTTTTTATACGGTATATAGCATTTAGTACAATATGTCCAAATAAGTTTTTCATTTTTTGTTGTCTTTGTTTAGATCTTTATCTAGGCTGTCTATTTTTTTGTTATCATATGTTTTACAAGGCATCATTTTTATAGTAATAGGAATATGAATACATATATTTTTTGGTTTACAGGATTTAAGATGTTATTTTTTTATATATTTTTGTGGTTGTATTTTAGCAAG
>M01075:27:000000000-A4DAU:1:1101:24556:17591 1:N:0:8
AAAGTACACAGTTTGGATTACACATTTGATTACCGGATGCGATAGAAGGACCAATACCTGTCTCTGCATTAATACATGCTGCCACGTTAGTTGTATGTGGAATAATATTAGGTAGTTTTGTATTTTGATGTTTTGAATTTTGATTTAGCTATTTTTATAGTATAATTTGTTGAGCAGTTGGAATAATAGTGTTAATGAGTCTATGTGTTTTTTATACGGTATATAGCATTTAGTACAATATGTCCAAATAAGTTTTTCATTTTTTGTTGTCTTTGTTTAGATCTTTATCTAGGCTGTCTATTTTTTTGTTATCATATGTTTTACAAGGCATCATTTTTATAGTAATAGGAATATGAATACATATATTTTTTGGTTTACAGGATTTAAGATGTTATTTTTTTATATATTTTTGTGGTTGTATTTTAGCAAG
>M01075:27:000000000-A4DAU:1:1101:14250:17647 1:N:0:8
AGAGTACACAGTTTGGGTTACACATTTGATTACCGGATGCGATAGAAGGACCAATACCTGTCTCTGCATTAATACATGCTGCCACGTTAGTTGTATGTGGAATAATATTAGGTAGTTTTGTATTTTGATGTTTTGAATTTTGATTTAGCTATTTTTATAGTATAATTTGTTGAGCAGTTGGAATAATAGTGTTAATGAGTCTATGTGTTTTTTATACGGTATATAGCATTTAGTACAATATGTCCAAATAAGTTTTTCATTTTTTGTTGTCTTTGTTTAGATCTTTATCTAGGCTGTCTATTTTTTTGTTATCATATGTTTTACAAGGCATCATTTTTATAGTAATAGGAATATGAATACATATATTTTTTGGTTTACAGGATTTAAGATGTTATTTTTTTATATATTTTTGTGGTTGTATTTTAGCAAG
>M01075:27:000000000-A4DAU:1:1101:23868:17727 1:N:0:8
AAAGTACACAGTTTGGATTACACATTTGATTACCGGATGCGATAGAAGGACCAATACCTGTCTCTGCATTAATACATGCTGCCACGTTAGTTGTATGTGGAATAATATTAGGTAGTTTTGTATTTTGATGTTTTGAATTTTGATTTAGCTATTTTTATAGTATAATTTGTTGAGCAGTTGGAATAATAGTGTTAATGAGTCTATGTGTTTTTTATACGGTATATAGCATTTAGTACAATATGTCCAAATAAGTTTTTCATTTTTTGTTGTCTTTGTTTAGATCTTTATCTAGGCTGTCTATTTTTTTGTTATCATATGTTTTACAAGGCATCATTTTTATAGTAATAGGAATATGAATACATATATTTTTTGGTTTACAGGATTTAAGATGTTATTTTTTTATATATTTTTGTGGTTGTATTTTAGCAAG
>M01075:27:000000000-A4DAU:1:1101:21724:17729 1:N:0:8
AAAGTACACAGTTTGGATTGCACATTTGATTACCGGATGCGATAGAAGGACCAATACCTGTCTCTGCATTAATACATGCTGCCACGTTAGTTGTATGTGGAATAATATTAGGTAGTTTTGTATTTTGATGTTTTGAATTTTGATTTAGCTATTTTTATAGTATAATTTGTTGAGCAGTTGGAATAATAGTGTTAATGAGTCTATGTGTTTTTTATACGGTATATAGCATTTAGTACAATATGTCCAAATAAGTTTTTCATTTTTTGTTGTCTTTGTTTAGATCTTTATCTAGGCTGTCTATTTTTTTGTTATCATATGTTTTACAAGGCATCATTTTTATAGTAATAGGAATATGAATACATATATTTTTTGGTTTACAGGATTTAAGATGTTATTTTTTTATATATTTTTGTGGTTGTATTTTAGCAAG
>M01075:27:000000000-A4DAU:1:1101:23886:17737 1:N:0:8
AAAGTACACAGTTTGGATTACACATTTGATTACCGGATGCGATAGAAGGACCAATACCTGTCTCTGCATTAATACATGCTGCCACGTTAGTTGTATGTGGAATAATATTAGGTAGTTTTGTATTTTGATGTTTTGAATTTTGATTTAGCTATTTTTATAGTATAATTTGTTGAGCAGTTGGAATAATAGTGTTAATGAGTCTATGTGTTTTTTATACGGTATATAGCATTTAGTACAATATGTCCAAATAAGTTTTTCATTTTTTGTTGTCTTTGTTTAGATCTTTATCTAGGCTGTCTATTTTTTTGTTATCATATGTTTTACAAGGCATCATTTTTATAGTAATAGGAATATGAATACATATATTTTTTGGTTTACAGGATTTAAGATGTTATTTTTTTATATATTTTTGTGGTTGTATTTTAGCAAG
>M01075:27:000000000-A4DAU:1:1101:12991:17793 1:N:0:8
AGAGTACACAGTTTGGACTGCATATTTGATTACCGGATGCGATAGAAGGACCAATACCTGTCTCTGCATTAATACATGCTGCCACGTTAGTTGTATGTGGAATAATATTAGGTAGTTTTGTATTTTGATGTTTTGAATTTTGATTTAGCTATTTTTATAGTATAATTTGTTGAGCAGTTGGAATAATAGTGTTAATGAGTCTATGTGTTTTTTATACGGTATATAGCATTTAGTACAATATGTCCAAATAAGTTTTTCATTTTTTGTTGTCTTTGTTTAGATCTTTATCTAGGCTGTCTATTTTTTTGTTATCATATGTTTTACAAGGCATCATTTTTATAGTAATAGGAATATGAATACATATATTTTTTGGTTTACAGGATTTAAGATGTTATTTTTTTATATATTTTTGTGGTTGTATCTTGGCAAG
>M01075:27:000000000-A4DAU:1:1101:26719:17809 1:N:0:8
AAAAGTACACAGTTTGGATTACACATTTGATTACCGGATGCGATAGAAGGACCAATACCTGTCTCTGCATTAATACATGCTGCCACGTTAGTTGTATGTGGAATAATATTAGGTAGTTTTGTATTTTGATGTTTTGAATTTTGATTTAGCTATTTTTATAGTATAATTTGTTGAGCAGTTGGAATAATAGTGTTAATGAGTCTATGTGTTTTTTAACGGTATATAGCATTTAGTACAATATGTCCAAATAAGTTTTTCATTTTTTGTTGTCTTTGTTTAGATCTTTATCTAGGCTGTCTATTTTTTTGTTATCATATGTTTTACAAGGCATCATTTTTACAGTAATAGGAATATGAATACATATATTTTTTGGTTTACAGGATTTAAGATGTTATTTTTTTATATATTTTTGTGGTTGTATTTTAGCAAG
>M01075:27:000000000-A4DAU:1:1101:18760:17814 1:N:0:8
AAAGTACACAGTTTGGGTTACACATTTGATTACCGGATGCGATAGAAGGACCAATACCTGTCTCTGCATTAATACATGCTGCCACGTTAGTTGTATGTGGAATAATATTAGGTAGTTTTGTATTTTGATGTTTTGAATTTTGATTTAGCTATTTTTATAGTATAATTTGTTGAGCAGTTGGAATAATAGTGTTAATGAGTCTATGTGTTTTTTATACGGTATATAGCATTTAGTACAATATGTCCAAATAAGTTTTTCATTTTTTGTTGTCTTTGTTTAGATCTTTATCTAGGCTGTCTATTTTTTTGTTATCATATGTTTTACAAGGCATCATTTTTATAGTAATAGGAATATGAATACATATATTTTTTGGTTTACAGGATTTAAGATGTTATTTTTTTATATATTTTTGTGGTTGTATTTTAGCAAG
>M01075:27:000000000-A4DAU:1:1101:9911:17833 1:N:0:8
AAAGTACACAGTTTGGGTTGCACATTTGATTACCGGATGCGATAGAAGGACCAATACCTGTCTCTGCATTAATACATGCTGCCACGTTAGTTGTATGTGGAATAATATTAGGTAGTTTTGTATTTTGATGTTTTGAATTTTGATTTAGCTATTTTTATAGTATAATTTGTTGAGCAGTTGGAATAATAGTGTTAATGAGTCTATGTGTTTTTTATACGGTATATAGCATTTAGTACAATATGTCCAAATAAGTTTTTCATTTTTTGTTGTCTTTGTTTAGATCTTTATCTAGGCTGTCTATTTTTTTGTTATCATATGTTTTACAAGGCATCATTTTTATAGTAATAGGAATATGAATACATATATTTTTTGGTTTACAGGATTTAAGATGTTATTTTTTTATATATTTTTGTGGTTGTATTTTAGCAAG
>M01075:27:000000000-A4DAU:1:1101:14468:17840 1:N:0:8
AGAGTACACAGTTTGGATTACACATTTGATTACCGGATGCGATAGAAGGACCAATACCTGTCTCTGCATTAATACATGCTGCCACGTTAGTTGTATGTGGAATAATATTAGGTAGTTTTGTATTTTGATGTTTTGAATTTTGATTTAGCTATTTTTATAGTATAATTTGTTGAGCAGTTGGAATAATAGTGTTAATGAGTCTATGTGTTTTTTATACGGTATATAGCATTTAGTACAATATGTCCAAATAAGTTTTTCATTTTTTGTTGTCTTTGTTTAGATCTTTATCTAGGCTGTCTATTTTTTTGTTATCATATGTTTTACAAGGCATCATTTTTATAGTAATAGGAATATGAATACATATATTTTTTGGTTTACAGGATTTAAGATGTTATTTTTTTATATATTTTTGTGGTTGTATTTTAGCAAG
>M01075:27:000000000-A4DAU:1:1101:28720:17844 1:N:0:8
AAAGTACACAGTTTGGATTACACATTTGATTACCGGATGCGATAGAAGGACCAATACCTGTCTCTGCATTAATACATGCTGCCACGTTAGTTGTATGTGGAATAATATTAGGTAGTTTTGTATTTTGATGTTTTGAATTTTGATTTAGCTATTTTTATAGTATAATTTGTTGAGCAGTTGGAATAATAGTGTTAATGAGTCTATGTGTTTTTTATACGGTATATAGCATTTAGTACAATATGTCCAAATAAGTTTTTCATTTTTTGTTGTCTTTGTTTAGATCTTTATCTAGGCTGTCTATTTTTTTGTTATCATATGTTTTACAAGGCATCATTTTTATAGTAATAGGAATATGAATACATATATTTTTTGGTTTACAGGATTTAAGATGTTATTTTTTTATATATTTTTGTGGTTGTATCTTGGCAAG
>M01075:27:000000000-A4DAU:1:1101:20661:17844 1:N:0:8
AAAGTACACAGTTTGGGTTACACATTTGATTACCGGATGCGATAGAAGGACCAATACCTGTCTCTGCATTAATACATGCTGCCACGTTAGTTGTATGTGGAATAATATTAGGTAGTTTTGTATTTTGATGTTTTGAATTTTGATTTAGCTATTTTTATAGTATAATTTGTTGAGCAGTTGGAATAATAGTGTTAATGAGTCTATGTGTTTTTTATACGGTATATAGCATTTAGTACAATATGTCCAAATAAGTTTTTCATTTTTTGTTGTCTTTGTTTAGATCTTTATCTAGGCTGTCTATTTTTTTGTTATCATATGTTTTACAAGGCATCATTTTTATAGTAATAGGAATATGAATACATATATTTTTTGGTTTACAGGATTTAAGATGTTATTTTTTTATATATTTTTGTGGTTGTATTTTAGCAAG
>M01075:27:000000000-A4DAU:1:1101:9916:17851 1:N:0:8
AAAGTACACAGTTTGGGTTGCACATTTGATTACCGGATGCGATAGAAGGACCAATACCTGTCTCTGCATTAATACATGCTGCCACGTTAGTTGTATGTGGAATAATATTAGGTAGTTTTGTATTTTGATGTTTTGAATTTTGATTTAGCTATTTTTATAGTATAATTTGTTGAGCAGTTGGAATAATAGTGTTAATGAGTCTATGTGTTTTTTATACGGTATATAGCATTTAGTACAATATGTCCAAATAAGTTTTTCATTTTTTGTTGTCTTTGTTTAGATCTTTATCTAGGCTGTCTATTTTTTTGTTATCATATGTTTTACAAGGCATCATTTTTATAGTAATAGGAATATGAATACATATATTTTTTGGTTTACAGGATTTAAGATGTTATTTTTTTATATATTTTTGTGGTTGTATTTTAGCAAG
>M01075:27:000000000-A4DAU:1:1101:14202:17852 1:N:0:8
AGAGTACACAGTTTGGATTACACATTTGATTACCGGATGCGATAGAAGGACCAATACCTGTCTCTGCATTAATACATGCTGCCACGTTAGTTGTATGTGGAATAATATTAGGTAGTTTTGTATTTTGATGTTTTGAATTTTGATTTAGCTATTTTTATAGTATAATTTGTTGAGCAGTTGGAATAATAGTGTTAATGAGTCTATGTGTTTTTTATACGGTATATAGCATTTAGTACAATATGTCCAAATAAGTTTTTCATTTTTTGTTGTCTTTGTTTAGATCTTTATCTAGGCTGTCTATTTTTTTGTTATCATATGTTTTACAAGGCATCATTTTTATAGTAATAGGAATATGAATACATATATTTTTTGGTTTACAGGATTTAAGATGTTATTTTTTTATATATTTTTGTGGTTGTATCTTAGCAAG
>M01075:27:000000000-A4DAU:1:1101:20660:17862 1:N:0:8
AAAGTACACAGTTTGGGTTACACATTTGATTACCGGATGCGATAGAAGGACCAATACCTGTCTCTGCATTAATACATGCTGCCACGTTAGTTGTATGTGGAATAATATTAGGTAGTTTTGTATTTTGATGTTTTGAATTTTGATTTAGCTATTTTTATAGTATAATTTGTTGAGCAGTTGGAATAATAGTGTTAATGAGTCTATGTGTTTTTTATACGGTATATAGCATTTAGTACAATATGTCCAAATAAGTTTTTCATTTTTTGTTGTCTTTGTTTAGATCTTTATCTAGGCTGTCTATTTTTTTGTTATCATATGTTTTACAAGGCATCATTTTTATAGTAATAGGAATATGAATACATATATTTTTTGGTTTACAGGATTTAAGATGTTATTTTTTTATATATTTTTGTGGTTGTATTTTAGCAAG
>M01075:27:000000000-A4DAU:1:1101:16726:17872 1:N:0:8
AAAGTACACAGTTTGGATTGCACATTTGATTACCGGATGCGATAGAAGGACCAATACCTGTCTCTGCATTAATACATGCTGCCACGTTAGTTGTATGTGGAATAATATTAGGTAGTTTTGTATTTTGATGTTTTGAATTTTGATTTAGCTATTTTTATAGTATAATTTGTTGAGCAGTTGGAATAATAGTGTTAATGAGTCTATGTGTTTTTTATACGGTATATAGCATTTAGTACAATATGTCCAAATAAGTTTTTCATTTTTTGTTGTCTTTGTTTAGATCTTTATCTAGGCTGTCTATTTTTTTGTTATCATATGTTTTACAAGGCATCATTTTTATAGTAATAGGAATATGAATACATATATTTTTTGGTTTACAGGATTTAAGATGTTATTTTTTTATATATTTTTGTGGTTGTATTTTAGCAAG
>M01075:27:000000000-A4DAU:1:1101:3550:17880 1:N:0:8
AGAGTACACAGTTTGGGTTACACATTTGATTACCGGATGCGATAGAAGGACCAATACCTGTCTCTGCATTAATACATGCTGCCACGTTAGTTGTATGTGGAATAATATTAGGTAGTTTTGTATTTTGATGTTTTGAATTTTGATTTAGCTATTTTTATAGTATAATTTGTTGAGCAGTTGGAATAATAGTGTTAATGAGTCTATGTGTTTTTTATACGGTATATAGCATTTAGTACAATATGTCCAAATAAGTTTTTCATTTTTTGTTGTCTTTGTTTAGATCTTTATCTAGGCTGTCTATTTTTTTGTTATCATATGTTTTACAAGGCATCATTTTTATAGTAATAGGAATATGAATACATATATTTTTTGGTTTACAGGATTTAAGATGTTATTTTTTTATATATTTTTGTGGTTGTATTTTAGCAAG
>M01075:27:000000000-A4DAU:1:1101:15378:17943 1:N:0:8
AAAGTACACAGTTTGGGTTGCACATTTGATTACCGGATGCGATAGAAGGACCAATACCTGTCTCTGCATTAATACATGCTGCCACGTTAGTTGTATGTGGAATAATATTAGGTAGTTTTGTATTTTGATGTTTTGAATTTTGATTTAGCTATTTTTATAGTATAATTTGTTGAGCAGTTGGAATAATAGTGTTAATGAGTCTATGTGTTTTTTATACGGTATATAGCATTTAGTACAATATGTCCAAATAAGTTTTTCATTTTTTGTTGTCTTTGTTTAGATCTTTATCTAGGCTGTCTATTTTTTTGTTATCATATGTTTTACAAGGCATCATTTTTATAGTAATAGGAATATGAATACATATATTTTTTGGTTTACAGGATTTAAGATGTTATTTTTTTATATATTTTTGTGGTTGTATTTTGGCAAG
>M01075:27:000000000-A4DAU:1:1101:20587:17943 1:N:0:8
AAAGTACACAGTTTGGGTTACACATTTGATTACCGGATGCGATAGAAGGACCAATACCTGTCTCTGCATTAATACATGCTGCCACGTTAGTTGTATGTGGAATAATATTAGGTAGTTTTGTATTTTGATGTTTTGAATTTTGATTTAGCTATTTTTATAGTATAATTTGTTGAGCAGTTGGAATAATAGTGTTAATGAGTCTATGTGTTTTTTATACGGTATATAGCATTTAGTACAATATGTCCAAATAAGTTTTCCATTTTTTGTTGTCTTTGTTTAGATCTTTATCTAGGCTGTCTATTTTTTTGTTATCATATGTTTTACAAGGCATCATTTTTATAGTAATAGGAATATGAATACATATATTTTTTGGTTTACAGGATTTAAGATGTTATTTTTTTATATATTTTTGTGGTTGTATTTTGGCAAG
>M01075:27:000000000-A4DAU:1:1101:15924:17972 1:N:0:8
AAAGTACACAGTTTGGGTTGCACATTTGATTACCGGATGCGATAGAAGGACCAATACCTGTCTCTGCATTAATACATGCTGCCACGTTAGTTGTATGTGGAATAATATTAGGTAGTTTTGTATTTTGATGTTTTGAATTTTGATTTAGCTATTTTTATAGTATAATTTGTTGAGCAGTTGGAATAATAGTGTTAATGAGTCTATGTGTTTTTTATAAACGGTATATAGCATTTAGTACAATATGTCCAAATAAGTTTTTCATTTTTTGTTGTCTTTGTTTAGATCTTTATCTAGGCTGTCTATTTTTTGTTATCATATGTTTTACAAGGCATCATTTTTATAGTAATAGGAATATGAATACATATATTTTTTGGTTACAGGATTTAAGATGTTATTTTTTTATATATTTTTGTGGTTGTATTTTAGCAAG
>M01075:27:000000000-A4DAU:1:1101:19882:17984 1:N:0:8
AAAGTACACAGTTTGGATTACATATTTGATTACCGGATGCGATAGAAGGACCAATACCTGTCTCTGCATTAATACATGCTGCCACGTTAGTTGTATGTGGAATAATATTAGGTAGTTTTGTATTTTGATGTTTTGAATTTTGATTTAGCTATTTTTATAGTATAATTTGTTGAGCAGTTGGAATAATAGTGTTAATGAGTCTATGTGTTTTTTATACGGTATATAGCATTTAGTACAATATGTCCAAATAAGTTTTTCATTTTTTGTTGTCTTTGTTTAGATCTTTATCTAGGCTGTCTATTTTTTTGTTATCATATGTTTTACAAGGCATCATTTTTATAGTAATAGGAATATGAATACATATATTTTTTGGTTTACAGGATTTAAGATGTTATTTTTTTATATATTTTTGTGGTTGTATTTTAGCAAG
>M01075:27:000000000-A4DAU:1:1101:3631:17994 1:N:0:8
AAAGTACACAGTTTGGATTACACATTTGATTACCGGATGCGATAGAAGGACCAATACCTGTCTCTGCATTAATACATGCTGCCACGTTAGTTGTATGTGGAATAATATTAGGTAGTTTTGTATTTTGATGTTTTGAATTTTGATTTAGCTATTTTTATAGTATAATTTGTTGAGCAGTTGGAATAATAGTGTTAATGGGTCTATGTGTTTTTTATACGGTATATAGCATTTAGTACAATATGTCCAAATAAGTTTTTCATTTTTTGTTGTCTTTGTTTAGATCTTTATCTAGGCTGTCTATTTTTTTGTTATCATATGTTTTACAAGGCATCATTTTTATAGTAATAGGAATATGAATACATATATTTTTTGGTTTACAGGATTTAAGATGTTATTTTTTTATATATTTTTGTGGTTGTATTTTAGCAAG
>M01075:27:000000000-A4DAU:1:1101:19454:18002 1:N:0:8
AGAGTACACAGTTTGGATTACACATTTGATTACCGGATGCGATAGAAGGACCAATACCTGTCTCTGCATTAATACATGCTGCCACGTTAGTTGTATGTGGAATAATATTAGGTAGTTTTGTATTTTGATGTTTTGAATTTTGATTTAGCTATTTTTATAGTATAATTTGTTGAGCAGTTGGAATAATAGTGTTAATGAGTCTATGTGTTTTTTATACGGTATATAGCATTTAGTACAATATGTCCAAATAAGTTTTTCATTTTTTGTTGTCTTTGTTTAGATCTTTATCTAGGCTGTCTATTTTTTTGTTATCATATGTTTTACAAGGCATCATTTTTATAGTAATAGGAATATGAATACATATATTTTTTGGTTTACAGGATTTAAGATGTTATTTTTTTATATATTTTTGTGGTTGTATTTTAGCAAG
>M01075:27:000000000-A4DAU:1:1101:20157:18006 1:N:0:8
AGAGTACACAGTTTGGATTACACATTTGATTACCGGATGCGATAGAAGGACCAATACCTGTCTCTGCATTAATACATGCTGCCACGTTAGTTGTATGTGGAATAATATTAGGTAGTTTTGTATTTTGATGTTTTGAATTTTGATTTAGCTATTTTTATAGTATAATTTGTTGAGCAGTTGGAATAATAGTGTTAATGAGTCTACGTGTTTTTTATACGGTATATAGCATTTAGTACAATATGTCCAAATAAGTTTTTCATTTTTTGTTGTCTTTGTTTAGATCTTTATCTAGGCTGTCTATTTTTTTGTTATCATATGTTTTACAAGGCATCATTTTTATAGTAATAGGAATATGAATACATATATTTTTTGGTTTACAGGATTTAAGATGTTATTTTTTTATATATTTTTGTGGTTGTATTTTAGCAAG
>M01075:27:000000000-A4DAU:1:1101:20175:18010 1:N:0:8
AGAGTACACAGTTTGGATTACACATTTGATTACCGGATGCGATAGAAGGACCAATACCTGTCTCTGCATTAATACATGCTGCCACGTTAGTTGTATGTGGAATAATATTAGGTAGTTTTGTATTTTGATGTTTTGAATTTTGATTTAGCTATTTTTATAGTATAATTTGTTGAGCAGTTGGAATAATAGTGTTAATGAGTCTACGTGTTTTTTATACGGTATATAGCATTTAGTACAATATGTCCAAATAAGTTTTTCATTTTTTGTTGTCTTTGTTTAGATCTTTATCTAGGCTGTCTATTTTTTTGTTATCATATGTTTTACAAGGCATCATTTTTATAGTAATAGGAATATGAATACATATATTTTTTGGTTTACAGGATTTAAGATGTTATTTTTTTATATATTTTTGTGGTTGTATTTTAGCAAG
>M01075:27:000000000-A4DAU:1:1101:21883:18015 1:N:0:8
AAAGTACACAGTTTGGATTACACATTTGATTACCGGATGCGATAGAAGGACCAATACCTGTCTCTGCATTAATACATGCTGCCACGTTAGTTGTATGTGGAATAATATTAGGTAGTTTTGTATTTTGATGTTTTGAATTTTGATTTAGCTATTTTTATAGTATAATTTGTTGAGCAGTTGGAATAATAGTGTTAATGAGTCTATGTGTTTTTTATACGGTATATAGCATTTAGTACAATATGTCCAAATAAGTTTTTCATTTTTTGTTGTCTTTGTTTAGATCTTTATCTAGGCTGTCTATTTTTTTGTTATCATATGTTTTACAAGGCATCATTTTTATAGTAATAGGAATATGAATACATATATTTTTTGGTTTACAGGATTTAAGATGTTATTTTTTTATATATTTTTGTGGTTGTATTTTAGCAAG
>M01075:27:000000000-A4DAU:1:1101:23380:18035 1:N:0:8
AAAGTACACAGTTTGGGTTACACATTTGATTACCGGATGCGATAGAAGGACCAATACCTGTCTCTGCATTAATACATGCTGCCACGTTAGTTGTATGTGGAATAATATTAGGTAGTTTTGTATTTTGATGTTTTGAATTTTGATTTAGCTATTTTTATAGTATAATTTGTTGAGCAGTTGGAATAATAGTGTTAATGAGTCTATGTGTTTTTTATACGGTATATAGCATTTAGTACAATATGTCCAAATAAGTTTTTCATTTTTTGTTGTCTTTGTTTAGATCTTTATCTAGGCTGTCTATTTTTTTGTTATCATATGTTTTACAAGGCATCATTTTTATAGTAATAGGAATATGAATACATATATTTTTTGGTTTACAGGATTTAAGATGTTATTTTTTTATATATTTTTGTGGTTGTATTTTAGCAAG
>M01075:27:000000000-A4DAU:1:1101:20343:18063 1:N:0:8
AGAGTACACAGTTTGGGTTACACATTTGATTACCGGATGCGATAGAAGGACCAATACCTGTCTCTGCATTAATACATGCTGCCACGTTAGTTGTATGTGGAATAATATTAGGTAGTTTTGTATTTTGATGTTTTGAATTTTGATTTAGCTATTTTTATAGTATAATTTGTTGAGCAGTTGGAATAATAGTGTTAATGAGTCTATGTGTTTTTTATACGGTATATAGCATTTAGTACAATATGTCCAAATAAGTTTTTCATTTTTTGTTGTCTTTGTTTAGATCTTTATCTAGGCTGTCTATTTTTTTGTTATCATATGTTTTACAAGGCATCATTTTTATAGTAATAGGAATATGAATACATATATTTTTTGGTTTACAGGATTTAAGATGTTATTTTTTTATATATTTTTGTGGTTGTATTTTGGCAAG
>M01075:27:000000000-A4DAU:1:1101:7240:18104 1:N:0:8
AGAGTACACAGTTTGGATTACACATTTGATTACCGGATGCGATAGAAGGACCAATACCTGTCTCTGCATTAATACATGCTGCCACGTTAGTTGTATGCGGAATAATATTAGGTAGTTTTGTATTTTGATGTTTTGAATTTTGATTTAGCTATTTTTATAGTATAATTTGTTGAGCAGTTGGAATAATAGTGTTAATGAGTCTATGTGTTTTTTATACGGTATATAGCATTTAGTACAATATGTCCAAATAAGTTTTTCATTTTTTGTTGTCTTTGTTTAGATCTTTATCTAGGCTGTCTATTTTTTTGTTATCATATGTTTTACAAGGCATCATTTTTATAGTAATAGGAATATGAATACATATATTTTTTGGTTTACAGGATTTAAGATGTTATTTTTTTATATATTTTTGTGGTTGTATCTTAGCAAG
>M01075:27:000000000-A4DAU:1:1101:4314:18129 1:N:0:8
AAAGTACACAGTTTGGATTACACATTTGATTACCGGATGCGATAGAAGGACCAATACCTGTCTCTGCATTAATACATGCTGCCACGTTAGTTGTATGTGGAATAATATTAGGTAGTTTTGTATTTTGATGTTTTGAATTTTGATTTAGCTATTTTTATAGTATAATTTGTTGAGCAGTTGGAATAATAGTGTTAATGAGTCTATGTGTTTTTTATACGGTATATAGCATTTAGTACAATATGTCCAAATAAGTTTTTCATTTTTTGTTGTCTTTGTTTAGATCTTTATCTAGGCTGTCTATTTTTTTGTTATCATATGTTTTACAAGGCATCATTTTTATAGTAATAGGAATATGAATACATATATTTTTTGGTTTACAGGATTTAAGATGTTATTTTTTTATATATTTTTGTGGTTGTATTTTAGCAAG
>M01075:27:000000000-A4DAU:1:1101:22612:18154 1:N:0:8
AAAGTACACAGTTTGGATTGCACATTTGATTACCGGATGCGATAGAAGGACCAATACCTGTCTCTGCATTAATACATGCTGCCACGTTAGTTGTATGTGGAATAATATTAGGTAGTTTTGTATTTTGATGTTTTGAATTTTGATTTAGCTATTTTTATAGTATAATTTGTTGAGCAGTTGGAATAATAGTGTTAATGAGTCTATGTGTTTTTTATAAACGGTATATAGCATTTAGTACAATATGTCCAAATAAGTTTTTCATTTTTTGTTGTCTTTGTTTAGATCTTTATCTAGGCTGTCTATTTTTTTGTTATCATATGTTTTACAAGGCATCATTTTTATAGTAATAGGAATATGAATACATATATTTTTTGGTTTACAGGATTTAAGATGTTATTTTTTTATATATTTTTGTGGTTGTATTTTAGCA
>M01075:27:000000000-A4DAU:1:1101:14332:18236 1:N:0:8
AGAGTACACAGTTTGGATTACACATTTGATTACCGGATGCGATAGAAGGACCAATACCTGTCTCTGCATTAATACATGCTGCCACGTTAGTTGTATGTGGAATAATATTAGGTAGTTTTGTATTTTGATGTTTTGAATTTTGATTTAGCTATTTTTATAGTATAATTTGTTGAGCAGTTGGAATAATAGTGTTAATGAGTCTATGTGTTCTTTATACGGTATATAGCATTTAGTACAATATGTCCAAATAAGTTTTTCATTTTTTGTTGTCTTTGTTTAGATCTTTATCTAGGCTGTCTATTTTTTTGTTATCATATGTTTTACAAGGCATCATTTTTATAGTAATAGGAATATGAATACATATATTTTTTGGTTTACAGGATTTAAGATGTTATTTTTTTATATATTTTTGTGGTTGTATTTTAGCAAG
>M01075:27:000000000-A4DAU:1:1101:26295:18252 1:N:0:8
AAAGTACACAGTTTGGGTTACACATTTGATTACCGGATGCGATAGAAGGACCAATACCTGTCTCTGCATTAATACATGCTGCCACGTTAGTTGTATGTGGAATAATATTAGGTAGTTTTGTATTTTGATGTTTTGAATTTTGATTTAGCTATTTTTATAGTATAATTTGTTGAGCAGTTGGAATAATAGTGTTAATGAGTCTATGTGTTTTTTATAACGGTATATAGCATTTAGTACAATATGTCCAAATAAGTTTTTCATTTTTTGTTGTCTTTGTTTAGATCTTTATCTAGGCTGTCTATTTTTTTGTTATCATATGTTTTACAAGGCATCATTTTTATAGTAATAGGAATATGAATACATATATTTTTTGGTTTACAGGATTTAAGATGTTATTTTTTTATATATTTTTGTGGTTGTATTTTAGCAA
>M01075:27:000000000-A4DAU:1:1101:21287:18261 1:N:0:8
AGAGTACACAGTTTGGATTACACATTTGATTACCGGATGCGATAGAAGGACCAATACCTGTCTCTGCATTAATACATGCTGCCACGTTAGTTGTATGTGGAATAATATTAGGTAGTTTTGTATTTTGATGTTTTGAATTTTGATTTAGCTATTTTTATAGTATAATTTGTTGAGCAGTTGGAATAATAGTGTTAATGAGTCTATGTGTTTTTTATACGGTATATAGCATTTAGTACAATATGTCCAAATAAGTTTTTCATTTTTTGTTGTCTTTGTTTAGATCTTTATCTAGGCTGTCTATTTTTTCGTTATCATATGTTTTACAAGGCATCATTTTTATAGTAATAGGAATATGAATACATATATTTTTTGGTTTACAGGATTTAAGATGTTATTTTTTTATATATTTTTGTGGTTGTATCTTAGCAAG
>M01075:27:000000000-A4DAU:1:1101:17021:18285 1:N:0:8
AAAGTACACAGTTTGGATTACACATTTGATTACCGGATGCGATAGAAGGACCAATACCTGTCTCTGCATTAATACATGCTGCCACGTTAGTTGTATGTGGAATAATATTAGGTAGTTTTGTATTTTGATGTTTTGAATTTTGATTTAGCTATTTTTATAGTATAATTTGTTGAGCAGTTGGAATAATAGTGTTAATGAGTCTATGTGTTTTTTATACGGTATATAGCATTTAGTACAATATGTCCAAATAAGTTTTTCATTTTTTGTTGTCTTTGTTTAGATCTTTATCTAGGCTGTCTATTTTTTTGTTATCATATGTTTTACAAGGCATCATTTTTATAGTAATAGGAATATGAATACATATATTTTTTGGTTTACAGGATTTAAGATGTTATTTTTTTATATATTTTTGTGGTTGTATTTTAGCAAG
>M01075:27:000000000-A4DAU:1:1101:23246:18290 1:N:0:8
AGAGTACACAGTTTGGGTTACACATTTGATTACCGGATGCGATAGAAGGACCAATACCTGTCTCTGCATTAATACATGCTGCCACGTTAGTTGTATGTGGAATAATATTAGGTAGTTTTGTATTTTGATGTTTTGAATTTTGATTTAGCTATTTTTATAGTATAATTTGTTGAGCAGTTGGAATAATAGTGTTAATGAGTCTATGTGTTTTTTATACGGTATATAGCATTTAGTACAATATGTCCAAATAAGTTTTTCATTTTTTGTTGTCTTTGTTTAGATCTTTATCTAGGCTGTCTATTTTTTTGTTATCATATGTTTTACAAGGCATCATTTTTATAGTAATAGGAATATGAATACATATATTTTTTGGTTTACAGGATTTAAGATGTTATTTTTTTATATATTTTTGTGGTTGTATTTTAGCAAG
>M01075:27:000000000-A4DAU:1:1101:23430:18309 1:N:0:8
AAAGTACACAGTTTGGATTACACATTTGATTACCGGATGCGATAGAAGGACCAATACCTGTCTCTGCATTAATACATGCTGCCACGTTAGTTGTATGTGGAATAATATTAGGTAGTTTTGTATTTTGATGTTTTGAATTTTGATTTAGCTATTTTTATAGTATAATTTGTTGAGCAGTTGGAATAATAGTGTTAATGAGTCTATGTGTTTTTTATACGGTATATAGCATTTAGTACAATATGTCCAAATAAGTTTTTCATTTTTTGTTGTCTTTGTTTAGATCTTTATCTAGGCTGTCTATTTTTTTGTTACCATATGTTTTACAAGGCATCATTTTTATAGTAATAGGAATATGAATACATATATTTTTTGGTTTACAGGATTTAAGATGTTATTTTTTTATATATTTTTGTGGTTGTATTTTAGCAAG
>M01075:27:000000000-A4DAU:1:1101:26298:18334 1:N:0:8
AAAGTACACAGTTTGGATTGCACATTTGATTACCGGATGCGATAGAAGGACCAATACCTGTCTCTGCATTAATACATGCTGCCACGTTAGTTGTATGTGGAATAATATTAGGTAGTTTTGTATTTTGATGTTTTGAATTTTGATTTAGCTATTTTTATAGTATAATTTGTTGAGCAGTTGGAATAATAGTGTTAATGAGTCTATGTGTTTTTTATACGGTATATAGCATTTAGTACAATATGTCCAAATAAGTTTTTCATTTTTTGTTGTCTTTGTTTAGATCTTTATCTAGGCTGTCTATTTTTTTGTTATCATATGTTTTACAAGGCATCATTTTTATAGTAATAGGAATATGAATACATATATTTTTTGGTTTACAGGATTTAAGATGTTATTTTTTTATATATTTTTGTGGTTGTATTTTAGCAAG
>M01075:27:000000000-A4DAU:1:1101:13685:18337 1:N:0:8
AAAGTACACAGTTTGGGTTGCACATTTGATTACCGGATGCGATAGAAGGACCAATACCTGTCTCTGCATTAATACATGCTGCCACGTTAGTTGTATGTGGAATAATATTAGGTAGTTTTGTATTTTGATGTTTTGAATTTTGATTTAGCTATTTTTATAGTATAATTTGTTGAGCAGTTGGAATAATAGTGTTAATGAGTCTATGCGTTTTTTATACGGTATATAGCATTTAGTACAATATGTCCAAATAAGTTTTTCATTTTTTGTTGTCTTTGTTTAGATCTTTATCTAGGCTGTCTATTTTTTTGTTATCATATGTTTTACAAGGCATCATTTTTATAGTAATAGGAATATGAATACATATATTTTTTGGTTTACAGGATTTAAGATGTTATTTTTTTATATATTTTTGTGGTTGTATTTTAGCAAG
>M01075:27:000000000-A4DAU:1:1101:16282:18343 1:N:0:8
AGAGTACACAGTTTGGGTTACACATTTGATTACCGGATGCGATAGAAGGACCAATACCTGTCTCTGCATTAATACATGCTGCCACGTTAGTTGTATGTGGAATAATATTAGGTAGTTTTGTATTTTGATGTTTTGAATTTTGATTTAGCTATTTTTATAGTATAATTTGTTGAGCAGTTGGAATAATAGTGTTAATGAGTCTATGTGTTTTTTATACGGTATATAGCATTTAGTACAATATGTCCAAATAAGTTTTTCATTTTTTGTTGTCTTTGTTTAGATCTTTATCTAGGCTGTCTATTTTTTTGTTATCATATGTTTTACAAGGCATCATTTTTATAGTAATAGGAATATGAATACATATATTTTTTGGTTTACAGGATTTAAGATGTTATTTTTTTATATATTTTTGTGGTTGTATCTTAGCAAG
>M01075:27:000000000-A4DAU:1:1101:7282:18351 1:N:0:8
AAAGTACACAGTTTGGGTTACACATTTGATTACCGGATGCGATAGAAGGACCAATACCTGTCTCTGCATTAATACATGCTGCCACGTTAGTTGTATGTGGAATAATATTAGGTAGTTTTGTATTTTGATGTTTTGAATTTTGATTTAGCTATTTTTATAGTATAATTTGTTGAGCAGTTGGAATAATAGTGTTAATGAGTCTATGTGTTTTTTATACGGTATATAGCATTTAGTACAATATGTCCAAATAAGTTTTTCATTTTTTGTTGTCTTTGTTTAGATCTTTATCTAGGCTGTCTATTTTTTTGTTATCATATGTTTTACAAGGCATCATTTTTATAGTAATAGGAATATGAATACATATATTTTTTGGTTTACAGGATTTAAGATGTTATTTTTTTATATATTTTTGTGGTTGTATCTTGGCAAG
>M01075:27:000000000-A4DAU:1:1101:21888:18353 1:N:0:8
AGAGTACACAGTTTGGATTGCACATTTGATTACCGGATGCGATAGAAGGACCAATACCTGTCTCTGCATTAATACATGCTGCCACGTTAGTTGTATGTGGAATAATATTAGGTAGTTTTGTATTTTGATGTTTTGAATTTTGATTTAGCTATTTTTATAGTATAATTTGTTGAGCAGTTGGAATAATAGTGTTAATGAGTCTATGTGTTTTTTATACGGTATATAGCATTTAGTACAATATGTCCAAATAAGTTTTTCATTTTTTGTTGTCTTTGTTTAGATCTTTATCTAGGCTGTCTATTTTTTTGTTATCATATGTTTTACAAGGCATCATTTTTATAGTAATAGGAATATGAATACATATATTTTTTGGTTTACAGGATTTAAGATGTTATTTTTTTATATATTTTTGTGGTTGTATCTTAGCAAG
>M01075:27:000000000-A4DAU:1:1101:18843:18487 1:N:0:8
AAAGTACACAGTTTGGATTACACATTTGATTACCGGATGCGATAGAAGGACCAATACCTGTCTCTGCATTAATACATGCTGCCACGTTAGTTGTATGTGGAATAATATTAGGTAGTTTTGTATTTTGATGTTTTGAATTTTGATTTAGCTATTTTTATAGTATAATTTGTTGAGCAGTTGGAATAATAGTGTTAATGAGTCTATGTGTTTTTTATACGGTATATAGCATTTAGTACAATATGTCCAAATAAGTTTTTCATTTTTTGTTGTCTTTGTTTAGATCTTTATCTAGGCTGTCTATTTTTTTGTTATCATATGTTTTACAAGGCATCATTTTTATAGTAATAGGAATATGAATACATATATTTTTTGGTTTACAGGATTTAAGATGTTATTTTTTTATATATTTTTGTGGTTGTATTTTAGCAAG
>M01075:27:000000000-A4DAU:1:1101:17979:18492 1:N:0:8
AAAGTACACAGTTTGGGTTGCACATTTGATTACCGGATGCGATAGAAGGACCAATACCTGTCTCTGCATTAATACATGCTGCCACGTTAGTTGTATGTGGAATAATATTAGGTAGTTTTGTATTTTGATGTTTTGAATTTTGATTTAGCTATTTTTATAGTATAATTTGTTGAGCAGTTGGAATAATAGTGTTAATGAGTCTATGTGTTTTTTATACGGTATATAGCATTTAGTACAATATGTCCAAATAAGTTTTTCATTTTTTGTTGTCTTTGTTTAGATCTTTATCTAGGCTGTCTATTTTTTTGTTATCATATGTTTTACAAGGCATCATTTTTATAGTAATAGGAATATGAATACATATATTTTTTGGTTTACAGGATTTAAGATGTTATTTTTTTATATATTTTTGTGGTTGTATTTTAGCAAG
>M01075:27:000000000-A4DAU:1:1101:27863:18498 1:N:0:8
AGAGTACACAGTTTGGATTGCACATTTGATTACCGGATGCGATAGAAGGACCAATACCTGTCTCTGCATTAATACATGCTGCCACGTTAGTTGTATGTGGAATAATATTAGGTAGTTTTGTATTTTGATGTTTTGAATTTTGATTTAGCTATTTTTATAGTATAATTTGTTGAGCAGTTGGAATAATAGTGTTAATGAGTCTATGTGTTTTTTATACGGTATATAGCATTTAGTACAATATGTCCAAATAAGTTTTTCATTTTTTGTTGTCTTTGTTTAGATCTTTATCTAGGCTGTCTATTTTTTTGTTATCATATGTTTTACAAGGCATCATTTTTATAGTAATAGGAATATGAATACATATATTTTTTGGTTTACAGGATTTAAGATGTTATTTTTTTATATATTTTTGTGGTTGTATTTTAGCAAG
>M01075:27:000000000-A4DAU:1:1101:17969:18510 1:N:0:8
AAAGTACACAGTTTGGGTTGCACATTTGATTACCGGATGCGATAGAAGGACCAATACCTGTCTCTGCATTAATACATGCTGCCACGTTAGTTGTATGTGGAATAATATTAGGTAGTTTTGTATTTTGATGTTTTGAATTTTGATTTAGCTATTTTTATAGTATAATTTGTTGAGCAGTTGGAATAATAGTGTTAATGAGTCTATGTGTTTTTTATACGGTATATAGCATTTAGTACAATATGTCCAAATAAGTTTTTCATTTTTTGTTGTCTTTGTTTAGATCTTTATCTAGGCTGTCTATTTTTTTGTTATCATATGTTTTACAAGGCATCATTTTTATAGTAATAGGAATATGAATACATATATTTTTTGGTTTACAGGATTTAAGATGTTATTTTTTTATATATTTTTGTGGTTGTATTTTAGCAAG
>M01075:27:000000000-A4DAU:1:1101:22001:18571 1:N:0:8
AGAGTACACAGTTTGGATTGCACATTTGATTACCGGATGCGATAGAAGGACCAATACCTGTCTCTGCATTAATACATGCTGCCACGTTAGTTGTATGTGGAATAATATTAGGTAGTTTTGTATTTTGATGTTTTGAATTTTGATTTAGCTATTTTTATAGTATAATTTGTTGAGCAGTTGGAATAATAGTGTTAATGAGTCTATGTGTTTTTTATACGGTATATAGCATTTAGTACAATATGTCCAAATAAGTTTTTCATTTTTTGTTGTCTTTGTTTAGATCTTTATCTAGGCTGTCTATTTTTTTGTTATCATATGTTTTACAAGGCATCATTTTTATAGTAATAGGAATATGAATACATATATTTTTTGGTTTACAGGATTTAAGATGTTATTTTTTTATATATTTTTGTGGTTGTATTTTAGCAAG
>M01075:27:000000000-A4DAU:1:1101:3057:18581 1:N:0:8
AAAGTACACAGTTTGGATTGCACATTTGATTACCGGATGCGATAGAAGGACCAATACCTGTCTCTGCATTAATACATGCTGCCACGTTAGTTGTATGTGGAATAATATTAGGTAGTTTTGTATTTTGATGTTTTGAATTTTGATTTAGCTATTTTTATAGTATAATTTGTTGAGCAGTTGGAATAATAGTGTTAATGAGTCTATGTGTTTTTTATACGGTATATAGCATTTAGTACAATATGTCCAAATAAGTTTTTCATTTTTTGTTGTCTTTGTTTAGATCTTTATCTAGGCTGTCTATTTTTTTGTTATCATATGTTTTACAAGGCATCATTTTTATAGTAATAGGAATATGAATACATATATTTTTTGGTTTACAGGATTTAAGATGTTATTTTTTTATATATTTTTGTGGTTGTATTTTAGCAAG
>M01075:27:000000000-A4DAU:1:1101:15358:18605 1:N:0:8
AGAGTACACAGTTTGGATTACACATTTGATTACCGGATGCGATAGAAGGACCAATACCTGTCTCTGCATTAATACATGCTGCCACGTTAGTTGTATGTGGAATAATATTAGGTAGTTTTGTATTTTGATGTTTTGAATTTTGATTTAGCTATTTTTATAGTATAATTTGTTAAGCAGTTGGAATAATAGTGTTAATGAGTCTATGTGTTTTTTATACGGTATATAGCATTTAGTACAATATGTCCAAATAAGTTTTTCATTTTTTGTTGTCTTTGTTTAGATCTTTATCTAGGCTGTCTATTTTTTTGTTATCATATGTTTTACAAGGCATCATTTTTATAGTAATAGGAATATGAATACATATATTTTTTGGTTTACAGGATTTAAGATGTTATTTTTTTATATATTTTTGTGGTTGTATTTTAGCAAG
>M01075:27:000000000-A4DAU:1:1101:28473:18633 1:N:0:8
AAAGTACACAGTTTGGGTTGCACATTTGATTACCGGATGCGATAGAAGGACCAATACCTGTCTCTGCATTAATACATGCTGCCACGTTAGTTGTATGTGGAATAATATTAGGTAGTTTTGTATTTTGATGTTTTGAATTTTGATTTAGCTATTTTTATAGTATAATTTGTTGAGCAGTTGGAATAATAGTGTTAATGAGTCTATGTGTTTTTTATACGGTATATAGCATTTAGTACAATATGTCCAAATAAGTTTTTCATTTTTTGTTGTCTTTGTTTAGATCTTTATCTAGGCTGTCTATTTTTTTGTTATCATATGTTTTACAAGGCATCATTTTTATAGTAATAGGAATATGAATACATATATTTTTTGGTTTACAGGATTTAAGATGTTATTTTTTTATATATTTTTGTGGTTGTATTTTAGCAAG
>M01075:27:000000000-A4DAU:1:1101:15618:18693 1:N:0:8
AGAGTACACAGTTTGGATTACACATTTGATTACCGGATGCGATAGAAGGACCAATACCTGTCTCTGCATTAATACATGCTGCCACGTTAGTTGTATGTGGAATAATATTAGGTAGTTTTGTATTTTGATGTTTTGAATTTTGATTTAGCTATTTTTATAGTATAATTTGTTGAGCAGTTGGAATAATAGTGTTAATGAGTCTATGTGTTTTTTATACGGTATATAGCATTTAGTACAATATGTCCAAATAAGTTTTTCATTTTTTGTTGTCTTTGTTTAGATCTTTATCTAGGCTGTCTATTTTTTTGTTATCATATGTTTTACAAGGCATCATTTTTATAGTAATAGGAATATGAATACATATATTTTTTGGTTTACAGGATTTAAGATGTTATTTTTTTATATATTTTTGTGGTTGTATTTTAGCAAG
>M01075:27:000000000-A4DAU:1:1101:7516:18699 1:N:0:8
AAAGTACACAGTTTGGATTGCACATTTGATTACCGGATGCGATAGAAGGACCAATACCTGTCTCTGCATTAATACATGCTGCCACGTTAGTTGTATGTGGAATAATATTAGGTAGTTTTGTATTTTGATGTTTTGAATTTTGATTTAGCTATTTTTATAGTATAATTTGTTGAGCAGTTGGAATAATAGTGTTAATGAGTCTATGTGTTTTTTATACGGTATATAGCATTTAGTACAATATGTCCAAATAAGTTTTTCATTTTTTGTTGTCTTTGTTTAGATCTTTATCTAGGCTGTCTATTTTTTTGTTATCATATGTTTTACAAGGCATCATTTTTATAGTAATAGGAATATGAATACATATATTTTTTGGTTTACAGGATTTAAGATGTTATTTTTTTATATATTTTTGTGGTTGTATTTTAGCAAG
>M01075:27:000000000-A4DAU:1:1101:21765:18705 1:N:0:8
AGAGTACACAGTTTGGGTTGCACATTTGATTACCGGATGCGATAGAAGGACCAATACCTGTCTCTGCATTAATACATGCTGCCACGTTAGTTGTATGTGGAATAATATTAGGTAGTTTTGTATTTTGATGTTTTGAATTTTGATTTAGCTATTTTTATAGTATAATTTGTTGAGCAGTTGGAATAATAGTGTTAATGAGTCTATGTGTTTTTTATACGGCATATAGCATTTAGTACAATATGTCCAAATAAGTTTTTCATTTTTTGTTGTCTTTGTTTAGATCTTTATCTAGGCTGTCTATTTTTTTGTTATCATATGTTTTACAAGGCATCATTTTTATAGTAATAGGAATATGAATACATATATTTTTTGGTTTACAGGATTTAAGATGTTATTTTTTTATATATTTTTGTGGTTGTATTTTGGCAAG
>M01075:27:000000000-A4DAU:1:1101:7499:18706 1:N:0:8
AAAGTACACAGTTTGGATTGCACATTTGATTACCGGATGCGATAGAAGGACCAATACCTGTCTCTGCATTAATACATGCTGCCACGTTAGTTGTATGTGGAATAATATTAGGTAGTTTTGTATTTTGATGTTTTGAATTTTGATTTAGCTATTTTTATAGTATAATTTGTTGAGCAGTTGGAATAATAGTGTTAATGAGTCTATGTGTTTTTTATACGGTATATAGCATTTAGTACAATATGTCCAAATAAGTTTTTCATTTTTTGTTGTCTTTGTTTAGATCTTTATCTAGGCTGTCTATTTTTTTGTTATCATATGTTTTACAAGGCATCATTTTTATAGTAATAGGAATATGAATACATATATTTTTTGGTTTACAGGATTTAAGATGTTATTTTTTTATATATTTTTGTGGTTGTATTTTAGCAAG
>M01075:27:000000000-A4DAU:1:1101:11037:18762 1:N:0:8
AGAGTACACAGTTTGGATTACACATTTGATTACCGGATGCGATAGAAGGACCAATACCTGTCTCTGCATTAATACATGCTGCCACGTTAGTTGTATGTGGAATAATATTAGGTAGTTTTGTATTTTGATGTTTTGAATTTTGATTTAGCTATTTTTATAGTATAATTTGTTGAGCAGTTGGAATAATAGTGTTAATGAGTCTATGTGTTTTTTATACGGTATATAGCATTTAGTACAATATGTCCAAATAAGTTTTTCATTTTTTGTTGTCTTTGTTTAGATCTTTATCTAGGCTGTCTATTTTTTTGTTATCATATGTTTTACAAGGCATCATTTTTATAGTAATAGGAATATGAATACATATATTTTTTGGTTTACAGGATTTAAGATGTTATTTTTTTATATATTTTTGTGGTTGTATTTTAGCAAG
>M01075:27:000000000-A4DAU:1:1101:8598:18767 1:N:0:8
AGAGTACACAGTTTGGATTACACATTTGATTACCGGATGCGATAGAAGGACCAATACCTGTCTCTGCATTAATACATGCTGCCACGTTAGTTGTATGTGGAATAATATTAGGTAGTTTTGTATTTTGATGTTTTGAATTTTGATTTAGCTATTTTTATAGTATAATTTGTTGAGCAGTTGGAATAATAGTGTTAATGAGTCTATGTGTTTTTTATACGGTATATAGCATTTAGTACAATATGTCCAAATAAGTTTTTCATTTTTTGTTGTCTTTGTTTAGATCTTTATCTAGGCTGTCTATTTTTTTGTTATCATATGTTTTACAAGGCATCATTTTTATAGTAATAGGAATATGAATACATATATTTTTTGGTTTACAGGATTTAAGATGTTATTTTTTTATATATTTTTGTGGTTGTATTTTAGCAAG
>M01075:27:000000000-A4DAU:1:1101:18414:18773 1:N:0:8
AAAGTACACAGTTTGGATTGCACATTTGATTACCGGATGCGATAGAAGGACCAATACCTGTCTCTGCATTAATACATGCTGCCACGTTAGTTGTATGTGGAATAATATTAGGTAGTTTTGTATTTTGATGTTTTGAATTTTGATTTAGCTATTTTTATAGTATAATTTGTTGAGCAGTTGGAATAATAGTGTTAATGAGTCTATGTGTTTTTTATACGGTATATAGCATTTAGTACAATATGTCCAAATAAGTTTTTCATTTTTTGTTGTCTTTGTTCAGATCTTTATCTAGGCTGTCTATTTTTTTGTTATCATATGTTTTACAAGGCATCATTTTTATAGTAATAGGAATATGAATACATATATTTTTTGGTTTACAGGATTTAAGATGTTATTTTTTTATATATTTTTGTGGTTGTATCTTAGCAAG
>M01075:27:000000000-A4DAU:1:1101:4093:18776 1:N:0:8
AAAAGTACACAGTTTGGATTACACATTTGATTACCGGATGCGATAGAAGGACCAATACCTGTCTCTGCATTAATACATGCTGCCACGTTAGTTGTATGTGGAATAATATTAGGTAGTTTTGTATTTTGATGTTTTGAATTTTGATTTAGCTATTTTTATAGTATAATTTGTTGAGCAGTTGGAATAATAGTGTTAATGAGTCTATGTGTTTTTTAACGGTATATAGCATTTAGTACAATATGTCCAAATAAGTTTTTCATTTTTTGTTGTCTTTGTTTAGATCTTTATCTAGGCTGTCTATTTTTTTGTTATCATATGTTTTACAAGGCATCATTTTTATAGTAATAGGAATATGAATACATATATTTTTTGGTTTACAGGATTTAAGATGTTATTTTTTTATATATTTTTGTGGTTGTATTTTAGCAAG
>M01075:27:000000000-A4DAU:1:1101:25511:18822 1:N:0:8
AGAGTACACAGTTTGGATTACACATTTGATTACCGGATGCGATAGAAGGACCAATACCTGTCTCTGCATTAATACATGCTGCCACGTTAGTTGTATGTGGAATAATATTAGGTAGTTTTGTATTTTGATGTTTTGAATTTTGATTTAGCTATTTTTATAGTATAATTTGTTGAGCAGTTGGAATAATAGTGTTAATGAGTCTATGTGTTTTTTATACGGTATATAGCATTTAGTACAATATGTCCAAATAAGTTTTTCATTTTTTGTTGTCTTTGTTTAGATCTTTATCTAGGCTGTCTATTTTTTTGTTATCATATGTTTTACAAGGCATCATTTTTATAGTAATAGGAATATGAATACATATATTTTTTGGTTTACAGGATTTAAGATGTTATTTTTTTATATATTTTTGTGGTTGTATTTTAGCAAG
>M01075:27:000000000-A4DAU:1:1101:19759:18921 1:N:0:8
AGAGTACACAGTTTGGATTGCACATTTGATTACCGGATGCGATAGAAGGACCAATACCTGTCTCTGCATTAATACATGCTGCCACGTTAGTTGTATGTGGAATAATATTAGGTAGTTTTGTATTTTGATGTTTTGAATTTTGATTTAGCTATTTTTATAGTATAATTTGTTGAGCAGTTGGAATAATAGTGTTAATGAGTCTATGTGTTTTTTATAACGGTATATAGCATTTAGTACAATATGTCCAAATAAGTTTTTCATTTTTTGTTGTCTTTGTTTAGATCTTTATCTAGGCTGTCTATTTTTTTGTTATCATATGTTTTACAAGGCATCATTTTATAGTAATAGGAATATGAATACATATATTTTTTGGTTTACAGGATTTAAGATGTTATTTTTTTATATATTTTTGTGGTTGTATTTTAGCAAG
>M01075:27:000000000-A4DAU:1:1101:25295:18931 1:N:0:8
AGAGTACACAGTTTGGGTTGCACATTTGATTACCGGATGCGATAGAAGGACCAATACCTGTCTCTGCATTAATACATGCTGCCACGTTAGTTGTATGTGGAATAATATTAGGTAGTTTTGTATTTTGATGTTTTGAATTTTGATTTAGCTATTTTTATAGTATAATTTGTTGAGCAGTTGGAATAATAGTGTTAATGAGTCTATGTGTTTTTTATACGGTATATAGCATTTAGTACAATATGTCCAAATAAGTTTTTCATTTTTTGTTGTCTTTGTTTAGATCTTTATCTAGGCTGTCTATTTTTTTGTTATCATATGTTTTACAAGGCATCATTTTTATAGTAATAGGAATATGAATACATATATTTTTTGGTTTACAGGATTTAAGATGTTATTTTTTTATATATTTTTGTGGTTGTATTTTAGCAAG
>M01075:27:000000000-A4DAU:1:1101:11569:18974 1:N:0:8
AAAGTACACAGTTTGGATTACACATTTGATTACCGGATGCGATAGAAGGACCAATACCTGTCTCTGCATTAATACATGCTGCCACGTTAGTTGTATGTGGAATAATATTAGGTAGTTTTGTATTTTGATGTTTTGAATTTTGATTTAGCTATTTTTATAGTATAATTTGTTGAGCAGTTGGAATAATAGTGTTAATGAGTCTATGTGTTTTTTATAACGGTATATAGCATTTAGTACAATATGTCCAAATAAGTTTTTCATTTTTTGTTGTCTTTGTTTAGATCTTTATCTAGGCTGTCTATTTTTTGTTATCATATGTTTTACAAGGCATCATTTTTATAGTAATAGGAATATGAATACATATATTTTTTGGTTTACAGGATTTAAGATGTTATTTTTTTATATATTTTTGTGGTTGTATTTTAGCAAG
>M01075:27:000000000-A4DAU:1:1101:6211:18980 1:N:0:8
AAAAGTACACAGTTTGGATTACACATTTGATTACCGGATGCGATAGAAGGACCAATACCTGTCTCTGCATTAATACATGCTGCCACGTTAGTTGTATGTGGAATAATATTAGGTAGTTTTGTATTTTGATGTTTTGAATTTTGATTTAGCTATTTTTATAGTATAATTTGTTGAGCAGTTGGAATAATAGTGTTAATGAGTCTATGTGTTTTTTAACGGTATATAGCATTTAGTACAATATGTCCAAATAAGTTTTTCATTTTTTGTTGTCTTTGTTTAGATCTTTATCTAGGCTGTCTATTTTTTTGTTATCATATGTTTTACAAGGCATCATTTTTATAGTAATAGGAATATGAATACATATATTTTTTGGTTTACAGGATTTAAGATGTTATTTTTTTATATATTTTTGTGGTTGTATTTTAGCAAG
>M01075:27:000000000-A4DAU:1:1101:5110:19001 1:N:0:8
AAAGTACACAGTTTGGGTTGCACATTTGATTACCGGATGCGATAGAAGGACCAATACCTGTCTCTGCATTAATACATGCTGCCACGTTAGTTGTATGTGGAATAATATTAGGTAGTTTTGTATTTTGATGTTTTGAATTTTGATTTAGCTATTTTTATAGTATAATTTGTTGAGCAGTTGGAATAATAGTGTTAATGAGTCTATGTGTTTTTTATACGGTATATAGCATTTAGTACAATATGTCCAAATAATTTTTTCATTTTTTGTTGTCTTTGTTTAGATCTTTATCTAGGCTGTCTATTTTTTTGTTATCATATGTTTTACAAGGCATCATTTTTATAGTAATAGGAATATGAATACATATATTTTTTGGTTTACAGGATTTAAGATGTTATTTTTTTATATATTTTTGTGGTTGTATTTTAGCAAG
>M01075:27:000000000-A4DAU:1:1101:4290:19007 1:N:0:8
AGAGTACACAGTTTGGGTTACACATTTGATTACCGGATGCGATAGAAGGACCAATACCTGTCTCTGCATTAATACATGCTGCCACGTTAGTTGTATGTGGAATAATATTAGGTAGTTTTGTATTTTGATGTTTTGAATTTTGATTTAGCTATTTTTATAGTATAATTTGTTGAGCAGTTGGAATAATAGTGTTAATGAGTCTATGTGTTTTTTATACGGTATATAGCATTTAGTACAATATGTCCAAATAAGTTTTTCATTTTTTGTTGTCTTTGTTTAGATCTTTATCTAGGCTGTCTATTTTTTTGTTATCATATGTTTTACAAGGCATCATCTTTATAGTAATAGGAATATGAATACATATATTTTTTGGTTTACAGGATTTAAGATGTTATTTTTTTATATATTTTTGTGGTTGTATTTTAGCAAG
>M01075:27:000000000-A4DAU:1:1101:20269:19024 1:N:0:8
AAAGTACACAGTTTGGATTGCACATTTGATTACCGGATGCGATAGAAGGACCAATACCTGTCTCTGCATTAATACATGCTGCCACGTTAGTTGTATGTGGAATAATATTAGGTAGTTTTGTATTTTGATGTTTTGAATTTTGATTTAGCTATTTTTATAGTATAATTTGTTGAGCAGTTGGAATAATAGTGTTAATGAGTCTATGTGTTTTTTATACGGTATATAGCATTTAGTACAATATGTCCAAATAAGTTTTTCATTTTTTGTTGTCTTTGTTTAGATCTTTATCTAGGCTGTCTATTTTTTTGTTATCATATGTTTTACAAGGCATCATTTTTATAGTAATAGGAATATGAATACATATATTTTTTGGTTTACAGGATTTAAGATGTTATTTTTTTATATATTTTTGTGGTTGTATTTTAGCAAG
>M01075:27:000000000-A4DAU:1:1101:21002:19034 1:N:0:8
AAAGTACACAGTTTGGATTGCACATTTGATTACCGGATGCGATAGAAGGACCAATACCTGTCTCTGCATTAATACATGCTGCCACGTTAGTTGTATGTGGAATAATATTAGGTAGTTTTGTATTTTGATGTTTTGAATTTTGATTTAGCTATTTTTATAGTATAATTTGTTGAGCAGTTGGAATAATAGTGTTAATGAGTCTATGTGTTTTTTATACGGTATATAGCATTTAGTACAATATGTCCAAATAAGTTTTTCATTTTTTGTTGTCTTTGTTTAGATCTTTATCTAGGCTGTCTATTTTTTTGTTATCATATGTTTTACAAGGCATCATTTTTATAGTAATAGGAATATGAATACATATATTTTTTGGTTTACAGGATTTAAGATGTTATTTTTTTATATATTTTTGTGGTTGTATTTTAGCAAG
>M01075:27:000000000-A4DAU:1:1101:22778:19083 1:N:0:8
AAAGTACACAGTTTGGATTGCACATTTGATTACCGGATGCGATAGAAGGACCAATACCTGTCTCTGCATTAATACATGCTGCCACGTTAGTTGTATGTGGAATAATATTAGGTAGTTTTGTATTTTGATGTTTTGAATTTTGATTTAGCTATTTTTATAGTATAATTTGTTGAGCAGTTGGAATAATAGTGTTAATGAGTCTATGTGTTTTTTATACGGTATATAGCATTTAGTACAATATGTCCAAATAAGTTTTTCATTTTTTGTTGTCTTTGTTTAGATCTTTATCTAGGCTGTCTATTTTTTTGTTATCATATGTTTTACAAGGCATCATTTTTATAGTAATAGGAATATGAATACATATATTTTTTGGTTTACAGGATTTAAGATGTTATTTTTTTATATATTTTTGTGGTTGTATTTTAGCAAG
>M01075:27:000000000-A4DAU:1:1101:12434:19093 1:N:0:8
AGAGTACACAGTTTGGATTACACATTTGATTACCGGATGCGATAGAAGGACCAATACCTGTCTCTGCATTAATACATGCTGCCACGTTAGTTGTATGTGGAATAATATTAGGTAGTTTTGTATTTTGATGTTTTGAATTTTGATTTAGCTATTTTTATAGTATAATTTGTTGAGCAGTTGGAATAATAGTGTTAATGAGTCTATGTGTTTTTTATACGGTATATAGCATTTAGTACAATATGTCCAAATAAGTTTTTCATTTTTTGTTGTCTTTGTTTAGATCTTTATCTAGGCTGTCTATTTTTTTGTTATCATATGTTTTACAAGGCATCATTTTTATAGTAATAGGAATATGAATACATATATTTTTTGGTTTACAGGATTTAAGATGTTATTTTTTTATATATTTTTGTGGTTGTATTTTAGCAAG
>M01075:27:000000000-A4DAU:1:1101:17026:19098 1:N:0:8
AGAGTACACAGTTTGGATTGCACATTTGATTACCGGATGCGATAGAAGGACCAATACCTGTCTCTGCATTAATACATGCTGCCACGTTAGTTGTATGTGGAATAATATTAGGTAGTTTTGTATTTTGATGTTTTGAATTTTGATTTAGCTATTTTTATAGTATAATTTGTTGAGCAGTTGGAATAATAGTGTTAATGAGTCTATGTGTTTTTTATACGGTATATAGCATTTAGTACAATATGTCCAAATAAGTTTTTCATTTTTTGTTGTCTTTGTTTAGATCTTTATCTAGACTGTCTATTTTTTTGTTATCATATGTTTTACAAGGCATCATTTTTATAGTAATAGGAATATGAATACATATATTTTTTGGTTTACAGGATTTAAGATGTTATTTTTTTATATATTTTTGTGGTTGTATTTTAGCAAG
>M01075:27:000000000-A4DAU:1:1101:17007:19105 1:N:0:8
AGAGTACACAGTTTGGATTGCACATTTGATTACCGGATGCGATAGAAGGACCAATACCTGTCTCTGCATTAATACATGCTGCCACGTTAGTTGTATGTGGAATAATATTAGGTAGTTTTGTATTTTGATGTTTTGAATTTTGATTTAGCTATTTTTATAGTATAATTTGTTGAGCAGTTGGAATAATAGTGTTAATGAGTCTATGTGTTTTTTATACGGTATATAGCATTTAGTACAATATGTCCAAATAAGTTTTTCATTTTTTGTTGTCTTTGTTTAGATCTTTATCTAGACTGTCTATTTTTTTGTTATCATATGTTTTACAAGGCATCATTTTTATAGTAATAGGAATATGAATACATATATTTTTTGGTTTACAGGATTTAAGATGTTATTTTTTTATATATTTTTGTGGTTGTATTTTAGCAAG
>M01075:27:000000000-A4DAU:1:1101:25909:19148 1:N:0:8
AAAGTACACAGTTTGGATTACACATTTGATTACCGGATGCGATAGAAGGACCAATACCCGTCTCTGCATTAATACATGCTGCCACGTTAGTTGTATGTGGAATAATATTAGGTAGTTTTGTATTTTGATGTTTTGAATTTTGATTTAGCTATTTTTATAGTATAATTTGTTGAGCAGTTGGAATAATAGTGTTAATGAGTCTATGTGTTTTTTATACGGTATATAGCATTTAGTACAATGTGTCCAAATAAGTTTTTCATTTTTTGTTGTCTTTGTTTAGATCTTTATCTAGGCTGTCTATTTTTTTGTTATCATATGTTTTACAAGGCATCATTTTTATAGTAATAGGAATATGAATACATATATTTTTTGGTTTACAGGATTTAAGATGTTATTTTTTTATATATTTTTGTGGTTGTATCTTGGCAAG
>M01075:27:000000000-A4DAU:1:1101:14379:19184 1:N:0:8
AGAGTACACAGTTTGGGTTACACATTTGATTACCGGATGCGATAGAAGGACCAATACCTGTCTCTGCATTAATACATGCTGCCACGTTAGTTGTATGTGGAATAATATTAGGTAGTTTTGTATTTTGATGTTTTGAATTTTGATTTAGCTATTTTTATAGTATAATTTGTTGAGCAGTTGGAATAATAGTGTTAATGAGTCTATGTGTTTTTTATACGGTATATAGCATTTAGTACAATATGTCCAAATAAGTTTTTAATTTTTTGTTGTCTTTGTTTAGATCTTTATCTAGGCTGTCTATTTTTTTGTTATCATATGTTTTACAAGGCATCATTTTTATAGTAATAGGAATATGAATACATATATTTTTTGGTTTACAGGATTTAAGATGTTATTTTTTTATATATTTTTGTGGTTGTATTTTAGCAAG
>M01075:27:000000000-A4DAU:1:1101:15107:19207 1:N:0:8
AGAGTACACAGTTTGGATTACACATTTGATTACCGGATGCGATAGAAGGACCAATACCTGTCTCTGCATTAATACATGCTGCCACGTTAGTTGTATGTGGAATAATATTAGGTAGTTTTGTATTTTGATGTTTTGAATTTTGATTTAGCTATTTTTATAGTATAATTTGTTGAGCAGTTGGAATAATAGTGTTAATGAGTCTATGTGTTTTTTATACGGTATATAGCATTTAGTACAATATGTCCAAATAAGTTTTTAATTTTTTGTTGTCTTTGTTTAGATCTTTATCTAGGCTGTCTATTTTTTTGTTATCATATGTTTTACAAGGCATCATTTTTATAGTAATAGGAATATGAATACATATATTTTTTGGTTTACAGGATTTAAGATGTTATTTTTTTATATATTTTTGTGGTTGTATTTTAGCAAG
>M01075:27:000000000-A4DAU:1:1101:24129:19221 1:N:0:8
AGAGTACACAGTTTGGATTACACATTTGATTACCGGATGCGATAGAAGGACCAATACCTGTCTCTGCATTAATACATGCTGCCACGTTAGTTGTATGTGGAATAATATTAGGTAGTTTTGTATTTTGATGTTTTGAATTTTGATTTAGCTATTTTTATAGTATAATTTGTTGAGCAGTTGGAATAATAGTGTTAATGAGTCTATGTGTTTTTTATACGGTATATAGCATTTAGTACAATATGTCCAAATAAGTTTTTCATTTTTTGTTGTCTTTGTTTAGATCTTTATCTAGGCTGTCTATTTTCTTGTTATCATATGTTTTACAAGGCATCATTTTTATAGTAATAGGAATATGAATACATATATTTTTTGGTTTACAGGATTTAAGATGTTATTTTTTTATATATTTTTGTGGTTGTATTTTAGCAAG
>M01075:27:000000000-A4DAU:1:1101:18210:19239 1:N:0:8
AAAGTACACAGTTTGGGTTACACATTTGATTACCGGATGCGATAGAAGGACCAATACCTGTCTCTGCATTAATACATGCTGCCACGTTAGTTGTATGTGGAATAATATTAGGTAGTTTTGTATTTTGATGTTTTGAATTTTGATTTAGCTATTTTTATAGTATAATTTGTTGAGCAGTTGGAATAATAGTGTTAATGAGTCTATGTGTTTTTTATACGGTATATAGCATTTAGTACAATATGTCCAAATAAGTTTTTCATTTTTTGTTGTCTTTGTTTAGATCTTTATCTAGGCTGTCTATTTTTTTGTTATCATATGTTTTACAAGGCATCATTTTTATAGTAATAGGAATATGAATACATATATTTTTTGGTTTACAGGATTTAAGATGTTATTTTTTTATATATTTTTGTGGTTGTATTTTAGCAAG
>M01075:27:000000000-A4DAU:1:1101:16343:19243 1:N:0:8
AGAGTACACAGTTTGGATTGCACATTTGATTACCGGATGCGATAGAAGGACCAATACCTGTCTCTGCATTAATACATGCTGCCACGTTAGTTGTATGTGGAATAATATTAGGTAGTTTTGTATTTTGATGTTTTGAATTTTGATTTAGCTATTTTTATAGTATAATTTGTTGAGCAGTTGGAATAATAGTGTTAATGAGTCTATGTGTTTTTTATACGGTATATAGCATTTAGTACAATATGTCCAAATAAGTTTTTCATTTTTTGTTGTCTTTGTTTAGATCTTTATCTAGGCTGTCTATTTTTTTGTTATCATATGTTTTACAAGGCATCATTCTTATAGTAATAGGAATATGAATACATATATTTTTTGGTTTACAGGATTTAAGATGTTATTTTTTTATATATTTTTGTGGTTGTATTTTAGCAAG
>M01075:27:000000000-A4DAU:1:1101:18198:19252 1:N:0:8
AAAGTACACAGTTTGGGTTACACATTTGATTACCGGATGCGATAGAAGGACCAATACCTGTCTCTGCATTAATACATGCTGCCACGTTAGTTGTATGTGGAATAATATTAGGTAGTTTTGTATTTTGATGTTTTGAATTTTGATTTAGCTATTTTTATAGTATAATTTGTTGAGCAGTTGGAATAATAGTGTTAATGAGTCTATGTGTTTTTTATACGGTATATAGCATTTAGTACAATATGTCCAAATAAGTTTTTCATTTTTTGTTGTCTTTGTTTAGATCTTTATCTAGGCTGTCTATTTTTTTGTTATCATATGTTTTACAAGGCATCATTTTTATAGTAATAGGAATATGAATACATATATTTTTTGGTTTACAGGATTTAAGATGTTATTTTTTTATATATTTTTGTGGTTGTATTTTAGCAAG
>M01075:27:000000000-A4DAU:1:1101:18215:19261 1:N:0:8
AAAGTACACAGTTTGGGTTACACATTTGATTACCGGATGCGATAGAAGGACCAATACCTGTCTCTGCATTAATACATGCTGCCACGTTAGTTGTATGTGGAATAATATTAGGTAGTTTTGTATTTTGATGTTTTGAATTTTGATTTAGCTATTTTTATAGTATAATTTGTTGAGCAGTTGGAATAATAGTGTTAATGAGTCTATGTGTTTTTTATACGGTATATAGCATTTAGTACAATATGTCCAAATAAGTTTTTCATTTTTTGTTGTCTTTGTTTAGATCTTTATCTAGGCTGTCTATTTTTTTGTTATCATATGTTTTACAAGGCATCATTTTTATAGTAATAGGAATATGAATACATATATTTTTTGGTTTACAGGATTTAAGATGTTATTTTTTTATATATTTTTGTGGTTGTATTTTAGCAAG
>M01075:27:000000000-A4DAU:1:1101:23847:19296 1:N:0:8
AAAGTACACAGTTTGGATTGCACATTTGATTACCGGATGCGATAGAAGGACCAATACCTGTCTCTGCATTAATACATGCTGCCACGTTAGTTGTATGTGGAATAATATTAGGTAGTTTTGTATTTTGATGTTTTGAATTTTGATTTAGCTATTTTTATAGTATAATTTGTTGAGCAGTTGGAATAATAGTGTTAATGAGTCTATGTGTTTTTTATACGGTATATAGCATTTAGTACAATATGTCCAAATAAGTTTTTCATTTTTTGTTGTCTTTGTTTAGATCTTTATCTAGGCTGTCTATTTTTTTGTTATCATATGTTTTACAAGGCATCATTTTTATAGTAATAGGAATATGAATACATATATTTTTTGGTTTACAGGATTTAAGATGTTATTTTTTTATATATTTTTGTGGTTGTATTTTAGCAAG
>M01075:27:000000000-A4DAU:1:1101:5266:19325 1:N:0:8
AAAGTACACAGTTTGGGTTACACATTTGATTACCGGATGCGATAGAAGGACCAATACCTGTCTCTGCATTAATACATGCTGCCACGTTAGTTGTATGTGGAATAATATTAGGTAGTTTTGTATTTTGATGTTTTGAATTTTGATTTAGCTATTTTTATAGTATAATTTGTTGAGCAGTTGGAATAATAGTGTTAATGAGTCTATGTGTTTTTTATACGGTATATAGCATTTAGTACAATATGTCCAAATAAGTTTTTCATTTTTTGTTGTCTTTGTTTAGATCTTTATCTAGGCTGTCTATTTTTTTGTTATCATATGTTTTACAAGGCATCATTTTTATAGTAATAGGAATATGAATACATATATTTTTTGGTTTACAGGATTTAAGATGTTATTTTTTTATATATTTTTGTGGTTGTATTTTAGCAAG
>M01075:27:000000000-A4DAU:1:1101:27759:19327 1:N:0:8
AAAGTACACAGTTTGGATTACACATTTGATTACCGGATGCGATAGAAGGACCAATACCTGTCTCTGCATTAATACATGCTGCCACGTTAGTTGTATGTGGAATAATATTAGGTAGTTTTGTATTTTGATGTTTTGAATTTTGATTTAGCTATTTTTATAGTATAATTTGTTGAGCAGTTGGAATAATAGTGTTAATGAGTCTATGTGTTTTTTATACGGTATATAGCATTTAGTACAATATGTCCAAATAAGTTTTTCATTTTTTGTTGTCTTTGTTTAGATCTTTATCTAGGCTGTCTATTTTTTTGTTATCATATGTTTTACAAGGCATCATTTTTATAGTAATAGGAATATGAATACATATATTTTTTGGTTTACAGGATTTAAGATGTTATTTTTTTATATATTTTTGTGATTGTATTTTAGCAAG
>M01075:27:000000000-A4DAU:1:1101:5287:19330 1:N:0:8
AAAGTACACAGTTTGGGTTACACATTTGATTACCGGATGCGATAGAAGGACCAATACCTGTCTCTGCATTAATACATGCTGCCACGTTAGTTGTATGTGGAATAATATTAGGTAGTTTTGTATTTTGATGTTTTGAATTTTGATTTAGCTATTTTTATAGTATAATTTGTTGAGCAGTTGGAATAATAGTGTTAATGAGTCTATGTGTTTTTTATAACGGTATATAGCATTTAGTACAATATGTCCAAATAAGTTTTTCATTTTTTGTTGTCTTTGTTTAGATCTTTATCTAGGCTGTCTATTTTTTTGTTATCATATGTTTTACAAGGCATCATTTTTATAGTAATAGGAATATGAATACATATATTTTTTGGTTTACAGGATTTAAGATGTTATTTTTTTATATATTTTTGTGGTTGTATTTTAGCAA
>M01075:27:000000000-A4DAU:1:1101:5287:19354 1:N:0:8
AAAGTACACAGTTTGGGTTACACATTTGATTACCGGATGCGATAGAAGGACCAATACCTGTCTCTGCATTAATACATGCTGCCACGTTAGTTGTATGTGGAATAATATTAGGTAGTTTTGTATTTTGATGTTTTGAATTTTGATTTAGCTATTTTTATAGTATAATTTGTTGAGCAGTTGGAATAATAGTGTTAATGAGTCTATGTGTTTTTTATACGGTATATAGCATTTAGTACAATATGTCCAAATAAGTTTTTCATTTTTTGTTGTCTTTGTTTAGATCTTTATCTAGGCTGTCTATTTTTTTGTTATCATATGTTTTACAAGGCATCATTTTTATAGTAATAGGAATATGAATACATATATTTTTTGGTTTACAGGATTTAAGATGTTATTTTTTTATATATTTTTGTGGTTGTATTTTAGCAAG
>M01075:27:000000000-A4DAU:1:1101:19561:19362 1:N:0:8
AGAGTACACAGTTTGGATTACACATTTGATTACCGGATGCGATAGAAGGACCAATACCTGTCTCTGCATTAATACATGCTGCCACGTTAGTTGTATGTGGAATAATATTAGGTAGTTTTGTATTTTGATGTTTTGAATTTTGATTTAGCTATTTTTATAGTATAATTTGTTGAGCAGTTGGAATAATAGTGTTAATGAGTCTATGTGTTTTTTATACGGTATATAGCATTTAGTACAATATGTCCAAATAAGTTTTTCATTTTTTGTTGTCTTTGTTTAGATCTTTATCTAGGCTGTCTATTTTTTTGTTATCATATGTTTTACAAGGCATCATTTTTATAGTAATAGGAATATGAATACATATATTTTTTGGTTTACAGGATTTAAGATGTTATTTTTTTATATATTTTTGTGGTTGTATTTTAGCAAG
>M01075:27:000000000-A4DAU:1:1101:8649:19364 1:N:0:8
AGAGTACACAGTTTGGATTACACATTTGATTACCGGATGCGATAGAAGGACCAATACCTGTCTCTGCATTAATACATGCTGCCACGTTAGTTGTATGTGGAATAATATTAGGTAGTTTTGTATTTTGATGTTTTGAATTTTGATTTAGCTATTTTTATAGTATAATTTGTTGAGCAGTTGGAATAATAGTGTTAATGAGTCTATGTGTTTTTTATACGGTATATAGCATTTAGTACAATATGTCCAAATAAGTTTTTCATTTTTTGTTGTCTTTGTTTAGATCTTTATCTAGGCTGTCTATTTTTTTGTTATCATATGTTTTACAAGGCATCATTTTTATAGTAATAGGAATATGAATACATATATTTTTTGGTTTACAGGATTTAAGATGTTATTTTTTTATATATTTTTGTGGTTGTATTTTAGCAAG
>M01075:27:000000000-A4DAU:1:1101:27700:19384 1:N:0:8
AGAGTACACAGTTTGGGTTACACATTTGATTACCGGATGCGATAGAAGGACCAATACCTGTCTCTGCATTAATACATGCTGCCACGTTAGTTGTATGTGGAATAATATTAGGTAGTTTTGTATTTTGATGTTTTGAATTTTGATTTAGCTATTTTTATAGTATAATTTGTTGAGCAGTTGGAATAATAGTGTTAATGAGTCTATGTGTTTTTTATACGGTATATAGCATTTAGTACAATATGTCCAAATAAGTTTTTCATTTTTTGTTGTCTTTGTTTAGATCTTTATCTAGGCTGTCTATTTTTTTGTTATCATATGTTTTACAAGGCATCATTTTTATAGTAATAGGAATATGAATACATATATTTTTTGGTTTACAGGATTTAAGATGTTATTTTTTTATATATTTTTGTGGTTGTATTTTAGCAAG
>M01075:27:000000000-A4DAU:1:1101:8641:19392 1:N:0:8
AGAGTACACAGTTTGGATTACACATTTGATTACCGGATGCGATAGAAGGACCAATACCTGTCTCTGCATTAATACATGCTGCCACGTTAGTTGTATGTGGAATAATATTAGGTAGTTTTGTATTTTGATGTTTTGAATTTTGATTTAGCTATTTTTATAGTATAATTTGTTGAGCAGTTGGAATAATAGTGTTAATGAGTCTATGTGTTTTTTATACGGTATATAGCATTTAGTACAATATGTCCAAATAAGTTTTTCATTTTTTGTTGTCTTTGTTTAGATCTTTATCTAGGCTGTCTATTTTTTTGTTATCATATGTTTTACAAGGCATCATTTTTATAGTAATAGGAATATGAATACATATATTTTTTGGTTTACAGGATTTAAGATGTTATTTTTTTATATATTTTTGTGGTTGTATTTTAGCAAG
>M01075:27:000000000-A4DAU:1:1101:21282:19424 1:N:0:8
AGAGTACACAGTTTGGATTGCACATTTGATTACCGGATGCGATAGAAGGACCAATACCTGTCTCTGCATTAATACATGCTGCCACGTTAGTTGTATGTGGAATAATATTAGGTAGTTTTGTATTTTGATGTTTTGAATTTTGATTTAGCTATTTTTATAGTATAATTTGTTGAGCAGTTGGAATAATAGTGTTAATGAGTCTATGTGTTTTTTATACGGTATATAGCATTTAGTACAATATGTCCAAATAAGTTTTTCATTTTTTGTTGTCTTTGTTTAGATCTTTATCTAGGCTGTCTATTTTTTTGTTATCATATGTTTTACAAGGCATCATTTTTATAGTAATAGGAATATGAATACATATATTTTTTGGTTTACAGGATTTAAGATGTTATTTTTTTATATATTTTTGTGGTTGTATTTTAGCAAG
>M01075:27:000000000-A4DAU:1:1101:14344:19425 1:N:0:8
AAAGTACACAGTTTGGATTACACATTTGATTACCGGATGCGATAGAAGGACCAATACCTGTCTCTGCATTAATACATGCTGCCACGTTAGTTGTATGTGGAATAATATTAGGTAGTTTTGTATTTTGATGTTTTGAATTTTGATTTAGCTATTTTTATAGTATAATTTGTTGAGCAGTTGGAATAATAGTGTTAATGAGTCTATGTGTTTTTTATACGGTATATAGCATTTAGTACAATATGTCCAAATAAGTTTTTCATTTTTTGTTGTCTTTGTTTAGATCTTTATCTAGGCTGTCTATTTTTTTGTTATCATATGTTTTACAAGGCATCATTTTTATAGTAATAGGAATATGAATACATATATTTTTTGGTTTACAGGATTTAAGATGTTATTTTTTTATATATTTTTGTGGTTGTATTTTAGCAAG
>M01075:27:000000000-A4DAU:1:1101:19036:19447 1:N:0:8
AAAGTACACAGTTTGGATTACACATTTGATTACCGGATGCGATAGAAGGACCAATACCTGTCTCTGCATTAATACATGCTGCCACGTTAGTTGTATGTGGAATAATATTAGGTAGTTTTGTATTTTGATGTTTTGAATTTTGATTTAGCTATTTTTATAGTATAATTTGTTGAGCAGTTGGAATAATAGTGTTAATGAGTCTATGTGTTTTTTATACGGTATATAGCATTTAGTACAATATGTCCAAATAAGTTTTTCATTTTTTGTTGTCTTTGTTTAGATCTTTATCTAGGCTGTCTATTTTTTTGTTATCATATGTTTTACAAGGCATCATTTTTATAGTAATAGGAATATGAATACATATATTTTTTGGTTTACAGGATTTAAGATGTTATTTTTTTATATATTTTTGTGGTTGTATTTTAGCAAG
>M01075:27:000000000-A4DAU:1:1101:13133:19454 1:N:0:8
AAAGTACACAGTTTGGATTGCACATTTGATTACCGGATGCGATAGAAGGACCAATACCTGTCTCTGCATTAATACATGCTGCCACGTTAGTTGTATGTGGAATAATATTAGGTAGTTTTGTATTTTGATGTTTTGAATTTTGATTTAGCTATTTTTATAGTATAATTTGTTGAGCAGTTGGAATAATAGTGTTAATGAGTCTATGTGTTTTTTATACGGTATATAGCATTTAGTACAATATGTCCAAATAAGTTTTTCATTTTTTGTTGTCTTTGTTTAGATCTTTATCTAGGCTGTCTATTTTTTTGTTATCATATGTTTTACAAGGCATCATTTTTATAGTAATAGGAATATGAATACATATATTTTTTGGTTTACAGGATTTAAGATGTTATTTTTTTATATATTTTTGTGGTTGTATTTTAGCAAG
>M01075:27:000000000-A4DAU:1:1101:13112:19462 1:N:0:8
AAAGTACACAGTTTGGATTGCACATTTGATTACCGGATGCGATAGAAGGACCAATACCTGTCTCTGCATTAATACATGCTGCCACGTTAGTTGTATGTGGAATAATATTAGGTAGTTTTGTATTTTGATGTTTTGAATTTTGATTTAGCTATTTTTATAGTATAATTTGTTGAGCAGTTGGAATAATAGTGTTAATGAGTCTATGTGTTTTTTATACGGTATATAGCATTTAGTACAATATGTCCAAATAAGTTTTTCATTTTTTGTTGTCTTTGTTTAGATCTTTATCTAGGCTGTCTATTTTTTTGTTATCATATGTTTTACAAGGCATCATTTTTATAGTAATAGGAATATGAATACATATATTTTTTGGTTTACAGGATTTAAGATGTTATTTTTTTATATATTTTTGTGGTTGTATTTTAGCAAG
>M01075:27:000000000-A4DAU:1:1101:26073:19480 1:N:0:8
AAAGTACACGGTTTGGGTTGCACATTTGATTACCGGATGCGATAGAAGGACCAATACCTGTCTCTGCATTAATACATGCTGCCACGTTAGTTGTATGTGGAATAATATTAGGTAGTTTTGTATTTTGATGTTTTGAATTTTGATTTAGCTATTTTTATAGTATAATTTGTTGAGCAGTTGGAATAATAGTGTTAATGAGTCTATGTGTTTTTTATACGGTATATAGCATTTAGTACAATATGTCCAAATAAGTTTTTCATTTTTTGTTGTCTTTGTTTAGATCTTTATCTAGGCTGTCTATTTTTTTGTTATCATATGTTTTACAAGGCATCATTTTTATAGTAATAGGAATATGAATACATATATTTTTTGGTTTACAGGATTTAAGATGTTATTTTTTTATATATTTTTGTGGTTGTATTTTAGCAAG
>M01075:27:000000000-A4DAU:1:1101:4411:19494 1:N:0:8
AGAGTACACAGTTTGGATTACACATTTGATTACCGGATGCGATAGAAGGACCAATACCTGTCTCTGCATTAATACATGCTGCCACGTTAGTTGTATGTGGAATAATATTAGGTAGTTTTGTATTTTGATGTTTTGAATTTTGATTTAGCTATTTTTATAGTATAATTTGTTGAGCAGTTGGAATAATAGTGTTAATGAGTCTATGTGTTTTTTATACGGTATATAGCATTTAGTACAATATGTCCAAATAAGTTTTTCATTTTTTGTTGTCTTTGTTTAGATCTTTATCTAGGCTGTCTATTTTTTTGTTATCATATGTTTTACAAGGCATCATTTTTATAGTAATAGGAATATGAATACATATATTTTTTGGTTTACAGGATTTAAGATGTTATTTTTTTATATATTTTTGTGGTTGTATTTTAGCAAG
>M01075:27:000000000-A4DAU:1:1101:4395:19506 1:N:0:8
AGAGTACACAGTTTGGATTACACATTTGATTACCGGATGCGATAGAAGGACCAATACCTGTCTCTGCATTAATACATGCTGCCACGTTAGTTGTATGTGGAATAATATTAGGTAGTTTTGTATTTTGATGTTTTGAATTTTGATTTAGCTATTTTTATAGTATAATTTGTTGAGCAGTTGGAATAATAGTGTTAATGAGTCTATGTGTTTTTTATACGGTATATAGCATTTAGTACAATATGTCCAAATAAGTTTTTCATTTTTTGTTGTCTTTGTTTAGATCTTTATCTAGGCTGTCTATTTTTTTGTTATCATATGTTTTACAAGGCATCATTTTTATAGTAATAGGAATATGAATACATATATTTTTTGGTTTACAGGATTTAAGATGTTATTTTTTTATATATTTTTGTGGTTGTATTTTAGCAAG
>M01075:27:000000000-A4DAU:1:1101:9255:19556 1:N:0:8
AAAGTACACAGTTTGGGTTACACATTTGATTACCGGATGCGATAGAAGGACCAATACCTGTCTCTGCATTAATACATGCTGCCACGTTAGTTGTATGTGGAATAATATTAGGTAGTTTTGTATTTTGATGTTTTGAATTTTGATTTAGCTATTTTTATAGTATAATTTGTTGAGCAGTTGGAATAATAGTGTTAATGAGTCTATGTGTTTTTTATACGGTATATAGCATTTAGTACAATATGTCCAAATAAGTTTTTCATTTTTTGTTGTCTTTGTTTAGATCTTTATCTAGGCTGTCTATTTTTTTGTTATCATATGTTTTACAAGGCATCATTTTTATAGTAATAGGAATATGAATACATATATTTTTTGGTTTACAGGATTTAAGATGTTATTTTTTTATATATTTTTGTGGTTGTATTTTAGCAAG
>M01075:27:000000000-A4DAU:1:1101:26961:19566 1:N:0:8
AAAGTACACAGTTTGGGTTACACATTTGATTACCGGATGCGATAGAAGGACCAATACCTGTCTCTGCATTAATACATGCTGCCACGTTAGTTGTATGTGGAATAATATTAGGTAGTTTTGTATTTTGATGTTTTGAATTTTGATTTAGCTATTTTTATAGTATAATTTGTTGAGCAGTTGGAATAATAGTGTTAATGAGTCTATGTGTTTTTTATACGGTATATAGCATTTAGTACAATATGTCCAAATAAGTTTTTCATTTTTTGTTGTCTTTGTTTAGATCTTTATCTAGGCTGTCTATTTTTTTGTTATCATATGTTTTACAAGGCATCATTTTTATAGTAATAGGAATATGAATACATATATTTTTTGGTTTACAGGATTTAAGATGTTATTTTTTTATATATTTTTGTGGTTGTATTTTAGCAAG
>M01075:27:000000000-A4DAU:1:1101:16903:19573 1:N:0:8
AAAGTACACAGTTTGGATTACACATTTGATTACCGGATGCGATAGAAGGACCAATACCTGTCTCTGCATTAATACATGCTGCCACGTTAGTTGTATGTGGAATAATATTAGGTAGTTTTGTATTTTGATGTTTTGAATTTTGATTTAGCTATTTTTATAGTATAATTTGTTGAGCAGTTGGAATAATAGTGTTAATGAGTCTATGTGTTTTTTATACGGTATATAGCATTTAGTACAATATGTCCAAATAAGTTTTTCATTTTTTGTTGTCTTTGTTTAGATCTTTATCTAGGCTGTCTATTTTTTTGTTATCATATGTTTTACAAGGCATCATTTTTATAGTAATAGGAATATGAATACATATATTTTTTGGTTTACAGGATTTAAGATGTTATTTTTTTATATATTTTTGTGGTTGTATTTTAGCAAG
>M01075:27:000000000-A4DAU:1:1101:16887:19587 1:N:0:8
AAAGTACACAGTTTGGATTACACATTTGATTACCGGATGCGATAGAAGGACCAATACCTGTCTCTGCATTAATACATGCTGCCACGTTAGTTGTATGTGGAATAATATTAGGTAGTTTTGTATTTTGATGTTTTGAATTTTGATTTAGCTATTTTTATAGTATAATTTGTTGAGCAGTTGGAATAATAGTGTTAATGAGTCTATGTGTTTTTTATACGGTATATAGCATTTAGTACAATATGTCCAAATAAGTTTTTCATTTTTTGTTGTCTTTGTTTAGATCTTTATCTAGGCTGTCTATTTTTTTGTTATCATATGTTTTACAAGGCATCATTTTTATAGTAATAGGAATATGAATACATATATTTTTTGGTTTACAGGATTTAAGATGTTATTTTTTTATATATTTTTGTGGTTGTATTTTAGCAAG
>M01075:27:000000000-A4DAU:1:1101:14461:19592 1:N:0:8
AGAGTACACAGTTTGGATTACATATTTGATTACCGGATGCGATAGAAGGACCAATACCTGTCTCTGCATTAATACATGCTGCCACGTTAGTTGTATGTGGAATAATATTAGGTAGTTTTGTATTTTGATGTTTTGAATTTTGATTTAGCTATTTTTATAGTATAATTTGTTGAGCAGTTGGAATAATAGTGTTAATGAGTCTATGTGTTTTTTATACGGTATATAGCATTTAGTACAATATGTCCAAATAAGTTTTTCATTTTTTGTTGTCTTTGTTTAGATCTTTATCTAGGCTGTCTATTTTTTTGTTATCATATGTTTTACAAGGCATCATTTTTATAGTAATAGGAATATGAATACATATATTTTTTGGTTTACAGGATTTAAGATGTTATTTTTTTATATATTTTTGTGGTTGTATTTTGGCAAG
>M01075:27:000000000-A4DAU:1:1101:21229:19600 1:N:0:8
AAAGTACACAGTTTGGGTTACACATTTGATTACCGGATGCGATAGAAGGACCAATACCTGTCTCTGCATTAATACATGCTGCCACGTTAGTTGTATGTGGAATAATATTAGGTAGTTTTGTATTTTGATGTTTTGAATTTTGATTTAGCTATTTTTATAGTATAATTTGTTGAGCAGTTGGAATAATAGTGTTAATGAGTCTATGTGTTTTTTATACGGTATACAGCATTTAGTACAATATGTCCAAATAAGTTTTTCATTTTTTGTTGTCTTTGTTTAGATCTTTATCTAGGCTGTCTATTTTTTTGTTATCATATGTTTTACAAGGCATCATTTTTATAGTAATAGGAATATGAATACATATATTTTTTGGTTTACAGGATTTAAGATGTTATTTTTTTATATATTTTTGTGGTTGTATTTTAGCAAG
>M01075:27:000000000-A4DAU:1:1101:14467:19610 1:N:0:8
AGAGTACACAGTTTGGATTACATATTTGATTACCGGATGCGATAGAAGGACCAATACCTGTCTCTGCATTAATACATGCTGCCACGTTAGTTGTATGTGGAATAATATTAGGTAGTTTTGTATTTTGATGTTTTGAATTTTGATTTAGCTATTTTTATAGTATAATTTGTTGAGCAGTTGGAATAATAGTGTTAATGAGTCTATGTGTTTTTTATACGGTATATAGCATTTAGTACAATATGTCCAAATAAGTTTTTCATTTTTTGTTGTCTTTGTTTAGATCTTTATCTAGGCTGTCTATTTTTTTGTTATCATATGTTTTACAAGGCATCATTTTTATAGTAATAGGAATATGAATACATATATTTTTTGGTTTACAGGATTTAAGATGTTATTTTTTTATATATTTTTGTGGTTGTATTTTGGCAAG
>M01075:27:000000000-A4DAU:1:1101:8433:19628 1:N:0:8
AAAGTACACAGTTTGGGCTGCACATTTGATTACCGGATGCGATAGAAGGACCAATACCTGTCTCTGCATTAATACATGCTGCCACGTTAGTTGTATGTGGAATAATATTAGGTAGTTTTGTATTTTGATGTTTTGAATTTTGATTTAGCTATTTTTATAGTATAATTTGTTGAGCAGTTGGAATAATAGTGTTAATGAGTCTATGTGTTTTTTATACGGTATATAGCATTTAGTACAATATGTCCAAATAAGTTTTTCATTTTTTGTTGTCTTTGTTTAGATCTTTATCTAGGCTGTCTATTTTTTTGTTATCATATGTTTTACAAGGCATCATTTTTATAGTAATAGGAATATGAATACATATATTTTTTGGTTTACAGGATTTAAGATGTTATTTTTTTATATATTTTTGTGGTTGTATTTTAGCAAG
>M01075:27:000000000-A4DAU:1:1101:7965:19681 1:N:0:8
AAAGTACACAGTTTGGATTACATATTTGATTACCGGATGCGATAGAAGGACCAATACCTGTCTCTGCATTAATACATGCTGCCACGTTAGTTGTATGTGGAATAATATTAGGTAGTTTTGTATTTTGATGTTTTGAATTTTGATTTAGCTATTTTTATAGTATAATTTGTTGAGCAGTTGGAATAATAGTGTTAATGAGTCTATGTGTTTTTTATACGGTATATAGCATTTAGTACAATATGTCCAAATAAGTTTTTCATTTTTTGTTGTCTTTGTTTAGATCTTTATCTAGGCTGTCTATTTTTTTGTTATCATATGTTTTACAAGGCATCATTTTTATAGTAATAGGAATATGAATACATATATTTTTTGGTTTACAGGATTTAAGATGTTATTTTTTTATATATTTTTGTGGTTGTATTTTAGCAAG
>M01075:27:000000000-A4DAU:1:1101:5299:19684 1:N:0:8
AGAGTACACAGTTTGGATTACACATTTGATTACCGGATGCGATAGAAGGACCAATACCTGTCTCTGCATTAATACATGCTGCCACGTTAGTTGTATGTGGAATAATATTAGGTAGTTTTGTATTTTGATGTTTTGAATTTTGATTTAGCTATTTTTATAGTATAATTTGTTGAGCAGTTGGAATAATAGTGTTAATGAGTCTATGTGTTTTTTATACGGTATATAGCATTTAGTACAATATGTCCAAATAAGTTTTTCATTTTTTGTTGTCTTTGTTTAGATCTTTATCTAGGCTGTCTATTTTTTTGTTATCATATGTTTTACAAGGCATCATTTTTATAGTAATAGGAATATGAATACATATATTTTTTGGTTTACAGGATTTAAGATGTTATTTTTTTATATATTTTTGTGGTTGTATTTTAGCAAG
>M01075:27:000000000-A4DAU:1:1101:18713:19695 1:N:0:8
AAAGTACACAGTTTGGATTGCACATTTGATTACCGGATGCGATAGAAGGACCAATACCTGTCTCTGCATTAATACATGCTGCCACGTTAGTTGTATGTGGAATAATATTAGGTAGTTTTGTATTTTGATGTTTTGAATTTTGATTTAGCTATTTTTATAGTATAATTTGTTGAGCAGTTGGAATAATAGTGTTAATGAGTCTATGTGTTTTTTATACGGTATATAGCATTTAGTACAATATGTCCAAATAAGTTTTTCATTTTTTGTTGTCTTTGTTTAGATCTTTATCTAGGCTGTCTATTTTTTTGTTATCATATGTTTTACAAGGCATCATTTTTATAGTAATAGGAATATGAATACATATATTTTTTGGTTTACAGGATTTAAGATGTTATTTTTTTATATATCTTTGTGGTTGTATCTTGGCAAG
>M01075:27:000000000-A4DAU:1:1101:20715:19734 1:N:0:8
AAAGTACACAGTTTGGATTACACATTTGATTACCGGATGCGATAGAAGGACCAATACCTGTCTCTGCATTAATACATGCTGCCACGTTAGTTGTATGTGGAATAATATTAGGTAGTTTTGTATTTTGATGTTTTGAATTTTGATTTAGCTATTTTTATAGTATAATTTGTTGAGCAGTTGGAATAATAGTGTTAATGAGCCTATGTGTTTTTTATACGGTATATAGCATTTAGTACAATATGTCCAAATAAGTTTTTCATTTTTTGTTGTCTTTGTTTAGATCTTTATCTAGGCTGTCTATTTTTTTGTTATCATATGTTTTACAAGGCATCATTTTTATAGTAATAGGAATATGAATACATATATTTTTTGGTTTACAGGATTTAAGATGTTATTTTTTTATATATTTTTGTGGTTGTATTTTAGCAAG
>M01075:27:000000000-A4DAU:1:1101:26894:19749 1:N:0:8
AAAGTACACAGTTTGGATTGCACATTTGATTACCGGATGCGATAGAAGGACCAATACCTGTCTCTGCATTAATACATGCTGCCACGTTAGTTGTATGTGGAATAATATTAGGTAGTTTTGTATTTTGATGTTTTGAATTTTGATTTAGCTATTTTTATAGTATAATTTGTTGAGCAGTTGGAATAATAGTGTTAATGAGTCTATGTGTTTTTTATACGGTATATAGCATTTAGTACAATATGTCCAAATAATTTTTTCATTTTTTGTTGTCTTTGTTTAGATCTTTATCTAGGCTGTCTATTTTTTTGTTATCATATGTTTTACAAGGCATCATTTTTATAGTAATAGGAATATGAATACATATATTTTTTGGTTTACAGGATTTAAGATGTTATTTTTTTATATATTTTTGTGGTTGTATTTTAGCAAG
>M01075:27:000000000-A4DAU:1:1101:22604:19775 1:N:0:8
AAAGTACACAGTTTGGGTTACACATTTGATTACCGGATGCGATAGAAGGACCAATACCTGTCTCTGCATTAATACATGCTGCCACGTTAGTTGTATGTGGAATAATATTAGGTAGTTTTGTATTTTGATGTTTTGAATTTTGATTTAGCTATTTTTATAGTATAATTTGTTGAGCAGTTGGAATAATAGTGTTAATGAGTCTATGTGTTTTTTATACGGTATATAGCATTTAGTACAATATGTCCAAATAAGTTTTTCATTTTTTGTTGTCTTTGTTTAGATCTTTATCTAGGCTGTCTATTTTTTTGTTATCATATGTTTTACAAGGCATCATTTTTATAGTAATAGGAATATGAATACATATATTTTTTGGTTTACAGGATTTAAGATGTTATTTTTTTATATATTTTTGTGGTTGTATTTTAGCAAG
>M01075:27:000000000-A4DAU:1:1101:19541:19777 1:N:0:8
AGAGTACACAGTTTGGGTTGCACATTTGATTACCGGATGCGATAGAAGGACCAATACCTGTCTCTGCATTAATACATGCTGCCACGTTAGTTGTATGTGGAATAATATTAGGTAGTTTTGTATTTTGATGTTTTGAATTTTGATTTAGCTATTTTTATAGTATAATTTGTTGAGCAGTTGGAATAATAGTGTTAATGAGTCTATGTGTTTTTTATACGGTATATAGCATTTAGTACAATATGTCCAAATAAGTTTTTCATTTTTTGTTGTCTTTGTTTAGATCTTTATCTAGGCTGTCTATTTTTTTGTTATCATATGTTTTACAAGGCATCATTTTTATAGTAATAGGAATATGAATACATATATTTTTTGGTTTACAGGATTTAAGATGTTATTTTTTTATATATTTTTGTGGTTGTATTTTAGCAAG
>M01075:27:000000000-A4DAU:1:1101:25721:19789 1:N:0:8
AAAGTACACAGTTTGGATTACACATTTGATTACCGGATGCGATAGAAGGACCAATACCTGTCTCTGCATTAATACATGCTGCCACGTTAGTTGTATGTGGAATAATATTAGGTAGTTTTGTATTTTGATGTTTTGAATTTTGATTTAGCTATTTTTATAGTATAATTTGTTGAGCAGTTGGAATAATAGTGTCAATGAGTCTATGTGTTTTTTATAACGGTATATAGCATTTAGTACAATATGTCCAAATAAGTTTTTCATTTTTTGTTGTCTTTGTTTAGATCTTTATCTAGGCTGTCTATTTTTTTGTTATCATATGTTTTACAAGGCATCATTTTTATAGTAATAGGAATATGAATACATATATTTTTTGGTTTACAGGATTTAAGATGTTATTTTTTTATATATTTTTGTGGTTGTATTTTAGCAA
>M01075:27:000000000-A4DAU:1:1101:25718:19808 1:N:0:8
AAAGTACACAGTTTGGATTACACATTTGATTACCGGATGCGATAGAAGGACCAATACCTGTCTCTGCATTAATACATGCTGCCACGTTAGTTGTATGTGGAATAATATTAGGTAGTTTTGTATTTTGATGTTTTGAATTTTGATTTAGCTATTTTTATAGTATAATTTGTTGAGCAGTTGGAATAATAGTGTCAATGAGTCTATGTGTTTTTTATACGGTATATAGCATTTAGTACAATATGTCCAAATAAGTTTTTCATTTTTTGTTGTCTTTGTTTAGATCTTTATCTAGGCTGTCTATTTTTTTGTTATCATATGTTTTACAAGGCATCATTTTTATAGTAATAGGAATATGAATACATATATTTTTTGGTTTACAGGATTTAAGATGTTATTTTTTTATATATTTTTGTGGTTGTATTTTAGCAAG
>M01075:27:000000000-A4DAU:1:1101:26956:19826 1:N:0:8
AAAGTACACAGTTTGGATTACACATTTGATTACCGGATGCGATAGAAGGACCAATACCTGTCTCTGCATTAATACATGCTGCCACGTTAGTTGTATGTGGAATAATATTAGGTAGTTTTGTATTTTGATGTTTTGAATTTTGATTTAGCTATTTTTATAGTATAATTTGTTGAGCAGTTGGAATAATAGTGTTAATGAGTCTATGTGTTTTTTATAACTGTATATAGCATTTAGTACAATATGTCCAAATAAGTTCTTCATTTTTTGTTGTCTTTGTTTAGATCTTTATCTAGGCTGTCTATTTTTTTGTTATCATATGTTTTACAAGGCATCATTTTTATAGTAATAGGAATATGAATACATATATTTTTGGTTTACAGGATTTAAGATGTTATTTTTTTATATATTTTTGTGGTTGTATTTTAGCAAG
>M01075:27:000000000-A4DAU:1:1101:11824:19899 1:N:0:8
AGAGTACACAGTTTGGATTACACATTTGATTACCGGATGCGATAGAAGGACCAATACCTGTCTCTGCATTAATACATGCTGCCACGTTAGTTGTATGTGGAATAATATTAGGTAGTTTTGTATTTTGATGTTTTGAATTTTGATTTAGCTATTTTTATAGTATAATTTGTTGAGCAGTTGGAATAATAGTGTTAATGAGTCTATGTGTTTTTTATACGGTATATAGCATTTAGTACAATATGTCCAAATAAGTTTTTCATTTTTTGTTGTCTTTGTTTAGATCTTTATCTAGGCTGTCTATTTTTTTGTTATCATATGTTTTACAAGGCATCATTTTTATAGTAATAGGAATATGAATACATATATTTTTTGGTTTACAGGATTTAAGATGTTATCTTTTTATATATTTTTGTGGTTGTATTTTAGCAAG
>M01075:27:000000000-A4DAU:1:1101:13734:19905 1:N:0:8
AGAGTACACAGTTTGGATTACACATTTGATTACCGGATGCGATAGAAGGACCAATACCTGTCTCTGCATTAATACATGCTGCCACGTTAGTTGTATGTGGAATAATATTAGGTAGTTTTGTATTTTGATGTTTTGAATTTTGATTTAGCTATTTTTATAGTATAATTTGTTGAGCAGTTGGAATAATAGTGTTAATGAGTCTATGTGTTTTTTATACGGTATATAGCATTTAGTACAATATGTCCAAATAAGTTTTTCATTTTTTGTTGTCTTTGTTTAGATCTTTATCTAGGCTGTCTATTTTTTTGTTATCATATGTTTTACAAGGCATCATTTTTATAGTAATAGGAATATGAATACATATATTTTTTGGTTTACAGGATCTAAGATGTTATTTTTTTATATATTTTTGTGGTTGTACTTTAGCAAG
>M01075:27:000000000-A4DAU:1:1101:3789:19906 1:N:0:8
AGAGTACACAGTTTGGGTTACACATTTGATTACCGGATGCGATAGAAGGACCAATACCTGTCTCTGCATTAATACATGCTGCCACGTTAGTTGTATGTGGAATAATATTAGGTAGTTTTGTATTTTGATGTTTTGAATTTTGATTTAGCTATTTTTATAGTATAATTTGTTGAGCAGTTGGAATAATAGTGTTAATGAGTCTATGTGTTTTTTATAACGGTATATAGCATTTAGTACAATATGTCCAAATAAGTTTTTCATTTTTTGTTGTCTTTGTTTAGATCTTTATCTAGGCTGTCTATTTTTTTGTTATCATATGTTTTACAAGGCATCATTTTTATAGTAATAGGAATATGAATACATATATTTTTTGGTTTACAGGATTTAAGATGTTATTTTTTTATATATTTTTGTGGTTGTATTTTAGCAA
>M01075:27:000000000-A4DAU:1:1101:24449:19909 1:N:0:8
AAAGTACACAGTTTGGATTGCACATTTGATTACCGGATGCGATAGAAGGACCAATACCTGTCTCTGCATTAATACATGCTGCCACGTTAGTTGTATGTGGAATAATATTAGGTAGTTTTGTATTTTGATGTTTTGAATTTTGATTTAGCTATTTTTATAGTATAATTTGTTGAGCAGTTGGAATAATAGTGTTAATGAGTCTATGTGTTTTTTATACGGTATATAGCATTTAGTACAATATGTCCAAATAAGTTTTTCATTTTTTGTTGTCTTTGTTTAGATCTTTATCTAGGCTGTCTATTTTTTTGTTATCATATGTTTTACAAGGCATCATTTTTATAGTAATAGGAATATGAATACATATATTTTTTGGTTTACAGGATTTAAGATGTTATTTTTTTATATATTTTTGTGGTTGTATTTTAGCAAG
>M01075:27:000000000-A4DAU:1:1101:27325:19916 1:N:0:8
AAAGTACACAGTTTGGATTGCACATTTGATTACCGGATGCGATAGAAGGACCAATACCTGTCTCTGCATTAATACATGCTGCCACGTTAGTTGTATGTGGAATAATATTAGGTAGTTTTGTATTTTGATGTTTTGAATTTTGATTTAGCTATTTTTATAGTATAATTTGTTGAGCAGTTGGAATAATAGTGTTAATGAGTCTATGTGTTTTTTATACGGTATATAGCATTTAGTACAATATGTCCAAATAAGTTTTTCATTTTTTGTTGTCTTTGTTTAGATCTTTATCTAGGCTGTCTATTTTTTTGTTATCATATGTTTTACAAGGCATCATTTTTATAGTAATAGGAATATGAATACATATATTTTTTGGTTTACAGGATTTAAGATGTTATTTTTTTATATATTTTTGTGGTTGTATTTTAGCAAG
>M01075:27:000000000-A4DAU:1:1101:27337:19929 1:N:0:8
AAAGTACACAGTTTGGATTGCACATTTGATTACCGGATGCGATAGAAGGACCAATACCTGTCTCTGCATTAATACATGCTGCCACGTTAGTTGTATGTGGAATAATATTAGGTAGTTTTGTATTTTGATGTTTTGAATTTTGATTTAGCTATTTTTATAGTATAATTTGTTGAGCAGTTGGAATAATAGTGTTAATGAGTCTATGTGTTTTTTATAACGGTATATAGCATTTAGTACAATATGTCCAAATAAGTTTTTCATTTTTTGTTGTCTTTGTTTAGATCTTTATCTAGGCTGTCTATTTTTTTGTTATCATATGTTTTACAAGGCATCATTTTTATAGTAATAGGAATATGAATACATATATTTTTTGGTTTACAGGATTTAAGATGTTATTTTTTTATATATTTTTGTGGTTGTATTTTAGCAA
>M01075:27:000000000-A4DAU:1:1101:9296:19930 1:N:0:8
AGAGTACACAGTTTGGATTACACATTTGATTACCGGATGCGATAGAAGGACCAATACCTGTCTCTGCATTAATACATGCTGCCACGTTAGTTGTATGTGGAATAATATTAGGTAGTTTTGTATTTTGATGTTTTGAATTTTGATTTAGCTATTTTTATAGTATAATTTGTTGAGCAGTTGGAATAATAGTGTTAATGAGTCTATGTGTTTTTTATACGGTATATAGCATTTAGTACAATATGTCCAAATAAGTTTTTCATTTTTTGTTGTCTTTGTTTAGATCTTTATCTAGGCTGTCTATTTTTTTGTTATCATATGTTTTACAAGGCATCATTTTTATAGTAATAGGAATATGAATACATATATTTTTTGGTTTACAGGATTTAAGATGTTATTTTTTTATATATTTTTGTGGTTGTATTTTAGCAAG
>M01075:27:000000000-A4DAU:1:1101:15917:19934 1:N:0:8
AGAGTACACAGTTTGGATTACACATTTGATTACCGGATGCGATAGAAGGACCAATACCTGTCTCTGCATTAATACATGCTGCCACGTTAGTTGTATGTGGAATAATTTTAGGTAGTTTTGTATTTTGATGTTTTGAATTTTGATTTAGCTATTTTTATAGTATAATTTGTTGAGCAGTTGGAATAATAGTGTTAATGAGTCTATGTGTTTTTTATACGGTATATAGCATTTAGTACAATATGTCCAAATAAGTTTTTCATTTTTTGTTGTCTTTGTTTAGATCTTTATCTAGGCTGTCTATTTTTTTGTTATCATATGTTTTACAAGGCATCATTTTTATAGTAATAGGAATATGAATACATATATTTTTTGGTTTACAGGATTTAAGATGTTATTTTTTTATATATTTTTGTGGTTGTATCTTAGCAAG
>M01075:27:000000000-A4DAU:1:1101:26433:19951 1:N:0:8
AAAGTACACAGTTTGGGTTACACATTTGATCACCGGATGCGATAGAAGGACCAATACCTGTCTCTGCATTAATACATGCTGCCACGTTAGTTGTATGTGGAATAATATTAGGTAGTTTTGTATTTTGATGTTTTGAATTTTGATTTAGCTATTTTTATAGTATAATTTGTTGAGCAGTTGGAATAATAGTGTTAATGAGTCTATGTGTTTTTTATACGGTATATAGCATTTAGTACAATATGTCCAAATAAGTTTTTCATTTTTTGTTGTCTTTGTTTAGATCTTTATCTAGGCTGTCTATTTTTTTGTTATCATATGTTTTACAAGGCATCATTTTTATAGTAATAGGAATATGAATACATATATTTTTTGGTTTACAGGATTTAAGATGTTATTTTTTTATATATTTTTGTGGTTGTATTTTAGCAAG
>M01075:27:000000000-A4DAU:1:1101:18663:19984 1:N:0:8
AAAGTACACAGTTTGGATTGCACATTTGATTACCGGATGCGATAGAAGGACCAATACCTGTCTCTGCATTAATACATGCTGCCACGTTAGTTGTATGTGGAATAATATTAGGTAGTTTTGTATTTTGATGTTTTGAATTTTGATTTAGCTATTTTTATAGTATAATTTGTTGAGCAGTTGGAATAATAGTGTTAATGAGTCTATGTGTTTTTTATACGGTATATAGCATTTAGTACAATATGTCCAAATAAGTTTTTCATTTTTTGTTGTCTTTGTTTAGATCTTTATCTAGGCTGTCTATTTTTTTGTTATCATATGTTTTACAAGGCATCATTTTTATAGTAATAGGAATATGAATACATATATTTTTTGGTTTACAGGATTTAAGATGTTATTTTTTTATATATTTTTGTGGTTGTATCTTAGCAAG
>M01075:27:000000000-A4DAU:1:1101:18656:20001 1:N:0:8
AAAGTACACAGTTTGGATTGCACATTTGATTACCGGATGCGATAGAAGGACCAATACCTGTCTCTGCATTAATACATGCTGCCACGTTAGTTGTATGTGGAATAATATTAGGTAGTTTTGTATTTTGATGTTTTGAATTTTGATTTAGCTATTTTTATAGTATAATTTGTTGAGCAGTTGGAATAATAGTGTTAATGAGTCTATGTGTTTTTTATACGGTATATAGCATTTAGTACAATATGTCCAAATAAGTTTTTCATTTTTTGTTGTCTTTGTTTAGATCTTTATCTAGGCTGTCTATTTTTTTGTTATCATATGTTTTACAAGGCATCATTTTTATAGTAATAGGAATATGAATACATATATTTTTTGGTTTACAGGATTTAAGATGTTATTTTTTTATATATTTTTGTGGTTGTATCTTAGCAAG
>M01075:27:000000000-A4DAU:1:1101:6907:20096 1:N:0:8
AAAGTACACAGTTTGGGTTACATATTTGATTACCGGATGCGATAGAAGGACCAATACCTGTCTCTGCATTAATACATGCTGCCACGTTAGTTGTATGTGGAATAATATTGGGTAGTTTTGTATTTTGATGTTTTGAATTTTGATTTAGCTATTTTTATAGTATAATTTGTTGAGCAGTTGGAATAATAGTGTTAATGAGTCTATGTGTTTTTTATACGGTATATAGCATTTAGTACAATATGTCCAAATAAGTTTTCCATTTTTTGTTGTCTTTGTTTAGATCTTTATCTAGGCTGTCTATTTTTTTGTTATCATATGTTTTACAAGGCATCATTTTTATAGTAATAGGAATATGAATACATATATTTTTTGGTTTACAGGATTTAAGATGTTATTTTTTTATATATTTTTGTGGTTGTATTTTAGCAAG
>M01075:27:000000000-A4DAU:1:1101:25936:20124 1:N:0:8
AGAGTACACAGTTTGGATTACATATTTGATTACCGGATGCGATAGAAGGACCAATACCTGTCTCTGCATTAATACATGCTGCCACGTTAGTTGTATGTGGAATAATATTAGGTAGTTTTGTATTTTGATGTTTTGAATTTTGATTTAGCTATTTTTATAGTATAATTTGTTGAGCAGTTGGAATAATAGTGTTAATGAGTCTATGTGTTTTTTATAACGGTATATAGCATTTAGTACAATATGTCCAAATAAGTTTTTCATTTTTTGTTGTCTTTGTTTAGATCTTTATCTAGGCTGTCTATTTTTTTGTTATCATATGTTTTACAAGGCATCATTTTTATAGTAATAGGAATATGAATACATATATTTTTTGGTTTACAGGATTTAAGATGTTATTTTTTTATATATTTTTGTGGTTGTATTTTAGCAA
>M01075:27:000000000-A4DAU:1:1101:8368:20129 1:N:0:8
AAAGTACACAGTTTGGATTACACATTTGATTACCGGATGCGATAGAAGGACCAATACCTGTCTCTGCATTAATACATGCTGCCACGTTAGTTGTATGTGGAATAATATTAGGTAGTTTTGTATTTTGATGTTTTGAATTTTGATTTAGCTATTTTTATAGTATAATTTGTTGAGCAGTTGGAATAATAGTGTTAATGAGTCTATGTGTTTTTTATACGGTATATAGCATTTAGTACAATATGTCCAAATAAGTTTTTCATTTTTTGTTGTCTTTGTTTAGATCTTTATCTAGGCTGTCTATTTTTTTGTTATCATATGTTTTACAAGGCATCATTTTTATAGTAATAGGAATATGAATACATATATTTTTTGGTTTACAGGATTTAAGATGTTATTTTTTTATATATTTTTGTGGTTGTATTTTGGCAAG
>M01075:27:000000000-A4DAU:1:1101:25923:20138 1:N:0:8
AGAGTACACAGTTTGGATTACATATTTGATTACCGGATGCGATAGAAGGACCAATACCTGTCTCTGCATTAATACATGCTGCCACGTTAGTTGTATGTGGAATAATATTAGGTAGTTTTGTATTTTGATGTTTTGAATTTTGATTTAGCTATTTTTATAGTATAATTTGTTGAGCAGTTGGAATAATAGTGTTAATGAGTCTATGTGTTTTTTATACGGTATATAGCATTTAGTACAATATGTCCAAATAAGTTTTTCATTTTTTGTTGTCTTTGTTTAGATCTTTATCTAGGCTGTCTATTTTTTTGTTATCATATGTTTTACAAGGCATCATTTTTATAGTAATAGGAATATGAATACATATATTTTTTGGTTTACAGGATTTAAGATGTTATTTTTTTATATATTTTTGTGGTTGTATTTTAGCAAG
>M01075:27:000000000-A4DAU:1:1101:11060:20197 1:N:0:8
AAAGTACACAGTTTGGATTACACATTTGATTACCGGATGCGATAGAAGGACCAATACCTGTCTCTGCATTAATACATGCTGCCACGTTAGTTGTATGTGGAATAATATTAGGTAGTTTTGTATTTTGATGTTTTGAATTTTGATTTAGCTATTTTTATAGTATAATTTGTTGAGCAGTTGGAATAATAGTGTTAATGAGTCTATGTGTTTTTTATGCGGTATATAGCATTTAGTACAATATGTCCAAATAAGTTTTTCATTTTTTGTTGTCTTTGTTTAGATCTTTATCTAGGCTGTCTATTTTTTTGTTATCATATGTTTTACAAGGCATCATTTTTATAGTAATAGGAATATGAATACATATATTTTTTGGTTTACAGGATTTAAGATGTTATTTTTTTATATATTTTTGTGGTTGTATTTTAGCAAG
>M01075:27:000000000-A4DAU:1:1101:12418:20235 1:N:0:8
AAAGTACACAGTTTGGATTGCACATTTGATTACCGGATGCGATAGAAGGACCAATACCTGTCTCTGCATTAATACATGCTGCCACGTTAGTTGTATGTGGAATAATATTAGGTAGTTTTGTATTTTGATGTTTTGAATTTTGATTTAGCTATTTTTATAGTATAATTTGTTGAGCAGTTGGAATAATAGTGTTAATGAGTCTATGTGTTTTTTATACGGTATATAGCATTTAGTACAATATGTCCAAATAAGTTTTTCATTTTTTGTTGTCTTTGTTTAGATCTTTATCTAGGCTGTCTATTTTTTTGTTATCATATGTTTTACAAGGCATCATTTTTATAGTAATAGGAATATGAATACATATATTTTTTGGTTTACAGGATTTAAGATGTTATTTTTTTATATATTTTTGTGGTTGTATTTTAGCAAG
>M01075:27:000000000-A4DAU:1:1101:27489:20235 1:N:0:8
AGAGTACACAGTTTGGATTGCACATTTGATTACCGGATGCGATAGAAGGACCAATACCTGTCTCTGCATTAATACATGCTGCCACGTTAGTTGTATGTGGAATAATATTAGGTCGTTTTGTATTTTGATGTTTTGAATTTTGATTTAGCTATTTTTATAGTATAATTTGTTGAGCAGTTGGAATAATAGTGTTAATGAGTCTATGTGTTTTTTATACGGTATATAGCATTTAGTACAATATGTCCAAATAAGTTTTTCATTTTTTGTTGTCTTTGTTTAGATCTTTATCTAGGCTGTCTATTTTTTTGTTATCATATGTTTTACAAGGCATCATTTTTATAGTAATAGGAATATGAATACATATATTTTTTGGTTTACAGGATTTAAGATGTTATTTTTTTATATATTTTTGTGGTTGTATCTTGGCAAG
>M01075:27:000000000-A4DAU:1:1101:20172:20245 1:N:0:8
AAAGTACACAGTTTGGGTTACACATTTGATTACCGGATGCGATAGAAGGACCAATACCTGTCTCTGCATTAATACATGCTGCCACGTTAGTTGTATGTGGAATAATATTAGGTAGTTTTGTATTTTGATGTTTTGAATTTTGATTTAGCTATTTTTATAGTATAATTTGTTGAGCAGTTGGAATAATAGTGTTAATGAGTCTATGTGTTTTTTATACGGTATATAGCATTTAGTACAATATGTCCAAATAAGTTTTTCATTTTTTGTTGTCTTTGTTTAGATCTTTATCTAGGCTGTCTATTTTTTTGTTATCATATGTTTTACAAGGCATCATTTTTATAGTAATAGGAATATGAATACATATATTTTTTGGTTTACAGGATTTAAGATGTTATTTTTTTATATATTTTTGTGGTTGTATTTTGGCAAG
>M01075:27:000000000-A4DAU:1:1101:5146:20255 1:N:0:8
AAAGTACACAGTTTGGATTGCACATTTGATTACCGGATGCGATAGAAGGACCAATACCTGTCTCTGCATTAATACATGCTGCCACGTTAGTTGTATGTGGAATAATATTAGGTAGTCTTGTATTTTGATGTTTTGAATTTTGATTTAGCTATTTTTATAGTATAATTTGTTGAGCAGTTGGAATAATAGTGTTAATGAGTCTATGTGTTTTTTATACGGTATATAGCATTTAGTACAATATGTCCAAATAAGTTTTTCATCTTTTGTTGTCTTTGTTTAGATCTTTATCTAGGCTGTCTATTTTTTTGTTATCATATGTTTTACAAGGCATCATTTTTATAGTAATAGGAATATGAATACATATATTTTTTGGTTTACAGGATTTAAGATGTTATTTTTTTATATATTTTTGTGGTTGTATTTTAGCAAG
>M01075:27:000000000-A4DAU:1:1101:10443:20269 1:N:0:8
AAAGTACACAGTTTGGATTACATATTTGATTACCGGATGCGATAGAAGGACCAATACCTGTCTCTGCATTAATACATGCTGCCACGTTAGTTGTATGTGGAATAATATTAGGTAGTTTTGTATTTTGATGTTTTGAATTTTGATTTAGCTATTTTTATAGTATAATTTGTTGAGCAGTTGGAATAATAGTGTTAATGAGTCTATGTGTTTTTTATACGGTATATAGCATTTAGTACAATATGTCCAAATAAGTTTTTCATTTTTTGTTGTCTTTGTTTAGATCTTTATCTAGGCTGTCTATTTTTTTGTTATCATATGTTTTACAAGGCATCATTTTTATAGTAATAGGAATATGAATACATATATTTTTTGGTTTACAGGATTTAAGATGTTATTTTTTTATATATTTTTGTGGTTGTATTTTAGCAAG
>M01075:27:000000000-A4DAU:1:1101:17505:20296 1:N:0:8
AGAGTACACAGTTTGGATTACACATTTGATTACCGGATGCGATAGAAGGACCAATACCTGTCTCTGCATTAATACATGCTGCCACGTTAGTTGTATGTGGAATAATATTAGGTAGTTTTGTATTTTGATGTTTTGAATTTTGATTTAGCTATTTTTATAGTATAATTTGTTGAGCAGTTGGAATAATAGTGTTAATGAGTCTATGTGTTTTTTATACGGTATATAGCATTTAGTACAATATGTCCAAATAAGTTTTTCATTTTTTGTTGTCTTTGTTTAGATCTTTATCTAGGCTGTCTATTTTTTTGTTATCATATGTTTTACAAGGCATCATTTTTATAGTAATAGGAATATGAATACATATATTTTTTGGTTTACAGGATTTAAGATGTTATTTTTTTATATATTTTTGTGGTTGTATTTTAGCAAG
>M01075:27:000000000-A4DAU:1:1101:10458:20301 1:N:0:8
AAAGTACACAGTTTGGATTACACATTTGATTACCGGATGCGATAGAAGGACCAATACCTGTCTCTGCATTAATACATGCTGCCACGTTAGTTGTATGTGGAATAATATTAGGTAGTTTTGTATTTTGATGTTTTGAATTTTGATTTAGCTATTTTTATAGTATAATTTGTTGAGCAGTTGGAATAATAGTGTTAATGAGTCTATGTGTTTTTTATACGGTATATAGCATTTAGTACAATATGTCCAAATAAGTTTTTCATTTTTTGTTGTCTTTGTCTAGATCTTTATCTAGGCTGTCTATTTTTTTGTTATCATATGTTTTACAAGGCATCATTTTTATAGTAATAGGAATATGAATACATATATTTTTTGGTTTACAGGATTTAAGATGTTATTTTTTTATATATTTTTGTGGTTGTATTTTAGCAAG
>M01075:27:000000000-A4DAU:1:1101:17520:20311 1:N:0:8
AGAGTACACAGTTTGGATTACACATTTGATTACCGGATGCGATAGAAGGACCAATACCTGTCTCTGCATTAATACATGCTGCCACGTTAGTTGTATGTGGAATAATATTAGGTAGTTTTGTATTTTGATGTTTTGAATTTTGATTTAGCTATTTTTATAGTATAATTTGTTGAGCAGTTGGAATAATAGTGTTAATGAGTCTATGTGTTTTTTATACGGTATATAGCATTTAGTACAATATGTCCAAATAAGTTTTTCATTTTTTGTTGTCTTTGTTTAGATCTTTATCTAGGCTGTCTATTTTTTTGTTATCATATGTTTTACAAGGCATCATTTTTATAGTAATAGGAATATGAATACATATATTTTTTGGTTTACAGGATTTAAGATGTTATTTTTTTATATATTTTTGTGGTTGTATTTTAGCAAG
>M01075:27:000000000-A4DAU:1:1101:16362:20352 1:N:0:8
AAAGTACACAGTTTGGATTGCACATTTGATTACCGGATGCGATAGAAGGACCAATACCTGTCTCTGCATTAATACATGCTGCCACGTTAGTTGTATGTGGAATAATATTAGGTAGTTTTGTATTTTGATGTTTTGAATTTTGATTTAGCTATTTTTATAGTATAATTTGTTGAGCAGTTGGAATAATAGTGTTAATGAGTCTATGTGTTTTTTATACGGTATATAGCATTTAGTACAATATGTCCAAATAAGTTTTTCATTTTTTGTTGTCTTTGTTTAGATCTTTATCTAGGCTGTCTATTTTTTTGTTATCATATGTTTTACAAGGCATCATTTTTATAGTAATAGGAATATGAATACATATATTTTTTGGTTTACAGGATTTAAGATGTTATTTTTTTATATATTTTTGTGGTTGTATTTTAGCAAG
>M01075:27:000000000-A4DAU:1:1101:27008:20359 1:N:0:8
AGAGTACACAGTTTGGATTACACATTTGATTACCGGATGCGATAGAAGGACCAATACCTGTCTCTGCATTAATACATGCTGCCACGTTAGTTGTATGTGGGATAATATTAGGTAGTTTTGTATTTTGATGTTTTGAATTTTGATTTAGCTATTTTTATAGTATAATTTGTTGAGCAGTTGGAATAATAGTGTTAATGAGTCTATGTGTTTTTTATACGGTATATAGCATTTAGTACAATATGTCCAAATAAGTTTTTCATTTTTTGTTGTCTTTGTTTAGATCTTTATCTAGGCTGTCTATTTTTTTGTTATCATATGTTTTACAAGGCATCATTTTTATAGTAATAGGAATATGAATACATATATTTTTTGGTTTACAGGATTTAAGATGTTATTTTTTTATATATTTTTGTGGTTGTATTTTAGCAAG
>M01075:27:000000000-A4DAU:1:1101:13554:20383 1:N:0:8
AGAGTACACAGTTTGGATTACACATTTGATTACCGGATGCGATAGAAGGACCAATACCTGTCTCTGCATTAATACATGCTGCCACGTTAGTTGTATGTGGAATAATATTAGGTAGTTTTGTATTTTGATGTTTTGAATTTTGATTTAGCTATTTTTATAGTATAATTTGTTGAGCAGTTGGAATAATAGTGTTAATGAGTCTATGTGTTTTTTATACGGTATATAGCATTTAGTACAATATGTCCAAATAAGTTTTTCATTTTTTGTTGTCTTTGTTTAGATCTTTATCTAGGCTGTCTATTTTTTTGTTATCATATGTTTTACAAGGCATCATTTTTATAGTAATAGGAATATGAATACATATATTTTTTGGTTTACAGGATTTAAGATGTTATTTTTTTATATATTTTTGTGGTTGTATCTTGGCAAG
>M01075:27:000000000-A4DAU:1:1101:11416:20386 1:N:0:8
AAAGTACACAGTTTGGATTACATATTTGATTACCGGATGCGATAGAAGGACCAATACCTGTCTCTGCATTAATACATGCTGCCACGTTAGTTGTATGTGGAATAATATTAGGTAGTTTTGTATTTTGATGTTTTGAATTTTGATTTAGCTATTTTTATAGTATAATTTGTTGAGCAGTTGGAATAATAGTGTTAATGAGTCTATGTGTTTTTTATACGGTATATAGCATTTAGTACAATATGTCCAAATAAGTTTTTCATTTTTTGTTGTCTTTGTTTAGATCTTTATCTAGGCTGTCTATTTTTTTGTTATCATATGTTTTACAAGGTATCATTTTTATAGTAATAGGAATATGAATACATATATTTTTTGGTTTACAGGATTTAAGATGTTATTTTTTTATATATTTTTGTGGTTGTATTTTAGCAAG
>M01075:27:000000000-A4DAU:1:1101:17589:20393 1:N:0:8
AGAGTACACAGTTTGGATTGCACATTTGATTACCGGATGCGATAGAAGGACCAATACCTGTCTCTGCATTAATACATGCTGCCACGTTAGTTGTATGTGGAATAATATTAGGTAGTTTTGTATTTTGATGTTTTGAATTTTGATTTAGCTATTTTTATAGTATAATTTGTTGAGCAGTTGGAATAATAGTGTTAATGAGTCTATGTGTTTTTTATACGGTATATAGCATTTAGTACAATATGTCCAAATAAGTTTTTCATTTTTTGTTGTCTTTGTTTAGATCTTTATCTAGGCTGTCTATTTTTTTGTTATCATATGTTTTACAAGGCATCATTTTTATAGTAATAGGAATATGAATACATATATTTTTTGGTTTACAGGATTTAAGATGTTATTTTTTTATATATTTTTGTGGTTGTATTTTAGCAAG
>M01075:27:000000000-A4DAU:1:1101:4224:20420 1:N:0:8
AGAGTACACAGTTTGGATTACACATTTGATTACCGGATGCGATAGAAGGACCAATACCTGTCTCTGCATTAATACATGCTGCCACGTTAGTTGTATGTGGAATAATATTAGGTAGTTTTGTATTTTGATGTTTTGAATTTTGATTTAGCTATTTTTATAGTATAATTTGTTGAGCAGTTGGAATAATAGTGTTAATGAGTCTATGTGTTTTTTATACGGTATATAGCATTTAGTACAATATGTCCAAATAAGTTTTTCATTTTTTGTTGTCTTTGTTTAGATCTTTATCTAGGCTGTCTATTTTTTTGTTATCATATGTTTTACAAGGCATCATTTTTATAGTAATAGGAATATGAATACATATATTTTTTGGTTTACAGGATTTAAGATGTTATTTTTTTATATATTTTTGTGGTTGTATCTTAGCAAG
>M01075:27:000000000-A4DAU:1:1101:4242:20426 1:N:0:8
GTACACAGTTTGGATTACACATTTGATTACCGGATGCGATAGAAGGACCAATACCTGTCTCTGCATTAATACATGCTGCCACGTTAGTTGTATGTGGAATAATATTAGGTAGTTTTGTATTTTGATGTTTTGAATTTTGATTTAGCTATTTTTATAGTATAATTTGTTGAGCAGTTGGAATAATAGTGTTAATGAGTCTATGTGTTTTTTATAATACGGTATATAGCATTTAGTACAATATGTCCAAATAAGTTTTTCATTTTTTGTTGTCTTTGTTTAGATCTTTATCTAGGCTGTCTATTTTTTTGTTATCATATGTTTTACAAGGCATCATTTTTATAGTAATAGGAATATGAATACATATATTTTTTGGTTTACAGGATTTAAGATGTTATTTTTTTATATATTTTTGTGGTTGTATCTTAGCAAG
>M01075:27:000000000-A4DAU:1:1101:19886:20435 1:N:0:8
AAAGTACACAGTTTGGATTGCACATTTGATTACCGGATGCGATAGAAGGACCAATACCTGTCTCTGCATTAATACATGCTGCCACGTTAGTTGTATGTGGAATAATATTAGGTAGTTTTGTATTTTGATGTTTTGAATTTTGATTTAGCTATTTTTATAGTATAATTTGTTGAGCAGTTGGAATAATAGTGTTAATGAGTCTATGTGTTTTTTATACGGTATATAGCATTTAGTACAATATGTCCAAATAAGTTTTTCATTTTTTGTTGTCTTTGTTTAGATCTTTATCTAGGCTGTCTATTTTTTTGTTATCATATGTTTTACAAGGCATCATTTTTATAGTAATAGGAATATGAATACATATATTTTTTGGTTTACAGGATTTAAGATGTTATTTTTTTATATATTTTTGTGGTTGTATTTTAGCAAG
>M01075:27:000000000-A4DAU:1:1101:8002:20445 1:N:0:8
AAAGTACACAGTTTGGATTACACATTTGATTACCGGATGCGATAGAAGGACCAATACCTGTCTCTGCATTAATACATGCTGCCACGTTAGTTGTATGTGGAATAATATTAGGTAGTTTTGTATTTTGATGTTTTGAATTTTGATTTAGCTATTTTTATAGTATAATTTGTTGAGCAGTTGGAATAATAGTGTTAATGAGTCTATGTGTTTTTTATAACGGTATATAGCATTTAGTACAATATGTCCAAATAAGTTTTTCATTTTTTGTTGTCTTTGTTTAGATCTTTATCTAGGCTGTCTATTTTTTGTTATCATATGTTTTACAAGGCATCATTTTTATAGTAATAGGAATATGAATACATATATTTTTTGGTTTACAGGATTTAAGATGTTATTTTTTTATATATTTTTGTGGTTGTATTTTAGCAAG
>M01075:27:000000000-A4DAU:1:1101:23109:20473 1:N:0:8
AGAGTACACAGTTTGGATTACACATTTGATTACCGGATGCGATAGAAGGACCAATACCTGTCTCTGCATTAATACATGCTGCCACGTTAGTTGTACGTGGAATAATATTAGGTAGTTTTGTATTTTGATGTTTTGAATTTTGATTTAGCTATTTTTATAGTATAATTTGTTGAGCAGTTGGAATAATAGTGTTAATGAGTCTATGTGTTTTTTATACGGTATATAGCATTTAGTACAATATGTCCAAATAAGTTTTTCATTTTTTGTTGTCTTTGTTTAGATCTTTATCTAGGCTGTCTATTTTTTTGTTATCATATGTTTTACAAGGCATCATTTTTATAGTAATAGGAATATGAATACATATATTTTTTGGTTTACAGGATTTAAGATGTTATTTTTTTATATATTTTTGTGGTTGTATTTTAGCAAG
>M01075:27:000000000-A4DAU:1:1101:10220:20480 1:N:0:8
AGAGTACACAGTTTGGATTACACATTTGATTACCGGATGCGATAGAAGGACCAATACCTGTCTCTGCATTAATACATGCTGCCACGTTAGTTGTATGTGGAATAATATTAGGTAGTTTTGTATTTTGATGTTTTGAATTTTGATTTAGCTATTTTTATAGTATAATTTGTTGAGCAGTTGGAATAATAGTGTTAATGAGTCTATGTGTTTTTTATAACGGTATATAGCATTTAGTACAATATGTCCAAATAAGTTTTTCATTTTTTGTTGTCTTTGTTTAGATCTTTATCTAGGCTGTCTATTTTTTGTTATCATATGTTTTACAAGGCATCATTTTTATAGTAATAGGAATATGAATACATATATTTTTTGGTTTACAGGATTTAAGATGTTATTTTTTTATATATTTTTGTGGTTGTATCTTAGCAAG
>M01075:27:000000000-A4DAU:1:1101:27715:20493 1:N:0:8
AGAGTACACAGTTTGGGTTGCATATTTGATTACCGGATGCGATAGAAGGACCAATACCTGTCTCTGCATTAATACATGCTGCCACGTTAGTTGTATGTGGAATAATATTAGGTAGTTTTGTATTTTGATGTTTTGAATTTTGATTTAGCTATTTTTATAGTATAATTTGTTGAGCAGTTGGAATAATAGTGTTAATGAGTCTATGTGTTTTCTATAACGGTATATAGCATTTAGTACAATATGTCCAAATAAGTTTTTCATTTTTGTTGTCTTTGTTTAGATCTTTATCTAGGCTGTCTATTTTTTTGTTATCATATGTTTTACAAGGCATCATTTTTATAGTAATAGGAACATGAATACATATATTTTTTGGTTTACAGGATTTAAGATGTTATTTTTTTATATATTTTTGTGGTTGTATCTTAGCAAG
>M01075:27:000000000-A4DAU:1:1101:10204:20494 1:N:0:8
AGAGTACACAGTTTGGATTACACATTTGATTACCGGATGCGATAGAAGGACCAATACCTGTCTCTGCATTAATACATGCTGCCACGTTAGTTGTATGTGGAATAATATTAGGTAGTTTTGTATTTTGATGTTTTGAATTTTGATTTAGCTATTTTTATAGTATAATTTGTTGAGCAGTTGGAATAATAGTGTTAATGAGTCTATGTGTTTTTTATAACGGTATATAGCATTTAGTACAATATGTCCAAATAAGTTTTTCATTTTTTGTTGTCTTTGTTTAGATCTTTATCTAGGCTGTCTATTTTTTGTTATCATATGTTTTACAAGGCATCATTTTTATAGTAATAGGAATATGAATACATATATTTTTTGGTTTACAGGATTTAAGATGTTATTTTTTTATATATTTTTGTGGTTGTATCTTAGCAAG
>M01075:27:000000000-A4DAU:1:1101:11981:20497 1:N:0:8
AGAGTACACAGTTTGGACTGCACATTTGATTACCGGATGCGATAGAAGGACCAATACCTGTCTCTGCATTAATACATGCTGCCACGTTAGTTGTATGTGGAATAATATTAGGTAGTTTTGTATTTTGATGTTTTGAATTTTGATTTAGCTATTTTTATAGTATAATTTGTTGAGCAGTTGGAATAATAGTGTTAATGAGTCTATGTGTTTTTTATACGGTATATAGCATTTAGTACAATATGTCCAAATAAGTTTTTCATTTTTTGTTGTCTTTGTTTAGATCTTTATCTAGGCTGTCTATTTTTTTGTTATCATATGTTTTACAAGGCATCATTTTTATAGTAATAGGAATATGAATACATATATTTTTTGGTTTACAGGATTTAAGATGTTATTTTTTTATATATTTTTGTGGTTGTATTTTAACAAG
>M01075:27:000000000-A4DAU:1:1101:25697:20500 1:N:0:8
AAAGTACACAGTTTGGATTACACATTTGATTACCGGATGCGATAGAAGGACCAATACCTGTCTCTGCATTAATACATGCTGCCACGTTAGTTGTATGTGGAATAATATTAGGTAGTTTTGTATTTTGATGTTTTGAATTTTGATTTAGCTATTTTTATAGTATAATTTGTTGAGCAGTTGGAATAATAGTGTTAATGAGTCTATGTGTTTTTTATACGGTATATAGCATTTAGTACAATATGTCCAAATAAGTTTTTCATTTTTTGTTGTCTTTGTTTAGATCTTTATCTAGGCTGTCTATTTTTTTGTTATCATATGTTTTACAAGGCATCATTTTTATAGTAATAGGAATATGAATACATATATTTTTTGGTTTACAGGATTTAAGATGTTATTTTTTTATATATTTTTGTGGTTGTATCTTAGCAAG
>M01075:27:000000000-A4DAU:1:1101:25717:20506 1:N:0:8
AAAGTACACAGTTTGGATTACACATTTGATTACCGGATGCGATAGAAGGACCAATACCTGTCTCTGCATTAATACATGCTGCCACGTTAGTTGTATGTGGAATAATATTAGGTAGTTTTGTATTTTGATGTTTTGAATTTTGATTTAGCTATTTTTATAGTATAATTTGTTGAGCAGTTGGAATAATAGTGTTAATGAGTCTATGTGTTTTTTATACGGTATATAGCATTTAGTACAATATGTCCAAATAAGTTTTTCATTTTTTGTTGTCTTTGTTTAGATCTTTATCTAGGCTGTCTATTTTTTTGTTATCATATGTTTTACAAGGCATCATTTTTATAGTAATAGGAATATGAATACATATATTTTTTGGTTTACAGGATTTAAGATGTTATTTTTTTATATATTTTTGTGGTTGTATCTTAGCAAG
>M01075:27:000000000-A4DAU:1:1101:23034:20507 1:N:0:8
AAAGTACACAGTTTGGATTACACATTTGATTACCGGATGCGATAGAAGGACCAATACCTGTCTCTGCATTAATACATGCTGCCACGTTAGTTGTATGTGGAATAATATTAGGTAGTTTTGTATTTTGATGTTTTGAATTTTGATTTAGCTATTTTTATAGTATAATTTGTTGAGCAGTTGGAATAATAGTGTTAATGAGTCTATGTGTTTTTTATACGGTATATAGCATTTAGTACAATATGTCCAAATAAGTTTTTCATTTTTTGTTGTCTTTGTTTAGATCTTTATCTAGGCTGTCTATTTTTTTGTTATCATATGTTTTACAAGGCATCATTTTTATAGTAATAGGAATATGAATACATATATTTTTTGGTTTACAGGATTTAAGATGTTATTTTTTTATATATTTTTGTGGTTGTATTTTAGCAAG
>M01075:27:000000000-A4DAU:1:1101:27724:20508 1:N:0:8
AGAGTACACAGTTTGGGTTGCATATTTGATTACCGGATGCGATAGAAGGACCAATACCTGTCTCTGCATTAATACATGCTGCCACGTTAGTTGTATGTGGAATAATATTAGGTAGTTTTGTATTTTGATGTTTTGAATTTTGATTTAGCTACTTTTATAGTATAATTTGTTGAGCAGTTGGAATAATAGTGTTAATGAGTCTATGTGTTTTCTATAACGGTATATAGCATTTAGTACAATATGTCCAAATAAGTTTTTCATTTTTGTTGTCTTTGTTTAGATCTTTATCTAGGCTGTCTATTTTTTTGTTATCATATGTTTTACAAGGCATCATTTTTATAGTAATAGGAACATGAATACATATATTTTTTGGTTTACAGGATTTAAGATGTTATTTTTTTATATATTTTTGTGGTTGTATCTTAGCAAG
>M01075:27:000000000-A4DAU:1:1101:13258:20536 1:N:0:8
AGAGTACACAGTTTGGATTGCACATTTGATTACCGGATGCGATAGAAGGACCAATACCTGTCTCTGCATTAATACATGCTGCCACGTTAGTTGTATGTGGAATAATATTAGGTAGTTTTGTATTTTGATGTTTTGAATTTTGATTTAGCTATTTTTATAGTATATTTTGTTGAGCAGTTGGAATAATAGTGTTAATGAGTCTATGTGTTTTTTATACGGTATATAGCATTTAGTACAATATGTCCAAATAAGTTTTTCATTTTTTGTTGTCTTTGTTTAGATCTTTATCTAGGCTGTCTATTTTTTTGTTATCATATGTTTTACAAGGCATCATTTTTATAGTAATAGGAATATGAATACATATATTTTTTGGTTTACAGGATTTAAGATGTTATTTTTTTATATATTTTTGTGGTTGTATTTTAGCAAG
>M01075:27:000000000-A4DAU:1:1101:26866:20560 1:N:0:8
AAAAGTACACAGTTTGGATTACACATTTGATTACCGGATGCGATAGAAGGACCAATACCTGTCTCTGCATTAATACATGCTGCCACGTTAGTTGTATGTGGAATAATATTAGGTAGTTTTGTATTTTGATGTTTTGAATTTTGATTTAGCTATTTTTATAGTATAATTTGTTGAGCAGTTGGAATAATAGTGTTAATGAGTCTATGTGTTTTTTAACGGTATATAGCATTTAGTACAACATGTCCAAATAAGTTTTTCATTTTTTGTTGTCTTTGTTTAGATCTTTATCTAGGCTGTCTATTTTTTTGTTATCATATGTTTTACAAGGCATCATTTTTATAGTAATAGGAATATGAATACATATATTTTTTGGTTTACAGGATTTAAGATGTTATTTTTTTATATATTTTTGTGGTTGTATTTTAGCAAG
>M01075:27:000000000-A4DAU:1:1101:8454:20690 1:N:0:8
AAAGTACACAGTTTGGATTACACATTTGATTACCGGATGCGATAGAAGGACCAATACCTGTCTCTGCATTAATACATGCTGCCACGTTAGTTGTATGTGGAATAATATTAGGTAGTTTTGTATTTTGATGTTTTGAATTTTGATTTAGCTATTTTTATAGTATAATTTGTTGAGCAGTTGGAATAATAGTGTTAATGAGTCTATGTGTTTTTTATACGGTATATAGCATTTAGTACAATATGTCCAAATAAGTTTTTCATTTTTTGTTGTCTTTGTTTAGATCTTTATCTAGGCTGTCTATTTTTTTGTTATCATATGTTTTACAAGGCATCATTTTTATAGTAATAGGAATATGAATACATATATTTTTTGGTTTACAGGATTTAAGATGTTATTTTTTTATATATTTTTGTGGTTGTATTTTAGCAAG
>M01075:27:000000000-A4DAU:1:1101:15910:20734 1:N:0:8
AAAGTACACAGTTTGGGTTACACATTTGATTACCGGATGCGATAGAAGGACCAATACCTGTCTCTGCATTAATACATGCTGCCACGTTAGTTGTATGTGGAATAATATTAGGTAGTTTTGTATTTTGATGTTTTGAATTTTGATTTAGCTATTTTTATAGTATAATTTGTTGAGCAGTTGGAATAATAGTGTTAATGAGTCTATGTGTTTTTTATACGGTATATAGCATTTAGTACAATATGTCCAAATAAGTTTTTCATTTTTTGTTGTCTTTGTTTAGATCTTTATCTAGGCTGTCTATTTTTTTGTTATCATATGTTTTACAAGGCATCATTTTTATAGTAATAGGAATATGAATACATATATTTTTTGGTTTACAGGATTTAAGATGTTATTTTTTTATATATTTTTGTGGTTGTATCTTGGCAAG
>M01075:27:000000000-A4DAU:1:1101:23872:20735 1:N:0:8
AAAGTACACAGTTTGGATTGCACATTTGATTACCGGATGCGATAGAAGGACCAATACCTGTCTCTGCATTAATACATGCTGCCACGTTAGTTGTATGTGGAATAATATTAGGTAGTTTTGTATTTTGATGTTTTGAATTTTGATTTAGCTATTTTTATAGTATAATTTGTTGAGCAGTTGGAATAATAGTGTTAATGAGTCTATGTGTTTTTTATACGGTATATAGCATTTAGTACAATATGTCCAAATAAGTTTTTCATTTTTTGTTGTCTTTGTTTAGATCTTTATCTAGGCTGTCTATTTTTTTGTTATCATATGTTTTACAAGGCATCATTTTTATAGTAATAGGAATATGAATACATATATTTTTTGGTTTACAGGATTTAAGATGTTATTTTTTTATATATTTTTGTGGTTGTATTTTAGCAAG
>M01075:27:000000000-A4DAU:1:1101:23414:20736 1:N:0:8
AGAGTACACAGTTTGGGTTACACATTTGATTACCGGATGCGATAGAAGGACCAATACCTGTCTCTGCATTAATACATGCTGCCACGTTAGTTGTATGTGGAATAATATTAGGTAGTTTTGTATTTTGATGTTTTGAATTTTGATTTAGCTATTTTTATAGTATAATTTGTTGAGCAGTTGGAATAATAGTGTTAATGAGTCTATGTGTTTTTTATACGGTATATAGCATTTAGTACAATATGTCCAAATAAGTTTTTCATTTTTTGTTGTCTTTGTTTAGATCTTTATCTAGGCTGTCTATTTTTTTGTTATCATATGTTTTACAAGGCATCATTTTTATAGTAATAGGAATATGAATACATATATTTTTTGGTTTACAGGATTTAAGATGTTATTTTTTTATATATTTTTGTGGTTGTATTTTAGCAAG
>M01075:27:000000000-A4DAU:1:1101:17604:20837 1:N:0:8
AAAGTACACAGTTTGGATTACATATTTGATTACCGGATGCGATAGAAGGACCAATACCTGTCTCTGCATTAATACATGCTGCCACGTTAGTTGTATGTGGAATAATATTAGGTAGTTCTGTATTTTGATGTTTTGAATTTTGATTTAGCTATTTTTATAGTATAATTTGTTGAGCAGTTGGAATAATAGTGTTAATGAGTCTATGTGTTTTTTATACGGTATATAGCATTTAGTACAATATGTCCAAATAAGTTTTTCATTTTTTGTTGTCTTTGTTTAGATCTTTATCTAGGCTGTCTATTTTTTTGTTATCATATGTTTTACAAGGCATCATTTTTATAGTAATAGGAATATGAATACATATATTTTTTGGTTTACAGGATTTAAGATGTTATTTTTTTATATATTTTTGTGGTTGTATTTTAGCAAG
>M01075:27:000000000-A4DAU:1:1101:15429:20852 1:N:0:8
AGAGTACACAGTTTGGGTTACACATTTGATTACCGGATGCGATAGAAGGACCAATACCTGTCTCTGCATTAATACATGCTGCCACGTTAGTTGTATGTGGAATAATATTAGGTAGTTTTGTATTTTGATGTTTTGAATTTTGATTTAGCTATTTTTATAGTATAATTTGTTGAGCAGTTGGAATAATAGTGTTAATGAGTCTATGTGTTTTTTATAACGGTATATAGCATTTAGTACAATATGTCCAAATAAGTTTTTCATTTTTTGTTGTCTTTGTTTAGATCTTTATCTAGGCTGTCTATTTTTTGTTATCATATGTTTTACAAGGCATCATTTTTATAGTAATAGGAATATGAATACATATATTTTTTGGTTTACAGGATTTAAGATGTTATTTTTTTATATATTTTTGTGGTTGTATTTTAGCAAG
>M01075:27:000000000-A4DAU:1:1101:20181:20868 1:N:0:8
AGAGTACACAGTTTGGATTACACATTTGATTACCGGATGCGATAGAAGGACCAATACCTGTCTCTGCATTAATACATGCTGCCACGTTAGTTGTATGTGGAATAATATTAGGTAGTTTTGTATTTTGATGTTTTGAATTTTGATTTAGCTATTTTTATAGTATAATTTGTTGAGCAGTTGGAATAATAGTGTTAATGAGTCTATGTGTTTTTTATACGGTATATAGCATTTAGTACAATATGTCCAAATAAGTTTTTCATTTTTTGTTGTCTTTGTTTAGATCTTTATCTAGGCTGTCTATTTTTTTGTTATCATATGTTTTACAAGGCATCATTTTTATAGTAATAGGAATATGAATACATATATTTTTTGGTTTACAGGATTTAAGATGTTATTTTTTTATATATTTTTGTGGTTGTATTTTAGCAAG
>M01075:27:000000000-A4DAU:1:1101:20163:20872 1:N:0:8
AGAGTACACAGTTTGGATTACACATTTGATTACCGGATGCGATAGAAGGACCAATACCTGTCTCTGCATTAATACATGCTGCCACGTTAGTTGTATGTGGAATAATATTAGGTAGTTTTGTATTTTGATGTTTTGAATTTTGATTTAGCTATTTTTATAGTATAATTTGTTGAGCAGTTGGAATAATAGTGTTAATGAGTCTATGTGTTTTTTATACGGTATATAGCATTTAGTACAATATGTCCAAATAAGTTTTTCATTTTTTGTTGTCTTTGTTTAGATCTTTATCTAGGCTGTCTATTTTTTTGTTATCATATGTTTTACAAGGCATCATTTTTATAGTAATAGGAATATGAATACATATATTTTTTGGTTTACAGGATTTAAGATGTTATTTTTTTATATATTTTTGTGGTTGTATTTTAGCAAG
>M01075:27:000000000-A4DAU:1:1101:15151:20889 1:N:0:8
AAAGTACACAGTTTGGATTGCACATTTGATTACCGGATGCGATAGAAGGACCAATACCTGTCTCTGCATTAATACATGCTGCCACGTTAGTTGTATGTGGAATAATATTAGGTAGTTTTGTATTTTGATGTTTTGAATTTTGATTTAGCTATTTTTATAGTATAATTTGTTGAGCAGTTGGAATAATAGTGTTAATGAGTCTATGTGTTTTTTATACGGTATATAGCATTTAGTACAATATGTCCAAATAAGTTTTTCATTTTTTGTTGTCTTTGTTTAGATCTTTATCTAGGCTGTCTATTTTTTTGTTATCATATGTTTTACAAGGCATCATTTTTATAGTAATAGGAATATGAATACATATATTTTTTGGTTTACAGGATTTAAGATGTTATTTTTTTATATATTTTTGTGGTTGTATTTTAGCAAG
>M01075:27:000000000-A4DAU:1:1101:9827:20907 1:N:0:8
AGAGTACACAGTTTGGATTACACATTTGATTACCGGATGCGATAGAAGGACCAATACCTGTCTCTGCATTAATACATGCTGCCACGTTAGTTGTATGTGGAATAATATTAGGTAGTTTTGTATTTTGATGTTTTGAATTTTGATTTAGCTATTTTTATAGTATAATTTGTTGAGCAGTTGGAATAATAGTGTTAATGAGTCTATGTGTTTTTTATACGGTATATAGCATTTAGTACAATATGTCCAAATAAGTTTTTCATTTTTTGTTGTCTTTGTTTAGATCTTTATCTAGGCTGTCTATTTTTTTGTTATCATATGTTTTACAAGGCATCATTTTTATAGTAATAGGAATATGAATACATATATTTTTTGGTTTACAGGATTTAAGATGTTATTTTTTTATATATTTTTGTGGTTGTATTTTAGCAAG
>M01075:27:000000000-A4DAU:1:1101:9811:20926 1:N:0:8
AGAGTACACAGTTTGGATTACACATTTGATTACCGGATGCGATAGAAGGACCAATACCTGTCTCTGCATTAATACATGCTGCCACGTTAGTTGTATGTGGAATAATATTAGGTAGTTTTGTATTTTGATGTTTTGAATTTTGATTTAGCTATTTTTATAGTATAATTTGTTGAGCAGTTGGAATAATAGTGTTAATGAGTCTATGTGTTTTTTATACGGTATATAGCATTTAGTACAATATGTCCAAATAAGTTTTTCATTTTTTGTTGTCTTTGTTTAGATCTTTATCTAGGCTGTCTATTTTTTTGTTATCATATGTTTTACAAGGCATCATTTTTATAGTAATAGGAATATGAATACATATATTTTTTGGTTTACAGGATTTAAGATGTTATTTTTTTATATATTTTTGTGGTTGTATTTTAGCAAG
>M01075:27:000000000-A4DAU:1:1101:21077:20934 1:N:0:8
AAAGTACACAGTTTGGATTACACATTTGATTACCGGATGCGATAGAAGGACCAATACCTGTCTCTGCATTAATACATGCTGCCACGTTAGTTGTATGTGGAATAATATTAGGTAGTTTTGTATTTTGATGTTTTGAATTTTGATTTAGCTATTTTTATAGTATAATTTGTTGAGCAGTTGGAATAATAGTGTTAATGAGTCTATGTGTTTTTTATACGGTATATAGCATTTAGTACAATATGTCCAAATAAGTTTTTCATTTTTTGTTGTCTTTGTTTAGATCTTTATCTAGGCTGTCTATTTTTTTGTTATCATATGTTTTACAAGGCATCATTTTTATAGTAATAGGAATATGAATACATATATTTTTTGGTTTACAGGATTTAAGATGTTATTTTTTTATATATTTTTGTGGTTGTATTTTAGCAAG
>M01075:27:000000000-A4DAU:1:1101:8160:20997 1:N:0:8
AGAGTACACAGTTTGGGTTACACATTTGATTACCGGATGCGATAGAAGGACCAATACCTGTCTCTGCATTAATACATGCTGCCACGTTAGTTGTATGTGGAATAATATTAGGTAGTTTTGTATTTTGATGTTTTGAATTTTGATTTAGCTATTTTTATAGTATAATTTGTTGAGCAGTTGGAATAATAGTGTTAATGAGTCTATGTGTTTTTTATACGGTATATAGCATTTAGTACAATATGTCCAAATAAGTTTTTCATTTTTTGTTGTCTTTGTTTAGATCTTTATCTAGGCTGTCTATTTTTTTGTTATCATATGTTTTACAAGGCATCATTTTTATAGTAATAGGAATATGAATACATATATTTTTTGGTTTACAGGATTTAAGATGTTATTTTTTTATATATTTTTGTGGTTGTATTTTAGCAAG
>M01075:27:000000000-A4DAU:1:1101:6823:21008 1:N:0:8
AGAGTACACAGTTTGGATTACACATTTGATTACCGGATGCGATAGAAGGACCAATACCTGTCTCTGCATTAATACATGCTGCCACGTTAGTTGTATGTGGAATAATATTAGGTAGTTTTGTATTTTGATGTTTTGAATTTTGATTTAGCTATTTTTATAGTATAATTTGTTGAGCAGTTGGAATAATGGTGTTAATGAGTCTATGTGTTTTTTATACGGTATATAGCATTTAGTACAATATGTCCAAATAAGTTTTTCATTTTTTGTTGTCTTTGTTTAGATCTTTATCTAGGCTGTCTATTTTTTTGTTATCATATGTTTTACAAGGCATCATTTTTATAGTAATAGGAATATGAATACGTATATTTTTTGGTTTACAGGATTTAAGATGTTATTTTTTTATATATTTTTGTGGTTGTATTTTAGCAAG
>M01075:27:000000000-A4DAU:1:1101:6816:21025 1:N:0:8
AGAGTACACAGTTTGGATTACACATTTGATTACCGGATGCGATAGAAGGACCAATACCTGTCTCTGCATTAATACATGCTGCCACGTTAGTTGTATGTGGAATAATATTAGGTAGTTTTGTATTTTGATGTTTTGAATTTTGATTTAGCTATTTTTATAGTATAATTTGTTGAGCAGTTGGAATAATGGTGTTAATGAGTCTATGTGTTTTTTATACGGTATATAGCATTTAGTACAATATGTCCAAATAAGTTTTTCATTTTTTGTTGTCTTTGTTTAGATCTTTATCTAGGCTGTCTATTTTTTTGTTATCATATGTTTTACAAGGCATCATTTTTATAGTAATAGGAATATGAATACATATATTTTTTGGTTTACAGGATTTAAGATGTTATTTTTTTATATATTTTTGTGGTTGTATTTTAGCAAG
>M01075:27:000000000-A4DAU:1:1101:13353:21124 1:N:0:8
AAAGTACACAGTTTGGATTGCACATTTGATTACCGGATGCGATAGAAGGACCAATACCTGTCTCTGCATTAATACATGCTGCCACGTTAGTTGTATGTGGAATAATATTAGGTAGTTTTGTATTTTGATGTTTTGAATTTTGATTTAGCTATTTTTATAGTATAATTTGTTGAGCAGTTGGAATAATAGTGTTAATGAGTCTATGTGTTTTTTATACGGTATATAGCATTTAGTACAATATGTCCAAATAAGTTTTTCATTTTTTGCTGTCTTTGTTTAGATCTTTATCTAGGCTGTCTATTTTTTTGTTATCATATGTTTTACAAGGCATCATTTTTATAGTAATAGGAATATGAATACATATATTTTTTGGTTTACAGGATTTAAGATGTTATTTTTTTATATATTTTTGTGGTTGTATTTTAGCAAG
>M01075:27:000000000-A4DAU:1:1101:16312:21144 1:N:0:8
AAAGTACACAGTTTGGGTTACACATTTGATTACCGGATGCGATAGAAGGACCAATACCTGTCTCTGCATTAATACATGCTGCCACGTTAGTTGTATGTGGAATAATATTAGGTAGTTTTGTATTTTGATGTTTTGAATTTTGATTTAGCTATTTTTATAGTATAATTTGTTGAGCAGTTGGAATAATAGTGTTAATGAGTCTATGTGTTTTTTATACGGTATATAGCATTTAGTACAATATGTCCAAATAAGTTTTTCATTTTTTGTTGTCTTTGTTTAGATCTTTATCTAGGCTGTCTATTTTTTTGTTATCATATGTTTTACAAGGCATCATTTTTATAGTAATAGGAATATGAATACATATATTTTTTGGTTTACAGGATTTAAGATGTTATTTTTTTATATATTTTTGTGGTTGTATTTTAGCAAG
>M01075:27:000000000-A4DAU:1:1101:10416:21159 1:N:0:8
AGAGTACACAGTTTGGGTTGCACATTTGATTACCGGATGCGATAGAAGGACCAATACCTGTCCCTGCATTAATACATGCTGCCACGTTAGTTGTATGTGGAATAATATTAGGTAGTTTTGTATTTTGATGTTTTGAATTTTGATTTAGCTATTTTTATAGTATAATTTGTTGAGCAGTTGGAATAATAGTGTTAATGAGTCTATGTGTTTTTTATACGGTATATAGCATTTAGTACAATATGTCCAAATAAGTTTTTCATTTTTTGTTGTCTTTGTTTAGATCTTTATCTAGGCTGTCTATTTTTTTGTTATCATATGTTTTACAAGGCATCATTTTTATAGTAATAGGAATATGAATACATATATTTTTTGGTTTACAGGATTTAAGATGTTATTTTTTTATATATTTTTGTGGTTGTATCTTGGCAAG
>M01075:27:000000000-A4DAU:1:1101:20374:21167 1:N:0:8
AAAGTACACAGTTTGGATTACACATTTGATTACCGGATGCGATAGAAGGACCAATACCTGTCTCTGCATTAATACATGCTGCCACGTTAGTTGTATGTGGAATAATATTAGGTAGTTTTGTATTTTGATGTTTTGAATTTTGATTTAGCTATTTTTATAGTATAATTTGTTGAGCAGTTGGAATAATAGTGTTAATGAGTCTATGTGTTTTTTATAACGGTATATAGCATTTAGTACAATATGTCCAAATAAGTTTTTCATTTTTTGTTGTCTTTGTTTAGATCTTTATCTAGGCTGTCTATTTTTTTGTTATCATATGTTTTACAAGGCATCATTTTTATAGTAATAGGAATATGAATACATATATTTTTGGTTTACAGGATTTAAGATGTTATTTTTTTATATATTTTTGTGGTTGTATTTCAGCAAG
>M01075:27:000000000-A4DAU:1:1101:9626:21191 1:N:0:8
AGAGTACACAGTTTGGGTTACACATTTGATTACCGGATGCGATAGAAGGACCAATACCTGTCTCTGCATTAATACATGCTGCCACGTTAGTTGTATGTGGAATAATATTAGGTAGTTTTGTATTTTGATGTTTTGAATTTTGATTTAGCTATTTTTATAGTATAATTTGTTGAGCAGTTGGAATAATAGTGTTAATGAGTCTATGTGTTTTTTATACGGTATATAGCATTTAGTACAATATGTCCAAATAAGTTTTTCATTTTTTGTTGTCTTTGTTTAGATCTTTATCTAGGCTGTCTATTTTTTTGTTATCATATGTTTTACAAGGCATCATTTTTATAGTAATAGGAATATGAATACATATATTTTTTGGTTTACAGGATTTAAGATGTTATTTTTTTATATATTTTTGTGGTTGTATTTTAGCAAG
>M01075:27:000000000-A4DAU:1:1101:9606:21194 1:N:0:8
AGAGTACACAGTTTGGGTTACACATTTGATTACCGGATGCGATAGAAGGACCAATACCTGTCTCTGCATTAATACATGCTGCCACGTTAGTTGTATGTGGAATAATATTAGGTAGTTTTGTATTTTGATGTTTTGAATTTTGATTTAGCTATTTTTATAGTATAATTTGTTGAGCAGTTGGAATAATAGTGTTAATGAGTCTATGTGTTTTTTATACGGTATATAGCATTTAGTACAATATGTCCAAATAAGTTTTTCATTTTTTGTTGTCTTTGTTTAGATCTTTATCTAGGCTGTCTATTTTTTTGTTATCATATGTTTTACAAGGCATCATTTTTATAGTAATAGGAATATGAATACATATATTTTTTGGTTTACAGGATTTAAGATGTTATTTTTTTATATATTTTTGTGGTTGTATTTTAGCAAG
>M01075:27:000000000-A4DAU:1:1101:17519:21229 1:N:0:8
AAAGTACACAGTTTGGATTACACATTTGATTACCGGATGCGATAGAAGGACCAATACCTGTCTCTGCATTAATACATGCTGCCACGTTAGTTGTATGTGGAATAATATTAGGTAGTTTTGTATTTTGATGTTTTGAATTTTGATTTAGCTATTTTTATAGTATAATTTGTTGAGCAGTTGGAATAATAGTGTTAATGAGTCTATGTGTTTTTTATACGGTATATAGCATTTAGTACAATATGTCCAAATAAGTTTTTCATTTTTTGTTGTCTTTGTTTAGATCTTTATCTAGGCTGTCTATTTTTTTGTTATCATATGTTTTACAAGGCATCATTTTTATAGTAATAGGAATATGAATACATATATTTTTTGGTTTACAGGATTTAAGATGTTATTTTTTTATATATTTTTGTGGTTGTATTTTAGCAAG
>M01075:27:000000000-A4DAU:1:1101:9787:21298 1:N:0:8
AAAGTACACAGTTTGGATTACACATTTGACTACCGGATGCGATAGAAGGACCAATACCTGTCTCTGCATTAATACATGCTGCCACGTTAGTTGTATGTGGAATAATATTAGGTAGTTTTGTATTTTGATGTTTTGAATTTTGATTTAGCTATTTTTATAGTATAATTTGTTGAGCAGTCGGAATAATAGTGTTAATGAGTCTATGTGTTTTTTATACGGTATATAGCATTTAGTACAATATGTCCAAATAAGTTTTTCATTTTTTGTTGTCTTTGTTTAGATCTTTATCTAGGCTGTCTATTTTTTTGTTATCATATGTTTTACAAGGCATCATTTTTATAGTAATAGGAATATGAATACATATATTTTTTGGTTTACAGGATTTAAGATGTTATTTTTTTATATATTTTTGTGGTTGTATTTTAGCAAG
>M01075:27:000000000-A4DAU:1:1101:18036:21300 1:N:0:8
AAAGTACACAGTTTGGGCTGCATATTTGATTACCGGATGCGATAGAAGGACCAATACCTGTCTCTGCATTAATACATGCTGCCACGTTAGTTGTATGTGGAATAATATTAGGTAGTTTTGTATTTTGATGTTTTGAATTTTGATTTAGCTATTTTTATAGTATAATTTGTTGAGCAGTTGGAATAATAGTGTTAATGAGTCTATGTGTTTTTTATACGGTATATAGCATTTAGTACAATATGTCCAAATAAGTTTTTCATTTTTTGTTGTCTTTGTTTAGATCTTTATCTAGGCTGTCTATTTTTTTGTTATCATATGTTTTACAAGGCATCATTTTTATAGTAATAGGAATATGAATACATATATTTTTTGGTTTACAGGATTTAAGATGTTATTTTTTTATATATTTTTGTGGTTGTATTTTAGCAAG
>M01075:27:000000000-A4DAU:1:1101:11500:21301 1:N:0:8
AAAGTACACAGTTTGGATTACACATTTGATTACCGGATGCGATAGAAGGACCAATACCTGTCTCTGCATTAATACATGCTGCCACGTTAGTTGTATGTGGAATAATATTAGGTAGTTTTGTATTTTGATGTTTTGAATTTTGATTTAGCTATTTTTATAGTATAATTTGTTGAGCAGTTGGAATAATAGTGTTAATGAGTCTATGTGTTTTTTATACGGTGTATAGCATTTAGTACAATATGTCCAAATAAGTTTTTCATTTTTTGTTGTCTTTGTTTAGATCTTTATCTAGGCTGTCTATTTTTTTGTTATCATATGTTTTACAAGGCATCATTTTTATAGTAATAGGAATATGAATACATATATTTTTTGGTTTACAGGATTTAAGATGTTATTTTTTTATATATTTTTGTGGTTGTATTTTAGCAAG
>M01075:27:000000000-A4DAU:1:1101:13229:21314 1:N:0:8
AGAGTACACAGTTTGGATTGCACATTTGATTACCGGATGCGATAGAAGGACCAATACCTGTCTCTGCATTAATACATGCTGCCACGTTAGTTGTATGTGGAATAATATTAGGTAGTTTTGTATTTTGATGTTTTGAATTTTGATTTAGCTATTTTTATAGTATAATTTGTTGAGCAGTTGGAATAATAGTGTTAATGAGTCTATGTGTTTTTTATAACGGTATATAGCATTTAGTACAATATGTCCAAATAAGTTTTTCATTTTTTGTTGTCTTTGTTTAGATCTTTATCTAGGCTGTCTATTTTTTGTTATCATATGTTTTACAAGGCATCATTTTTATAGTAATAGGAATATGAATACATATATTTTTTGGTTTACAGGATTTAAGATGTTATTTTTTTATATATTTTTGTGGTTGTATTTTAGCAAG
>M01075:27:000000000-A4DAU:1:1101:4968:21323 1:N:0:8
AGAGTACACAGTTTGGATTGCACATTTGATTACCGGATGCGATAGAAGGACCAATACCTGTCTCTGCATTAATACATGCTGCCACGTTAGTTGTATGTGGAATAATATTAGGTAGTTTTGTATTTTGATGTTTTGAATTTTGATTTAGCTATTTTTATAGTATAATTTGTTGAGCAGTTGGAATAATAGTGTTAATGAGTCTATGTGTTTTTTATAAACGGTATATAGCATTTAGTACAATATGTCCAAATAAGTTTTTCATTTTTTGTTGTCTTTGTTTAGATCTTTATCTAGGCTGTCTATTTTTTTGTTATCATATGTTTTACAAGGCATCATTTTTATAGTAATAGGAATATGAATACATATATTTTTTGGTTTACAGGATTTAAGATGTTATTTTTTTATATATTTCTGTGGTTGTATTTTAGCA
>M01075:27:000000000-A4DAU:1:1101:26780:21429 1:N:0:8
AGAGTACACAGTTTGGATTACACATTTGATTACCGGATGCGATAGAAGGACCAATACCTGTCTCTGCATTAATACATGCTGCCACGTTAGTTGTATGTGGAATAATATTAGGTAGTTTTGTATTTTGATGTTTTGAATTTTGATTTAGCTATTTTTATAGTATAATTTGTTGAGCAGTTGGAATAATAGTGTTAATGAGTCTATGTGTTTTTTATAACGGTATATAGCATTTAGTACAATATGTCCAAATAAGTTTTTCATTTTTTGTTGTCTTTGTTTAGATCTTTATCTAGGCTGTCTATTTTTTTGTTATCATATGTTTTACAAGGCATCATTTTTATAGTAATAGGAATATGAATACATATATTTTTTGGTTTACAGGATTTAAGATGTTATTTTTTTATATATTTTTGTGGTTGTATTTTAGCAA
>M01075:27:000000000-A4DAU:1:1101:21127:21485 1:N:0:8
AGAGTACACAGTTTGGATTACACATTTGATTACCGGATGCGATAGAAGGACCAATACCTGTCTCTGCATTAATACATGCTGCCACGTTAGTTGTATGTGGAATAATATTAGGTAGTTTTGTATTTTGATGTTTTGAATTTTGATTTAGCTATTTTTATAGTATAATTTGTTGAGCAGTTGGAATAATAGTGTTAATGAGTCTATGTGTTTTTTATAACGGTATATAGCATTTAGTACAATATGTCCAAATAAGTTTTTCATTTTTTGTTGTCTTTGTTTAGATCTTTATCTAGGCTGTCTATTTTTTTGTTATCATATGTTTTACAAGGCATCATTTTTATAGTAATAGGAATATGAATACATATATTTTTTGGTTTACAGGATTTAAGATGTTATTTTTTTATATATTTTTGTGGTTGTATTTTAGCAG
>M01075:27:000000000-A4DAU:1:1101:14211:21488 1:N:0:8
AAAGTACACAGTTTGGATTACACATTTGATTACCGGATGCGATAGAAGGACCAATACCTGTCTCTGCATTAATACATGCTGCCACGTTAGTTGTATGTGGAATAATATTAGGTAGTTTTGTATTTTGATGTTTTGAATTTTGATTTAGCTATTTTTATAGTATAATTTGTTGAGCAGTTGGAATAATAGTGTTAATGAGTCTATGTGTTTTTTATACGGTATATAGCATTTAGTACAATATGTCCAAATAAGTTTTTCATTTTTTGTTGCCTTTGTTTAGATCTTTATCTAGGCTGTCTATTTTTTTGTTATCATATGTTTTACAAGGCATCATTTTTATAGTAATAGGAATATGAATACATATATTTTTTGGTTTACAGGATTTAAGATGTTATTTTTTTATATATTTTTGTGGTTGTATTTTAGCAAG
>M01075:27:000000000-A4DAU:1:1101:16309:21550 1:N:0:8
AAAGTACACAGTTTGGATTACACATTTGATTACCGGATGCGATAGAAGGACCAATACCTGTCTCTGCATTAATACATGCTGCCACGTTAGTTGTATGTGGAATAATATTAGGTAGTTTTGTATTTTGATGTTTTGAATTTTGATTTAGCTATTTTTATAGTATAATTTGTTGAGCAGTTGGAATAATAGTGTTAATGAGTCTATGTGTTTTTTATACGGTATATAGCATTTAGTACAATATGTCCAAATAAGTTTTTCATTTTTTGTTGTCTTTGTTTAGATCTTTATCTAGGCTGTCTATTTTTTTGTTATCATATGTTTTACAAGGCATCATTTTTATAGTAATAGGAATATGAATACATATATTTTTTGGTTTACAGGATTTAAGATGTTATTTTTTTATATACTTTTGTGGTTGTATCTTAGCAAG
>M01075:27:000000000-A4DAU:1:1101:7866:21610 1:N:0:8
AAAGTACACAGTTTGGATTACACATTTGATTACCGGATGCGATAGAAGGACCAATACCTGTCTCTGCATTAATACATGCTGCCACGTTAGTTGTATGTGGAATAATATTAGGTAGTTTTGTATTTTGATGTTTTGAATTTTGATTTAGCTATTTTTATAGTATAATTTGTTGAGCAGTTGGAATAATAGTGTTAATGAGTCTATGTGTTTTTTATACGGTATATAGCATTTAGTACAATATGTCCAAATAAGTTTTTCATTTTTTGTTGTCTTTGTTTAGATCTTTATCTAGGCTGTCTATTTTTTTGTTACCATATGTTTTACAAGGCATCATTTTTATAGTAATAGGAATATGAATACATATATTTTTTGGTTTACAGGATTTAAGATGTTATTTTTTTATATATTTTTGTGGTTGTATCTTAGCAAG
>M01075:27:000000000-A4DAU:1:1101:7863:21629 1:N:0:8
AAAGTACACAGTTTGGATTACACATTTGATTACCGGATGCGATAGAAGGACCAATACCTGTCTCTGCATTAATACATGCTGCCACGTTAGTTGTATGTGGAATAATATTAGGTAGTTTTGTATTTTGATGTTTTGAATTTTGATTTAGCTATTTTTATAGTATAATTTGTTGAGCAGTTGGAATAATAGTGTTAATGAGTCTATGTGTTTTTTATACGGTATATAGCATTTAGTACAATATGTCCAAATAAGTTTTTCATTTTTTGTTGTCTTTGTTTAGATCTTTATCTAGGCTGTCTATTTTTTTGTTACCATATGTTTTACAAGGCATCATTTTTATAGTAATAGGAATATGAATACATATATTTTTTGGTTTACAGGATTTAAGATGTTATTTTTTTATATATTTTTGTGGTTGTATCTTAGCAAG
>M01075:27:000000000-A4DAU:1:1101:21987:21681 1:N:0:8
AGAGTACACAGTTTGGATTACACATTTGATTACCGGATGCGATAGAAGGACCAATACCTGTCTCTGCATTAATACATGCTGCCACGTTAGTTGTATGTGGAATAATATTAGGTAGTTTTGTATTTTGATGTTTTGAATTTTGATTTAGCTATTTTTATAGTATAATTTGTTGAGCAGTTGGAATAATAGTGTTAATGAGTCTATGTGTTTTTTATACGGTATATAGCATTTAGTACAATATGTCCAAATAAGTTTTTCATTTTTTGTTGTCTTTGTTTAGATCTTTACCTAGGCTGTCTATTTTTTTGTTATCATATGTTTTACAAGGCATCATTTTTATAGTAATAGGAATATGAATACATATATTTTTTGGTTTACAGGATTTAAGATGTTATTTTTTTATATATTTTTGTGGTTGTATCTTAGCAAG
>M01075:27:000000000-A4DAU:1:1101:17462:21729 1:N:0:8
AAAGTACACAGTTTGGGTTACACATTTGATTACCGGATGCGATAGAAGGACCAATACCTGTCTCTGCATTAATACATGCTGCCACGTTAGTTGTATGTGGAATAATATTAGGTAGTTTTGTATTTTGATGTTTTGAATTTTGATTTAGCTATTTTTATAGTATAATTTGTTGAGCAGTTGGAATAATAGTGTTAATGAGTCTATGTGTTTTTTATACGGTATATAGCATTTAGTACAATATGTCCAAATAAGTTTTTCATTTTTTGTTGTCTTTGTTTAGATCTTTATCTAGGCTGTCTATTTTTTTGTTATCATATGTTTTACAAGGCATCATTTTTATAGTAATAGGAATATGAATACATATATTTTTTGGTTTACAGGATTTAAGATGTTATTTTTTTATATATTTTTGTGGTTGTATTTTAGCAAG
>M01075:27:000000000-A4DAU:1:1101:7366:21747 1:N:0:8
AAAGTACACAGTTTGGATTGCACATTTGATTACCGGATGCGATAGAAGGACCAATACCTGTCTCTGCATTAATACATGCTGCCACGTTAGTTGTATGTGGAATAATATTAGGTAGTTTTGTATTTTGATGTTTTGAATTTTGATTTAGCTATTTTTATAGTATAATTTGTTGAGCAGTTGGAATAATAGTGTTAATGAGTCTATGTGTTTTTTATACGGTATATAGCATTTAGTACAATATGTCCAAATAAGTTTTTCATTTTTTGTTGTCTTTGTTTAGATCTTTATCTAGGCTGTCTATTTTTTTGTTATCATATGTTTTACAAGGCATCATTTCTATAGTAATAGGAATATGAATACATATATTTTTTGGTTTACAGGATTTAAGATGTTATTTTTTTATATATTTTTGTGGTTGTATTTTAGCAAG
>M01075:27:000000000-A4DAU:1:1101:5466:21760 1:N:0:8
AAGTACACAGTTTGGGTTACACATTTGATTACCGGATGCGATAGAAGGACCAATACCTGTCTCTGCATTAATACATGCTGCCACGTTAGTTGTATGTGGAATAATATTAGGTAGTTTTGTATTTTGATGTTTTGAATTTTGATTTAGCTATTTTTATAGTATAATTTGTTGAGCAGTTGGAATAATAGTGTTAATGAGTCTATGTGTTTTTATAAACGGTATATAGCATTTAGTACAATATGTCCAAATAAGTTTTTCATTTTTTGTTGTCTTTGTTTAGATCTTTATCTAGGCTGTCTATTTTTTTGTTATCATATGTTTTACAAGGCATCATTTTTATAGTAATAGGAATATGAATACATATATTTTTTGGTTTACAGGATTTAAGATGTTATTTTTTTATATATTTTTGTGGTTGTATTTTAGCAAG
>M01075:27:000000000-A4DAU:1:1101:18204:21798 1:N:0:8
AGAGTACACAGTTTGGATTACACATTTGATTACCGGATGCGATAGAAGGACCAATACCTGTCTCTGCATTAATACATGCTGCCACGTTAGTTGTATGTGGAATAATATTAGGTAGTTTTGTATTTTGATGTTTTGAATTTTGATTTAGCTATTTTTATAGTATAATTTGTTGAGCAGTTGGAATAATAGTGTTAATGAGTCTATGTGTTTTTTATACGGTATATAGCATTTAGTACAATATGTCCAAATAAGTTTTTCATTTTTTGTTGTCTTTGTTTAGATCTTTATCTAGGCTGTCTATTTTTTTGTTATCATATGTTTTACAAGGCATCATTTTTATAGTAATAGGAATATGAATACATATATTTTTTGGTTTACAGGATTTAAGATGTTATTTTTTTACATATTTTTGTGGTTGTATTTTAGCAAG
>M01075:27:000000000-A4DAU:1:1101:25331:21806 1:N:0:8
AAAGTACACAGTTTGGATTACACATTTGATTACCGGATGCGATAGAAGGACCAATACCTGTCTCTGCATTAATACATGCTGCCACGTTAGTTGTATGTGGAATAATATTAGGTAGTTTTGTATTTTGATGTTTTGAATTTTGATTTAGCTATTTTTATAGTATAATTTGTTGAGCAGTTGGAATAATAGTGTTAATGAGTCTATGTGTTTTTTATACGGTATATAGCATTTAGTACAATATGTCCAAATAAGTTTTTCATTTTTTGTTGTCTTTGTTTAGATCTTTATCTAGGCTGTCTATTTTTTTGTTATCATATGTTTTACAAGGCATCATTTTTATAGTAATAGGAATATGAATACATATATTTTTTGGTTTACAGGATTTAAGATGTTATTTTTTTATATATTTTTGTGGTTGTATCTTAGCAAG
>M01075:27:000000000-A4DAU:1:1101:13347:21843 1:N:0:8
AGAGTACACAGTTTGGGTTACATATTTGATTACCGGATGCGATAGAAGGACCAATACCTGTCTCTGCATTAATACATGCTGCCACGTTAGTTGTATGTGGAATAATATTAGGTAGTTTTGTATTTTGATGTTTTGAATTTTGATTTAGCTATTTTTATAGTATAATTTGTTGAGCAGTTGGAATAATAGTGTTAATGAGTCTATGTGTTTTTTATACGGTATATAGCATTTAGTACAATATGTCCAAATAAGTTTTTCATTTTTTGTTGTCTTTGTTTAGATCTTTATCTAGGCTGTCTATTTTTTTGTTATCATATGTTTTACAAGGCATCATTTTTATAGTAATAGGAATATGAATACATATATTTTTTGGTTTACAGGATTTAAGATGTTATTTTTTTATATATTTTTGTGGTTGTATTTTAGCAAG
>M01075:27:000000000-A4DAU:1:1101:10365:21887 1:N:0:8
AGAGTACACAGTTTGGATTACACATTTGATTACCGGATGCGATAGAAGGACCAATACCTGTCTCTGCATTAATACATGCTGCCACGTTAGTTGTATGTGGAATAATATTAGGTAGTTTTGTATTTTGATATTTTGAATTTTGATTTAGCTATTTTTATAGTATAATTTGTTGAGCAGTTGGAATAATAGTGTTAATGAGTCTATGTGTTTTTTATACGGTATATAGCATTTAGTACAATATGTCCAAATAAGTTTTTCATTTTTTGTTGTCTTTGTTTAGATCTTTATCTAGGCTGTCTATTTTTTTGTTATCATATGTTTTACAAGGCATCATTTTTATAGTAATAGGAATATGAATACATATATTTTTTGGTTTACAGGATTTAAGATGTTATTTTTTTATATATTTTTGTGGTTGTATCTTAGCAAG
>M01075:27:000000000-A4DAU:1:1101:10352:21900 1:N:0:8
AGAGTACACAGTTTGGATTACACATTTGATTACCGGATGCGATAGAAGGACCAATACCTGTCTCTGCATTAATACATGCTGCCACGTTAGTTGTATGTGGAATAATATTAGGTAGTTTTGTATTTTGATATTTTGAATTTTGATTTAGCTATTTTTATAGTATAATTTGTTGAGCAGTTGGAATAATAGTGTTAATGAGTCTATGTGTTTTTTATACGGTATATAGCATTTAGTACAATATGTCCAAATAAGTTTTTCATTTTTTGTTGTCTTTGTTTAGATCTTTATCTAGGCTGTCTATTTTTTTGTTATCATATGTTTTACAAGGCATCATTTTTATAGTAATAGGAATATGAATACATATATTTTTTGGTTTACAGGATTTAAGATGTTATTTTTTTATATATTTTTGTGGTTGTATCTTAGCAAG
>M01075:27:000000000-A4DAU:1:1101:11470:21953 1:N:0:8
AAAGTACACAGTTTGGATTACATATTTGATTACCGGATGCGATAGAAGGACCAATACCTGTCTCTGCATTAATACATGCTGCCACGTTAGTTGTATGTGGAATAATATTAGGTAGTTTTGTATTTTGATGTTTTGAATTTTGATTTAGCTATTTTTATAGTATAATTTGTTGAGCAGTTGGAATAATAGTGTTAATGAGTCTATGTGTTTTTTATACGGTATATAGCATTTAGTACAATATGTCCAAATAAGTTTTTCATTTTTTGTTGTCTTTGTTTAGATCTTTATCTAGGCTGTCTATTTTTTTGTTATCATATGTTTTACAAGGCATCATTTTTATAGTAATAGGAATATGAATACATATATTTTTTGGTTTACAGGATTTAAGATGTTATTTTTTTATATATTTTTGTGGTTGTATCTTAGCAAG
>M01075:27:000000000-A4DAU:1:1101:23186:21975 1:N:0:8
AGAGTACACAGTTTGGATTGCACATTTGATTACCGGATGCGATAGAAGGACCAATACCTGTCTCTGCATTAATACATGCTGCCACGTTAGTTGTATGTGGAATAATATTAGGTAGTTTTGTATTTTGATGTTTTGAATTTTGATTTAGCTATTTTTATAGTATAATTTGTTGAGCAGTTGGAATAATAGTGTTAATGAGTCTATGTGTTTTTTATACGGTATATAGCATTTAGTACAATATGTCCAAATAAGTTTTTCATTTTTTGTTGTCTTTGTTTAGATCTTTATCTAGGCTGTCTATTTTTTTGTTATCATATGTTTTACAAGGCATCATTTTTATAGTAATAGGAATATGAATACATATATTTTTTGGTTTACAGGATTTAAGATGTTATTTTTTTATATATTTTTGTGGTTGTATTTTAGCAAG
>M01075:27:000000000-A4DAU:1:1101:23174:21988 1:N:0:8
AGAGTACACAGTTTGGATTGCACATTTGATTACCGGATGCGATAGAAGGACCAATACCTGTCTCTGCATTAATACATGCTGCCACGTTAGTTGTATGTGGAATAATATTAGGTAGTTTTGTATTTTGATGTTTTGAATTTTGATTTAGCTATTTTTATAGTATAATTTGTTGAGCAGTTGGAATAATAGTGTTAATGAGTCTATGTGTTTTTTATACGGTATATAGCATTTAGTACAATATGTCCAAATAAGTTTTTCATTTTTTGTTGTCTTTGTTTAGATCTTTATCTAGGCTGTCTATTTTTTTGTTATCATATGTTTTACAAGGCATCATTTTTATAGTAATAGGAATATGAATACATATATTTTTTGGTTTACAGGATTTAAGATGTTATTTTTTTATATATTTTTGTGGTTGTATTTTAGCAAG
>M01075:27:000000000-A4DAU:1:1101:18579:21989 1:N:0:8
AGAGTACACAGTTTGGGTTACACATTTGATTACCGGATGCGATAGAAGGACCAATACCTGTCTCTGCATTAATACATGCTGCCACGTTAGTTGTATGTGGAATAATATTAGGTAGTTTTGTATTTTGATGTTTTGAATTTTGATTTAGCTATTTTTATAGTATAATTTGTTGAGCAGTTGGAATAATAGTGTTAATGAGTCTATGTGTTTTTTATACGGTATATAGCATTTAGTACAATATGTCCAAATAAGTTTTTCATTTTTTGTTGTCTTTGTCTAGATCTTTATCTAGGCTGTCTATTTTTTTGTTATCATATGTTTTACAAGGCATCATTTTTATAGTAATAGGAATATGAATACATATATTTTTTGGTTTACAGGATTTAAGATGTTATTTTTTTATATATTTTTGTGGTTGTATTTTAGCAAG
>M01075:27:000000000-A4DAU:1:1101:18564:22002 1:N:0:8
AGAGTACACAGTTTGGGTTACACATTTGATTACCGGATGCGATAGAAGGACCAATACCTGTCTCTGCATTAATACATGCTGCCACGTTAGTTGTATGTGGAATAATATTAGGTAGTTTTGTATTTTGATGTTTTGAATTTTGATTTAGCTATTTTTATAGTATAATTTGTTGAGCAGTTGGAATAATAGTGTTAATGAGTCTATGTGTTTTTTATACGGTATATAGCATTTAGTACAATATGTCCAAATAAGTTTTTCATTTTTTGTTGTCTTTGTCTAGATCTTTATCTAGGCTGTCTATTTTTTTGTTATCATATGTTTTACAAGGCATCATTTTTATAGTAATAGGAATATGAATACATATATTTTTTGGTTTACAGGATTTAAGATGTTATTTTTTTATATATTTTTGTGGTTGTATTTTAGCAAG
>M01075:27:000000000-A4DAU:1:1101:9422:22035 1:N:0:8
AGTACACAGTTTGGGTTACACATTTGATTACCGGATGCGATAGAAGGACCAATACCTGTCTCTGCATTAATACATGCTGCCACGTTAGTTGTATGTGGAATAATATTAGGTAGTTTTGTATTTTGATGTTTTGAATTTTGATTTAGCTATTTTTATAGTATAATTTGTTGAGCAGTTGGAATAATAGTGTTAATGAGTCTATGTGTTTTTTATAAACGGTATATAGCATTTAGTACAATATGTCCAAATAAGTTTTTCATTTTTTGTTGTCTTTGTTTAGATCTTTATCTAGGCTGTCTATTTTTTTGTTATCATATGTTTTACAAGGCATCATTTTTATAGTAATAGGAATATGAATACATATATTTTTTGGTTTACAGGATTTAAGATGTTATTTTTTTATATATTTTTGTGGTTGTATTTTAGCAAG
>M01075:27:000000000-A4DAU:1:1101:10378:22047 1:N:0:8
AGAGTACACAGTTTGGATTACACATTTGATTACCGGATGCGATAGAAGGACCAATACCTGTCTCTGCATTAATACATGCTGCCACGTTAGTTGTATGTGGAATAATATTAGGTAGTTTTGTATTTTGATGTTTTGAATTTTGATTTAGCTATTTTTATAGTATAATTTGTTGAGCAGTTGGGATAATAGTGTTAATGAGTCTATGTGTTTTTTATACGGTATATAGCATTTAGTACAATATGTCCAAATAAGTTTTTCATTTTTTGTTGTCTTTGTTTAGATCTTTATCTAGGCTGTCTATTTTTTTGTTATCATATGTTTTACAAGGCATCATTTTTATAGTAATAGGAATATGAATACATATATTTTTTGGTTTACAGGATTTAAGATGTTATTTTTTTATATATTTTTGTGGTTGTATTTTAGCAAG
>M01075:27:000000000-A4DAU:1:1101:4502:22047 1:N:0:8
AAAGTACACAGTTTGGGTTGCACATTTGATTACCGGATGCGATAGAAGGACCAATACCTGTCTCTGCATTAATACATGCTGCCACGTTAGTTGTATGTGGAATAATATTAGGTAGTTTTGTATTTTGATGTTTTGAATTTTGGTTTAGCTATTTTTATAGTATAATTTGTTGAGCAGTTGGAATAATAGTGTTAATGAGTCTACGTGTTTTTTATACGGTATATAGCATTTAGTACAATATGTCCAAATAAGTTTTTCATTTTTTGTTGTCTTTGTTTAGATCTTTATCTAGGCTGTCTATTTTTTTGTTATCATATGTTTTACAAGGCATCATTTTTATAGTAATAGGAATATGAATACATATATTTTTTGGTTTACAGGATTTAAGATGTTATTTTTTTATATATTTTTGTGGTTGTATTTTAGCAAG
>M01075:27:000000000-A4DAU:1:1101:25330:22059 1:N:0:8
AAAAGTACACAGTTTGGATTACACATTTGATTCCCGGATGCGATAGAAGGACCAATACCTGTCTCTGCATTAATACATGCTGCCACGTTAGTTGTATGTGGAATAATATTAGGTAGTTTTGTATTTTGATGTTTTGAATTTTGATTTAGCTATTTTTATAGTATAATTTGTTGAGCAGTTGGAATAATAGTGTTAATGAGTCTATGTGTTTTTTAAACGGTATATAGCATTTAGTACAATATGTCCAAATAAGTTTTTCATTTTTTGTTGTCTTTGTTTAGATCTTTATCTAGGCTGTCTATTTTTTTGTTATCATATGTTTTACAAGGCATCATTTTATAGTAATAGGAATATGAATACATATATTTTTTGGTTTACAGGATTTAAGATGTTATTTTTTTATATATTTTTGTGGTTGTATTTTAGCAAG
>M01075:27:000000000-A4DAU:1:1101:25338:22075 1:N:0:8
AAAAGTACACAGTTTGGATTACACATTTGATTCCCGGATGCGATAGAAGGACCAATACCTGTCTCTGCATTAATACATGCTGCCACGTTAGTTGTATGTGGAATAATATTAGGTAGTTTTGTATTTTGATGTTTTGAATTTTGATTTAGCTATTTTTATAGTATAATTTGTTGAGCAGTTGGAATAATAGTGTTAATGAGTCTATGTGTTTTTTAAACGGTATATAGCATTTAGTACAATATGTCCAAATAAGTTTTTCATTTTTTGTTGTCTTTGTTTAGATCTTTATCTAGGCTGTCTATTTTTTTGTTATCATATGTTTTACAAGGCATCATTTTATAGTAATAGGAATATGAATACATATATTTTTTGGTTTACAGGATTTAAGATGTTATTTTTTTATATATTTTTGTGGTTGTATTTTAGCAAG
>M01075:27:000000000-A4DAU:1:1101:25007:22131 1:N:0:8
AGAGTACACAGTTTGGATTACACATTTGATTACCGGATGCGATAGAAGGACCAATACCTGTCTCTGCATTAATACATGCTGCCACGTTAGTTGTATGTGGAATAATATTAGGTAGTTTTGTATTTTGATGTTTTGAATTTTGATTTAGCTATTTTTATAGTATAATTTGTTGAGCAGTTGGAATAATAGTGTTAATGAGTCTATGTGTTTTTTATACGGTATATAGCATTTAGTACAATATGTCCAAATAAGTTTTTCATTTTTTGTTGTCTTTGTTTAGATCTTTATCTAGGCTGTCTATTTTTTTGTTATCATATGTTTTACAAGGCATCATTTTTATAGTAATAGGAATATGAATACATATATTTTTTGGTTTACAGGATTTAAGATGTTATTTTTTTATATATTTTTGTGGTTGTATTTTAGCAAG
>M01075:27:000000000-A4DAU:1:1101:23783:22138 1:N:0:8
[truncated: 14,517,115 more chars]
