# Supplementary material for: Deep Sequencing of the Trypanosoma cruzi GP63 Surface Proteases Reveals Diversity and Diversifying Selection among Chronic and Congenital Chagas Disease Patients
Source: PLoS Negl Trop Dis. 2015 Apr 7;9(4):e0003458. doi: 10.1371/journal.pntd.0003458 (PMC4388557; doi:10.1371/journal.pntd.0003458)
Supplement: S1 Appendix — (GZ) [file pntd.0003458.s004.gz › Users/martin/Data/Data_analysis_Cruzi_deep_seq/Deep_cruzi_data/Data_cruzi_deep/Goias_ND5/B00EV5E_S9_L001_joined_t.fasta]

>M01075:27:000000000-A4DAU:1:1101:14532:1552 1:N:0:9
AGAGTACACAGTTTGGATTGCACATTTGATTACCGGATGCGATGGAAGGACCAATACCTGTCTCTGCATTAATACATGCTGCCACGTTAGTTGTATGTGGAATAATATTAGGTAGTTTTGTATTTTGATGTTTTGAATTTTGATTTAGCTATTTTTATAGTATAATTTGTTGAGCAGTTGGAATAGTAGTGTTAATGAGTCTATGTGTTTTTTATAAACGGTATATAGCATTTAGTACAATATGTCAAATAAGTTTTTCATTTTTTTGTTGTCTTTGTTTAGATCTTTATCTAGGCTGTCTATTTTTTTGTTATCATATGTTTTACAAGGCATCATTGTTTATAGTAATAGGAATATGAATACATATATTTTTTGGTTTACAGGATTTAAGATGTTATTTTTTTATATATTTTTGTGGTTGTATCTTAGC
>M01075:27:000000000-A4DAU:1:1101:17308:1580 1:N:0:9
AAAGTACACAGTTTGGGTTACACATTTGATTACCGGATGCGATGGAAGGACCGATACCTGTCTCTGCATTAATACATGCTGCCACGTTAGTTGTATGTGGAATAATATTAGGTAGTTTTGTATTTTGATGTTTTGAATTTTGATTTAGCTATTTTTATAGTATAATTTGTTGAGCAGTTGGAATAATAGTGTTAATGAGTCTATGTGTTTTTTATAAACGGTATATAGCATTTAGTACAATATGTCAAATAAGTTTTTCATTTTTTTGTTGTCTTTGTTTAGATCTTTATCTAGGCTGTCTATTTTTTTGTTATCATATGTTTTACAAGGCATCATTGTTTATAGTAATAGGAATATGAATACATATATTTTTTGGTTTACAGGATTTAAGATGTTATTTTTTTATATATTTTTGTGGTTGTATTTTAGC
>M01075:27:000000000-A4DAU:1:1101:17260:1815 1:N:0:9
AAAGTACACAGTTTGGATTACACATTTGATTACCGGATGCGATGGAAGGACCAATACCTGTCTCTGCATTAATACATGCTGCCACGTTAGTTGTATGTGGAATAATATTAGGTAGTTTTGTATTTTGATGTTTTGAATTTTGATTTAGCTATTTTTATAGTATAATTTGTTGAGCAGTTGGAATAATAGTGTTAATGAGTCTATGTGTTTTTTATCGGTATATAGCATTTAGTACAATATGTCAAATAAGTTTTTCATTTTTTTGTTGTCTTTGTTTAGATCTTTATCTAGGCTGTCTATTTTTTTGTTATCATATGTTTTACAAGGCATCATTGTTTATAGTAATAGGAATATGAATACATATATTTTTTGGTTTACAGGATTTAAGATGTTATTTTTTTATATATTTTTGTGGTTGTATCTTAGCAAG
>M01075:27:000000000-A4DAU:1:1101:18438:2063 1:N:0:9
AAAGTACACAGTTTGGATTGCACATTTGATTACCGGATGCGATGGAAGGACCAATACCTGTCTCTGCATTAATACATGCTGCCACGTTAGTTGTATGTGGAATAATATTAGGTAGTTTTGTATTTTGATGTTTTGAATTTTGATTTAGCTATTTTTATAGTATAATTTGTTGAGCAGTTGGAATAATAGTGTTAATGAGTCTATGTGTTTTTTATCGGTATATAGCATTTAGTACAATATGTCAAATAAGTTTTTCATTTTTTTGTCGTCTTTGTTTAGATCTTTATCTAGGCTGTCTATTTTTTTGTTATCATATGTTTTACAAGGCATCATTGTTTATAGTAATAGGAATATGAATACATATATTTTTTGGTTTACAGGATTTAAGATGTTATTTTTTTATATATTTTTGTGGTTGTATTTTAGCAAG
>M01075:27:000000000-A4DAU:1:1101:18593:2072 1:N:0:9
AAAGTACACAGTTTGGGTTGCACATTTGATTACCGGATGCGATGGAAGGACCAATACCTGTCTCTGCATTAATACATGCTGCCACGTTAGTTGTATGTGGAATAATATTAGGTAGTTTTGTATTTTGATGTTTTGAATTTTGATTTAGCTATTTTTATAGTATAATTTGTTGAGCAGTTGGAATAATAGTGTTAATGAGTCTATGTGTTTTTTATAACGGTATATAGCATTTAGTACAATATGTCAAATAAGTTTTTCATTTTTTTGTTGTCTTTGTTTAGATCTTTATCTAGGCTGTCTATTTTTGTTATCATATGTTTTACAAGGCATCATTGTTTATAGTAATAGGAATATGAATACATATATTTTTTGGTTTACAGGATTTAAGATGTTATTTTTTTATATATTTTTGTGGTTGTATTTTAGCAAG
>M01075:27:000000000-A4DAU:1:1101:16212:2097 1:N:0:9
AGAGTACACAGTTTGGATTGCACATTTGATTACCGGATGCGATGGAAGGACCAATACCTGTCTCTGCATTAATACATGCTGCCACGTTAGTTGTATGTGGAATAATATTAGGTAGTTTTGTATTTTGATGTTTTGAATTTTGATTTAGCTATTTTTATAGTATAATTTGTTGAGCAGTTGGAATAATAGTGTTAATGAGTCTATGTGTTTTTTATCGGTATATAGCATTTAGTACAATATGTCAAATAAGTTTTTCATTTTTTTGTTGTCTTTGTTTAGATCTTTATCTAGGCTGTCTATTTTTTTGTTATCATATGTTTTACAAGGCATCATTGTTTATAGTAATAGGAATATGAATACATATATTTTTTGGTTTACAGGATTTAAGATGTTGTTTTTTTATATATTTTTGTGGTTGTATTTTAGCAAG
>M01075:27:000000000-A4DAU:1:1101:16222:2113 1:N:0:9
AGAGTACACAGTTTGGATTGCACATTTGATTACCGGATGCGATGGAAGGACCAATACCTGTCTCTGCATTAATACATGCTGCCACGTTAGTTGTATGTGGAATAATATTAGGTAGTTTTGTATTTTGATGTTTTGAATTTTGATTTAGCTATTTTTATAGTATAATTTGTTGAGCAGTTGGAATAATAGTGTTAATGAGTCTATGTGTTTTTTATCGGTATATAGCATTTAGTACAATATGTCAAATAAGTTTTTCATTTTTTTGTTGTCTTTGTTTAGATCTTTATCTAGGCTGTCTATTTTTTTGTTATCATATGTTTTACAAGGCATCATTGTTTATAGTAATAGGAATATGAATACATATATTTTTTGGTTTACAGGATTTAAGATGTTATTTTTTTATATATTTTTGTGGTTGTATTTTAGCAAG
>M01075:27:000000000-A4DAU:1:1101:15809:2127 1:N:0:9
AGAGTACATTTGGATTACACATTTGATTACCGGATGCGATGGAAGGACCAATACCTGTCTCTGCATTAATACATGCTGCCACGTTAGTTGTATGTGGAATAATATTAGGTAGTTTTGTATTTTGATGTTTTGAATTTCGATTTAGCTATTTTTATAGTATAATTTGTTGAGCAGTTGGAATAATAGTGTTAATGAGTCTATGTGTTTTTTATAATCGGTATATAGCATTTAGTACAATATGTCAAATAAGTTTTTCATTTTTTTGTTGTCTTTGTTTAGATCTTTATCTAGGCTGTCTATTTTTTTGTTATCATATGTTTTACAAGGCATCATTGTTTATAGTAATAGGAATATGAATACATATATTTTTTGGTTTACAGGATTTAAGATGTTATTTTTTTATATATTTTTGTGGTTGTATTTTAGCAAG
>M01075:27:000000000-A4DAU:1:1101:17824:2140 1:N:0:9
AAAGTACACAGTTTGGATTACACATTTGATTACCGGATGCGATGGAAGGACCAATACCTGTCTCTGCATTAATACATGCTGCCACGTTAGTTGTATGTGGAATAATATTAGGTAGTTTTGTATTTTGATGTTTTGAATTTTGATTTAGCTATTTTTATAGTATAATTTGTTGAGCAGTTGGAATAATAGTGTTAATGAGTCTATGTGTTTTTTATCGGTATATAGCATTTAGTACAATATGTCAAATAAGTTTTTCATTTTTTTGTTGTCTTTGTTTAGATCTTTATCTAGGCTGTCTATTTTTTTGTTATCATATGTTTTACAAGGCATCATTGTTTATAGTAATAGGAATATGAATACATATATTTTTTGGTTTACAGGATTTAAGATGTTATTTTTTTATATATTTTTGTGGTTGTATTTTAGCAAG
>M01075:27:000000000-A4DAU:1:1101:11997:2159 1:N:0:9
AAAGTACACAGTTTGGGTTACACATTTGATTACCGGATGCGATGGAAGGACCAATACCTGTCTCTGCATTAATACATGCTGCCACGTTAGTTGTATGTGGAATAATATTAGGTAGTTTTGTATTTTGATGTTTTGAATTTTGATTTAGCTATTTTTATAGTATAATTTGTTGAGCAGTTGGAATAATAGTGTTAATGAGTCTATGTGTTTTTTATAAACGGTATATAGCATTTAGTACAATATGTCAAATAAGTTTTTCATTTTTTTGTTGTCTTTGTTTAGATCTTTATCTAGGCTGTCTATTTTTTTGTTATCATATGTTTTACAAGGCATCATTGTTTATAGTAATAGGAATATGAATACATATATTTTTTGGTTTACAGGATTTAAGATGTTATTTTTTTATATATTTTTGTGGTTGTATCTTGGC
>M01075:27:000000000-A4DAU:1:1101:16254:2160 1:N:0:9
AGAGTACACAGTTTGGGTTACACATTTGATTACCGGATGCGATGGAAGGACCAATACCTGTCTCTGCATTAATACATGCTGCCACGTTAGTTGTATGTGGAATAATATTAGGTAGTTTTGTATTTTGATGTTTTGAATTTTGATTTAGCTATTTTTATAGTATAATTTGTTGAGCAGTTGGAATAATAGTGTTAATGAGTCTATGTGTTTTTTATCGGTATATAGCATTTAGTACAATATGTCAAATAAGTTTTTCATTTTTTTGTTGTCTTTGTTTAGATCTTTATCTAGGCTGTCTATTTTTTTGTTATCATATGTTTTACAAGGCATCATTGTTTATAGTAATAGGAATATGAATACATATATTTTTTGGTTTACAGGATTTAAGATGTTATTTTTTTATATATTTTTGTGGTTGTATCTTAGCAAG
>M01075:27:000000000-A4DAU:1:1101:12529:2163 1:N:0:9
AGAGTACACAGTTTGGATTGCACATTTGATTACCGGATGCGATGGAAGGACCAATACCTGTCTCTGCATTAATACATGCTGCCACGTTAGTTGTATGTGGAATAATATTAGGTAGTTTTGTATTTCGATGTTTTGAATTTTGATTTAGCTATTTTTATAGTATAATTTGTTGAGCAGTTGGAATAATAGTGTTAATGAGTCTATGTGTTTTTTATGGTATATAGCATTTAGTACAATATGTCAAATAAGTTTTTCATTTTTTTTGTTGTCTTTGTTTAGATCTTTATCTAGGCTGTCTATTTTTTTGTTATCATATGTTTTACAAGGCATCATTGTTTATAGTAATAGGAATATGAATACATATATTTTTTGGTTTACAGGATTTAAGATGTTATTTTTTTATATATTTTTGTGGTTGTATTTTAGCAAG
>M01075:27:000000000-A4DAU:1:1101:12527:2181 1:N:0:9
AGAGTACACAGTTTGGATTGCACATTTGATTACCGGATGCGATGGAAGGACCAATACCTGTCTCTGCATTAATACATGCTGCCACGTTAGTTGTATGTGGAATAATATTAGGTAGTTTTGTATTTCGATGTTTTGAATTTTGATTTAGCTATTTTTATAGTATAATTTGTTGAGCAGTTGGAATAATAGTGTTAATGAGTCTATGTGTTTTTTATGGTATATAGCATTTAGTACAATATGTCAAATAAGTTTTTCATTTTTTTTGTTGTCTTTGTTTAGATCTTTATCTAGGCTGTCTATTTTTTTGTTATCATATGTTTTACAAGGCATCATTGTTTATAGTAATAGGAATATGAATACATATATTTTTTGGTTTACAGGATTTAAGATGTTATTTTTTTATATATTTTTGTGGTTGTATTTTAGCAAG
>M01075:27:000000000-A4DAU:1:1101:11681:2204 1:N:0:9
AGAGTACACAGTTTGGATTACACATTTGATTACCGGATGCGATGGAAGGACCAATACCTGTCTCTGCATTAATACATGCTGCCACGTTAGTTGTATGTGGAATAATATTAGGTAGTTTTGTATTTTGATGTTTTGAATTTTGATTTAGCTATTTTTATAGTATAATTTGTTGAGCAGTTGGAATAATAGTGTTAATGAGTCTATGTGTTTTTTATAAACGGTATATAGCATTTAGTACAATATGTCAAATAAGTTTTTCATTTTTTTGTTGTCTTTGTTTAGATCTTTATCTAGGCTGTCTATTTTTTTGTTATCATATGTTTTACAAGGCATCATTGTTTATAGTAATAGGAATATGAATACATATATTTTTTGGTTTACAGGATTTAAGATGTTATTTTTTTATATATTTTTGTGGTTGTATTTTAGC
>M01075:27:000000000-A4DAU:1:1101:14589:2279 1:N:0:9
AGAGTACACAGTTTGGATTACACATTTGATTACCGGATGCGATGGAAGGACCAATACCTGTCTCTGCATTAATACATGCTGCCACGTTAGTTGTATGTGGAATAATATTAGGTAGTTTTGTATTTTGATGTTTTGAATTTTGATTTAGCTATTTTTATAGTATAATTTGTTGAGCAGTTGGAATAATAGTGTTAATGAGTCTATGTGTTTTTTATCGGTATATAGCATTTAGTACAATATGTCAAATAAGTTTTTCATTTTTTTGTTGTCTTTGTTTAGATCTTTATCTAGGCTGTCTATTTTTTTGTTATCATATGTTTTACAAGGCATCATTGTTTATAGTAATAGGAATATGAATACATATATTTTTTGGTTTACAGGATTTAAGATGTTATTTTTTTATATATTTTTGTGGTTGTATTTTAGCAAG
>M01075:27:000000000-A4DAU:1:1101:14090:2354 1:N:0:9
AAAGTACACAGTTTGGATTACACATTTGATTACCGGATGCGATGGAAGGACCAATACCTGTCTCTGCATTAATACATGCTGCCACGTTAGTTGTATGTGGAATAATATTAGGTAGTTTTGTATTTTGATGTTTTGAATTTTGATTTAGCTATTTTTATAGTATAATTTGTTGAGCAGTTGGAATAATAGTGTTAATGAGTCTATGTGTTTTTTATCGGTATATAGCATTTAGTACAATATGTCAAATAAGTTTTTCATTTTTTTGTTGTCTTTGTTTAGATCTTTATCTAGGCTGTCTATTTTTTTGTTATCATATGTTTTACAAGGCATCATTGTTTATAGTAATAGGAATATGAATACATATATTTTTTGGTTTACAGGATTTAAGATGTTATTTTTTTATATATTTTTGTGGTTGTATTTTGGCAAG
>M01075:27:000000000-A4DAU:1:1101:14103:2374 1:N:0:9
AAAGTACACAGTTTGGATTACACATTTGATTACCGGATGCGATGGAAGGACCAATACCTGTCTCTGCATTAATACATGCTGCCACGTTAGTTGTATGTGGAATAATATTAGGTAGTTTTGTATTTTGATGTTTTGAATTTTGATTTAGCTATTTTTATAGTATAATTTGTTGAGCAGTTGGAATAATAGTGTTAATGAGTCTATGTGTTTTTTATCGGTATATAGCATTTAGTACAATATGTCAAATAAGTTTTTCATTTTTTTGTTGTCTTTGTTTAGATCTTTATCTAGGCTGTCTATTTTTTTGTTATCATATGTTTTACAAGGCATCATTGTTTATAGTAATAGGAATATGAATACATATATTTTTTGGTTTACAGGATTTAAGATGTTATTTTTTTATATATTTTTGTGGTTGTATTTTGGCAAG
>M01075:27:000000000-A4DAU:1:1101:14106:2406 1:N:0:9
AAAGTACACAGTTTGGGTTACACATTTGATTACCGGATGCGATGGAAGGACCAATACCTGTCTCTGCATTAATACATGCTGCCACGTTAGTTGTATGTGGAATAATATTAGGTAGTTTTGTATTTTGATGTTTTGAATTTTGATTTAGCTATTTTTATAGTATAATTTGTTGAGCAGTTGGAATAATAGTGTTAATGAGTCTATGTGTTTTTTATCGGTATATAGCATTTAGTACAATATGTCAAATAAGTTTTTCATTTTTTTGTTGTCTTTGTTTAGATCTTTATCTAGGCTGTCTATTTTTTTGTTATCATATGTTTTACAAGGCATCATTGTTTATAGTAATAGGAATATGAATACATATATTTTTTGGTTTACAGGATTTAAGATGTTATTTTTTTATATATTTTTGTGGTTGTATTTTAGCAAG
>M01075:27:000000000-A4DAU:1:1101:16596:2407 1:N:0:9
AAAGTACACAGTTTGGATTACACATTTGATTACCGGATGCGATGGAAGGACCAATACCTGTCTCTGCATTAATACATGCTGCCACGTTAGTTGTATGTGGAATAATATTAGGTAGTTTTGTATTTTGATGTTTTGAATTTTGATTTAGCTATTTTTATAGTATAATTTGTTGAGCAGTTGGAATAATAGTGTTAATGAGTCTATGTGTTTTTTATCGTTATATAGCATTTAGTACAATATGTCAAATAAGTTTTTCATTTTTTTGTTGTCTTTGTTTAGATCTTTATCTAGGCTGTCTATTTTTTTGTTATCATATGTTTTACAAGGCATCATTGTTTATAGTAATAGGAATATGAATACATATATTTTTTGGTTTACAGGATTTAAGATGTTATTTTTTTATATATTTTTGTGGTTGTATTTTAGCAAG
>M01075:27:000000000-A4DAU:1:1101:13740:2459 1:N:0:9
AGAGTACACAGTTTGGATTACACATTTGATTACCGGATGCGATGGAAGGACCAATACCTGTCTCTGCATTAATACATGCTGCCACGTTAGTTGTATGTGGAATAATATTAGGTAGTTTTGTATTTTGATGTTTTGAATTTTGATTTAGCTATTTTTATAGTATAATTTGTTGAGCAGTTGGAATAATAGTGTTAATGGGTCTATGTGTTTTTTATCGGTATATAGCATTTAGTACAATATGTCAAATAAGTTTTTCATTTTTTTGTTGTCTTTGTTTAGATCTTTATCTAGGCTGTCTATTTTTTTGTTATCATATGTTTTACAAGGCATCATTGTTTATAGTAATAGGAATATGAATACATATATTTTTTGGTTTACAGGATTTAAGATGTTATTTTTTTATATATTTTTGTGGTTGTATTTTGGCAAG
>M01075:27:000000000-A4DAU:1:1101:13616:2498 1:N:0:9
AAAGTACACGGTTTGGATTGCACATTTGATTACCGGATGCGATGGAAGGACCAATACCTGTCTCTGCATTAATACATGCTGCCACGTTAGTTGTATGTGGAATAATATTAGGTAGTTTTGTATTTTGATGTTTTGAATTTTGATTTAGCTATTTTTATAGTATAATTTGTTGAGCAGTTGGAATAATAGTGTTAATGAGTCTATGTGTTTTTTATCGGTATATAGCATTTAGTACAATATGTCAAATAAGTTTTTCATTTTTTTGTTGTCTTTGTTTAGATCTTTATCTAGGCTGTCTATTTTTTTGTTATCATATGTTTTACAAGGCATCATTGTTTATAGTAATAGGAATATGAATACATATATTTTTTGGTTTACAGGATTTAAGATGTTATTTTTTTATATATTTTTGTGGTTGTATTTTAGCAAG
>M01075:27:000000000-A4DAU:1:1101:16415:2517 1:N:0:9
AAAGTACACAGTTTGGATTACACATTTGATTACCGGATGCGATGGAAGGACCAATACCTGTCTCTGCATTAATACATGCTGCCACGTTAGTTGTATGTGGAATAATATTAGGTAGTTTTGTATTTTGATGTTTTGAATTTTGATTTAGCTATTTTTATAGTATAATTTGTTGAGCAGTTGGAATAATAGTGTTAATGAGTCTATGTGTTTTTTATCGGTATATAGCATTTAGTACAATATGTCAAATAAGTTTTTCATTTTTTTGTTGTCTTTGTTTAAATCTTTATCTAGGCTGTCTATTTTTTTGTTATCATATGTTTTACAAGGCATCATTGTTTATAGTAATAGGAATATGAATACATATATTTTTTGGTTTACAGGATTTAAGATGTTATTTTTTTATATATTTTTGTGGTTGTATCTTAGCAAG
>M01075:27:000000000-A4DAU:1:1101:14291:2542 1:N:0:9
AAAGTACACAGTTTGGATTGCACATTTGATTACCGGATGCGATGGAAGGACCAATACCTGTCTCTGCATTAATACATGCTGCCACGTTAGTTGTATGTGGAATAATATTAGGTAGTTTTGTATTTTGATGTTTTGAATTTTGATTTAGCTATTTTTATAGTATAATTTGTTGAGCAGTTGGAATAATAGTGTTAATGAGTCTATGTGTTTTTTATCGGTATATAGCATTTAGTACAATATGTCAAATAAGTTTTTCATTTTTTTGTTGTCTTTGTTTAGATCTTTATCTAGGCTGTCTATTTTTTTGTTATCATATGTTTTACAAGGCATCATTGTTTATAGTAATAGGAATATGAATACATATATTTTTTGGTTTACAGGATTTAAGATGTTATTTTTTTATATATTTTTGTGGTTGTATTTTAGCAAG
>M01075:27:000000000-A4DAU:1:1101:12569:2622 1:N:0:9
AAAGTACACAGTTTGGATTGCACATTTGATTACCGGATGCGATGGAAGGACCAATACCTGTCTCTGCATTAATACATGCTGCCACGTTAGTTGTATGTGGAATAATATTAGGTAGTTTTGTATTTTGATGTTTTGAATTTTGATTTAGCTATTTTTATAGTATAATTTGTTGAGCAGTTGGAATAATAGTGTTAATGAGTCTATGTGCTTTTTATGGTATATAGCATTTAGTACAATATGTCAAATAAGTTTTTCATTTTTTTTGTTGTCTTTGTTTAGATCTTTATCTAGGCTGTCTATTTTTTTGTTATCATATGTTTTACAAGGCATCATTGTTTATAGTAATAGGAATATGAATACATATATTTTTTGGTTTACAGGATTTAAGATGTTATTTTTTTATATATCTTTGTGGTTGTATTTTAGCAAG
>M01075:27:000000000-A4DAU:1:1101:15454:2675 1:N:0:9
AAAGTACACAGTTTGGATTGCACATTTGATTACCGGATGCGATGGAAGGACCAATACCTGTCTCTGCATTAATACATGCTGCCACGTTAGTTGTATGTGGAATAATATTAGGTAGTTTTGTATTTTGATGTTTTGAATTTTGATTTAGCTATTTTTATAGTATAATTTGTTGAGCAGTTGGAATAATAGTGTTAATGAGTCTATGTGTTTTTTATCGGTATATAGCATTTAGTACAATATGTCAAATAAGTTTTTCATTTTTTTGTTGTCTTTGTTTAGATCTTTATCTAGGCTGTCTATTTTTTTGTTATCATATGTTTTACAAGGCATCATTGTTTATAGTAATAGGAATATGAATACATATATTTTTTGGTTTACAGGATTTAAGATGTTATTTTTTTATATATTTTTGTGGTTGTATCTTAGCAAG
>M01075:27:000000000-A4DAU:1:1101:11637:2681 1:N:0:9
AGAGTACACAGTTTGGATTGCACATTTGATTACCGGATGCGATGGAAGGACCAATACCTGTCTCTGCATTAATACATGCTGCCACGTTAGTTGTATGTGGAATAATATTAGGTAGTTTTGTATTTTGATGTTTTGAATTTTGATTTAGCTATTTTTATAGTATAATTTGTTGAGCAGTTGGAATAATAGTGTTAATGAGTCTATGTGTTTTTTATCGGTATATAGCATTTAGTACAATATGTCAAATAAGTTTTTCATTTTTTTGTTGTCTTTGTTTAGATCTTTATCTAGGCTGTCTATTTTTTTGTTATCATATGTTTTACAAGGCATCATTGTTTATAGTAATAGGAATATGAATACATATATTTTTTGGTTTACAGGATTTAAGATGTTATTTTTTTATATATTTTTGTGGTTGTATTTTAGCAAG
>M01075:27:000000000-A4DAU:1:1101:18094:2700 1:N:0:9
AAAGTACACAGTTTGGATTACATATTTGATTACCGGATGCGATGGAAGGACCAATACCTGTCTCTGCATTAATACATGCTGCCACGTTAGTTGTATGTGGAATAATATTAGGTAGTTTTGTATTTTGATGTTTTGAATTTTGATTTAGCTATTTTTATAGTATAATTTGTTGAGCAGTTGGAATAATAGTGTTAATGAGTCTATGTGTTTTTTATCGGTATATAGCATTTAGTACAATATGTCAAATAAGTTTTTCATTTTTTTGTTGTCTTTGTTTAGATCTTTATCTAGGCTGTCTATTTTTTTGTTATCATATGTTTTACAAGGCATCATTGTTTATAGTAATAGGAATATGAATACATATATTTTTTGGTTTACAGGATTTAAGATGTTATTTTTTTATATATTTTTGTGGTTGTATTTTAGCAAG
>M01075:27:000000000-A4DAU:1:1101:13240:2706 1:N:0:9
AGAGTACACAGTTTGGATTACACATTTGATTACCGGATGCGATGGAAGGACCAATACCTGTCTCTGCATTAATACATGCTGCCACGTTAGTTGTATGTGGAATAATATTAGGTAGTTTTGTATTTTGATGTTTTGAATTTTGATTTAGCTATTTTTATAGTATAATTTGTTGAGCAGTTGGAATAATAGTGTTAATGAGTCTATGTGTTTTTTATCGGTATATAGCATTTAGTACAATATGTCAAATAAGTTTTTCATTTTTTTGTTGTCTTTGTTTAGATCTTTATCTAGGCTGTCTATTTTTTTGTTATCATATGTTTTACAAGGCATCATTGTTTATAGTAATAGGAATATGAATACATATATTTTTTGGTTTACAGGATTTAAGATGTTATTTTTTTATATATTTCTGTGGTTGTATTTTAGCAAG
>M01075:27:000000000-A4DAU:1:1101:12715:2710 1:N:0:9
AAAGTACACAGTTTGGGTTACACATTTGATTACCGGATGCGATGGAAGGACCAATACCTGTCTCTGCATTAATACATGCTGCCACGTTAGTTGTATGTGGAATAATATTAGGTAGTTTTGTATTTTGATGTTTTGAATTTTGATTTAGCTATTTTTATAGTATAATTTGTTGAGCAGTTGGAATAATAGTGTTAATGAGTCTATGTGTTTTTTATCGGTATATAGCATTTAGTACAATATGTCAAATAAGTTTTTCATTTTTTTGTTGTCTTTGTTTAGATCTTTATCTAGGCTGTCTATTTTTTTGTTATCATATGTTTTACAAGGCATCATTGTTTATAGTAATAGGAATATGAATACATATATTTTTTGGTTTACAGGATTTAAGATGTTATTTTTTTATATATTTTTGTGGTTGTATCTTAGCAAG
>M01075:27:000000000-A4DAU:1:1101:18087:2717 1:N:0:9
AAAGTACACAGTTTGGATTACATATTTGATTACCGGATGCGATGGAAGGACCAATACCTGTCTCTGCATTAATACATGCTGCCACGTTAGTTGTATGTGGAATAATATTAGGTAGTTTTGTATTTTGATGTTTTGAATTTTGATTTAGCTATTTTTATAGTATAATTTGTTGAGCAGTTGGAATAATAGTGTTAATGAGTCTATGTGTTTTTTATCGGTATATAGCATTTAGTACAATATGTCAAATAAGTTTTTCATTTTTTTGTTGTCTTTGTTTAGATCTTTATCTAGGCTGTCTATTTTTTTGTTATCATATGTTTTACAAGGCATCATTGTTTATAGTAATAGGAATATGAATACATATATTTTTTGGTTTACAGGATTTAAGATGTTATTTTTTTATATATTTTTGTGGTTGTATTTTAGCAAG
>M01075:27:000000000-A4DAU:1:1101:13228:2721 1:N:0:9
AGAGTACACAGTTTGGATTACACATTTGATTACCGGATGCGATGGAAGGACCAATACCTGTCTCTGCATTAATACATGCTGCCACGTTAGTTGTATGTGGAATAATATTAGGTAGTTTTGTATTTTGATGTTTTGAATTTTGATTTAGCTATTTTTATAGTATAATTTGTTGAGCAGTTGGAATAATAGTGTTAATGAGTCTATGTGTTTTTTATCGGTATATAGCATTTAGTACAATATGTCAAATAAGTTTTTCATTTTTTTGTTGTCTTTGTTTAGATCTTTATCTAGGCTGTCTATTTTTTTGTTATCATATGTTTTACAAGGCATCATTGTTTATAGTAATAGGAATATGAATACATATATTTTTTGGTTTACAGGATTTAAGATGTTATTTTTTTATATATTTCTGTGGTTGTATTTTAGCAAG
>M01075:27:000000000-A4DAU:1:1101:21173:2722 1:N:0:9
AGAGTACACAGTTTGGATTACACATTTGATTACCGGATGCGATGGAAGGACCAATACCTGTCTCTGCATTAATACATGCTGCCACGTTAGTTGTATGTGGAATAATATTAGGTAGTTTTGTATTTTGATGTTTTGAATTTTGATTTAGCTATTTTTATAGTATAATTTGTTGAGCAGTTGGAATAATAGTGTTAATGAGTCTATGTGTTTTTTATAAACGGTATATAGCATTTAGTACAATATGTCAAATAAGTTTTTCATTTTTTTGTTGTCTTTGTTTAGATCTTTATCTAGGCTGTCTATTTTTTTGTTATCATATGTTTTACAAGGCATCATTGTTTATAGTAATAGGAATATGAATACATATATTTTTTGGTTTACAGGATTTAAGATGTTATTTTTTTATATATTTTTGTGGTTGTATTTTAGC
>M01075:27:000000000-A4DAU:1:1101:16354:2731 1:N:0:9
AGAGTACACAGTTTGGCTACACATTTGATTACCGGATGCGATGGAAGGACCAATACCTGTCTCTGCATTAATACATGCTGCCACGTTAGTTGTATGTGGAATAATATTAGGTAGTTTTGTATTTCGATGTTTTGAATTTTGATTTAGCTATTTTTATAGTATAATTTGTTGAGCAGTTGGAATAATAGTGTTAATGAGTCTATGTGTTTTTTATACGGTATATAGCATTTAGTACAATATGTCAAATAAGTTTTTCATTTTTTTGTTGTCTTTGTTTAGATCTTTATCTAGGCTGTCTATTTTTTTGTTATCATATGTTTTACAAGGCATCATTGTTTATAGTAATAGGAATATGAATACATATATTTTTTGGTTTACAGGATTTAAGATGTTATTTTTTTATATATTTTTGTGGTTGTATCTTGGCAAG
>M01075:27:000000000-A4DAU:1:1101:15011:2737 1:N:0:9
AGAGTACACAGTTTGGATTGCACATTTGATTACCGGATGCGATGGAAGGACCAATACCTGTCTCTGCATTAATACATGCTGCCACGTTAGTTGTATGTGGAATAATATTAGGTAGTTTTGTATTTTGATGTTTTGAATTTTGATTTAGCTATTTTTATAGTATAATTTGTTGAGCAGTTGGAATAATAGTGTTAATGGGTCTATGTGTTTTTTATCGGTATATAGCATTTAGTACAATATGTCAAATAAGTTTTTCATTTTTTTGTTGTCTTTGTTTAGATCTTTATCTAGGCTGTCTATTTTTTTGTTATCATATGTTTTACAAGGCATCATTGTTTATAGTAATAGGAATATGAATACATATATTTTTTGGTTTACAGGATTTAAGATGTTATTTTTTTATATATTTTTGTGGTTGTATTTTAGCAAG
>M01075:27:000000000-A4DAU:1:1101:16789:2739 1:N:0:9
AAAGTACACAGTTTGGATTGCACATTTGATTACCGGATGCGATGGAAGGACCAATACCTGTCTCTGCATTAATACATGCTGCCACGTTAGTTGTATGTGGAATAATATTAGGTAGTTTTGTATTTTGATGTTTCGAATTTTGATTTAGCTATTTTTATAGTATAATTTGTTGAGCAGTTGGAATAATAGTGTTAATGAGTCTATGTGTTTTTTATCGGTATATAGCATTTAGTACAATATGTCAAATAAGTTTTTCATTTTTTTGTTGTCTTTGTTTAGATCTTTATCTAGGCTGTCTATTTTTTTGTTATCATATGTTTTACAAGGCATCATTGTTTATAGTAATAGGAATATGAATACATATATTTTTTGGTTTACAGGATTTAAGATGTTATTTTTTTATATATTTTTGTGGTTGTATTTTAGCAAG
>M01075:27:000000000-A4DAU:1:1101:16781:2756 1:N:0:9
AAAGTACACAGTTTGGATTGCACATTTGATTACCGGATGCGATGGAAGGACCAATACCTGTCTCTGCATTAATACATGCTGCCACGTTAGTTGTATGTGGAATAATATTAGGTAGTTTTGTATTTTGATGTTTCGAATTTTGATTTAGCTATTTTTATAGTATAATTTGTTGAGCAGTTGGAATAATAGTGTTAATGAGTCTATGTGTTTTTTATCGGTATATAGCATTTAGTACAATATGTCAAATAAGTTTTTCATTTTTTTGTTGTCTTTGTTTAGATCTTTATCTAGGCTGTCTATTTTTTTGTTATCATATGTTTTACAAGGCATCATTGTTTATAGTAATAGGAATATGAATACATATATTTTTTGGTTTACAGGATTTAAGATGTTATTTTTTTATATATTTTTGTGGTTGTATTTTAGCAAG
>M01075:27:000000000-A4DAU:1:1101:18786:2772 1:N:0:9
AAAGTACACAGTTTGGATTACACATTTGATTACCGGATGCGATGGAAGGACCAATACCTGTCTCTGCATTAATACATGCTGCCACGTTAGTTGTATGTGGAATAATATTAGGTAGTTTTGTATTTTGATGTTTTGAATTTTGATTTAGCTATTTTTATAGTATAATTTGTTGAGCAGTTGGAATAATAGTGTTAATGAGTCTATGTGTTTTTTATCGGTATATAGCATTTAGTACAATATGTCAAATAAGTTTTTCATTTTTTTGTTGTCTTTGTTTAGATCTTTATCTAGGCTGTCTATTTTTTTGTTATCATATGTTTTACAAGGCATCATTGTTTATAGTAATAGGAATATGAATACATATATTTTTTGGTTTACAGGATTTAAGATGTTATTTTTTTATATATTTTTGTGGTTGTATTTTAGCAAG
>M01075:27:000000000-A4DAU:1:1101:19095:2824 1:N:0:9
AAAGTACACAGTTTGGATTGCACATTTGATTACCGGATGCGATGGAAGGACCAATACCTATCTCTGCATTAATACATGCTGCCACGTTAGTTGTATGTGGAATAATATTAGGTAGTTTTGTATTTTGATGTTTTGAATTTTGATTTGGCTATTTTTATAGTATAATTTGTTGAGCAGTTGGAATAATAGTGTTAATGAGTCTATGTGTTTTTTATCGGTATATAGCATTTAGTACAATATGTCAAATAAGTTTTTCATTTTTTTGTTGTCTTTGTTTAGATCTTTATCTAGGCTGTCTATTTTTTTGTTATCATATGTTTTACAAGGCATCATTGTTTATAGTAATAGGAATATGAATACATATATTTTTTGGTTTACAGGATTTAAGATGTTATTTTTTTATATATTTTTGTGGTTGTATCTTGGCAAG
>M01075:27:000000000-A4DAU:1:1101:15211:2837 1:N:0:9
AAAGTACACAGTTTGGATTACACATTTGATTACCGGATGCGATGGAAGGACCAATACCTGTCTCTGCATTAATACATGCTGCCACGTTAGTTGTATGTGGAATAATATTAGGTAGTTTTGTATTTTGATGTTTTGAATTTTGATTTAGCTATTTTTATAGTATAATTTGTTGAGCAGTTGGAATAATAGTGTTAATGAGTCTATGTGTTTTTTATCGGTATATAGCATTTAGTACAATATGTCAAATAAGTTTTTCATTTTTTTGTTGTCTTTGTTTAGATCTTTATCTAGGCTGTCTATTTTTTTGTTATCATATGTTTTACAAGGCATCATTGTTTATAGTAATAGGAATATGAATACATATATTTTTTGGTTTACAGGATTTAAGATGTTATTTTTTTATATATTTTTGTGGTTGTATTTTAGCAAG
>M01075:27:000000000-A4DAU:1:1101:10526:2853 1:N:0:9
AGAGTACACAGTTTGGATTACACATTTGATTACCGGATGCGATGGAAGGACCAATACCTGTCTCTGCATTAATACATGCTGCCACGTTAGTTGTATGTGGAATAATATTAGGTAGTTTTGTATTTTGATGTTTTGAATTTTGATTTAGCTATTTTTATAGTATAATTTGTTGAGCAGTTGGAATAATAGTGTTAATGAGTCTATGTGTTTTTTATCGGTATATAGCATTTAGTACAATATGTCAAATAAGTTTTTCATTTTTTTGTTGTCTTTGTTTAGATCTTTATCTAGGCTGTCTATTTTTTTGTTATCATATGTTTTACAAGGCATCATTGTTTATAGTAATAGGAATATGAATACATATATTTTTTGGTTTACAGGATTTAAGATGTTATTTTTTTATATATTTTTGTGGTTGTATTTTAGCAAG
>M01075:27:000000000-A4DAU:1:1101:13110:2858 1:N:0:9
AAAGTACACAGTTTGGGTTACACGTTTGATTACCGGATGCGATGGAAGGACCAATACCTGTCTCTGCATTAATACATGCTGCCACGTTAGTTGTATGTGGAATAATATTAGGTAGTTTTGTATTTTGATGTTTTGAATTTTGATTTAGCTATTTTTATAGTATAATTTGTTGAGCAGTTGGAATAATAGTGTTAATGAGTCTATGTGTTTTTTATACGGTATATAGCATTTAGTACAATATGTCAAATAAGTTTTTCATTTTTTTGTTGTCTTTGTTTAGATCTTTATCTAGGCTGTCTATTTTTTGTTATCATATGTTTTACAAGGCATCATTGTTTATAGTAATAGGAATATGAATACATATATTTTTTGGTTTACAGGATTTAAGATGTTATTTTTTTATATATTTTTGTGGTTGTATTTTAGCAAG
>M01075:27:000000000-A4DAU:1:1101:10515:2869 1:N:0:9
AGAGTACACAGTTTGGATTACACATTTGATTACCGGATGCGATGGAAGGACCAATACCTGTCTCTGCATTAATACATGCTGCCACGTTAGTTGTATGTGGAATAATATTAGGTAGTTTTGTATTTTGATGTTTTGAATTTTGATTTAGCTATTTTCATAGTATAATTTGTTGAGCAGTTGGAATAATAGTGTTAATGAGTCTATGTGTTTTTTATCGGTATATAGCATTTAGTACAATATGTCAAATAAGTTTTTCATTTTTTTGTTGTCTTTGTTTAGATCTTTATCTAGGCTGTCTATTTTTTTGTTATCATATGTTTTACAAGGCATCATTGTTTATAGTAATAGGAATATGAATACATATATTTTTTGGTTTACAGGATTTAAGATGTTATTTTTTTATACATTTTTGTGGTTGTATTTTAGCAAG
>M01075:27:000000000-A4DAU:1:1101:12255:2897 1:N:0:9
AAAGTACACAGTTTGGATTGCACATTTGATTACCGGATGCGATGGAAGGACCAATACCTGTCTCTGCATTAATACATGCTGCCACGTTAGTTGTATGTGGAATAATATTAGGTAGTTTTGTATTTTGATGTTTTGAATTTTGATTTAGCTATTTTTATAGTATAATTTGTTGAGCAGTTGGAATAATAGTGTTAATGAGTCTATGTGTTTTTTATCGGTATATAGCACTTAGTACAATATGTCAAATAAGTTTTTCATTTTTTTGTTGTCTTTGTTTAGATCTTTATCTAGGCTGTCTATTTTTTTGTTATCATATGTTTTACAAGGCATCATTGTTTATAGTAATAGGAATATGAATACATATATTTTTTGGTTTACAGGATTTAAGATGTTATTTTTTTATATATTTTTGTGGTTGTATTTTAGCAAG
>M01075:27:000000000-A4DAU:1:1101:13609:2936 1:N:0:9
AAAGTACACAGTTTGGATTACACATTTGATTACCGGATGCGATGGAAGGACCAATACCTGTCTCTGCATTAATACATGCTGCCACGTTAGTTGTATGTGGAATAATATTAGGTAGTTTTGTATTTTGATGTTTTGAATTTTGATTTAGCTATTTTTATAGTATAATTTGTTGAGCAGTTGGAATAATAGTGTTAATGAGTCTATGTGTTTTTTATCGGTATATAGCATTTAGTACAATATGTCAAATAAGTTTTTCATTTTTTTGTTGTCTTTGTTTAGATCTTTATCTAGGCTGTCTATTTTTTTGTTATCATATGTTTTACAAGGCATCATTGTTTATAGTAATAGGAATATGAATACATATATTTTTTGGTTTACAGGATTTAAGATGTTATTTTTTTATATATTTTTGTGGTTGTATTTTAGCAAG
>M01075:27:000000000-A4DAU:1:1101:16484:2944 1:N:0:9
AAAGTACACAGTTTGGATTACACATTTGATTACCGGATGCGATGGAAGGACCAATACCTGTCTCTGCATTAATACATGCTGCCACGTTAGTTGTATGTGGAATAATATTAGGTAGTTTTGTATTTTGATGTTTTGAATTTTGATTTAGCTATTTTTATAGTATAATTTGTTGAGCAGTTGGAATAATAGTGTTAATGAGTCTATGTGTTTTTTATCGGTATATAGCATTTAGTACAATATGTCAAATAAGTTTTTCATTTTTTTGTTGTCTTTGTTTAGATCTTTATCTAGGCTGTCTATTTTTTTGTTATCATATGTTTTACAAGGCATCATTGTTTATAGTAATAGGAATATGAATACATATATTTTTTGGTTTACAGGATTTAAGATGTTATTTTTTTATATATTTTTGTGGTTGTATTTTAGCAAG
>M01075:27:000000000-A4DAU:1:1101:13596:2951 1:N:0:9
AAAGTACACAGTTTGGATTACACATTTGATTACCGGATGCGATGGAAGGACCAATACCTGTCTCTGCATTAATACATGCTGCCACGTTAGTTGTATGTGGAATAATATTAGGTAGTTTTGTATTTTGATGTTTTGAATTTTGATTTAGCTATTTTTATAGTATAATTTGTTGAGCAGTTGGAATAATAGTGTTAATGAGTCTATGTGTTTTTTATCGGTATATAGCATTTAGTACAATATGTCAAATAAGTTTTTCATTTTTTTGTTGTCTTTGTTTAGATCTTTATCTAGGCTGTCTATTTTTTTGTTATCATATGTTTTACAAGGCATCATTGTTTATAGTAATAGGAATATGAATACATATATTTTTTGGTTTACAGGATTTAAGATGTTATTTTTTTATATATTTTTGTGGTTGTATTTTAGCAAG
>M01075:27:000000000-A4DAU:1:1101:11595:2965 1:N:0:9
AGAGTACACAGTTTGGGCTGCACATTTGATTACCGGATGCGATGGAAGGACCAATACCCGTCTCTGCATTAATACATGCTGCCACGTTAGTCGTATGTGGAATAATATTAGGTAGTTTTGTATTTTGATGTTTTGAATTTTGATTTAGCTATTTTTATAGTATAATTTGTTGAGCAGTTGGAATAATAGTGTTAATGAGTCTATGTGTTTTTTATCGGTATATAGCATTTAGTACAATATGTCAAATAAGTTTTTCATTTTTTTGTTGTCTTTGTTTAGATCTTTATCTAGGCTGTCTATTTTTTTGTTATCATATGTTTTACAAGGCATCATTGTTTATAGTAATAGGAATATGAATACATATATTTTTTGGTTTACAGGATTTAAGATGTTATTTTTTTATATACTTTTGTGGTTGTATCTTAGCAAG
>M01075:27:000000000-A4DAU:1:1101:15096:2992 1:N:0:9
AAAGTACACAGTTTGGATTACATATTTGATTACCGGATGCGATGGAAGGACCAATACCTGTCTCTGCATTAATACATGCTGCCACGTTAGTTGTATGTGGAATAATATTAGGTAGTTTTGTATTTTGATGTTTTGAATTTTGATTTAGCTATTTTTATAGTATAATTTGTTGAGCAGTTGGAATAATAGTGTTAATGAGTCTATGTGTTTTTTATCGGTATATAGCATTTAGTACAATATGTCAAATAAGTTTTTCATTTTTTTGTTGTCTTTGTTTAGATCTTTATCTAGGCTGTCTATTTTTTTGTTATCATATGTTTTACAAGGCATCATTGTTTATAGTAATAGGAATATGAATACATATATTTTTTGGTTTACAGGATTTAAGATGTTATTTTTTTATATATTTTTGTGGTTGTATTTTGGCAAG
>M01075:27:000000000-A4DAU:1:1101:21532:3038 1:N:0:9
AGAGTACACAGTTTGGATTACACATTTGATTACCGGATGCGATGGAAGGACCAATACCTGTCTCTGCATTAATACATGCTGCCACGTTAGTTGTATGTGGAATAATATTAGGTAGTTTTGTATTTTGATGTTTTGAATTTTGATTTAGCTATTTTTATAGTATAATTTGTTGAGCAGTTGGAATAATAGTGTTAATGAGTCTATGTGTTTTTTATCGGTATATAGCATTTAGTACAATATGTCAAATAAGTTTTTCATTTTTTTGTTGTCTTTGTTTAGATCTTTATCTAGGCTGTCTATTTTTTTGTTATCATATGTTTTACAAGGCATCATTGTTTATAGTAATAGGAATATGAATACATATATTTTTTGGTTTACAGGATTTAAGATGTTATTTTTTTATATATTTTTGTGGTTGTATTTTAGCAAG
>M01075:27:000000000-A4DAU:1:1101:10997:3043 1:N:0:9
AGAGTACACAGTTTGGATTACACATTTGATTACCGGATGCGATGGAAGGACCAATACCTGTCTCTGCATTAATACATGCTGCCACGTTAGTTGTATGTGGAATAATATTAGGTAGTTTTGTATTTTGATGTTTTGAATTTTGATTTAGCTATTTTTGTAGTATAATTTGTTGAGCAGTTGGAATAATAGTGTTAATGAGTCTATGTGTTTTTTATACGGTATATAGCATTTAGTACAATATGTCAAATAAGTTTTTCATTTTTTTGTTGTCTTTGTTTAGATCTTTATCTAGGCTGTCTATTTTTTTGTTATCATATGTTTTACAAGGCATCATTGTTTATAGTAATAGGAATATGAATACATATATTTTTGGTTTACAGGATTTAAGATGTTATTTTTTTATATATTTTTGTGGTTGTATTTTGGCAAG
>M01075:27:000000000-A4DAU:1:1101:21831:3060 1:N:0:9
AGAGTACACAGTTTGGATTACACATTTGATTACCGGATGCGATGGAAGGACCAATACCTGTCTCTGCATTAATACATGCTGCCACGTTAGTTGTATGTGGAATAATATTAGGTAGTTTTGTATTTTGATGTTTTGAATTTTGATTTAGCTATTTTTATAGTATAATTTGTTGAGCAGTTGGAATAATAGTGTTAATGAGTCTATGTGTTTTTTATAAACGGTATATAGCATTTAGTACAATATGTCAAATAAGTTTTTCATTTTTTTGTTGTCTTTGTTTAGATCTTTATCTAGGCTGTCTATTTTTTTGTTATCATATGTTTTACAAGGCATCATTGTTTATAGTAATAGGAATATGAATACATATATTTTTTGGTTTACAGGATTTAAGATGTTATTTTTTTATATATTTTTGTGGTTGTACTTTAGC
>M01075:27:000000000-A4DAU:1:1101:12236:3061 1:N:0:9
AAAGTACACAGTTTGGATTACACATTTGATTACCGGATGCGATGGAAGGACCAATACCTGTCTCTGCATTAATACATGCTGCCACGTTAGTTGTATGTGGAATAATATTAGGTAGTTTTGTATTTTGATGTTTTGAATTTTGATTTAGCTATTTTTATAGTATAATTTGTTGAGCAGTTGGAATAATAGTGTTAATGAGTCTATGTGTTTTTTATCGGTATATAGCATTTAGTACAATATGTCAAATAAGTTTTTCATTTTTTTGTTGTCTTTGTTTAGATCTTTATCTAGGCTGTCTATTTTTTTGTTATCATATGTTTTACAAGGCATCATTGTTTATAGTAATAGGAATATGAATACATATATTTTTTGGTTTACAGGATTTAAGATGTTATTTTTTTATATATTTTTGTGGTTGTATTTTAGCAAG
>M01075:27:000000000-A4DAU:1:1101:21676:3089 1:N:0:9
AAAGTACACAGTTTGGATTACACATTTGATTACCGGATGCGATGGAAGGACCAATACCTGTCTCTGCATTAATACATGCTGCCACGTTAGTTGTATGTGGAATAATATTAGGTAGTTTTGTATTTTGATGTTTTGAATTTTGATTTAGCTATTTTTATAGTATAATTTGTTGAGCAGTTGGAATAATAGTGTTAATGAGTCTATGTGTTTTTTATCGGTATATAGCATTTAGTACAATATGTCAAATAAGTTTTTCATTTTTTTGTTGTCTTTGTTTAGATCTTTATCTAGGCTGTCTATTTTTTTGTTATCATATGTTTTACAAGGCATCATTGTTTATAGTAATAGGAATATGAATACATATATTTTTTGGTTTACAGGATTTAAGATGTTATTTTTTTATATATTTTTGTGGTTGTATTTTAGCAAG
>M01075:27:000000000-A4DAU:1:1101:11157:3100 1:N:0:9
AGAGTACACAGTTTGGGCTACACATTTGATTACCGGATGCGATGGAAGGACCAATACCTGTCTCTGCATTAATACATGCTGCCACGTTAGTTGTATGTGGAATAATATTAGGTAGTTTTGTATTTTGATGTTTTGAATTTTGATTTAGCTATTTTTATAGTATAATTTGTTGAGCAGTTGGAATAATAGTGTTAATGAGTCTATGTGTTTTTTATCGGTATATAGCATTTAGTACAATATGTCAAATAAGTTTTTCATTTTTTTGTTGTCTTTGTTTAGATCTTTATCTAGGCTGTCTATTTTTTTGTTATCATATGTTTTACAAGGCATCATTGTTTATAGTAATAGGAATATGAATACATATATTTTTTGGTTTACAGGATTTAAGATGTTATTTTTTTATATATTTTTGTGGTTGTATTTTAGCAAG
>M01075:27:000000000-A4DAU:1:1101:18098:3119 1:N:0:9
GTACACAGTTTGGATTACATATTTGATTACCGGATGCGATGGAAGGACCAATACCTGTCTCTGCATTAATACATGCTGCCACGTTAGTTGTATGTGGAATAATATTAGGTAGTTTTGTATTTTGATGTTTTGAATTTTGATTTAGCTATTTTTATAGTATAATTTGTTGAGCAGTTGGAATAATAGTGTTAATGAGTCTATGTGTTTTTTATAATCGGTATGTAGCATTTAGTACAATATGTCAAATAAGTTTTTCATTTTTTTGTTGTCTTTGTTTAGATCTTTATCTAGGCTGTCTATTTTTTTGTTATCATATGTTTTACAAGGCATCATTGTTTATAGTAATAGGAATATGAATACATATATTTTTTGGTTTACAGGATTTAAGATGTTATTTTTTTATATATTTTTGTGGTTGTATCTTAGCAAG
>M01075:27:000000000-A4DAU:1:1101:11194:3126 1:N:0:9
AAAGTACACAGTTTGGATTGCACATTTGATTACCGGATGCGATGGAAGGACCAATACCTGTCTCTGCATTAATACATGCTGCCACGTTAGTTGTATGTGGAATAATATTAGGTAGTTTTGTATTTTGATGTTTTGAATTTTGATTTAGCTATTTTTATAGTATAATTTGTTGAGCAGTTGGAATAATAGTGTTAATGAGTCTATGTGTTTTTTATCGGTATATAGCATTTAGTACAATATGTCAAATAAGTTTTTCATTTTTTTGTTGTCTTTGTTTAGATCTTTATCTAGGCTGTCTATTTTTTTGTTATCATATGTTTTACAAGGCATCATTGTTTATAGTAATAGGAATATGAATACATATATTTTTTGGTTTACAGGATTTAAGATGTTATTTTTTTATATATTTTTGTGGTTGTATTTTAGCAAG
>M01075:27:000000000-A4DAU:1:1101:18087:3138 1:N:0:9
AAAGTACACAGTTTGGATTACATATTTGATTACCGGATGCGATGGAAGGACCAATACCTGTCTCTGCATTAATACATGCTGCCACGTTAGTTGTATGTGGAATAATATTAGGTAGTTTTGTATTTTGATGTTTTGAATTTTGATTTAGCTATTTTTATAGTATAATTTGTTGAGCAGTTGGAATAATAGTGTTAATGAGTCTATGTGTTTTTTATCGGTATATAGCATTTAGTACAATATGTCAAATAAGTTTTTCATTTTTTTGTTGTCTTTGTTTAGATCTTTATCTAGGCTGTCTATTTTTTTGTTATCATATGTTTTACAAGGCATCATTGTTTATAGTAATAGGAATATGAATACATATATTTTTTGGTTTACAGGATTTAAGATGTTATTTTTTTATATATTTTTGTGGTTGTATTTTAGCAAG
>M01075:27:000000000-A4DAU:1:1101:16636:3156 1:N:0:9
AGAGTACACAGTTTGGATTACACATTTGATTACCGGATGCGATGGAAGGACCAATACCTGTCTCTGCATTAATACATGCTGCCACGTTAGTTGTATGTGGAATAATATTAGGTAGTTTTGTATTTTGATGTTTTGAATTTTGATTTAGCTATTTTTATAGTATAATTTGTTGAGCAGTTGGAATAATAGTGTTAATGAGTCTATGTGTTTTTTATCGGTATATAGCATTTAGTACAATATGTCAAATAAGTTTTTCATTTTTTTGTTGTCTTTGTTTAGATCTTTATCTAGGCTGTCTATTTTTTTGTTATCATATGTTTTACAAGGCATCATTGTTTATAGTAATAGGAATATGAATACATATATTTTTTGGTTTACAGGATTTAAGATGTTATTTTTTTATATATTTTTGTGGTTGTATTTTAGCAAG
>M01075:27:000000000-A4DAU:1:1101:9896:3172 1:N:0:9
AAAGTACACAGTTTGGATTGCACATTTGATTACCGGATGCGATGGAAGGACCAATACCTGTCTCTGCATTAATACATGCTGCCACGTTAGTTGTATGTGGAATAATATTAGGTAGTTTTGTATTTTGATGTTTTGAATTTTGATTTAGCTATTTTTATAGTATAATTTGTTGAGCAGTTGGAATAATAGTGTTAATGAGTCTATGTGTTTTTTATCGGTATATAGCATTTAGTACAATATGTCAAATAAGTTTTTCATTTTTTTGTTGTCTTTGTTTAGATCTTTATCTAGGTTGTCTATTTTTTTGTTATCATATGTTTTACAAGGCATCATTGTTTATAGTAATAGGAATATGAATACATATATTTTTTGGTTTACAGGATTTAAGATGTTATTTTTTTATATATTTTTGTGGTTGTATTTTAGCAAG
>M01075:27:000000000-A4DAU:1:1101:9876:3189 1:N:0:9
AGAGTACACAGTTTGGGCTGCATACTTGATTACCGGATGCGATGGAAGGACCAATACCTGTCTCTGCATTAATACATGCTGCCACGTTAGTTGTATGTGGAATAATATTAGGTAGTTTTGTATTTTGATGTTTTGAATTTTGATTTAGCTATTTTTATAGTATAATTTGTTGAGCAGTTGGAATAATAGTGTTAATGAGTCTATGTGTTTTTTATCGGTATATAGCATTTAGTACAATATGTCAAATAAGTTTTTCATTTTTTTGTTGTCTTTGTTTAGATCTTTATCTAGGCTGTCCATTTTTTTGTTATCAAATGTTTTACAAGGCGTCATTGTTTATAGTAATAGGAATATGAATACATATATTTTTTGGTTTACAGGATTTAAGATGTCATTTTTTTATATATCTTTGTGGTTGTATTTTAGCAAG
>M01075:27:000000000-A4DAU:1:1101:22352:3217 1:N:0:9
AAAGTACCCAGTTTGGATTACATATTTGATTACCGGATGCGATGGAAGGACCAATACCTGTCTCTGCATTAATACATGCTGCCACGTTAGTTGTATGTGGAATAATATTAGGTAGTTTTGTATTTTGATGTTTTGAATTTTGATTTAGCTATTTTTATAGTATAATTTGTTGAGCAGTTGGAATAATAGTGTTAATGAGTCTATGTGTTTTTTATAAACGGTATATAGCATTTAGTACAATATGTCAAATAAGTTTTTCATTTTTTTGTTGTCTTTGTTTAGATCTTTATCTAGGCTGTCTATTTTTTTGTTATCATATGTTTTACAAGGCATCATTGTTTATAGTAATAGGAATATGAATACATATATTTTTTGGTTTACAGGATTTAAGATGTTATTTTTTTATATATTTTTGTGGTTGTATTTTAGC
>M01075:27:000000000-A4DAU:1:1101:22362:3233 1:N:0:9
AAAGTACACAGTTTGGATTACATATTTGATTACCGGATGCGATGGAAGGACCAATACCTGTCTCTGCATTAATACATGCTGCCACGTTAGTTGTATGTGGAATAATATTAGGTAGTTTTGTATTTTGATGTTTTGAATTTTGATTTAGCTATTTTTATAGTATAATTTGTTGAGCAGTTGGAATAATAGTGTTAATGAGTCTATGTGTTTTTTATCGGTATATAGCATTTAGTACAATATGTCAAATAAGTTTTTCATTTTTTTGTTGTCTTTGTTTAGATCTTTATCTAGGCTGTCTATTTTTTTGTTATCATATGTTTTACAAGGCATCATTGTTTATAGTAATAGGAATATGAATACATATATTTTTTGGTTTACAGGATTTAAGATGTTATTTTTTTATATATTTTTGTGGTTGTATTTTAGCAAG
>M01075:27:000000000-A4DAU:1:1101:12482:3242 1:N:0:9
AAAGTACACAGTTTGGATTACACATTTGATTACCGGATGCGATGGAAGGACCAATACCTGTCTCTGCATTAATACATGCTGCCACGTTAGTTGTATGTGGAATAATATTAGGTAGTTTTGTATTTTGATGTTTTGAATTTTGATTTAGCTATTTTTATAGTATAATTTGTTGAGCAGTTGGAATAATAGTGTTAATGAGTCTATGTGTTTTTTATCGGTATATAGCATTTAGTACAATATGTCAAATAAGTTTTTCATTTTTTTGTTGTCTTTGTTTAGATCTTTATCTAGGCTGTCTATTTTTTTGTTATCATATGTTTTACAAGGCATCATTGTTTATAGTAATAGGAATATGAATACATATATTTTTTGGTTTACAGGATTTAAGATGTTATTTTTTTATATATTTTTGTGGTTGTATTTTGGCAAG
>M01075:27:000000000-A4DAU:1:1101:16439:3248 1:N:0:9
AAAGTACACAGTTTGGGTTACACATTTGATTACCGGATGCGATGGAAGGACCAATACCTGTCTCTGCATTAATACATGCTGCCACGTTAGTTGTATGTGGAATAATATTAGGTAGTTTTGTATTTTGATGTTTTGAATTTTGATTTAGCTATTTTTATAGTATAATTTGTTGAGCAGTTGGAATAATAGTGTTAATGAGTCTATGTGTTTTTTATACGGTATATAGCATTTAGTACAATATGTCAAATAAGTTTTTCATTTTTTGTTGTCTTTGTTTAGATCTTTATCTAGGCTGTCTATTTTTTTGTTATCATATGTTTTACAAGGCATCATTGTTTATAGTAATAGGGATATGAATACATATATTTTTTGGTTTACAGGATTTAAGATGTTATTTTTTTATATATTTTTGTGGTTGTATTTTAGCAAG
>M01075:27:000000000-A4DAU:1:1101:13228:3263 1:N:0:9
AAAGTACACAGTTTGGATTGCACATTTGATTACCGGATGCGATGGAAGGACCAATACCTGTCTCTGCATTAATACATGCTGCCACGTTAGTTGTATGTGGAATAATATTAGGTAGTTTTGTATTTTGATGTTTTGAATTTTGATTTAGCTATTTTTATAGTATAATTTGTTGAGCAGTTGGAATAATAGTGTTAATGAGTCTATGTGTTTTTTATCGGTATATAGCATTTAGTACAATATGTCAAGTAAGTTTTTCATTTTTTTGTTGTCTTTGTTTAGATCTTTATCTAGGCTGTCTATTTTTTTGTCATCATATGTTTTACAAGGCATCATTGTTTATAGTAATAGGAATATGAATACATATATTTTTTGGTTTACAGGATTTAAGATGTTATTTTTTTATATATTTTTGTGGTTGTATCTTAGCAAG
>M01075:27:000000000-A4DAU:1:1101:14755:3278 1:N:0:9
AAAGTACACAGTTTGGATTACACATTTGATTACCGGATGCGATGGAAGGACCAATACCTGTCTCTGCATTAATACATGCTGCCACGTTAGTTGTATGTGGAATAATATTAGGTAGTTTTGTATTTTGATGTTTTGAATTTTGATTTAGCTATTTTTATAGTATAATTTGTTGAGCAGTTGGAATAATAGTGTTAATGAGTCTATGTGTTTTTTATCGGTATATAGCATTTAGTACAATATGTCAAATAAGTTTTTCATTTCTTTGTTGTCTTTGTTTAGATCTTTATCTAGGCTGTCTATTTTTTTGTTATCATATGTTTTACAAGGCATCATTGTTTATAGTAATAGGAATATGAATACATATATTTTTTGGTTTACAGGATTTAAGATGTTATTTTTTTATATATTTTTGTGGTTGTATTTTAGCAAG
>M01075:27:000000000-A4DAU:1:1101:13483:3278 1:N:0:9
AAAGTACACAGTTTGGATTGCACATTTGATTACCGGATGCGATGGAAGGACCAATACCTGTCTCTGCATTAATACATGCTGCCACGTTAGTTGTATGTGGAATAATATTAGGTAGTTTTGTATTTTGATGTTTTGAATTTTGATTTAGCTATTTTTATAGTATAATTTGTTGAGCAGTTGGAATAATAGTGTTAATGAGTCTATGTGTTTTTTATCGGTATATAGCATTTAGTACAATATGTCAAATAAGTTTTTCATTTTTTTGTTGTCTTTGTTTAGATCTTTATCTAGGCTGTCTATTTTTTTGTTATCATATGTTTTACAAGGCATCATTGTTTATAGTAATAGGAATATGAATACATATATTTTTTGGTTTACAGGATTTAAGATGTTATTTTTTTATATATTTTTGTGGTTGTATTTTAGCAAG
>M01075:27:000000000-A4DAU:1:1101:10001:3295 1:N:0:9
AGAGTACACAGTTTGGATTACACATTTGATTACCGGATGCGATGGAAGGACCAATACCTGTCTCTGCATTAATACATGCTGCCACGTTAGTTGTATGTGGAATAATATTAGGTAGTTTTGTATTTTGATGTTTTGAATTTTGATTTAGCTATTTTTATAGTATAATTTGTTGAGCAGTTGGAATAATAGTGTTAATGAGTCTATGTGTTTTTTATCGGTATATAGCATTTAGTACAATATGTCAAATAAGTTTTTCATTTTTTTGTTGTCTTTGTTTAGATCTTTATCTAGGCTGTCTATTTTTTTGTTATCATATGTTTTACAAGGCATCATTGTTTATAGTAATAGGAATATGAATACATATATTTTTTGGTTTACAGGATTTAAGATGTTATTTTTTTATATATTTTTGTGGTTGTATTTTAGCAAG
>M01075:27:000000000-A4DAU:1:1101:13495:3299 1:N:0:9
AAAGTACACAGTTTGGATTGCACATTTGATTACCGGATGCGATGGAAGGACCAATACCTGTCTCTGCATTAATACATGCTGCCACGTTAGTTGTATGTGGAATAATATTAGGTAGTTTTGTATTTTGATGTTTTGAATTTTGATTTAGCTATTTTTATAGTATAATTTGTTGAGCAGTTGGAATAATAGTGTTAATGAGTCTATGTGTTTTTTATCGGTATATAGCATTTAGTACAATATGTCAAATAAGTTTTTCATTTTTTTGTTGTCTTTGTTTAGATCTTTATCTAGGCTGTCTATTTTTTTGTTATCATATGTTTTACAAGGCATCATTGTTTATAGTAATAGGAATATGAATACATATATTTTTTGGTTTACAGGATTTAAGATGTTATTTTTTTATATATTTTTGTGGTTGTATTTTAGCAAG
>M01075:27:000000000-A4DAU:1:1101:22445:3396 1:N:0:9
AAAGTACACAGTTTGGGTTACACATTTGATTACCGGATGCGATGGAAGGACCAATACCTGTCTCTGCATTAATACATGCTGCCACGTTAGTTGTATGTGGAATAATATTAGGTAGTTTTGTATTTTGATGTTTTGAATTTTGATTTAGCTATTTTTATAGTATAATTTGTTGAGCAGTTGGAATAATAGTGTTAATGAGTCTATGTGTTTTTTATCGGCATATAGCATTTAGTACAATATGTCAAATAAGTTTTTCATTTTTTTGTTGTCTTTGTTTAGATCTTTATCTAGGCTGTCTATTTTTTTGTTATCATATGTTTTACAAGGCATCATTGTTTATAGTAATAGGAATATGAATACATATATTTTTTGGTCTACAGGATTTAAGATGTTATTTTTTTATATATTTTTGTGGTTGTATTTTAGCAAG
>M01075:27:000000000-A4DAU:1:1101:9358:3400 1:N:0:9
AGAGTACACAGTTTGGATTACACATTTGATTACCGGATGCGATGGAAGGACCAATACCTGTCTCTGCATTAATACATGCTGCCACGTTAGTTGTATGTGGAATAATATTAGGTAGTTTTGTATTTTGATGTTTTGAATTTTGATTTAGCTATTTTTATAGTATAATTTGTTGAGCAGTTGGAATAATAGTGTTAATGAGTCTATGTGTTTTTTATCGGTATATAGCATTTAGTACAATATGTCAAATAAGTTTTTCATTTTTTTGTTGTCTTTGTTTAGATCTTTATCTAGGCTGTCTATTTTTTTGTTATCATATGTCTTACAAGGCATCATTGTTTATAGTAATAGGAATATGAATACATATATTTTTTGGTTTACAGGATTTAAGATGTTATTTTTTTATATATTTTTGTGGTTGTATTTTAGCAAG
>M01075:27:000000000-A4DAU:1:1101:20204:3407 1:N:0:9
AGAGTACACAGTTTGGATTACACATTTGATTACCGGATGCGATGGAAGGACCAATACCTGTCTCTGCATTAATACATGCTGCCACGTTAGTTGTATGTGGAATAATATTAGGTAGTTTTGTATTTTGATGTTTTGAATTTTGATTTAGCTATTTTTATAGTATAATTTGTTGAGCAGTTGGAATAATAGTGTTAATGAGTCTATGTGTTTTTTATCGGTATATAGCATTTAGTACAATATGTCAAATAAGTTTTTCATTTTTTTGTTGTCTTTGTTTAGATCTTTATCTAGGCTGTCTATTTTTTTGTTATCATATGTTTTACAAGGCATCATTGTTTATAGTAATAGGAATATGAATACATATATTTTTTGGTTTACAGGATTTAAGATGTTATTTTTTTATATATTTTTGTGGTTGTATTTTAGCAAG
>M01075:27:000000000-A4DAU:1:1101:10352:3555 1:N:0:9
AGAGTACACAGTTTGGATTACACATTTGATTACCGGATGCGATGGAAGGACCAATACCTGTCTCTGCATTAATACATGCTGCCACGTTAGTTGTATGTGGAATAATATTAGGTAGTTTTGTATTTTGATGTTTTGAATTTTGATTTAGCTATTTTTATAGTATAATTTGTTGAGCAGTTGGAATAATAGTGTTAATGAGTCTATGTGTTTTTTATCGGTATATAGCATTTAGTACAATATGTCAAATAAGTTTTTCATTTTTTTGTTGTCTTTGTTTAGATCTTTATCTAGGCTGTCTATTTTTTTGTTATCATATGTTTTACAAGGCATCATTGTTTATAGTAATAGGAATATGAATACATATATTTTTTGGTTTACAGGATTTAAGATGTTATTTTTTTATATATTTTTGTGGTTGTATTTTAGCAAG
>M01075:27:000000000-A4DAU:1:1101:16901:3561 1:N:0:9
AAAGTACACAGTTTGGATTGCACATTTGATTACCGGATGCGATGGAAGGACCAATACCTGTCTCTGCATTAATACATGCTGCCACGTTAGTTGTATGTGGAATAATATTAGGTAGTTTTGTATTTTGATGTTTTGAATTTTGATTTAGCTATTTTTATAGTATAATTTGTTGAGCAGTTGGAATAATAGTGTTAATGAGTCTATGTGTTTTTTATCGGTATATAGCATTTAGTACAATATGTCAAATAAGTTTTTCATTTTTTTGTTGTCTTTGTTTAGATCTTTATCTAGGCTGTCTATTTTTTTGTTATCATATGTTTTACAAGGCATCATTGTTTATAGTAATAGGAATATGAATACATATATTTTTTGGTTTACAGGATTTAAGATGTTATTTTTTTATATATTTTTGTGGTTGTATTTTAGCAAG
>M01075:27:000000000-A4DAU:1:1101:17656:3630 1:N:0:9
AAAGTACACAGTTTGGATTGCACATTTGATTACCGGATGCGATGGAAGGACCAATACCTGTCTCTGCATTAATACATGCTGCCACGTTAGTTGTATGTGGAATAATATTAGGTAGTTTTGTATTTTGATGTTTTGAATTTTGATTTAGCTATTTTTATAGTATAATTTGTTGAGCAGTTGGAATAATAGTGTTAATGAGTCTATGTGTTTTTTATCGGTATATAGCATTTAGTACAATATGTCAAATAAGTTTTTCATTTTTTTGTTGTCTTTGTTTAGATCTTTATCTAGGCTGTCTATTTTTTTGTTATCATATGTTTTACAAGGCATCATTGTTTATAGTAATAGGAATATGAATACATATATTTTTTGGTTTACAGGATTTAAGATGTTATTTTTTTATATATTTTTGTGGTTGTATTTTAGCAAG
>M01075:27:000000000-A4DAU:1:1101:10861:3658 1:N:0:9
AAGTACACAGTTTGGATTGCACATTTGATTACCGGATGCGATGGAAGGACCAATACCTGTCTCTGCATTAATACATGCTGCCACGTTAGTTGTATGTGGAATAATATTAGGTAGTTTTGTATTTTGATGTTTTGAATTTTGATTTAGCTATTTTTATAGTATAATTTGTTGAGCAGTTGGAATAATAGTGTTAATGAGTCTATGTGTTTTTTATACGGTATATAGCATTTAGTACAATATGTCAAATAAGTTCTTCATTTTTTTGTTGTCTTTGTTTAGATCTTTATCTAGGCTGTCTATTTTTTTGTTATCATATGTTTTACAAGGCATCATTGTTTATAGTAATAGGAATATGAATACATATATTTTTTGGTTTACAGGATTTAAGATGTTATTTTTTTATATATTTTTGTGGTTGTATTTTAGCAAG
>M01075:27:000000000-A4DAU:1:1101:11731:3661 1:N:0:9
AAAGTACACAGTTTGGATTACACATTTGATTACCGGATGCGATGGAAGGACCAATACCTGTCTCTGCATTAATACATGCTGCCACGTTAGTTGTATGTGGAATAATATTAGGTAGTTTTGTATTTTGATGTTTTGAATTTTGATTTAGCTATTTTTATAGTATAATTTGTTGAGCAGTTGGAATAATAGTGTTAATGAGTCTATGTGTTTTTTATCGGTATATAGCATTTAGTACAATATGTCAAATAAGTTTTTCATTTTTTTGTTGTCTTTGTTTAGATCTTTATCTAGGCTGTCTATTTTTTTGTTATCATATGTCTTACAAGGCATCATTGTTTATAGTAATAGGAATATGAATACATATATTTTTTGGTTTACAGGATTTAAGATGTTATTTTTCTATATATTTTTGTGGTTGTATTTTAGCAAG
>M01075:27:000000000-A4DAU:1:1101:10844:3664 1:N:0:9
AAGTACACAGTTTGGATTGCACATTTGATTACCGGATGCGATGGAAGGACCAATACCTGTCTCTGCATTAATACATGCTGCCACGTTAGTTGTATGTGGAATAATATTAGGTAGTTTTGTATTTTGATGTTTTGAATTTTGATTTAGCTATTTTTATAGTATAATTTGTTGAGCAGTTGGAATAATAGTGTTAATGAGTCTATGTGTTTTTTATACGGTATATAGCATTTAGTACAATATGTCAAATAAGTTCTTCATTTTTTTGTTGTCTTTGTTTAGATCTTTATCTAGGCTGTCTATTTTTTTGTTATCATATGTTTTACAAGGCATCATTGTTTATAGTAATAGGAATATGAATACATATATTTTTTGGTTTACAGGATTTAAGATGTTATTTTTTTATATATTTTTGTGGTTGTATTTTAGCAAG
>M01075:27:000000000-A4DAU:1:1101:19063:3666 1:N:0:9
AGAGTACACAGTTTGGATTACACATTTGATTACCGGATGCGATGGAAGGACCAATACCTGTCTCTGCATTAATACATGCTGCCACGTTAGTTGTATGTGGAATAATATTAGGTAGTTTTGTATTTTGATGTTTTGAATTTTGATTTAGCTATTTTTATAGTATAATTTGTTGAGCAGTTGGAATAATAGTGTTAATGAGTCTATGTGTTTTTTATCGGTATATAGCATTTAGTACAATATGTCAAATAAGTTTTTCATTTTTTTGTTGTCTTTGTTTAGATCTTTATCTAGGCTGTCTATTTTTTTGTTATCATATGTTTTACAAGGCATCATTGTTTATAGTAATAGGAATATGAATACATATATTTTTTGGTTTACAGGATTTAAGATGTTATTTTTTTATATATTTTTGTGGTTGTATTTTAGCAAG
>M01075:27:000000000-A4DAU:1:1101:15165:3686 1:N:0:9
AGAGTACACAGTTTGGATTACACATTTGATTACCGGATGCGATGGAAGGACCAATACCTGTCTCTGCATTAATACATGCTGCCACGTTAGTTGTATGTGGAATAATATTAGGTAGTTTTGTATTTTGATGTTTTGAATTTTGATTTAGCTATTTTTATAGTATAATTTGTTGAGCAGTTGGAATAATAGTGCTAATGAGTCTATGTGTTTTTTATACGGTATATAGCATTTAGTACAATATGTCAAATAAGTTTTTCATTTTTTTGTTGTCTTTGTTTAGATCTTTATCTAGGCTGTCTATTTTTTGTTATCATATGTTTTACAAGGCATCATTGTTTATAGTAATAGGAATATGAATACATATATTTTTTGGTTTACAGGATTTAAGATGTTATTTTTTTATATATTTTTGTGGTTGTATTTTAGCAAG
>M01075:27:000000000-A4DAU:1:1101:12820:3717 1:N:0:9
AAAGTACACAGTTTGGGTTACACATTTGATTACCGGATGCGATGGAAGGACCAATACCTGTCTCTGCATTAATACATGCTGCCACGTTAGTTGTATGTGGAATAATATTAGGTAGTTTTGTATTTTGATGTTTTGAATTTTGATTTAGCTATTTTTATAGTATAATTTGTTGAGCAGTTGGAATAATAGTGTTAATGAGTCTATGTGTTTTTTATCGGTATATAGCATTTAGTACAATATGTCAAATAAGTTTTTCATTTTTTTGTTGTCTTTGTTTAGATCTTTATCTAGGCTGTCTATTTTTTTGTTATCATATGTTTTACAAGGCATCATTGTTTATAGTAATAGGAATATGAATACATATATTTTTTGGTTTACAGGATTTAAGATGTTATTTTTTTATATATTTTTGTGGTTGTATCTTAGCAAG
>M01075:27:000000000-A4DAU:1:1101:10801:3751 1:N:0:9
AAAGTACACAGTTTGGGCTACATATTTGATTACCGGATGCGATGGAAGGACCAATACCTGTCTCTGCATTAATACATGCTGCCACGTTAGTTGTATGTGGAATAATATTAGGTAGTTTTGTATTTTGATGTTTTGAATTTTGATTTAGCTATTTTTATAGTATAATTTGTTGAGCAGTTGGAATAATAGTGTTAATGAGTCTATGTGTTTTTTATCGGTATATAGCATTTAGTACAATATGTCAAATAAGTTTTTCATTTTTTTGTTGTCTTTGTTTAGATCTTTATCTAGGCTGTCTATTTTTTTGTTATCATATGTTTTACAAGGCATCATTGTTTATAGTAATAGGAATATGAATACATATATTTTTTGGTTTACAGGATTTAAGATGTTATTTTTTTATATATTTTTGTGGTTGTATTTTAGCAAG
>M01075:27:000000000-A4DAU:1:1101:12177:3794 1:N:0:9
AAAGTACACAGTTTGGATTACACATTTGATTACCGGATGCGATGGAAGGACCAATACCTGTCTCTGCATTAATACATGCTGCCACGTTAGTTGTATGTGGAATAATATTAGGTAGTTTTGTATTTTGATGTTTTGAATTTTGATTTAGCTATTTTTATAGTATAATTTGTTGAGCAGTTGGAATAATAGTGTTAATGAGTCTATGTGTTTTTTATCGGTATATAGCATTTAGTACAATATGTCAAATAAGTTTTTCATTTTTTTGTTGTCTTTGTTTAGATCTTTATCTAGGCTGTCTATTTTTTTGTTATCATATGTTTTACAAGGCATCATTGTTTATAGTAATAGGAATATGAATACATATATTTTTTGGTTTACAGGATTTAAGATGTTATTTTTTTATATATTTTTGTGGTTGTATTTTAGCAAG
>M01075:27:000000000-A4DAU:1:1101:13913:3795 1:N:0:9
AGAGTACACAGTTTGGATTACACATTTGATTACCGGATGCGATGGAAGGACCAATACCTGTCTCTGCATTAATACATGCTGCCACGTTAGTTGTATGTGGAATAATATTAGGTAGTTTTGTATTTTGATGTTTTGAATTTTGATTTAGCTATTTTTATAGTATAATTTGTTGAGCAGTTGGAATAATAGTGTTAATGAGTCTATGTGTTTTTTATCGGTATATAGCATTTAGTACAATATGTCAAATAAGTTTTTCATTTTTTTGTTGTCTTTGTTTAGATCTTTATCTAGGCTGTCTATTTTTTTGTTATCATATGTTTTACAAGGCATCATTGTTTATAGTAATAGGAATATGAATACATATATTTTTTGGTTTACAGGATTTAAGATGTTATTTTTTTATATATTTTTGTGGTTGTATTTTAGCAAG
>M01075:27:000000000-A4DAU:1:1101:10419:3807 1:N:0:9
AAAGTACACAGTTTGGATTACACATTTGATTACCGGATGCGATGGAAGGACCAATACCTGTCTCTGCATTAATACATGCTGCCACGTTAGTTGTATGTGGAATAATATTAGGTAGTTTTGTATTTTGATGTTTTGAATTTTGATTTAGCTATTTTTATAGTATAATTTGTTGAGCAGTTGGAATAATAGTGTTAATGAGTCTATGTGTTTTTTATCGGTATATAGCATTTAGTACAATATGTCAAATAAGTTTTTCATTTTTTTGTTGTCTTTGTTTAGATCTTTATCTAGGCTGTCTATTTTTTTGTTATCATATGTTTTACAAGGCATCATTGTTTATAGTAATAGGAATATGAATACATATATTTTTTGGTTTACAGGATTTAAGATGTTATTTTTTTATATATTTTTGTGGTTGTATTTTAGCAAG
>M01075:27:000000000-A4DAU:1:1101:18254:3818 1:N:0:9
AAAGTACACAGTTTGGATTACACATTTGATTACCGGATGCGATGGAAGGACCAATACCTGTCTCTGCATTAATACATGCTGCCACGTTAGTTGTATGTGGAATAATATTAGGTGGTTTTGTATTTTGATGTTTTGAATTTTGATTTAGCTATTTTTATAGTATAATTTGTTGAGCAGTTGGAATAATAGTGTTAATGAGTCTATGTGTTTTTTATACGGTATATAGCATTTAGTACAATATGTCAAATAAGTTTTTCATTTTTTGTCGTCTTTGTTTAGATCTTTATCTAGGCTGTCTATTTTTTTGTTATCATATGTTTTACAAGGCATCATTGTTTATAGTAATAGGAATATGAATACATATATTTTTTGGTTTACAGGATTTAAGATGTTATTTTTTTATATATTTTTGTGGTTGTATCTTAGCAAG
>M01075:27:000000000-A4DAU:1:1101:20289:3839 1:N:0:9
AGAGTACACAGTTTGGATTACACATTTGATTACCGGATGCGATGGAAGGACCAATACCTGTCTCTGCATTAATACATGCTGCCACGTTAGTTGTATGTGGAATAATATTAGGTAGTTTTGTATTTTGATGTTTTGAATTTTGATTTAGCTATTTTTATAGTATAATTTGTTGAGCAGTTGGAATAATAGTGTTAATGAGTCTATGTGTTTTTTATCGGTATATAGCATTTAGTACAATATGTCAAATAAGTTTTTCATTTTTTTGTTGTCTTTGTTTAGATCTTTATCTAGGCTGTCTATTTTTTTGTTATCATATGTTTTACAAGGCATCATTGTTTATAGTAATAGGAATATGAATACATATATTTTTTGGTTTACAGGATTTAAGATGTTATTTTTTTATATATTTTTGTGGTTGTATTTTAGCAAG
>M01075:27:000000000-A4DAU:1:1101:18758:3853 1:N:0:9
AAAGTACACAGTTTGGATTACACATTTGATTACCGGATGCGATGGAAGGACCAATACCTGTCTCTGCATTAATACATGCTGCCACGTTAGTTGTATGTGGAATAATATTAGGTAGTTTTGTATTTTGATGTTTTGAATTTTGATTTAGCTATTTTTATAGTATAATTTGTTGAGCAGTTGGAATAATAGTGTTAATGAGTCTATGTGTTTTTTATCGGTATATAGCATTTAGTACAATATGTCAAATAAGTTTTTCATTTTTTTGTTGTCTTTGTTTAGATCTTTATCTAGGCTGTCTATTTTTTTGTTATCATATGTTTTACAAGGCATCATTGTTTATAGTAATAGGAATATGAATACATATATTTTTTGGTTTACAGGATTTAAGATGTTATTTTTTTATATATTTTTGTGGTTGTATTTTAGCAAG
>M01075:27:000000000-A4DAU:1:1101:17377:3879 1:N:0:9
AAAGTACACAGTTTGGATTACACATTTGATTACCGGATGCGATGGAAGGACCAATACCTGTCTCTGCATTAATACATGCTGCCACGTTAGTTGTATGTGGAATAATATTAGGTAGTTTTGTATTTTGATGTTTTGAATTTTGATTTAGCTATTTTTATAGTATAATTTGTTGAGCAGTTGGAATAATAGTGTTAATGAGTCTATGTGTTTTTTATCGGTATATAGCATTTAGTACAATATGTCAAATAAGTTTTTCATTTTTTTGTTGTCTTTGTTTAGATCTTTATCTAGGCTGTCTATTTTTGTGTTATCATATGTTTTACAAGGCATCATTGTTTATAGTAATAGGAATATGAATACATATATTTTTTGGTTTACAGGATTTAAGATGTTATTTTTTTATATATTTTTGTGGTTGTATTTTAGCAAG
>M01075:27:000000000-A4DAU:1:1101:20924:3889 1:N:0:9
AGAGTACACAGTTTGGGTTACACATTTGATTACCGGATGCGATGGAAGGACCAATACCTGTCTCTGCATTAATACATGCTGCCACGTTAGTTGTATGTGGAATAATATTAGGTAGTTTTGTATTTTGATGTTTTGAATTTTGATTTAGCTATTTTTATAGTATAATTTGTTGAGCAGTTGGAATAATAGTGTTAATGAGTCTATGTGTTTTTTATCGGTATATAGCATTTAGTACAATATGTCAAATAAGTTTTTCATTTTTTTGTTGTCTTTGTTTAGATCTTTATCTAGGCCGTCTATTTTTTTGTTATCATATGTTTTACAAGGCATCATTGTTTATAGTAATAGGAATATGAATACATATATTTTTTGGTTTACAGGATTTAAGATGTTATTTTTTTATATATTTTTGTGGTTGTATCTTAGCAAG
>M01075:27:000000000-A4DAU:1:1101:10123:3892 1:N:0:9
AGAGTACACAGTTTGGATTGCACATTTGATTACCGGATGCGATGGAAGGACCAATACCTGTCTCTGCATTAATACATGCTGCCACGTTAGTTGTATGTGGAATAATATTAGGTAGTCTTGTATTTTGATGTTTTGAATTTTGATTTAGCTATTTTTATAGTATAATTTGTTGAGCAGTTGGAATAATAGTGTTAATGAGTCTATGTGTTTTTTATCGGTATATAGCATTTAGTACAATATGTCAAATAAGTTTTTCATTTTTTTGTTGTCTTTGTTTAGATCTTTATCTAGGCTGTCTATTTTTTTGTTATCATATGTTTTACAAGGCATCATTGTTTATAGTAATAGGAATATGAATACATATATTTTTTGGTTTACAGGATTTAAGATGTTATTTTTTTATATATTTTTGTGGTTGTATTTTAGCAAG
>M01075:27:000000000-A4DAU:1:1101:18638:3941 1:N:0:9
AGAGTACACAGTTTGGATTGCACATTTGATTACCGGATGCGATGGAAGGACCAATACCTGTCTCTGCATTAATACATGCTGCCACGTTAGTTGTATGTGGAATAATATTAGGTAGTTTTGTATTTTGATGTTTTGAATTTTGATTTAGCTATTTTTATAGTATAATTTGTTGAGCAGTTGGAATAATAGTGTTAATGAGCCTATGTGTTTTTTATCGGTATATAGCATTTAGTACAATATGTCAAATAAGTTTTTCATTTTTTTGTTGTCTTTGTTTAGATCTTTATCTAGGCTGTCTATTTTTTTGTTATCATATGTTTTACAAGGCATCATTGTTTATAGTAATAGGAATATGAATACATATATTTTTTGGTTTACAGGATTTAAGATGTTATTTTTTTATATATTTTTGTGGTTGTATTTTAGCAAG
>M01075:27:000000000-A4DAU:1:1101:12313:3955 1:N:0:9
AAAGTACACAGTTTGGATTACACATTTGATTACCGGATGCGATGGAAGGACCAATACCTGTCTCTGCATTAATACATGCTGCCACGTTAGTTGTATGTGGAATAATATTAGGTAGTTTTGTATTTTGATGTTTTGAATTTTGATTTAGCTATTTTTATAGTATAATTTGTTGAGCAGTTGGAATAATAGTGTTAATGAGTCTATGTGTTTTTTATCGGTATATAGCATTTAGTACAATATGTCAAATAAGTTTTTCATTTTTTTGTTGTCTTTGTTTAGATCTTTATCTAGGCTGTCTATTTTTTTGTTATCATATGTTTTACAAGGCATCATTGTTTATAGTAATAGGAATATGAATACATATATTTTTTGGTTTACAGGATTTAAGATGTTATTTTTTTATATATTTTTGTGGTTGTATTTTAGCAAG
>M01075:27:000000000-A4DAU:1:1101:22170:3960 1:N:0:9
AGAGTACACAGTTTGGATTACACATTTGATTACCGGATGCGATGGAAGGACCAATACCTGTCTCTGCATTAATACATGCTGCCACGTTAGTTGTATGTGGAATAATATTAGGTAGTTTTGTATTTTGATGTTTTGAATTTTGATTTAGCTATTTTTATAGTATAATTTGTTGAGCAGTTGGAATAATAGTGTTAATGAGTCTATGTGTTTTTTATACGGTATATAGCATTTAGTACAATATGTCAAATAAGTTTTTCATTTTTTTGTTGTCTTTGTTTAGATCTTTAGCTAGGCTGTCTATTTTTTGTTATCATATGTTTTACAAGGCATCATTGTTTATAGTAATAGGAATATGAATACATATATTTTTTGGTTTACAGGATTTAAGATGTTATTTTTTTATATATTTTTGTGGTTGTATTTTAGCAAG
>M01075:27:000000000-A4DAU:1:1101:13928:3972 1:N:0:9
AAAGTACACAGTTTGGATTACATATTTGATTACCGGATGCGATGGAAGGACCAATACCTGTCTCTGCATTAATACATGCTGCCACGTTAGTTGTATGTGGAATAATATTAGGTAGTTTTGTATTTTGATGTTTTGAATTTTGATTTAGCTATTTTTATAGTATAATTTGTTGAGCAGTTGGAATAATAGTGTTAATGAGTCTATGTGTTTTTTATCGGTATATAGCATTTAGTACAATATGTCAAATAAGTTTTTCATTTTTTTGTTGTCTTTGTTTAGATCTTTATCTAGGCTGTCTATTTTTTTGTTATCATATGTTTTACAAGGCATCATTGTTTATAGTAATAGGAATATGAATACATATATTTTTTGGTTTACAGGATTTAAGATGTTATTTTTTTATATATTTTTGTGGTTGTATTTTAGCAAG
>M01075:27:000000000-A4DAU:1:1101:12316:3973 1:N:0:9
AAAGTACACAGTTTGGATTACACATTTGATTACCGGATGCGATGGAAGGACCAATACCTGTCTCTGCATTAATACATGCTGCCACGTTAGTTGTATGTGGAATAATATTAGGTAGTTTTGTATTTTGATGTTTTGAATTTTGATTTAGCTATTTTTATAGTATAATTTGTTGAGCAGTTGGAATAATAGTGTTAATGAGTCTATGTGTTTTTTATCGGTATATAGCATTTAGTACAATATGTCAAATAAGTTTTTCATTTTTTTGTTGTCTTTGTTTAGATCTTTATCTAGGCTGTCTATTTTTTTGTTATCATATGTTTTACAAGGCATCATTGTTTATAGTAATAGGAATATGAATACATATATTTTTTGGTTTACAGGATTTAAGATGTTATTTTTTTATATATTTTTGTGGTTGTATTTTAGCAAG
>M01075:27:000000000-A4DAU:1:1101:10083:3998 1:N:0:9
AGAGTACACAGTTTGGATTACACATTTGATTACCGGATGCGATGGAAGGACCAATACCTGTCTCTGCATTAATACATGCTGCCACGTTAGTTGTATGTGGAATAATATTAGGTAGTTTTGTATTTTGATGTTTTGAATTTTGATTTAGCTATTTTTATAGTATAATTTGTTGAGCAGTTGGAATAATAGTGTTAATGAGTCTATGTGTTTTTTATCGGTATATAGCATTTAGTACAATATATCAAATAAGTTTTTCATTTTTTTGTTGTCTTTGTTTAGATCTTTATCTAGGCTGTCTATTTTTTTGTTATCATATGTTTTACAAGGCATCATTGTTTATAGTAATAGGAATATGAATACATATATTTTTTGGTTTACAGGATTTAAGATGTTATTTTTTTATATATTTTTGTGGTTGTATTTTAGCAAG
>M01075:27:000000000-A4DAU:1:1101:23123:4057 1:N:0:9
AAAGTACACAGTTTGGGTTACACATTTGATTACCGGATGCGATGGAAGGACCAATACCTGTCTCTGCATTAATACATGCTGCCACGTTAGTTGTATGTGGAATAATATTAGGTAGTTTTGTATTTTGATGTTTTGAATTTTGATTTAGCTATTTTTATAGTATAATTTGTTGAGCAGTTGGAATAATAGTGTTAATGAGTCTATGTGTTTTTTATCGGTATATAGCATTTAGTACAATATGTCAAATAAGTTTTTCATTTTTTTGTTGTCTTTGTTTAGATCTTTATCTAGGCTGTCTATTTTTTTGTTATCATATGTTTTACAAGGCATCATTGTTTATAGTAATAGGAATATGAATACATATATTTTTTGGTTTACAGGATTTAAGATGTTATTTTTTTATATATTTTTGTGGTTGTATTTTAGCAAG
>M01075:27:000000000-A4DAU:1:1101:9810:4062 1:N:0:9
AGAGTACACAGTTTGGATTGCACATTTGATTACCGGATGCGATGGAAGGACCAATACCTGTCTCTGCATTAATACATGCTGCCACGTTAGTTGTATGTGGAATAATATTAGGTAGTTTTGTATTTTGATGTTTTGAATTTTGATTTAGCTATTTTTATAGTATAATTTGTTGAGCAGTTGGAATAATAGTGTTAATGAGTCTATGTGTTTTTTATCGGTATATAGCATTTAGTACAATATGTCAAATAAGTTTTTCATTTTTTTGTTGTCTTTGTTTAGATCTTTATCTAGGCTGTCTATTTTTTTGTTATCATATGTTTTACAAGGCATCATTGTTTATAGTAATAGGAATATGAATACATATATTTTTTGGTTTACAGGATTTAAGATGTTATTTTTTTATATATTTTTGTGGTTGTATTTTAGCAAG
>M01075:27:000000000-A4DAU:1:1101:13353:4068 1:N:0:9
AGAGTACACAGTTTGGGTTACACATTTGATTACCGGATGCGATGGAAGGACCAATACCTGTCTCTGCATTAATACATGCTGCCACGTTAGTTGTATGTGGAATAATATTAGGTAGTTTTGTATTTTGATGTTTTGAATTTTGATTTAGCTATTTTTATAGTATAATTTGTTGAGCAGTTGGAATAATAGTGTTAATGAGTCTATGTGTTTTTTATCGGTATATAGCATTTAGTACAATATGTCAAATAAGTTTTTCATTTTTTTGTTGTCTTTGTTTAGATCTTTATCTAGGCTGTCTATTTTTTTGTTATCATATGTTTTACAAGGCATCATTGTTTATAGTAATAGGAATATGAATACATATATTTTTTGGTTTACAGGATTTAAGATGTTATTTTTTTATATATTTTTGTGGTTGTATTTTAGCAAG
>M01075:27:000000000-A4DAU:1:1101:21731:4113 1:N:0:9
AAAGTACACAGTTTGGATTACACATTTGATTACCGGATGCGATGGAAGGACCAATACCTGTCTCTGCATTAATACATGCTGCCACGTTAGTTGTATGTGGAATAATATTAGGTAGTTTTGTATTTTGATGTTTTGAATTTTGATTTAGCTATTTTTATAGTATAATTTGTTGAGCAGTTGGAATAATAGTGTTAATGAGTCTATGTGTTTTTTATCGGTATATAGCATTTAGTACAATATGTCAAATAAGTTTTTCATTTTTTTGTTGTCTTTGTTTAGATCTTTATCTAGGCTGTCTATTTTTTTGTTATCATATGTTTTACAAGGCATCATTGTTTATAGTAATAGGAATATGAATACATATATTTTTTGGTTTACAGGATTTAAGATGTTATTTTTTTATATATTTTTGTGGTTGTATTTTAGCAAG
>M01075:27:000000000-A4DAU:1:1101:23045:4117 1:N:0:9
AGAGTACACAGTTTGGATTACATATTTGATTACCGGATGCGATGGAAGGACCAATACCTGTCTCTGCATTAATACATGCTGCCACGTTAGTTGTATGTGGAATAATATTAGGTAGTTTTGTATTTTGATGTTTTGAATTTTGATTTAGCTATTTTTATAGTATAATTTGTTGAGCAGTTGGAATAATAGTGTTAATGAGTCTATGTGTTTTTTATCGGTATATAGCATTTAGTACAATATGTCAAATAAGTTTTTCATTTTTTTGTTGTCTTTGTTTAGATCTTTATCTAGGCTGTCTATTTTTTTGTTATCATATGTTTTACAAGGCATCATTGTTTATAGTAATAGGAATATGAATACATATATTTTTTGGTTTACAGGATTTAAGATGTTATTTTTTTATATATTTTTGTGGTTGTATTTTAGCAAG
>M01075:27:000000000-A4DAU:1:1101:11460:4135 1:N:0:9
AGAGTACACAGTTTGGGTTGCACATTTGATTACCGGATGCGATGGAAGGACCAATACCTGTCTCTGCATTAATACATGCTGCCACGTTAGTTGTATGTGGGATAATATTAGGTAGTTTTGTATTTTGATGTTTTGAATTTTGATTTAGCTATTTTTATAGTATAATTTGTTGAGCGGTTGGAATAATAGTGTTAATGAGTCTATGTGTTTTTTATCGGTATATAGCATTTAGTACAATATGTCAAATAAGTTTTTCATTTTTTTGTTGTCTTTGTTTAGATCTTTATCTAGGCTGTCTATTTTTTTGTTATCATATGTTTTACAAGGCATCATTGTTTATAGTAATAGGAATATGAATACATATATTTTTTGGTTTACAGGATTTAAGATGTTATTTTTTTATATATTTTTGTGGTTGTATTTTGGCAAG
>M01075:27:000000000-A4DAU:1:1101:8710:4137 1:N:0:9
AAAGTACACAGTTTGGGTTACACATTTGATTACCGGATGCGATGGAAGGACCAATACCTGTCTCTGCATTAATACATGCTGCCACGTTAGTTGTATGTGGAATAATATTAGGTAGTTTTGTATTTTGATGTTTTGAATTTTGATTTAGCTATTTTTATAGTATAATTTGTTGAGCAGTTGGAATAATAGTGTTAATGAGTCTATGTGTTTTTTATCGGTATATAGCATTTAGTACAATATGTCAAATAAGTTTTTCATTTTTTTGTTGTCTTTGTTTAGATCTTTATCTAGGCTGTCTATTTTTTTGTTATCATATGTTTTACAAGGCATCATTGTTTATAGTAATAGGAATATGAATACATATATTTTTTGGTTTACAGGATTTAAGATGTTATTTTTTTATATATTTTTGTGGTTGTATTTTAGCAAG
>M01075:27:000000000-A4DAU:1:1101:18276:4154 1:N:0:9
AAAGTACACAGTTTGGATTGCACATTTGATTACCGGATGCGATGGAAGGACCAATACCTGTCTCTGCATTAATACATGCTGCCACGTTAGTTGTATGTGGAATAATATTAGGTAGTTTTGTATTTTGATGTTTTGAATTTTGATTTAGCTATTTTTATAGTATAATTTGTTGAGCAGTTGGAATAATAGTGTTAATGAGTCTATGTGTTTTTTATCGGTATATAGCATTTAGTACAATATGTCAAATAAGTTTTTCATTTTTTTGTTGTCTTTGTTTAGATCTTTATCTAGGCTGTCTATTTTTTTGTTATCATATGTTTTACAAGGCATCATTGTTTATAGTAATAGGAATATGAATACATATATTTTTTGGTTTACAGGATTTAAGATGTTATTTTTTTATATATTTTTGTGGTTGTATTTTAGCAAG
>M01075:27:000000000-A4DAU:1:1101:14989:4154 1:N:0:9
AAAGTACACAGTTTGGATTGCACATTTGATTACCGGATGCGATGGAAGGACCAATACCTGTCTCTGCATTAATACATGCTGCCACGTTAGTTGTATGTGGAATAATATTAGGTAGTTTTGTATTTTGATGTTTTGAATTTTGATTTAGCTATTTTTATAGTATAATTTGTTGAGCAGTTGGAATAATAGTGTTAATGAGTCTATGTGTTTTTTATCGGTATATAGCATTTAGTACAATATGTCAAATAAGTTTTTCATTTTTTTGTTGTCTTTGTTTAGATCTTTATCTAGGCTGTCTATTTTTTTGTTATCATATGTTTTACAAGGCATCATTGTTTATAGTAATAGGAATATGAATACATATATTTTTTGGTTTACAGGATTTAAGATGTTATTTTTTTATATATTTTTGTGGTTGTATTTTAGTAAG
>M01075:27:000000000-A4DAU:1:1101:18286:4171 1:N:0:9
AAAGTACACAGTTTGGATTGCACATTTGATTACCGGATGCGATGGAAGGACCAATACCTGTCTCTGCATTAATACATGCTGCCACGTTAGTTGTATGTGGAATAATATTAGGTAGTTTTGTATTTTGATGTTTTGAATTTTGATTTAGCTATTTTTATAGTATAATTTGTTGAGCAGTTGGAATAATAGTGTTAATGAGTCTATGTGTTTTTTATCGGTATATAGCATTTAGTACAATATGTCAAATAAGTTTTTCATTTTTTTGTTGTCTTTGTTTAGATCTTTATCTAGGCTGTCTATTTTTTTGTTATCATATGTTTTACAAGGCATCATTGTTTATAGTAATAGGAATATGAATACATATATTTTTTGGTTTACAGGATTTAAGATGTTATTTTTTTATATATTTTTGTGGTTGTATTTTAGCAAG
>M01075:27:000000000-A4DAU:1:1101:13824:4177 1:N:0:9
AGAGTACACAGTTTGGATTACACATTTGATTACCGGATGCGATGGAAGGACCAATACCTGTCTCTGCATTAATACATGCTGCCACGTTAGTTGTATGTGGAATAATATTAGGTAGTTTTGTATTTTGATGTTTTGAATTTTGATTTAGCTATTTTTATAGTATAATTTGTTGAGCAGTTGGAATAATAGTGTTAATGAGTCTATGTGTTTTTTATCGGTATATAGCATTTAGTACAATATGTCAAATAAGTTTTTCATTTTTTTGTTGTCTTTGTTTAGATCTTTATCTAGGCTGTCTATTTTTTTGTTATCATATGTTTTACAAGGCATCATTGTTTATAGTAATAGGAATATGAATACATATATTTTTTGGTTTACAGGATTTAAGATGTTATTTTTTTATATATTTTTGTGGTTGTATTTTAGCAAG
>M01075:27:000000000-A4DAU:1:1101:17651:4182 1:N:0:9
AGAGTACACAGTTTGGATTACACATTTGATTACCGGATGCGATGGAAGGACCAATACCTGTCTCTGCATTAATACATGCTGCCACGTTAGTTGTATGTGGAATAATATTAGGTAGTTTTGTATTTTGATGTTTTGAATTTTGATTTAGCTATTTTTATAGTATAATTTGTTGAGCAGTTGGAATAATAGTGTTAATGAGTCTATGTGTTTTTTATCGGTATATAGCATTTAGTACAATATGTCAAATAAGTTTTTCATTTTTTTGTTGTCTTTGTTTAGATCTTTATCTAGGCTGTCTATTTTTTTGTTATCATATGTTTTACAAGGCATCATTGTTTATAGTAATAGGAATATGAATACATATATTTTTTGGTTTACAGGATTTAAGATGTTATTTTTTTATATATTTTTGTGGTTGTATTTTAGCAAG
>M01075:27:000000000-A4DAU:1:1101:21550:4184 1:N:0:9
AAAGTACATAGTTTGGATTACACATTTGATTACCGGATGCGATGGAAGGACCAATACCTGTCTCTGCATTAATACATGCTGCCACGTTAGTTGTATGTGGAATAATATTAGGTAGTTTTGTATTTTGATGTTTTGAATTTTGATTTAGCTATTTTTATAGTATAATTTGTTGAGCAGTTGGAATAATAGTGTTAATGAGTCTATGTGTTTTTTATCGGTATATAGCATTTAGTACAATATGTCAAATAAGTTTTTCATTTTTTTGTTGTCTTTGTTTAGATCTTTATCTAGGCTGTCTATTTTTTTGTTATCATATGTTTTACAAGGCATCATTGTTTATAGTAATAGGAATATGAATACATATATTTTTTGGTTTACAGGATTTAAGATGTTATTTTTTTATATATTTTTGTGGTTGTATTTTAGCAAG
>M01075:27:000000000-A4DAU:1:1101:19988:4235 1:N:0:9
AAAGTACACAGTTTGGGTTACACATTTGATTACCGGATGCGATGGAAGGACCAATACCTGTCTCTGCATTAATACATGCTGCCACGTTAGTTGTATGTGGAATAATATTAGGTAGTTTTGTATTTTGATGTTTTGAATTTTGATTTAGCTATTTTTATAGTATAATTTGTTGAGCAGTTGGAATAATAGTGTTAATGAGTCTATGTGTTTTTTATCGGTATATAGCATTTAGTACAATATGTCAAATAAGTTTTTCATTTTTTTGTTGTCTTTGTTTAGATCTTTATCTAGGCTGTCTATTTTTTTGTTATCATATGTTTTACAAGGCATCATTGTTTATAGTAATAGGAATATGAATACATATATTTTTTGGTTTACAGGATTTAAGATGTTATTTTTTTATATATTTTTGTGGTTGTATTTTAGCAAG
>M01075:27:000000000-A4DAU:1:1101:8063:4248 1:N:0:9
AAAGTACACAGTTTGGATTGCACATTTGATTACCGGATGCGATGGAAGGACCAATACCTGTCTCTGCATTAATACATGCTGCCACGTTAGTTGTATGTGGAATAATATTAGGTAGTTTTGTATTTTGATGTTTTGAATTTTGATTTAGCTATTTTTATAGTATAATTTGTTGAGCAGTTGGAATAATAGTGTTAATGAGTCTATGTGTTTTTTATCGGTATATAGCATTTAGTACAATATGTCAAATAAGTTTTTCATTTTTTTGTTGTCTTTGTTTAGATCTTTATCTAGGCTGTCTATTTTTTTGTTATCATATGTTTTACAAGGCATCATTGTTTATAGTAATAGGAATATGAATACATATATTTTTTGGTTTACAGGATTTAAGATGTTATTTTTTTATATATTTTTGTGGTTGTATTTTAGCAAG
>M01075:27:000000000-A4DAU:1:1101:21695:4269 1:N:0:9
AAAGTACACAGTTTGGATTACACATTTGATTACCGGATGCGATGGAAGGACCAATACCTGTCTCTGCATTAATACATGCTGCCACGTTAGTTGTATGTGGAATAATATTAGGTAGTTTTGTATTTTGATGTTTTGAATTTTGATTTAGCTATTTTTATAGTATAATTTGTTGAGCAGTTGGAATAATAGTGTTAATGAGTCTATGTGTTTTTTATCGGTATATAGCATTTAGTACAATATGTCAAATAAGTTTTTCATTTTTTTGTTGTCTTTGTTTAGATCTTTATCTAGGCTGTCTATTTTTTTGTTATCATATGTTTTACAAGGCATCATTGTTTATAGTAATAGGAATACGAATACATATATTTTTTGGTTTACAGGATTTAAGATGTTATTTTTTTATATATTTTTGTGGTTGTATCTTAGCAAG
>M01075:27:000000000-A4DAU:1:1101:15414:4311 1:N:0:9
AAAGTACACAGTTTGGATTACACATTTGATTACCGGATGCGATGGAAGGACCAATACCTGTCTCTGCATTAATACATGCTGCCACGTTAGTTGTATGTGGAATAATATTAGGTAGTTTTGTATTTTGATGTTTTGAATCTTGATTTAGCTATTTTTATAGTATAATTTGTTGAGCAGTTGGAATAATAGTGTTAATGAGTCTATGTGTTTTTTATCGGTATATAGCATTTAGTACAATATGTCAAATAAGTTTTTCATTTTTTTGTTGTCTTTGTTTAGATCTTTATCTAGGCTGTCTATTTTTTTGTTATCATATGTTTTACAAGGCATCATTGTTTATAGTAATAGGAATATGAATACATATATTTTTTGGTTTACAGGATTTAAGATGTTATTTTTTTATATATTTTTGTGGTTGTATTTTAGCAAG
>M01075:27:000000000-A4DAU:1:1101:20241:4316 1:N:0:9
AAAGTACACAGTTTGGGTTACACATTTGATTACCGGATGCGATGGAAGGACCAATACCTGTCTCTGCATTAATACATGCTGCCACGTTAGTTGTATGTGGAATAATATTAGGTAGTTTTGTATTTTGATGTTTTGAATTTTGATTTAGCTATTTTTATAGTATAATTTGTTGAGCAGTTGGAATAATAGTGTTAATGAGTCTATGTGTTTTTTATCGGTATATAGCATTTAGTACAATATGTCAAATAAGTTTTTCATTTTTTTGTTGTCTTTGTTTAGATCTTTATCTAGGCTGTCTATTTTTTTGTTATCATATGTTTTACAAGGCATCATTGTTTATAGTAATAGGAATATGAATACATATATTTTTTGGTTTACAGGATTTAAGATGTTATCTTTTTATATATTTTTGTGGTTGTATTTTAGCAAG
>M01075:27:000000000-A4DAU:1:1101:12484:4321 1:N:0:9
AGAGTACACAGTTTGGATTACACATTTGATTACCGGATGCGATGGAAGGACCAATACCTGTCTCTGCATTAATACATGCTGCCACGTTAGTTGTATGTGGAATAATATTAGGTAGTTTTGTATTTTGATGTTTTGAATTTTGATTTAGCTATTTTTATAGTATAATTTGTTGAGCAGTTGGAATAATAGTGTTAATGAGTCTATGTGTTTTTTATCGGTATATAGCATTTAGTACAATATGTCAAATAAGTTTTTCATTTTTTTGTTGTCTTTGTTTAGATCTTTATCTAGGCTGTCTATTTTTTTGTTATCATATGTTTTACAAGGCATCATTGTTTATAGTAATAGGAATATGAATACATATATTTTTTGGTTTACAGGATTTAAGATGTTATTTTTTTATATATTTTTGTGGTTGTATCTTAGCAAG
>M01075:27:000000000-A4DAU:1:1101:20230:4331 1:N:0:9
AAAGTACACAGTTTGGGTTACACATTTGATTACCGGATGCGATGGAAGGACCAATACCTGTCTCTGCATTAATACATGCTGCCACGTTAGTTGTATGTGGAATAATATTAGGTAGTTTTGTATTTTGATGTTTTGAATTTTGATTTAGCTATTTTTATAGTATAATTTGTTGAGCAGTTGGAATAATAGTGTTAATGAGTCTATGTGTTTTTTATCGGTATATAGCATTTAGTACAATATGTCAAATAAGTTTTTCATTTTTTTGTTGTCTTTGTTTAGATCTTTATCTAGGCTGTCTATTTTTTTGTTATCATATGTTTTACAAGGCATCATTGTTTATAGTAATAGGAATATGAATACATATATTTTTTGGTTTACAGGATTTAAGATGTTATCTTTTTATATATTTTTGTGGTTGTATTTTAGCAAG
>M01075:27:000000000-A4DAU:1:1101:22995:4343 1:N:0:9
AAAGTACACAGTTTGGGTTACACATTTGATTACCGGATGCGATGGAAGGACCAATACCTGTCTCTGCATTAATACATGCTGCCACGTTAGTTGTATGTGGAATAATATTAGGTAGTTTTGTATTTTGATGTTTTGAATTTTGATTTAGCTATTTTTATAGTATAATTTGTTGAGCAGTTGGAATAATAGTGTTAATGAGTCTATGTGTTTTTTATCGGTATATAGCATTTAGTACAATATGTCAAATAAGTTTTTCATTTTTTTGTTGTCTTTGTTTAGATCTTTATCTAGGCTGTCTATTTTTTTGTTATCATATGTGTTACAAGGCATCATTGTTTATAGTAATAGGAATATGAATACATATATTTTTTGGTTTACAGGATTTAAGATGTTATTTTTTTATATATTTTTGTGGTTGTATTTTAGCAAG
>M01075:27:000000000-A4DAU:1:1101:21444:4364 1:N:0:9
AAAGTACACAGTTTGGATTACATATTTGATTACCGGATGCGGTGGAAGGACCAATACCTGTCTCTGCATTAATACATGCTGCCACGTTAGTTGTATGTGGAATAATATTAGGTAGTTTTGTATTTTGATGTTTTGAATTTTGATTTAGCTATTTTTATAGTATAATTTGTTGAGCAGTTGGAATAATAGTGTTAATGAGTCTATGTGTTTTTTATCGGTATATAGCATTTAGTACAATATGTCAAATAAGTTTTTCATTTTTTTGTTGTCTTTGTTTAGATCTTTATCTAGGCTGTCTATTTTTTTGTTATCATATGTTTTACAAGGCATCATTGTTTATAGTAATAGGAATATGAATACATATATTTTTTGGTTTACAGGATTTAAGATGTTATTTTTTTATATATTTTTGTGGTTGTATTTTAGCAAG
>M01075:27:000000000-A4DAU:1:1101:15869:4366 1:N:0:9
AGAGTACACAGTTTGGATTACACATTTGATTACCGGATGCGATGGAAGGACCAATACCTGTCTCTGCATTAATACATGCTGCCACGTTAGTTGTATGTGGAATAATATTAGGTAGTTTTGTATTTTGATGTTTTGAATTTTGATTTAGCTATTTTTATAGTATAATTTGTTGAGCAGTTGGAATAATAGTGTTAATGAGTCTATGTGTTTTTTATCGGTATATAGCATTTAGTACAATATGTCAAATAAGTTTTTCATTTTTTTGTTGTCTTTGTTTAGATCTTTATCTAGGCTGTCTATTTTTTTGTTATCATATGTTTTACAAGGCATCATTGTTTATAGTAATAGGAATATGAATACATATATTTTTTGGTTTACAGGATTTAAGATGTTATTTTTTTATATATTTTTGTGGTTGTATTTTAGCAAG
>M01075:27:000000000-A4DAU:1:1101:21454:4381 1:N:0:9
AAAGTACACAGTTTGGATTACATATTTGATTACCGGATGCGGTGGAAGGACCAATACCTGTCTCTGCATTAATACATGCTGCCACGTTAGTTGTATGTGGAATAATATTAGGTAGTTTTGTATTTTGATGTTTTGAATTTTGATTTAGCTATTTTTATAGTATAATTTGTTGAGCAGTTGGAATAATAGTGTTAATGAGTCTATGTGTTTTTTATCGGTATATAGCATTTAGTACAATATGTCAAATAAGTTTTTCATTTTTTTGTTGTCTTTGTTTAGATCTTTATCTAGGCTGTCTATTTTTTTGTTATCATATGTTTTACAAGGCATCATTGTTTATAGTAATAGGAATATGAATACATATATTTTTTGGTTTACAGGATTTAAGATGTTATTTTTTTATATATTTTTGTGGTTGTATTTTAGCAAG
>M01075:27:000000000-A4DAU:1:1101:14493:4414 1:N:0:9
AGAGTACACAGTTTGGGTTACACATTTGATTACCGGATGCGATGGAAGGACCAATACCTGTCTCTGCATTAATACATGCTGCCACGTTAGTTGTATGTGGAATAATATTAGGTAGTTTTGTATTTTGATGTTTTGAATTTTGATTTAGCTATTTTTATAGTATAATTTGTTGAGCAGTTGGAATAATAGTGTTAATGAGTCTATGTGTTTTTTATCGGTATATAGCATTTAGTACAATATGTCAAATAAGTTTTTCATTTTTTTGTTGTCTTTGTTTAGATCTTTATCTAGGCTGTCTATTTTTTTGTTATCATATGTTTTACAAGGCATCATTGTTTATAGTAATAGGAATATGAATACATATATTTTTTGGTTTACAGGATTTAAGATGTTATTTTTTTATATATTTTTGTGGTTGTATTTTAGCAAG
>M01075:27:000000000-A4DAU:1:1101:18977:4416 1:N:0:9
AGAGTACACAGTTTGGGTACACATTTGATTCCCTGATGCGATGGAAGGACCAATACCTGTCTCTGCATTAATACATGCTGCCACGTTAGTTGTATGTGGAATAATATTAGGTAGTTTTGTATTTTGATGTTTTGAATTTTGATTTAGCTATTTTTATAGTATAATTTGTTGAGCAGTTGGAATAATAGTGTTAATGAGTCTATGTGTTTTTTATACGGTATATAGCATTTAGTACAATATGTCAAATAAGTTTTTCATTTTTTTGTTGTCTTTGTTTAGATCTTTATCTAGGCTGTCTATTTTTTTGTTATCATATGTTTTACAAGGCGTCATTGTTTATAGTAATAGGAATATGAATACATATATTTTTTGGTTTACAGGATTTAAGATGTTATTTTTTTATATATTTTTGTGGTTGTATTTTAGCAAA
>M01075:27:000000000-A4DAU:1:1101:18964:4431 1:N:0:9
AGAGTACACAGTTTGGGTACACATTTGATTCCCTGATGCGATGGAAGGCCCAATACCTGTCTCTGCATTAATACATGCTGCCACGTTAGTTGTATGTGGAATAATATTAGGTAGTTTTGTATTTTGATGTTTTGAATTTTGATTTAGCTATTTTTATAGTATAATTTGTTGAGCAGTTGGAATAATAGTGTTAATGAGTCTATGTGTTTTTTATACGGTATATAGCATTTAGTACAATATGTCAAATAAGTTTTTCATTTTTTTGTTGTCTTTGTTTAGATCTTTATCTAGGCTGTCTATTTTTTTGTTATCATATGTTTTACAAGGCGTCATTGTTTATAGTAATAGGAATATGAATACATATATTTTTTGGTTTACAGGATTTAAGATGTTATTTTTTTATATATTTTTGTGGTTGTATTTTAGCAAA
>M01075:27:000000000-A4DAU:1:1101:9835:4439 1:N:0:9
AAAGTACACAGTTTGGGTTGCACATTTGATTACCGGATGCGATGGAAGGACCAATACCTGTCTCTGCATTAATACATGCTGCCACGTTAGTTGTATGTGGAATAATATTAGGTAGTTTTGTATTTTGATGTTTTGAATTTTGATTTAGCTATTTTTATAGTATAATTTGTTGAGCAGTTGGAATAATAGTGTTAATGAGTCTATGTGTTTTTTATCGGTATATAGCATTTAGTACAATATGTCAAATAAGTTTTTCATTTTTTTGTTGTCTTTGTTTAGATCTTTATCTAGGCTGTCTATTTTTTTGTTATCATATGTTTTACAAGGCATCATTGTTTATAGTAATAGGAATATGAATACATATATTTTTTGGTTTACAGGATTTAAGATGTTATTTTTTTATATATTTTTGTGGTTGTATTTTAGCAAG
>M01075:27:000000000-A4DAU:1:1101:8336:4445 1:N:0:9
AAAGTACACAGTTTGGATTACACATTTGATTACCGGATGCGATGGAAGGACCAATACCTGTCTCTGCATTAATACATGCTGCCACGTTAGTTGTATGTGGAATAATATTAGGTAGTTTTGTATTTTGATGTTTTGAATTTTGATTTAGCTATTTTTATAGTATAATTTGTTGAGCAGTTGGAATAATAGTGTTAATGAGTCTATGTGTTTTTTATCGGTATATAGCATTTAGTACAATATGTCAAATAAGTTTTTCATTTTTTTGTTGTCTTTGTTTAGATCTTTATCTAGGCTGTCTATTTTTTTGTTATCATATGTTTTACAAGGCATCATTGTTTATAGTAATAGGAATATGAATACATATATTTTTTGGTTTACAGGATTTAAGATGTTATTTTTTTATATATTTTTGTGGTTGTATTTTAGCAAG
>M01075:27:000000000-A4DAU:1:1101:12783:4470 1:N:0:9
AGAGTACACAGTTTGGATTACACATTTGATTACTGGATGCGATGGAAGGACCAATACCTGTCTCTGCATTAATACATGCTGCCACGTTAGTTGTATGTGGAATAATATTAGGTAGTTTTGTATTTTGATGTTTTGAATTTTGATTTAGCTATTTTTATAGTATAATTTGTTGAGCAGTTGGAATAATAGTGTTAATGAGTCTATGTGTTTTTTATCGGTATATAGCATTTAGTACAATATGTCAAATAAGTTTTTCATTTTTTTGTTGTCTTTGTTTAGATCTTTATCTAGGCTGTCTATTTTTTTGTTATCATATGTTTTACAAGGCATCATTGTTTATAGTAATAGGAATATGAATACATATATTTTTTGGTTTACAGGATTTAAGATGTTATTTTTTTATATATTTTTGTGGTTGTATTTTAGCAAG
>M01075:27:000000000-A4DAU:1:1101:14996:4482 1:N:0:9
AAAGTACACAGTTTGGATTACACATTTGATTACCGGATGCGATGGAAGGACCAATACCTGTCTCTGCATTAATACATGCTGCCACGTTAGTTGTATGTGGAATAATATTAGGTAGTTTTGTATTTTGATGTTTTGAACTTTGATTTAGCTATTTTTATAGTATAATTTGTTGAGCAGTTGGAATAATAGTGTTAATGAGTCTATGTGTTTTTTATCGGTATATAGCATTTAGTACAATATGTCAAATAAGTTTTTCATTTTTTTGTTGTCTTTGTTTAGATCTTTATCTAGGCTGTCTATTTTTTTGTTATCATATGTTTTACAAGGCATCATTGTTTATAGTAATAGGAATATGAATACATATATTTTTTGGTTTACAGGATTTAAGATGTTATTTTTTTATATATTTTTGTGGTTGTATTTTAGCAAG
>M01075:27:000000000-A4DAU:1:1101:14242:4487 1:N:0:9
AGAGTACACAGTTTGGATTACACATTTGATTACCGGATGCGATGGAAGGACCAATACCTGTCTCTGCATTAATACATGCTGCCACGTTAGTTGTATGTGGAATAATATTAGGTAGTTTTGTATTTTGATGTTTTGAATTTTGATTTAGCTATTTTTATAGTATAATTTGTTGAGCAGTTGGAATAATAGTGTTAATGAGTCTATGTGTTTTTTATCGGTATATAGCATTTAGTACAATATGTCAAATAAGTTTTTCATTTTTTTGTTGTCTTTGTTTAGATCTTTATCTAGGCTGTCTATTTTTTTGTTATCATATGTTTTACAAGGCATCATTGTTTATAGTAATAGGAATATGAATACATATATTTTTTGGTTTACAGGATTTAAGATGTTATTTTTTTATATATTTTTGTGGTTGTATTTTAGCAAG
>M01075:27:000000000-A4DAU:1:1101:12501:4488 1:N:0:9
AGAGTACACAGTTTGGATTGCACATTTGATTACCGGATGCGATGGAAGGACCAATACCTGTCTCTGCATTAATACATGCTGCCACGTTAGTTGTATGTGGAATAATATTAGGTAGTTTTGTATTTTGATGTTTTGAATTTTGATTTAGCTATTTTTATAGTATAATTTGTTGAGCAGTTGGAATAATAGTGTTAATGAGTCTATGTGTTTTTTATCGGTATATAGCATTTAGTACAATATGTCAAATAAGTTTTTCATTTTTTTGTTGTCTTTGTTTAGATCTTTATCTAGGCTGTCTATTTTTTTGTTATCATATGTTTTACAAGGCATCATTGTTTATAGTAATAGGAATATGAATACATATATTTTTTGGTTTACAGGATTTAAGATGTTATTTTTTTATATATTTTTGTGGTTGTATTTTAGCAAG
>M01075:27:000000000-A4DAU:1:1101:9297:4488 1:N:0:9
AAAGTACACAGTTTGGATTGCACATTTGATTACCGGATGCGATGGAAGGACCAATACCTGTCTCTGCATTAATACATGCTGCCACGTTAGTTGTATGTGGAATAATATTAGGTAGTTTTGTATTTTGATGTTTTGAATTTTGATTTAGCTATTTTTATAGTATAATTTGTTGAGCAGTTGGAATAATAGTGTTAATGAGTCTATGTGTTTTTTATCGGTATACAGCATTTAGTACAATATGTCAAATAAGTTTTTCATTTTTTTGTTGTCTTTGTTTAGATCTTTATCTAGGCTGTCTATTTTTTTGTTATCATATGTTTTACAAGGCATCATTGTTTATAGTAATAGGAATATGAATACATATATTTTTTGGTTTACAGGATTTAAGATGTTATTTTTTTATATATTTTTGTGGTTGTATCTTAGCAAG
>M01075:27:000000000-A4DAU:1:1101:22192:4506 1:N:0:9
AGAGTACACAGTTTGGGTTACACATTTGATTACCGGATGCGATGGAAGGACCAATACCTGTCTCTGCATTAATACATGCTGCCACGTTAGTTGTATGTGGAATAATATTAGGTAGTTTTGTATTTTGATGTTTTGAATTTTGATTTAGCTATTTTTATAGTATAATTTGTTGAGCAGTTGGAATAATAGTGTTAATGAGTCTATGTGTTTTTTATCGGTATATAGCATTTAGTACAATATGTCAAATAAGTTTTTCATTTTTTTGTTGTCTTTGTTTAGATCTTTATCTAGGCTGTCTATTTTTTTGTTATCATATGTTTTACAAGGCTTCATTGTTTATAGTAATAGGAATATGAATACATATATTTTTTGGTTTACAGGATTTAAGATGTTATTTTTTTATATATTTTTGTGGTTGTATTTTAGCAAG
>M01075:27:000000000-A4DAU:1:1101:21581:4527 1:N:0:9
AAAGTACACGGTTTGGATTACACATTTGATTACCGGATGCGATGGAAGGACCAATACCTGTCTCTGCATTAATACATGCTGCCACGTTAGTTGTATGTGGAATAATATTAGGTAGTTTTGTATTTTGATGTTTTGAATTTTGATTTAGCTATTTTTATAGTATAATTTGTTGAGCAGTTGGAATAATAGTGTTAATGAGTCTATGTGTTTTTTATCGGTATATAGCATTTAGTACAATATGTCAAATAAGTTTTTCATTTTTTTGTTGTCTTTGTTTAGATCTTTATCTAGGCTGTCTATTTTTTTGTTATCATATGTTTTACAAGGCATCATTGTTTATAGTAATAGGAATATGAATACATATATTTTTTGGTTTACAGGATTTAAGATGTTATTTTTTTATATATTTTTGTGGTTGTATTTTAGCAAG
>M01075:27:000000000-A4DAU:1:1101:10189:4534 1:N:0:9
AGAGTACACAGTTTGGATTACACATTTGATTACCGGATGCGATGGAAGGACCAATACCTGTCTCTGCATTGATGCATGCTGCCACGTTAGTTGTATGTGGAATAATATTAGGTAGTTTTGTATTTTGATGTTTTGAATTTTGATTTAGCTATTTTTATAGTATAATTTGTTGAGCAGTTGGAATAATAGTGTTAATGAGTCTATGTGTTTTTTATCGGTATATAGCATTTAGTACAATATGTCAAATAAGTTTTTCATTTTTTTGTTGTCTTTGTTTAGATCTTTATCTAGGCTGTCTATTTTTTTGTTATCGTATGTTTTACAAGGCATCATTGTTTATAGTAATAGGAATATGAATACATATATTTTTTGGTTTACAGGATTTAAGATGTTATTTTTTTATATATTTTTGTGGTTGTATTTTAGCAAG
>M01075:27:000000000-A4DAU:1:1101:16904:4536 1:N:0:9
AGAGTACACAGTTTGGATTACACATTTGATTACCGGATGCGATGGAAGGACCAATACCTGTCTCTGCATTAATACATGCTGCCACGTTAGTTGTATGTGGAATAATATTAGGTAGTTTTGTATTTTGATGTTTTGAATTTTGATTTAGCTATTTTTATAGTATAATTTGTTGAGCAGTTGGAATAATAGTGTTAATGAGTCTATGTGTTTTTTATCGGTATATAGCATTTAGTACAATATGTCAAATAAGTTTTTCATTTTTTTGTTGTCTTTGTTTAGATCTTTATCTAGGCTGTCTATTTTTTTGTTATCATATGTTTTACAAGGCATCATTGTTTATAGTAATAGGAATATGAATACATATATTTTTTGGTTTACAGGATTTAAGATGTTATTTTTTTATATATTTTTGTGGTTGTATTTTAGCAAG
>M01075:27:000000000-A4DAU:1:1101:21571:4548 1:N:0:9
AAAGTACACGGTTTGGATTACACATTTGATTACCGGATGCGATGGAAGGACCAATACCTGTCTCTGCATTAATACATGCTGCCACGTTAGTTGTATGTGGAATAATATTAGGTAGTTTTGTATTTTGATGTTTTGAATTTTGATTTAGCTATTTTTATAGTATAATTTGTTGAGCAGTTGGAATAATAGTGTTAATGAGTCTATGTGTTTTTTATCGGTATATAGCATTTAGTACAATATGTCAAATAAGTTTTTCATTTTTTTGTTGTCTTTGTTTAGATCTTTATCTAGGCTGTCTATTTTTTTGTTATCATATGTTTTACAAGGCATCATTGTTTATAGTAATAGGAATATGAATACATATATTTTTTGGTTTACAGGATTTAAGATGTTATTTTTTTATATATTTTTGTGGTTGTATTTTAGCAAG
>M01075:27:000000000-A4DAU:1:1101:18321:4569 1:N:0:9
AAAGTACACAGTTTGGATTACACATTTGATTACCGGATGCGATGGAAGGACCAATACCTGTCTCTGCATTAATACATGCTGCCACGTTAGTTGTATGTGGAATAATATTAGGTAGTTTTGTATTTTGATGTTTTGAATTTTGATTTAGCTATTTTTATAGTATAATTTGTTGAGCAGTTGGAATAATAGTGTTAATGAGTCTATGTGTTTTTTATCGGTATATAGCATTTAGTACAATATGTCAAATAAGTTTTTCATTTTTTTGTTGTCTTTGTTTAGATCTTTATCTAGGCTGTCTATTTTTTTGTTATCATATGTTTTACAAGGCATCATTGTTTATAGTAATAGGAATATGAATACATATATTTTTTGGTTTACAGGATTTAAGATGTTATTTTTTTATATATTTTTGTGGTTGTATCTTAGCAAG
>M01075:27:000000000-A4DAU:1:1101:18879:4601 1:N:0:9
AGAGTACACAGTTTGGATTGCACATTTGATTACCGGATGCGATGGAAGGACCAATACCTGTCTCTGCATTAATACATGCTGCCACGTTAGTTGTATGTGGAATAATATTAGGTAGTTTTGTATTTTGATGTTTTGAATTTTGATTTAGCTATTTTTATAGTATAATTTGTTGAGCAGTTGGAATAATAGTGTTAATGAGTCTATGTGTTTTTTATCGGTATATAGCATTTAGTACAATATGTCAAATAAGTTTTTCATTTTTTTGTTGTCTTTGTTTAGATCTTTATCTAGGCTGTCTATTTTTTTGTTATCATATGTTTTACAAGGCATCATTGTTTATAGTAATAGGAATATGAATACATATATTTTTTGGTTTACAGGATTTAAGATGTTATTTTTTTATATATTTTTGTGGTTGTATTTTAGCAAG
>M01075:27:000000000-A4DAU:1:1101:22673:4613 1:N:0:9
AAAGTACACAGTTTGGATTACACATTTGATTACCGGATGCGATGGAAGGACCAATACCTGTCTCTGCATTAATACATGCTGCCACGTTAGTTGTATGTGGAATAATATTAGGTAGTTTTGTACTTTGATGTTTTGAATTTTGATTTAGCTATTTTTATAGTATAATTTGTTGAGCAGTTGGAATAATAGTGTTAATGAGTCTATGTGTTTTTTATCGGTATATAGCATTTAGTACAATATGTCAAATAAGTTTTTCATTTTTTTGTTGTCTTTGTTTAGATCTTTATCTAGGCTGTCTATTTTTTTGTTATCATATGTTTTACAAGGCATCATTGTTTATAGTAATAGGAATATGAATACATATATTTTTTGGTTTACAGGATTTAAGATGTTATTTTTTTATATATTTTTGTGGTTGTATCTTAGCAAG
>M01075:27:000000000-A4DAU:1:1101:15978:4624 1:N:0:9
AAAGTACACAGTTTGGGTTACACATTTGATTACCGGATGCGATGGAAGGACCAATACCTGTCTCTGCATTAATACATGCTGCCACGTTAGTTGTATGTGGAATAATATTAGGTAGTTTTGTATTTTGATGTTTTGAATTTTGATTTAGCTATTTTTATAGTATAATTTGTTGAGCAGTTGGAATAATAGTGTTAATGAGTCTATGTGTTTTTTATCGGTATATAGCATTTAGTACAATATGTCAAATAAGTTTTTCATTTTTTTGTTGTCTTTGTTTAGATCTTTATCTAGGCTGTCTATTTTTTTGTTATCATATGTTTTACAAGGCATCATTGTTTATAGTAATAGGAATATGAATACATATATTTTTTGGTTTACAGGATTTAAGATGTTATTTTTTTATATATTTTTGTGGTTGTATTTTAGCAAG
>M01075:27:000000000-A4DAU:1:1101:12914:4628 1:N:0:9
AAAGTACACAGTTTGGATTACACATTTGATTACCGGATGCGATGGAAGGACCAATACCTGTCTCTGCATTAATACATGCTGCCACGTTAGTTGTATGTGGAATAATATTAGGTAGTTTTGTATTTTGATGTTTTGAATTTTGATTTAGCTATTTTTATAGTATAATTTGTTGAGCAGTTGGAATAATAGTGTTAATGAGTCTATGTGTTTTTTATCGGTATATAGCATTTAGTACAATATGTCAAATAAGTTTTTCATTTTTTTGTTGTCTTTGTTTAGATCTTTATCTAGGCTGTCTATTTTTTTGTTATCATATGTTTTACAAGGCATCATTGTTTATAGTAATAGGAATATGAATACATATATTTTTTGGTTTACAGGATTTAAGATGTTATTTTTTTATATATTTTTGTAGTTGTATTTTAGCAAG
>M01075:27:000000000-A4DAU:1:1101:10432:4633 1:N:0:9
AAAGTACACAGTTTGGGTTACACATTTGATTACCGGATGCGATGGAAGGACCAATACCTGTCTCTGCATTAATACATGCTGCCACGTTAGTTGTATGTGGAATAATATTAGGTAGTTTTGTATTTTGATGTTTTGAATTTTGATTTAGCTATTTTTATAGTATAATTTGTTGAGCAGTTGGAATAATAGTGTTAATGAGTCTATGTGTTTTTTATCGGTATATAGCATTTAGTACAATATGTCAAATAAGTTTTTCATTTTTTTGTTGTCTTTGTTTAGATCTTTATCAAGGCTGTCTATTTTTTTGTTATCATATGTTTTACAAGGCATCATTGTTTATAGTAATAGGAATATGAATACATATATTTTTTGGTTTACAGGATTTAAGATGTTATTTTTTTATATATTTTTGTGGTTGTATTTTGGCAAG
>M01075:27:000000000-A4DAU:1:1101:12378:4645 1:N:0:9
AAAGTACACAGTTTGGATTGCACATTTGATTACCGGATGCGATGGAAGGACCAATACCTGTCTCTGCATTAATACATGCTGCCACGTTAGTTGTATGTGGAATAATATTAGGTAGTTTTGTATTTTGATGTTTTGAATTTTGATTTAGCTATTTTTATAGTATAATTTGTTGAGCAGTTGGAATAATAGTGTTAATGAGTCTATGTGTTTTTTATACGGTATATAGCATTTAGTACAATATGTCAAATAAGTTTTTCATTTTTTTGTTGTCTTTGTTTAGATCTTTATCTAGGCTGTCTATTTTTTTGTTATCATATGTTTTACAAGGCATCATTGTTTATAGTAATAGGAATATGAATACATATATTTTTTGGTTTACAGGATTTAAGATGTCATTTTTTTATATATTTTGTGGTTGTATTTTAGCAAG
>M01075:27:000000000-A4DAU:1:1101:7928:4659 1:N:0:9
AAAGTACACAGTTTGGATTGCACATTTGATTACCGGATGCGATGGAAGGACCAATACCTGTCTCTGCATTAATACATGCTGCCACGTTAGTTGTATGTGGAATAATATTAGGTAGTTTTGTATTTTGATGTTTTGAATTTTGATTTAGCTATTTTTATAGTATAATTTGTTGAGCAGTTGGAATAATAGTGTTAATGAGTCTATGTGTTTTTTATCGGTATATAGCATTTAGTACAATATGTCAAATAAGTTTTTCATTTTTTTGTTGTCTTTGTTTAGATCTTTATCTAGGCTGTCTATTTTTTTGTTATCATATGTTTTACAAGGCATCATTGTTTATAGTAATAGGAATATGAATACATATATTTTTTGGTTTACAGGATTTAAGATGTTATTTTTTTATACATTTTTGTGGTTGTATTTTAGCAAG
>M01075:27:000000000-A4DAU:1:1101:7911:4661 1:N:0:9
AAAGTACACAGTTTGGATTGCACATTTGATTACCGGATGCGATGGAAGGACCAATACCTGTCTCTGCATTAATACATGCTGCCACGTTAGTTGTATGTGGAATAATATTTGGTAGTTTTGTATTTTGATGTTTTGAATTTTGATTTAGCTATTTTTATAGTATAATTTGTTGAGCAGTTGGAATAATAGTGTTAATGAGTCTATGTGTTTTTTATCGGTATATAGCATTTAGTACAATATGTCAAATAAGTTTTTCATTTTTTTGTTGTCTTTGTTTAGATCTTTATCTAGGCTGTCTATTTTTTTGTTATCATATGTTTTACAAGGCATCATTGTTTATAGTAATAGGAATATGAATACATATATTTTTTGGTTTACAGGATTTAAGATGTTATTTTTTTATACATTTTTGTGGTTGTATTTTAGCAAG
>M01075:27:000000000-A4DAU:1:1101:13799:4672 1:N:0:9
AGAGTACACAGTTTGGATTACACATTTGATTACCGGATGCGATGGAAGGACCAATACCTGTCTCTGCATTAATACATGCTGCCACGTTAGTTGTATGTGGAATAATATTAGGTAGTTTTGTATTTTGATGTTTTGAATTTTGATTTAGCTATTTTTATAGTATAATTTGTTGAGCAGTTGGAATAATAGTGTTAATGAGTCTATGTGTTTTTTATCGGTATATAGCATTTAGTACAATATGTCAAATAAGTTTTTCATTTTTTTGTTGTCTTTGTTTAGATCTTTATCTAGGCTGTCTATTTTTTTGTTATCATATGTTTTACAAGGCATCATTGTTTATAGTAATAGGAATATGAATACATATATTTTTTGGTTTACAGGATTTAAGATGTTATTTTTTTATATATTTTTGTGGTTGTATTTTAGCAAG
>M01075:27:000000000-A4DAU:1:1101:21560:4695 1:N:0:9
AGAGTACACAGTTTGGATTGCACATTTGATTACCGGATGCGATGGAAGGACCAATACCTGTCTCTGCATTAATACATGCTGCCACGTTAGTTGTATGTGGAATAATATTAGGTAGTTTTGTATTTTGATGTTTTGAATTTTGATTTAGCTATTTTTATAGTATAATTTGTTGAGCAGTTGGAATAATAGTGTTAATGAGTCTATGTGTTTTTTATCGGTATATAGCATTTAGTACAATATGTCAAATAAGTTTTTCATTTTTTTGTTGTCTTTGTTTAGATCTTTATCTAGGCTGTCTATTTTTTTGTTATCATATGTTTTACAAGGCATCATTGTTTATAGTAATAGGAATATGAATACATATATTTTTTGGTTTACAGGATTTAAGATGTTATTTTTTTATATATTTTTGTGGTTGTATTTTAGCAAG
>M01075:27:000000000-A4DAU:1:1101:18252:4697 1:N:0:9
AAAGTACACAGTTTGGATTACACATTGATTACCGGATGCGATGGAAGGACCAATACCTGTCTCTGCATTAATACATGCTGCCACGTTAGTTGTATGTGGAATAATATTAGGTAGTTTTGTATTTTGATGTTTTGAATTTTGATTTAGCTATTTTTATAGTATAATTTGTTGAGCAGTTGGAATAATAGTGTTAATGAGTCTATGTGTTTTTTATACGGTATATAGCATTTAGTACAATATGTCAAATAAGTTTTTCATTTTTTTGTTGTCTTTGTTTAGATCTTTATCTAGGCTGTCTATTTTTTTGTTATCATATGTTTTACAAGGCATCATTGTTTATAGTAATAGGAATATGAATACATATATTTTTTGGTTTACAGGATTTAAGATGTTATTTTTTCATATATTTTTGTGGTTGTATTTTAGCAAG
>M01075:27:000000000-A4DAU:1:1101:23868:4701 1:N:0:9
AGAGTACACAGTTTGGATTGCACATTTGATTACCGGATGCGATGGAAGGACCAATACCTGTCTCTGCATTAATACATGCTGCCACGTTAGTTGTATGTGGAATAATATTAGGTAGTTTTGTATTTTGATGTTTTGAATTTTGATTTAGCTATTTTTATAGTATAATTTGTTGAGCAGTTGGAATAATAGTGTTAATGAGTCTATGTGTTTTTTATCGGTATATAGCATTTAGTACAGTATGTCAAATAAGTTTTTCATTTTTTTGTTGTCTTTGTTTAGATCTTTATCTAGGCTGTCTATTTTTTTGTTATCATATGTTTTACAAGGCATCATTGTTTATAGTAATAGGAATATGAATACATATATTTTTTGGTTTACAGGATTTAAGATGTTATTTTTTTATATATTTTTGTGGTTGTATTTTAGCAAG
>M01075:27:000000000-A4DAU:1:1101:23693:4706 1:N:0:9
AGAGTACACAGTTTGGGTTGCACATTTGATTACCGGATGCGATGGAAGGACCAATACCTGTCTCTGCATTAATACATGCTGCCACGTTAGTTGTATGTGGAATAATATTAGGTAGTTTTGTATTTTGATGTTTTGAATTTTGATTTAGCTATTTTTATAGTATAATTTGTTGAGCAGTTGGAATAATAGTGTTAATGAGTCTATGTGTTTTTTATCGGTATATAGCATTTAGTACAATATGTCAAATAAGTTTTTCATTTTTTTGTTGTCTTTGTTTAGATCTTTATCTAGGCTGTCTATTTTTTTGTTATCATATGTTTTACAAGGCATCATTGTTTATAGTAATAGGAATATGAATACATATATTTTTTGGTTTACAGGATTTAAGATGTTATTTTTTTATATATTTTTGTGGTTGTATTTTAGCAAG
>M01075:27:000000000-A4DAU:1:1101:13455:4716 1:N:0:9
AAAGTACACAGTTTGGGTTACACATTTGATTACCGGATGCGATGGAAGGACCAATACCTGTCTCTGCATTAATACATGCTGCCACGTTAGTTGTATGTGGAATAATATTAGGTAGTTTTGTATTTTGATGTTTTGAATTTTGATTTAGCTATTTTTATAGTATAATTTGTTGAGCAGTTGGAATAATAGTGTTAATGAGTCTATGTGTTTTTTATCGGTATATAGCATTTAGTACAATATGTCAAATAAGTTTTTCATTTTTTTGTTGTCTTTGTTTAGATCTTTATCTAGGCTGTCTATTTTTTTGTTATCATATGTTTTACAAGGCATCATTGTTTATAGTAATAGGAATATGAATACATATATTTTTTGGTTTACAGGATTTAAGATGTTATTTTTTTATATATTTTTGTGGTTGTATCTTAGCAAG
>M01075:27:000000000-A4DAU:1:1101:11312:4720 1:N:0:9
AAAGTACACAGTTTGGATTACACATTTGATTACCGGATGCGATGGAAGGACCAATACCTGTCTCTGCATTAATACATGCTGCCACGTTAGTTGTATGTGGAATAATATTAGGTAGTTTTGTATTTTGATGTTTTGAATTTTGATTTAGCTATTTTTATAGTATAATTTGTTGAGCAGTTGGAATAATAGTGTTAATGAGTCTATGTGTTTTTTATCGGTATATAGCATTTAGTACAATATGTCAAATAAGTTTTTCATTTTTTTGTTGTCTTTGTTTAGATCTTTATCTAGGCTGTCTATTTTTTTGTTATCATATGTTTTACAAGGCATCATTGTTTATAGTAATAGGAATATGAATACATATATTTTTTGGTTTACAGGATTTAAGATGTTATTTTTTTATATATTTTTGTGGTTGTATTTTAGCAAG
>M01075:27:000000000-A4DAU:1:1101:12322:4774 1:N:0:9
AAAGTACACAGTTTGGATTACATATTTGATTACCGGATGCGATGGAAGGACCAATACCTGTCTCTGCATTAATACATGCTGCCACGTTAGTTGTATGTGGAATAATATTAGGTAGTTTTGTATTTTGATGTTTTGAATTTTGATTTAGCTATTTTTATAGTATAATTTGTTGAGCAGTTGGAATAATAGTGTTAATGAGTCTATGTGTTTTTTATCGGTATATAGCATTTAGTACAATATGTCAAATAAGTTTTTCATTTTTTTGTTGTCTTTGTTTAGATCTTTATCTAGGCTGTCTATTTTTTTGTTATCATATGTTTTACAAGGCATCATTGTTTATAGTAATAGGAATATGAATACATATATTTTTTGGTTTACAGGATTTAAGATGTTATTTTTTTATATATTTTTGTGGTTGTATTTTAGCAAG
>M01075:27:000000000-A4DAU:1:1101:11857:4821 1:N:0:9
AGAGTACACAGTTTGGATTACACATTTGATTACCGGATGCGATGGAAAGACCAATACCTGTCTCTGCATTAATACATGCTGCCACGTTAGTTGTATGTGGAATAATATTAGGTAGTTTTGTATTTTGATGTTTTGAATTTTGATTTAGCTATTTTTATAGTATAATTTGTTGAGCAGTTGGAATAATAGTGTTAATGAGTCTATGTGTTTTTTATCGGTATATAGCATTTAGTACAATATGTCAAATAAGTTTTTCATTTTTTTGTTGTCTTTGTTTAGATCTTTATCTAGGCCGTCTATTTTTTTGTTATCATATGTTTTACAAGGCATCATTGTTTATAGTAATAGGAATATGAATACATATATTTTTTGGTTTACAGGATTTAAGATGTTATTTTTTTATATATTTTTGTGGTTGTATTTTAGCAAG
>M01075:27:000000000-A4DAU:1:1101:16075:4832 1:N:0:9
AAAGTACACAGTTTGGGCTGCACATCTGATTACCGGATGCGATGGAAGGACCAATACCTGTCTCTGCATTAATACATGCTGCCACGTTAGTTGTATGTGGAATAATATTAGGTAGTTTTGTATTTTGATGTTTTGAATTTTGATTTAGCTATTTTTATAGTATAATTTGTTGAGCAGTTGGAATAATAGTGTTAATGAGTCTATGTGTTTTTTATCGGTATATAGCATTTAGTACAATATGTCAAATAAGTTTTTCATTTTTTTGTTGTCTTTGTTTAGGTCTTTATCTAGGCTGTCTATTTTTTTGTTATCATATGTTTTACAAGGCATCATTGTTTATAGTAATAGGAATATGAATACATATATTTTTCGGTTTACAGGATTTAAGATGTTATTTTTTTATATATTTTTGTGGTTGTATTTTAGCAAG
>M01075:27:000000000-A4DAU:1:1101:11851:4839 1:N:0:9
AGAGTACACAGTTTGGATTACACATTTGATTACCGGATGCGATGGAAAGACCAATACCTGTCTCTGCATTAATACATGCTGCCACGTTAGTTGTATGTGGAATAATATTAGGTAGTTTTGTATTTTGATGTTTTGAATTTTGATTTAGCTATTTTTATAGTATAATTTGTTGAGCAGTTGGAATAATAGTGTTAATGAGTCTATGTGTTTTTTATCGGTATATAGCATTTAGTACAATATGTCAAATAAGTTTTTCATTTTTTTGTTGTCTTTGTTTAGATCTTTATCTAGGCCGTCTATTTTTTTGTTATCATATGTTTTACAAGGCATCATTGTTTATAGTAATAGGAATATGAATACATATATTTTTTGGTTTACAGGATTTAAGATGTTATTTTTTTATATATTTTTGTGGTTGTATTTTAGCAAG
>M01075:27:000000000-A4DAU:1:1101:12950:4855 1:N:0:9
AAAGTACACAGTTTGGGTTACACATTTGATTACCGGATGCGATGGAAGGACCAATACCTGTCTCTGCACTAATACATGCTGCCACGTTAGTTGTATGTGGAATAATATTAGGTAGTTTTGTATTTTGATGTTTTGAATTTTGATTTAGCTATTTTTATAGTATAATTTGTTGAGCAGTTGGAATAATAGTGTTAATGAGTCTATGTGTTTTTTATCGGTATATAGCATTTAGTACAATATGTCAAATAAGTTTTTCATTTTTTTGTTGTCTTTGTTTAGATCTTTATCTAGGCTGTCTATTTTTTTGTTATCATATGTTTTACAAGGCATCATTGTTTATAGTAATAGGAATATGAATACATATATTTTTTGGTTTACAGGATTTAAGATGTTATTTTTTTATATATTTTTGTGGTTGTATTTTAGCAAG
>M01075:27:000000000-A4DAU:1:1101:20337:4855 1:N:0:9
AAAGTACACAGTTTGGGTTACACATTTGATTACCGGATGCGATGGAAGGACCAATACCTGTCTCTGCATTAATACATGCTGCCACGTTAGTTGTATGTGGAATAATATTAGGTAGTTTTGTATTTTGATGTTTTGAATTTTGATTTAGCTATTTTTATAGTATAATTTGTTGAGCAGTTGGAATAATAGTGTTAATGAGTCTATGTGTTTTTTATCGGTATATAGCATTTAGTACAATATGTCAAATAAGTTTTTCATTTTTTTGTTGTCTTTGTTTAGATCTTTATCTAGGCTGTCTATTTTTTTGTTATCATATGTTTTACAAGGCATCATTGTTTATAGTAATAGGAATATGAATACATATATTTTTTGGTTTACAGGATTTAAGATGTTATTTTTTTATATATTTTTGTGGTTGTATCTTAGCAAG
>M01075:27:000000000-A4DAU:1:1101:20318:4866 1:N:0:9
AAAGTACACAGTTTGGGTTACACATTTGATTACCGGATGCGATGGAAGGACCAATACCTGTCTCTGCATTAATACATGCTGCCACGTTAGTTGTATGTGGAATAATATTAGGTAGTTTTGTATTTTGATGTTTTGAATTTTGATTTAGCTATTTTTATAGTATAATTTGTTGAGCAGTTGGAATAATAGTGTTAATGAGTCTATGTGTTTTTTATCGGTATATAGCATTTAGTACAATATGTCAAATAAGTTTTTCATTTTTTTGTTGTCTTTGTTTAGATCTTTATCTAGGCTGTCTATTTTTTTGTTATCATATGTTTTACAAGGCATCATTGTTTATAGTAATAGGAATATGAATACATATATTTTTTGGTTTACAGGATTTAAGATGTTATTTTTTTATATATTTTTGTGGTTGTATCTTAGCAAG
>M01075:27:000000000-A4DAU:1:1101:11277:4880 1:N:0:9
AGAGTACACAGTTTGGGTTACACATTTGATTACCGGATGCGATGGAAGGACCAATACCTGTCTCTGCATTAATACATGCTGCCACGTTAGTTGTATGTGGAATAATATTAGGTAGTTTTGTATTTTGATGTTTTGAATTTTGATTTAGCTGTTTTTATAGTATAATTTGTTGAGCAGTTGGAATAATAGTGTTAATGAGTCTATGTGTTTTTTATCGGTATATAGCATTTAGTACAATATGTCAAATAAGTTTTTCATTTTTTTGTTGTCTTTGTTTAGATCTTTATCTAGGCTGTCTATTTTTTTGTTATCATATGTTTTACAAGGCATCATTGTTTATAGTAATAGGAATATGAATACATATATTTTTTGGTTTACAGGATTTAAGATGTTATTTTTTTATATATTTTTGTGGTTGTATTTTAGCAAG
>M01075:27:000000000-A4DAU:1:1101:11324:4904 1:N:0:9
AGAGTACACAGTTTGGATTGCACATTTGATTACCGGATGCGATGGAAGGACCAATACCTGTCTCTGCATTAATACATGCTGCCACGTTAGTTGTATGTGGAATAATATTAGGTAGTTTTGTATTTTGATGTTTTGAATTTTGATTTAGCTATTTTTATAGTATAATTTGTTGAGCAGTTGGAATAATAGTGTTAATGAGTCTATGTGTTTTTTATCGGTATATAGCATTTAGTACAATATGTCAAATAAGTTTTTCATTTTTTTGTTGTCTTTGTTTAGATCTTTATCTAGGCTGTCTATTTTTTTGTTATCATATGTTTTACAAGGCATCATTGTTTATAGTAATAGGAATATGAATACATATATTTTTTGGTTTACAGGATTTAAGATGTTATTTTTTTATATATTTTTGTGGTTGTATTTTAGCAAG
>M01075:27:000000000-A4DAU:1:1101:9383:4925 1:N:0:9
AAAGTACACAGTTTGGGTTACACATTTGATTACCGGATGCGATGGAAGGACCAATACCTGTCTCTGCATTAATACATGCTGCCACGTTAGTTGTATGTGGAATAATATTAGGTAGTTTTGTATTTTGATGTTTTGAATTTTGATTTAGCTATTTTTATAGTATAATTTGTTGAGCAGTTGGAATAATAGTGTTAATGAGTCTATGTGTTTTTTATCGGTATATAGCATTTGGTACAATATGTCAAATAAGTTTTTCATTTTTTTGTTGTCTTTGTTTAGATCTTTATCTAGGCTGTCTATTTTTTTGTTATCATATGTTTTACAAGGCATCATTGTTTATAGTAATAGGAATATGAATACATATATTTTTTGGTTTACAGGATTTAAGATGTTATTTTTTTATATATTTTTGTGGTTGTATTTTAGCAAG
>M01075:27:000000000-A4DAU:1:1101:11486:4942 1:N:0:9
AGAGTACACAGTTTGGATTACACATTTGATTACCGGATGCGATGGAAGGACCAATACCTGTCTCTGCATTAATACATGCTGCCACGTTAGTTGTATGTGGAATAATATTAGGTAGTTTTGTATTTTGATGTTTTGAATTTTGATTTAGCTATTTTTATAGTATAATTTGTTGAGCAGTTGGAATAATAGTGTTAATGAGTCTATGTGTTTTTTATCGGTATATAGCATTTAGTACAATATGTCAAATAAGTTTTTCATTTTTTTGTTGTCTTTGTTTAGATCTTTATCTAGGCTGTCTATTTTTTTGTTATCATATGTTTTACAAGGCATCATTGTTTATAGTAATAGGAATATGAATACATATACTTTTTGGTTTACAGGATTTAAGATGTTATTTTTTTATATATTTTTGTGGTTGTATTTTAGCAAG
>M01075:27:000000000-A4DAU:1:1101:7402:4950 1:N:0:9
AGAGTACACAGTTTGGATTACACATTTGATTACCGGATGCGATGGAAGGACCAATACCTGTCTCTGCATTAATACATGCTGCCACGTTAGTTGTATGTGGAATAATATTAGGTAGTTTTGTATTTTGATGTTTTGAATTTTGATTTAGCTATTTTTATAGTATAATTTGTTGAGCAGTTGGAATAATAGTGTTAATGAGTCTATGTGTTTTTTATCGGTATATAGCATTTAGTACAATATGTCAAATAAGTTTTTCATTTTTTTGTTGTCTTTGTTTAGATCTTTATCTAGGCTGTCTATTTTTTTGTTATCATATGTTTTACAAGGCATCATTGTTTATAGTAATAGGAATATGAATACATATATTTTTTGGTTTACAGGATTTAAGATGTTATTTTTTTATATATTTTTGTGGTTGTATTTTAGCAAG
>M01075:27:000000000-A4DAU:1:1101:11473:4954 1:N:0:9
AGAGTACACAGTTTGGATTACACATTTGATTACCGGATGCGATGGAAGGACCAATACCTGTCTCTGCATTAATACATGCTGCCACGTTAGTTGTATGTGGAATAATATTAGGTAGTTTTGTATTTTGATGTTTTGAATTTTGATTTAGCTATTTTTATAGTATAATTTGTTGAGCAGTTGGAATAATAGTGTTAATGAGTCTATGTGTTTTTTATCGGTATATAGCATTTAGTACAATATGTCAAATAAGTTTTTCATTTTTTTGTTGTCTTTGTTTAGATCTTTATCTAGGCTGTCTATTTTTTTGTTATCATATGTTTTACAAGGCATCATTGTTTATAGTAATAGGAATATGAATACATATACTTTTTGGTTTACAGGATTTAAGATGTTATTTTTTTATATATTTTTGTGGTTGTATTTTAGCAAG
>M01075:27:000000000-A4DAU:1:1101:10450:4989 1:N:0:9
AAAGTACACAGTTTGGATTGCACATTTGATTACCGGATGCGATGGAAGGACCAATACCTGTCTCTGCATTAATACATGCTGCCACGTTAGTTGTATGTGGAATAATATTAGGTAGTTTTGTATTTTGATGTTTTGAATTTTGATTTAGCTATTTTTATAGTATAATTTGTTGAGCAGTTGGAATAATAGTGTTAATGAGTCTATGTGTTTTTTATCGGTATATAGCATTTAGTACAATATGTCAAATAAGTTTTTCATTTTTTTGTTGTCTTTGTTTAGATCTTTATCTAGGCTGTCTATTTTTTTGTTATCATATGTTTTACAAGGCATCATTGTTTATAGTAATAGGAATATGAATACATATATTTTTTGGTTTACAGGATTTAAGATGTTATTTTTTTATATATTTTTGTGGTTGTATCTTAGCAAG
>M01075:27:000000000-A4DAU:1:1101:16446:4991 1:N:0:9
AAAGTACACAGTTTGGGCTACACATTTGATTACCGGATGCGATGGAAGGACCAATACCTGTCTCTGCATTAATACATGCTGCCACGTTAGTTGTATGTGGAATAATATTAGGTAGTTTTGTATTTTGATGTTTTGAATTTTGATTTAGCTATTTTTATAGTATAATTTGTTGAGCAGTTGGAATAATAGTGTTAATGAGTCTATGTGTTTTTTATACGGTATATAGCATTTAGTACAATATGTCAAATAAGTTTTTCATTTTTTTGTTATCTTTGTTTAGATCTTTATCTAGGCTGTCTATTTTTTTGTTATCATATGTTTTACAAGGCATCATTGTTTATAGTAATAGGAATATGAATACATATATTTTTTGGTTTACAGGATTTAAGATGTTATTTTTTATATATTTTTGTGGTTGTATTTTAGCAAG
>M01075:27:000000000-A4DAU:1:1101:16813:4999 1:N:0:9
AAAGTACACAGTTTGGGTTACACATTTGATTACCGGATGCGATGGAAGGACCAATACCTGTCTCTGCATTAATACATGCTGCCACGTTAGTTGTATGTGGAATAATATTAGGTAGTTTTGTATTTTGATGTTTTGAATTTTGATTTAGCTATTTTTATAGTATAATTTGTTGAGCAGTTGGAATAATAGTGTTAATGAGTCTATGTGTTTTTTATCGGTATATAGCATTTAGTACAATATGTCAAATAAGTTTTTCATTTTTTTGTTGTCTTTGTTTAGATCTTTATCTAGGCTGTCTATTTTTTTGTTATCATATGTTTTACAAGGCATCATTGTTTATAGTAATAGGAATATGAATACATATATTTTTTGGTTTACAGGATTTAAGATGTTATTTTTTTATATATTTTTGTGGTTGTATTTTAGCAAG
>M01075:27:000000000-A4DAU:1:1101:23728:5000 1:N:0:9
AAAGTACACAGTTTGGATTACACATTTGATTACCGGATGCGATGGAAGGACCAATACCTGTCTCTGCATTAATACATGCTGCCACGTTAGTTGTATGTGGAATAATATTAGGTAGTTTTGTATTTTGATGTTTTGAATTTTGATTTAGCTATTTTTATAGTATAATTTGTTGAGCAGTTGGAATAATAGTGTTAATGAGTCTATGTGTTTTTTATCGGTATATAGCATTTAGTACAATATGTCAAATAAGTTTTTCATTTTTTTGTTGTCTTTGTTTAGATCTTTATCTAGGCTGTCTATTTTTTTGTTATCATATGTTTTACAAGGCATCATTGTTTATAGTAATAGGAATATGAATACATATATTTTTTGGTTTACAGGATTTAAGATGTTATTTTTTTATATATTTTTGTGGTTGTATTTTAGCAAG
>M01075:27:000000000-A4DAU:1:1101:17070:5005 1:N:0:9
AGAGTACACAGTTTGGATTACACATTTGATTACCGGATGCGATGGAAGGACCAGTACCTGTCTCTGCATTAATACATGCTGCCACGTTAGTTGTATGTGGAATAATATTAGGTAGTTTTGTATTTTGATGTTTTGAATTTTGATTTAGCTATTTTTATAGTATAATTTGTTGAGCAGTTGGAATAATAGTGTTAATGAGTCTATGTGTTTTTTATCGGTATATAGCATTTAGTACAATATGTCAAATAAGTTTTTCATTTTTTTGTTGTCTTTGTTTAGATCTTTATCTAGGCTGTCTATTTTTTTGTTATCATATGTTTTACAAGGCATCATTGTTTATAGTAATAGGAATATGAATACATATATTTTTTGGTTTACAGGATTTAAGATGTTATTTTTTTATATATTTTTGTGGTTGTATTTTAGCAAG
>M01075:27:000000000-A4DAU:1:1101:12589:5018 1:N:0:9
AAAGTACACAGTTTGGATTACACATTTGATTACCGGATGCGATGGAAGGACCAATACCTGTCTCTGCATTAATACATGCTGCCACGTTAGTTGTGTGTGGAATAATATTAGGTAGTTTTGTATTTTGATGTTTTGAATTTTGATTTAGCTATTTTTATAGTATAATTTGTTGAGCAGTTGGAATAATAGTGTTAATGAGTCTATGTGTTTTTTATCGGTATATAGCATTTAGTACAATATGTCAAATAAGTTTTTCATTTTTTTGTTGTCTTTGTTTAGATCTTTATCTAGGCTGTCTATTTTTTTGTTATCATATGTTTTACAAGGCATCATTGTTTATAGTAATAGGAATATGAATACATATATTTTTTGGTTTACAGGATTTAAGATGTTATTTTTTTATATATTTTTGTGGTTGTATTTTAGCAAG
>M01075:27:000000000-A4DAU:1:1101:11494:5018 1:N:0:9
AAAGTACACAGTTTGGATTGCACATTTGATTACCGGATGCGATGGAAGGACCAATACCTGTCTCTGCATTAATACATGCTGCCACGTTAGTTGTATGTGGAATAATATTAGGTAGTTTTGTATTTTGATGTTTTGAATTTTGATTTAGCTATTTTTATAGTATAATTTGTTGAGCAGTTGGAATAATAGTGTTAATGAGTCTATGTGTTTTTTATCGGTATATAGCATTTAGTACAATATGTCAAATAAGTTTTTCATTTTTTTGTTGTCTTTGTTTAGATCTTTATCTAGGCTGTCTATTTTTTTGTTATCATATGTTTTACAAGGGATCATTGTTTATAGTAATAGGAATATGAATACATATATTTTTTGGTTTACAGGATTTAAGATGTTATTTTTTTATATATTTTTGTGGTTGTATTTTAGCAAG
>M01075:27:000000000-A4DAU:1:1101:22868:5035 1:N:0:9
AAAGTACACAGTTTGGATTGCACATTTGATTACCGGATGCGATGGAAGGACCAATACCTGTCTCTGCATTAATACATGCTGCCACGTTAGTTGTATGTGGAATAATATTAGGCAGTTTTGTATTTTGATGTTTTGAATTTTGATTTAGCTATTTTTATAGTATAATTTGTTGAGCAGTTGGAATAATAGTGTTAATGAGTCTATGTGTTTTTTATCGGTATATAGCATTTAGTACAATATGTCAAATAAGTTTTTCATTTTTTTGTTGTCTTTGTTTAGATCTTTATCTAGGCTGTCTATTTTTTTGTTATCATATGTTTTACAAGGCATCATTGTTTATAGTAATAGGAATATGAATACATATATTTTTTGGTTTACAGGATTTAAGATGTTATTTTTTTATATATTTTTGTGGTTGTATTTTAGCAAG
>M01075:27:000000000-A4DAU:1:1101:7142:5059 1:N:0:9
AGGGTACACAGTTTGGATTATACATTTGATTACCGGATGCGATGGAAGGACCAATACCTGTCTCTGCATTAATACATGCTGCCACGTTAGTTGTATGTGGAATAATATTAGGTAGTTTTGTATTTTGATGTTTTGAATTTTGATTTAGCTATTTTTATAGTATAATTTGTTGAGCAGTTGGAATAATAGTGTTAATGAGTCTATGTGTTTTTTATCGGTATATAGCATTTAGTACAATATGTCAAATAAGTTTTTCATTTTTTTGTTGTCTTTGTTTAGATCTTTATCTAGGCTGTCTATTTTTTTGTTATCATATGTTTTACAAGGCATCATTGTTTATAGTAATAGGAATATGAATACATATATTTTTTGGTTTACAGGATTTAAGATGTTATTTTTTTATATATTTTTGTGGTTGTATTTTAGCAAG
>M01075:27:000000000-A4DAU:1:1101:9481:5079 1:N:0:9
AGAGTACACAGTTTGGATTGCATATTTGATTACCGGATGCGATGGAAGGACCAATACCTGTCTCTGCATTAATACATGCTGCCACGTTAGTTGTATGTGGAATAATATTAGGTAGTTTTGTATTTTGATGTTTTGAATTTTGATTTAGCTATTTTTATAGTATAATTTGTTGAGCAGTTGGAATAATAGTGTTAATGAGTCTATGTGTTTTTTATCGGTATATAGCATTTAGTACAATATGTCAAATAAGTTTTTCATTTTTTTGTTGTCTTTGTTTAGATCTTTATCTAGGCTGTCTATTTTTTTGTTATCATATGTTTTACAAGGCATCATTGTTTATAGTAATAGGAATATGAATACATATATTTTTTGGTTTACAGGATTTAAGATGTTATTTTTTTATATATTTTTGTGGTTGTATTTTAGCAAG
>M01075:27:000000000-A4DAU:1:1101:18429:5086 1:N:0:9
AGAGTACACAGTTTGGATTACACATTTGATTACCGGATGCGATGGAAGGACCAATACCTGTCTCTGCATTAATACATGCTGCCACGTTAGTTGTATGTGGAATAATATTAGGTAGTTTTGTATTTTGATGTTTTGAATTTTGATTTAGCTATTTTTATAGTATAATTTGTTGAGCAGTTGGAATAATAGTGTTAATGAGTCTATGTGTTTTTTATCGGTATATAGCATTTAGTACAATATGTCAAATAAGTTTTTCATTTTTTTGTTGTCTTTGTTTAGATCTTTATCTAGGCTGTCTATTTTTTTGTTATCATATGTTTTACAAGGCATCATTGTTTATAGTAATAGGAATATGAATACATATATTTTTTGGTTTACAGGATTTAAGATGTTATTTTTTTATATATTTTTGTGGTTGTATTTTAGCAAG
>M01075:27:000000000-A4DAU:1:1101:20173:5097 1:N:0:9
AGAGTACACAGTTTGGATTACACATTTGATTACCGGATGCGATGGAAGGACCAATACCTGTCTCTGCATTAATACATGCTGCCACGTTAGTTGTATGTGGAATAATATTAGGTAGTTTTGTATTTTGATGTTTTGAATTTTGATTTAGCTATTTTTATAGTATAATTTGTTGAGCAGTTGGAATAATAGTGTTAATGAGTCTATGTGTTTTTTATCGGTATATAGCATTTAGTACAATATGTCAAATAAGTTTTTCATTTTTTTGTTGTCTTTGTTTAGATCTTTATCTAGGCTGTCTATTTTTTTGTTATCATATGTTTTACAAGGCATCATTGTTTATAGTAATAGGAATATGAATACATATATTTTTTGGTTTACAGGATTTAAGATGTTATTTTTTTATATATTTTTGTGGTTGTATTTTAGCAAG
>M01075:27:000000000-A4DAU:1:1101:10224:5103 1:N:0:9
AAAGTACACAGTTTGGATTACATATTTGATTACCGGATGCGATGGAAGGACCAATACCTGTCTCTGCATTAATACATGCTGCCACGTTAGTTGTATGTGGAATAATATTAGGTAGTTTTGTATTTTGATGTTTTGAATTTTGATTTAGCTATTTTTATAGTATAATTTGTTGAGCAGTTGGAATAATAGTGTTAATGAGTCTGTGTGTTTTTTATCGGTATATAGCATTTAGTACAATATGTCAAATAAGTTTTTCATTTTTTTGTTGTCTTTGTTTAGATCTTTATCTAGGCTGTCTATTTTTTTGTTATCATATGTTTTACAAGGCATCATTGTTTATAGTAATAGGAATATGAATACATATATTTTTTGGTTTACAGGATTTAAGATGTTATTTTTTTATATATTTTTGTGGTTGTATCTTGGCAAG
>M01075:27:000000000-A4DAU:1:1101:14457:5121 1:N:0:9
AAAGTACACAGTTTGGACTGCACATTTGATTACCGGATGCGATGGAAGGACCAATACCTGTCTCTGCATTAATACATGCTGCCACGTTAGTTGTATGTGGAATAATATTAGGTAGTTTTGTATTTTGATGTTTTGAATTTTGATTTAGCTATTTTTATAGTATAATTTGTTGAGCAGTTGGAATAATAGTGTTAATGAGTCTATGTGTTTTTTATCGGTATATAGCATTTAGTACAATATGTCAAATAAGTTTTTCATTTTTTTGTTGTCTTTGTTTAGATCTTTATCTAGGCTGTCTATTTTTTTGTTATCATATGTTTTACAAGGCATCATTGTTTATAGTAATAGGAATATGAATACATATATTTTTTGGTTTACAGGATTTAAGATGTTATTTTTTTATATATTTTTGTGGTTGTATCTTGGCAAG
>M01075:27:000000000-A4DAU:1:1101:15633:5127 1:N:0:9
AGAGTACACAGTTTGGATTACACATTTGATTACCGGATGCGATGGAAGGACCAATACCTGTCTCTGCATTAATACATGCTGCCACGTTAGTTGTATGTGGAATAATATTAGGTAGTTTTGTATTTTGATGTTTTGAATTTTGATTTAGCTATTTTTATAGCATAATTTGTTGAGCAGTTGGAATAATAGTGTTAATGAGTCTATGTGTTTTTTATCGGTATATAGCATTTAGTACAATATGTCAAATAAGTTTTTCATTTTTTTGTTGTCTTTGTTTAGATCTTTATCTAGGCTGTCTATTTTTTTGTTATCATATGTTTTACAAGGCATCATTGTTTATAGTAATAGGAATATGAATACATATATTTTTTGGTTTACAGGATTTAAGATGTTATTTTTTTATATATTTTTGTGGTTGTATTTTAGCAAG
>M01075:27:000000000-A4DAU:1:1101:12786:5128 1:N:0:9
AGAGTACACAGTTTGGATTACACATTTGATTACCGGATGCGATGGAAGGACCAATACCTGTCTCTGCATTAATACATGCTGCCACGTTAGTTGTATGTGGAATAATATTAGGTAGTTTTGTATTTTGATGTTTTGAATTTTGATTTAGCTATTTTTATAGTATAATTTGTTGAGCAGTTGGAATAATAGTGTTAATGAGTCTATGTGTTTTTTATCGGTATATAGCATTTAGTACAATATGTCAAATAAGTTTTTCATTTTTTTGTTGTCTTTGTTTAGATCTTTATCTAGGCTGTCTATTTTTTTGTTATCATATGTTTTACAAGGCATCATTGTTTATAGTAATAGGAATATGAATACATATATTTTTTGGTTTACAGGATTTAAGATGTTATTTTTTTATATATTTTTGTGGTTGTATTTTAGCAAG
>M01075:27:000000000-A4DAU:1:1101:6777:5142 1:N:0:9
AGGTACACAGTTTGGGTTACACATTTGATTACCGGATGCGATGGAAGGACCAATACCTGTCTCTGCATTAATACATGCTGCCACGTTAGTTGTATGTGGAATAATATTAGGTAGTTTTGTATTTTGATGTTTTGAATTTTGATTTAGCTATTTTTATAGTATAATTTGTTGAGCAGTTGGAATAATAGTGTTAATGAGTCTATGTGTTTTTTATACGGTATATAGCATTTAGTACAATATGTCAAATAAGTTTTTCATTTTTTTGTTGTCTTTGTTTAGATCTTTATCTAGGCTGTCTATTTTTTTGTTATCATATGTTTTACAAGGCATCATTGTTTATAGTAATAGGAATATGAATACATATATTTTTTGGTTTACAGGATTTAAGATGTTATTTTTTTATATATTTTTGTGGTTGTATTTTAGCAAG
>M01075:27:000000000-A4DAU:1:1101:17456:5164 1:N:0:9
AAAGTACACAGTTTGGATTGCACATTTGATTACCGGATGCGATGGAAGGACCAATACCTGTCTCTGCATTAATACATGCTGCCACGTTAGTTGTATGTGGAATAATATTAGGTAGTTTTGTATTTTGATGTTTTGAATTTTGATTTAGCTATTTTTATAGTATAATTTGTTGAGCAGTTGGAATAATAGTGTTAATGAGTCTATGTGTTTTTTATCGGTATATAGCATTTAGTACAATATGTCAAATAAGTTTTTCATTTTTTTGTTGTCTTTGTTTAGATCTTTATCTAGGCTGTCTATTTTTTTGTTATCATATGTTTTACAAGGCATCATTGTTTATAGTAATAGGAATATGAATACATATATTTTTTGGTTTACAGGATTTAAGATGTTATTTTTTTATATATTTTTGTGGTTGTATCTTAGCAAG
>M01075:27:000000000-A4DAU:1:1101:11413:5198 1:N:0:9
AAAGTACACAGTTTGGGTTGCACATTTGATTACCGGATGCGATGGAGGGACCAATACCTGTCTCTGCATTAATACATGCTGCCACGTTAGTTGTATGTGGAATAATATTAGGTAGTTTTGTATTTTGATGTTTTGAATTTTGATTTAGCTATTTTTATAGTATAATTTGTTGAGCAGTTGGAATAATAGTGTTAATGAGTCTATGTGTTTTTATACGGTATATAGCATTTAGTACAATATGTCAAATAAGTTTTTCATTTTTTTGTTGTCTTTGTTTAGATCTTTATCTAGGCTGTCTATTTTTTTGTTATCATATGTTTTACAAGGCATCATTGTTTATAGTAATAGGAATATGAATACATATATTTTTTGGTTTACAGGATTTAAGATGTTATTTTTTTATATATTTTTGTGGTTGTATTTTAGCAAG
>M01075:27:000000000-A4DAU:1:1101:18166:5203 1:N:0:9
AGAGTACACAGTTTGGATTGCACATTTGATTACCGGATGCGATGGAAGGACCAATACCTGTCTCTGCATTAATACATGCTGCCACGTTAGTTGTATGTGGAATAATATTAGGTAGTTTTGTATTTTGATGTTTTGAATTTTGATTTAGCTATTTTTATAGTATAATTTGTTGGGCAGTTGGAATAATAGTGTTAATGAGTCTATGTGTTTTTTATCGGTATATAGCATTTAGTACAATATGTCAAATAAGTTTTTCATTTTTTTGTTGTCTTTGTTTAGATCTTTATCTAGGCTGTCTATTTTTTTGTTATCATATGTTTTACAAGGCATCATTGTTTATAGTAATAGGAATATGAATACATATATTTTTTGGTTTACAGGATTTAAGATGTTATTTTTTTATATATTTTTGTGGTTGTATTTTAGCAAG
>M01075:27:000000000-A4DAU:1:1101:11398:5210 1:N:0:9
AAAGTACACAGTTTGGGTTGCACATTTGATTACCGGATGCGATGGAGGGACCAATACCTGTCTCTGCATTAATACATGCTGCCACGTTAGTTGTATGTGGAATAATATTAGGTAGTTTTGTATTTTGATGTTTTGAATTTTGATTTAGCTATTTTTATAGTATAATTTGTTGAGCAGTTGGAATAATAGTGTTAATGAGTCTATGTGTTTTTATACGGTATATAGCATTTAGTACAATATGTCAAATAAGTTTTTCATTTTTTTGTTGTCTTTGTTTAGATCTTTATCTAGGCTGTCTATTTTTTTGTTATCATATGTTTTACAAGGCATCATTGTTTATAGTAATAGGAATATGAATACATATATTTTTTGGTTTACAGGATTTAAGATGTTATTTTTTTATATATTTTTGTGGTTGTATTTTAGCAAG
>M01075:27:000000000-A4DAU:1:1101:17056:5223 1:N:0:9
AGAGTACACAGTTTGGATTGCACATTTGATTACCGGATGCGATGGAAGGACCAATACCTGTCTCTGCATTAATACATGCTGCCACGTTAGTTGTATGTGGAATAATATTAGGTAGTTTTGTATTTTGATGTTTTGAATTTTGATTTAGCTATTTTTATAGTATAATTTGTTGAGCAGTTGGAATAATAGTGTTAATGAGTCTATGTGTTTTTTATCGGTATATAGCATTTAGTACAATATGTCAAATAAGTTTTTCATTTTTTTGTTGTCTTTGTTTAGATCTTTATCTAGGCTGTCTATTTTTTTGTTATCATATGTTTTACAAGGCATCATTGTTTATAGTAATAGGAATATGAATACATATATTTTTTGGTTTACAGGATTTAAGATGTTATTTTTTTATATATTTTTGTGGTTGTATTTTAGCAAG
>M01075:27:000000000-A4DAU:1:1101:21600:5225 1:N:0:9
AAAGTACACAGTTTGGATTACACATTTGATTACCGGATGCGATGGAAGGACCAATACCTGTCTCTGCATTAATACATGCTGCCACGTTAGTTGTATGTAGAATAATATTAGGTAGTTTTGTATTTTGATGTTTTGAATTTTGATTTAGCTATTTTTATAGTATAATTTGTTGAGCAGTTGGAATAATAGTGTTAATGAGTCTATGTGTTTTTTATCGGTATATAGCATTTAGTACAATATGTCAAATAAGTTTTTCATTTTTTTGTTGTCTTTGTTTAGATCTTTATCTAGGCTGTCTATTTTTTTGTTATCATATGTTTTACAAGGCATCATTGTTTATAGTAATAGGAATATGAATACATATATTTTTTGGTTTACAGGATTTAAGATGTTATTTTTTTATATATTTTTGTGGTTGTATTTTAGCAAG
>M01075:27:000000000-A4DAU:1:1101:10738:5234 1:N:0:9
AAAGTACACAGTTTGGATTGCACATTTGATTACCGGATGCGATGGAAGGACCAATACCTGTCTCTGCATTAATACATGCTGCCACGTTAGTTGTATGTGGAATAATATTAGGTAGTTTTGTATTTTGATGTTTTGAATTTTGATTTAGCTATTTTTATAGTATAATTTGTTGAGCAGTTGGAATAATAGTGTTAATGAGTCTATGTGTTTTTTATCGGTATATAGCATTTAGTACAATATGTCAAATAAGTTTTTCATTTTTTTGTTGTCTTTGTTTAGATCTTTATCTAGGCTGTCTATTTTTTTGTTATCATATGTTTTACAAGGCATCATTGTTTATAGTAATAGGAATATGAATACATATATTTTTTGGTTTACAGGATTTAAGATGTTATTTTTTTATATATTTTTGTGGTTGTATCTTAGCAAG
>M01075:27:000000000-A4DAU:1:1101:24784:5249 1:N:0:9
AAAGTACACAGTTTGGATTGCACATTTGATTACCGGATGCGATGGAAGGACCAATACCTGTCTCTGCATTAATACATGCTGCCACGTTAGTTGTATGTGGAATAATATTAGGTAGCTTTGTATTTTGATGTTTTGAATTTTGATTTAGCTATTTTTATAGTATAATTTGTTGAGCAGTTGGAATAATAGTGTTAATGAGTCTAAGTGTTTTTTATCGGTATATAGCATTTAGTACAATATGTCAAATAAGTTTTTCATTTTTTTGTTGTCTTTGTTTAGATCTTTATCTAGGCTGTCTATTTTTTTGTTATCATATGTTTTACAAGGCATCATTGTTTATAGTAATAGGAATATGAATACATATATTTTTTGGTTTACAGGATTTAAGATGTTATTTTTTTATATATTTTTGTGGTTGTATTTTAGCAAG
>M01075:27:000000000-A4DAU:1:1101:10978:5255 1:N:0:9
AAAGTACACAGTTTGGATTACACATTTGATTACCGGATGCGATGGAAGGACCAATACCTGTCTCTGCATTAATACATGCTGCCACGTTAGTTGTATGTGGAATAATATTAGGTAGTTTTGTATTTTGATGTTTTGAATTTTGATTTAGCTATTTTTATAGTATAATTTGTTGAGCAGTTGGAATAATAGTGTTAATGAGTCTATGTGTTTTTTATCGGTATATAGCATTTAGTACAATATGTCAAATAAGTTTTTCATTTTTTTGTTGTCTTTGTTTAGATCTTTATCTAGGCTGTCTATTTTTCTGTTATCATATGTTTTACAAGGCATCATTGTTTATAGTAATAGGAATATGAATACATATATTTTTTGGTTTACAGGATTTAAGATGTTATTTTTTTATATATTTTTGTGGTTGTATTTTAGCAAG
>M01075:27:000000000-A4DAU:1:1101:6999:5259 1:N:0:9
AGAGTACACAGTTTGGATTGCACATTTGATTACCGGATGCGATGGAAGGACCAATACCTGTCTCTGCATTAATACATGCTGCCACGTTAGTTGTATGTGGAATAATATTAGGTAGTTTTGTATTTTGATGTTTTGAATTTTGATTTAGCTATTTTTATAGTATAATTTGTTGAGCAGTTGGAATAATAGTGTTAATGAGTCTATGTGTTTTTTATCGGTATATAGCATTTAGTACAATATGTCAAATAAGTTTTTCATTTTTTTGTTGTCTTTGTTTAGATCTTTATCTAGGCTGTCTATTTTTTTGTTATCATATGTTTTACAAGGCATCATTGTTTATAGTAATAGGAATATGAATACATATATTTTTTGGTTTACAGGATTTAAGATGTTATTTTTTTATATATTTTTGTGGTTGTATTTTAGCAAG
>M01075:27:000000000-A4DAU:1:1101:24773:5263 1:N:0:9
AAAGTACACAGTTTGGATTGCACATTTGATTACCGGATGCGATGGAAGGACCAATACCTGTCTCTGCATTAATACATGCTGCCACGTTAGTTGTATGTGGAATAATATTAGGTAGCTTTGTATTTTGATGTTTTGAATTTTGATTTAGCTATTTTTATAGTATAATTTGTTGAGCAGTTGGAATAATAGTGTTAATGAGTCTATGTGTTTTTTATCGGTATATAGCATTTAGTACAATATGTCAAATAAGTTTTTCATTTTTTTGTTGTCTTTGTTTAGATCTTTATCTAGGCTGTCTATTTTTTTGTTATCATATGTTTTACAAGGCATCATTGTTTATAGTAATAGGAATATGAATACATATATTTTTTGGTTTACAGGATTTAAGATGTTATTTTTTTATATATTTTTGTGGTTGTATTTTAGCAAG
>M01075:27:000000000-A4DAU:1:1101:6982:5264 1:N:0:9
AGAGTACACAGTTTGGATTGCACATTTGATTACCGGATGCGATGGAAGGACCAATACCTGTCTCTGCATTAATACATGCTGCCACGTTAGTTGTATGTGGAATAATATTAGGTAGTTTTGTATTTTGATGTTTTGAATTTTGATTTAGCTATTTTTATAGTATAATTTGTTGAGCAGTTGGAATAATAGTGTTAATGAGTCTATGTGTTTTTTATCGGTATATAGCATTTAGTACAATATGTCAAATAAGTTTTTCATTTTTTTGTTGTCTTTGTTTAGATCTTTATCTAGGCTGTCTATTTTTTTGTTATCATATGTTTTACAAGGCATCATTGTTTATAGTAATAGGAATATGAATACATATATTTTTTGGTTTACAGGATTTAAGATGTTATTTTTTTATATATTTTTGTGGTTGTATTTTAGCAAG
>M01075:27:000000000-A4DAU:1:1101:9884:5265 1:N:0:9
AAAGTACACAGTTTGGATTACACATTTGATTACCGGATGCGATGGAAGGACCAATACCTGTCTCTGCATTAATACATGCTGCCACGTTAGTTGTATGTGGAATAATATTAGGTAGTTTTGTATTTTGATGTTTTGAATTTTGATTTAGCTATTTTTATAGTATAATTTGTTGAGCAGTTGGAATAATAGTGTTAATGAGTCTATGTGTTTTTTATCGGTATATAGCATTTAGTACAATATGTCAAATAAGTTTTTCGTTTTTTTGTTGTCTTTGTTTAGATCTTTATCTAGGCTGTCTATTTTTTTGTTATCATATGTTTTACAAGGCATCATTGTTTATAGTAATAGGAATATGAATACATATATTTTTTGGTTTACAGGATTTAAGATGTTATTTTTTTATATATTTTTGTGGTTGTATTTTAGCAAG
>M01075:27:000000000-A4DAU:1:1101:10088:5271 1:N:0:9
AAAGTACACAGTTTGGGTTGCACATTTGATTACCGGATGCGATGGAAGGACCAATACCTGTCTCTGCATTAATACATGCTGCCACGTTAGTTGTATGTGGAATAATATTAGGTAGTTTTGTATTTTGATGTTTTGAATTTTGATTTAGCTATTTTTATAGTATAATTTGTTGAGCAGTTGGAATAATAGTGTTAATGAGTCTATGTGTTTTTTATCGGTATATAGCATTTAGTACAATATGTCAAATAAGTTTTTCATTTTTTTGTTGTCTTTGTTTAGATCTTTATCTAGGCTGTCTATTTTTTTGTTATCATATGTTTTACAAGGCATCATTGTTTATAGTAATAGGAATATGAATACATATATTTTTTGGTTTACAGGATTTAAGATGTTATTTTTTTATATATTTTTGTGGTTGTATTTTAGCAAG
>M01075:27:000000000-A4DAU:1:1101:25423:5315 1:N:0:9
AAAGTACACAGTTTGGATTGCACATTTGATTACCGGATGCGATGGAAGGACCAATACCTGTCTCTGCATTAATACATGCTGCCACGTTAGTTGTATGTGGAATAATATTAGGTAGTTTTGTATTTTGATGTTTTGAATTTTGATTTAGCTATTTTTATAGTATAATTTGTTGAGCAGTTGGAATAATAGTGTTAATGAGTCTATGTGTTTTTTATAAACGGTATATAGCATTTAGTACAATATGTCAAATAAGTTTTTCATTTTTTTGTTGTCTTTGTTTAGATCTTTATCTAGGCTGTCTATTTTTTTGTTATCATATGTTTTACAAGGCATCATTGTTTATAGTAATAGGAATATGAATACATATATTTTTTGGTTTACAGGATTTAAGATGTTATTTTTTTATATATTTTTGTGGTTGTATTTTAGC
>M01075:27:000000000-A4DAU:1:1101:12496:5326 1:N:0:9
AAAGTACACAGTTTGGATTACACATTTGATTACCGGATGCGATGGAAGGACCAATACCTGTCTCTGCATTAATACATGCTGCCACGTTAGTTGTATGTGGAATAATATTAGGTAGTTTTGTATTTTGATGTTTTGAATTTTGATTTAGCTATTTTTATAGTATAATTTGTTGAGCAGTTGGAATAATAGTGTTAATGAGTCTATGTGTTTTTTATCGGTATATAGCATTTAGTACAATATGTCAAATAAGTTTTTCATTTTTTTGTTGTCTTTGTTTAGATCTTTATCTAGGCTGTCTATTTTTTTGTTATCATATGTTTTACAAGGCATCATTGTTTATAGTAATAGGAATATGAATACATATATTTTTTGGTTTACAGGATTTAAGATGTTATTTTTTTATATATTTTTGTGGTTGTATTTTAGCAAG
>M01075:27:000000000-A4DAU:1:1101:15677:5342 1:N:0:9
AGTACACAGTTTGGGTTGCACATTTGATTACCGGATGCGATGGAAGGACCAATACCTGTCTCTGCATTAATACATGCTGCCACGTTAGTTGTATGTGGAATAATATTAGGTAGTTTTGTATTTTGATGTTTTGAATTTTGATTTAGCTATTTTTATAGTATAATTTGTTGAGCAGTTGGAATAATAGTGTTAATGAGTCTATGTGTTTTTTATAACGGTATATAGCATTTAGTACAATATGTCAAATAAGTTTTTCATTTTTTTGTTGTCTTTGTTTAGATCTTTATCTAGGCTGTCTATTTTTTTGTTATCATATATTTTACAAGGCATCATTGTTTATAGTAATAGGAATATGAATACATATATTTTTCGGTTTACAGGATTTAAGATGTTATTTTTTTATATATTTTTGTGGTTGTATTTTAGCAAG
>M01075:27:000000000-A4DAU:1:1101:23092:5348 1:N:0:9
AGAGTACACAGTTTGGATTACACATTTGATTACCGGATGCGATGGAAGGACCAATACCTGTCTCTGCATTAATACATGCTGCCACGTTAGTTGTATGTGGAATAATATTAGGTAGTTTTGTATTTTGATGTTTTGAATTTTGATTTAGCTATTTTTATAGTATAATTTGTTGAGCAGTTGGAATAATAGTGTTAATGAGTCTATGTGTTTTTTATCGGTATATAGCATTTAGTACAATATGTCAAATAAGTTTTTCATTTTTTTGTTGTCTTTGTTTAGATCTTTATCTAGGCTGTCTATTTTTTTGTTATCATATGTTTTACAAGGCATCATTGTTTATAGTAATAGGAATATGAATACATATATTTTTTGGTTTACAGGATTTAAGATGTTATTTTTTTATATATTTTTGTGGTTGTATTTTAGCAAG
>M01075:27:000000000-A4DAU:1:1101:15662:5354 1:N:0:9
AGTACACAGTTTGGGTTGCACATTTGATTACCGGATGCGATGGAAGGACCAATACCTGTCTCTGCATTAATACATGCTGCCACGTTAGTTGTATGTGGAATAATATTAGGTAGTTTTGTATTTTGATGTTTTGAATTTTGATTTAGCTATTTTTATAGTATAATTTGTTGAGCAGTTGGAATAATAGTGTTAATGAGTCTATGTGTTTTTTATAACGGTATATAGCATTTAGTACAATATGTCAAATAAGTTTTTCATTTTTTTGTTGTCTTTGTTTAGATCTTTATCTAGGCTGTCTATTTTTTTGTTATCATATATTTTACAAGGCATCATTGTTTATAGTAATAGGAATATGAATACATATATTTTTCGGTTTACAGGATTTAAGATGTTATTTTTTTATATATTTTTGTGGTTGTATTTTAGCAAG
>M01075:27:000000000-A4DAU:1:1101:11797:5385 1:N:0:9
AAAGTACACAGTTTGGATTACACATTTGATTACCGGATGCGATGGAAGGACCAATACCTGTCTCTGCATTAATACATGCTGCCACGTTAGTTGTATGTGGAATAATATTAGGTAGTTTTGTATTTTGATGTTTTGAATTTTGATTTAGCTATTTTTATAGTATAATTTGTTGAGCAGTTGGAATAATAGTGTTAATGAGTCTATGTGTTTTTTATCGGTATATAGCATTTAGTACAATATGTCAAATAAGTTTTTCATTTTTTTGTTGTCTTTGTTTAGATCTTTATCTAGGCTGTCTATTTTTTTGTTATCATATGTTTTACAAGGCATCATTGTTTATAGTAATAGGAATATGAATACATATATTTTTTGGTTTACAGGATTTAAGATGTTATTTTTTTATATATTTTTGTGGTTGTATTTTAGCAAG
>M01075:27:000000000-A4DAU:1:1101:22532:5409 1:N:0:9
AGAGTACACAGTTTGGGTTACACATTTGATTACCGGATGCGATGGAAGGACCAATACCTGTCTCTGCATTAATACATGCTGCCACGTTAGTTGTATGTGGAATAATATTAGGTAGTTTCGTATTTTGATGTTTTGAATTTTGATTTAGCTATTTTTATAGTATAATTTGTTGAGCAGTTGGAATAATAGTGTTAATGAGTCTATGTGTTTTTTATCGGTATATAGCATTTAGTACAATATGTCAAATAAGTTTTTCATTTTTTTGTTGTCTTTGTTTAGATCTTTATCTAGGCTGTCTATTTTTTTGTTATCATATGTTTTACAAGGCATCATTGTTTATAGTAATAGGAATATGAATACATATATTTTTTGGTTTACAGGATTTAAGATGTTATTTTTTTATATATTTTTGTGGTTGTATTTTAGCAAG
>M01075:27:000000000-A4DAU:1:1101:23038:5439 1:N:0:9
AAAGTACACAGTTTGGATTGCACATTTGATTACCGGATGCGATGGAAGGACCAATACCTGTCTCTGCATTAATACGTGCTGCCACGTTAGTTGTATGTGGAATAATATTAGGTAGTTTTGTATTTTGATGTTTTGAATTTTGATTTAGCTATTTTTATAGTATAATTTGTTGAGCAGTTGGAATAATAGTGTTAATGAGTCTATGTGTTTTTTATCGGTATATAGCATTTAGTACAATATGTCAAATAAGTTTTTCATTTTTTTGTTGTCTTTGTTTAGATCTTTATCTAGGCTGTCTATTTTTTTGTTATCATATGTTTTACAAGGCATCATTGTTTATAGTAATAGGAATATGAATACATATATTTTTTGGTTTACAGGATTTAAGATGTTATTTTTTTATATATTTTTGTGGTTGTATTTTAGCAAG
>M01075:27:000000000-A4DAU:1:1101:16640:5448 1:N:0:9
AAAGTACACAGTTTGGGTTACACATTTGATTACCGGATGCGATGGAAGGACCAATACCTGTCTCTGCATTAATACATGCTGCCACGTTAGTTGTATGTGGAATAATATTAGGTAGTTTTGTATTTTGATGTTTTGAATTTTGATTTAGCTATTTTTATAGTATAATTTGTTGAGCAGTTGGAATAATAGTGTTAATGAGTCTATGTGTTTTTTATCGGTATATAGCATTTAGTACAATATGTCAAATAAGTTTTTCATTTTTTTGTTGTCTTTGTTTAGATCTTTATCTAGGCTGTCTATTTTTTTGTTATCATATGTTTTACAAGGCATCATTGTTTATAGTAATAGGAATATGAATACATATATTTTTTGGTTTACAGGATTTAAGATGTTATTTTTTTATATATTTTTGTGGTTGTATTTTAGCAAG
>M01075:27:000000000-A4DAU:1:1101:23022:5449 1:N:0:9
AAAGTACACAGTTTGGATTGCACATTTGATTACCGGATGCGATGGAAGGACCAATACCTGTCTCTGCATTAATACGTGCTGCCACGTTAGTTGTATGTGGAATAATATTAGGTAGTTTTGTATTTTGATGTTTTGAATTTTGATTTAGCTATTTTTATAGTATAATTTGTTGAGCAGTTGGAATAATAGTGTTAATGAGTCTATGTGTTTTTTATCGGTATATAGCATTTAGTACAATATGTCAAATAAGTTTTTCATTTTTTTGTTGTCTTTGTTTAGATCTTTATCTAGGCTGTCTATTTTTTTGTTATCATATGTTTTACAAGGCATCATTGTTTATAGTAATAGGAATATGAATACATATATTTTTTGGTTTACAGGATTTAAGATGTTATTTTTTTATATATTTTTGTGGTTGTATTTTAGCAAG
>M01075:27:000000000-A4DAU:1:1101:6681:5450 1:N:0:9
AAAGTACACAGTTTGGATTGCACATTTGATTACCGGATGCGATGGAAGGACCAATACCTGTCTCTGCATTAATACATGCTGCCACGTTAGTTGTATGTGGAATAATATTAGGTAGTTTTGTATTTTGATGTTTTGAATTTTGATTTAGCTATTTTTATAGTATAATTTGTTGAGCAGTTGGAATAATAGTGTTAATGAGTCTATGTGTTTTTTATCGGTATATAGCATTTAGTACAATATGTCAAATAAGTTTTTCATTTTTTTGTTGTCTTTGTTTAGATCTTTATCTAGGCTGTCTATTTTTTTGTTATCATATGTTTTACAAGGCATCATTGTTTATAGTAATAGGAATATGAATACATATATTTTTTGGTTTACAGGATTTAAGATGTTATTTTTTTATATATTTTTGTGGTTGTATTTTAGCAAG
>M01075:27:000000000-A4DAU:1:1101:16653:5460 1:N:0:9
AAAGTACACAGTTTGGGTTACACATTTGATTACCGGATGCGATGGAAGGACCAATACCTGTCTCTGCATTAATACATGCTGCCACGTTAGTTGTATGTGGAATAATATTAGGTAGTTTTGTATTTTGATGTTTTGAATTTTGATTTAGCTATTTTTATAGTATAATTTGTTGAGCAGTTGGAATAATAGTGTTAATGAGTCTATGTGTTTTTTATCGGTATATAGCATTTAGTACAATATGTCAAATAAGTTTTTCATTTTTTTGTTGTCTTTGTTTAGATCTTTATCTAGGCTGTCTATTTTTTTGTTATCATATGTTTTACAAGGCATCATTGTTTATAGTAATAGGAATATGAATACATATATTTTTTGGTTTACAGGATTTAAGATGTTATTTTTTTATATATTTTTGTGGTTGTATTTTAGCAAG
>M01075:27:000000000-A4DAU:1:1101:6693:5465 1:N:0:9
AAAGTACACAGTTTGGATTGCATATTTGATTACCGGATGCGATGGAAGGACCAATACCTGTCTCTGCATTAATACATGCTGCCACGTTAGTTGTATGTGGAATAATATTAGGTAGTTTTGTATTTTGATGTTTTGAATTTTGATTTAGCTATTTTTATAGTATAATTTGTTGAGCAGTTGGAATAATAGTGTTAATGAGTCTATGTGTTTTTTATCGGTATATAGCATTTAGTACAATATGTCAAATAAGTTTTTCATTTTTTTGTTGTCTTTGTTTAGATCTTTATCTAGGCTGTCTATTTTTTTGTTATCATATGTTTTACAAGGCATCATTGTTTATAGTAATAGGAATATGAATACATATATTTTTTGGTTTACAGGATTTAAGATGTTATTTTTTTATATATTTTTGTGGTTGTATTTTAGCAAG
>M01075:27:000000000-A4DAU:1:1101:22587:5483 1:N:0:9
AGAGTACACAGTTTGGGCTGCATATTTGATTACCGGATGCGATGGAAGGACCAATACCTGTCTCTGCATTAATACATGCTGCCACGTTAGTTGTATGTGGGATAATATTAGGTAGCTTTGTATTTTGATGTTTTGAATTTTGATTTAGCTATTTTTATAGTATAATTTGTTGAGCAGTTGGAATAATAGTGTTAATGAGTCTATGTGTTTTTTATCGGTATATAGCATTTAGTACAATATGTCAAATAAGTTTTTCATTTTTTTGTTGTCTTTGTTTAGATCTTTATCTAGGCTGTCTATTTTTTTGTTATCATATGTTTTACAAGGCATCATTGTTTATAGTAATAGGAATATGAATACATATATTTTTTGGTTTACAGGATTTAAGATGTTATTTTTTTATATATTCTTGTGGTTGTATTTTAGCAAG
>M01075:27:000000000-A4DAU:1:1101:17745:5491 1:N:0:9
AAAGTACACAGTTTGGATTGCACATTTGATTACCGGATGCGATGGAAGGACCAATACCTGTCTCTGCATTAATACATGCTGCCACGTTAGTTGTATGTGGAATAATATTAGGTAGTTTTGTATTTTGATGTTTTGAATTTTGATTTAGCTATTTTTATAGTATAATTTGTTGAGCAGTTGGAATAATAGTGTTAATGAGTCTATGTGTTTTTTATCGGTATATAGCATTTAGTACAATATGTCAAATAAGTTTTTCATTTTTTTGTTGTCTTTGTTTAGATCTTTATCTAGGCTGTCTATTTTTTTGTTATCATATGTTTTACAAGGCATCATTGTTTATAGTAATAGGAATATGAATACATATATTTTTTGGTTTACAGGATTTAAGATGTTATTTTTTTATATATTTTTGTGGTTGTATTTTAGCAAG
>M01075:27:000000000-A4DAU:1:1101:9626:5501 1:N:0:9
AAAGTACACAGTTTGGATTACACATTTGATTACCGGATGCGATGGAAGGACCAATACCTGTCTCTGCATTAATACATGCTGCCACGTTAGTTGTATGTGGAATAATATTAGGTAGTTTTGTATTTCGATGTTTTGAATTTTGATTTAGCTATTTTTATAGTATAATTTGTTGAGCAGTTGGAATAATAGTGTTAATGAGTCTGTGTGTTTTTTATCGGTATATAGCATTTAGTACAATATGTCAAATAAGTTTTTCATCTTTTTGTTGTCTTTGTTTAGATCTTTATCTAGGCTGTCTACTTTTTTGTTATCATATGTTTTACAAGGCATCATTGTTTATAGTAATAGGAATATGAATACATATATTTTTTGGTTTACAGGATTTAAGATGTTATTTTTTTATATATTTTTGTGGTTGTATTTTAGCAAG
>M01075:27:000000000-A4DAU:1:1101:8292:5504 1:N:0:9
AGAGTACACAGTTTGGGTTGCATATTTGATTACCGGATGCGATGGAAGGACCAATACCTGTCTCTGCATTAATACATGCTGCCACGTTAGTTGTATGTGGAATAATATTAGGTAGTTTTGTATTTTGATGTTTTGAATTTTGATTTAGCTATTTTTATAGTATAATTTGTTGAGCAGTTGGAATAATAGTGTTAATGAGTCTATGTGTTTTTTATCGGTATATAGCATTTAGTACAATATGTCAAATAAGTTTTTCATTTTTTTGTTGTCTTTGTTTAGATCTTTATCTAGGCTGTCTATTTTTTTGTTATCATATGTTTTACAAGGCATCATTGTTTATAGTAATAGGAATATGAATACATATATTTTTTGGTTTACAGGATTTAAGATGTTATTTTTTTATATATTATTGTGGTTGTATTTTAGCAAG
>M01075:27:000000000-A4DAU:1:1101:12560:5504 1:N:0:9
AAAGTACACAGTTTGGATTACACATTTGATTACCGGATGCGATGGAAGGACCAATACCTGTCTCTGCATTAATACATGCTGCCACGTTAGTTGTATGTGGAATAATATTAGGTAGTTTTGTATTTTGATGTTTTGAATTTTGGTTTAGCTATTTTTATAGTATAATTTGTTGAGCAGTTGGAATAATAGTGTTAATGAGTCTATGTGTTTTTTATCGGTATATAGCATTTAGTACAATATGTCAAATAAGTTTTTCATTTTTTTGTTGTCTTTGTTTAGATCATTATCTAGGCTGTCTATTTTTTTGTTATCATATGTTTTACAAGGCATCATTGTTTATAGTAATAGGAATATGAATACATATATTTTTTGGTTTACAGGATTTAAGATGTTATTTTTTTATATATTTTTGTGGTTGTATTTTAGCAAG
>M01075:27:000000000-A4DAU:1:1101:22854:5504 1:N:0:9
AAAGTACACAGTTTGGATTACACATTTGATTACCGGATGCGATGGAAGGACCAATACCTGTCTCTGCATTAATACATGCTGCCACGTTAGTTGTATGTGGAATAATATTAGGTAGTTTTGTATTTTGATGTTTTGAATTTTGATTTAGCTATTTTTATAGTATAATTTGTTGAGCAGTTGGAATAATAGTGTTAATGAGTCTATGTGTTTTTTATCGGTATATAGCATTTAGTACAATATGTCAAATAAGTTTTTCATTTTTTTGTTGTCTTTGTTTAGATCTTTATCTAGGCTGTCTATTTTTTTGTTATCATATGTTTTACAAGGCATCATTGTTTATAGTAATAGGAATATGAATGCATATATTTTTTGGTTTACAGGATTTAAGATGTTATTTTTTTATATATTTTTGTGGTTGTATTTTAGCAAG
>M01075:27:000000000-A4DAU:1:1101:12542:5509 1:N:0:9
AAAGTACACAGTTTGGATTACACATTTGATTACCGGATGCGATGGAAGGACCAATACCTGTCTCTGCATTAATACATGCTGCCACGTTAGTTGTATGTGGAATAATATTAGGTAGTTTTGTATTTTGATGTTTTGAATTTTGGTTTAGCTATTTTTATAGTATAATTTGTTGAGCAGTTGGAATAATAGTGTTAATGAGTCTATGTGTTTTTTATCGGTATATAGCATTTAGTACAATATGTCAAATAAGTTTTTCATTTTTTTGTTGTCTTTGTTTAGATCATTATCTAGGCTGTCTATTTTTTTGTTATCATATGTTTTACAAGGCATCATTGTTTATAGTAATAGGAATATGAATACATATATTTTTTGGTTTACAGGATTTAAGATGTTATTTTTTTATATATTTTTGTGGTTGTATTTTAGCAAG
>M01075:27:000000000-A4DAU:1:1101:18518:5512 1:N:0:9
AGAGTACACAGTTTGGGTTACATATTTGATTACCGGATGCGATGGAAGGACCAATACCTGTCTCTGCATTAATACATGCTGCCACGTTAGTTGTATGTGGAATAATATTAGGTAGTTTTGTATTTTGATGTTTTGAATTTTGATTTAGCTATTTTTATAGTATAATTTGTTGAGCAGTTGGAATAATAGTGTTAATGAGTCTATGTGTTTTTTATGGTATATAGCATTTAGTACAATATGTCAAATAAGTTTTTCATTTTTTTGTTGTCTTTGTTTAGATCTTTATCTAGGCTGTCTATTTTTTTTGTTATCATATGTTTTACAAGGCATCATTGTTTATAGTAATAGGAATATGAATACATATATTTTTTGGTTTACAGGATTTAAGATGTTATTTTTTTATATATTTTTGTGGTTGTATTTTAGCAAG
>M01075:27:000000000-A4DAU:1:1101:14882:5517 1:N:0:9
AAAGTACACAGTTTGGGTTACACATTTGATTACCGGATGCGATGGAAGGACCAATACCTGTCTCTGCATTAATACATGCTGCCACGTTAGTTGTATGTGGAATAATATTAGGTAGTTTTGTATTTTGATGTTTTGAATTTTGATTTAGCTATTTTTATAGTATAATTTGTTGAGCAGTTGGAATAATAGTGTTAATGAGTCTATGTGTTTTTTATCGGTATATAGCATTTAGTACAATATGTCAAATAAGTTTTTCATTTTTTTGTTGTCTTTGTTTAGATCTTTATCTAGGCTGTCTATTTTTTTGTTATCATATGTTTTACAAGGCATCATTGTTTATAGTAATAGGAATATGAATACATATATTTTTTGGTTTACAGGATTTAAGATGTTATTTTTTTATATATTTTTGTGGTTGTATTTTAGCAAG
>M01075:27:000000000-A4DAU:1:1101:24096:5533 1:N:0:9
AGAGTACACAGTTTGGGTTACATATTTGATTACCGGATGCGATGGAAGGACCAATACCTGTCTCTGCATTAATACATGCTGCCACGTTAGTTGTATGTGGAATAATATTAGGTAGTTTTGTATTTTGATGTTTTGAATTTTGATTTAGCTATTTTTATAGTATAATTTGTTGAGCAGTTGGAATAATAGTGTTAATGAGTCTATGTGTTTTTTATCGGTATATAGCATTTAGTACAATATGTCAAATAAGTTTTTCATTTTTTTGTTGTCTTTGTTTAGATCTTTATCTAGGCTGTCTATTTTTTTGTTATCATATGTTTTACAAGGCATCATTGTTTATAGTAATAGGAATATGAATACATATATTTTTTGGTTTACAGGATTTAAGATGTTATTTTTTTATATATTTTTGTGGTTGTATCTTGGCAAG
>M01075:27:000000000-A4DAU:1:1101:10114:5533 1:N:0:9
AAAGTACACAGTTTGGATTACATATTTGATTACCGGATGCGATGGAAGGACCAATACCTGTCTCTGCATTAATACATGCTGCCACGTTAGTTGTATGTGGAATAATATTAGGTGGTTTTGTATTTTGATGTTTTGAATTTTGATTTAGCTATTTTTATAGTATAATTTGTTGAGCAGTTGGAATAATAGTGTTAATGAGTCTATGTGTTTTTTATCGGTATATAGCATTTAGTACAATATGTCAAATAAGTTTTTCATTTTTTTGTTGTCTTTGTTTAGATCTTTATCTAGGCTGTCTATTTTTTTGTTATCATATGTTTTACAAGGCATCATTGTTTATAGTAATAGGAATATGAATACATATATTTTTTGGTTTACAGGATTTAAGATGTTATTTTTTTATATATTTTTGTGGTTGTATTTTAGCAAG
>M01075:27:000000000-A4DAU:1:1101:16624:5538 1:N:0:9
AAAGTACACAGTTTGGATTACACATTTGATTACCGGATGCGATGGAAGGACCAATACCTGTCTCTGCATTAATACATGCTGCCACGTTAGTTGTATGTGGAATAATATTAGGTAGTTTTGTATTTTGATGTTTTGAATTTTGATTTAGCTATTTTTATAGTATAATTTGTTGAGCAGTTGGAATAATAGTGTTAATGAGTCTATGTGTTTTTTATCGGTATATAGCATTTAGTACAATATGTCAAATAAGTTTTTCATTTTTTTGTTGTCTTTGTTTAGATCTTTATCTAGGCTGTCTATTTTTTTGTTATCATATGTTTTACAAGGCATCATTGTTTATAGTAATAGGAATATGAATACATATATTTTTTGGTTTACAGGATTTAAGATGTTATTTTTTTATATATTTTTGTGGTTGTATCTTAGCAAG
>M01075:27:000000000-A4DAU:1:1101:7900:5549 1:N:0:9
AAAGTACACAGTTTGGATTGCACATTTGATTACCGGATGCGATGGAAGGACCAATACCTGTCCCTGTATTAATACATGCTGCCACGTTAGTTGTATGTGGAATAATATTAGGTAGTTTTGTATTTTGATGTTTTGAATTTTGATTTAGCTATTTTTATAGTATAATTTGTTGAGCAGTTGGAATAATAGTGTTAATGAGTCTATGTGTTTTTTATCGGTATATAGCATTTAGTACAATATGTCAAATAAGTTTTTCATTTTTTTGTTGTCTTTGTTTAGATCTTTATCTAGGCTGTCTAATTTTTTGTTATCATATGTTTTACAAGGCATCATTGTTTATAGTAATAGGAATATGAATACATATATTTTTTGGTTTACAGGATTTAAGATGTTATTTTTTTATATATTTTTGTGGTTGTATTTTAGCAAG
>M01075:27:000000000-A4DAU:1:1101:15419:5550 1:N:0:9
AAAGTACACAGTTTGGGTTGCACATTTGATTACCGGATGCGATGGAAGGACCAATACCTGTCTCTGCATTAATACATGCTGCCACGTTAGTTGTATGTGGAATAATATTAGGTAGTTTTGTATTTTGATGTTTTGAATTTTGATTTAGCTATTTTTATAGTATAATTTGTTGAGCAGTTGGAATAATAGTGTTAATGAGTCTATGTGTTTTTTATCGGTATATAGCATTTAGTACAATATGTCAAATAAGTTTTTCATTTTTTTGTTGTCTTTGTTTAGATCTTTATCTAGGCTGCCTATTTTTTTGTTATCATATGTTTTACAAGGCATCATTGTTTATAGTAATAGGAATATGAATACATATATTTTTTGGTTTACAGGATTTAAGATGTTATTTTTTTATATATTTTTGTGGTTGTATCTTGGCAAG
>M01075:27:000000000-A4DAU:1:1101:17239:5558 1:N:0:9
AAAGTACACAGTTTGGATTACACATTTGATTACCGGATGCGATGGAAGGACCAATACCTGTCTCTGCATTAATACATGCTGCCACGTTAGTTGTATGTGGAATAATATTAGGTAGTTTTGTATTTTGATGTTTTGAATTTTGATTTAGCTATTTTTATAGTATAATTTGTTGAGCAGTTGGAATAATAGTGTTAATGAGTCTATGTGTTTTTTATCGGTATATAGCATTTAGTACAATATGTCAAATAAGTTTTTCATTTTTTTGTTGTCTTTGTTTAGATCTTTATCTAGGCTGTCTATTTTTTTGTTATCATATGTTTTACAAGGCATCATTGTTTATAGTAATAGGAATATGAATACATATATTTTTTGGTTTACAGGATTTAAGATGTTATTTTTTTATATATTTTTGTGGTTGTATCTTAGCAAG
>M01075:27:000000000-A4DAU:1:1101:15623:5559 1:N:0:9
AAAGTACACAGTTTGGATTGCATATTTGATTACCGGATGCGATGGAAGGACCAATACCTGTCTCTGCATTAATACATGCTGCCACGTTAGTTGTATGTGGAATAATATTAGGTAGTTTTGTATTTTGATGTTTTGAATTTTGATTTAGCTATTTTTATAGTATAATTTGTTGAGCAGTTGGAATAATAGTGTTAATGAGTCTATGTGTTTTTTATCGGTATATAGCATTTAGTACAATATGTCAAATAAGTTTTTCATTTTTTTGTTGTCTTTGTTTAGATCTTTATCTAGGCTGTCTATTTTTTTGTTATCATATGTTTTACAAGGCATCATTGTTTATAGTAATAGGAATATGAATACATATATTTTTTGGTTTACAGGATTTAAGATGTTATTTTTTTATATATTTTTGTGGTTGTATCTTAGCAAG
>M01075:27:000000000-A4DAU:1:1101:24743:5561 1:N:0:9
AAAGTACACAGTTTGGATTACATATTTGATTACCGGATGCGATGGAAGGACCAATACCTGTCTCTGCATTAATACATGCTGCCACGTTAGTTGTATGTGGAATAATATTAGGTAGTTTTGTATTTTGATGTTTTGAATTTTGATTTAGCTATTTTTATAGTATAATTTGTTGAGCAGTTGGAATAATAGTGTTAATGAGTCTATGTGTTTTTTATCGGTATATAGCATTTAGTACAATATGTCAAATAAGTTTTTCATTTTTTTGTTGTCTTTGTTTAGATCTTTATCTAGGCTGTCTATTTTTTTGTTATCATATGTTTTACAAGGCATCATTGTTTATAGTAATAGGAATATGAATACATATATTTTTTGGTTTACAGGATTTAAGATGTTATTTTTTTATATATTTTTGTGGTTGTATTTTAGCAAG
>M01075:27:000000000-A4DAU:1:1101:9796:5569 1:N:0:9
AAAGTACACAGTTTGGATTACATATTTGATTACCGGATGCGATGGAAGGACCAATACCTGTCTCTGCATTAATACATGCTGCCACGTTAGTTGTATGTGGAATAATATTAGGTAGTTTTGTATTTTGATGTTTTGAATTTTGATTTAGCTATTTTTATAGTATAATTTGTTGAGCAGTTGGAATAATAGTGTTAATGAGTCTATGTGTTTTTTATACGGTATATAGCATTTAGTACAATATGTCAAATAAGTTTTTCATTTTTTTGTTGTCTTTGTTTAGATCTTTATCTAGGCTGTCTATTTTTTTGTTATCATATGTTTTACAAGGCATCATTGTTTATAGTAATAGGAATATGAATACATATATTTTTTGGTTACAGGATTTAAGATGTTATTTTTTTATATATTTTTGTGGTTGTATTTTAGCAAG
>M01075:27:000000000-A4DAU:1:1101:16181:5589 1:N:0:9
AAAGTACACAGTTTGGATTACACATTTGATTACCGGATGCGATGGAAGGACCAATACCTGTCTCTGCATTAATACATGCTGCCACGTTAGTTGTATGTGGAATAATATTAGGTAGTTTTGTATTTTGATGTTTTGAATTTTGATTTAGCTATTTTTATAGTATAATTTGTTGAGCAGTTGGAATAATAGTGTTAATGAGTCTATGTGTTTTTTATCGGTATATAGCATTTAGTACAATATGTCAAATAAGTTTTTCATTTTTTTGTTGTCTTCGTTTAGATCTTTATCTAGGCTGTCTATTTTTTTGTTATCATATGTTTTACAAGGCATCATTGTTTATAGTAATAGGAATATGAATACATATATTTTTTGGTTTACAGGATTTAAGATGTTATTTTTTTATATATTTTTGTGGTTGTATTTTAGCAAG
>M01075:27:000000000-A4DAU:1:1101:18606:5595 1:N:0:9
AGAGTACACAGTTTGGGTTGCATATTTGATTACCGGATGCGATGGAAGGACCAATACCTGTCTCTGCATTAATACATGCTGCCACGTTAGTTGTATGTGGAATAATATTAGGTAGTTTTGTATTTTGATGTTTTGAATTTTGATTTAGCTATTTTTATAGTATAATTTGTTGAGCAGTTGGAATAATAGTGTTAATGAGTCTATGTGTTTTTTATCGGTATATAGCATTTAGTACAATATGTCAAATAAGTTTTTCATTTTTTTGTTGTCTTTGTTTAGATCTTTATCTAGGCTGTCTATTTTTTTGTTATCATATGTTTTACAAGGCATCATTGTTTATAGTAATAGGAATATGAATACATATATTTTTTGGTTTACAGGATTTAAGATGTTATTTTTTTATATATTTTTGTGGTTGTATCTTAGCAAG
>M01075:27:000000000-A4DAU:1:1101:21267:5596 1:N:0:9
AGAGTACACAGTTTGGATTACACATTTGATTACCGGATGCGATGGAAGGACCAATACCTGTCTCTGCATTAATACATGCTGCCACGTTAGTTGTATGTGGAATAATATTAGGTAGTTTTGTATTTTGATGTTTTGAATTTTGATTTAGCTATTTTTATAGTATAATTTGTTGAGCAGTTGGAATAATAGTGTTAATGAGTCTATGTGTTTTTTATCGGTATATAGCATTTAGTACGATATGTCAAATAAGTTTTTCATTTTTTTGTTGTCTTTGTTTAGATCTTTATCTAGGCTGTCTATTTTTTTGTTATCATATGTTTTACAAGGCATCATTGCTTATAGTAATAGGAATATGAATACATATATTTTTTGGTTTACAGGATTTAAGATGTTATTTTTTTATATATTTTTGTGGTTGTATTTTAGCAAG
>M01075:27:000000000-A4DAU:1:1101:16650:5607 1:N:0:9
AAAGTACACAGTTTGGGTTGCACATTTGATTACCGGATGCGATGGAAGGACCAATACCTGTCTCTGCATTAATACATGCTGCCACGTTAGTTGTATGTGGAATAATATTAGGTAGTTTTGTATTTTGATGTTTTGAATTTTGATTTAGCTATTTTTATAGTATAATTTGTTGAGCAGTTGGAATAATAGTGTTAATGAGTCTATGTGTTTTTTATCGGTATATAGCATTTAGTACAATATGTCAAATAAGTTTTTCATTTTTTTGTTGTCTTTGTTTAGATCTTTATCTAGGCTGCCTATTTTTTTGTTATCATATGTTTTACAAGGCATCATTGTTTATAGTAATAGGAATATGAATACATATATTTTTTGGTTTACAGGATTTAAGATGTTATTTTTTTATATATTTTTGTGGTTGTATCTTGGCAAG
>M01075:27:000000000-A4DAU:1:1101:7736:5607 1:N:0:9
AAAGTACACAGTTTGGATTACACATTTGATTACCGGATGCGATGGAAGGACCAATACCTGTCTCTGCATTAATACATGCTGCCACGTTAGTTGTATGTGGAATAATATTAGGTAGTTTTGTATTTTGATGTTTTGAATTTTGATTTAGCTATTTTTATAGTATAATTTGTTGAGCAGTTGGAATAATAGTGTTAATGAGTCTATGTGTTTTTTATCGGTATATAGCATTTAGTACAATATGTCAAATAAGTTTTTCATTTTTTTGTTGTCTTTGTTTAGATCTTTATCTAGGCTGTCTATTTTTTTGTTATCATATGTTTTACAAGGCATCATTGTTTATAGTAATAGGAATATGAATACATATATTTTTTGGTTTACAGGATTTAAGATGTTATTTTTTTATATATTTTTGTGGTTGTATTTTAGCAAG
>M01075:27:000000000-A4DAU:1:1101:14143:5619 1:N:0:9
AGAGTACACAGTTTGGGTTGCATATTTGATTACCGGATGCGATGGAAGGACCAATACCTGTCTCTGCATTAATACATGCTGCCACGTTAGTTGTATGTGGAATAATATTAGGTAGTTTTGTATTTTGATGTTTTGAATTTTGATTTAGCTATTTTTATAGTATAATTTGTTGAGCAGTTGGAATAATAGTGTTAATGAGTCTATGTGTTTTTTATCGGTATATAGCATTTAGTACAATATGTCAAATAAGTTTTTCATTTTTTTGTTGTCTTTGTTTAGATCTTTATCTAGGCTGTCTATTTTTTTGTTATCATATGTTTTACAAGGCATCATTGTTTATAGTAATAGGAATATGAATACATATATTTTTTGGTTTACAGGATTTAAGATGTTATTTTTTTATATATTTTTGTGGTTGTATTTTAGCAAG
>M01075:27:000000000-A4DAU:1:1101:17140:5633 1:N:0:9
AGAGTACACAGTTTGGATTACACATTTGATTACCGGATGCGATGGAAGGACCAATACCTGTCTCTGCATTAATACATGCTGCCACGTTAGTTGTATGTGGAATAATATTAGGTAGTTTTGTATTTTGATGTTTTGAATTTTGATTTAGCTATTTTTATAGTATAATTTGTTGAGCAGTTGGAATAATAGTGTTAATGAGTCTATGTGTTTTTTATACGGTATATAGCATTTAGTACAATATGTCAAATAAGTTTTTCATTTTTTTGTTGTCTTTGTTTAGATCTTTATCTAGGCTGTCTATTTTTTTGTTATCATATGTTTTACAAGGCATCATTGTTTATAGTAATAGGAATATGAATACATATATTTTTTGGTTTACAGGATTTAAGATGTTATTTTTTATATATTTTTGTGGTTGTATTTTAGCAAG
>M01075:27:000000000-A4DAU:1:1101:15388:5639 1:N:0:9
AGAGTACACAGTTTGGGTTGCATATTTGATTACCGGATGCGATGGGAGGACCAATACCTGTCTCTGCATTAATACATGCTGCCACGTTAGTTGTATGTGGAATAATATTAGGTAGTTTTGTATTTTGATGTTTTGAATTTTGATTTAGCTATTTTTATAGTATAATTTGTTGAGCAGTTGGAATAATAGTGTTAATGAGTCTATGTGTCTTTTATCGGTATATAGCATTTAGTACAATATGTCAAATAAGTTTTTCATTTTTTTGTTGTCTTTGTTTAGATCTTTATCTAGGCTGTCTATTTTTTTGTTATCATATGTTTTACAAGGCATCATTGTTTATAGTAATAGGAATATGAATACATATATTTTTTGGTTTACAGGATTTAAGATGTTATTTTTTTATATATTTTCGTGGTTGTATCTTAGCAAG
>M01075:27:000000000-A4DAU:1:1101:21574:5644 1:N:0:9
AAAGTACACAGTTTGGATTACACATTTGATTACCGGATGCGATGGAAGGACCAATACCTGTCTCTGCATTAATACATGCTGCCACGTTAGTTGTATGTGGAATAATATTAGGTAGTTTTGTATTTTGATGTTTTGAATTTTGATTTAGCTATTTTTATAGTATAATTTGTTGAGCAGTTGGAATAATAGTGTTAATGAGTCTATGTGTTTTTTATCGGTATATAGCATTTAGTACAATATGTCAAATAAGTTTTTCATTTTTTTGTTGTCTTTGTTTAGATCTTTATCTAGGCTGTCTATTTTTTTGTTATCATATGTTTTACAAGGCATCATTGTTTATAGTAATAGGAATATGAATACATATATTTTTTGGTTTACAGGATTTAAGATGTTATTTTTTTATATATTTTTGTGGTTGTATTTTAGCAAG
>M01075:27:000000000-A4DAU:1:1101:24083:5649 1:N:0:9
AGAGTACACAGTTTGGATTGCACATTTGATTACCGGATGCGATGGAAGGACCAATACCTGTCTCTGCATTAATACATGCTGCCACGTTAGTTGTATGTGGAATAATATTAGGTAGTTTTGTATTTTGATGTTTTGAATTTTGATTTAGCTATTTTTATAGTATAATTTGTTGAGCAGTTGGAATAATAGTGTTAATGAGTCTATGTGTTTTTTATCGGTATATAGCATTTAGTACAATATGTCAAATAAGTTTTTCATTTTTTTGTTGTCTTTGTTTAGATCTTTATCTAGGCTGTCTATTTTTTTGTTATCATATGTTTTACAAGGCATCATTGTTTATAGTAATAGGAATATGAATACATATATTTTTTGGTTTACAGGATTTAAGATGTTATTTTTTTATATATTTTTGTGGTTGTATTTTAGCAAG
>M01075:27:000000000-A4DAU:1:1101:9474:5673 1:N:0:9
AAAGTACACAGTTTGGGTTACACATTTGATTACCGGATGCGATGGAAGGACCAATACCTGTCTCTGCATTAATACATGCTGCCACGTTAGTTGTATGTGGAATAATATTAGGTAGTTTTGTATTTTGATGTTTTGAATTTTGATTTAGCTATTTTTATAGTATAATTTGTTGAGCAGTTGGAATAATAGTGTTAATGAGTCTATGTGTTTTTTATCGGTATATAGCATTTAGTACAATATGTCAAATAAGTTTTTCATTTTTTTGTTGTCTTTGCTTAGATCTTTATCTAGGCTGTCTATTTTTTTGTTATCATATGTTTTACAAGGCATCATTGTTTATAGTAATAGGAATATGAATACATATATTTTTTGGTTTACAGGATTTAAGATGTTATTTTTTTATATATTTTTGTGGTTGTATTTTAGCAAG
>M01075:27:000000000-A4DAU:1:1101:20490:5684 1:N:0:9
AAAGTACACAGTTTGGATTACACATTTGATTACCGGATGCGATGGAAGGACCAATACCTGTCTCTGCATTAATACATGCTGCCACGTTAGTTGTATGTGGAATAATATTAGGTAGTTTTGTATTTTGATGTTTTGAATTTTGATTTAGCTATTTTTATAGTATAATTTGTTGAGCAGTTGGAATAATAGTGTTAATGAGTCTATGTGTTTTTTATCGGTATATAGCATTTAGTACAATATGTCAAATAAGTTTTTCATTTTTTTGTTGTCTTTGTTTAGATCTTTATCTAGGCTGTCTATTTTTTTGTTATCATATGTTTTACAAGGCATCATTGTTTATAGTAATAGGAATATGAATACATATATTTTTTGGTTTACAGGATTTAAGATGTTATTTTTTTATATATTTTTGTGGTTGTATTTTAGCAAG
>M01075:27:000000000-A4DAU:1:1101:13158:5684 1:N:0:9
AAAGTACACAGTTTGGATTGCATATTTGATTACCGGATGCGATGGAAGGACCAATACCTGTCTCTGCATTAATACATGCTGCCACGTTAGTTGTATGTGGAATAATATTAGGTAGTTTTGTATTTTGATGTTTTGAATTTTGATTTAGCTATTTTTATAGTATAATTTGTTGAGCAGTTGGAATAATAGTGTTAATGAGTCTATGTGTTTTTTATCGGTATATAGCATTTAGTACAATATGTCAAATAAGTTTTTCATTTTTTTGTTGTCTTTGTTTAGATCTTTATCTAGGCTGTCTATTTTTTTGTTATCATATGTTTTACAAGGCATCATTGTTTATAGTAATAGGAATATGAATACATATATTTTTTGGTTTACAGGATTTAAGATGTTATTTTTTTATATATTTTTGTGGTTGTATTTTAGCAAG
>M01075:27:000000000-A4DAU:1:1101:8755:5700 1:N:0:9
AAAGTACACAGTTTGGATTGCACATTTGATTACCGGATGCGATGGAAGGACCAATACCTGTCTCTGCATTAATACATGCTGCCACGTTAGTTGTATGTGGAATAATATTAGGTAGTTTTGTATTTTGATGTTTTGAATTTTGATTTAGCTATTTTTATAGTATAATTTGTTGAGCAGTTGGAATAATAGTGTTAATGAGTCTATGTGTTTTTTATACGGTATATAGCATTTAGTACAATATGTCAAATAAGTTTTTCATTTTTTTGTTGTCTTTGTTAGATCTTTATCTAGGCTGTCTATTTTTTTGTTATCATATGTTTTACAAGGCATCATTGTTTATAGTAATAGGAATATGAATACATATATTTTTTGGTTTACAGGATTTAAGATGTTATTTTTTTATATATTTTTGTGGTTGTATTTTAGCAAG
>M01075:27:000000000-A4DAU:1:1101:20499:5701 1:N:0:9
AAAGTACACAGTTTGGATTACACATTTGATTACCGGATGCGATGGAAGGACCAATACCTGTCTCTGCATTAATACATGCTGCCACGTTAGTTGTATGTGGAATAATATTAGGTAGTTTTGTATTTTGATGTTTTGAATTTTGATTTAGCTATTTTTATAGTATAATTTGTTGAGCAGTTGGAATAATAGTGTTAATGAGTCTATGTGTTTTTTATCGGTATATAGCATTTAGTACAATATGTCAAATAAGTTTTTCATTTTTTTGTTGTCTTTGTTTAGATCTTTATCTAGGCTGTCTATTTTTTTGTTATCATATGTTTTACAAGGCATCATTGTTTATAGTAATAGGAATATGAATACATATATTTTTTGGTTTACAGGATTTAAGATGTTATTTTTTTATATATTTTTGTGGTTGTATTTTAGCAAG
>M01075:27:000000000-A4DAU:1:1101:13161:5702 1:N:0:9
AAAGTACACAGTTTGGATTGCATATTTGATTACCGGATGCGATGGAAGGACCAATACCTGTCTCTGCATTAATACATGCTGCCACGTTAGTTGTATGTGGAATAATATTAGGTAGTTTTGTATTTTGATGTTTTGAATTTTGATTTAGCTATTTTTATAGTATAATTTGTTGAGCAGTTGGAATAATAGTGTTAATGAGTCTATGTGTTTTTTATCGGTATATAGCATTTAGTACAATATGTCAAATAAGTTTTTCATTTTTTTGTTGTCTTTGTTTAGATCTTTATCTAGGCTGTCTATTTTTTTGTTATCATATGTTTTACAAGGCATCATTGTTTATAGTAATAGGAATATGAATACATATATTTTTTGGTTTACAGGATTTAAGATGTTATTTTTTTATATATTTTTGTGGTTGTATTTTAGCAAG
>M01075:27:000000000-A4DAU:1:1101:10722:5707 1:N:0:9
AAAGTACACAGTTTGGATTGCACACTTGATTACCGGATGCGATGGAAGGACCAATACCTGTCTCTGCATTAATACATGCTGCCACGTTAGTTGTATGTGGAATAATATTAGGTAGTTTTGTATTTTGATGTTTTGAATTTTGATTTAGCTATTTTTATAGTATAATTTGTTGAGCAGTTGGAATAATAGTGTTAATGAGTCTATGTGTTTTTTATCGGTATATAGCATTTAGTACAATATGTCAAATAAGTTTTTCATTTTTTTGTTGTCTTTGTTTAGATCTTTATCTAGGCTGTCTATTTTTTTGTTATCATATGTTTTACAAGGCATCATTGTTTATAGTAATAGGAATATGAATACATATATTTTTTGGTTTACAGGATTTAAGATGTTATTTTTTTATATATTTTTGTGGTTGTATTTTAGCAAG
>M01075:27:000000000-A4DAU:1:1101:25459:5709 1:N:0:9
AGAGTACACAGTTTGGATTACACATTTGATTACCGGATGCGATGGAAGGACCAATACCTGTCTCTGCATTAATACATGCTGCCACGTTAGTTGTATGTGGAATAATATTAGGTAGTTTTGTATTTTGATGTTTTGAATTTTGATTTAGCTATTTTTATAGTATAATTTGTTGAGCAGTTGGAATAATAGTGTTAATGAGTCTATGTGTTTTTTATCGGTATATAGCATTTAGTACAATATGTCAAATAAGTTTTTCATTTTTTTGTTGTCTTTGTTTAGATCTTTATCTAGGCTGTCTATTTTTTTGTTATCATATGTTTTACAAGGCATCATTGTTTATAGTAATAGGAATATGAATACATATATTTTTTGGTTTACAGGATTTAAGATGTTATTTTTTTATATATTTTTGTGGTTGTATTTTAGCAAG
>M01075:27:000000000-A4DAU:1:1101:20122:5709 1:N:0:9
AGAGTACACAGTTTGGATTGCACATTTGATTACCGGATGCGATGGAAGGACCAATACCTGTCTCCGCATTAATACATGCTGCCACGTTAGTTGTATGTGGAATAATATTAGGTAGTTTTGTATTTTGATGTTTTGAATTTTGATTTAGCTATTTTTATAGTATAATTTGTTGAGCAGTTGGAATAATAGTGTTAATGAGTCTATGTGTTTTTTATCGGTATATAGCATTTAGTACAATATGTCAAATAAGTTTTTCATTTTTTTGTTGTCTTTGTTTAGATCTTTATCTAGGCTGTCTATTTTTTTGTTATCATATGTTTTACAAGGCATCATTGTTTATAGTAATAGGAATATGAATACATATATTTTTTGGTTTACAGGATTTAAGATGTTATTTTTTTATATATTTTTGTGGTTGTATCTTGGCAAG
>M01075:27:000000000-A4DAU:1:1101:25448:5724 1:N:0:9
AGAGTACACAGTTTGGATTACACATTTGATTACCGGATGCGATGGAAGGACCAATACCTGTCTCTGCATTAATACATGCTGCCACGTTAGTTGTATGTGGAATAATATTAGGTAGTTTTGTATTTTGATGTTTTGAATTTTGATTTAGCTATTTTTATAGTATAATTTGTTGAGCAGTTGGAATAATAGTGTTAATGAGTCTATGTGTTTTTTATCGGTATATAGCATTTAGTACAATATGTCAAATAAGTTTTTCATTTTTTTGTTGTCTTTGTTTAGATCTTTATCTAGGCTGTCTATTTTTTTGTTATCATATGTTTTACAAGGCATCATTGTTTATAGTAATAGGAATATGAATACATATATTTTTTGGTTTACAGGATTTAAGATGTTATTTTTTTATATATTTTTGTGGTTGTATTTTAGCAAG
>M01075:27:000000000-A4DAU:1:1101:24189:5727 1:N:0:9
AGAGTACACAGTTTGGATTACACATTTGATTACCGGATGCGATGGAAGGACCAATACCTGTCTCTGCATTAATACATGCTGCCACGTTAGTTGTATGTGGAATAATATTAGGTAGTTTTGTATTTTGATGTTTTGAATTTTGATTTAGCTATTTTTATAGTATAATTTGTTGAGCAGTTGGAATAATAGTGTTAATGAGTCTATGTGTTTTTTATCGGTATATAGCATTTAGTACAATATGTCAAATAAGTTTTTCATTTTTTTGTTGTCTTTGTTTAGATCTTTATCTAGGCTGTCTATTTTTTTGTTATCATATGTTTTACAAGGCATCATTGTTTATAGTAATAGGAATATGAATACATATATTTTTTGGTTTACAGGATTTAAGATGTTATTTTTTTATATATTTTTGTGGTTGTATTTTAGCAAG
>M01075:27:000000000-A4DAU:1:1101:24171:5733 1:N:0:9
AGAGTACACAGTTTGGATTACACATTTGATTACCGGATGCGATGGAAGGACCAATACCTGTCTCTGCATTAATACATGCTGCCACGTTAGTTGTATGTGGAATAATATTAGGTAGTTTTGTATTTTGATGTTTTGAATTTTGATTTAGCTATTTTTATAGTATAATTTGTTGAGCAGTTGGAATAATAGTGTTAATGAGTCTATGTGTTTTTTATCGGTATATAGCATTTAGTACAATATGTCAAATAAGTTTTTCATTTTTTTGTTGTCTTTGTTTAGATCTTTATCTAGGCTGTCTATTTTTTTGTTATCATATGTTTTACAAGGCATCATTGTTTATAGTAATAGGAATATGAATACATATATTTTTTGGTTTACAGGATTTAAGATGTTATTTTTTTATATATTTTTGTGGTTGTATTTTAGCAAG
>M01075:27:000000000-A4DAU:1:1101:19730:5741 1:N:0:9
AGAGTACACAGTTTGGATTACACATTTGATTACCGGATGCGATGGAAGGACCAATACCTGTCTCTGCATTAATACATGCTGCCACGTTAGTTGTATGTGGAATAATATTAGGTAGTTTTGTATTTTGATGTTTTGAATTTTGATTTAGCTATTTTTATAGTATAATTTGTTGAGCAGTTGGAATAATAGTGTTAATGAGTCTATGTGTTTTTTATCGGTATATAGCATTTAGTACAATATGTCAAATAAGTTTTTCATTTTTTTGTTGTCTTTGTTTAGATCTTTATCTAGGCTGTCTATTTTTTTGTTATCATATGTTTTACAAGGCATCATTGTTTATAGTAATAGGAATATGAATACATATATTTTTTGGTTTACAGGATTTAAGATGTTATTTTTTTATATATTTTTGTGGTTGTATTTTAGCAAG
>M01075:27:000000000-A4DAU:1:1101:8290:5775 1:N:0:9
AGAGTACACAGTTTGGATTACACATTTGATTACCGGATGCGATGGAAGGACCAATACCTGTCTCTGCATTAATACATGCTGCCACGTTAGTTGTATGTGGAATAATATTAGGTAGTTTTGTATTTTGATGTTTTGAATTTTGATTTAGCTATTTTTATAGTATAATTTGTTGAGCAGTTGGAATAATAGTGTTAATGAGTCTATGTGTTTTTTATCGGTATATAGCATTTAGTACAATATGTCAAATAAGTTTTTCATTTTTTTGTTGTCTTTGTTTAGATCTTTATCTAGGCTGTCTATTTTTTTGTTATCATATGTTTTACAAGGCATCATTGTTTATAGTAATAGGAATATGAATACATATATTTTTTGGTTTACAGGATTTAAGATGTTATTTTTTTATATATTTTTGTGGTTGTATTTTAGCAAG
>M01075:27:000000000-A4DAU:1:1101:7431:5788 1:N:0:9
AGAGTACACAGTTTGGGTTACACATTTGATTACCGGATGCGATGGAAGGACCAATACCTGTCTCTGCATTAATACATGCTGCCACGTTAGTTGTATGTGGAATAATATTAGGTAGTTTTGTATTTTGATGTTTTGAATTTTGATTTAGCTATTTTTATAGTATAATTTGTTGAGCAGTTGGAATAATAGTGTTAATGAGTCTATGTGTTTTTTATCGGTATATAGCATTTAGTACAATATGTCAAATAAGTTTTTCATTTTTTTGTTGTCTTTGTTTAGATCTTTATCTAGGCTGTCTATTTTTTTGTTATCATATGTTTTACAAGGCATCATTGTTTATAGTAATAGGAATATGAATACATATATTTTTTGGTTTACAGGATTTAAGATGTTATTTTTTTATATATTTTTGTGGTTGTATTTTAGCAAG
>M01075:27:000000000-A4DAU:1:1101:18626:5789 1:N:0:9
AAAGTACACAGTTTGGATTACACATTTGATTACCGGATGCGATGGAAGGACCAATACCTGTCCCTGCATTAATACATGCTGCCACGTTAGTTGTATGTGGAATAATATTAGGTAGTTTTGTATTTTGATGTTTTGAATTTTGATTTAGCTATTTTTATAGTATAATTTGTTGAGCAGTTGGAATAATAGTGTTAATGAGTCTATGTGTTTTTTATCGGTATATAGCATTTAGTACAATATGTCAAATAAGTTTTTCATTTTTTTGTTGTCTTTGTTTAGATCTTTATCTAGGCTGTCTATTTTTTTGTTATCATATGTTTTACAAGGCATCATTGTTTATAGTAATAGGAATATGAATACATATATTTTTTGGTTTACAGGATTTAAGATGTTATTTTTTTATATATTTTTGTGGTTGTATCTTAGCAAG
>M01075:27:000000000-A4DAU:1:1101:11877:5792 1:N:0:9
AGAGTACACAGTTTGGATTACACATTTGATTACCGGATGCGATGGAAGGACCAATACCTGTCTCTGCATTAATACATGCTGCCACGTTAGTTGTATGTGGAATAATATTAGGTAGTTTTGTATTTTGATGTTTTGAATTTTGATTTAGCTATTTTTATAGTATAATTTGTTGAGCAGTTGGAATAATAGTGTTAATGAGTCTATGTGTTTTTTATCGGTATATAGCATTTAGTACAATATGTCAAATAAGTTTTTCATTTTTTTGTTGTCTTTGTTTAGATCTTTATCTAGGCTGTCTATTTTTTTGTTATCATATGTTTTACAAGGCATCATTGTTTATAGTAATAGGAATATGAATACATATATTTTTTGGTTTACAGGATTTAAGATGTTATTTTTTTATATATTTTTGTGGTTGTATTTTAGCAAG
>M01075:27:000000000-A4DAU:1:1101:18786:5818 1:N:0:9
AAAGTACACAGTTTGGGTTACACATTTGATTACCGGATGCGATGGAAGGACCAATACCTGTCTCTGCATTAATACATGCTGCCACGTTAGTTGTATGTGGAATAATATTAGGTAGTTTTGTATTTTGATGTTTTGAATTTTGATTTAGCTATTTTTATAGTATAATTTGTTGAGCAGTTGGAATAATAGTGTTAATGAGTCTATGTGTTTTTTATCGGTATATAGCATTTAGTACAATATGTCAAATAAGTTTTTCATTTTTTTGTTGTCTTTGTTTAGATCTTTATCTAGGCTGTCTATTTTTTTGTTATCATATGTTTTACAAGGCATCATTGTTTATAGTAATAGGAATATGAATACATATATTTTTTGGTTTACAGGATTTAAGATGTTATTTTTTTATATATTTTTGTGGTTGTATTTTAGCAAG
>M01075:27:000000000-A4DAU:1:1101:10149:5833 1:N:0:9
AGAGTACACAGTTTGGATTACACATTTGATTACCGGATGCGATGGAAGGACCAATACCTGTCTCTGCATTAATACATGCTGCCACGTTAGTTGTATGTGGAATAATATTAGGTAGTTTTGTATTTTGATGTTTTGAATTTTGATTTAGCTATTTTTATAGTATAATTTGTTGAGCAGTTGGAATAATAGTGTTAATGAGTCTATGTGTTTTTTATCGGTATATAGCATTTAGTACAATATGTCAAATAAGTTTTTCATTTTTTTGTTGTCTTTGTTTAGATCTTTATCTAGGCTGTCTATTTTTTTGTTATCATATGTTTTACAAGGCATCATTGTTTATAGTAATAGGAATATGAATACATATATTTTTTGGTTTACAGGATTTAAGATGTTATTTTTTTATATATTTTTGTGGTTGTATTTTAGCAAG
>M01075:27:000000000-A4DAU:1:1101:17624:5839 1:N:0:9
AAAGTACACAGTTTGGATTGCACATTTGATTACCGGATGCGATGGAAGGACCAATACCTGTCTCTGCATTAATACATGCTGCCACGTTAGTTGTATGTGGAATAATATTAGGTAGTTTTGTATTTTGATGTTTTGAATTTTGATTTAGCTATTTTTATAGTATAATTTGTTGAGCAGTTGGAATAATAGTGTTAATGAGTCTATGTGTTTTTTATCGGTATATAGCATTTAGTACAATATGTCAAATAAGTTTTTCATTTTTTTGTTGTCTTTGTTTAGATCTTTATCTAGGCTGTCTATTTTTTTGTTATCATATGTTTTACAAGGCATCATTGTTTATAGTAATAGGAATATGAATACATATATTTTTTGGTTTACAGGATTTAAGATGTTATTTTTTTATATATTTTTGTGGTTGTATTTTAGCAAG
>M01075:27:000000000-A4DAU:1:1101:14422:5849 1:N:0:9
AAAGTACACAGTTTGGATTACACATTTGATTACCGGATGCGATGGAAGGACCAATACCTGTCTCCGCATTAATACATGCTGCCACGTTAGTTGTATGTGGAGTAATATTAGGTAGTTTTGTATTTTGATGTTTTGAATTTTGATTTAGCTATTTTTATAGTATAATTTGTTGAGCAGTTGGAATAATAGTGTTAATGAGTCTATGTGTTTTTTATACGGTATATAGCATTTAGTACAATATGTCAAATAAGCTTTTCATTTTTTTGTTGTCTTTGTTTAGATCTTTATCTAGGCTGTCTATTTTTTGTTATCATATGTTTTACAAGGCATCATTGTTTATAGTAATAGGAATATGAATACATATATTTTTTGGTTTACAGGATTTAAGATGTTATTTTTTTATATATTTTTGTGGTTGTATTTTAGCAAG
>M01075:27:000000000-A4DAU:1:1101:10156:5852 1:N:0:9
AGAGTACACAGTTTGGATTACACATTTGATTACCGGATGCGATGGAAGGACCAATACCTGTCTCTGCATTAATACATGCTGCCACGTTAGTTGTATGTGGAATAATATTAGGTAGTTTTGTATTTTGATGTTTTGAATTTTGATTTAGCTATTTTTATAGTATAATTTGTTGAGCAGTTGGAATAATAGTGTTAATGAGTCTATGTGTTTTTTATCGGTATATAGCATTTAGTACAATATGTCAAATAAGTTTTTCATTTTTTTGTTGTCTTTGTTTAGATCTTTATCTAGGCTGTCTATTTTTTTGTTATCATATGTTTTACAAGGCATCATTGTTTATAGTAATAGGAATATGAATACATATATTTTTTGGTTTACAGGATTTAAGATGTTATTTTTTTATATATTTTTGTGGTTGTATTTTAGCAAG
>M01075:27:000000000-A4DAU:1:1101:18503:5877 1:N:0:9
AGAGTACACAGTTTGGATTACACATTTGATTACCGGATGCGATGGAAGGACCAATACCTGTCTCTGCATTAATACATGCTGCCACGTTAGTTGTATGTGGAATAATATTAGGTAGTTTTGTATTTTGATGTTTTGAATTTTGATTTAGCTATTTTTATAGTATAATTTGTTGAGCAGTTGGAATAATAGTGTTAATGAGTCTATGTGTTTTTTATACGGTATATAGCATTTAGTACAATATGTCAAATAAGTTTTTCATTTTTTTGTTGTCTTTGTTTAGATCTTTATCTAGGCTGTCTATTTTTTTGTTATCATATGTTTTACAAGGCATCATTGTTTATAGTAATAGGAATATGAATACATATATTTTTTGGTTTACAGGATTTAAGATGTTATTTTTTTATATATTTTGTGGTTGTATTTTAGCAAG
>M01075:27:000000000-A4DAU:1:1101:9440:5890 1:N:0:9
AGAGTACACAGTTTGGATTGCACATTTGATTACCGGATGCGATGGAAGGACCAATACCTGTCTCTGCATTAATACATGCTGCCACGTTAGTTGTATGTGGAATAATATTAGGTAGTTTTGTATTTTGATGTTTTGAATTTTGATTTAGCTATTTTTATAGTATAATTTGTTGAGCAGTTGGAATAATAGTGTTAATGAGTCTATGTGTTTTTTATCGGTATATAGCATTTAGTACAATATGTCAAATAAGTTTTTCATTTTTTTGTTGTCTTTGTTTAGATCTTTATCTAGGCTGTCTATTTTTTTGTTATCATATGTTTTACAAGGCATCATTGTTTATAGTAATAGGAATATGAATACATATATTTTTTGGTTTACAGGATTTAAGATGTTATTTTTTTATATATTTTTGTGGTTGTATTTTAGCAAG
>M01075:27:000000000-A4DAU:1:1101:22714:5912 1:N:0:9
AAAGTACACAGTTTGGATTACACATTTGATTACCGGATGCGATGGAAGGACCAATACCTGTCTCTGCATTAATACATGCTGCCACGTTAGTTGTATGTGGAATAATATTAGGTAGTTTTGTATTTTGATGTTTTGAGTTTTGATTTAGCTATTTTTATAGTATAATTTGTTGAGCAGTTGGAATAATAGTGTTAATGAGTCTATGTGTTTTTTATCGGTATATAGCATTTAGTACAATATGTCAAATAAGTTTTTCATTTTTTTGTTGTCTTTGTTTAGATCTTTATCTAGGCTGTCTATTTTTTTGTTATCATATGTTTTACAGGGCATCATTGTTTATAGTAATAGGAATATGAATACATATATTTTTTGGTTTACAGGATTTAAGATGTTATTTTTTTATATATTTTTGTGGTTGTATTTTAGCAAG
>M01075:27:000000000-A4DAU:1:1101:14224:5926 1:N:0:9
AGAGTACACAGTTTGGATTACACATTTGATTACCGGATGCGATGGAAGGACCAATACCTGTCTCTGCATTAATACATGCTGCCACGTTAGTTGTATGTGGAATAATATTAGGTAGTTTTGTATTCTGATGTTTTGAATTTTGATTTAGCTATTTTATAGTATAATTTGTTGAGCAGTTGGAATAATAGTGTTAATGAGTCTATGTGTTTTTTATACGGTATATAGCATTTAGTACAATATGTCAAATAAGTTTTTCATTTTTTTGTTGTCTTTGTTTAGATCTTTATCTAGGCTGTCTATTTTTTTGTTATCATATGTTTTACAAGGCATCATTGTTTATAGTAATAGGAATATGAATACATATATTTTTTGGTTTACAGGATTTAAGATGTTATTTTTTTATATATTTTTGTGGTTGTATTTTAGCAAG
>M01075:27:000000000-A4DAU:1:1101:20040:5974 1:N:0:9
AAAGTACACAGTTTGGGTTACACATTTGATTACCGGATGCGATGGAAGGACCAATACCTGTCTCTGCATTAATACATGCTGCCACGTTAGTTGTATGTGGAATAATATTAGGTAGTTTTGTATTTTGATGTTTTGAATTTTGATTTAGCTATTTTTATAGTATAATTTGTTGAGCAGTTGGAATAATAGTGTTAATGAGTCTATGTGTTTTTTATCGGTATATAGCATTTAGTACAATATGTCAAATAAGTTTTTCATTTTTTTGTTGTCTTTGTTTAGATCTTTATCTAGGCTGTCTATTTTTTTGTTATCATATGTTTTACAAGGCATCATTGTTTATAGTAATAGGAATATGAATACATATATTTTTTGGTTTACAGGATTTAAGATGTTATTTTTTTATATATTTTTGTGGTTGTATTTTAGCAAG
>M01075:27:000000000-A4DAU:1:1101:9024:5979 1:N:0:9
AAAGTACACAGTTTGGATTGCACATTTGATTACCGGATGCGATGGAAGGACCAATACCTGTCTCTGCATTAATACATGCTGCCACGTTAGTTGTATGTGGAATAATATTAGGTAGTTTTGTATTTTGATGTTTTGAATTTTGATTTAGCTATTTTTATAGTATAATTTGTTGAGCAGTTGGAATAATAGTGTTAATGAGTCTATGTGTTTTTTATCGGTATATAGCATTTAGTACAATATGTCAAATAAGTTTTTCATTTTTTTGTTGTCTTTGTTTAGATCTTTATCTAGGCTGTCTATTTTTTTGTTATCATATGTTTTACAAGGCATCATTGTTTATAGTAATAGGAATATGAATACATATATTTTTTGGTTTACAGGATTTAAGATGTTATTTTTTTATATATTTTTGTGGTTGTATTTTAGCAAG
>M01075:27:000000000-A4DAU:1:1101:9032:5996 1:N:0:9
AAAGTACACAGTTTGGATTGCACATTTGATTACCGGATGCGATGGAAGGACCAATACCTGTCTCTGCATTAATACATGCTGCCACGTTAGTTGTATGTGGAATAATATTAGGTAGTTTTGTATTTTGATGTTTTGAATTTTGATTTAGCTATTTTTATAGTATAATTTGTTGAGCAGTTGGAATAATAGTGTTAATGAGTCTATGTGTTTTTTATCGGTATATAGCATTTAGTACAATATGTCAAATAAGTTTTTCATTTTTTTGTTGTCTTTGTTTAGATCTTTATCTAGGCTGTCTATTTTTTTGTTATCATATGTTTTACAAGGCATCATTGTTTATAGTAATAGGAATATGAATACATATATTTTTTGGTTTACAGGATTTAAGATGTTATTTTTTTATATATTTTTGTGGTTGTATTTTAGCAAG
>M01075:27:000000000-A4DAU:1:1101:8937:6048 1:N:0:9
AAAGTACACAGTTTGGATTACACATTTGATTACCGGATGCGATGGAAGGACCAATACCTGTCTCTGCATTAATACATGCTGCCACGTTAGTTGTATGTGGAATAATATTAGGTAGTTTTGTATTTTGATGTTTTGAATTTTGATTTAGCTATTTTTATAGTATAATTTGTTGAGCAGTTGGAATAATAGTGTTAATGAGTCTATGTGTTTTTTATCGGTATATAGCATTTAGTACAATATGTCAAATAAGTTTTTCATTTTTTTGTTGTCTTTGTTTAGATCTTTATCTAGGCTGTCTATTTTTTTGTTATCATATGTTTTACAAGGCATCATTGTTTATAGTAATAGGAATATGAATACATATATTTTTTGGTTTACAGGATTTAAGATGTTATTTTTTTATATATTTTTGTGGTTGTATTTTGGCAAG
>M01075:27:000000000-A4DAU:1:1101:18897:6052 1:N:0:9
AAAGTACACAGTTTGGATTACACATTTGATTACCGGATGCGATGGAAGGACCAATACCTGTCTCTGCATTAATACATGCTGCCACGTTAGTTGTATGTGGAATAATATTAGGTAGTTTTGTATTTTGATGTTTTGAATTTTGATTTAGCTATTTTTATAGTATAATTTGTTGAGCAGTTGGAATAATAGTGTTAATGAGTCTATGTGTTTTTTATCGGTATATAGCATTTAGTACAATATGTCAAATAATTTTTTCATTTTTTTGTTGTCTTTGTTTAGATCTTTATCTAGGCTGTCTATTTTTTTGTTATCATATGTTTTACAAGGCATCATTGTTTATAGTAATAGGAATATGAATACATATATTTTTTGGTTTACAGGATTTAAGATGTTATTTTTTTATATATTTTTGTGGTTGTATTTTAGCAAG
>M01075:27:000000000-A4DAU:1:1101:17114:6066 1:N:0:9
AAAGTACACAGTTTGGATTGCACATTTGATTACCGGATGCGATGGAAGGACCAATACCTGTCTCTGCATTAATACATGCTGCCACGTTAGTTGTATGTGGAATAATATTAGGTAGTTTTGTATTTTGATGTTTTGAATTTTGATTTAGCTATTTTTATAGTATAATTTGTTGAGCAGTTGGAATAATAGTGTTAATGAGTCTATGTGTTTTTTATCGGTATATAGCATTTAGTACAATATGTCAAATAAGTTTTTCATTTTTTTGTTGTCTTTGTTTAGATCTTTATCTAGGCTGTCTATTTTTTTGTTATCATATGTTTTACAAGGCATCATTGTTTATAGTAATAGGAATATGAATACATATATTTTTTGGTTTACAGGATTTAAGATGTTATTTTTTTATATATTTTTGTGGTTGTATTTTAGCAAG
>M01075:27:000000000-A4DAU:1:1101:18560:6067 1:N:0:9
AGAGTACACAGTTTGGATTACACATTTGATTACCGGATGCGATGGAAGGACCAATACCTGTCTCTGCATTAATACATGCTGCCACGTTAGTTGTATGTGGAATAATATTAGGTAGTTTTGTATTTTGATGTTTTGAATTTTGATTTAGCTATTTTTATAGTATAATTTGTTGAGCAGTTGGAATAATAGTGTTAATGAGTCTATGTGTTTTTTATCGGTATATAGCATTTAGTACAATATGTCAAATAAGTTTTTCATTTTTTTGTTGTCTTTGTTTAGATCTTTATCTAGGCTGTCTATTTTTTTGTTATCATATGTTTTACAAGGCATCATTGTTTATAGTAATAGGAATATGAATACATATATTTTTTGGTTTACAGGATTTAAGATGTTATTTTTTTATATATTTTTGTGGTTGTATTTTAGCAAG
>M01075:27:000000000-A4DAU:1:1101:12323:6111 1:N:0:9
AAAGTACGCAGTTTGGATTACACATTTGATTACCGGATGCGATGGAAGGACCAATACCTGTCTCTGCATTAATACATGCTGCCACGTTAGTTGTATGTGGAATAATATTAGGTAGTTTTGTATTTTGATGTTTTGAATTTTGATTTAGCTATTTTTATAGTATAATTTGTTGAGCAGTTGGAATAATAGTGTTAATGAGTCTATGTGTTTTTTATCGGTATATAGCATTTAGTACAATATGTCAAATAAGTTTTTCATTTTTTTGTTGTCTTTGTTTAGATCTTTATCTAGGCTGTCTATTTTTTTGTTATCATATGTTTTACAAGGCATCATTGTTTATAGTAATAGGAATATGAATACATATATTTTTTGGTTTACAGGATTTAAGATGTTATTTTTTTATATATTTTTGTGGTTGTATCTTAGCAAG
>M01075:27:000000000-A4DAU:1:1101:9451:6120 1:N:0:9
AGAGTACACAGCTTGGATTGCACATTTGATTACCGGATGCGATGGAAGGACCAATACCTGTCTCTGCATTAATACATGCTGCCACGTTAGTTGTATGTGGAATAATATTAGGTAGTTTTGTACTTTGATGTTTTGAATTTTGATTTAGCTATTTTTATAGTATAATTTGTTGAGCAGTTGGAATAATAGTGTTAATGAGTCTATGTGTTTTTTATCGGTATATAGCATTTAGTACAATATGTCAAATAAGTTTTTCATTTTTTTGTTGTCTTTGTTTAGATCTTTAACTAGGCTGTCTATTTTTTTGTTATCATATGTTTTACAAGGCATCATTGTTTATAGTAATAGGAATATGAATACATATATTTTTTGGTTTACAGGATTTAAGATGTTATTTTTTTATATATTTTTGTGGTTGTATTTTAGCAAG
>M01075:27:000000000-A4DAU:1:1101:19235:6127 1:N:0:9
AAAGTACACAGTTTGGATTACACATTTGATTACCGGATGCGATGGAAGGACCAATACCTGTCTCTGCATTAATACATGCTGCCACGTTAGTTGTATGTGGAATAATATTAGGTAGTTTTGTATTTTGATGTTTTGAATTTTGATTTAGCTATTTTTATAGTATAATTTGTTGAGCAGTTGGAATAATAGTGTTAATGAGTCTATGTGTTTTTTATCGGTATATAGCATTTAGTACAATATGTCAAATAAGTTTTTCATTTTTTTGTTGTCTTTGTTTAGATCTTTATCTAGGCTGTCTATTTTTTTGTTATCATATGTTTTACAAGGCATCATTGTTTATAGTAATAGGAATATGAATACATATATTTTTTGGTTTACAGGATTTAAGATGTTATTTTTTTATATATTTTTGTGGTTGTATTTTAGCAAG
>M01075:27:000000000-A4DAU:1:1101:17998:6175 1:N:0:9
AGAGTACACAGTTTGGATTACACGTTTGATTACCGGATGCGATGGAAGGACCAATACCTGTCTCTGCATTAATACATGCTGCCACGTTAGTTGTATGTGGAATAATATTAGGTAGTTTTGTATTTTGATGTTTTGAATTTTGATTTAGCTATTTTTATCGTATAATTTGTTGAGCAGTTGGAATAATAGTGTTAATGAGTCTATGTGTTTTTTATCGGTATATAGCATTTAGTACAATATGTCAAATAAGTTTTTCATTTTTTTGTTGTCTTTGTTTAGATCTTTATCTAGGCTGTCTATTTTTTTGTTATCATATGTTTTACAAGGCATCATTGTTTATAGTAATAGGAATATGAATACATATATTTTTTGGTTTACAGGATTTAAGATGTTATTTTTTTATATATTTTTGTGGTTGTATCTTAGCAAG
>M01075:27:000000000-A4DAU:1:1101:13929:6176 1:N:0:9
AAAGTACACAGTTTGGATTACACATTTGATTACCGGATGCGATGGAAGGACCAATACCTGTCTCTGCATTAATACATGCTGCCACGTTAGTTGTATGTGGAATAATATTAGGTAGTTTTGTATTTTGATGTTTTGAATTTTGATTTAGCTATTTTTATAGTATAATTTGTTGAGCAGTTGGAATAATAGTGTTAATGAGTCTATGTGTTTTTTATCGGTATATAGCATTTAGTACAATATGTCAAATAAGTTTTTCATTTTTTTGTTGTCTTTGTTTAGATCTTTATCTAGGCTGTCTATTTTTTTGTTATCATATGTTTTACAAGGCATCATTGTTTATAGTAATAGGAATATGAATACATATATTTTTTGGTTTACAGGACTTAAGATGTTATTTTTTTATATATTTTTGTGGTTGTATTTTAGCAAG
>M01075:27:000000000-A4DAU:1:1101:23823:6235 1:N:0:9
AAAGTACACAGTTTGGATTGCACATTTGATTACCGGATGCGATGGAAGGACCAATACCTGTCTCTGCATTAATACATGCTGCCACGTTAGTTGTATGTGGAATAATATTAGGTATTTTTGTATTTTGATGTTTTGAATTTTGATTTAGCTATTTTTATAGTATAATTTGTTGAGCAGTTGGAATAATAGTGTTAATGAGTCTATGTGTTTTTTATCGGTATATAGCATTTAGTACAATATGTCAAATAAGTTTTTCATTTTTTTGTTGTCTTTGTTTAGATCTTTATCTAGGCTGTCTATTTTTTTGTTATCATATGTTTTACAAGGCATCATTGTTTATAGTAATAGGAATATGAATACATATATTTTTTGGTTTACAGGATTTAAGATGTTATTTTTTTATATATTTTTGTGGTTGTATTTTAGCAAG
>M01075:27:000000000-A4DAU:1:1101:20674:6236 1:N:0:9
AAAGTACACAGTTTGGATTACACATTTGATTACCGGATGCGATGGAAGGACCAATACCTGTCTCTGCATTAATACATGCTGCCACGTTAGTTGTATGTGGAATAATATTAGGTAGTTTTGTATTTTGATGTTTTGAATTTTGATTTAGCTATTTTTATAGTATAATTTGTTGAGCAGTTGGAATAATAGTGTTAATGAGTCTATGTGTTTTTTATACGGTATATAGCATTTAGTACAATATGTCAAATAAGTTTTTCATTTTTTTGTTGTCTTTGTTTAGATCTTTATCTAGGCTGTCTATTTTTTTGTTATCATATGTTTTACAAGGCATCATTGTTTATAGTAATAGGAATATGAATACATATATTTTTGGTTTACAGGATTTAAGATGTTATTTTTTTATATATTTTTGTGGTTGTATTTTAGCAAG
>M01075:27:000000000-A4DAU:1:1101:6941:6244 1:N:0:9
AAAGTACACAGTTTGGATTACACATTTGATTACCGGATGCGATGGAAGGACCAATACCTGTCTCTGCATTAATACATGCTGCCACGTTAGCTGTATGTGGAATAATATTAGGTAGTTTTGTATTTTGATGTTTTGAATTTTGATTTAGCTATTTTTATAGTATAATTTGTTGAGCAGTTGGAATAATAGTGTTAATGAGTCTATGTGTTTTTTATCGGTATATAGCATTTAGTACAATATGTCAAATAAGTTTTTCATTTTTTTGTTGTCTTTGTTTAGATCTTTATCTAGGCTGTCTATTTTTTTGTTATCATATGTTTTACAAGGCATCATTGTTTATAGTAATAGGAATATGAATACATATATTTTTTGGTTTACAGGATTTAAGATGTTATTTTTTTATATATTTTTGTGGTTGTATTTTAGCAAG
>M01075:27:000000000-A4DAU:1:1101:20473:6246 1:N:0:9
AAAGTACACAGTTTGGATTACACATTTGATTACCGGATGCGATGGAAGGACCAATACCTGTCTCTGCATTAATACATGCTGCCACGTTAGTTGTATGTGGAATAATATTAGGTAGTTTTGTATTTTGATGTTTTGAATTTTGATTTAGCTATTTTTATAGTATAATTTGTTGAGCAGTTGGAATAATAGTGTTAATGAGTCTATGTGTTTTTTATCGGTATATAGCATTTAGTACAATATGTCAAATAAGTTTTTCATTTTTTTGTTGTCTTTGTTTAGATCTTTATCTAGGCTGTCTATTTTTTTGTTATCATATGTTTTACAAGGCATCATTGTTTATAGTAATAGGAATATGAATACATATATTTTTTGGTTTACAGGATTTAAGATGTTATTTTTTTATATATTTTTGTGGTTGTATTTTAGCAAG
>M01075:27:000000000-A4DAU:1:1101:24080:6251 1:N:0:9
AAAGTACACAGTTTGGGTTACATATTTGATTACCGGATGCGATGGAAGGACCAATACCTGTCTCTGCATTAATACATGCTGCCACGTTAGTTGTATGTGGAATAATATTAGGTAGTTTTGTATTTTGATGTTTTGAATTTTGATTTAGCTATTTTTATAGTATAATTTGTTGAGCAGTTGGAATAATAGTGTTAATGAGTCTATGTGTTTTTTATCGGTATATAGCATTTAGTACAATATGTCAAATAAGTTTTTCATTTTTTTGTTGTCTTTGTTTAGATCTTTATCTAGGCTGTCTATTATTTTGTTATCATATGTTTTACAAGGCATCATTGTTTATAGTAATAGGAATATGAATACATATATTTTTTGGTTTACAGGATTTAAGATGTTATTTTTTTATATATTTTTGTGGTTGTATTTTAGCAAG
>M01075:27:000000000-A4DAU:1:1101:12325:6254 1:N:0:9
AGAGTACACAGTTTGGATTGCACATTTGATTACCGGATGCGATGGAAGGACCAATACCTGTCTCTGCATTAATACATGCTGCCACGTTAGTTGTATGTGGAATAATATTAGGTAGTTTTGTATTTTGATGTTTTGAATTTTGATTTAGCTATTTTTATAGTATAATTTGTTGAGCAGTTGGAATAATAGTGTTAATGAGTCTATGTGTTTTTTATCGGTATATAGCATTTAGTACAATATGTCAAATAAGTTTTTCATTTTTTTGTTGTCTTTGTTTAGATCTTTATCTAGGCTGTCTATTTTTTTGTTATCATATGTTTTACAAGGCATCATTGTTTATAGTAATAGGAATATGAATACATATATTTTTTGGTTTACAGGATTTAAGATGTTATTTTTTTATATATTTTTGTGGTTGTATTTTAGCAAG
>M01075:27:000000000-A4DAU:1:1101:23833:6258 1:N:0:9
AAAGTACACAGTTTGGGTTACACATTTGATTACCGGATGCGATGGAAGGACCAATACCTGTCTCTGCATTAATACATGCTGCCACGTTAGTTGTATGTGGAATAATATTAGGTAGTTTTGTATTTTGATGTTTTGAATTTTGATTTAGCTATTTTTATAGTATAATTTGTTGAGCAGTTGGAATAATAGTGTTAATGAGTCTATGTGTTTTTTATCGGTATATAGCATTTAGTACAATATGTCAAATAAGTTTTTCATTTTTTTGTTGTCTTTGTTTAGATCTTTATCTAGGCTGTCTATTTTTTTGTTATCATATGTTTTACAAGGCATCATTGTTTATAGTAATAGGAATATGAATACATATATTTTTTGGTTTACAGGATTTAAGATGTTATTTTTTTATATATTTTTGTGGTTGTATTTTGGCAAG
>M01075:27:000000000-A4DAU:1:1101:14393:6272 1:N:0:9
AAAGTACACAGTTTGGATTACACATTTGATTACCGGATGCGATGGAAGGACCAATACCTGTCTCTGCATTAATACATGCTGCCACGTTAGTTGTATGTGGAATAATATTAGGTAGTTTTGTATTTTGATGTTTTGAATTTTGATTTAGCTATTTTTATAGTATAATTTGTTGAGCAGTTGGAATAATAGTGTTAATGAGTCTATGTGTTTTTTATCGGTATATAGCATTTAGTACAATATGTCAAATAAGTTTTTCATTTTTTTGTTGTCTTTGTTTAGATCTTTATCTAGGCTGTCTATTTTTTTGTTATCATATGTTTTACAAAGCATCATTGTTTATAGTAATAGGAATATGAATACATATATTTTTTGGTTTACAGGATTTAAGATGTTATTTTTTTATATATTTTTGTGGTTGTATTTTAGCAAG
>M01075:27:000000000-A4DAU:1:1101:7291:6273 1:N:0:9
AGAGTACACAGTTTGGGTTACACATTTGATTACCGGATGCGATGGAAGGACCAATACCTGTCTCTGCATTAATACATGCTGCCACGTTAGTTGTATGTGGAATAATATTAGGTAGTTTTGTATTTTGATGTTTTGAATTTTGATTTAGCTATTTTTATAGTATAATTTGTTGAGCAGTTGGAATAATAGTGTTAATGAGTCTATGTGTTTTTTATCGGTATATAGCATTTAGTACAATATGTCAAATAAGTTTTTCATTTTTTTGTTGTCTTTGTTTAGATCTTTATCTAGGCTGTCTATTTTTTTGTTATCATATGTTTTACAAGGCATCATTGTTTATAGTAATAGGAATATGAATACATATATTTTTTGGTTTACAGGATTTAAGATGTTATTTTTTTATATATTTTTGTGGTTGTATTTTAGCAAG
>M01075:27:000000000-A4DAU:1:1101:7295:6294 1:N:0:9
AGAGTACACAGTTTGGGTTACACATTTGATTACCGGATGCGATGGAAGGACCAATACCTGTCTCTGCATTAATACATGCTGCCACGTTAGTTGTATGTGGAATAATATTAGGTAGTTTTGTATTTTGATGTTTTGAATTTTGATTTAGCTATTTTTATAGTATAATTTGTTGAGCAGTTGGAATAATAGTGTTAATGAGTCTATGTGTTTTTTATCGGTATATAGCATTTAGTACAATATGTCAAATAAGTTTTTCATTTTTTTGTTGTCTTTGTTTAGATCTTTATCTAGGCTGTCTATTTTTTTGTTATCATATGTTTTACAAGGCATCATTGTTTATAGTAATAGGAATATGAATACATATATTTTTTGGTTTACAGGATTTAAGATGTTATTTTTTTATATATTTTTGTGGTTGTATTTTAGCAAG
>M01075:27:000000000-A4DAU:1:1101:17388:6302 1:N:0:9
AAAGTACACAGTTTGGGTTACACATTTGATTACCGGATGCGATGGAAGGACCAATACCTGTCTCTGCATTAATACATGCTGCCACGTTAGTTGTATGTGGAATAATATTAGGTAGTTTTGTATTTTGATGTTTTGAATTTTGATTTAGCTATTTTTATAGTATAATTTGTTGAGCAGTTGGAATAATAGTGTTAATGAGTCTATGTGTTTTTTATACGGTATATAGCATTTAGTACAATATGTCAAATAAGTTTTTCATTTTTTTGTTGTCTTTGTTTAGATCTTTATCTAGGCTGTCTATTTTTTTGTTATCATATGTTTTACAAGGCATCATTGTTTATAGTAATAGGAATATGAATACATATATTTTTTGGTTTACAGGATTTAAGATGTTATTTTTTATATATTTTTGTGGTTGTATTTTAGCAAG
>M01075:27:000000000-A4DAU:1:1101:22330:6302 1:N:0:9
AGAGTACACAGTTTGGATTGCACATTTGATTACCGGATGCGATGGAAGGACCAATACCTGTCTCTGCATTAATACATGCTGCCACGTTAGTTGTATGTGGAATAATATTAGGTAGTTTTGTATTTTGATGTTTTGAATTTTGATTTAGCTATTTTTATAGTATAATTTGTTGAGCAGTTGGAATAATAGTGTTAATGAGTCTATGTGTTTTTTATCGGTATATAGCATTTAGTACAATATGTTAAATAAGTTTTTCATTTTTTTGTTGTCTTTGTTTAGATCTTTATCTAGGCTGTCTATTTTTTTGTTATCATATGTTTTACAAGGCATCATTGTTTATAGTAATAGGAATATGAATACATATATTTTTTGGTTTACAGGATTTAAGATGTTATTTTTTTATATATTTTTGTGGTTGTATTTTAGCAAG
>M01075:27:000000000-A4DAU:1:1101:22349:6304 1:N:0:9
AGAGTACACAGTTTGGATTGCACATTTGATTACCGGATGCGATGGAAGGACCAATACCTGTCTCTGCATTAATACATGCTGCCACGTTAGTTGTATGTGGAATAATATTAGGTAGTTTTGTATTTTGATGTTTTGAATTTTGATTTAGCTATTTTTATAGTATAATTTGTTGAGCAGTTGGAATAATAGTGTTAATGAGTCTATGTGTTTTTTATCGGTATATAGCATTTAGTACAATATGTTAAATAAGTTTTTCATTTTTTTGTTGTCTTTGTTTAGATCTTTATCTAGGCTGTCTATTTTTTTGTTATCATATGTTTTACAAGGCATCATTGTTTATAGTAATAGGAATATGAATACATATATTTTTTGGTTTACAGGATTTAAGATGTTATTTTTTTATATATTTTTGTGGTTGTATTTTAGCAAG
>M01075:27:000000000-A4DAU:1:1101:17646:6313 1:N:0:9
GAGTACACAGTTTGGATTACACATTTGATTACCGGATGCGATGGAAGGACCAATACCTGTCTCTGCATTAATACATGCTGCCACGTTAGTTGTATGTGGAATAATATTAGGTAGTTTTGTATTTTGATGTTTTGAATTTTGATTTAGCTATTTTTATAGTATAATTTGTTGAGCAGTTGGAATAATAGTGTTAATGAGTCTATGTGTTTTTTATACGGTATATAGCATTTAGTACAATATGTCAAATAAGTTTTTCATTTTTTTGTTGTCTTTGTTTAGATCTTTATCTAGGCTGTCTATTTTTTTGTTATCATATGTTTTACAAGGCATCATTGTTTATAGTAATAGGAATATGAATACATATATTTTTTGGTTTACAGGATTTAAGATGTTATTTTTTTATATATTTTTGTGGTTGTATTTTAGCAAG
>M01075:27:000000000-A4DAU:1:1101:16855:6315 1:N:0:9
AAAGTACACAGTTTGGGTTACACATTTGATTACCGGATGCGATGGAAGGACCAATACCTGTCTCTGCATTAATACATGCTGCCACGTTAGTTGTATGTGGAATAATATTAGGTAGTTTTGTATTTTGATGTTTTGAATTTTGATTTAGCTATTTTTATAGTATAATTTGTTGAGCAGTTGGAATAATAGTGTTAATGAGTCTATGTGTTTTTTATCGGTATATAGCATTTAGTACAATATGTCAAATAAGTTTTTCATTTTTTTGTTGTCTTTGTTTAGATCTTTATCTAGGCTGTCTATTTTTTTGTTATCATATGTTTTACAAGGCATCATTGTTTATAGTAATAGGAATATGAATACATATATTTTTTGGTTTACAGGATTTAAGATGTTATTTTTTTATATATTTTTGTGGTTGTATTTTAGCAAG
>M01075:27:000000000-A4DAU:1:1101:16032:6319 1:N:0:9
AGAGTACACAGTTTGGATTACACATTTGATTACCGGATGCGATGGAAGGACCAATACCTGTCTCTGCATTAATACATGCTGCCACGTTAGTTGTATGTGGAATAATATTAGGTAGTTTTGTATTTTGATGTTTTGAATTTTGATTTAGCTATTTTTATAGTATAATTTGTTGAGCAGTTGGAATAATAGTGTTAATGAGTCTATGTGTTTTTTATCGGTATATAGCATTTAGTACAATATGTCAAATAAGTTTTTCATTTTTTTGTTGTCTTTGTTTAGATCTTTATCTAGGCTGTCTATTTTTTTGTTATCATATGTTTTACAAGGCATCATTGTTTATAGTAATAGGAATATGAATACATATATTTTTTGGTTTACAGGATTTAAGATGTTATTTTTTTATATATTTTTGTGGTTGTATTTTAGCAAG
>M01075:27:000000000-A4DAU:1:1101:8896:6323 1:N:0:9
AAAGTACACAGTTTGGATTACACATTTGATTACCGGATGCGATGGAAGGACCAATACCTGTCTCTGCATTAATACATGCTGCCACGTTAGTTGTATGTGGAATAATATTAGGTAGTTTTGTATTTTGATGTTTTGAATTTTGATTTAGCTATTTTTATAGTATAATTTGTTGAGCAGTTGGAATAATAGTTTTAATGAGTCTATGTGTTTTTTATCGGTATATAGCATTTAGTACAATATGTCAAATAAGTTTTTCATTTTTTTGTTGTCTTTGTTTAGATCTTTATCTAGGCTGTCTATTTTTTTGTTATCATATGTTTTACAAGGCATCATTGTTTATAGTAATAGGAATATGAATACATATATTTTTTGGTTTACAGGATTTAAGATGTTATTTTTTTATATATTTTTGTGGTTGTATTTTAGCAGG
>M01075:27:000000000-A4DAU:1:1101:16549:6330 1:N:0:9
AGAGTACACAGTTTGGATTACACATTTGATTACCGGATGCGATGGAAGGACCAATACCTGTCTCTGCATTAATACATGCTGCCACGTTAGTTGTATGTGGAATAATATTAGGTAGTTTTGTATTTTGATGTTTTGAATTTTGATTTAGCTATTTTTATAGTATAATTTGTTGAGCAGTTGGAATAATAGTGTTAATGAGTCTATGTGTTTTTTATCGGTATATAGCATTTAGTACAATATGTCAAATAAGTTTTTCATTTTTTTGTTGTCTTTGTTTAGATCTTTATCTAGGCTGTCTATTTTTTTGTTATCATATGTTTTACAAGGCATCATTGTTTATAGTAATAGGAATATGAATACATATATTTTTTGGTTTACAGGATTTAAGATGTTATTTTTTTATATATTTTTGTGGTTGTATTTTAGCAAG
>M01075:27:000000000-A4DAU:1:1101:25535:6332 1:N:0:9
AAAGTACACAGTTTGGATTACACATTTGATTACCGGATGCGATGGAAGGACCAATACCTGTCTCTGCATTAATACATGCTGCCACGTTAGTTGTATGTGGAATAATATTAGGTAGTTTTGTATTTTGATGTTTTGAATTTTGATTTAGCTATTTTTATAGTATAATTTGTTGAGCAGTTGGAATAATAGTGTTAATGAGTCTATGTGTTTTTTATGGTATATAGCATTTAGTACAATATGTCAAATAAGTTTTTCATTTTTTTTGTTGTCTTTGTTTAGATCTTTATCTAGGCTGTCTATTTTTTTGTTATCATATGTTTTACAAGGCATCATTGTTTATAGTAATAGGAATATGAATACATATATTTTTTGGTTTACAGGATTTAAGATGTTATTTTTTTATATATTTTTGTGGTTGTATTTTAGCAAG
>M01075:27:000000000-A4DAU:1:1101:21980:6344 1:N:0:9
AAAGTACACAGTTTGGATTGCACATTTGATTACCGGATGCGATGGAAGGACCAATACCTGTCTCTGCATTAATACATGCTGCCACGTTAGTTGTATGTGGAATAATATTAGGTAGTTTTGTATTTTGATGTTTTGAATTTTGATTTAGCTATTTTTATAGTATAATTTGTTGAGCAGTTGGAATAATAGTGTTAATGAGTCTATGTGTTTTTTATCGGTATATAGCATTTAGTACAATATGTCAAATAAGTTTTTCATTTTTTTGTTGTCTTTGTTTAGATCTTTATCTAGGCTGTCTATTTTTTTGTTATCATATGTTTTACAAGGCATCATTGTTTATAGTAATAGGAATATGAATACATATATTTTTTGGTTTACAGGATTTAAGATGTTATTTTTTTATATATTTTTGTGGTTGTATTTTAGCAAG
>M01075:27:000000000-A4DAU:1:1101:16982:6372 1:N:0:9
AGAGTACACAGTTTGGGTTACACATTTGATTACCGGATGCGATGGAAGGACCAATACCTGTCTCTGCATTAATACATGCTGCCACGTTAGTCGTATGTGGAATAATATTAGGTAGTTTTGTATTTTGATGTTTTGAATTTTGATTTAGCTATTTTTATAGTATAATTTGTTGAGCAGTTGGAATAATAGTGTTAATGAGTCTATGTGTTTTTTATACGGTATATAGCATTTAGTACAATATGTCAAATAAGTTTTTCATTTTTTGTTGTCTTTGTTTAGATCTTTATCTAGGCTGTCTATTTTTTTGTTATCATATGTTTTGCAAGGCATCATTGTTTATAGTAATAGGAATATGAATACATATATTTTTTGGTTTACAGGATTTAAGATGTTATTTTTTTATATATTTTTGTGGTTGTATTTTAGCAAG
>M01075:27:000000000-A4DAU:1:1101:8156:6393 1:N:0:9
AAAGTACACAGTTTGGACTGCATATTTGATTACCGGATGCGATGGAAGGACCAATACCTGTCTCTGCATTAATACATGCTGCCACGTTAGTTGTATGTGGAATAATATTAGGTAGTTTTGTATTTTGATGTTTTGAATTTTGATTTAGCTATTTTTATAGTATAATTTGTTGAGCAGTTGGAATAATAGTGTTAATGAGTCTACGTGTTTTTTATCGGTATATAGCATTTAGTACAATATGTCAAATAAGTTTTTCATTTTTTTGTTGTCTTTGTTTAGATCTTTATCTAGGCTGTCTATTTTTTTGTTATCATATGTTTTACAAGGCATCATTGTTTATAGTAATAGGAATATGAATACATATATTTTTTGGTTTACAGGATTTAAGATGTTATTTTTTTATATATTTTTGTGGTTGTATTTTAGCAAG
>M01075:27:000000000-A4DAU:1:1101:6511:6396 1:N:0:9
AAAGTACACAGTTTGGGTTGCACATTTGATTACCGGATGCGATGGAAGGACCAATACCTGTCTCTGCATTAATACATGCTGCCACGTTAGTTGTATGTGGAATAATATTAGGTAGTTTTGTATTTTGATGTTTTGAATTTTGATTTAGCTATTTTTATAGTATAATTTGTTGAGCAGTTGGAATAATAGTGTTAATGAGTCTATGTGTTTTTTATCGGTATATAGCATTTAGTACAATATGTCAAATAAGTTTTTCATTTTTTCGTTGTCTTTGTTTAGATCTTTATCTAGGCTGTCTATTTTTTTGTTATCATATGTTTTACAAGGCATCATTGTTTATAGTAATAGGAATATGAATACATATATTTTTTGGTTTACAGGATTTAAGATGTTATTTTTTTATATATTTTTGTGGTTGTATTTTAGCAAG
>M01075:27:000000000-A4DAU:1:1101:25336:6404 1:N:0:9
AGAGTACACAGTTTGGGTTACACATTTGATTACCGGATGCGATGGAAGGACCAATACCTGTCTCTGCATTAATACATGCTGCCGCGTTAGTTGTATGTGGAATAATATTAGGTAGTTTTGTATTTTGATGTTTTGAATTTTGATTTAGCTATTTTTATAGTATAATTTGTTGAGCAGTTGGAATAATAGTGTTAATGAGTCTATGTGTTTTTTATCGGTATATAGCATTTAGTACAATATGTCAAATAAGTTTTTCATTTTTTTGTTGTCTTTGTTTAGATCTTTATCTAGGCTGTCTATTTTTTTGTTATCATATGTTTTACAAGGCATCATTGTTTATAGTAATAGGAATATGAATACATATATTTTTTGGTTTACAGGATTTAAGATGTTATTTTTTTATATATTTTTGTGGTTGTATTTTAGCAAG
>M01075:27:000000000-A4DAU:1:1101:6527:6406 1:N:0:9
AAAGTACACAGTTTGGGTTGCACATTTGATTACCGGATGCGATGGAAGGACCAATACCTGTCTCTGCATTAATACATGCTGCCACGTTAGTTGTATGTGGAATAATATTAGGTAGTTTTGTATTTTGATGTTTTGAATTTTGATTTAGCTATTTTTATAGTATAATTTGTTGAGCAGTTGGAATAATAGTGTTAATGAGTCTATGTGTTTTTTATCGGTATATAGCATTTAGTACAATATGTCAAATAAGTTTTTCATTTTTTCGTTGTCTTTGTTTAGATCTTTATCTAGGCTGTCTATTTTTTTGTTATCATATGTTTTACAAGGCATCATTGTTTATAGTAATAGGAATATGAATACATATATTTTTTGGTTTACAGGATTTAAGATGTTATTTTTTTATATATTTTTGTGGTTGTATTTTAGCAAG
>M01075:27:000000000-A4DAU:1:1101:7684:6417 1:N:0:9
AAAGTACACAGTTTGGATTGCACATTTGATTACCGGATGCGATGGAAGGACCAATACCTGTCTCTGCATTAATACATGCTGCCACGTTAGTTGTATGTGGAATAATATTAGGTAGTTTTGTATTTTGATGTTTTGAATTTTGATTTAGCTATTTTTATAGTATAATTTGTTGAGCAGTTGGAATAATAGTGTTAATGAGTCTATGTGTTTTTTATCGGTATATAGCATTTAGTACAATATGTCAAATAAGTTTTTCATTTTTTTGTTGTCTTTGTTTAGATCTTTATCTAGGCTGTCTATTTTTTTGTTATCATATGTTTTACAAGGCATCATTGTTTATAGTAATAGGAATATGAATACATATATTTTTTGGTTTACAGGATTTAAGATGTTATTTTTTTATATATTTTTGTGGTTGTATTTTAGCAAG
>M01075:27:000000000-A4DAU:1:1101:16011:6421 1:N:0:9
AGAGTACACAGTTTGGATTGCACATTTGATTACCGGATGCGATGGAAGGACCAATACCTGTCTCTGCATTAATACATGCTGCCACGTTAGTTGTATGTGGAATAATGTTAGGTAGTTTTGTATTTTGATGTTTTGAATTTTGATTTAGCTATTTTTATAGTATAATTTGTTGAGCAGTTGGAATAATAGTGTTAATGAGTCTATGTGTTTTTTATCGGTATATAGCATTTAGTACAATATGTCAAATAAGTTTTTCATTTTTTTGTTGTCTTTGTTTAGATCTTTATCTAGGCTGTCTATTTTTTTGTTATCATATGTTTTACAAGGCATCATTGTTTATAGTAATAGGAATATGAATACATATATTTTTTGGTTTACAGGATTTAAGATGTTATTTTTTTATATATTTTTGTGGTTGTATTTTAGCAAG
>M01075:27:000000000-A4DAU:1:1101:13720:6445 1:N:0:9
AAAGTACACAGTTTGGATTGCACATTTGATTACCGGATGCGATGGAAGGACCAATACCTGTCTCTGCATTAATACATGCTGCCACGTTAGTTGTATGTGGAATAATATTAGGTAGTTTTGTATTTTGATGTTTTGAATTTTGATTTAGCTATTTTTATAGTATAATTTGTTGAGCAGTTGGAATAATAGTGTTAATGAGTCTATGTGTTTTTTATCGGTATATAGCATTTAGTACAATATGTCAAATAAGTTTTTCATTTTTTTGTTGTCTTTGTTTAGATCTTTATCTAGGCTGTCTATTTTTTTGTTATCATATGTTTTACAAGGCATCATTGTTTATAGTAATAGGAATATGAATACATATATTTTTTGGTTTACAGGATTTAAGATGTTATTTTTTTATATATTTTTGTGGTTGTATTTTAGCAAG
>M01075:27:000000000-A4DAU:1:1101:23309:6455 1:N:0:9
AAAGTACACAGTTTGGGTTGCACATTTGATTACCGGATGCGATGGAAGGACCAATACCTGTCTCTGCATTAATACATGCTGCCACGTTAGTTGTATGTGGAATAATATTAGGTAGTTTTGTATTTTGATGTTTTGAATTTTGATTTAGCTATTTTTATAGTATAATTTGTTGAGCAGTTGGAATAATAGTGTTAATGAGTCTATGTGTTTTTTATCGGTATATAGCATTTAGTACAATATGTCAAATAAGTTTTTCATTTTTTTGTTGTCTTTGTTTAGATCTTTATCTAGGCTGTCTATTTTTTTGTTATCATATGTTTTACAAGGCATCATTGTTTATAGTAATAGGAATATGAATACATATATTTTTTGGTTTACAGGATTTAAGATGTTATTTTTTTATATATTTTTGTGGTTGTATTTTAGCAAG
>M01075:27:000000000-A4DAU:1:1101:20791:6458 1:N:0:9
AGAGTACACAGTTTGGATTACACATTTGATTACCGGATGCGATGGAAGGACCAATACCTGTCTCTGCATTAATACATGCTGCCACGTTAGTTGTATGTGGAATAATATTAGGTAGTTTTGTATTTTGATGTTTTGAATTTTGATTTAGCTATTTTTATAGTATAATTTGTTGAGCAGTTGGAATAATAGTGTTAATGAGTCTATGTGTTTTTTATCGGTATATAGCATTTAGTACAATATGTCAAATAAGTTTTTCATTTTTTTGTTGTCTTTGTTTAGATCTTTATCTAGGCTGTCTATTTTTTTGTTATCATATGTTTTACAAGGCATCATTGTTTATAGTAATAGGAATATGAATACATATATTTTTTGGTTTACAGGATTTAAGATGTTATTTTTTTATATATTTTTGTGGTTGTATTTTAGCAAG
>M01075:27:000000000-A4DAU:1:1101:7988:6472 1:N:0:9
AAAGTACACAGTTTGGATTACACATTTGATTACCGGATGCGATGGAAGGACCAATACCTGTCTCTGCATTAATACATGCTGCCACGTTAGTTGTATGTGGAATAATATTAGGTAGTTTTGTATTTTGATGTTTTGAATTTTGATTTAGCTATTTTTATAGTATAATTTGTTGAGCAGTTGGAATAATAGTGTTAATGAGTCTATGTGTTTTTTATACGGTATATAGCATTTAGTACAATATGTCAAATAAGTTTTTCATTTTTTTGTTGTCTTTGTTTAGATCTTTATCTAGGCTGTCTATTTTTTTGTTATCATATGTTTTACAAGGCATCATTGTTTATAGTAATAGGAATATGAATACATATATTTTTTGGTTTACAGGATTTAAGATGTTATTTTTTTATATATTTTTGTGGTTGTATTTAGCAAG
>M01075:27:000000000-A4DAU:1:1101:20784:6475 1:N:0:9
AGAGTACACAGTTTGGATTACACATTTGATTACCGGATGCGATGGAAGGACCAATACCTGTCTCTGCATTAATACATGCTGCCACGTTAGTTGTATGTGGAATAATATTAGGTAGTTTTGTATTTTGATGTTTTGAATTTTGATTTAGCTATTTTTATAGTATAATTTGTTGAGCAGTTGGAATAATAGTGTTAATGAGTCTATGTGTTTTTTATCGGTATATAGCATTTAGTACAATATGTCAAATAAGTTTTTCATTTTTTTGTTGTCTTTGTTTAGATCTTTATCTAGGCTGTCTATTTTTTTGTTATCATATGTTTTACAAGGCATCATTGTTTATAGTAATAGGAATATGAATACATATATTTTTTGGTTTACAGGATTTAAGATGTTATTTTTTTATATATTTTTGTGGTTGTATTTTAGCAAG
>M01075:27:000000000-A4DAU:1:1101:23165:6476 1:N:0:9
AAAGTACACAGTTTGGGTTACACATTTGATTACCGGATGCGATGGAAGGACCAATACCTGTCTCTGCATTAATACATGCTGCCACGTTAGTTGTATGTGGAATAATATTAGGTAGTTTTGTATTTTGATGTTTTGAATTTTGATTTAGCTATTTTTATAGTATAATTTGTTGAGCAGTTGGAATAATAGTGTTAATGAGTCTATGTGTTTTTTATCGGTATATAGCATTTAGTACAATATGTCAAATAAGTTTTTCATTTTTTTGTTGTCTTTGTTTAGATCTTTATCTAGGCTGTCTATTTTTTTGTTATCATATGTTTTACAAGGCATCATTGTTTATAGTAATAGGAATATGAATACATATATTTTTTGGTTTACAGGATTTAAGATGTTATTTTTTTATATATTTTTGTGGTTGTATTTTAGCAAG
>M01075:27:000000000-A4DAU:1:1101:20512:6499 1:N:0:9
AGAGTACACAGTTTGGATTACACATTTGATTACCGGATGCGATGGAAGGACCAATACCTGTCTCTGCATTAATACATGCTGCCACGTTAGTTGTATGTGGAATAATATTAGGTAGTTTTGTATTTTGATGTTTTGAATTTTGATTTAGCTATTTTTATAGTATAATTTGTTGAGCAGTTGGAATAATAGTGTTAATGAGTCTATGTGTTTTTTATCGGTATATAGCATTTAGTACAATATGTCAAATAAGTTTTTCATTTTTTTGTTGTCTTTGTTTAGATCTTTATCTAGGCTGTCTATTTTTTTGTTATCATATGTTTTACAAGGCATCATTGTTTATAGTAATAGGAATATGAATACATATATTTTTTGGTTTACAGGATTTAAGATGTTATTTTTTTATATATTTTTGTGGTTGTATTTTAGCAAG
>M01075:27:000000000-A4DAU:1:1101:24361:6501 1:N:0:9
AAAGTACACAGTTTGGATTACATATTTGATTACCGGATGCGATGGAAGGACCAATACCTGTCTCTGCATTAATACATGCTGCCACGTTAGTTGTATGTGGAATAATATTAGGTAGTTTTGTATTTTGATGTTTTGAATTTTGATTTAGCTATTTTTATAGTATAATTTGTTGAGCAGTTGGAATAATAGTGTTAATGAGTCTATGTGTTTTTTATCGGTATATAGCATTTAGTACAATATGTCAAATAAGTTTTTCATTTTTTTGTTGTCTTTGTTTAGATCTTTATCTAGGCTGTCTATTTTTTTGTTATCATATGTTTTACAAGGCATCATTGTTTATAGTAATAGGAATATGAATACATATATTTTTTGGTTTACAGGATTTAAGATGTTATTTTCTTATATATTTTTGTGGTTGTATTTTAGCAAG
>M01075:27:000000000-A4DAU:1:1101:19557:6504 1:N:0:9
AAAGTACACAGTTTGGATTACATATTTGATTACCGGATGCGATGGAAGGACCAATACCTGTCTCTGCATTAATACATGCTGCCACGTTAGTTGTATGTGGAATAATATTAGGTAGTTTTGTATTTTGATGTTTTGAATTTTGATTTAGCTATTTTTATAGTATAATTTGTTGAGCAGTTGGAATAATAGTGTTAATGAGTCTATGTGTTTTTTATCGGTATATAGCATTTAGTACAATATGTCAAATAAGTTTTTCATTTTTTTGTTGTCTTTGTTTAGATCTTTATCTAGGCTGTCTATTTTTTTGTTATCATATGTTTTACAAGGCATCATTGTTTATAGTAATAGGAATATGAATACATATATTTTTTGGTTTACAGGATTTAAGATGTTATTTTTTTATATATTTTTGTGGTTGTATCTTAGCAAG
>M01075:27:000000000-A4DAU:1:1101:20390:6524 1:N:0:9
AAAGTACACAGTTTGGGTTGCACATTTGATTACCGGATGCGATGGAAGGACCAATACCTGTCTCTGCATTAATACATGCTGCCACGTTAGTTGTATGTGGAATAATATTAGGTAGTTTTGTATTTTGATGTTTTGAATTTTGATTTAGCTATTTTTATAGTATAATTTGTTGAGCAGTTGGAATAATAGTGTTAATGAGTCTATGTGTTTTTTATCGGTATATAGCATTTAGTACAATATGTCAAATAAGTTTTTCATTTTTTTGTTGTCTTTGTTTAGATCTTTATCTAGGCTGTCTATTTTTTTGTTATCATATGTTTTACAAGGCATCATTGTTTATAGTAATAGGAATATGAATACATATATTTTTTGGTTTACAGGATTTAAGATGTTATTTTTTTATATATTTTTGTGGTTGTATTTTAGCAAG
>M01075:27:000000000-A4DAU:1:1101:22877:6535 1:N:0:9
AGAGTACACAGTTTGGATTACACATTTGATTACCGGATGCGATGGAAGGACCAATACCTGTCTCTGCATTAATACATGCTGCCACGTTAGTTGTATGTGGAATAATATTAGGTAGTTTTGTATTTTGATGTTTTGAATTTTGATTTAGCTATTTTTATAGTATAATTTGTTGAGCAGTTGGAATAATAGTGTTAATGAGTCTATGTGTTTTTTATCGGTATATAGCATTTAGTACAATATGTCAAATAAGTTTTTCATTTTTTTGTTGTCTTTGTTTAGATCTTTATCTAGGCTGTCTATTTTTTTGTTATCATATGTTTTACAAGGCATCATTGTTTATAGTAATAGGAATATGAATACATATATTTTTTGGTTTACAGGATTTAAGATGTTATTTTTTTATATATTTTTGTGGTTGTATTTTAGCAAG
>M01075:27:000000000-A4DAU:1:1101:14352:6543 1:N:0:9
AGAGTACACAGTTTGGGTTACATATTTGATTACCGGATGCGATGGAAGGACCAATACCTGTCTCTGCATTAATACATGCTGCCACGTTAGTTGTATGTGGAATAATATTAGGTAGTTTTGTATTTTGATGTTTTGAATTTTGATTTAGCTATTTTTATAGTATAATTTGTTGAGCAGTTGGAATAATAGTGTTAATGAGTCTATGCGTTTTTTATCGGTATATAGCATTTAGTACAATATGTCAAATAAGTTTTTCATTTTTTTGTTGTCTTTGTTTAGATCTTTATCTAGGCTGTCTATTTTTTTGTTATCATATGTTTTACAAGGCATCATTGTTTATAGTAATAGGAATATGAATACATATATTTTTTGGTTTACAGGATTTAAGATGTTATTTTTTTATATATTTTTGTGGTTGTATTTTGGCAAG
>M01075:27:000000000-A4DAU:1:1101:7080:6580 1:N:0:9
AAAGTACACAGTTTGGATTGCACATTTGATTACCGGATGCGATGGAAGGACCAATACCTGTCTCTGCATTAATACATGCTGCCACGTTAGTTGTATGTGGAATAATATTAGGTAGTTTTGTATTTTGATGTTTTGAATTTTGATTTAGCTATTTTTATAGTATAATTTGTTGAGCAGTTGGAATAATAGTGTTAATGAGTCTATGTGTTTTTTATCGGTATATAGCATTTAGTACAATATGTCAAATAAGTTTTTCATTTTTTTGTTGTCTTTGTTTAGATCTTTATCTAGGCTGTCTATTTTTTTGTTATCATATGTTTTACAAGGCATCATTGTTTATAGTAATAGGAATATGAATACATATATTTTTTGGTTTACAGGATTTAAGATGTTATTTTTTTATATATTTTTGTGGTTGTATTTTAGCAAG
>M01075:27:000000000-A4DAU:1:1101:7099:6581 1:N:0:9
AAAGTACACAGTTTGGATTGCACATTTGATTACCGGATGCGATGGAAGGACCAATACCTGTCTCTGCATTAATACATGCTGCCACGTTAGTTGTATGTGGAATAATATTAGGTAGTTTTGTATTTTGATGTTTTGAATTTTGATTTAGCTATTTTTATAGTATAATTTGTTGAGCAGTTGGAATAATAGTGTTAATGAGTCTATGTGTTTTTTATCGGTATATAGCATTTAGTACAATATGTCAAATAAGTTTTTCATTTTTTTGTTGTCTTTGTTTAGATCTTTATCTAGGCTGTCTATTTTTTTGTTATCATATGTTTTACAAGGCATCATTGTTTATAGTAATAGGAATATGAATACATATATTTTTTGGTTTACAGGATTTAAGATGTTATTTTTTTATATATTTTTGTGGTTGTATTTTAGCAAG
>M01075:27:000000000-A4DAU:1:1101:11501:6603 1:N:0:9
AGAGTACACAGTTTGGGTTGCACATTTGATTACCGGATGCGATGGAAGGACCAACACCTGTCTCTGCATTAATACATGCTGCCACGTTAGTTGTATGTGGAATAATATTAGGTAGTTTTGTATTTTGATGTTTTGAATTTTGATTTAGCTATTTTTATAGTATAATTTGTTGAGCAGTTGGAATAATAGTGTTAATGAGTCTATGTGTTTTTTATCGGTATATAGCATTTAGTACAATATGTCAAATAAGTTTTTCATTTTTTTGTTGTCTTTGTTTAGATCTTTATCTAGGCTGTCTATTTTTTTGTTATCATATGTTTTACAAGGCATCATTGTTTATAGTAATAGGAATATGAATACATATATTTTTTGGTTTACAGGATTTAAGATGTTATTTTTTTATATATTTTTGTGGTTGTATTTTAGCAAG
>M01075:27:000000000-A4DAU:1:1101:24148:6618 1:N:0:9
AAAGTACACAGTTTGGGTTACACATTTGATTACCGGATGCGATGGAAGGACCAATACCTGTCTCTGCATTAATACATGCTGCCACGTTAGTTGTATGTGGAATAATATTAGGTAGTTTTGTATTTTGATGTTTTGAATTTTGATTTAGCTATTTTTATAGTATAATTTGTCGAGCAGTTGGAATAATAGTGTTAATGAGTCTATGTGTTTTTTATACGGTATATAGCATTTAGTACAATATGTCAAATAAGTTTTTCATTTTTTTGTTGTCTTTGTTTAGATCTTTATCTAGGCTGTCTATTTTTTTGTTATCATATGTTTTACAAGGCACCATTGTTTATAGTAATAGGAATATGAATACATATATTTTTTGGTTTACAGGATTTAAGATGTTATTTTTTTATATATTTTTGTGGTTGTATTTTAGCAA
>M01075:27:000000000-A4DAU:1:1101:7003:6631 1:N:0:9
AAAGTACACAGTTTGGATTACATATTTGATTACCGGATGCGATGGAAGGACCAATACCTGTCTCTGCATTAATACATGCTGCCACGTTAGTTGTATGTGGAATAATATTAGGTAGTTTTGTATTTTGATGTTTTGAATTTTGATTTAGCTATTTTTATAGTATAATTTGTTGAGCAGTTGGAATAATAGTGTTAATGAGTCTATGTGTTTTTTATCGGTATATAGCATTTAGTACAATATGTCAAATAAGTTTTTCATTTTTTTGTTGTCTTTGTTTAGATCTTTATCTAGGCTGTCTATTTTTTCGTTATCATATGTTTTACAAGGCATCATTGTTTATAGTAATAGGAATATGAATACATATATTTTTTGGTTTACAGGATTTAAGATGTTATTTTTTTATATATTTTTGTGGTTGTATCTTAGCAAG
>M01075:27:000000000-A4DAU:1:1101:11405:6632 1:N:0:9
AAAGTACACAGTTTGGATTACACATTTGATTACCGGATGCGATGGAAGGACCAATACCTGTCTCTGCATTAATACATGCTGCCACGTTAGTTGTATGTGGAATAATATTAGGTAGTTTTGTATTTTGATGTTTTGAATTTTGATTTAGCTATTTTTATAGTATAATTTGTTGAGCAGTTGGAATAATAGTGTTAATGAGTCTATGTGTTTTTTATACGGTATATAGCATTTAGTACAATATGTCAAATAAGTTTTTCATTTTTTTGTTGTCTTTGTTTAGATCTTTATCTAGGCTGTCTATTTTTTGTTATCATATGTTTTACAAGGCATCATTGTTTATAGTAATAGGAATATGAATACATATATTTTTTGGTTTACAGGATTTAAGATGTTATTTTTTTATATATTTTTGTGGTTGTATTTTAGCAAG
>M01075:27:000000000-A4DAU:1:1101:7410:6658 1:N:0:9
AAAGTACACAGTTTGGATTACACATTTGATTACCGGATGCGATGGAAGGACCAATACCTGTCTCTGCATTAATACATGCTGCCACGTTAGTTGTATGTGGAATAATATTAGGTAGTTTTGTATTTTGATGTTTTGAATTTTGATTTAGCTATTTTTATAGTATAATTTGTTGAGCAGTTGGAATAATAGTGTTAATGAGTCTATGTGTTTTTTATACGGTATATAGCATTTAGTACAATATGTCAAATAAGTTTTTCATTTTTTTGTTGTCTTTGTTTAGATCTTTATCTAGGCTGTCTATTTTTTGTTATCATATGTTTTACAAGGCATCATTGTTTATAGTAATAGGAATATGAATACATATATTTTTTGGTTTACAGGATTTAAGATGTTATTTTTTTATATATTTTTGTGGTTGTATTTTAGCAAG
>M01075:27:000000000-A4DAU:1:1101:25649:6666 1:N:0:9
AAAGTACACAGTTTGGGTTACACATTTGATTACCGGATGCGATGGAAGGACCAATACCTGTCTCTGCATTAATACATGCTGCCACGTTAGTTGTATGTGGAATAATATTAGGTAGTTTTGTATTTTGATGTTTTGAATTTTGATTTAGCTATTTTTATAGTATAATTTGTTGAGCAGTTGGAATAATAGTGTTAATGAGTCTATGTGTTTTTTATCGGTATATAGCATTTAGTACAATATGTCAAATAAGTTTTTCATTTTTTTGTTGTCTTTGTTTAGATCTTTATCTAGGCTGTCTATTTTTTTGTTATCATATGTTTTACAAGGCATCATTGTTTATAGTAATAGGAATATGAATACATATATTTTTTGGTTTACAGGATTTAAGATGTTATTTTTTTATATATTTTTGTGGTTGTATTTTAGCAAG
>M01075:27:000000000-A4DAU:1:1101:16107:6700 1:N:0:9
AAAGTACACAGTTTGGGTTACACATTTGATTACCGGATGCGATGGAAGGACCAATACCTGTCTCTGCATTAATACATGCTGCCACGTTAGTTGTATGTGGAATAATATTAGGTAGTTTTGTATTTTGATGTTTTGAATTTTGATTTAGCTATTTTTATAGTATAATTTGTTGAGCAGTTGGAATAATAGTGTTAATGAGTCTATGTGTTTTTTATCGGTATATAGCATTTAGTACAATATGTCAAATAAGTTTTTCATTTTTTTGTTGTCTTTGTTTAGATCTTTATCTAGGCTGTCTATTTTTTTGTTATCATATGTTTTACAAGGCATCATTGTTTATAGTAATAGGAATATGAATACATATATTTTTTGGTTTACAGGATTTAAGATGTTATTTTTTTATATATTTTTGTGGTTGTATTTTAGCAAG
>M01075:27:000000000-A4DAU:1:1101:6700:6718 1:N:0:9
AGAGTACACAGTTTGGATTACACATTTGATTACCGGATGCGATGGAAGGACCAATACCTGTCTCTGCATTAATACATGCTGCCACGTTAGTTGTATGTGGAATAATATTAGGTAGTTTTGTATTTTGATGTTTTGAATTTTGATTTAGCTATTTTTATAGTATAATTTGTTGAGCAGTTGGAATAATAGTGTTAATGAGTCTATGTGTTTTTTATCGGTATATAGCATTTAGTACAATATGTCAAATAAGTTTTTCATTTTTTTGTTGTCTTTGTTTAGATCTTTATCTAGGCTGTCTATTTTTTTGTTATCATATGTTTTACAAGGCATCATTGTTTATAGTAATAGGAATATGAATACATATATTTTTTGGTTTACAGGATTTAAGATGTTATTTTTTTATATATTTTTGTGGTTGTATTTTAGCAAG
>M01075:27:000000000-A4DAU:1:1101:24700:6738 1:N:0:9
AAAGTACACAGTTTGGGTTACACATTTGATTACCGGATGCGATGGAAGGACCAATACCTGTCTCTGCATTAATACATGCTGCCACGTTAGTTGTATGTGGAATAATATTAGGTAGTTTTGTATTTTGATGTTTTGAATTTTGATTTAGCTATTTTTATAGTATAATTTGTTGAGCAGTTGGAATAATAGTGTTAATGAGTCTATGTGTTTTTTATCGGTATATAGCATTTAGTACAATATGTCAAATAAGTTTTTCATTTTTTTGTTGTCTTTGTTTAGATCTTTATCTAGGCTGTCTATTTTTTTGTTATCATATGTTTTACAAGGCATCATTGTTTATAGTAATAGGAATATGAATACATATATTTTTTGGTTTACAGGATTTAAGATGTTATTTTTTTATATATTTTTGTGGTTGTATTTTAGCAAG
>M01075:27:000000000-A4DAU:1:1101:22399:6770 1:N:0:9
AAAGTACACAGTTTGGATTGCACATTTGATTACCGGATGCGATGGAAGGACCAATACCTGTCTCTGCATTAATACATGCTGCCACGTTAGTTGTATGTGGAATAATATTAGGTAGTTTTGTATTTTGATGTTTTGAATTTTGATTTAGCTATTTTTATAGTATAATTTGTTGAGCAGTTGGAATAATAGTGTTAATGAGCCTATGTGTTTTTTATCGGTATATAGCATTTAGTACAATATGTCAAATAAGTTTTTCATTTTTTTGTTGTCTTTGTTTAGATCTTTATCTAGGCTGTCTATTTTTTTGTTATCATATGTTTTACAAGGCATCATTGTTTATAGTAATAGGAATATGAATACATATATTTTTTGGTTTACAGGATTTAAGATGTTATTTTTTTATATATTTTTGTGGTTGTATTTTAGCAAG
>M01075:27:000000000-A4DAU:1:1101:13257:6784 1:N:0:9
AAAGTACACAGTTTGGATTGCACATTTGATTACCGGATGCGATGGAAGGACCAATACCTGTCTCTGCATTAATACATGCTGCCACGTTAGTTGTATGTGGAATAATATTAGGTAGTTTTGTATTTTGATGTTTTGAATTTTGATTTAGCTATTTTTATAGTATAATTTGTTGAGCAGTTGGAATAATAGTGTTAATGAGTCTATGTGTTTTTTATCGGTATATAGCATTTAGTACAATATGTCAAATAAGTTTTTCATTTTTTTGTTGTCTTTGTTTAGATCTTTATCTAGGCTGTCTATTTTTTTGTTATCATATGTTTTACAAGGCATCATTGTTTATAGTAATAGGAATATGAATACATATATTTTTTGGTTTACAGGATTTAAGATGTTATTTTTTTATATATTTTTGTGGTTGTATTTTAGCAAG
>M01075:27:000000000-A4DAU:1:1101:5104:6801 1:N:0:9
AAAGTACACAGTTTGGATTACACATTTGATTACCGGATGCGATGGAAGGACCAATACCTGTCTCTGCATTAATACATGCTGCCACGTTAGTTGTATGTGGAATAATATTAGGTAGTTTTGTATTTTGATGTTTTGAATTTTGATTTAGCTATTTTTATAGTATAATTTGTTGAGCAGTTGGAATAATAGTGTTAATGAGTCTATGTGTTTTTTATCGGTATATAGCATTTAGTACAATATGTCAAATAAGTTTTTCATTTTTTTGTTGTCTTTGTTTAGATCTTTATCTAGGCTGTCTATTTTTTTGTTATCATATGTTTTACAAGGCATCATTGTTTATAGTAATAGGAATATGAATACATATATTTTTTGGTTTACAGGATTTAAGATGTTATTTTTTTATATATTTTTGTGGTTGTATCTTGGCAAG
>M01075:27:000000000-A4DAU:1:1101:12753:6831 1:N:0:9
AGAGTACACAGTTTGGATTACACATTTGATTACCGGATGCGATGGAAGGACCAATACCTGTCTCTGCATTAATACATGCTGCCACGTTAGTTGTATGTGGAATAATATTAGGTAGTTTTGTATTTTGATGTTTTGAATTTTGATTTAGCTATTTTTATAGTATAATTTGTTGAGCAGTTGGAATAATAGTGTTAATGAGTCTATGTGTTTTTTATCAGTATATAGCATTTAGTACAATATGTCAAATAAGTTTTTCATTTTTTTGTTGTCTTTGTTTAGATCTTTATCTAGGCTGTCTATTTTTTTGTTATCATATGTTTTACAAGGCATCATTGTTTATAGTAATAGGAATATGAATACATATATTTTTTGGTTTACAGGATTTAAGATGTTATTTTTTTATATATTTTTGTGGTTGTATTTTAGCAAG
>M01075:27:000000000-A4DAU:1:1101:11116:6873 1:N:0:9
AAAGTACACAGTTTGGGTTACATATTTGATTACCGGATGCGATGGAAGGACCAATACCTGTCTCTGCATTAATACATGCTGTCACGTTAGTTGTATGTGGAATAATATTAGGTAGTTTTGTATTTTGATGTTTTGAATTTTGATTTAGCTATTTTTATAGTATAATTTGTTGAGCAGTTGGAATAATAGTGTTAATGAGTCTATGTGTTTTTTATCGGTATATAGCATTTAGTACAATATGTCAAATAAGTTTTTCATTTTTTTGTTGTCTTTGTTTAGATCTTTATCTAGGCTGTCTATTTTTTTGTTATCATATGTTTTACAAGGCATCATTGTTTATAGTAATAGGAATATGAATACATATATTTTTTGGTTTACAGGATTTAAGATGTTATTTTTTTATATATTTTTGTGGTTGTATTTTAGCAAG
>M01075:27:000000000-A4DAU:1:1101:13709:6874 1:N:0:9
AAAGTACACAGTTTGGGTTACACATTTGATTACCGGATGCGATGGAAGGACCAATACCTGTCTCTGCATTAATACATGCTGCCACGTTAGTTGTATGTGGAATAATATTAGGTAGTTTTGTATTTTGATGTTTTGAATTTTGATTTAGCTATTTTTATAGTATAATTTGTTGAGCAGTTGGAATAATAGTGTTAATGAGTCTATGTGTTTTTTATCGGTATATAGCATTTAGTACAATATGTCAAATAAGTTTTTCATTTTTTTGTTGTCTTTGTTTAGATCTTTATCTAGGCTGTCTATTTTTTTGTTATCATATGTTTTACAAGGCATCATTGTTTATAGTAATAGGAATATGAATACATATATTTTTTGGTTTACAGGATTTAAGATGTTATTTTTTTATATAATTTTGTGGTTGTATCTTAGCAAG
>M01075:27:000000000-A4DAU:1:1101:25185:6877 1:N:0:9
AGAGTACACAGTTTGGGTTGCATATTTGATTACCAGATGCGATGGAAGGACCAATACCTGTCTCTGCATTAATACATGCTGCCACGTTAGTTGTATGTGGAATAATATTAGGTAGTTTTGTATTTTGATGTTTTGAATTTTGATTTAGCTATTTTTATAGTATAATTTGTTGAGCAGTTGGAATAATAGTGTTAATGAGTCTATGTGTTTTTTATCGGTATATAGCATTTAGTACAATATGTCAAATAAGTTTTTCATTTTTTTGTTGTCTTTGTTTAGATCTTTATCTAGGCTGTCTATTTTTTTGTTATCATATGTTTTACAAGGCATCATTGTTTATAGTAATAGGAATATGAATACATATATTTTTTGGTTTACAGGATTTAAGATGTTATTTTTTTATATATTTTTGTGGTTGTATTTTAGCAAG
>M01075:27:000000000-A4DAU:1:1101:19945:6888 1:N:0:9
AGAGTACACAGTTTGGATTGCACATTTGATTACCGGATGCGATGGAAGGACCAATACCTGTCTCTGCATTAATACATGCTGCCACGTTAGTTGTATGTGGAATAATATTAGGTAGTTTTGTATTTTGATGTTTTGAATTTTGATTTAGCTATTTTTATAGTATAATTTGTTGAGCAGTTGGAATAATAGTGTTAATGAGTCTATGTGTTTTTTATCGGTATATAGCATTTAGTACAATATGTCAAATAAGTTTTTCATTTTTTTGTTGTCTTTGTTTAGATCTTTATCTAGGCTGTCTATTTTTTTGTTATCATATGTTTTACAAGGCATCATTGTTTATAGTAATAGGAATATGAATACATATATTTTTTGGTTTACAGGATTTAAGATGTTATTTTTTTATATATTTTTGTGGTTGTATTTTGGCAAG
>M01075:27:000000000-A4DAU:1:1101:25853:6913 1:N:0:9
AAAGTACACAGTTTGGATTACACATTTGATTACCGGATGCGATGGAAGGACCAATACCTGTCTCTGCATTAATACATGCTGCCACGTTAGTTGTATGTGGAATAATATTAGGTAGTTTTGTATTTTGATGTTTTGAATTTTGATTTAGCTATTTTTATAGTATAATTTGTTGAGCAGTTGGAATAATAGTGTTAATGAGTCTATGTGTTTTTTATCGGTATATAGCATTTAGTACAATATGTCAAATAAGTTTTTCATTTTTTTGTTGTCTTTGTTTAGATCTTTATCTAGGCTGTCTATTTTTTTGTTATCATATGTTTTACAAGGCATCATTGTTTATAGTAATAGGAATATGAATACATATATTTTTTGGTTTACAGGATTTAAGATGTTATTTTTTTATATATTTTTGTGGTTGTATTTTAGCAAG
>M01075:27:000000000-A4DAU:1:1101:14554:6947 1:N:0:9
AAAGTACACAGTTTGGGTTACACATTTGATTACCGGATGCGATGGAAGGACCAATACCTGACTCTGCATTAATACATGCTGCCACGTTAGTTGTATGTGGAATAATATTAGGTAGTTTTGTATTTTGATGTTTTGAATTTTGATTTAGCTATTTTTATAGTATAATTTGTTGAGCAGTTGGAATAATAGTGTTAATGAGTCTATGTGTTTTTTATCGGTATATAGCATTTAGTACAATATGTCAAATAAGTTTTTCATTTTTTTGTTGTCTTTGTTTAGATCTTTATCTAGGCTGTCTATTTTTTTGTTATCATATGTTTTACAAGGCATCATTGTTTATAGTAATAGGAATATGAATACATATATTTTTTGGTTTACAGGATCTAAGATGTTATTTTTTTATATATTTTTGTGGTTGTATTTTAGCAAG
>M01075:27:000000000-A4DAU:1:1101:23563:6962 1:N:0:9
AGAGTACACAGTTTGGATTACACATTTGATTACCGGATGCGATGGAAGGACCAATACCTGTCTCTGCATTAATACATGCTGCCACGTTAGTTGTATGTGGAATAATATTAGGTAGTTTTGTATTTTGATGTTTTGAATTTTGATTTAGCTATTTTTATAGTATAATTTGTTGAGCAGTTGGAATAATAGTGTTAATGAGTCTATGTGTTTTTTATCGGTATATAGCATTTAGTACAATACGTCAAATAAGTTTTTCATTTTTTTGTTGTCTTTGTTTAGATCTTTATCTAGGCTGTCTATTTTTTTGTTATCATATGTTTTACAAGGCATCATTGTTTATAGTAATAGGAATATGAATACATATATTTTTTGGTTTACAGGATTTAAGATGTTATTTTTTTATATATTTTTGTGGTTGTATCTTAGCAAG
>M01075:27:000000000-A4DAU:1:1101:24521:6993 1:N:0:9
AAAGTACACAGTTTGGATTGCACATTTGATTACCGGATGCGATGGAAGGACCAATACCTGTCTCTGCATTAATACATGCTGCCACGTTAGTTGTATGTGGAATAATATTAGGTAGTTTTGTATTTTGATGTTTTGAATTTTGATTTAGCTATTTTTATAGTATAATTTGTTGAGCAGTTGGAATAATAGTGTTAATGAGTCTATGTGTTTTTTATCGGTATATAGCATTTAGTACAATATGTCAAATAAGTTTTTCATTTTTTTGTTGTCTTTGTTTAGATCTTTATCTAGGCTGTCTATTTTTTTGTTATCACATGTTTTACAAGGCATCATTGTTTATAGTAATAGGAATATGAATACATATATTTTTTGATTTACAGGATTTAAGATGTTATTTTTTTATATATTTTTGTGGTTGTATTTTAGCAAG
>M01075:27:000000000-A4DAU:1:1101:8447:7035 1:N:0:9
AAAGTACACAGTTTGGATTACACATTTGATTACCGGATGCGATGGAAGGACCAATACCTGTCTCTGCATTAATACATGCTGCCACGTTAGTTGTATGTGGAATAATATTAGGTAGTTTTGTATTTTGATGTTTTGAATTTTGATTTAGCTATTTTTATAGTATAATTTGTTGAGCAGTTGGAATAATAGTGTTAATGAGTCTATGTGTTTTTTATCGGTATATAGCATTTAGTACAATATGTCAAATAAGTTTTTCATTTTTTTGTTGTCTTTGTTTAGATCTTTATCTAGGCTGTCTATTTTTTTGTTATCATATGTTTTACAAGGCATCATTGTTTATAGTAATAGGAATATGAATACATATATTTTTTGGTTTACAGGATTTAAGATGTTATTTTTTTATATATTTTTGTGGTTGTATTTTAGCAAG
>M01075:27:000000000-A4DAU:1:1101:12891:7057 1:N:0:9
AAAGTACACAGTTTGGGTTGCACATTTGATTACCGGATGCGATGGAAGGACCAATACCTGTCTCTGCATTAATACATGCTGCCACGTTAGTTGTATGTGGAATAATATTAGGTAGTTTTGTATTTTGATGTTTTGAATTTTGATTTAGCTATTTTTATAGTATAATTTGTTGAGCAGTTGGAATAATAGTGTTAATGAGTCTATGTGTTTTTTATCGGTATATAGCATTTAGTACAATATGTCAAATAAGTTTTTCATTTTTTTGTTGTCTTTGTTTAGATCTTTATCTAGGCTGTCTATTTTTTTGTTATCATATGTTTTACAAGGCATCATTGTTTATAGTAATAGGAATATGAATACATATATTTTTTGGTTTACAGGATTTAAGATGTTATTTTTTTATATATTTTTGTGGTTGTATTTTAGCAAG
>M01075:27:000000000-A4DAU:1:1101:9480:7081 1:N:0:9
AGAGTACACAGTTTGGATTACACATTTGATTACCGGATGCGATGGAAGGACCAATACCTGTCTCTGCATTAATACATGCTGCCACGTTAGTTGTATGTGGAATAATATTAGGTAGTTTTGTATTTTGATGTTTTGAATTTTGATTTAGCTATTTTTATAGTATAATTTGTTGAGCAGTTGGAATAATAGTGTTAATGAGTCTATGTGTTTTTTATCGGTATATAGCATTTAGTACAATATGTCAAATAAGTTTTTCATTTTTTTGTTGTCTTTGTTTAGATCTTTATCTAGGCTGTCTATTTTTTTGTTATCATATGTTTTACAAGGCATCATTGTTTATAGTAATAGGAATATGAATACATATATTTTTTGGTTTACAGGATTTAAGATGTTATTTTTTTATATATTTTTGTGGTTGTATTTTAGCAAG
>M01075:27:000000000-A4DAU:1:1101:24081:7088 1:N:0:9
AAAGTACACAGTTTGGATTGCACATTTGATTACCGGATGCGATGGAAGGACCAATACCTGTCTCTGCATTAATACATGCTGCCACGTTAGTTGTATGTGGAATAATATTAGGTAGTTTTGTATTTTGATGTTTTGAATTTTGATTTAGCTATTTTTATAGTATAATTTGTTGAGCAGTTGGAATAATAGTGTTAATGAGTCTATGTGTTTTTTATCGGTATATAGCATTTAGTACAATATGTCAAATAAGTTTTTCATTTTTTTGTTGTCTTTGTTTAGATCTTTATCTAGGCTGTCTATTTTTTTGTTATCATATGTTTTACAAGGCATCATTGTTTATAGTAATAGGAATATGAATACATATATTTTTTGGTTTACAGGATTTAAGATGTTATTTTTTTATATATTTTTGTGGTTGTATTTTAGCAAG
>M01075:27:000000000-A4DAU:1:1101:15504:7092 1:N:0:9
AGAGTACACAGTTTGGATTACACATTTGATTACCGGATGCGATGGAAGGACCAATACCTGTCTCTGCATTAATACATGCTGCCACGTTAGTTGTATGTGGAATAATATTAGGTAGTTTTGTATTTTGATGTTTTGAATTTTGATTTAGCTATTTTTATAGTATAATTTGTTGAGCAGTTGGAATAATAGTGTTAATGAGTCTATGTGTTTTTTATCGGTATATAGCATTTAGTACAATATGTCAAATAAGTTTTTCATTTTTTTGTTGTCTTTGTTTAGATCTTTATCTAGGCTGTCTATTTTTTTGTTATCATATGTTTTACAAGGCATCATTGTTTATAGTAATAGGAATATGAATACATATATTTTTTGGTTTACAGGATTTAAGATGTTATTTTTTTATATATTTTTGTGGTTGTATTTTAGCAAG
>M01075:27:000000000-A4DAU:1:1101:20372:7094 1:N:0:9
AGAGTACACAGTTTGGACTACACATTTGATTACCGGATGCGATGGAAGGACCAATACCTGTCTCTGCATTAATACATGCTGCCACGTTAGTTGTATGTGGAATAATATTAGGTAGTTTTGTATTTTGATGTTTTGAATTTTGATTTAGCTATTTTTATAGTATAATTTGTTGAGCAGTTGGAATAATAGTGTTAATGAGTCTATGTGTTTTTTATCGGTATATAGCATTTAGTACAATATGTCAAATAAGTTTTTCATTTTTTTGTTGTCTTTGTTTAGATCTTTGTCTAGGCTGTCTATTTTTTTGTTATCATATGTTTTACAAGGCATCATTGTTTATAGTAATAGGAATATGAATACATATATTTTTTGGTTTACAGGATTTAAGATGTTATTTTTTTATATATTTTTGTGGTTGTATTTTAGCAAG
>M01075:27:000000000-A4DAU:1:1101:6010:7134 1:N:0:9
AAAGTACACAGTTTGGGCTGCACATTTGATTACCGGATGCGATGGAAGGACCAATACCTGTCTCTGCATTAATACATGCTGCCACGTTAGTTGTATGTGGAATAATATTAGGTAGTTTTGTATTTTGATGTTTTGAATTTTGATTTAGCTATTTTTATAGTATAATTTGTTGAGCAGTTGGAATAATAGTGTTAATGAGTCTATGTGTTTTTTATCGGTATATAGCATTTAGTACAATATGTCAAATAAGTTTTTCATTTTTTTGTTGTCTTTGTTTAGATCTTTATCTAGGCTGTCTATTTTTTTGTTATCATATGTTTTACAAGGCATCATTGTTTATAGTAATAGGAATATGAATACATATATTTTTTGGTTTACAGGATTTAAGATGTTATTTTTTTATATATTTTTGTGGTTGTATTTTAGCAAG
>M01075:27:000000000-A4DAU:1:1101:24841:7140 1:N:0:9
AAAGTACACAGTTTGGATTGCACATTTGATTACCGGATGCGATGGAAGGACCAATACCTGTCTCTGCATTAATACATGCTGCCACGTTAGTTGTATGTGGAATAATATTAGGTAGTTTTGTATTTTGATGTTTTGAATTTTGATTTAGCTATTTTTATAGTATAATTTGTTGAGCAGTTGGAATAATAGTGTTAATGAGTCTATGTGTTTTTTATCGGTATATAGCATTTAGTACAATATGTCAAATAAGTTTTTCATTTTTTTGTTGTCTTTGTTTAGATCTTTATCTAGGCTGTCTATTTTTTTGTTATCATATGTTTTGCAAGGCATCATTGTTTATAGTAATAGGAATATGAATACATATATTTTTTGGTTTACAGGATTTAAGATGTTATTTTTTTATATATTTTTGTGGTTGTATCTTGGCAAG
>M01075:27:000000000-A4DAU:1:1101:13297:7145 1:N:0:9
AAAGTACACAGTTTGGATTACATATTTGATTACCGGATGCGATGGAAGGACCAATACCTGTCTCTGCATTAATACATGCTGCCACGTTAGTTGTATGTGGAATAATATTAGGTAGTTTTGTATTTTGATGTTTTGAATTTTGATTTAGCTATTTTTATAGTATAATTTGTTGAGCAGTTGGAATAATAGTGTTAATGAGTCTATGTGTTTTTTATCGGTATATAGCATTTAGTACAATATGTCAAATAAGTTTTTCATTTTTTTGTTGTCTTTGTTTAGATCTTTATCTAGGCTGTCTATTTTTTTGTTATCATATGTTTTACAAGGCATCATTGTTTATAGTAATAGGAATATGAATACATATATTTTTTGGTTTACAGGATTTAAGATGTTATTTTTTTATATATTTTTGTGGTTGTATTTTAGCAAG
>M01075:27:000000000-A4DAU:1:1101:13033:7155 1:N:0:9
AGAGTACACAGTTTGGATTACACATTTGATTACCGGATGCGATGGAAGGACCAATACCTGTCTCTGCATTAATACATGCTGCCACGTTAGTTGTATGTGGAATAATATTAGGTAGTTTTGTATTTTGATGTTTTGAATTTTGATTTAGCTATTTTTATAGTATAATTTGTTGAGCAGTTGGAATAATAGTGTTAATGAGTCTATGTGTTTTTTATCGGTATATAGCATTTAGTACAATATGTCAAATAAGTTTTTCATTTTTTTGTTGTCTTTGTTTAGATCTTTATCTAGGCTGTCTATTTTTTTGTTATCATATGTTTTACAAGGCATCATTGTTTATAGTAATAGGAATATGAATACATATATTTTTTGGTTTACAGGATTTAAGATGTTATTTTTTTATATATTTTCGTGGTTGTATTTTAGCAAG
>M01075:27:000000000-A4DAU:1:1101:23550:7157 1:N:0:9
AGAGTACACAGTTTGGATTGCACATTTGATTACCGGATGCGATGGAAGGACCAATACCTGTCTCTGCATTAATACATGCTGCCACGTTAGTTGTATGTGGAATAATATTAGGTAGTTTTGTATTTTGATGTTTTGAATTTTGATTTAGCTATTTTTATAGTATAATTTGTTGAGCAGTTGGAATAATAGTGTTAATGAGTCTATGTGTTTTTTATCGGTATATAGCATTTAGTACAATATGTCAAATAAGTTTTTCATTTTTTTGTTGTCTTTGTTTAGATCTTTATCTAGGCTGTCTATTTTTTTGTTATCATATGTTTTACAAGGCATCATTGTTTATAGTAATAGGAATATGAATACATATATTTTTTGGTTTACAGGATTTAAGATGTTATTTTTTTATATATTTTTGTGGTTGTATCTTGGCAAG
>M01075:27:000000000-A4DAU:1:1101:24830:7160 1:N:0:9
AAAGTACACAGTTTGGATTGCACATTTGATTACCGGATGCGATGGAAGGACCAATACCTGTCTCTGCATTAATACATGCTGCCACGTTAGTTGTATGTGGAATAATATTAGGTAGTTTTGTATTTTGATGTTTTGAATTTTGATTTAGCTATTTTTATAGTATAATTTGTTGAGCAGTTGGAATAATAGTGTTAATGAGTCTATGTGTTTTTTATCGGTATATAGCATTTAGTACAATATGTCAAATAAGTTTTTCATTTTTTTGTTGTCTTTGTTTAGATCTTTATCTAGGCTGTCTATTTTTTTGTTATCATATGTTTTGCAAGGCATCATTGTTTATAGTAATAGGAATATGAATACATATATTTTTTGGTTTACAGGATTTAAGATGTTATTTTTTTATATATTTTTGTGGTTGTATCTTGGCAAG
>M01075:27:000000000-A4DAU:1:1101:4709:7164 1:N:0:9
AGAGTACACAGTTTGGGTTACACATTTGATTACCGNNTGCGATGGAAGGACCAATACCTGTCTCTGCATTAATACATGCTGCCACGTTAGTTGTATGTGGAATAATATTAGGTAGTTTTGTATTTTGATGTTTTGAATTTTGATTTAGCTATTTTTATAGTATAATTTGTTGAGCAGTTGGAATAATAGTGTTAATGAGTCTATGTGTTTTTTATAAANGGTATATAGCATTTAGTACAATATGTCNAATAAGNTTTTCATTTTTTTGTTNNCTTTGTTTAGATCTTTATCTAGGCTGTCTATTTTTTTGTTATCATATGTTTTACAAGGCATCATTGTTTATAGTAATAGGAATATGAATACATATATTTTTTGGTTTACAGGATTTAAGATGTTATTTTTTTATATATTTTTGTGGTTGTATCTTAGC
>M01075:27:000000000-A4DAU:1:1101:23565:7167 1:N:0:9
AGAGTACACAGTTTGGATTGCACATTTGATTACCGGATGCGATGGAAGGACCAATACCTGTCTCTGCATTAATACATGCTGCCACGTTAGTTGTATGTGGAATAATATTAGGTAGTTTTGTATTTTGATGTTTTGAATTTTGATTTAGCTATTTTTATAGTATAATTTGTTGAGCAGTTGGAATAATAGTGTTAATGAGTCTATGTGTTTTTTATCGGTATATAGCATTTAGTACAATATGTCAAATAAGTTTTTCATTTTTTTGTTGTCTTTGTTTAGATCTTTATCTAGGCTGTCTATTTTTTTGTTATCATATGTTTTACAAGGCATCATTGTTTATAGTAATAGGAATATGAATACATATATTTTTTGGTTTACAGGATTTAAGATGTTATTTTTTTATATATTTTTGTGGTTGTATCTTGGCAAG
>M01075:27:000000000-A4DAU:1:1101:8322:7205 1:N:0:9
AGAGTACACAGTTTGGGTTACACATTTGATTACCGGATGCGATGGTAGGACCAATACCTGTCTCTGCATTAATACATGCTGCCACGTTAGTTGTATGTGGAATAATATTAGGTAGTTTTGTATTTTGGTGTTTTGAATTTTGATTTAGCTATTTTTATAGTATAATTTGTTGAGCAGTTGGAATAATAGTGTTAATGAGTCTATGTGTTTTTTATCGGTATATAGCATTTAGTACAATATGTCAAATAAGTTTTTCATTTTTTTGTTGTCTTTGTTTAGATCTTTATCTAGGCTGTCTATTTTTTTGTTATCATATGTTTTACAAGGCATCACTGTTTATAGTAATAGGAATATGAATACATATATTTTTTGGTTTACAGGATTTAAGATGTTATTTTTTTATATATTTTTGTGGTTGTATTTTAGCAAG
>M01075:27:000000000-A4DAU:1:1101:9757:7206 1:N:0:9
AGAGTACACAGTTTGGATTACACATTTGATTACCGGATGCGATGGAAGGACCAATACCTGTCTCTGCATTAATACATGCTGCCACGTTAGTTGTATGTGGAATAATATTAGGTAGTTTTGTATTTTGATGTTTTGAATTTTGATTTAGCTATTTTTATAGTATAATTTGTTGAGCAGTTGGAATAATAGTGTTAATGAGTCTATGTGTTTTTTATCGGTATATAGCATTTAGTACAATATGTCAAATAAGTTTTTCATTTTTTTGTTGTCTTTGTTTAGATCTTTATCTAGGCTGTCTATTTTTTTGTTATCATATGTTTTACAAGGCATCATTGTTTATAGTAATAGGAATATGAATACATATATTTTTTGGTTTACAGGATTTAAGATGTTATTTTTTTATATATTTTTGTGGTTGTATCTTGGCAAG
>M01075:27:000000000-A4DAU:1:1101:17287:7230 1:N:0:9
AAAGTACACAGTTTGGACTGCACATTTGATTACCGGATGCGATGGAAGGACCAATACCTGTCTCTGCATTAATACATGCTGCCACGTTAGTTGTATGTGGAATAATATTAGGTAGTTTTGTATTTTGATGTTTTGAATTTTGATTTAGCTATTTTTATAGTATAATTTGTTGAGCAGTTGGAATAATAGTGTTAATGAGTCTATGTGTTTTTTATCGGTATATAGCATTTAGTACAATATGTCAAATAAGTTTTTCATTTTTTTGTTGTCTTTGTTTAGATCTTTATCTAGGCTGTCTATTTTTTTGTTATCATATGTTTTACAAGGCATCATTGTTTATAGTAATAGGAATATGAATACATATATTTTTTGGTTTACAGGATTTAAGATGTTATTTTTTTATATATTTTTGTGGTTGTATTTTAGCAAG
>M01075:27:000000000-A4DAU:1:1101:22723:7236 1:N:0:9
AGAGTACACAGTTTGGATTACACATTTGATTACCGGATGCGATGGAAGGACCAATACCTGTCTCTGCATTAATACATGCTGCCACGTTAGTTGTATGTGGAATAATATTAGGTAGTTTTGTATTTTGATGTTTTGAATTTTGATTTAGCTATTTTTATAGTATAATTTGTTGAGCAGTTGGAATAATAGTGTTAATGAGTCTATGTGTTTTTTATCGGTATATAGCATTTAGTACAATATGTCAAATAAGTTTTTCATTTTTTTGTTGTCTTTGTTTAGATCTTTATCTAGGCTGTCTATTTTTTTGTTATCATATGTTTTACAAGGCATCATTGTTTATAGTAATAGGAATATGAATACATATATTTTTTGGTTTACAGGATTTAAGATGTTATTTTTTTATATATTTTTGTGGTTGTATTTTAGCAAG
>M01075:27:000000000-A4DAU:1:1101:21615:7242 1:N:0:9
AGAGTACACAGTTTGGATTACACATTTGATTACCGGATGCGATGGAAGGACCAATACCTGTCTCTGCATTAATACATGCTGCCACGTTAGTTGTATGTGGAATAATATTAGGTAGTTTTGTATTTTGATGTTTTGAATTTTGATTTAGCTATTTTTATAGTATAATTTGTTGAGCAGTTGGAATAATAGTGTTAATGAGTCTATGTGTTTTTTATCGGTATATAGCATTTAGTACAATATGTCAAATAAGTTTTTCATTTTTTTGTTGTCTTTGTTTAGATCTTTATCTAGGCTGTCTATTTTTTTGTTATCATATGTTTTACAAGGCATCATTGTTTATAGTAATAGGAATATGAATACATATATTTTTTGGTTTACAGGATTTAAGATGTTATTTTTTTATATATTTTTGTGGTTGTATTTTAGCAAG
>M01075:27:000000000-A4DAU:1:1101:15569:7261 1:N:0:9
AAAGTACACAGTTTGGATTACACATTTGATTACCGGATGCGATGGAAGGACCAATACCTGTCTCTGCATTAATACATGCTGCCACGTTAGTTGTATGTGGAATAATATTAGGTAGTTTTGTATTTTGATGTTTTGAATTTTGATTTAGCTATTTTTATAGTATAATTTGTTGAGCAGTTGGAATAATAGTGTTAATGAGTCTATGTGTTTTTTATCGGTATATAGCATTTAGTACAATATGTCAAATAAGTTTTTCATTTTTTTGTTGTCTTTGTTTAGATCTTTATCTAGGCTGTCTATTTTTTTGTTATCATATGTTTTACAAGGCATCATTGTTTATAGTAATAGGAATATGAATACATATATTTTTTGGTTTACAGGATTTAAGATGTTATTTTTTTATATATTTTTGTGGTTGTATTTTAGCAAG
>M01075:27:000000000-A4DAU:1:1101:16880:7272 1:N:0:9
AAAGTACACAGTTTGGATTACACATTTGATTACCGGATGCGATGGAAGGACCAATACCTGTCTCTGCATTAATACATGCTGCCACGTTAGTTGTATGTGGAATAATATTAGGTAGTTTTGTATTTTGATGTTTTGAATTTTGATTTAGCTATTTTTATAGTATAATTTGTTGAGCAGTTGGAATAATAGTGTTAATGAGTCTATGTGTTTTTTATCGGTATATAGCATTTAGTACAATATGTCAAATAAGTTTTTCATTTTTTTGTTGTCTTTGTTTAGATCTTTATCTAGGCTGTCTATTTTTTTGTTATCATATGTTTTACAAGGCATCATTGTTTATAGTAATAGGAATATGAATACATATATTTTTTGGTTTACAGGATTTAAGATGTTATTTTTTTATATATTTTTGTGGTTGTATTTTAGCAAG
>M01075:27:000000000-A4DAU:1:1101:13545:7293 1:N:0:9
AGAGTACACAGTTTGGATTACACATTTGATTACCGGACGCGATGGAAGGACCAATACCTGTCTCTGCATTAATACATGCTGCCACGTTAGTTGTATGTGGAATAATATTAGGTAGTTTTGTATTTTGATGTTTTGAATTTTGATTTAGCTATTTTTATAGTATAATTTGTTGAGCAGTTGGAATAATAGTGTTAATGAGTCTATGTGTTTTTTATCGGTATATAGCATTTAGTACAATATGTCAAATAAGTTTTTCATTTTTTTGTTGTCTTTGTTTAGATCTTTATCTAGGCTGTCTATTTTTTTGTTATCATATGTTTTACAAGGCATCATTGTTTATAGTAATAGGAATATGAATACATATATTTTTTGGTTTACAGGATTTAAGATGTTATTTTTTTATATATTTTTGTGGTTGTATTTTAGCAAG
>M01075:27:000000000-A4DAU:1:1101:6238:7296 1:N:0:9
AAAGTACACAGTTTGGGTTACACATTTGATTACCGGATGCGATGGAAGGACCAATACCTGTCTCTGCATTAATACATGCTGCCACGTTAGTTGTATGTGGAATAATATTAGGTAGTTTTGTATTTTGATGTTTTGAATTTTGATTTAGCTATTTTTATAGTATAATTTGTTGAGCAGTTGGAATAATAGTGTTAATGAGTCTATGTGTTTTTTATCGGTATATAGCATTTAGTACAATATGTCAAATAAGTTTTTCATTTTTTTGTTGTCTTTGTTTAGATCTTTATCTAGGCTGTCTATTTTTTTGTTATCATATGTTTTACAAGGCATCATTGTTTATAGTAATAGGAATATGAATACATATATTTTTTGGTTTACAGGATTTAAGATGTTATTTTTTTATATATTTTTGTGGTTGTATTTTAGCAAG
>M01075:27:000000000-A4DAU:1:1101:10350:7310 1:N:0:9
AAAGTACACAGTTTGGATTACACATTTGATTACCGGATGCGATGGAAGGACCAATACCTGTCTCTGCATTAATACATGCTGCCACGTTAGTTGTATGTGGAATAATATTAGGTAGTTTTGTATTTTGATGTTTTGAATTTTGATTTAGCTATTTTTATAGTATAATTTGTTGAGCAGTTGGAATAATAGTGTTAATGAGTCTATGTGTTTTTTATCGGTATATAGCATTTAGTACAATATGTCAAATAAGTTTTTCATTTTTTTGTTGTCTTTGTTTAGATCTTTATCTAGGCTGTCTATTTTTTTGTTATCATATGTTTTACAAGGCATCATTGTTTATAGTAATAGGAATATGAATACATATATTTTTTGGTTTACAGGATTTAAGATGTTATTTTTTTATATATTTTTGTGGTTGTATTTTAGCAAG
>M01075:27:000000000-A4DAU:1:1101:6233:7313 1:N:0:9
AAAGTACACAGTTTGGGTTACACATTTGATTACCGGATGCGATGGAAGGACCAATACCTGTCTCTGCATTAATACATGCTGCCACGTTAGTTGTATGTGGAATAATATTAGGTAGTTTTGTATTTTGATGTTTTGAATTTTGATTTAGCTATTTTTATAGTATAATTTGTTGAGCAGTTGGAATAATAGTGTTAATGAGTCTATGTGTTTTTTATCGGTATATAGCATTTAGTACAATATGTCAAATAAGTTTTTCATTTTTTTGTTGTCTTTGTTTAGATCTTTATCTAGGCTGTCTATTTTTTTGTTATCATATGTTTTACAAGGCATCATTGTTTATAGTAATAGGAATATGAATACATATATTTTTTGGTTTACAGGATTTAAGATGTTATTTTTTTATATATTTTTGTGGTTGTATTTTAGCAAG
>M01075:27:000000000-A4DAU:1:1101:27052:7329 1:N:0:9
AAAGTACACAGTTTGGGTTGCATATTTGATTACCGGATGCGATGGAAGGACCAATACCTGTCTCTGCATTAATACATGCTGCCACGTTAGTTGTATGTGGAATAATATTAGATAGTTTTGTATTTTGATGTTTTGAATTTTGATTTAGCTATTTTTATAGTATAATTTGTTGAGCAGTTGGAATAATAGTGTTAATGAGTCTATGTGTTTTTTATAAACGGTATATAGCATTTAGTACAATATGTCAAATAAGTTTTTCATTTTTTTGTTGTCTTTGTTTAGATCTTTATCTAGGCTGTCTATTTTTTTGTTATCATATGTTTTACAAGGCATCATTGTTTATAGTAATAGGAATATGAATACATATATTTTTTGGTTTACAGGATTTAAGATGTTATTTTTTTATATATTTTTGTGGTTGTATTTTAGC
>M01075:27:000000000-A4DAU:1:1101:5452:7348 1:N:0:9
AGAGTACACAGTTTGGATTACACATTTGATTACCGGATGCGATGGAAGGACCAATACCTGTCTCTGCATTAATACATGCTGCCACGTTAGTTGTATGTGGAATAATATTAGGTAGTTTTGTATTTTGATGTTTTGAATTTTGATTTAGCTATTTTTATAGTATAATTTGTTGAGCAGTTGGAATAATAGTGTTAATGAGTCTACGTGTTTTTTATCGGTATATAGCATTTAGTACAATATGTCAAATAAGTTTTTCATTTTTTTGTTGTCTTTGTTTAGATCTTTATCTAGGCTGTCTATTTTTTTGTTATCATATGTTTTACAAGGCATCATTGTTTATAGTAATAGGAATATGAATACATATATTTTTTGGTTTACAGGATTTAAGATGTTATTTTTTTATATATTTTTGTGGTTGTATCTTAGCAAG
>M01075:27:000000000-A4DAU:1:1101:18378:7351 1:N:0:9
AAAGTACACAGTTTGGATTACATATTTGATTACCGGATGCGATGGAAGGACCAATACCTGTCTCTGCATTAATACATGCTGCCACGTTAGTTGTATGTGGAATAATATTAGGTAGTTTTGTATTTTGATGTTTTGAATTTTGATTTAGCTATTTTTATAGTATAATTTGTTGAGCAGTTGGAATAATAGTGTTAATGAGTCTATGTGTTTTTTATCGGTATATAGCATTTAGTACAATATGTCAAATAAGTTTTTCATTTTTTTGTTGTCTTTGTTTAGATCTTTATCTAGGCTGTCTATTTTTTTGTTATCATATGTTTTACAAGGCATCATTGTTTATAGTAATAGGAATATGAATACATATATTTTTTGGTTTACAGGATTTAAGATGTTATTTTTTTATATATTTTTGTGGTTGTATTTTAGCAAG
>M01075:27:000000000-A4DAU:1:1101:21038:7358 1:N:0:9
AGAGTACACAGTTTGGGTTACACATTTGGTTACCGGATGCGATGGAAGGACCAATACCTGTCTCTGCATTAATACATGCTGCCACGTTAGTTGTATGTGGAATAATATTAGGTAGTTTTGTATTTTGATGTTTTGAATTTTGATTTAGCTATTTTTATAGTATAATTTGTTGAGCAGTTGGAATGATAGTGTTAATGAGTCTATGTGTTTTTTATCGGTATATAGCATTTAGTACAATATGTCAAATAAGTTTTTCATTTTTTTGTTGTCTTTGTTTAGATCTTTATCTAGGCTGTCTATTTTTTTGTTATCATATGTTTTACAAGGCATCATTGTTTATAGTAATAGGAACATGAATACATATATTTTTTGGTTTACAGGATTTAAGATGTTATTTTTTTATATATTTTTGTGGTTGTATTTTAGCAAG
>M01075:27:000000000-A4DAU:1:1101:5335:7364 1:N:0:9
AAAGTACACAGTTTGGGTTGCACATTTGATTACCGGATGCGATGGAAGGACCAATACCTGTCTCTGCATTAATACATGCTGCCACGTTAGTTGTATGTGGAATAATATTAGGTAGTTTTGTATTTTGATGTTTTGAATTTTGATTTAGCTATTTTTATAGTATAATTTGTTGAGCAGTTGGAATAATAGTGTTAATGAGTCTATGTGTTTTTTATCGGTATATAGCATTTAGTACAATATGTCAAATAAGTTTTTCATTTTTTTGTTGTCTTTGATTAGATCTTTATCTAGGCTGTCTATTTTTTTGTTATCATATGTTTTACAAGGCATCATTGTTTATAGTAATAGGAATATGAATACATATATTTTTTGGTTTACAGGATTTAAGATGTTATTTTTTTATATATTTTTGTGGTTGTATTTTAGCAAG
>M01075:27:000000000-A4DAU:1:1101:9871:7379 1:N:0:9
AAAGTACACAGTTTGGATTACACATTTGATTACCGGATGCGATGGAAGGACCAATACCTGTCTCTGCATTAATACATGCTGCCACGTTAGTTGTATGTGGAATAATATTAGGTAGTTTTGTATTTTGATGTTTTGAATTTTGATTTAGCTATTTTTATAGTATAATTTGTTGAGCAGTTGGAATAATAGTGTTAATGAGTCTATGTGTTTTTTATCGGTACATAGCATTTAGTACAATATGTCAAATAAGTTTTTCATTTTTTTGTTGTCTTTGTTTAGATCTTTATCTAGGCTGTCTATTTTTTTGTTATCATATGTTTTACAAGGCATCATTGTTTATAGTAATAGGAATATGAATACATATATTTTTTGGTTTACAGGATTTAAGATGTTATTTTTTTATATATTTTTGTGGTTGTATTTTAGCAAG
>M01075:27:000000000-A4DAU:1:1101:16205:7390 1:N:0:9
AAAGTACGCAGTTTGGGTTACACATTTGATTACCGGATGCGATGGAAGGACCAATACCTGTCTCTGCATTAATACATGCTGCCACGTTAGTTGTATGTGGAATAATATTAGGTAGTTTTGTATTTTGATGTTTTGAATTTTGATTTAGCTATTTTTATAGTATAATTTGTTGAGCAGTTGGAGTAATAGTGTTAATGAGTCTATGTGTTTTTTATCGGTATATAGCATTTAGTACAATATGTCAAATAAGTTTTTCATTTTTTTGTTGTCTTTGTTTAGATCTTTATCTAGGCTGTCTATTTTTTTGTTATCATATGTTTTACAAGGCATCATTGTTTATAGTAATAGGAATATGAATACATATATTTTTTGGTTTACAGGATTTAAGATGTTATTTTTTTATATATTTTTGTGGTTGTATCTTAGCAAG
>M01075:27:000000000-A4DAU:1:1101:17954:7410 1:N:0:9
AGAGTACACAGTTTGGGTTACATATTTGATTACCGGATGCGATGGAAGGACCAATACCTGTCTCTGCATTAATACATGCTGCCACGTTAGTTGTATGTGGAATAATATTAGGTAGTTTTGTATTTTGATGTTTTGAATTTTGATTTAGCTATTTTTATAGTATAATTTGTTGAGCAGTTGGAATAATAGTGTTAATGAGTCTATGTGTTTTTTATCGGTATATAGCATTTAGTACAATATGTCAAATAAGTTTTTCATTTTTTTGTTGTCTTTGTTTAGATCTTTATCTAGGCTGTCTATTTTTTTGTTATCATATGTTTTACAAGGCATCATTGTTTATAGTAATAGGAATATGAATACATATATTTTTTGGTTTACAGGATTTAAGATGTTATTTTTTTATATATTTTTGTGGTTGTATTTTAGCAAG
>M01075:27:000000000-A4DAU:1:1101:11081:7415 1:N:0:9
AAAAGTACACAGTTTGGATTACACATTTGATTACCGGCTGCGATGGAAGGACCAATACCTGTCTCTGCATTAATACATGCTGCCACGTTAGTTGTATGTGGAATAATATTAGGTAGTTTTGTATTTTGATGTTTTGAATTTTGATTTAGCTATTTTTATAGTATAATTTGTTGAGCAGTTGGAATAATAGTGTTAATGAGTCTATGTGTTTTTTACGGTATATAGCATTTAGTACAATATGTCAAATAAGTTTTTCATTTTTTTGTTGTCTTTGTTTAGATCTTTATCTAGGCTGTCTATTTTTTTGTTATCATATGTTTTACAAGGCATCATTGTTTATAGTAATAGGAATATGAATACATATATTTTTTGGTTTACAGGATTTAAGATGTTATTTTTTTATATATTTTTGTGGTTGTATCTTAGCAAG
>M01075:27:000000000-A4DAU:1:1101:12666:7430 1:N:0:9
AGAGTACACAGTTTGGGTTACATATTTGATTACCGGATGCGATGGAAGGACCAATACCTGTCTCTGCATTAATACATGCTGCCACGTTAGTTGTATGTGGAATAATATTAGGTAGTTTTGTATTTTGATGTTTTGAATTTTGATTTAGCTATTTTTATAGTATAATTTGTTGAGCAGTTGGAATAATAGTGTTAATGAGTCTATGTGTTTTTTATCGGTATATAGCATTTAGTACAATATGTCAAATAAGTTTTTCATTTTTTTGTTGTCTTTGTTTAGATCTTTATCTAGGCTGTCTATTTTTTTGTTATCATATGTTTTACAAGGCATCATTGTTTATAGTAATAGGAATATGAATACATATATTTTTTGGTTTACAGGATTTAAGATGTTATTTTTTTATATATTTTTGTGGTTGTATTTTAGCAAG
>M01075:27:000000000-A4DAU:1:1101:19680:7435 1:N:0:9
AAAGTACACAGTTTGGATTACACATTTGATTACCGGATGCGGTGGAAGGACCAATACCTGTCTCTGCATTAATACATGCTGCCACGTTAGTTGTATGTGGAATAATATTAGGTAGTTTTGTATTTTGATGTTTTGAATTTTGATTTAGCTATTTTTATAGTATAATTTGTTGAGCAGTTGGAATAATAGTGTTAATGAGTCTATGTGTTTTTTATCGGTATATAGCATTTAGTACAATATGTCAAATAAGTTTTTCATTTTTTTGTTGTCTTTGTTTAGATCTTTATCTAGGCTGTCTATTTTTTTGTTATCATATGTTTTACAAGGCATCATTGTTTATAGTAATAGGAATATGAATACATATATTTTTTGGTTTACAGGATTTAAGATGTTATTTTTTTATATATTTTTGTGGTTGTATCTTGGCAAG
>M01075:27:000000000-A4DAU:1:1101:19697:7442 1:N:0:9
AAAGTACACAGTTTGGATTACACATTTGATTACCGGATGCGGTGGAAGGACCAATACCTGTCTCTGCATTAATACATGCTGCCACGTTAGTTGTATGTGGAATAATATTAGGTAGTTTTGTATTTTGATGTTTTGAATTTTGATTTAGCTATTTTTATAGTATAATTTGTTGAGCAGTTGGAATAATAGTGTTAATGAGTCTATGTGTTTTTTATCGGTATATAGCATTTAGTACAATATGTCAAATAAGTTTTTCATTTTTTTGTTGTCTTTGTTTAGATCTTTATCTAGGCTGTCTATTTTTTTGTTATCATATGTTTTACAAGGCATCATTGTTTATAGTAATAGGAATATGAATACATATATTTTTTGGTTTACAGGATTTAAGATGTTATTTTTTTATATATTTTTGTGGTTGTATCTTGGCAAG
>M01075:27:000000000-A4DAU:1:1101:26389:7454 1:N:0:9
AGAGTACACAGTTTGGATTACACATTTGATTACCGGATGCGATGGAAGGACCAATACCTGTCTCTGCATTAATACATGCTGCCACGTTAGTTGTATGTGGAATAATATTAGGTAGTTTTGTATTTTGATGTTTTGAATTTTGATTTAGCTATTTTTATAGTATAATTTGTTGAGCAGTTGGAATAATAGTGTTAATGAGTCTATGTGTTTTTTATCGGTATATAGCATTTAGTACAATATGTCAAATAAGTTTTTCATTTTTTTGTTGTCTTTGTTTAGATCTTTATCTAGGCTGTCTATTTTTTTGTTATCATATGTTTTACAAGGCATCATTGTTTATAGTAATAGGAATATGAATACATATATTTTTTGGTTTACAGGATTTAAGATGTTATTTTTTTATATATTTTTGTGGTTGTATTTTAGCAAG
>M01075:27:000000000-A4DAU:1:1101:21522:7463 1:N:0:9
AGAGTACACAGTTTGGATTACACATTTGATTACCGGATGCGATGGAAGGACCAATACCTGTCTCTGCATTAATACATGCTGCCACGTTAGTTGTATGTGGAATAATATTAGGTAGTTTTGTATTTTGATGTTTTGAATTTTGATTTAGCTATTTTTATAGTATAATTTGTTGAGCAGTTGGAATAATAGTGTTAATGAGTCTATGTGTTTTTTATCGGTATATAGCATTTAGTACAATATGTCAAATAAGTTTTTCATTTTTTTGTTGTCTTTGTTTAGATCTTTATCTAGGCTGTCTATTTTTTTGTTATCATATGTTTTACAAGGCATCATTGTTTATAGTAATAGGAATATGAATACATATATTTTTTGGTTTACAGGATTTAAGATGTTATTTTTTTATATATTTTTGTGGTTGTATTTTAGCAAG
>M01075:27:000000000-A4DAU:1:1101:20587:7476 1:N:0:9
AAAGTACACAGTTTGGGTTACACATTTGATTACCGGATGCGATGGAAGGACCAATACCTGTCTCTGCATTAATACATGCTGCCACGTTAGTTGTATGTGGAATAATATTAGGTAGTTTTGTATTTTGATGTTTTGAATTTTGATTTAGCTATTTTTATAGTATAATTTGTTGAGCAGTTGGAATAATAGTGTTAATGAGTCTATGTGTTTTTTATCGGTATATAGCATTTAGTACAATATGTCAAATAAGTTTTTCATTTTTTTGTTGTCTTTGTTTAGATCTTTATCTAGGCTGTCTATTTTTTTGTTATCATATGTTTTACAAGGCATCATTGTTTATAGTAATAGGAATATGGATACATATATTTTTTGGTTTACAGGATTTAAGATGTTATTTTTTTATATATTTTTGTGGTTGTATTTTAGCAAG
>M01075:27:000000000-A4DAU:1:1101:23103:7479 1:N:0:9
AAAGTACACAGTTTGGGTTACACATTTGATTACCGGATGCGATGGAAGGACCAATACCTGTCTCTGCATTAATACATGCTGCCACGTTAGTTGTATGTGGAATAATATTAGGTAGTTTTGTATTTTGATGTTTTGAATTTTGATTTAGCTATTTTTATAGTATAATTTGTTGAGCAGTTGGAATAATAGTGTTAATGAGTCTATGTGTTTTTTATCGGTATATAGCATTTAGTACAATATGTCAAATAAGTTTTTCATTTTTTTGTTGTCTTTGTTTAGATCTTTATCTAGGCTGTCTATTTTTTTGTTATCATATGTTTTACAAGGCATCATTGTTTATAGTAATAGGAATATGAATACATATATTTTTTGGTTTACAGGATTTAAGATGTTATTTTTTTATATATTTTTGTGGTTGTATTTTAGCAAG
>M01075:27:000000000-A4DAU:1:1101:24887:7486 1:N:0:9
AGAGTACACAGTTTGGATTACACATTTGATTACCGGATGCGATGGAAGGACCAATACCTGTCTCTGCATTAATACATGCTGCCACGTTAGTTGTATGTGGAATAATATTAGGTAGTTTTGTATTTTGATGTTTTGAATTTTGATTTAGCTATTTTTATAGTATAATTTGTTGAGCAGTTGGAATAATAGTGTTAATGAGTCTATGTGTTTTTTATCGGTATATAGCATTTAGTACAATATGTCAAATAAGTTTTTCATTTTTTTGTTGTCTTTGTTTAGATCTTTATCTAGGCTGTCTATTTTTTTGTTATCATATGTTTTACAAGGCATCATTGTTTATAGTAATAGGAATATGAATACATATATTTTTTGGTTTACAGGATTTAAGATGTTATTTTTTTATATATTTTTGTGGTTGTATTTTAGCAAG
>M01075:27:000000000-A4DAU:1:1101:27054:7489 1:N:0:9
AAAGTACACAGTTTGGATTGCACATTTGATTACCGGATGCGATGGAAGGACCAATACCTGTCTCTGCGTTAATACATGCTGCCACGTTAGTTGTATGTGGAATAATATTAGGTAGTTTTGTATTTTGATGTTTTGAATTTTGATTTAGCTATTTTTATAGTATAATTTGTTGAGCAGTTGGAATAATAGTGTTAATGAGTCTATGTGTTTTTTATCGGTATATAGCATTTAGTACAATATGTCAAATAAGTTTTTCATTTTTTTGTTGTCTTTGTTTAGATCTTTATCTAGGCTGTCTATTTTTTTGTTATCATATGTTTTACAAGGCATCATTGTTTATAGTAATAGGAATATGAATACATATATTTTTTGGTTTACAGGATTTAAGATGTTATTTTTTTATATATTTTTGTGGTTGTATTTTAGCAAG
>M01075:27:000000000-A4DAU:1:1101:17206:7493 1:N:0:9
AAAGTACACAGTTTGGACTACACATTTGATTACCGGATGCGATGGAAGGACCAATACCTGTCTCTGCATTAATACATGCTGCCACGTTAGTTGTATGTGGAATAATATTAGGTAGTTTTGTATTTTGATGTTTTGAATTTTGATTTAGCTATTTTTATAGTATAATTTGTTGAGCAGTTGGAATAATAGTGTTAATGAGTCTATGTGTTTTTTATCGGTATATAGCATTTAGTACAATATGTCAAATAAGTTTTTCATTTTTTTGTTGTCTTTGTTTAGATCTTTATCTGGGCTGTCTATTTTTTTGTTATCATATGTTTTACAAGGCATCATTGTTTATAGTAATAGGAATATGAATACATATATTTTTTGGTTTACAGGATTTAAGATGTTATTTTTTTATATATTTTTGTGGTTGTATCTTAGCAAG
>M01075:27:000000000-A4DAU:1:1101:22875:7497 1:N:0:9
AGAGTACACAGTTTGGATTACACATTTGATTACCGGATGCGATGGAAGGACCAATACCTGTCTCTGCATTAATACATGCTGCCACGTTAGTTGTATGTGGAATAATATTAGGTAGTTTTGTATTTTGATGTTTTGAATTTTGATTTAGCTATTTTTATAGTATAATTTGTTGAGCAGTTGGAATAATAGTGTTAATGAGTCTATGTGTTTTTTATCGGTATATAGCATTTAGTACAATATGTCAAATAAGTTTTTCATTTTTTTGTTGTCTTTGTTTAGATCTTTATCTAGGCTGTCTATTTTTTTGTTATCATATGTTTTACAAGGCATCATTGTTTATAGTAATAGGAATATGAATACATATATTTTTTGGTTTACAGGATTTAAGATGTTATTTTTTTATATATTTTTGTGGTTGTATTTTAGCAAG
>M01075:27:000000000-A4DAU:1:1101:18554:7510 1:N:0:9
AAAGTACACAGTTTGGACTGCATATTTGATTACCGGATGCGATGGAAGGACCAATACCTGTCTCTGCATTAATACATGCTGCCACGTTAGTTGTATGTGGAATAATATTAGGTAGTTTTGTATTTTGATGTTTTGAATTTTGATTTAGCTATTTTTATAGTATAATTTGTTGAGCAGTTGGAATAATAGTGTTAATGAGTCTATGTGTTTTTTATCGGTATATAGCATTTAGTACAATATGTCAAATAAGTTCTTCATTTTTTTGTTGTCTTTGTTTAGATCTTTATTTAGGCTGTCTATTTTTTTGTTATCATATGTTTTACAAGGCATCATTGTTTATAGTAATAGGAATATGAATACATATATTTTTTGGTTTACAGGATTTAAGATGTTATTTTTTTATATATATTTGTGGTTGTATTTTAGCAAG
>M01075:27:000000000-A4DAU:1:1101:22860:7514 1:N:0:9
AGAGTACACAGTTTGGATTACACATTTGATTACCGGATGCGATGGAAGGACCAATACCTGTCTCTGCATTAATACATGCTGCCACGTTAGTTGTATGTGGAATAATATTAGGTAGTTTTGTATTTTGATGTTTTGAATTTTGATTTAGCTATTTTTATAGTATAATTTGTTGAGCAGTTGGAATAATAGTGTTAATGAGTCTATGTGTTTTTTATCGGTATATAGCATTTAGTACAATATGTCAAATAAGTTTTTCATTTTTTTGTTGTCTTTGTTTAGATCTTTATCTAGGCTGTCTATTTTTTTGTTATCATATGTTTTACAAGGCATCATTGTTTATAGTAATAGGAATATGAATACATATATTTTTTGGTTTACAGGATTTAAGATGTTATTTTTTTATATATTTTTGTGGTTGTATTTTAGCAAG
>M01075:27:000000000-A4DAU:1:1101:4912:7520 1:N:0:9
AAAGTACACAGTTTGGATTACATATTTGATTACCGGATGCGATGGAAGGACCAATACCTGTCTCTGCATTAATACATGCTGCCACGTTAGTTGTATGTGGAATAATATTAGGTAGTTTTGTATTTTGATGTTTTGAATTTTGATTTAGCTATTTTTATAGTATAATTTGTTGAGCAGTTGGAATAATAGTGTTAATGAGTCTATGTGTTTTTTATCGGTATATAGCATTTAGTACAATATGTCAAATAAGTTTTTCATTTTTTTGTTGTCTTTGTTTAGATCTTTATCTAGGCTGTCTATTTTTTTGTTATCATATGTTTTACAAGGCATCATTGTTTATAGTAATAGGAATATGAATACATATATTTTTTGGTTTACAGGATTTAAGATGTTATTTTTTTATATATTTTTGTGGTTGTATTTTAGCAAG
>M01075:27:000000000-A4DAU:1:1101:17649:7541 1:N:0:9
AAAGTACACAGTTTGGATTACATATTTGATTACCGGATGCGATGGAAGGACCAATACCTGTCTCTGCATTAATACATGCTGCCACGTTAGTTGTATGTGGAATAATATTAGGTAGTTTTGTATTTTGATGTTTTGAATTTTGATTTAGCTATTTTTATAGTATAATTTGTTGAGCAGTTGGAATAATAGTGTTAATGAGTCTATGTGTTTTTTATCGGTATATAGCATTTAGTACAATATGTCAAATAAGTTTTTCATTTTTTTGTTGTCTTTGTTTAGATCTTTATCTAGGCTGTCTATTTTTTTGTTATCATATGTTTTACAAGGCATCATTGTTTATAGTAATAGGAATATGAATACATATATTTTTTGGTTTACAGGATTTAAGATGTTATTTTTTTATATATTTTTGTGGTTGTATTTTAGCAAG
>M01075:27:000000000-A4DAU:1:1101:11743:7620 1:N:0:9
AAAGTACACAGTTTGGATTACACATTTGATTACCGGATGCGATGGAGGGACCAATACCTGTCTCTGCATTAATACATGCTGCCACGTTAGTTGTATGTGGAATAATATTAGGTAGTTTTGTATTTTGATGTTTTGAATTTTGATTTAGCTATTTTTATAGTATAATTTGTTGAGCAGTTGGAATAATAGTGTTAATGAGTCTATGTGTTTTTTATCGGTATATAGCATTTAGTACAATATGTCAAATAAGTTTTTCATTTTTTTGTTGTCTTTGTTTAGATCTTTATCTAGGCTGTCTATTTTTTTGTTATCATATGTTTTACAAGGCATCATTGTTTATAGTAATAGGAATATGAATACATATATTTTTTGGTTTACAGGATTTAAGATGTTATTTTTTTATATATTTTTGTGGTTGTATTTTAGCAAG
>M01075:27:000000000-A4DAU:1:1101:23356:7640 1:N:0:9
AAAGTACACAGTTTGGGTTGCACATTTGATTACCGGATGCGATGGAAGGACCAATACCTGTCTCTGCATTAATACATGCTGCCACGTTAGTTGTATGTGGAATAATATTAGGTAGTTTTGTATTTTGATGTTTTGAATTTTGATTTAGCTATTTTTATAGTATAATTTGTTGAGCAGTTGGAATAATAGTGTTAATGAGTCTATGTGTTTTTTATCGGTATATAGCATTTAGTACAATATGTCAAATAAGTTTTTCATTTTTTTGTTGTCTTTGTTTAGATCTTTATCTAGGCTGTCTATTTTTTTGTTATCATATGTTTTACAGGGCATCATTGTTTATAGTAATAGGAATATGAATACATATATTTTTTGGTTTACAGGATTTAAGATGTTATTTTTTTATATATTTTTGTGGTTGTATTTTAGCAAG
>M01075:27:000000000-A4DAU:1:1101:14900:7644 1:N:0:9
AGAGTACACAGTTTGGGTTGCACATTTGATTACCGGATGCGATGGAAGGACCAATACCTGTCTCTGCATTAATACATGCTGCCACGTTAGTTGTATGTGGAATAATATTAGGTAGTTTTGTATTTTGATGTTTTGAATTTTGATTTAGCTATTTTTATAGTATAATTTGTTGAGCAGTTGGAATAATAGTGTTAATGAGTCTATGTGTTTTTTATCGGTATATAGCATTTAGTACAATATGTCAAATAAGTTTTTCATTTTTTTGTTGTCTTTGTTTAGATCTTTATCTAGGCTGTCTATTTTTTTGTTATCATATGTTTTACAAGGCATCATTGTTTATAGTAATAGGAATATGAATACATATATTTTTTGGTTTACAGGATTTAAGATGTTATTTTTTTATATATTTTTGTGGTTGTATTTTAGCAAG
>M01075:27:000000000-A4DAU:1:1101:20892:7657 1:N:0:9
AAAGTACACAGTTTGGGTTACACATTTGATTACCGGATGCGATGGAAGGACCAATACCTGTCTCTGCATTAATACATGCTGCCACGTTAGTTGTATGTGGAATAATATTAGGTAGTTTTGTATTTTGATGTTTTGAATTTTGATTTAGCTATTTTTATAGTATAATTTGTTGAGCAGTTGGAATAATAGTGTTAATGAGTCTATGTGTTTTTTATCGGTATATAGCATTTAGTACAATATGTCAAATAAGTTTTTCATTTTTTTGTTGTCTTTGTTTAGATCTTTATCTAGGCTGTCTATTTTTTTGTTATCATATGTTTTACAAGGCATCATTGTTTATAGTAATAGGAATATGAATACATATATTTTTTGGTTTACAGGATTTAAGATGTTATTTTTTTATATATTTTTGTGGTTGTATCTTAGCAAG
>M01075:27:000000000-A4DAU:1:1101:14522:7657 1:N:0:9
AAAGTACACAGTTTGGGTTACACATTTGATTACCGGATGCGATGGAAGGACCAATACCTGTCTCTGCATTAATACATGCTGCCACGTTAGTTGTATGTGGAATAATATTAGGTAGTTTTGTATTTTGATGTTTTGAATTTTGATTTAGCTATTTTTATAGTATAATTTGTTGAGCAGTTGGAATAATAGTGTTAATGAGTCTATGTGTTTTTTATCGGTATATAGCATTTAGTACAATATGTCAAATAAGTTTTTCATTTTTTTGTTGTCTTTGTTTAGATCTCTATCTAGGCTGTCTATTTTTTTGTTATCATATGTTTTACAAGGCATCATTGTTTATAGTAATAGGAATATGAATACATATATTTTTTGGTTTACAGGATTTAAGATGTTATTTTTTTATATATTTTTGTGGTTGTATCTTGGCAAG
>M01075:27:000000000-A4DAU:1:1101:7369:7665 1:N:0:9
AAAGTACACAGTTTGGATTGCACATTTGATTACCGGATGCGATGGAAGGACCAATACCTGTCTCTGCATTAATACATGCTGCCACGTTAGTTGTATGTGGAATAATATTAGGTAGTTTTGTATTTTGATGTTTTGAATTTTGATTTAGCTATTTTTATAGTATAATTTGTTGAGCAGTTGGAATAATAGTGTTAATGAGTCTATGTGTTTTTTATCGGTATATAGCATTTAGTACAATATGTCAAATAAGTTTTTCATTTTTTTGTTGTCTTTGTTTAGATCTTTATCTAGGCTGTCTATTTTTTTGTTATCATATGTTTTACAAGGCATCATTGTTTATAGTAATAGGAATATGAATACATATATTTTTTGGTTTACAGGATTTAAGATGTTATTTTTTTATATATTTTTGTGGTTGTATTTTAGCAAG
>M01075:27:000000000-A4DAU:1:1101:24478:7670 1:N:0:9
AAAGTACACAGTTTGGATTACACATTTGATTACCGGATGCGATGGAAGGACCAATACCTGTCTCTGCATTAATACATGCTGCCACGTTAGTTGTATGTGGAATAATATTAGGTAGTTTTGTATTTTGATGTTTTGAATTTTGATTTAGCTATTTTTATAGTATAATTTGTTGAGCAGTTGGAATAATAGTGTTAATGAGTCTATGTGTTTTTTATCGGTATATAGCATTTAGTACAATATGTCAAATAAGTTTTTCATTTTTTTGTTGTCTTTGTTTAGATCTTTATCTAGGCTGTCTATTTTTTTGTTATCATATGTTTTACAAGGCATCATTGTTTATAGTAATAGGAATATGAATACATATATTTTTTGGTTTACAGGATTTAAGATGTTATTTTTTTATATATTTTTGTGGTTGTATCTTGGCAAG
>M01075:27:000000000-A4DAU:1:1101:19948:7679 1:N:0:9
AAAGTACACAGTTTGGGTTACACATTTGATTACCGGATGCGATGGAAGGACCAATACCTGTCTCTGCATTAATACATGCTGCCACGTTAGTTGTATGTGGAATAATATTAGGTAGTTTTGTATTTTGATGTTTTGAATTTTGATTTAGCTATTTTTATAGTATAATTTGTTGAGCAGTTGGAATAATAGTGTTAATGAGTCTATGTGTTTTTTATACGGTATATAGCATTTAGTACAATATGTCAAATAAGTTTTTCATTTTTTTGTTGTCTTTGTTTAGATCTTTATCTAGGCTGTCTATTTTTTGTTATCATATGTTTTACAAGGCATCATTGTTTATAGTAATAGGAATATGAATACATATATTTTTTGGTTTACAGGATTTAAGATGTTATTTTTTTATATATTTTTGTGGTTGTATTTTAGCAAG
>M01075:27:000000000-A4DAU:1:1101:8897:7703 1:N:0:9
AAAGTACACAGTTTGGGTTACACATTTGATTACCGGATGCGATGGAAGGACCAATACCTGTCTCTGCATTAATACATGCTGCCACGTTAGTTGTATGTGGAATAATATTAGGTAGTTTTGTATTTTGATGTTTTGAATTTTGATTTAGCTATTTTTATAGTATAATTTGTTGAGCAGTTGGAATAATAGTGTTAATGAGTCTATGTGTTTTTTATCGGTATATAGCATTTAGTACAATATGTCAAATAAGTTTTTCATTTTTTTGTTGTCTTTGTTTAGATCTTTATCTAGGCTGTCTATTTTTTTGTTATCATATGTTTTACAAGGCATCATTGTTTATAGTAATAGGAATATGAATACATATATTTTTTGGTTTACAGGATTTAAGATGTTATTTTTTTATATATTTTTGTGGTTGTATTTTAGCAAG
>M01075:27:000000000-A4DAU:1:1101:16913:7714 1:N:0:9
AGAGTACACAGTTTGGATTACACATTTGATTACCGGATGCGATGGAAGGACCAATACCTGTCTCTGCATTAATACATGCTGCCACGTTAGTTGTATGTGGAATAATATTAGGTAGTTTTGTATTTTGATGTTTTGAATTTTGATTTAGCTATTTTTATAGTATAATTTGTTGAGCAGTTGGAATAATAGTGTTAATGAGTCTATGTGTTTTTTATAACGGTATATAGCATTTAGTACAATATGTCAAATAAGTTTTTCATTTTTTTGTTGTCTTTGTTTAGATCTTTATCTAGGCTGTCTATTTTTGTTATCATATGTTTTACAAGGCATCATTGTTTATAGTAATAGGAATATGAATACATATATTTTTTGGTTTATAGGATTTAAGATGTTATTTTTTTATATATTTTTGTGGTTGTATTTTAGCAAG
>M01075:27:000000000-A4DAU:1:1101:8882:7721 1:N:0:9
AAAGTACACAGTTTGGGTTACACATTTGATTACCGGATGCGATGGAAGGACCAATACCTGTCTCTGCATTAATACATGCTGCCACGTTAGTTGTATGTGGAATAATATTAGGTAGTTTTGTATTTTGATGTTTTGAATTTTGATTTAGCTATTTTTATAGTATAATTTGTTGAGCAGTTGGAATAATAGTGTTAATGAGTCTATGTGTTTTTTATCGGTATATAGCATTTAGTACAATATGTCAAATAAGTTTTTCATTTTTTTGTTGTCTTTGTTTAGATCTTTATCTAGGCTGTCTATTTTTTTGTTATCATATGTTTTACAAGGCATCATTGTTTATAGTAATAGGAATATGAATACATATATTTTTTGGTTTACAGGATTTAAGATGTTATTTTTTTATATATTTTTGTGGTTGTATTTTAGCAAG
>M01075:27:000000000-A4DAU:1:1101:8431:7724 1:N:0:9
AGAGTACACAGTTTGGATTACATATTTGATTACCGGATGCGATGGAAGGACCAATACCTGTCTCTGCATTAATACATGCTGCCACGTTAGTTGTATGTGGAATAATATTAGGTAGTTTTGTATTTTGATGTTTTGAATTTTGATTTAGCTATTTTTATAGTATAATTTGTTGAGCAGTTGGAATAATAGTGTTAATGAGTCTATGTGTTTTTTATCGGTATATAGCATTTAGTACAATATGTCAAATAAGTTTTTCATTTTTTTGTTGTCTTTGTTTAGATCTTTATCTAGGCTGTCTATTTTTTTGTTATCATATGTTTTACAAGGCATCATTGTTTATAGTAATAGGAATATGAATACATATATTTTTTGGTTTACAGGATTTAAGATGTTATTTTTTTATATATTTTTGTGGTTGTATCTTGGCAAG
>M01075:27:000000000-A4DAU:1:1101:5104:7735 1:N:0:9
AGAGTACACAGTTTGGATTACACATTTGATTACCGGATGCGATGGAAGGGCCAATACCTGTCTCTGCATTAATACATGCTGCCACGTTAGTTGTATGTGGAATAATATTAGGTAGTTTTGTATTTTGATGTTTTGAATTTTGATTTAGCTATTTTTATAGTATAATTTGTTGAGCAGTTGGAATAATAGTGTTAATGAGTCTATGTGTTTTTTATCGGTATATAGCATTTAGTACAATATGTCAAATAAGTTTTTCATTTTTTTGTTGTCTTTGTTTAGATCTTTATCTAGGCTGTCTATTTTTTTGTTATCATATGTTTTACAAGGCATCATTGTTTATAGTAATAGGAATATGAATACATATATTTTTTGGTTTACAGGATTTAAGATGTTATTTTTTTATATATTTTTGTGGTTGTATTTTAGCAAG
>M01075:27:000000000-A4DAU:1:1101:8422:7741 1:N:0:9
AGAGTACACAGTTTGGATTACATATTTGATTACCGGATGCGATGGAAGGACCAATACCTGTCTCTGCATTAATACATGCTGCCACGTTAGTTGTATGTGGAATAATATTAGGTAGTTTTGTATTTTGATGTTTTGAATTTTGATTTAGCTATTTTTATAGTATAATTTGTTGAGCAGTTGGAATAATAGTGTTAATGAGTCTATGTGTTTTTTATCGGTATATAGCATTTAGTACAATATGTCAAATAAGTTTTTCATTTTTTTGTTGTCTTTGTTTAGATCTTTATCTAGGCTGTCTATTTTTTTGTTATCATATGTTTTACAAGGCATCATTGTTTATAGTAATAGGAATATGAATACATATATTTTTTGGTTTACAGGATTTAAGATGTTATTTTTTTATATATTTTTGTGGTTGTATCTTGGCAAG
>M01075:27:000000000-A4DAU:1:1101:12433:7746 1:N:0:9
AGAGTACACAGTTTGGATTACACATTTGATTACCGGATGCGATGGAAGGACCAATACCTGTCTCTGCATTAATACATGCTGCCACGTTAGTTGTATGTGGAATAATATTAGGTAGTTTTGTATTTTGATGTTTTGAATTTTGATTTAGCTATTTTTATAGTATAATTTGCTGAGCAGTTGGAATAATAGTGTTAATGAGTCTATGTGTTTTTTATCGGTATATAGCATTTAGTACAATATGTCAAATAAGTTTTTCATTTTTTTGTTGTCTTTGTTTAGATCTTTATCTAGGCTGTCTATTTTTTTGTTATCATATGTTTTACAAGGCATCATTGTTTATAGTAATAGGAATATGAATACATATATTTTTTGGTTTACAGGATTTAAGATGTTATTTTTTTATATATTTTTGTGGTTGTATTTTAGCAAG
>M01075:27:000000000-A4DAU:1:1101:12420:7765 1:N:0:9
AGAGTACACAGTTTGGATTACACATTTGATTACCGGATGCGATGGAAGGACCAATACCTGTCTCTGCATTAATACATGCTGCCACGTTAGTTGTATGTGGAATAATATTAGGTAGTTTTGTATTTTGATGTTTTGAATTTTGATTTAGCTATTTTTATAGTATAATTTGCTGAGCAGTTGGAATAATAGTGTTAATGAGTCTATGTGTTTTTTATCGGTATATAGCATTTAGTACAATATGTCAAATAAGTTTTTCATTTTTTTGTTGTCTTTGTTTAGATCTTTATCTAGGCTGTCTATTTTTTTGTTATCATATGTTTTACAAGGCATCATTGTTTATAGTAATAGGAATATGAATACATATATTTTTTGGTTTACAGGATTTAAGATGTTATTTTTTTATATATTTTTGTGGTTGTATTTTAGCAAG
>M01075:27:000000000-A4DAU:1:1101:4859:7766 1:N:0:9
AAAGTACACAGTTTGGATTGCACATTTGATTACCGGATGCGATGGAAGGACCAATACCTGTCTCTGCATTAATACATGCTGCCACGTTAGTTGTATGTGGAATAATATTAGGTAGTTTTGTATTTTGATGTTTTGAATTTTGATTTAGCTATTTTTATAGTATAATTTGTTGAGCAGTTGGAATAATAGTGTTAATGAGTCTATGTGTTTTTTATCGGTATATAGCATTTAGTACAATATGTCAAATAAGTTTTTCATTTTTTTGTTGTCTTTGTTTAGATCTTTATCTAGGCTGTCTATTTTTTTGTTATCATATGTTTTACAAGGCATCATTGTTTATAGTAATAGGAATATGAATACATATATTTTTTGGTTTACAGGATTTAAGATGTTATTTTTTTATATATTTTTGTGGTTGTATTTTAGCAAG
>M01075:27:000000000-A4DAU:1:1101:23314:7794 1:N:0:9
AAAGTACACAGTTTGGACTGCACATTTGATTACCGGATGCGATGGAAGGACCAATACCTGTCTCTGCATTAATACATGCTGCCACGTTAGTTGTATGTGGAATAATATTAGGTAGTTTTGTATTTTGATGTTTTGAATTTTGATTTAGCTATTTTTATAGTATAATTTGTTGAGCAGTTGGAATAATAGTGTTAATGAGTCTATGTGTTTTTTATCGGTATATAGCATTTAGTACAATATGTCAAATAAGTTTTTCATTTTTTTGTTGTCTTTGTTTAGATCTTTATCTAGGCTGTCTATTTTTTTGTTATCATATGTTTTACAAGGCATCATTGTTTATAGTAATAGGAATATGAATACATATATTTTTTGGTTTACAGGATTTAAGATGTTATTTTTTTATATATTTTTGTGGTTGTATTTTAGCAAG
>M01075:27:000000000-A4DAU:1:1101:22678:7798 1:N:0:9
AAAGTACACAGTTTGGATTACACATTTGATTACCGGATGCGATGGAAGGACCAATACCTGTCTCTGCATTAATACATGCTGCCACGTTAGTTGTATGTGGAATAATATTAGGTAGTTTTGTATTTTGATGTTTTGAATTTTGATTTAGCTATTTTTATAGTATAATTTGTTGAGCAGTTGGAATAATAGTGTTAATGAGTCTATGTGTTTTTTATCGGTATATAGCATTTAGTACAATATGTCAAATAAGTTTTTCATTTTTTTGTTGTCTTTGTTTAGATCTTTATCTAGGCTGTCTATTTTTTTGTTATCATATGTTTTACAAGGCATCATTGTTTATAGTAATAGGAATATGAATACATATATTTTTTGGTTTACAGGATTTAAGATGTTATTTTTTTATATATTTTTGTGGTTGTATTTTAGCAAG
>M01075:27:000000000-A4DAU:1:1101:5134:7809 1:N:0:9
AAAGTACACAGTTTGGGTTACACATTTGATTACCGGATGCGATGGAAGGACCAATACCTGTCTCTGCATTAATACATGCTGCCACGTTAGTTGTATGTGGAATAATATTAGGTAGTTTTGTATTTTGATGTTTTGAATTTTGATTTAGCTATTTTTATAGTATAATTTGTTGAGCAGTTGGAATAATAGTGTTAATGAGTCTATGTGTTTTTTATCGGTATATAGCATTTAGTACAATATGCCAAATAAGTTTTTCATTTTTTTGTTGTCTTTGTTTAGATCTTTATCTAGGCTGTCTATTTTTTTGTTATCATATGTTTTACAAGGCATCATTGTTTATAGTAATAGGAATATGAATACATATATTTTTTGGTTTACAGGATTTAAGATGTTATTTTTTTATATATTTTTGTGGTTGTATTTTAGCAAG
>M01075:27:000000000-A4DAU:1:1101:17565:7809 1:N:0:9
AAAGTACACAGTTTGGATTGCACATTTGATTACCGGATGCGATGGAAGGACCAATACCTGTCTCTGCATTAATACATGCTGCCACGTTAGTTGTATGTGGAATAATATTAGGTAGTTTTGTATTTTGATGTTTTGAATTTTGATTTAGCTATTTTTATAGTATAATTTGTTGAGCAGTTGGAATAATAGTGTTAATGAGTCTATGTGTTTTTTATCGGTATATAGCATTTAGTACAATATGTCAAATAAGTTTTTCATTTTTTTGTTGTCTTTGTTTAGATCTTTATCTAGGCTGTCTATTTTTTTGTTATCATATGTTTTACAAGGCATCATTGTTTATAGTAATAGGAATATGAATACATATATTTTTTGGTTTACAGGATTTAAGATGTTATTTTTTTATATATTTTTGTGGTTGTATTTTAGCAAG
>M01075:27:000000000-A4DAU:1:1101:4798:7812 1:N:0:9
AGAGTACACAGTTTGGGTTGCACATTTGATTACCGGATGCGATGGAAGGACCAATACCTGTCTCTGCATTAATACATGCTGCCACGTTAGTTGTATGTGGAATAATATTAGGTAGTTTTGTATTTTGATGTTTTGAATTTTGATTTAGCTATTTTTATAGTACAATTTGTTGAGCAGTTGGAATAATAGTGTTAATGAGTCTATGTGTTTTTTATCGGTATATAGCATTTAGTACAATATGTCAAATAAGTTTTTCATTTTTTTGTTGTCTTTGTTTAGATCTTTATCTAGGCTGTCTATTTTTTTGTTATCATATGTTTTACAAGGCATCATTGTTTATAGTAATAGGAATATGAATACATATATTTTTTGGTTTACAGGATTTAAGATGTTATTTTTTTATATATTTTTGTGGTTGTATTTTAGCAAG
>M01075:27:000000000-A4DAU:1:1101:14608:7814 1:N:0:9
AGAGTACACAGTTTGGATTACACATTTGATTACCGGATGCGATGGAAGGACCAATACCTGTCTCTGCATTAATACATGCTGCCACGTTAGTTGTATGCGGAATAATATTAGGTAGTTTTGTATTTTGATGTTTTGAATTTTGATTTAGCTATTTTTATAGTATAATTTGTTGAGCAGTTGGAATAATAGTGTTAATGAGTCTATGTGTTTTTTATACGGTATATAGCATTTAGTACAATATGTCAAATAAGTTTTTCATTTTTTTGTTGTCTTTGTTTAGATCTTTATCTAGGCTGTCTATTTTTTGTTATCATATGTTTTACAAGGCATCATTGTTTATAGTAATAGGAATATGAATACATATATTTTTTGGTTTACAGGATTTAAGATGTTATTTTTTTATATATTTTTGTGGTTGTATTTTAGCAAG
>M01075:27:000000000-A4DAU:1:1101:21010:7849 1:N:0:9
AAAGTACACAGTTTGGATTGCACATTTGATTACCGGATGCGATGGAAGGACCAATACCTGTCTCTGCATTAATACATGCTGCCACGTTAGTTGTATGTGGAATAATATTAGGTAGTTTTGTATTTTGATGTTTTGAATTTTGATTTAGCTATTTTTATAGTATAATTTGTTGAGCAGTTGGAATAATAGTGTTAATGAGTCTATGTGTTTTTTATCGGTATATAGCATTTAGTACAATATGTCAAATAAGTTTTTCATTTTTTTGTTGTCTTTGTTTAGATCTTTATCTAGGCTGTCTATTTTTTTGTTATCATATGTTTTACAAGGCATCATTGTTTATAGTAATAGGAATATGAATACATATATTTTTTGGTTTACAGGATTTAAGATGTTATTTTTTTATATATTTTTGTGGTTGTATTTTAGCAAG
>M01075:27:000000000-A4DAU:1:1101:4350:7853 1:N:0:9
AGAGTACACAGTTCGGATTACACATTTGATTACCGGANGCGATGGAAGGACCAATACCTGTCTCTGCATTAATACATGCTGCCACGTTAGTTGTATGTGGAATAATATTAGGTAGTTTTGTATTTTGATGTTTTGAATTTTGATTTAGCTATTTTTATAGTATAATTTGTTGAGCAGTTGGAATAATAGTGTTAATGAGTCTATGTGTTTTTTATCGGTATATAGCATTTAGTANAATATGTCAAATAAGTTTTTCATTTTTTTGTTGTCTTTGTTTAGATCTTTATCTAGGCTGTCTATTTTTTTGTTATCATATGTTTTACAAGGCATCATTGTTTATAGTAATAGGAATATGAATACATATATTTTTTGGTTTACAGGATTTAAGATGTTATTTTTTTATATATTTTTGTGGTTGTATTTTAGCAAG
>M01075:27:000000000-A4DAU:1:1101:17410:7863 1:N:0:9
AAAGTACACAGTTTGGATTACACATTTGATTACCGGATGCGATGGAAGGACCAATACCTGTCTCTGCATTAATACATGCTGCCACGTTAGTTGTATGTGGAATAATATTAGGTAGTTTTGTATTTTGATGTTTTGAATTTTGATTTAGCTATTTTTATAGTATAATTTGTTGAGCAGTTGGAATAATAGTGTTAATGAGTCTATGTGTTTTTTATCGGTATATAGCATTTAGTACAATATGTCAAATAAGTTTTTCATTTTTTTGTTGTCTTTGTTTAGATCTTTATCTAGGCTGTCTATTTTTTTGTTATCATATGTTTTACAAGGCATCATTGTTTATAGTAATAGGAATATGAATACATATATTTTTTGGTTTACAGGATTTAAGATGTTATTTTTTTATATATTTTTGTGGTTGTATCTTAGCAAG
>M01075:27:000000000-A4DAU:1:1101:20663:7872 1:N:0:9
AAAGTACACAGTTTGGATTACATATTTGATTATCGGATGCGATGGAAGGACCAATACCTGTCTCTGCATTAATACATGCTGCCACGTTAGTTGTATGTGGAATAATATTAGGTAGTTTTGTATTTTGATGTTTTGAATTTTGATTTAGCTATTTTTATAGTATAATTTGTTGAGCAGTTGGAATAATAGTGTTAATGAGTCTATGTGTTTTTTATCGGTATATAGCATTTAGTACAATATGTCAAATAAGTTTTTCATTTTTTTGTTGTCTTTGTTTAGATCTTTATCTAGGCTGTCTATTTTTTTGTTATCATATGTTTTACAAGGCATCATTGTTTATAGTAATAGGAATATGAATACATATATTTTTTGGTTTACAGGATTTAAGATGTTATTTTTTTATATATTTTTGTGGTTGTATTTTAGCAAG
>M01075:27:000000000-A4DAU:1:1101:24755:7874 1:N:0:9
AAAGTACACAGTTTGGGTTGCACATTTGATTACCGGATGCGATGGAAGGACCAATACCTGTCTCTGCATTAATACATGCTGCCACGTTAGTTGTATGTGGAATAATATTAGGTAGTTTTGTATTTCGATGTTTTGAATTTTGATTTAGCTATTTTTATAGTATAATTTGTTGAGCAGTTGGAATAATAGTGTTAATGAGTCTATGTGTTTTTTATCGGTATATAGCATTTAGTACAATATGTCAAATAAGTTTTTCATTTTTTTGTTGTCTTTGTTTAGATCTTTATCTAGGCTGTCTATTTTTTTGTTATCATATGTTTTACAAGGCATCATTGTTTATAGTAATAGGAATATGAATACATATATTTTTTGGTTTACAGGATTTAAGATGTTATTTTTTTATATATTTTTGTGGTTGTATCTTGGCAAG
>M01075:27:000000000-A4DAU:1:1101:17430:7876 1:N:0:9
AAAGTACACAGTTTGGATTACACATTTGATTACCGGATGCGATGGAAGGACCAATACCTGTCTCTGCATTAATACATGCTGCCACGTTAGTTGTATGTGGAATAATATTAGGTAGTTTTGTATTTTGATGTTTTGAATTTTGATTTAGCTATTTTTATAGTATAATTTGTTGAGCAGTTGGAATAATAGTGTTAATGAGTCTATGTGTTTTTTATCGGTATATAGCATTTAGTACAATATGTCAAATAAGTTTTTCATTTTTTTGTTGTCTTTGTTTAGATCTTTATCTAGGCTGTCTATTTTTTTGTTATCATATGTTTTACAAGGCATCATTGTTTATAGTAATAGGAATATGAATACATATATTCTTTGGTTTACAGGATTTAAGATGTTATTTTTTTATATATTTTTGTGGTTGTATCTTAGCAAG
>M01075:27:000000000-A4DAU:1:1101:11010:7882 1:N:0:9
AGAGTACACAGTTTGGATTACACATTTGATTACCGGATGCGATGGAAGGACCAATACCTGTCTCTGCATTAATACATGCTGCCACGTTAGTTGTATGTGGAATAATATTAGGTAGTTTTGTATTTTGATGTTTTGAATTTTGATTTAGCTATTTTTATAGTATAATTTGTTGAGCAGTTGGAATAGTAGTGTTAATGAGTCTATGTGTTTTTTATACGGTATATAGCATTTAGTACAATATGTCAAATAAGTTTTTCATTTTTTTGTTGTCTTTGTTTAGATCTTTATCTAGGCTGTCTATTTTTTTGTTATCATATGTTTTACAAGGCATCATTGTTTATAGTAATAGGAATATGAATACATATATTTTTTGGTTTACAGGATTTAAGATGTTATTTTTTATATATTTTTGTGGTTGTATTTTAGCAAG
>M01075:27:000000000-A4DAU:1:1101:11425:7887 1:N:0:9
AAAGTACACAGTTTGGGTTACACATTTGATTACCGGATGCGATGGAAGGACCAATACCTGTCTCTGCATTAATACATGCTGCCACGTTAGTTGTATGTGGAATAATATTAGGTAGTTTTGTATTTTGATGTTTTGAATTTTGATTTAGCTATTTTTATAGTATAATTTGTTGAGCAGTTGGAATAATAGTGTTAATGAGTCTATGTGTTTTTTATCGGTATATAGCATTTAGTACAATATGTCAAATAAGTTTTTCATTTTTTTGTTGTCTTTGTTTAGATCTTTATCTAGGCTGTCTATTTTTTTGTTATCATATGTTTTACAAGGCATCATTGTTTATAGTAATAGGAATATGAATACATATATTTTTTGGTTTACAGGATTTAAGATGTTATTTTTTTATATATTTTTGTGGTTGTATTTTAGCAAG
>M01075:27:000000000-A4DAU:1:1101:16292:7901 1:N:0:9
AAAGTACACAGTTTGGATTGCACATTTGATTACCGGATGCGATGGAAGGACCAATACCTGTCTCTGCATTAATACATGCTGCCACGTTAGTTGTATGTGGAATAATATTAGGTAGTTTTGTATTTTGATGTTTTGAATTTTGATTTAGCTATTTTTATAGTATAATTTGTTGAGCAGTTGGAATAATAGTGTTAATGAGTCTATGTGTTTTTTATCGGTATATAGCATTTAGTACAATATGTCAAATAAGTTTTTCATTTTTTTGTTGTCTTTGTTTAGATCTTTATCTAGGCTGTCTATTTTTTTGTTATCATATGTTTTACAAGGCATCATTGTTTATAGTAATAGGAATATGAATACATATATTTTTTGGTTTACAGGATTTAAGATGTTATTTTTTTATATATTTTTGTGGTTGTATTTTAGCAAG
>M01075:27:000000000-A4DAU:1:1101:19965:7909 1:N:0:9
AGAGTACACAGTTTGGGTTACACATTTGATTACCGGATGCGATGGAAGGACCAATACCTGTCTCTGCATTAATACATGCTGCCACGTTAGTTGTATGTGGAATAATATTAGGTAGTTTTGTATTTTGATGTTTTGAATTTTGATTTAGCTATTTTTATAGTATAATTTGTTGAGCAGTTGGAATAATAGTGTTAATGAGTCTATGTGTTTTTTATCGGTATATAGCATTTAGTACAATATGTCAAATAAGTTTTTCATTTTTTTGTTGTCTTTGTTTAGATCTTTATCTAGGCTGTCTATTTTTTTGTTATCATATGTTTTACAAGGCATCATTGTTTATAGTAATAGGAATATGAATACATATATTTTTTGGTTTACAGGATTTAAGATGTTATTTTTTTATATATTTTTGTGGTTGTATTTTAGCAAG
>M01075:27:000000000-A4DAU:1:1101:4666:7923 1:N:0:9
AGAGTACACAGTTTGGGTTACACATTTGATTACCGGATGCGATGGAAGGACCAATACCTGTCTCTGCATTAATACATGCTGCCACGTTAGTTGTATGTGGAATAATATTAGGTAGTTTTGTATTTTGATGTTTTGAATTTTGATTTAGCTATTTTTATAGTATAATTTGTTGAGCAGTTGGAATAATAGTGTTAATGAGTCTATGTGTTTTTTATCGGTATATAGCATTTAGTACAATATGTCAAATAAGTTTTTCATTTTTTTGTTGTCTTTGTTTAGATCTTTATCTAGGCTGTCTATTTTTTTGTTATCATATGTTTTACAAGGCATCATTGTTTATAGTAATAGGAATATGAATACATATATTTTTTGGTTTACAGGATTTAAGATGTTATTTTTTTATATATTTTTGTGGTTGTATTTTAGCAAG
>M01075:27:000000000-A4DAU:1:1101:10571:7957 1:N:0:9
AAAGTACACAGTTTGGGCTGCACATTTGATTACCGGATGCGATGGAAGGACCAATACCTGTCTCTGCATTAATACATGCTGCCACGTTAGTTGTATGTGGAATAATATTAGGTAGTTTTGTATTTTGATGTTTTGAATTTTGATTTAGCTATTTTTATAGTATAATTTGTTGAGCAGTTGGAATAATAGTGTTAATGAGTCTATGTGTTTTTTATCGGTATATAGCATTTAGTACAATATGTCAAATAAGTTTTTCATTTTTTTGTTGTCTTTGTTTAGATCTTTATCTAGGCTGTCTATTTTTTTGTTATCATATGTTTTACAAGGCATCATTGTTTATAGTAATAGGAATATGAATACATATATTTTTTGGTTTACAGGATTTAAGATGTTATTTTTTTATATATTTTTGTGGTTGTATTTTAGCAAG
>M01075:27:000000000-A4DAU:1:1101:23289:7967 1:N:0:9
AAAGTACACAGTTTGGGTTACATATTTGATTACCGGATGCGATGGAAGGACCAATACCTGTCTCTGCATTAATACATGCTGCCACGTTAGTTGTATGTGGAATAATATTAGGTAGTTTTGTATTTTGATGTTTTGAATTTTGATTTAGCTATTTTTATAGTATAATTTGTTGAGCAGTTGGAATAATAGTGTTAATGAGTCTATGTGTTTTTTATCGGTATATAGCATTTAGTACAATATGTCAAATAAGTTTTTCATTTTTTTGTTGTCTTTGTTTAGATCTTTATCTAGGCTGTCTATTTTTTTGTTATCATATGTTTTACAAGGCATCATTGTTTATAGTAATAGGAATATGAATACATATATTTTTTGGTTTACAGGATTTAAGATGTTATTTTTTTATATATTTTTGTGGTTGTATTTTAGCAAG
>M01075:27:000000000-A4DAU:1:1101:25034:7969 1:N:0:9
AAAGTACACAGTTTGGATTGCACATTTGATTACCGGATGCGATGGAAGAACCAATACCTGTCTCTGCATTAATACATGCTGCCACGTTAGTTGTATGTGGAATAATATTAGGTAGTTTTGTATTTTGATGTTTTGAATTTTGATTTAGCTATTTTTATAGTATAATTTGTTGAGCAGTTGGAATAATAGTGTTAATGAGTCTATGTGTTTTTTATCGGTATATAGCATTTAGTACAATATGTCAAATAAGTTTTTCATTTTTTTGTTGTCTTTGTTTAGATCTTTATCTAGGCTGTCTATTTTTTTGTTATCATATGTTTTACAAGGCATCATTGTTTATAGTAATAGGAATATGAATACATATATTTTTTGGTTTACAGGATTTAAGATGTTATTTTTTTATATATTTTTGTGGTTGTATTTTAGCAAG
>M01075:27:000000000-A4DAU:1:1101:26757:7971 1:N:0:9
AAAGTACACAGTTTGGGTTACACATTTGATTACCGGATGCGATGGAAGGACCAATACCTGTCTCTGCATTAATACATGCTGCCACGTTAGTTGTATGTGGAATAATATTAGGTAGTTTTGTATTTTGATGTTTTGAATTTTGATTTAGCTATTTTTATAGTATAATTTGTTGAGCAGTTGGAATAATAGTGTTAATGAGTCTATGTGTTTTTTATCGGTATATAGCATTTAGTACAATATGTCAAATAAGTTTTTCATTTTTTTGTTGTCTTTGTTTAGATCTTTATCTAGGCTGTCTATTTTTTTGTTATCATATGTTTTACAAGGCATCATTGTTTATAGTAATAGGAATATGAATACATATATTTTTTGGTTTACAGGATTTAAGATGTTATTTTTTTATATATTTTTGTGGTTGTATTTTAGCAAG
>M01075:27:000000000-A4DAU:1:1101:4930:7972 1:N:0:9
AAAGTACACAGTTTGGGTTACACATTTGATTACCGGATGCGATGGAAGGACCAATACCTGTCTCTGCATTAATACATGCTGCCACGTTAGTTGTATGTGGAATAATATTAGGTAGTTTTGTATTTTGATGTTTTGAATTTTGATTTAGCTATTTTTATAGTATAATTTGTTGAGCAGTTGGAATAATAGTGTTAATGAGTCTATGTGTTTTTTATCGGTATATAGCATTTAGTACAATATGTCAAATAAGTTTTTCATTTTTTTGTTGTCTTTGTTTAGATCTTTATCTAGGCTGTCTATTTTTTTGTTATCATATGTTTTACAAGGCATCATTGTTTATAGTAATAGGAATATGAATACATATATTTTTTGGTTTACAGGATTTAAGATGTTATTTTTTTATATATTTTTGTGGTTGTATTTTAGCAAG
>M01075:27:000000000-A4DAU:1:1101:21400:7972 1:N:0:9
AAAGTACACAGTTTGGATTACACATTTGATTACCGGATGCGATGGAAGGACCAATACCTGTCTCTGCATTAATACATGCTGCCACGTTAGTTGTATGTGGAATAATATTAGGTAGTTTTGTATTTTGATGTTTTGAATTTTGATTTAGCTATTTTTATAGTATAATTTGTTGAGCAGTTGGAATAATAGTGTTAATGAGTCTATGTGTTTTTTATCGGTATATAGCATTTAGTACAATATGTCAAATAAGTTTTTCATTTTTTTGTTGTCTTTGTTTAGATCTTTATCTAGGCTGTCTATTTTTTTGTTATCATATGTTTTACAAGGCATCATTGTTTATAGTAATAGGAATATGAATACATATATTTTTTGGTTTACAGGATTTAAGATGTTATTTTTTTATATATTTTTGTGGTTGTATTTTAGCAAG
>M01075:27:000000000-A4DAU:1:1101:22679:7973 1:N:0:9
AAAGTACACAGTTTGGGTTACACATTTGATTACCGGATGCGATGGAAGGACCAATACCTGTCTCTGCATTAATACATGCTGCCACGTTAGTTGTATGTGGAATAGTATTAGGTAGTTTTGTATTTTGATGTTTTGAATTTTGATTTAGCTATTTTTATAGTATAATTTGTTGAGCAGTTGGAATAATAGTGTTAATGAGTCTATGTGTTTTTTATACGGTATATAGCATTTAGTACAATATGTCAAATAAGTTTTTCATTTTTTTGTTGTCTTTGTTTAGATCTTTATCTAGGCTGTCTATTTTTTGTTATCATATGTTTTACAAGGCATCATTGTTTATAGTAATAGGAATATGAATACATATATTTTTTGGTTTACAGGATTTAAGATGTTATTTTTTTATATATTTTTGTGGTTGTATTTTAGCAAG
>M01075:27:000000000-A4DAU:1:1101:25406:7986 1:N:0:9
GAGTACACAGTTTGGATTGCACATTTGATTACCGGATGCGATGGAAGGACCAATACCTGTCTCTGCATTAATACATGCTGCCACGTTAGTTGTATGTGGAATAATATTAGGTAGTTTTGTATTTTGATGTTTTGAATTTTGATTTAGCTATTTTTATAGTATAATTTGTTGAGCAGTTGGAATAATAGTGTTAATGAGTCTATGTGTTTTTTATACGGTATATAGCATTTAGTACAATATGTCAAATAAGTTTTTCATTTTTTTGTTGTCTTTGTTTAGATCTTTATCTAGGCTGTCTATTTTTTTGTTATCATATGTTTTACAAGGCATCATTGTTTATAGTAATAGGAATATGAATACATATATTTTTTGGTTTACAGGATTTAAGATGTTATTTTTTTATATATTTTTGTGGTTGTATTTTAGCAAG
>M01075:27:000000000-A4DAU:1:1101:19140:7995 1:N:0:9
AAAGTACACAGTTTGGGTTACACATTTGATTACCGGATGCGATGGAAGGACCAATACCTGTCTCTGCATTAATACATGCTGCCACGTTAGTTGTATGTGGAATAATATTAGGTAGTTTTGTATTTTGATGTTTTGAATTTTGATTTAGCTATTTTATAGTATAATTTGTTGAGCAGTTGGAATAATAGTGTTAATGAGTCTATGTGTTTTTTATACGGTATATAGCATTTAGTACAATATGTCAAATAAGTTTTTCATTTTTTTGTTGTCTTTGTTTAGATCTTTATCTAGGCTGTCTATTTTTTTGTTATCATATGTTTTACAAGGCATCATTGTTTATAGTAATAGGAATATGAATACATATATTTCTTGGTTTACAGGATTTAAGATGTTATTTTTTTATATATTTTTGTGGTTGTATTTTAGCAAG
>M01075:27:000000000-A4DAU:1:1101:19911:7998 1:N:0:9
AGAGTACACAGTTTGGGTTACACATTTGATTACCGGATGCGATGGAAGGACCAATACCTGTCTCTGCATTAATACATGCTGCCACGTTAGTTGTATGTGGAATAATATTAGGTAGTTTTGTATTTTGATGTTTTGAATTTTGATTTAGCTATTTTTATAGTATAATTTGTTGAGCAGTTGGAATAATAGTGTTAATGAGTCTATGTGTTTTTTATCGGTATATAGCATTTAGTACAATATGTCAAATAAGTTTTTCATTTTTTTGTTGTCTTTGTTTAGATCTTTATCTAGGCTGTCTATTTTTTTGTTATCATATGTTCTACAAGGCATCATTGTTTATAGTAATAGGAATATGAATACATATATTTTTTGGTTTACAGGATTTAAGATGTTATTTTTTTATATATTTTTGTGGTTGTATTTTAGCAAG
>M01075:27:000000000-A4DAU:1:1101:25424:8000 1:N:0:9
AGAGTACACAGTTTGGATTGCACATTTGATTACCGGATGCGATGGAAGGACCAATACCTGTCTCTGCATTAATACATGCTGCCACGTTAGTTGTATGTGGAATAATATTAGGTAGTTTTGTATTTTGATGTTTTGAATTTTGATTTAGCTATTTTTATAGTATAATTTGTTGAGCAGTTGGAATAATAGTGTTAATGAGTCTATGTGTTTTTTATCGGTATATAGCATTTAGTACAATATGTCAAATAAGTTTTTCATTTTTTTGTTGTCTTTGTTTAGATCTTTATCTAGGCTGTCTATTTTTTTGTTATCATATGTTTTACAAGGCATCATTGTTTATAGTAATAGGAATATGAATACATATATTTTTTGGTTTACAGGATTTAAGATGTTATTTTTTTATATATTTTTGTGGTTGTATTTTAGCAAG
>M01075:27:000000000-A4DAU:1:1101:6091:8001 1:N:0:9
AAAGTACACAGTTTGGATTACATATTTGATTACCGGATGCGATGGAAGGACCAATACCTGTCTCTGCATTAATACATGCTGCCACGTTAGTTGTATGTGGAATAATATTAGGTAGTTTTGTATTTTGATGTTTTGAATTTTGATTTAGCTATTTTTATAGTATAATTTGTTGAGCAGTTGGAATAATAGTGTTAATGAGTCTATGTGTTTTTTATCGGTATATAGCATTTAGTACAATATGTCAAATAAGTTTTTCATTTTTTTGTTGTCTTTGTTTAGATCTTTATCTAGGCTGTCTATTTTTTTGTTATCATATGTTTTACAAGGCATCATTGTTTATAGTAATAGGAATATGAATACATATATTTTTTGGTTTACAGGATTTAAGATGTTATTTTTTTATATATTTTTGTGGTTGTATTTTAGCAAG
>M01075:27:000000000-A4DAU:1:1101:19229:8003 1:N:0:9
AAAGTACACAGTTTGGATTACATATTTGATTACCGGATGCGATGGAAGGACCAATACCTGTCTCTGCATTAATACATGCTGCCACGTTAGTTGTATGTGGAATAATATTAGGTAGTTTTGTATTTTGATGTTTTGAATTTTGATTTAGCTATTTTTATAGTATAATTTGTTGAGCAGTTGGAATAATAGTGTTAATGAGTCTATGTGTTTTTTATGCGAAACGGTATATAGCATTTAGTACAATATGTCAAATAAGTTTTTCATTTTTTTGTTGTCTTTGTTTAGATCTTTATCTAGGCTGTCTATTTTTTTGTTATCATATGTTTTACAAGGCATCATTGTTTATAGTAATAGGAATATGAATACATATATTTTTTGGTTTACAGGATTTAAGATGTTATTTTTTTATATATTTTTGTGGTTGTATTTT
>M01075:27:000000000-A4DAU:1:1101:22082:8006 1:N:0:9
AAAGTACACAGTTTGGATTACACATTTGATTACCGGATGCGATGGAAGGACCAATACCTGTCTCTGCATTAATACATGCTGCCACGTTAGTTGTATGTGGAATAATATTAGGTAGTTTTGTATTTTGATGTTTTGAATTTTGATTTAGCTATTTTTATAGTATAATTTGTTGAGCAGTTGGAATAATAGTGTTAATGAGTCTATGTGTTTTTTATACGGTATATAGCATTTAGTACAATATGTCAAATAAGTTTTTCATTTTTTGTTGTCTTTGTTTAGATCTTTATCTAGGCTGTCTATTTTTTTGTTATCATATGTTTTACAAGGCATCATTGTTTATAGTAATAGGAATATGAATACATATATTTTTTGGTTTACAGGATTTAAGATGTTATTTTTCTATATATTTTTGTGGTTGTATCTTAGCAAG
>M01075:27:000000000-A4DAU:1:1101:25409:8010 1:N:0:9
AGAGTACACAGTTTGGATTGCACATTTGATTACCGGATGCGATGGAAGGACCAATACCTGTCTCTGCATTAATACATGCTGCCACGTTAGTTGTATGTGGAATAATATTAGGTAGTTTTGTATTTTGATGTTTTGAATTTTGATTTAGCTATTTTTATAGTATAATTTGTTGAGCAGTTGGAATAATAGTGTTAATGAGTCTATGTGTTTTTTATCGGTATATAGCATTTAGTACAATATGTCAAATAAGTTTTTCATTTTTTTGTTGTCTTTGTTTAGATCTTTATCTAGGCTGTCTATTTTTTTGTTATCATATGTTTTACAAGGCATCATTGTTTATAGTAATAGGAATATGAATACATATATTTTTTGGTTTACAGGATTTAAGATGTTATTTTTTTATATATTTTTGTGGTTGTATTTTAGCAAG
>M01075:27:000000000-A4DAU:1:1101:19131:8013 1:N:0:9
AAAGTACACAGTTTGGGTTACACATTTGATTACCGGATGCGATGGAAGGACCAATACCTGTCTCTGCATTAATACATGCTGCCACGTTAGTTGTATGTGGAATAATATTAGGTAGTTTTGTATTTTGATGTTTTGAATTTTGATTTAGCTATTTTATAGTATAATTTGTTGAGCAGTTGGAATAATAGTGTTAATGAGTCTATGTGTTTTTTATACGGTATATAGCATTTAGTACAATATGTCAAATAAGTTTTTCATTTTTTTGTTGTCTTTGTTTAGATCTTTATCTAGGCTGTCTATTTTTTTGTTATCATATGTTTTACAAGGCATCATTGTTTATAGTAATAGGAATATGAATACATATATTTCTTGGTTTACAGGATTTAAGATGTTATTTTTTTATATATTTTTGTGGTTGTATTTTAGCAAG
>M01075:27:000000000-A4DAU:1:1101:15552:8039 1:N:0:9
AGAGTACACAGTTTGGGTTACACATTTGATTACCGGATGCGATGGAAGGACCAATACCTGTCTCTGCATTAATACATGCTGCCACGTTAGTTGTACGTGGAATAATATTAGGTAGTTTTGTATTTTGATGTTTTGAATTTTGATTTAGCTATTTTTATAGTATAATTTGTTGAGCAGTTGGAATAATAGTGTTAATGAGTCTATGTGTTTTTTATCGGTATATAGCATTTAGTACAATATGTCAAATAAGTTTTTCATTTTTTTGTTGTCTTTGTTTAGATCTTTATCTAGGCTGTCTATTTTTTTGTTATCATATGTTTTACAAGGCATCATTGTTTATAGTAATAGGAATATGAATACATATATTTTTTGGTTTACAGGATTTAAGATGTTATTTTTTTATATATTTTTGTGGTTGTATTTTAGCAAG
>M01075:27:000000000-A4DAU:1:1101:15571:8041 1:N:0:9
AGAGTACACAGTTTGGGTTACACATTTGATTACCGGATGCGATGGAAGGACCAATACCTGTCTCTGCATTAATACATGCTGCCACGTTAGTTGTACGTGGAATAATATTAGGTAGTTTTGTATTTTGATGTTTTGAATTTTGATTTAGCTATTTTTATAGTATAATTTGTTGAGCAGTTGGAATAATAGTGTTAATGAGTCTATGTGTTTTTTATCGGTATATAGCATTTAGTACAATATGTCAAATAAGTTTTTCATTTTTTTGTTGTCTTTGTTTAGATCTTTATCTAGGCTGTCTATTTTTTTGTTATCATATGTTTTACAAGGCATCATTGTTTATAGTAATAGGAATATGAATACATATATTTTTTGGTTTACAGGATTTAAGATGTTATTTTTTTATATATTTTTGTGGTTGTATTTTAGCAAG
>M01075:27:000000000-A4DAU:1:1101:5022:8062 1:N:0:9
AGAGTACACAGTTTGGATTGCACATTTGATTACCGGATGCGATGGAAGGACCAATACCTGTCTCTGCATTAATACATGCTGCCACGTTAGTTGTATGTGGAATAATATTAGGTAGTTTTGTATTTTGATGTTTTGAATTTTGATTTAGCTATTTTTATAGTATAATTTGTTGAGCAGTTGGAATAATAGTGTTAATGAGTCTATGTGTTTTTTATCGGTATATAGCATTTAGTACAATATGTCAAATAAGTTTTTCATTTTTTCGTTGTCTTTGTTTAGATCTTTATCTAGGCTGTCTATTTTTTTGTTATCATATGTTTTACAAGGCATCATTGTTTATAGTAATAGGAATATGAATACATATATTTTTTGGTTTACAGGATTTAAGATGTTATTTTTTTATATATTTTTGTGGTTGTATTTTAGCAAG
>M01075:27:000000000-A4DAU:1:1101:4275:8066 1:N:0:9
AGAGTACACAGTTTGGATTACACATTTGATTACCGGATGCGATGGAAGGACCAATACCTGTCTCTGCATTAATACATGCTGCCACGTTAGTTGTATGTGGAATAATATTAGGTAGTTTTGTATTTTGATGTTTTGAATTTTGATTTAGCTATTTTTATAGTATAATTTGTTGAGCAGTTGGAATAATAGTGTTAATGAGTCTATGTGTTTTTTATCGGTATATAGCATTTAGTACAATATGTCAAATAAGTTTTTCATTTTTTTGTTGTCTTTGTTTAGATCTTTATCTAGGCTGTCTATTTTTTTGTTATCATATGTTTTACAAGGCATCATTGTTTATAGTAATAGGAATATGAATACATATATTTTTTGGTTTACAGGATTTAAGATGTTATTTTTTTATATATTTTTGTGGTTGTATCTTAGCAAG
>M01075:27:000000000-A4DAU:1:1101:5039:8073 1:N:0:9
AGAGTACACAGTTTGGATTGCACATTTGATTACCGGATGCGATGGAAGGACCAATACCTGTCTCTGCATTAATACATGCTGCCACGTTAGTTGTATGTGGAATAATATTAGGTAGTTTTGTATTTTGATGTTTTGAATTTTGATTTAGCTATTTTTATAGTATAATTTGTTGAGCAGTTGGAATAATAGTGTTAATGAGTCTATGTGTTTTTTATCGGTATATAGCATTTAGTACAATATGTCAAATAAGTTTTTCATTTTTTCGTTGTCTTTGTTTAGATCTTTATCTAGGCTGTCTATTTTTTTGTTATCATATGTTTTACAAGGCATCATTGTTTATAGTAATAGGAATATGAATACATATATTTTTTGGTTTACAGGATTTAAGATGTTATTTTTTTATATATTTTTGTGGTTGTATTTTAGCAAG
>M01075:27:000000000-A4DAU:1:1101:24661:8075 1:N:0:9
AAAGCACACAGTTTGGATTACACATTTGATTACCGGATGCGATGGAAGGACCAATACCTGTCTCTGCATTAATACATGCTGCCACGTTAGTTGTATGTGGAATAATATTAGGTAGTTTTGTATTTTGATGTTTTGAATTTTGATTTAGCTGTTTTTATAGTATAATTTGTTGAGCAGTTGGAATTATAGTGTTAATGAGTCTATGTGTTTTTTATCGGTATATAGCATTTAGTACAATATGTCAAATAAGTTTTTCATTTTTTTGTTGTCTTTGCTTAGATCTTTATCTAGGCTGTCTATTTTTTTGTTATCATATGTTTTACAAGGCATCATTGTTTATAGTAATAGGAATATGAATACATATATTTTTTGGTTTACAGGATTTAAGATGTTATTTTTTTATATATTTTTGTGGTTGTATCTTGGCAAG
>M01075:27:000000000-A4DAU:1:1101:6086:8087 1:N:0:9
AAAGTACACAGTTTGGATTACACATTTGATTACCGGATGCGATGGAAGGACCAATACCTGTCTCTGCATTAATACATGCTGCCACGTTAGTTGTATGTGGAATAATATTAGGTAGTTTTGTATTTTGATGTTTTGAATTTTGATTTAGCTATTTTTATAGTATAATTTGTTGAGCAGTTGGAATAATAGTGTTAATGAGTCTATGTGTTTTTTATCGGTATATAGCATTTAGTACAATATGTCAAATAAGTTTTTCATTTTTTTGTTGTCTTTGTTTAGATCTTTATCTAGGCTGTCTATTTTTTTGTTATCATATGTTTTACAAGGCATCATTGTTTATAGTAATAGGAATATGAATACATATATTTTTTGGTTTACAGGATTTAAGATGTTATTTTTTTATATATTTTTGTGGTTGTATTTTAGCAAG
>M01075:27:000000000-A4DAU:1:1101:13133:8093 1:N:0:9
AAAGTACACAGTTTGGATTACACATTTGATTACCGGATGCGATGGAAGGACCAATACCTGTCTCTGCATTAATACATGCTGCCACGTTAGTTGTATGTGGAATAATATTAGGTAGTTTTGTATTTTGATGTTTTGAATTTTGATTTAGCTATTTTTATAGTATAATTTGTTGAGCAGTTGGAATAATAGTGTTAATGAGTCTATGTGTTTTTAATCGGTATATAGCATTTAGTACAATATGTCAAATAAGTTTTTCATTTTTTTGTTGTCTTTGTTTAGATCTTTATCTAGGCTGTCTATTTTTTTGTTATCATATGTTTTACAAGGCATCATTGTTTATAGTAATAGGAATATGAATACATATATTTTTTGGTTTACAGGATTTAAGATGTTATTTTTTTATATATTTTTGTGGTTGTATTTTAGCAAG
>M01075:27:000000000-A4DAU:1:1101:26855:8096 1:N:0:9
AAAGTACACAGTTTGGATTACACATTTGATTACCGGATGCGATGGAAGGACCAATACCTGTCTCTGCATTAATACATGCTGCCACGTTAGTTGTATGTGGAATAATATTAGGTAGTTTTGTATTTTGATGTTTTGAATTTTGATTTAGCTATTTTTATAGTATAATTTGTTGAGCAGTTGGAATAATAGTGTTAATGAGTCTATGTGTTTTTTATCGGTATATAGCATTTAGTACAATATGTCAAATAAGTTTTTGATTTTTTTGTTGTCTTTGTTTAGATCTTTATCTAGGCTGTCTATTTTTTTGTTATCATATGTTTTACAAGGCATCATTGTTTATAGTAATAGGAATATGAATACATATATTTTTTGGTTTACAGGATTTAAGATGTTATTTTTTTATATATTTTTGTGGTTGTATTTTAGCAAG
>M01075:27:000000000-A4DAU:1:1101:5100:8099 1:N:0:9
AGAGTACACAGTTTGGATTACACATTTGATTACCGGATGCGATGGAAGGACCAATACCTGTCTCTGCATTAATACATGCTGCCACGTTAGTTGTATGTGGAATAATATTAGGTAGTTTTGTATTTTGATGTTTTGAATTTTGATTTAGCTATTTTTATAGTATAATTTGTTGAGCAGTTGGAATAATAGTGTTAATGAGTCTATGTGTTTTTTATCGGTATATAGCATTTAGTACAATATGTCAAATAAGTTTTTCATTTTTTTGTTGTCTTTGTTTAGATCTTTATCTAGGCTGTCTATTTTTTTGTTATCATATGTTTTACAAGGCATCATTGTTTATAGTAATAGGAATATGAATACATATATTTTTTGGTTTACAGGATTTAAGATGTTATTTTTTTATATATTTTTGTGGTTGTATTTTAGCAAG
>M01075:27:000000000-A4DAU:1:1101:5286:8110 1:N:0:9
AAAGTACACAGTTTGGGTTACACATTTGATTACCGGATGCGATGGAAGGACCAATACCTGTCTCTGCATTAATACATGCTGCCACGTTAGTTGTATGTGGAATAATATTAGGTAGTTTTGTATTTTGATGTTTTGAATTTTGATTTAGCTATTTTTATAGTATAATTTGTTGAGCAGTTGGAATAATAGTGTTAATGAGTCTATGTGTTTTTTATCGGTATATAGCATTTAGTACAATATGTCAAATAAGTTTTTCATTTTTTTGTTGTCCTTGTTTAGATCTTTATCTAGGCTGTCTATTTTTTTGCTATCATATGTTTTACAAGGCATCATTGTTTATAGTAATAGGAATATGAATACATATATTTTTTGGTTTACAGGATTTAAGATGTTATTTTTTTATATATTTTTGTGGTTGTATTTTAGCAAG
>M01075:27:000000000-A4DAU:1:1101:5264:8111 1:N:0:9
AAAGTACACAGTTTGGGTTACACATTTGATTACCGGATGCGATGGAAGGACCAATACCTGTCTCTGCATTAATACATGCTGCCACGTTAGTTGTATGTGGAATAATATTAGGTAGTTTTGTATTTTGATGTTTTGAATTTTGATTTAGCTATTTTTATAGTATAATTTGTTGAGCAGTTGGAATAATAGTGTTAATGAGTCTATGTGTTTTTTATCGGTATATAGCATTTAGTACAATATGTCAAATAAGTTTTTCATTTTTTTGTTGTCCTTGTTTAGATCTTTATCTAGGCTGTCTATTTTTTTGCTATCATATGTTTTACAAGGCATCATTGTTTATAGTAATAGGAATATGAATACATATATTTTTTGGTTTACAGGATTTAAGATGTTATTTTTTTATATATTTTTGTGGTTGTATTTTAGCAAG
>M01075:27:000000000-A4DAU:1:1101:5336:8111 1:N:0:9
AGAGTACACAGTTTGGATTACACATTTGATTACCGGATGCGATGGAAGGACCAATACCTGTCTCTGCATTAATACATGCTGCCACGTTAGTTGTATGTGGAATAATATTAGGTAGTTTTGTATTTTGATGTTTTGAATTTTGATTTAGCTATTTTTATAGTATAATTTGTTGAGCAGTTAGAATAATAGTGTTAATGAGTCTATGTGTTTTTTATCGGCATATAGCATTTAGTACAATATGTCAAATAAGTTTTTCGTTTTTTTGTTGTCTTTGTTTAGATCTTTATCTAGGCTGTCTATTTTTTTGTTATCATATGTTTTACAAGGCATCATTGTTTATAGTAATAGGAATATGAATACATATATTTTTTGGTTTACAGGATTTAAGATGTTATTTTTTTATATATTTTTGTGGTTGTATTTTAGCAAG
>M01075:27:000000000-A4DAU:1:1101:8992:8118 1:N:0:9
AAAGTACACAGTTTGGATTACACATTTGATTACCGGATGCGATGGAAGGACCAATACCTGTCTCTGCATTAATACATGCTGCCACGTTAGTTGTATGTGGAATAATATTAGGTAGTTTTGTATTTTGATGTTTTGAATTTTGATTTAGCTATTTTTATAGTATAATTTGTTGAGCAGTTGGAATAATAGTGTTAATGAGTCTATGTGTTTTTTATCGGTATATAGCATTTAGTACAATATGTCAAATAAGTTTTTCATTTTTTTGTTGTCTTTGTTTAGATCTTTATCTAGGCTGTCTATTTTTTTGTTATCATATGTTTTACAAGGCATCATTGTTTATAGTAATAGGAATATGAATACATATATTTTTTGGTTTACAGGATTTAAGATGTTATTTTTTTATATATTTTTGTGGTTGTATTTTAGCAAG
>M01075:27:000000000-A4DAU:1:1101:4488:8126 1:N:0:9
AGAGTACACAGTTTGGATTACACATTTGATTACCGGATGCGATGGAAGGACCAATACCTGTCTCTGCATTAATACATGCTGCCACGTTAGTTGTATGTGGAATAATATTAGGTAGTTTTGTATTTTGATGTTTTGAATTTTGATTTAGCTATTTTTATAGTATAATTTGTTGAGCAGTTGGAATAATAGTGTTAATGAGTCTATGTGTTTTTTATCGGTATATAGCATTTAGTACAATATGTCAAATAAGTTTTTCATTTTTTTGTTGTCTTTGTTTAGATCTTTATCTAGGCTGTCTATTTTTTTGTTATCATATGTTTTACAAGGCATCATTGTTTATAGTAATAGGAATATGAATACATATATTTTTTGGTTTACAGGATTTAAGATGTTATTTTTTTATATATTTTTGTGGTTGTATTTTAGCAAG
>M01075:27:000000000-A4DAU:1:1101:17498:8137 1:N:0:9
AGAGTACACAGTTTGGGTTACACATTTGATTACCGGATGCGATGGAAGGACCAATACCTGTCTCTGCATTAATACATGCTGCCACGTTAGTTGTATGTGGAATAATATTAGGTAGTTTTGTATTTTGATGTTTTGAATTTTGATTTAGCTATTTTTATAGTATAATTTGTTGAGCAGTTGGAATAATAGTGTTAATGAGTCTATGTGTTTTTTATCGGTATATAGCATTTAGTCCAATATGTCAAATAAGTTTTTCATTTTTTTGTTGTCTTTGTTTAGATCTTTATCTAGGCTGTCTATTTTTTTGTTATCATATGTTTTACAAGGCATCATTGTTTATAGTAATAGGAATATGAATACATATATTTTTTGGTTTACAGGTTTTAAGATGTTATTTTTTTATATATTTTTGTGGTTGTATTTTAGCAAG
>M01075:27:000000000-A4DAU:1:1101:25633:8148 1:N:0:9
AGAGTACACAGTTTGGGTTACACATTTGATTACCGGATGCGATGGAAGGACCAATACCTGTCTCTGCATTAATACATGCTGCCACGTTAGTTGTATGTGGAATAATATTAGGTAGTTTTGTATTTTGATGTTTTGAATTTTGATTTAGCTATTTTTATAGTATAATTTGTTGAGCAGTTGGAATAATAGTGTTAGTGAGTCTATGTGTTTTTTATCGGTATATAGCATTTAGTACAATATGTCAAATAAGTTTTTCATTTTTTTGTTGTCTTTGTTTAGATCTTTATCTAGGCTGTCTATTTTTTTGTTATCATATGTTTTACAAGGCATCATTGTTTATAGTAATAGGAATATGAATACATATATTTTTTGGTTTACAGGATTTAAGATGTTATTTTTTTATATATTTTTGTGGTTGTATTTTAGCAAG
>M01075:27:000000000-A4DAU:1:1101:14003:8160 1:N:0:9
AGAGTACACAGTTTGGGTTGCATATTTGATTACCGGATGCGATGGAAGGACCAATACCTGTCTCTGCATTAATACATGCTGCCACGTTAGTTGTATGTGGAATAATATTAGGTAGTTTTGTATTTTGATGTTTTGAATTTTGATTTAGCTATTTTTATAGTATAATTTGTTGAGCAGTTGGAATAATAGTGTTAATGAGTCTATGTGTTTTTTATCGGTATATAGCATTTAGTACAATATGTCAAATAAGTTTTTCATTTTTTTGTTGTCTTTGTTTAGATCTTTATCTAGGCTGTCTATTTTTTTGTTATCATATGTTTTACAAGGCATCATTGTTTATAGTAATAGGAATATGAATACATATATTTTTTGGTTTACAGGATTTAAGATGTTATTTTTTTATATATTTTTGTGGTTGTATTTTAGCAAG
>M01075:27:000000000-A4DAU:1:1101:7969:8171 1:N:0:9
AGAGTACACAGTTTGGGTTACACATTTGATTACCGGATGCGATGGAAGGACCAATACCTGTCTCTGCATTAATACATGCTGCCACGTTAGTTGTATGTGGAATAATATTAGGTAGTTTTGTATTTTGATGTTTTGAATTTTGATTTAGCTATTTTTATAGTATAATTTGTTGAGCAGTTGGAATAATAGTGTTAATGAGTCTATGTGTTTTTTATCGGTATATAGCATTTAGTACAATATGTCAAATAAGTTTTTCATTTTTTTGTTGTCTTTGTTTAGATCTTTATCTAGGCTGTCTATTTTTTTGTTATCATATGTTTTACAAGGCATCATTGTTTATAGTAATAGGAATATGAATACATATATTTTTTGGTTTACAGGATTTAAGATGTTATTTTTTTATATATTTTTGTGGTTGTATTTTAGCAAG
>M01075:27:000000000-A4DAU:1:1101:17946:8174 1:N:0:9
AGAGTACACAGTTTGGATTACACATTTGATTACCGGATGCGATGGAAGGACCAATACCTGTCTCTGCATTAATACATGCTGCCACGTTAGTTGTATGTGGAATAATATTAGGTAGTTTTGTATTTTGATGTTTTGAATTTTGATTTAGCTATTTTTATAGTATAATTTGTTGAGCAGTTGGAATAATAGTGTTAATGAGTCTATGTGTTTTTTATCGGTATATAGCATTTAGTACAATATATCAAATAAGTTTTTCATTTTTTTGTTGTCTTTGTTTAGATCTTTATCTAGGCTGTCTATTTTTTTGTTATCATATGTTTTACAAGGCATCATTGTTTATAGTAATAGGAATATGAATACATATATTTTTTGGTTTACAGGATTTAAGATGTTATTTTTTTATATATTTTTGTGGTTGTATTTTAGCAAG
>M01075:27:000000000-A4DAU:1:1101:22795:8216 1:N:0:9
AAAGTACACAGTTTGGATTGCACATTTGATTACCGGATGCGATGGAAGGACCAATACCTGTCTCTGCATTAATACATGCTGCCACGTTAGTTGTATGTGGAATAATATTAGGTAGTTTTGTATTTTGATGTTTTGAATTTTGATTTAGCTATTTTTATAGTATAATTTGTTGAGCAGTTGGAATAATAGTGTTAATGAGTCTATGTGTTTTTTATCGGTATATAGCATTTAGTACAATATGTCAAATAAGTTTTTCATTTTTTTGTTGTCTTTGTTTAGATCTTTATCTAGGCTGTCTATTTTTTTGTTATCATATGTTTTACAAGGCATCATTGTTTATAGTAATAGGAATATGAATACATATATTTTTTGGTTTACAGGATTTAAGATGTTATTTTTTTATATATTTTTGTGGTTGTATCTTAGCAAG
>M01075:27:000000000-A4DAU:1:1101:9342:8221 1:N:0:9
AAAGTACACAGTTTGGATTACACATTTGATTACCGGATGCGATGGAAGGACCAATACCTGTCTCTGCATTAATACATGCTGCCACGTTAGTTGTATGTGGAATAATATTAGGTAGTTTTGTATTTTGATGTTTTGAATTTTGATTTAGCTATTTTTATAGTATAATTTGTTGAGCAGTTGGAATAATAGTGTTAATGAGTCTATGTGTTTTTTATCGGTATATAGCATTTAGTACAATATGTCAAATAAGTTTTTCATTTTTTTGTTGTCTTTGTTTAGATCTTTATCTAGGCTGTCTATTTTTTTGTTATCATATGTTTTACAAGGCATCATTGTTTATAGTAATAGGAATATGAATACATATATTTTTTGGTTTACAGGATTTAAGATGTTATTTTTTTATATATTTTTGTGGTTGTATTTTAGCAAG
>M01075:27:000000000-A4DAU:1:1101:9322:8221 1:N:0:9
AAAGTACACAGTTTGGATTACACATTTGATTACCGGATGCGATGGAAGGACCAATACCTGTCTCTGCATTAATACATGCTGCCACGTTAGTTGTATGTGGAATAATATTAGGTAGTTTTGTATTTTGATGTTTTGAATTTTGATTTAGCTATTTTTATAGTATAATTTGTTGAGCAGTTGGAATAATAGTGTTAATGAGTCTATGTGTTTTTTATCGGTATATAGCATTTAGTACAATATGTCAAATAAGTTTTTCATTTTTTTGTTGTCTTTGTTTAGATCTTTATCTAGGCTGTCTATTTTTTTGTTATCATATGTTTTACAAGGCATCATTGTTTATAGTAATAGGAATATGAATACATATATTTTTTGGTTTACAGGATTTAAGATGTTATTTTTTTATATATTTTTGTGGTTGTATTTTAGCAAG
>M01075:27:000000000-A4DAU:1:1101:4351:8240 1:N:0:9
AAAGTACACAGTTTGGATTACACATTTGATTACCGGATGCGATGGAAGGACCAATACCTGTCTCTGCATTAATACATGCTGCCACGTTAGTTGTATGTGGAATAATATTAGGTAGTTTTGTATTTTGATGTTTTGAATTTTGATTTAGCTATTTTTATAGTATAATTTGTTGAGCAGTTGGAATAATAGTGTTAATGAGTCTATGTGTTTTTTATCGGTATATAGCATTTAGTACAATATGTCAAATAAGTTTTTCATTTTTTTGTTGTCTTTGTTTAGATCTTTATCTAGGCTGTCTATTTTTTTGTTATCATATGTTTTACAAGGCATCATTGTTTATAGTAATAGGAATATGAATACATATATTTTTTGGTTTACAGGATTTAAGATGTTATTTTTTTATATATTTTTGTGGTTGTATCTTGGCAAG
>M01075:27:000000000-A4DAU:1:1101:15115:8250 1:N:0:9
AAAGTACACAGTTTGGATTACACATTTGATTACCGGATGCGATGGAAGGACCAATACCTGTCTCTGCATTAATACATGCTGCCACGTTGGTTGTATGTGGAATAATATTAGGTAGTTTTGTATTTTGATGTTTTGAATTTTGATTTAGCTATTTTTATAGTATAATTTGTTGAGCAGTTGGAATAATAGTGTTAATGAGCCTATGTGTTTTTTATACGGTATATAGCATTTAGTACAATATGTCAAATAAGTTTTTCATTTTTTTGTTGTCTTTGTTTAGATCTTTATCTAGGCTGTCTATTTTTTTGTTATCATATGTTTTACAAGGCATCATTGTTTATAGTAATAGGAATATGAATACATATATTTTTGGTTTACAGGATTTAAGATGTTATTTTTTTATATATTTTTGTGGTTGTATCTTAGCAAG
>M01075:27:000000000-A4DAU:1:1101:9154:8268 1:N:0:9
AAAGTACACAGTTTGGATTACACATTTGATTACCGGATGCGATGGAAGGACCAATACCTGTCTCTGCATTAATACATGCTGCCACGTTAGTTGTATGTGGAATAATATTAGGTAGTTTTGTATTTTGATGTTTTGAATTTTGATTTAGCTATTTTTATAGTATAATTTGTTGAGCAGTTGGAATAATAGTGTTAATGAGTCTATGTGTTTTTTATCGGTATATAGCATTTAGTACAATATGTCAAATAAGTTTTTCATTTTTTTGTTGTCTTTGTTTAGATCTTTATCTAGGCTGTCTATTTTTTTGTTATCATATGTTTTACAAGGCATCATTGTTTATAGTAATAGGAATATGAATACATATATTTTTTGGTTTACAGGATTTAAGATGTTATTTTTTTATATATTTTTGTGGTTGTATTTTAGCAAG
>M01075:27:000000000-A4DAU:1:1101:14655:8272 1:N:0:9
AAAGTACACAGTTTGGGTTACACATTTGATTACCGGATGCGATGGAAGGACCAATACCTGTCTCTGCATTAATACATGCTGCCACGTTGGTTGTATGTGGAATAATATTAGGTAGTTTTGTATTTTGATGTTTTGAATTTTGATTTAGCTATTTTTATAGTATAATTTGTTGAGCAGTTGGAATAATAGTGTTAATGAGTCTATGTGTTTTTTATCGGTATATAGCATTTAGTACAATATGTCAAATAAGTTTTTCATTTTTTTGTTGTCTTTGTTTAGATCTTTATCTAGGCTGTCTATTTTTTTGTTATCATATGTTTTACAAGGCATCATTGTTTATAGTAATAGGAATATGAATACATATATTTTTTGGTTTACAGGATTTAAGATGTTATTTTTTTATATATTTTTGTGGTTGTATTTTAGCAAG
>M01075:27:000000000-A4DAU:1:1101:14133:8282 1:N:0:9
AGAGTACACAGTTTGGATTACACATTTGATTACCGGATGCGATGGAAGGACCAATACCTGTCTCTGCATTAATACATGCTGCCACGTTAGTTGTATGTGGAATAATATTAGGTAGTTTTGTATTTTGATGTTTTGAATTTTGATTTAGCTATTTTTATAGTATAATTTGTTGAGCAGTTGGAATAATAGTGTTAATGAGTCTATGTGTTTTTTATCGGTATATAGCATTTAGTACAATATGTCAAATAAGTTTTTCATTTTTTTGTTGTCTTTGTTTAGATCTTTATCTAGGCTGTCTATTTTTTTGTTATCATATGTTTTACAAGGCATCATTGTTTATAGTAATAGGAATATGAATACATATATTTTTTGGTTTACAGGATTTAAGATGTTATTTTTTTATATATTTTTGTGGTTGTATTTTAGCAAG
>M01075:27:000000000-A4DAU:1:1101:9149:8286 1:N:0:9
AAAGTACACAGTTTGGATTACACATTTGATTACCGGATGCGATGGAAGGACCAATACCTGTCTCTGCATTAATACATGCTGCCACGTTAGTTGTATGTGGAATAATATTAGGTAGTTTTGTATTTTGATGTTTTGAATTTTGATTTAGCTATTTTTATAGTATAATTTGTTGAGCAGTTGGAATAATAGTGTTAATGAGTCTATGTGTTTTTTATCGGTATATAGCATTTAGTACAATATGTCAAATAAGTTTTTCATTTTTTTGTTGTCTTTGTTTAGATCTTTATCTAGGCTGTCTATTTTTTTGTTATCATATGTTTTACAAGGCATCATTGTTTATAGTAATAGGAATATGAATACATATATTTTTTGGTTTACAGGATTTAAGATGTTATTTTTTTATATATTTTTGTGGTTGTATTTTAGCAAG
>M01075:27:000000000-A4DAU:1:1101:14656:8291 1:N:0:9
AAAGTACACAGTTTGGGTTACACATTTGATTACCGGATGCGATGGAAGGACCAATACCTGTCTCTGCATTAATACATGCTGCCACGTTGGTTGTATGTGGAATAATATTAGGTAGTTTTGTATTTTGATGTTTTGAATTTTGATTTAGCTATTTTTATAGTATAATTTGTTGAGCAGTTGGAATAATAGTGTTAATGAGTCTATGTGTTTTTTATCGGTATATAGCATTTAGTACAATATGTCAAATAAGTTTTTCATTTTTTTGTTGTCTTTGTTTAGATCTTTATCTAGGCTGTCTATTTTTTTGTTATCATATGTTTTACAAGGCATCATTGTTTATAGTAATAGGAATATGAATACATATATTTTTTGGTTTACAGGATTTAAGATGTTATTTTTTTATATATTTTTGTGGTTGTATTTTAGCAAG
>M01075:27:000000000-A4DAU:1:1101:18271:8294 1:N:0:9
AAAGTACACAGTTTGGATCGCACATTTGATTACCGGATGCGATGGAAGGACCAATACCTGTCTCTGCATTAATACATGCTGCCACGTTAGTTGTATGTGGAATAATATTAGGTAGTTTTGTATTTTGATGTTTTGAATTTTGATTTAGCTATTTTTATAGTATAATTTGTTGAGCAGTTGGGATAATAGTGTTAATGAGTCTATGTGTTTTTTATCGGTATATAGCATTTAGTACAATATGTCAAATAAGTTTTTCATTTTTTTGTTGTCTTTGTTTAGATCTTTATCTAGGCTGTCTATTTTTTTGTTATCATATGTTTTACAAGGCATCATTGTTTATAGTAATAGGAATATGAATACATATATTTTTTGGTTTACAGGATTTAAGATGTTATTTTTTTATATATTTTTGTGGTTGTATCTTAGCAAG
>M01075:27:000000000-A4DAU:1:1101:6214:8295 1:N:0:9
AGAGTACACAGTTTGGATTACACATTTGATTACCGGATGCGATGGAAGGACCAATACCTGTCTCTGCATTAATACATGCTGCCACGTTAGTTGTATGTGGAATAATATTAGGTAGTTTTGTATTTTGATGTTTTGAATTTTGATTAGCTATTTTTATAGTATAATTTGTTGAGCAGTTGGAATAATAGTGTTAATGAGTCTATGTGTTTTTTATACGGTATATAGCATTTAGTACAATATGTCAAATAAGTTTTTCATTTTTTTGTTGTCTTTGTTTAGACCTTTATCTAGGCTGTCTATTTTTTTGTTATCATATGTTTTACAAGGCATCATTGTTTATAGTAATAGGAATATGAATACATATATTTTTTGGTTTACAGGATTTAAGATGTTATTTTTTTATATATTTTTGTGGTTGTATTTTAGCAAG
>M01075:27:000000000-A4DAU:1:1101:6234:8296 1:N:0:9
AGAGTACACAGTTTGGATTACACATTTGATTACCGGATGCGATGGAAGGACCAATACCTGTCTCTGCATTAATACATGCTGCCACGTTAGTTGTATGTGGAATAATATTAGGTAGTTTTGTATTTTGATGTTTTGAATTTTGATTAGCTATTTTTATAGTATAATTTGTTGAGCAGTTGGAATAATAGTGTTAATGAGTCTATGTGTTTTTTATACGGTATATAGCATTTAGTACAATATGTCAAATAAGTTTTTCATTTTTTTGTTGTCTTTGTTTAGACCTTTATCTAGGCTGTCTATTTTTTTGTTATCATATGTTTTACAAGGCATCATTGTTTATAGTAATAGGAATATGAATACATATATTTTTTGGTTTACAGGATTTAAGATGTTATTTTTTTATATATTTTTGTGGTTGTATTTTAGCAAG
>M01075:27:000000000-A4DAU:1:1101:25749:8310 1:N:0:9
AGAGTACACAGTTTGGATTACACATTTGATTACCGGATGCGATGGAAGGACCAATACCTGTCTCTGCATTAATACATGCTGCCACGTTAGTTGTATGTGGAATAATATTAGGTAGTTTTGTATTTTGATGTTTTGAATTTTGATTTAGCTATTTTTATAGTATAATTTGTTGAGCAGTTGGAATAATAGTGTTAATGAGTCTATGTGTTTTTTATCGGTATATAGCATTTAGTACAATATGTCAAATAAGTTTTTCATTTTTTTGTTGTCTTTGTTTAGATCTTTATCTAGGCTGTCTATTTTTTTGTTATCATATGTTTTACAAGGCATCATTGTTTATAGTAATAGGAATATGAATACATATATTTTTTGGTTTACAGGATTTAAGATGTTATTTTTTTATATATTTTTGTGGTTGTATCTTAGCAAG
>M01075:27:000000000-A4DAU:1:1101:5224:8311 1:N:0:9
AGAGTACACAGTTTGGATTACACATTTGATTACCGGATGCGATGGAAGGACCAATACCTGTCTCTGCATTAATACATGCTGCCACGTTAGTTGTATGTGGAATAATATTAGGTAGTTTTGTATTTTGATGTTTTGAATTTTGATTTAGCTATTTTTATAGTATAATTTGTTGAGCAGTTGGAATAATAGTGTTAATGAGTCTATGTGTTTTTTATCGGTATATAGCATTTAGTACAATATGTCAAATAAGTTTTTCATTTTTTTGTTGTCTTTGTTTAGATCTTTATCTAGGCTGTCTATTTTTTTGTTATCATATGTTTTACAAGGCATCATTGTTTATAGTAATAGGAATATGAATACATATATTTTTTGGTTTACAGGATTTAAGATGTTATTTTTTTATATATTTTTGTGGTTGTATTTTAGCAAG
>M01075:27:000000000-A4DAU:1:1101:13544:8326 1:N:0:9
AAAGTACACAGTTTGGATTACACATTTGATTACCGGATGCGATGGAAGGACCAATACCTGCCTCTGCATTAATACATGCTGCCACGTTAGTTGTATGTGGAATAATATTAGGTAGTTTTGTATTTTGATGTTTTGAATTTTGATTTAGCTATTTTTATAGTATAATTTGTTGAGCAGTTGGAATAATAGTGTTAATGAGTCTATGTGTTTTTTATCGGTATATAGCATTTAGTACAATATGTCAAATAAGTTTTTCATTTTTTTGTTGTCTTTGTTTAGATCTTTATCTAGGCTGTCTATTTTTTTGTTATCATATGTTTTACAAGGCATCATTGTTTATAGTAATAGGAATATGAATACATATATTTTTTGGTTTACAGGATTTAAGATGTTATTTTTTTATATATTTTTGTGGTTGTATTTTAGCAAG
>M01075:27:000000000-A4DAU:1:1101:7111:8348 1:N:0:9
AGAGTACACAGTTTGGATTGCACATTTGATTACCGGATGCGATGGAAGGACCAATACCTGTCTCTGCATTAATACATGCTGCCACGTTAGTTGTATGTGGAATAATATTAGGTAGTTTTGTATTTTGATGTTTTGAATTTTGATTTAGCTATTTTTATAGTATAATTTGTTGAGCAGTTGGAATAATAGTGTTAATGAGTCTATGTGTTTTTTATCGGTATATAGCATTTAGTACAATATGTCAAATAAGTTTTTCATTTTTTTGTTGTCTTTGTTTAGATCTTTATCTAGGCTGTCTATTTTTTTGTTATCATATGTTTTACAAGGCATCATTGTTTATAGTAATAGGAATATGAATACATATATTTTTTGATTTACAGGATTTAAGATGTTATTTTTTTATATATTTTTGTGGTTGTATTTTAGCAAG
>M01075:27:000000000-A4DAU:1:1101:8344:8359 1:N:0:9
AAAGTACACAGTTTGGATTACGCATTTGATTACCGGATGCGATGGAAGGACCAATACCTGTCTCTGCATTAATACATGCTGCCACGTTAGTTGTATGTGGAATAATATTAGGTAGTTTTGTATTTTGATGTTTTGAATTTTGATTTAGCTATTTTTATAGTATAATTTGTTGAGCAGTTGGAATAATTGTGTTAATGAGTCTATGTGTTTTTTATCGGTATATAGCATTTAGTACAATATGTCAAATAAGTTTTTCATTTTTTTGTTGTCTTTGTTTAGATCTTTATCTAGGCTGTCTATTTTTTTGTTATCATATGTTTTACAAGGCATCATTGTTTATAGTAATAGGAATATGAATACATATATTTTTTGGTTTACAGGATTTAAGATGTTATTTTTTTATATATTTTTGTGGTTGTATTTTAGCAAG
>M01075:27:000000000-A4DAU:1:1101:10024:8442 1:N:0:9
AAAGTACACAGTTTGGATTACACATTTGATTACCGGATGCGATGGAAGGACCAATACCTGTCTCTGCATTAATACATGCTGCCACGTTAGTTGTATGTGGAATAATATTAGGTAGTTTTGTATTTTGATGTTTTGAATTTTGATTTAGCTATTTTTATAGTATAATTTGTTGAGCAGTTGGAATAATAGTGTTAATGAGTCTATGTGTTTTTTATCGGTATATAGCATTTAGTACAATATGTCAAATAAGTTTTTCATTTTTTTGTTGTCTTTGTTTAGATCTTTATCTAGGCTGTCTATTTTTTTGTTATCATATGTTTTACAAGGCATCATTGTTTATAGTAATAGGAATATGAATACATATATTTTTTGGTTTACAGGATTTAAGATGTTATTTTTTTATATATTTTTGTGGTTGTATTTTAGCAAG
>M01075:27:000000000-A4DAU:1:1101:10035:8459 1:N:0:9
AAAGTACACAGTTTGGATTACACATTTGATTACCGGATGCGATGGAAGGACCAATACCTGTCTCTGCATTAATACATGCTGCCACGTTAGTTGTATGTGGAATAATATTAGGTAGTTTTGTATTTTGATGTTTTGAATTTTGATTTAGCTATTTTTATAGTATAATTTGTTGAGCAGTTGGAATAATAGTGTTAATGAGTCTATGTGTTTTTTATCGGTATATAGCATTTAGTACAATATGTCAAATAAGTTTTTCATTTTTTTGTTGTCTTTGTTTAGATCTTTATCTAGGCTGTCTATTTTTTTGTTATCATATGTTTTACAAGGCATCATTGTTTATAGTAATAGGAATATGAATACATATATTTTTTGGTTTACAGGATTTAAGATGTTATTTTTTTATATATTTTTGTGGTTGTATTTTAGCAAG
>M01075:27:000000000-A4DAU:1:1101:8689:8462 1:N:0:9
AAAGTACACAGTTTGGGTTACACATTTGATTACCGGATGCGATGGAAGGACCAATACCTGTCTCTGCATTAATACATGCTGCCACGTTAGTTGTATGTGGAATAATATTAGGTAGTTTTGTATTTTGATGTTTTGAATTTTGATTTAGCTATTTTTATAGTATAATTTGTTGAGCAGTTGGAATAATAGTGTTAATGAGTCTATGTGTTTTTTATCGGTATATAGCATTTAGTACAATATGTCAAATAAGTTTTTCATTTTTTTGTTGTCTTTGTTTAGATCTTTATCTAGGCTGTCTATTTTTTTGTTATCATATGTTTTACAAGGCATCATTGTTTATAGTAATAGGAATATGAATACATATATTTTTTGGTTTACAGGATTTAAGATGTTATTTTTTTATATATTTTTGTGGTTGTATTTTAGCAAG
>M01075:27:000000000-A4DAU:1:1101:17009:8487 1:N:0:9
AGAGTACACAGTTTGGATTACACATTTGATTACCGGATGCGATGGAAGGACCAATACCTGTCTCTGCATTAATACATGCTGCCACGTTAGTTGTATGTGGAATAATATTAGGTAGTTTTGTATTTTGATGTTTTGAATTTTGATTTAGCTATTTTTATAGTATAATTTGTTGAGCAGTTGGAATAATAGTGTTAATGAGTCTATGTGTTTTTTATCGGTATATAGCATTTAGTACAATATGTCAAATAAGTTTTTCATTTTTTTGTTGTCTTTGTTTAGATCTTTATCTAAGCTGTCTATTTTTTTGTTATCATATGTTTTACAAGGCATCATTGTTTATAGTAATAGGAATATGAATACATATATTTTTTGGTTTACAGGATTTAAGATGTTATTTTTTTATATATTTTTGTGGTTGTATCTTAGCAAG
>M01075:27:000000000-A4DAU:1:1101:20152:8494 1:N:0:9
AGAGTACACAGTTTGGGTTACACATTTGATTACCGGATGCGATGGAAGGACCAATACCTGTCTCTGCATTAATACATGCTGCCACGTTAGTTGTATGTGGAATAATATTAGGTAGTTTTGTATTTTGATGTTTTGAATTTTGATTTAGCTATTTTTATAGTATAATTTGTTGAGCAGTTGGAATAATAGTGTTAATGAGTCTATGTGTTTTTTATCGGTATATAGCATTTAGTACAATATGTCAAATAAGTTTTTCATTTTTTTGTTGTCTTTGTTTAGATCTTTATCTAGGCTGTCTATTTTTTTGTTATCATATGTTTTACAAGGCATCATTGTTTATAGTAATAGGAATATGAATACATATATTTTTTGGTTTACAGGATTTAAGATGTTATTTTTTTATATATTTTTGTGGTTGTATTTTAGCAAG
>M01075:27:000000000-A4DAU:1:1101:25553:8498 1:N:0:9
AGAGTACACAGTTTGGATTACACATTTGATTACCGGATGCGATGGAAGGACCAATACCTGTCTCTGCATTAATACATGCTGCCACGTTAGTTGTATGTGGAATAATATTAGGTAGTTTTGTATTTTGATGTTTTGAATTTTGATTTAGCTATTTTTATAGTATAATTTGTTGAGCAGTTGGAATAATAGTGTTAATGAGTCTATGTGTTTTTTATCGGTATATAGCATTTAGTACAATATGTCAAATAAGTTTTTCATTTTTTTGTTGTCTTTGTTTAGGTCTTTATCTAGGCTGTCTATTTTTTTGTTATCATATGTTTTACAAGGCATCATTGTTTATAGTAATAGGAATATGAATACATATATTTTTTGGTTTACAGGATTTAAGATGTTATTTTTTTATATATTTTTGTGGTTGTATTTTAGCAAG
>M01075:27:000000000-A4DAU:1:1101:12877:8504 1:N:0:9
AAAGTACACAGTTTGGGTTACACATTTGATTACCGGATGCGATGGAAGGACCAATACCTGTCTCTGCATTAATACATGCTGCCACGTTAGTTGTATGTGGAATAATATTAGGTAGTTTTGTATTTTGATGTTTTGAATTTTGATTTAGCTATTTTTATAGTATAATTTGTTGAGCAGTTGGAATAATAGTGTTAATGAGTCTATGTGTTTTTTATCGGTATATAGCATTTAGTACAATATGTCAAATAAGTTTTTCATTTTTTTGTTGTCTTTGTTTAGATCTTTATCTAGGCTGTCTATTTTTTTGTTATCATATGTTTTACAAGGCATCATTGTTTATAGTAATAGGAATATGAATACATATATTTTTTGGTTTACAGGATTTAAGATGTTATTTTTTTATATATTTTTGTGGTTGTATTTTAGCAAG
>M01075:27:000000000-A4DAU:1:1101:6908:8504 1:N:0:9
AAAGTACACAGTTTGGATTGCATATTTGATTACCGGATGCGATGGAAGGACCAATACCTGTCTCTGCATTAATACATGCTGCCACGTTAGTTGTATGTGGAATAATATTAGGTAGTTTTGTATTTTGATGTTTTGAATTTTGATTTAGCTATTTTTATAGTATAATTTGTTGAGCAGTTGGAATAATAGTGTTAATGAGTCTATGTGTTTTTTATCGGTATATAGCATTTAGTACAATATGTCAAATAAGTTTTTCATTTTTTTGTTGTCTTTGTTTAGATCTTTATCTAGGCTGTCTATTTTTTTGTTATCATATGTTTTACAAGGCATCATTGTTTATAGTAATAGGAATATGAATACATATATTTTTTGGTTTACAGGATTTAAGATGTTATTTTTTTATATATTTTTGTGGTTGTATCTTAGCAAG
>M01075:27:000000000-A4DAU:1:1101:7951:8508 1:N:0:9
AAAGTACACAGTTTGGGTTACACATTTGATTACCGGATGCGATGGAAGGACCAATACCTGTCTCTGCATTAATACATGCTGCCACGTTAGTTGTATGTGGAATAATATTAGGTAGTTTTGTATTTTGATGTTTTGAATTTTGATTTAGCTATTTTTATAGTATAATTTGTTGAGCAGTTGGAATAATAGTGTTAATGAGTCTATGTGTTTTTTATCGGTATATAGCATTTAGTACAATATGTCAAATAAGTTTTTCATTTTTTTGTTGTCTTTGTTTAGATCTTTATCTAGGCTGTCTATTTTTTTGTTATCATATGTTTTACAAGGCATCATTGTTTATAGTAATAGGAATATGAATACATATATTTTTTGGTTTACAGGATTTAAGATGTTATTTTTTTATATATTTTTGTGGTTGTATTTTAGCAAG
>M01075:27:000000000-A4DAU:1:1101:20165:8508 1:N:0:9
AGAGTACACAGTTTGGGTTACACATTTGATTACCGGATGCGATGGAAGGACCAATACCTGTCTCTGCATTAATACATGCTGCCACGTTAGTTGTATGTGGAATAATATTAGGTAGTTTTGTATTTTGATGTTTTGAATTTTGATTTAGCTATTTTTATAGTATAATTTGTTGAGCAGTTGGAATAATAGTGTTAATGAGTCTATGTGTTTTTTATCGGTATATAGCATTTAGTACAATATGTCAAATAAGTTTTTCATTTTTTTGTTGTCTTTGTTTAGATCTTTATCTAGGCTGTCTATTTTTTTGTTATCATATGTTTTACAAGGCATCATTGTTTATAGTAATAGGAATATGAATACATATATTTTTTGGTTTACAGGATTTAAGATGTTATTTTTTTATATATTTTTGTGGTTGTATTTTAGCAAG
>M01075:27:000000000-A4DAU:1:1101:13012:8508 1:N:0:9
AAAGTACACAGTTTGGATTACACATTTGATTACCGGATGCGATGGAAGGACCAATACCTGTCTCTGCATCAATACATGCTGCCACGTTAGTTGTATGTGGAATAATATTAGGTAGTTTTGTATTTTGATGTTTTGAATTTTGATTTAGCTATTTTTATAGTATAATTTGTTGAGCAGTTGGAATAATAGTGTTAATGAGTCTATGTGTTTTTTATCGGTATATAGCATTTAGTACAATATGTCAAATAAGTTTTTCATTTTTTTGTTGTCTTTGTTTAGATCTTTATCTAGGCTGTCTATTTTTTTGTTATCATATGTTTTACAAGGCATCATTGTTTATAGTAATAGGAATATGAATACATATATTTTTTGGTTTACAGGATTTAAGATGTTATTTTTTTATATATTTTTGTGGTTGTATTTTAGCAAG
>M01075:27:000000000-A4DAU:1:1101:9563:8509 1:N:0:9
AAAGTACACAGTTTGGATTACATATTTGATTACCGGATGCGATGGAAGGACCAATACCTGTCTCTGCATTAATACATGCTGCCACGTTAGTTGTATGTGGAATAATATTAGGTAGTTTTGTATTTTGATGTTTTGAATTTTGATTTAGCTATTTTTATAGTATAATTTGTTGAGCAGTTGGAATAATAGTGTTAATGAGTCTATGTGTTTTTTATCGGTATATAGCATTTAGTACAATATGTCAAATAAGTTTTTCATTTTTTTGTTGTCTTTGTTTAGATCTTTATCTAGGCTGTCTATTTTTTTGTTATCATATGTTTTACAAGGCATCATTGTTTATAGTAATAGGAATATGAATACATATATTTTTTGGTTTACAGGATTTAAGATGTTATTTTTTTATATATTTTTGTGGTTGTATTTTAGCAAG
>M01075:27:000000000-A4DAU:1:1101:9580:8517 1:N:0:9
AAAGTACACAGTTTGGATTACATATTTGATTACCGGATGCGATGGAAGGACCAATACCTGTCTCTGCATTAATACATGCTGCCACGTTAGTTGTATGTGGAATAATATTAGGTAGTTTTGTATTTTGATGTTTTGAATTTTGATTTAGCTATTTTTATAGTATAATTTGTTGAGCAGTTGGAATAATAGTGTTAATGAGTCTATGTGTTTTTTATCGGTATATAGCATTTAGTACAATATGTCAAATAAGTTTTTCATTTTTTTGTTGTCTTTGTTTAGATCTTTATCTAGGCTGTCTATTTTTTTGTTATCATATGTTTTACAAGGCATCATTGTTTATAGTAATAGGAATATGAATACATATATTTTTTGGTTTACAGGATTTAAGATGTTATTTTTTTATATATTTTTGTGGTTGTATTTTAGCAAG
>M01075:27:000000000-A4DAU:1:1101:26277:8537 1:N:0:9
AAAGTACACAGTTTGGATTACACATTTGATTACCGGATGCGATGGAAGGACCAATACCTGTCTCTGCATTAATACATGCTGCCACGTTAGTTGTATGTGGAATAATATTAGGTAGTTTTGTATTTTGATGTTTTGAATTTTGATTTAGCTATTTTTATAGTATAATTTGTTGAGCAGTTGGAATAATAGTGTTAATGAGTCTATGTGTTTTTTATCGGTATATAGCATTTAGTACAATATGTCAAATAAGTTTTTCATTTTTTTGTTGTCTTTGTTTAGATCTTTATCTAGGCTGTCTATTTTTTTGTTATCATATGTTTTACAAGGCATCATTGTTTATAGTAATAGGAATATGAATACATATATTTTTTGGTTTACAGGATTTAAGATGTTATTTTTTTATATATTTTTGTGGTTGTATCTTGGCAAG
>M01075:27:000000000-A4DAU:1:1101:6959:8551 1:N:0:9
AGAGTACACAGTTTGGGTTACATATTTGATTACCGGATGCGATGGAAGGACCAATACCTGTCTCTGCATTAATACATGCTGCCACGTTAGTTGTATGTGGAATAATATTAGGTAGTTTTGTATTTTGATGTTTTGAATTTTGATTTAGCTATTTTTATAGTATAATTTGTTGAGCAGTTGGAATAATAGTGTTAATGAGTCTATGTGTTTTTTATCGGTATATAGCATTTAGTACAATATGTCAAATAAGTTTTTCATTTTTTTGTTGTCTTTGTTTAGATCTTTATCCAGGCTGTCTATTTTTTTGTTATCATATGTTTTACAAGGCATCATTGTTTATAGTAATAGGAATATGAATACATATATTTTTTGGTTTACAGGATTTAAGATGTTATTTTTTTATATATTTTTGTGGTTGTATCTTAGCAAG
>M01075:27:000000000-A4DAU:1:1101:6464:8563 1:N:0:9
AAAGTACACAGTTTGGATTGCGCATTTGATTACCGGATGCGATGGAAGGACCAATACCTGTCTCTGCATTAATACATGCTGCCACGTTAGTTGTATGTGGAATAATATTAGGTAGTTTTGTATTTTGATGTTTTGAATTTTGATTTAGCTATTTTTATAGTATAATTTGTTGAGCAGTTGGAATAATAGTGTTAATGAGTCTATGTGTTTTTTATCGGTATATAGCATTTAGTACAATATGTCAAATAAGTTTTTCATTTTTTTGTTGTCTTTGTTTAGATCTTTATCTAGGCTGTCTATTTTTTTGTTATCATATGTTTTACAAGGCATCATTGTTTATAGTAATAGGAATATGAATACATATATTTTTTGGTTTACAGGATTTAAGATGTTATTTTTTTATATATTTTTGTGGTTGTATTTTAGCAAG
>M01075:27:000000000-A4DAU:1:1101:17720:8568 1:N:0:9
AGAGTACACAGTTTGGATTACACATTTGATTACCGGATGCGATGGAAGGACCAATACCTGTCTCTGCATTAATACATGCTGCCACGTTAGTTGTATGTGGAATAATATTAGGTAGTTTTGTATTTTGATGTTTTGAATTTTGATTTAGCTATTTTTATAGTATAATTTGTTGAGCAGTTGGAATAATAGTGTTAATGAGTCTATGTGTTTTTTATCGGTATATAGCATTTAGTACAATATGTCAAATAAGTTTTTCATTTTTTTGTTGTCTTTGTTTAGATCTTTATCTAGGCTGTCTATTTTTTTGTTATCATATGTTTTACAAGGCATCATTGTTTATAGTAATAGGAATATGAATACATATATTTTTTGGTTTACAGGATTTAAGATGTTATTTTTTTATATATTTTTGTGGTTGTATCTTAGCAAG
>M01075:27:000000000-A4DAU:1:1101:21976:8580 1:N:0:9
AAAGTACACAGTTTGGATTACACATTTGATTACCGGATGCGATGGAAGGACCAATACCTGTCTCTGCATTAGTACATGCTGCCACGTTAGTTGTATGTGGAATAGTATTAGGTAGTTTTGTATTTTGATGTTTTGAATTTTGATTTAGCTATTTTTATAGTATAATTTGTTGAGCAGTTGGAATAATAGTGTTAATGAGTCTATGTGTTTTTTATCGGTATATAGCATTTAGTACAATATGTCAAATAAGTTTTTCATTTTTTTGTTGTCTTTGTTTAGATCTTTATCTAGGCTGTCTATTTTTTTGTTATCATATGTTTTACAAGGCATCATTGTTTATAGTAATAGGAATATGAATACATATATTTTTTGGTTTACAGGATTTAAGATGTTATTTTTTTATATATTTTTGTGGTTGTATCTTGGCAAG
>M01075:27:000000000-A4DAU:1:1101:23487:8586 1:N:0:9
AGAGTACACAGTTTGGATTACACATTTGATTACCGGATGCGATGGAAGGACCAATACCTGTCTCTGCATTAATACATGCTGCCACGTTAGTTGTATGTGGAATAATATTAGGTAGTTTTGTATTTTGATGTTTTGAATTTTGATTTAGCTATTTTTATAGTATAATTTGTTGAGCAGTTGGAATAATAGTGTTAATGAGTCTATGTGTTTTTTATCGGTATATAGCATTTAGTACAATATGTCAAATAAGTTTTTCATTTTTTTGTTGTCTTTGTTTAGATCTTTATCTAGGCTGTCTATTTTTTTGTTATCATATGTTTTACAAGGCATCATTGTTTATAGTAATAGGAATATGAATACATATATTTTTTGGTTTACAGGATTTAAGATGTTATTTTTTTATATATTTTTGTGGTTGTATTTTAGCAAG
>M01075:27:000000000-A4DAU:1:1101:4897:8589 1:N:0:9
AAAGTACACAGTTTGGATTGCACATTTGATTACCGGATGCGATGGAAGGACCAATACCTGTCTCTGCATTAATACATGCTGCCACGTTAGTTGTATGTGGAATAATATTAGGTAGTTTTGTATTTTGATGTTTTGAATTTTGATTTAGCTATTTTTATAGTATAATTTGTTGAGCAGTTGGAATAATAGTGTTAATGAGTCTATGTGTTTTTTATCGGTATATAGCATTTAGTACAATATGTCAAATAAGTTTTTCATTTTTTTGTTGTCTTTGTTTAGATCTTTATCTAGGCTGTCTATTTTTTTGTTATCATATGTTTTACAAGGCATCATTGTTTATAGTAATAGGAATATGAATACATATATTTTTTGGTTTACAGGATTTAAGATGTTATTTTTTTATATATTTTTGTGGTTGTATTTTAGCAAG
>M01075:27:000000000-A4DAU:1:1101:11857:8593 1:N:0:9
AGAGTACACAGTTTGGATTACACATTTGATTACCGGATGCGATGGAAGGACCAATACCTGTCTCTGCATTAATACATGCTGCCACGTTAGTTGTATGTGGAATAATATTAGGTAGTTTTGTATTTTGATGTTTTGAATTTTGATTTAGCTATTTTTATAGTATAATTTGTTGAGCAGTTGGAATAATAGTGTTAATGAGTCTATGTGTTTTTTATCGGTATATAGCATTTAGTACAATATGTCAAATAAGTTTTTCATTTTTTTGTTGTCTTTGTTTAGATCTTTATCTAGGCTGTCTATTTTTTTGTTATCATATGTTTTACAAGGCATCACTGTTTATAGTAATAGGAATATGAATACATATATTTTTTGGTTTACAGGATTTAAGATGTTATTTTTTTATATATTTTTGTGGTTGTATTTTAGCAAG
>M01075:27:000000000-A4DAU:1:1101:25844:8594 1:N:0:9
AAAGTACACAGTTTGGATTACACATTTGATTACCGGATGCGATGGAAGGACCAATACCTGTCTCTGCATTAATACATGCTGCCACGTTAGTTGTATGTGGAATAATATTAGGTAGTTTTGTATTTTGATGTTTTGAATTTTGATTTAGCTATTTTTATAGTATAATTTGTTGAGCAGTTGGAATAATAGTGTTAATGAGTCTATGTGTTTTTTATCGGTATATAGCATTTAGTACAATATGTCAAATAAGTTTTTCATTTTTTTGTTGTCTTTGTTTAGATCTTTATCTAGGCTGTCTATTTTTTTGTTATCATATGTTTTACAAGGCATCATTGTTTATAGTAATAGGAATATGAATACATATATTTTTTGGTTTACAGGATTTAAGATGTTATTTTTTTATATATTTTTGTGGTTGTATTTTAGCAAG
>M01075:27:000000000-A4DAU:1:1101:15632:8597 1:N:0:9
AGAGTACACAGTTTGGATTACACATTTGATTACCGGATGCGATGGAAGGACCAATACCTGTCTCTGCATTAATACATGCTGCCACGTTAGTTGTATGTGGAATAATATTAGGTAGTTTTGTATTTTGATGTTTTGAATTTTGATTTAGCTATTTTTATAGTATAATTTGTTGAGCAGTTGGAATAATAGTGTTAATGAGTCTATGTGTTTTTTATACGGTATATAGCATTTAGTACAATATGTCAAATAAGTTTTTCATTTTTTTGTTGTCTTTGTTTAGATCTTTATCTAGGCTGTCTATTTTTTGTTATCATATGTTTTACAAGGCATCATTGTTTATAGTAATAGGAATATGAATACATATATTTTTTGGTTTACAGGATTTAAGATGTTATTTTTTTATATATTTTTGTGGTTGTATTTTAGCAAG
>M01075:27:000000000-A4DAU:1:1101:24045:8607 1:N:0:9
AAAGTACACAGTTTGGATTACACATTTGATTACCGGATGCGATGGAGGGACCAATACCTGTCTCTGCATTAATACATGCTGCCACGTTAGTTGTATGTGGAATAATATTAGGTAGTTTTGTATTTTGATGTTTTGAATTTTGATTTAGCTATTTTTATAGTATAATTTGTTGAGCAGTTGGAATAATAGTGTTAATGAGTCTATGTGTTTTTTATCGGTATATAGCATTTAGTACAATATGTCAAATAAGTTTTTCATTTTTTTGTTGTCTTTGTTTAGATCTTTATCTAGGCTGTCTATTTTTTTGTTATCATATGTTTTACAAGGCATCATTGTTTATAGTAATAGGAATATGAATACATATATTTTTTGGTTTACAGGATTTAAGATGTTATTTTTTTATATATTTTTGTGGTTGTATTTTAGCAAG
>M01075:27:000000000-A4DAU:1:1101:5521:8613 1:N:0:9
AGAGTACACAGTTTGGATTACACATTTGATTACCGGATGCGATGGAAGGACCAATACCTGTCTCTGCATTAATACATGCTGCCACGTTAGTTGTATGTGGAATAATATTAGGTAGTTTTGTATTTTGATGTTTTGAATTTTGATTTAGCTATTTTTATAGTATAATTTGTTGAGCAGTTGGAGTAATAGTGTTAATGAGTCTATGTGTTTTTTATCGGTATATAGTATTTAGTACAATATGTCAAATAAGTTTTTCATTTTTTTGTTGTCTTTGTTTAGATCTTTATCTAGGCTGTCTATTTTTTTGTTATCATATGTTTTACAAGGCATCATTGTTTATAGTAATAGGAATATGAATACATATATTTTTTGGTTTACAGGATTTAAGATGTTATTTTTTTATATATTTTTGTGGTTGTATCTTAGCAAG
>M01075:27:000000000-A4DAU:1:1101:26396:8617 1:N:0:9
AAAGTACACAGTTTGGATTACACATTTGATTACCGGATGCGATGGAAGGACCAATACCTGTCTCTGCATTAATACATGCTGCCACGTTAGTTGTATGTGGAATAATATTAGGTAGTTTTGTATTTTGATGTTTTGAATTTTGATTTAGCTATTTTTATAGTATAATTTGTTGAGCAGTTGGAATAATAGTGTTAATGAGTCTATGTGTTTTTTATCGGTATATAGCATTTAGTACAATATGTCAAATAAGTTTTTCATTTTTTTGTTGTCTTTGTTTAGATCTTTATCTAGGCTGTCTATTTTTTTGTTATCATATGTTTTACAAGGCATCATTGTTTATAGTAATAGGAATATGAATACATATATTTTTTGGTTTACAGGATTTAAGATGTTATTTTTTTATATATTTTTGTGGTTGTATTTTAGCAAG
>M01075:27:000000000-A4DAU:1:1101:24034:8621 1:N:0:9
AAAGTACACAGTTTGGATTACACATTTGATTACCGGATGCGATGGAGGGACCAATACCTGTCTCTGCATTAATACATGCTGCCACGTTAGTTGTATGTGGAATAATATTAGGTAGTTTTGTATTTTGATGTTTTGAATTTTGATTTAGCTATTTTTATAGTATAATTTGTTGAGCAGTTGGAATAATAGTGTTAATGAGTCTATGTGTTTTTTATCGGTATATAGCATTTAGTACAATATGTCAAATAAGTTTTTCATTTTTTTGTTGTCTTTGTTTAGATCTTTATCTAGGCTGTCTATTTTTTTGTTATCATATGTTTTACAAGGCATCATTGTTTATAGTAATAGGAATATGAATACATATATTTTTTGGTTTACAGGATTTAAGATGTTATTTTTTTATATATTTTTGTGGTTGTATTTTAGCAAG
>M01075:27:000000000-A4DAU:1:1101:8890:8622 1:N:0:9
AGAGTACACAGTTTGGATTACACATTTGATTACCGGATGCGATGGAAGGACCAATACCTGTCTCTGCATTAATACATGCTGCCACGTTAGTTGTATGTGGAATAATATTAGGTAGTTTTGTATTTTGATGTTTTGAATTTTGATTTAGCTATTTTTATAGTATAATTTGTTGAGCAGTTGGAATAATAGTGTTAATGAGTCTATGTGTTTTTTATCGGTATATAGCATTTAGTACAATATGTCAAATAAGTTTTTCATTTTTTTGTTGTCTTTGTTTAGATCTTTATCTAGGCTGTCTATTTTTTTGTTATCATATGTTTTACAAGGCATCATTGTTTATAGTAATAGGAATATGAATACATATATTTTTTGGTTTACAGGATTTAAGATGTTATTTTTTTATATATTTTTGTGGTTGTATTTTAGCAAG
>M01075:27:000000000-A4DAU:1:1101:14233:8629 1:N:0:9
AAAGTACACAGTTTGGGTTACACATTTGATTACCGGATGCGATGGAAGGACCAATACCTGTCTCTGCATTAATACATGCTGCCACGTTAGTTGTATGTGGAATAATATTAGGTAGTTTTGTATTTTGATGTTTTGAATTTTGATTTAGCTATTTTTATAGTATAATTTGTTGAGCAGTTGGAATAATAGTGTTAATGAGTCTATATGTTTTTTATCGGTATATAGCATTTAGTACAATATGTCAAATAAGTTTTTCATTTTTTTGTTGTCTTTGTTTAGATCTTTATCTAGGCTGTCTATTTTTTTGTTATCATATGTTTTACAAGGCATCATTGTTTATAGTAATAGGAATATGAATACATATATTTTTTGGTTTACAGGATTTAAGATGTTATTTTTTTATATATTTTTGTGGTTGTATTTTAGCAAG
>M01075:27:000000000-A4DAU:1:1101:8905:8630 1:N:0:9
AGAGTACACAGTTTGGATTACACATTTGATTACCGGATGCGATGGAAGGACCAATACCTGTCTCTGCATTAATACATGCTGCCACGTTAGTTGTATGTGGAATAATATTAGGTAGTTTTGTATTTTGATGTTTTGAATTTTGATTTAGCTATTTTTATAGTATAATTTGTTGAGCAGTTGGAATAATAGTGTTAATGAGTCTATGTGTTTTTTATCGGTATATAGCATTTAGTACAATATGTCAAATAAGTTTTTCATTTTTTTGTTGTCTTTGTTTAGATCTTTATCTAGGCTGTCTATTTTTTTGTTATCATATGTTTTACAAGGCATCATTGTTTATAGTAATAGGAATATGAATACATATATTTTTTGGTTTACAGGATTTAAGATGTTATTTTTTTATATATTTTTGTGGTTGTATTTTAGCAAG
>M01075:27:000000000-A4DAU:1:1101:13494:8634 1:N:0:9
AAAGTACACAGTTTGGATTGCACATTTGATTACCGGATGCGATAGAAGGACCAATACCTGTCTCTGCATTAATACATGCTGCCACGTTAGTTGTATGTGGAATAATATTAGGTAGTTTTGTATTTTGATGTTTTGAATTTTGATTTAGCTATTTTTATAGTATAATTTGTTGAGCAGTTGGAATAATAGTGTTAATGAGTCTATGTGTTTTTTATCGGTATATAGCATTTAGTACAATATGTCAAATAAGTTTTTCATTTTTTTGTTGTCTTTGTTTAGATCTTTATCTAGGCTGTCTATTTTTTTGTTATCATATGTTTTACAAGGCATCATTGTTTATAGTAATAGGAATATGAATACATATATTTTTTGGTTTACAGGATTTAAGATGTTATTTTTTTATATATTTTTGTGGTTGTATTTTAGCAAG
>M01075:27:000000000-A4DAU:1:1101:5604:8637 1:N:0:9
AAAGTACACAGTTTGGATTACACATTTGATTACCGGATGCGATGGAAGGACCAATACCTGTCTCTGCATTAATACATGCTGCCACGTTAGTTGTATGTGGAATAATATTAGGTAGTTTTGTATTTTGATGTTTTGAATTTTGATTTAGCTATTTTTATAGTATAATTTGTTGAGCAGTTGGAATAATAGTGTTAATGAGTCTATGTGTTTTTTATCGGTATATAGCATTTAGTACAATATGTCAAATAAGTTTTTCATTTTTTTGTTGTCTTTGTTTAGATCTTTATCTAGGCTGTCTATTTTTTTGTTATCATATGTTTTACAAGGCATCATTGTTTATAGTAATAGGAATATGAATACATATATTTTTTGGTTTACAGGATTTAAGATGTTATTTTTTTATATATTTTTGTGGTTGTATTTTAGCAAG
>M01075:27:000000000-A4DAU:1:1101:27731:8638 1:N:0:9
AAAGTACACAGTTTGGATTGCACATTTGATTACCGGATGCGATGGAAGGACCAATACCTGTCTCTGCATTAATACATGCTGCCACGTTAGTTGTATGTGGAATAATATTAGGTAGTTTTGTATTTTGATGTTTTGAATTTTGATTTAGCTATTTTTATAGTATAATTTGTTGAGCAGTTGGAATAATAGTGTTAATGAGTCTATGTGTTTTTTATCGGTATATAGCATTTAGTACAATATGTCAAATAAGTTTTTCATTTTTTTGTTGTCTTTGTTTAGATCTTTATCTAGGCTGTCTATTTTTTTGTTATCATATGTTTTACAAGGCATCATTGTTTATAGTAATAGGAATATGAATACATATATTTTTTGGTTTACAGGATTTAAGATGTTATTTTTTTATATATTTTTGTGGTGGTATTTTAGCAAG
>M01075:27:000000000-A4DAU:1:1101:16255:8639 1:N:0:9
AGAGTACACAGTTTGGATTACACATTTGATTACCGGATGCGATGGAAGGACCAATACCTGTCTCTGCATTAATACATGCTGCCACGTTAGTTGTATGTGGAATAATATTAGGTAGTTTTGTATTTTGATGTTTTGAATTTTGATTTAGCTATTTTTATAGTATAATTTGTTGAGCAGTTGGAATAATAGTGTTAATGAGTCTATGTGTTTTTTATCGGTATATAGCATTTAGTACAATATGTCAAATAAGTTTTTCATTTTTTTGTTGTCTTTGTTTAGATCTTTATCTAGGCTGTCTATTTTTTTGTTATCATATGTTTTACAAGGCATCATTGTTTATAGTAATAGGAATATGAATACATATATTTTTTGGTTTACAGGATTTAAGATGTTATTTTTTTATATATTTTTGTGGTTGTATTTTAGCAAG
>M01075:27:000000000-A4DAU:1:1101:18649:8647 1:N:0:9
AGAGTACACAGTTTGGATTACACATTTGATTACCGGATGCGATGGAAGGACCAATACCTGTCTCTGCATTAATACATGCTGCCACGTTAGTTGTATGTGGAATAATATTAGGTAGTTTTGTATTTTGATGTTTTGAATTTTGATTTAGCTATTTTTATAGTATAATTTGTTGAGCAGTTGGAATAATAGTGTTAATGAGTCTATGTGTTTTTTATCGGTATATAGCATTTAGTACAATATGTCAAATAAGTTTTTCATTTTTTTGTTGTCTTTGTTTAGATCTTTATCTAGGCTGTCTATTTTTTTGTTATCATATGTTTTACAAGGCATCATTGTTTATAGTAATAGGAATATGAATACATATATTTTTTGGTTTACAGGATTTAAGATGTTATTTTTTTATATATTTTTGTGGTTGTATTTTAGCAAG
>M01075:27:000000000-A4DAU:1:1101:22017:8650 1:N:0:9
AGAGTACACAGTTTGGATTACACATTTGATTACCGGATGCGATGGAAGGACCAATACCTGTCTCTGCATTAATACATGCTGCCACGTTAGTTGTATGTGGAATAATATTAGGTAGTTTTGTATTTTGATGTTTTGAATTTTGATTTAGCTATTTTTATAGTATAATTTGTTGAGCAGTTGGAATAATAGTGTTAATGAGTCTATGTGTTTTTTATCGGTATATAGCGTTTAGTACAATATGTCAAATAAGTTTTTCATTTTTTTGTTGTCTTTGTTTAGATCTTTATCTAGGCTGTCTATTTTTTTGTTATCATATGTTTTACAAGGCATCATTGTTTATAGTAATAGGAATATGAATACATATATTTTTTGGTTTACAGGATTTAAGATGTTATTTTTTTATATATTTTTGTGGTTGTATTTTAGCAAG
>M01075:27:000000000-A4DAU:1:1101:27712:8655 1:N:0:9
AAAGTACACAGTTTGGATTGCACATTTGATTACCGGATGCGATGGAAGGACCAATACCTGTCTCTGCATTAATACATGCTGCCACGTTAGTTGTATGTGGAATAATATTAGGTAGTTTTGTATTTTGATGTTTTGAATTTTGATTTAGCTATTTTTATAGTATAATTTGTTGAGCAGTTGGAATAATAGTGTTAATGAGTCTATGTGTTTTTTATCGGTATATAGCATTTAGTACAATATGTCAAATAAGTTTTTCATTTTTTTGTTGTCTTTGTTTAGATCTTTATCTAGGCTGTCTATTTTTTTGTTATCATATGTTTTACAAGGCATCATTGTTTATAGTAATAGGAATATGAATACATATATTTTTTGGTTTACAGGATTTAAGATGTTATTTTTTTATATATTTTTGTGGTGGTATTTTAGCAAG
>M01075:27:000000000-A4DAU:1:1101:21662:8671 1:N:0:9
AGAGTACACAGTTTGGGTTACACATTTGATTACCGGATGCGATGGAAGGACCAATACCTGTCTCTGCATTAATACATGCTGCCACGTTAGTTGTATGTGGAATAATATTAGGTAGTTTTGTATTTTGATGTTTTGAATTTTGATTTAGCTATTTTTATAGTATAATTTGTTGAGCAGTTGGAATAATAGTGTTAATGAGTCTATGTGTTTTTTATCGGTATATAGCATTTAGTACAATATGTCAAATAAGTTTTTCATTTTTTTGTTGTCTTTGTTTAGATCTTTATCTAGGCTGTCTATTTTTTTGTTATCATATGTTTTACAAGGCATCATTGTTTATAGTAATAGGAATATGAATACATATATTTTTTGGTTTACAGGATTTAAGATGTTATTTTTTTATATATTTTTGTGGTTGTATTTTAGCAAG
>M01075:27:000000000-A4DAU:1:1101:16888:8677 1:N:0:9
AAAGTACACAGTTTGGATTACACATTTGATTACCGGATGCGATGGAAGGACCAATACCTGTCTCTGCATTAATACATGCTGCCACGTTAGTTGTATGTGGAATAATATTAGGTAGTTTTGTATTTTGATGTTTTGAATTTTGATTTAGCTATTTTTATAGTATAATTTGTTGAGCAGTTGGAATAATAGTGTTAATGAGTCTATGTGTTTTTTATCGGTATATAGCATTTAGTACAATATGTCGAATAAGTTTTTCATTTTTTTGTTGTCTTTGTTTAGATCTTTATCTAGGCTGTCTATTTTTTTGTTATCATATGTTTTACAAGGCATCATTGTTTATAGTAATAGGAATATGAATACATATATTTTTTGGTTTACAGGATTTAAGATGTTATTTTTTTATATATTTTTGTGGTTGTATTTTAGCAAG
>M01075:27:000000000-A4DAU:1:1101:7689:8704 1:N:0:9
AAAGTACACAGTTTGGATTGCACATTTGATTACCGGATGCGATGGAAGGACCAATACCTGTCTCTGCATTAATACATGCTGCCACGTTAGTTGTATGTGGAATAATATTAGGTAGTTTTGTATTTTGATGTTTTGAATTTTGATTTAGCTATTTTTATAGTATAATTTGTTGAGCAGTTGGAATAATAGTGTTAATGAGTCTATGTGTTTTTTATCGGTATATAGCATTTAGTACAATATGTCAAATAAGTTTTTCATTTTTTTGTTGTCTTTGTTTAGATCTTTATCTAGGCTGTCTATTTTTTTGTTATCATATGTTTTACAAGGCATCATTGTTTATAGTAATAGGAATATGAATACATATATTTTTTGGTTTACAGGATTTAAGATGTTATTTTTTTATATATTTTTGTGGTTGTATTTTAGCAAG
>M01075:27:000000000-A4DAU:1:1101:12924:8714 1:N:0:9
AGAGTACACAGTTTGGGTTACACATTTGATTACCGGATGCGATGGAAGGACCAATACCTGTCTCTGCATTAATACATGCTGCCACGTTAGTTGTATGTGGAATAATATTAGGTAGTTTTGTATTTTGATGTTTTGAATTTTGATTTAGCTATTTTTATAGTATAATTTGTTGAGCAGTTGGAATAATAGTGTTAATGAGTCTATGTGTTTTTTATCGGTATATAGCATTTAGTACAATATGTCAAATAAGTTTTTCATTTTTTTGTTGTCTTTGTTTAGATCTTTATCTAGGCTGTCTATTTTTTTGTTATCATATGTTTTACAAGGCATCATTGTTTATAGTAATAGGAATATGAATACATATATTTTTTGGTTTACAGGATTTAAGATGTTATTTTTTTATATATTTTTGTGGTTGTATTTTAGCAAG
>M01075:27:000000000-A4DAU:1:1101:25875:8723 1:N:0:9
AGAGTACACAGTTTGGATTACACATTTGATTACCGGATGCGATGGAAGGACCAATACCTGTCTCTGCATTAATACATGCTGCCACGTTAGTTGTATGTGGAATAATATTAGGTAGTTTTGTATTTTGATGTTTTGAATTTTGATTTAGCTATTTTTATAGTATAATTTGTTGAGCAGTTGGAATAATAGTGTTAATGAGTCTATGTGTTTTTTATCGGTATATAGCATTTAGTACAATATGTCAAATAAGTTTTTCATTTTTTTGTTGTCTTTGTTTAGATCTTTATCTAGGCTGTCTATTTTTTTGTTATCATATGTTTTACAAGGCATCATTGTTTATAGTAATAGGAATATGAATACATATATTTTTTGGTTTACAGGATTTAAGATGTTATTTTTTTATATATTTTTGTGGTTGTATTTTAGCAAG
>M01075:27:000000000-A4DAU:1:1101:17994:8730 1:N:0:9
AAAGTACACAGTTTGGGTTACACATTTGATTACCGGATGCGATGGAAGGACCAATACCTGTCTCTGCATTAATACATGCTGCCACGTTAGTTGTATGTGGAATAATATTAGGTAGTTTTGTATTTTGATGTTTTGAATTTTGGTTTAGCTATTTTTATAGTATAATTTGTTGAGCAGTTGGAATAATAGTGTTAATGAGTCTATGTGTTTTTTATCGGTATATAGCATTTAGTACAATATGTCAAATAAGTTTTTCATTTTTTTGTTGTCTTTGTTTAGATCTTTATCTAGGCTGTCTATTTTTTTGTTATCATATGTTTTACAAGGCATCATTGTTTATAGTAATAGGAATATGAATACATATATTTTTTGGTTTACAGGATTTAAGATGTTATTTTTTTATATATTTTTGTGGTTGTATTTTAGCAAG
>M01075:27:000000000-A4DAU:1:1101:11090:8744 1:N:0:9
AGAGTACACAGTTTGGATTACACATTTGATTACCGGATGCGATGGAAGGACCAATACCTGTCTCTGCATTAATACATGCTGCCACGTTAGTTGTATGTGGAATAATATTAGGTAGTTTTGTATTTTGATGTTTTGAATTTTGATTTAGCTATTTTTATAGTATAATTTGTTGAGCAGTTGGAATAATAGTGTTAATGAGTCTATGTGTTTTTTATCGGTATATAGCATTTAGTACAATATGTCAAATAAGTTTTTCATTTTTTTGTTGTCTTTGTTTAGATCTTTATCTAGGCTGTCTATTTTTTTGTTATCATATGTTTTACAAGGCATCATTGTTTATAGTAATAGGAATATGAATACATATATTTTTTGGTTTACAGGATTTAAGATGTTATTTTTTTATATATTTTTGTGGTTGTATTTTAGCAAG
>M01075:27:000000000-A4DAU:1:1101:10738:8755 1:N:0:9
AGAGTACACAGTTTGGATTACACATTTGATTACCGGATGCGATGGAAGGACCAATACCTGTCTCTGCATTAATACATGCTGCCACGTTAGTTGTATGTGGAATAATATTAGGTAGTTTTGTATTTTGATGTTTTGAATTTTGATTTAGCTATTTTTATAGTATAATTTGTTGAGCAGTTGGAATAATAGTGTTAATGAGTCTATGTGTTTTTTATCGGTATATAGCATTTAGTACAATATGTCAAATAAGTTTTTCATTTTTTTGTTGTCTTTGTTTAGATCTTTATCTAGGCTGTCTATTTTTTTGTTATCATATGTTTTACAAGGCATCATTGTTTATAGTAATAGGAATATGAATACATATATTTTTTGGTTTACAGGATTTAAGATGTTATTTTTTTATATATTTTTGTGGTTGTATCTTAGCAAG
>M01075:27:000000000-A4DAU:1:1101:12427:8761 1:N:0:9
AAAGTACACAGTTTGGATTACACATTTGATTACCGGATGCGATGGAAGGACCAATACCTGTCTCTGCATTAATACATGCTGCCACGTTAGTTGTATGTGGAATAATATTAGGTAGTTTTGTATTTTGATGTTTTGAATTTTGATTTAGCTATTTTTATAGTATAATTTGTTGAGCAGTTGGAATAATAGTGTTAATGAGTCTATGTGTTTTTTATCGGTATATAGCATTTAGTACAATATGTCAAATAAGTTTTTCATTTTTTTGTTGTCTTTGTTTAGATCTTTATCTAGGCTGTCTATTTTTTTGTTATCATATGTTTTACAAGGCATCATTGTTTATAGTAATAGGAATATGAATACATATATTTTTTGGTTTACAGGATTTAAGATGTTATTTTTTTATATATTTTTGTGGTTGTATTTTAGCAAG
>M01075:27:000000000-A4DAU:1:1101:11086:8761 1:N:0:9
AGAGTACACAGTTTGGATTACACATTTGATTACCGGATGCGATGGAAGGACCAATACCTGTCTCTGCATTAATACATGCTGCCACGTTAGTTGTATGTGGAATAATATTAGGTAGTTTTGTATTTTGATGTTTTGAATTTTGATTTAGCTATTTTTATAGTATAATTTGTTGAGCAGTTGGAATAATAGTGTTAATGAGTCTATGTGTTTTTTATCGGTATATAGCATTTAGTACAATATGTCAAATAAGTTTTTCATTTTTTTGTTGTCTTTGTTTAGATCTTTATCTAGGCTGTCTATTTTTTTGTTATCATATGTTTTACAAGGCATCATTGTTTATAGTAATAGGAATATGAATACATATATTTTTTGGTTTACAGGATTTAAGATGTTATTTTTTTATATATTTTTGTGGTTGTATTTTAGCAAG
>M01075:27:000000000-A4DAU:1:1101:19677:8773 1:N:0:9
AGAGTACACAGTTTGGATTACACATTTGATTACCGGATGCGATGGAAGGACCAATACCTGTCTCTGCATTAATACATGCTGCCACGTTAGTTGTATGTGGAATAATATTAGGTAGTTTTGTATTTTGATGTTTTGAATTTTGATTTAGCTATTTTTATAGTATAATTTGTTGAGCAGTTGGAATAATAGTGTTAATGAGTCTATGTGTTTTTTATCGGTATATAGCATTTAGTACAATATGTCAAATAAGTTTTTCATTTTTTTGTTGTCTTTGTTTAGATCTTTATCTAGGCTGTCTATTTTTTTGTTATCATATGTTTTACAAGGCATCATTGTTTATAGTAATAGGAATATGAATACATATATTTTTTGGTTTACAGGATTTAAGATGTTATTTTTTTATATATTTTTGTGGTTGTATCTTGGCAAG
>M01075:27:000000000-A4DAU:1:1101:14393:8786 1:N:0:9
AGAGTACACAGTTTGGACTACACATTTGATTACCGGATGCGATGGAAGGACCAATACCTGTCTCTGCATTAATACATGCTGCCACGTTAGTTGTATGTGGAATAATATCAGGTAGTTTTGTATTTTGATGTTTTGAATTTTGATCTAGCTATTTTTATAGTATAACTTGTTGAGCAGTTGGAATAATAGTGTTAATGAGTCTATGTGTTTTTTATCGGTATATAGCATTTAGTACAATATGTCAAATAAGTTTTTCATTTTTTTGTTGTCTTTGTTTAGATCTTTATCTAGGCTGTCTATTTTTTTGTTATCATATGTTTTACAAGGCATCATTGTTTATAGTAATAGGAATATGAATACATATATTTTTTGGTTTACAGGATTTAAGATGTTATTTTTTTATATATTTTTGTGGTTGTATTTTAGCAAG
>M01075:27:000000000-A4DAU:1:1101:14026:8812 1:N:0:9
AAAGTACACAGTTTGGATTGCACATTTGATTACCGGATGCGATGGAAGGACCAATACCTGTCTCTGCATTAATACATGCTGCCACGTTAGTTGTATGTGGAATAATATTAGGTAGTTTTGTATTTTGATGTTTTGAATTTTGATTTAGCTATTTTTATAGTATAATTTGTTGAGCAGTTGGAATAATAGTGTTAATGAGTCTATGTGTTTTTTATCGGTATATAGCATTTAGTACAATATGTCAAATAAGTTTTTCATTTTTTTGTTGTCTTTGTTTAGATCTTTATCTAGGCTGTCTATTTTTTTGTCATCATATGTTTTACAAGGCATCATTGTTTATAGTAATAGGAATATGAATACATATATTTTTTGGTTTACAGGATTTAAGATGTTATTTTTTTATATATTTTTGTGGTTGTATTTTAGCAAG
>M01075:27:000000000-A4DAU:1:1101:10616:8818 1:N:0:9
AAAGTACACAGTTTGGATTGCACATTTGATTACCGGATGCGATGGAAGGACCAATACCTGTCTCTGCATTAATACATGCTGCCACGTTAGTTGTATGTGGAATAATATTAGGTAGTTTTGTATTTTGATGTTTTGAATTTTGATTTAGCTATTTTTATAGTATAATTTGTTGAGCAGTTGGAATAATAGTGTTAATGAGTCTATGTGTTTTTTATCGGTATATAGCATTTAGTACAATATGTCAAATAAGTTTTTCATTTTTTTGTTGTCTTTGTTTAGATCTTTATCTAGGCTGTCTATTTTTTTGTTATCATATGTTTTACAAGGCATCATTGTTTATAGTAATAGGAATATGAATACATATATTTTTTGGTTTACAGGATTTAAGATGTTATTTTTTTATATATTTTTGTGGTTGTATTTTAGCAAG
>M01075:27:000000000-A4DAU:1:1101:14013:8826 1:N:0:9
AAAGTACACAGTTTGGATTGCACATTTGATTACCGGATGCGATGGAAGGACCAATACCTGTCTCTGCATTAATACATGCTGCCACGTTAGTTGTATGTGGAATAATATTAGGTAGTTTTGTATTTTGATGTTTTGAATTTTGATTTAGCTATTTTTATAGTATAATTTGTTGAGCAGTTGGAATAATAGTGTTAATGAGTCTATGTGTTTTTTATCGGTATATAGCATTTAGTACAATATGTCAAATAAGTTTTTCATTTTTTTGTTGTCTTTGTTTAGATCTTTATCTAGGCTGTCTATTTTTTTGTCATCATATGTTTTACAAGGCATCATTGTTTATAGTAATAGGAATATGAATACATATATTTTTTGGTTTACAGGATTTAAGATGTTATTTTTTTATATATTTTTGTGGTTGTATTTTAGCAAG
>M01075:27:000000000-A4DAU:1:1101:12994:8838 1:N:0:9
AAAGTACACAGTTTGGGTTACACATTTGATTACCGGATGCGATGGAAGGACCAATACCTGTCTCTGCATTAATACATGCTGCCACGTTAGTTGTATGTGGAATAATATTAGGTAGTTTTGTATTTTGATGTTTTGAATTTTGATTTAGCTATTTTTATAGTATAATTTGTTGAGCAGTTGGAATAATAGTGTTAATGAGTCTATGTGTTTTTTATCGGTATATAGCATTTAGTACAATATGTCAAATAAGTTTTTCATTTTTTTGTTGTCTTTGTTTAGATCTTTATCTAGGCTGTCTATTTTTTTGTTATCATATGTTTTACAAGGCATCATTGTTTATAGTAATAGGAATATGAATACATATATTTTTTGGTTTACAGGATTTAAGATGTTATTTTTTTATATATTTTTGTGGTTGTATCTTGGCAAG
>M01075:27:000000000-A4DAU:1:1101:13651:8839 1:N:0:9
AAAGTACACAGTTTGGGTTGCATATTTGATTACCGGATGCGATGGAAGGACCAATACCTGTCTCTGCATTAATACATGCTGCCACGTTAGTTGTATGTGGAATAATATTAGGTAGTTTTGTATTTTGATGTTTTGAATTTTGATTTAGCTATTTTTATAGTATAATTTGTTGAGCAGTTGGAATAATAGTGTTAATGAGTCTATGTGTTTTTTATCGGTATATAGCATTTAGTACAATATGTCAAATAAGTTTTTCATTTTTTTGTTGTCTTTGTTTAGATCTTTATCTAGGCTGTCTATTTTTTTGTTATCATATGTTTTACAAGGCATCATTGTTTATAGTAATAGGAATATGAATACATATATTTTTTGGTTTACAGGATTTAAGATGTTATTTTTTTATATATTTTTGTGGTTGTATTTTAGCAAG
>M01075:27:000000000-A4DAU:1:1101:17861:8844 1:N:0:9
AAAGTACACAGTTTGGGTTACACATTTGATTACCGGATGCGATGGAAGGACCAATACCTGTCTCTGCATTAATACATGCTGCCACGTTAGTTGTATGTGGAATAATATTAGGTAGTTTTGTATTTTGATGTTTTGAATTTTGATTTAGCTATTTTTATAGTATAATTTGTTGAGCAGTTGGAATAATAGTGTTAATGAGTCTATGTGTTTTTTATCGGTATATAGCATTTAGTACAATATGTCAAATAAGTTTTTCATTTTTTTGTTGTCTTTGTTTAGATCCTTATCTAGGCTGTCTATTTTTTTGTTATCATATGTTTTACAAGGCATCATTGTTTATAGTAATAGGAATATGAATACATATATTTTTTGGTTTACGGGATTTAAGATGTTATTTTTTTATATATTTTTGTGGTTGTATTTTAGCAAG
>M01075:27:000000000-A4DAU:1:1101:27253:8880 1:N:0:9
AAAGTACACAGTTTGGATTACACATTTGATTACCGGATGCGATGGAAGGACCAATACCTGTCTCTGCATTAATACATGCTGCCACGTTAGTTGTATGTGGAATAATATTAGGTAGTTTTGTATTTTGATGTTTTGAATTTTGATTTAGCTATTTTTATAGTATAATTTGTTGAGCAGTTGGAATAATAGTGTTAATGAGTCTATGTGTTTTTTATACGGTATATAGCATTTAGTACAATATGTCAAATAAGTTTTTCATTTTTTTGTTGTCTTTGTTTAGATCTTTATCTAGGCTGTCTATTTTTTGTTATCATATGTTTTACAAGGCATCATTGTTTATAGTAATAGGAATATGAATACATATATTTTTTGGTTTACAGGATTTAAGATGTTATTTTTTTATATATTTTTGTGGTTGTATTTTAGCAAG
>M01075:27:000000000-A4DAU:1:1101:10690:8884 1:N:0:9
AAAGTACACAGTTTGGGTTGCACATTTGATTACCGGATGCGATGGAAGGACCAATACCTGTCTCTGCATTAATACATGCTGCCACGTTAGTTGTATGTGGAATAATATTAGGTAGTTTTGTATTTTGATGTTTTGAATTTTGATTTAGCTATTTTTATAGTATAATTTGTTGAGCAGTTGGAATAATAGTGTTAATGAGTCTATGTGTTTTTTATCGGTATATAGCATTTAGTACAATATGTCAAATAAGTTTTTCATTTTTTTGTTGTCTTTGTTTAGATCTTTATCTAGGCTGTCTATTTTTTTGTTATCATATGTTTTACAAGGCATCATTGTTTATAGTAATAGGAATATGAATACAGATATTTTTTGGTTTACAGGATTTAAGATGTTATTTTTTTATATATTTTTGTGGTTGTATTTTGGCAAG
>M01075:27:000000000-A4DAU:1:1101:21997:8888 1:N:0:9
AAAGTACACAGTTTGGATTGCACATTTGATTACCGGATGCGATGGAAGGACCAATACCTGTCTCTGCATTAATACATGCTGCCACGTTAGTTGTATGTGGAATAATATTAGGTAGTTTTGTATTTTGATGTTTTGAATTTTGATTTAGCTATTTTTATAGTATAATTTGTTGAGCAGTTGGAATAATAGTGTTAATGAGTCTATGTGTTTTTTATCGGTATATAGCATTTAGTACAATATGTCAAATAAGTTTTTCATTTTTTTGTTGTCTTTGTTTAGATCTTTATCTAGGCTGTCTATTTTTTTGTTATCATATGTTTTACAAGGCATCATTGTTTATAGTAATAGGAATATGAATACATATATTTTTTGGTTTACAGGATTTAAGATGTTATTTTTTTATATATTTTTGTGGTTGTATTTTAGCAAG
>M01075:27:000000000-A4DAU:1:1101:25794:8894 1:N:0:9
AAAGTACACAGTTTGGATTACACATTTGATTACCGGATGCGATGGAAGGACCAATACCTGTCTCTGCATTAATACATGCTGCCACGTTAGTTGTATGTGGAATAATATTAGGTAGTTTTGTATTTTGATGTTTTGAATTTTGATTTAGCTATTTTTATAGTATAATTTGTTGAGCAGTTGGAATAATAGTGTTAATGAGTCTATGTGTTTTTTATCGGTATATAGCATTTAGTACAATATGTCAAATAAGTTTTTCATTTTTTTGTTGTCTTTGTTTAGATCTTTATCTAGGCTGTCTATTTTTTTGTTATCATATGTTTTACAAGGCATCATTGTTTATAGTAATAGGAATATGAATACATATATTTTTTGGTTTACAGGATTTAAGATGTTATTTTTTTATATATTTTTGTGGTTGTATTTTAGCAAG
>M01075:27:000000000-A4DAU:1:1101:18597:8915 1:N:0:9
AAAGTACACAGTTTGGATTACACATTTGATTACCGGATGCGATGGAAGGACCAATACCTGTCTCTGCATTAATACATGCTGCCACGTTAGTTGTATGTGGAATAATATTAGGTAGTTTTGTATTTTGATGTTTTGAATTTTGATTTAGCTATTTTTATAGTATAATTTGTTGAGCAGTTGGAATAATAGTGTTAATGAGTCTATGTGTTTTTTATCGGTATATAGCATTTAGTACAATATGTCAAATAAGTTTTTCATTTTTTTGTTGTCTTTGTTTAGATCTTTATCTAGGCTGTCTATTTTTTTGTTATCATATGTTTTACAAGGCATCATTGTTTATAGTAATAGGAATATGAATACATATATTTTTTGGTTTACAGGATTTAAGATGTTATTTTTTTATATATTTTTGTGGTTGTATTTTAGCAAG
>M01075:27:000000000-A4DAU:1:1101:26715:8941 1:N:0:9
AGAGTACACAGTTTGGATTACACATTTGATTACCGGATGCGATGGAAGGACCAATACCTGTCTCTGCATTAATACATGCTGCCACGTTAGTTGTATGTGGAATAATATTAGGTAGTTTTGTATTTTGATGTTTTGAATTTTGATTTAGCTATTTTTATAGTATAATTTGTTGAGCAGTTGGAATAATAGTGTTAATGAGTCTATGTGTTTTTTATCGGTATATAGCATTTAGTACAATATGTCAAATAAGTTTTTCATTTTTTTGTTGTCTTTGTTTAGATCTTTATCTAGGCTGTCTATTTTTTTGTTATCATATGTTTTACAAGGCATCATTGTTTATAGTAATAGGAATATGAATACATATATTTTTTGGTTTACAGGATTTAAGATGTTATTTTTTTATATATTTTTGTGGTTGTATTTTAGCAAG
>M01075:27:000000000-A4DAU:1:1101:14486:8974 1:N:0:9
GTACACAGTTTGGATTACACATTTGATTACCGGATGCGATGGAAGGACCAATACCTGTCTCTGCATTAATACATGCTGCCACGTTAGTTGTATGTGGAATAATATTAGGTAGTTTTGTATTTTGATGTTTTGAATTTTGATTTAGCTATTTTTATAGTATAATTTGTTGAGCAGTTGGAATAATAGTGTTAATGAGTCTATGTGTTTTTTATAATCGGTATATAGCATTTAGTACAATATGTCAAATAAGTTTTTCATTTTTTTGTTGTCTTTGTTTAGATCTTTATCTAGGCTGTCTATTTTTTTGTTATCATATGTTTTACAAGGCATCATTGTTTATAGTAATAGGAATATGAATACATATATTTTTTGGTTTACAGGATTTAAGATGTTATTTTTTTATATATTTTTGTGGTTGTATTTTAGCAAG
>M01075:27:000000000-A4DAU:1:1101:6843:8987 1:N:0:9
AAAGTACACAGTTTGGATTACACATTTGATTACCGGATGCGATGGAAGGACCAATACCTGTCTCTGCATTAATACATGCTGCCACGTTAGTTGTATGTGGAATAATATTAGGTAGTTTTGTATTTTGATGTTTTGAATTTTGATTTAGCTATTTTTATAGTATAATTTGTTGAGCAGTTGGAATAATAGTGTTAATGAGTCTATGTGTTTTTTATCGGTATATAGCATTTAGTACAATATGTCAAATAAGTTTTTCATTTTTTTGTTGTCTTTGTTTAGATCTTTATCTAGGCTGTCTATTTTTTTGTTATCATATGTTTTACAAGGCATCATTGTTTATAGTAATAGGAATATGAATACATATATTTTTTGGTTTACAGGATTTAAGATGTTATTTTTTTATATATTTTTGTGGTTGTATTTTAGCAAG
>M01075:27:000000000-A4DAU:1:1101:14473:8992 1:N:0:9
AAAGTACACAGTTTGGATTACACATTTGATTACCGGATGCGATGGAAGGACCAATACCTGTCTCTGCATTAATACATGCTGCCACGTTAGTTGTATGTGGAATAATATTAGGTAGTTTTGTATTTTGATGTTTTGAATTTTGATTTAGCTATTTTTATAGTATAATTTGTTGAGCAGTTGGAATAATAGTGTTAATGAGTCTATGTGTTTTTTATCGGTATATAGCATTTAGTACAATATGTCAAATAAGTTTTTCATTTTTTTGTTGTCTTTGTTTAGATCTTTATCTAGGCTGTCTATTTTTTTGTTATCATATGTTTTACAAGGCATCATTGTTTATAGTAATAGGAATATGAATACATATATTTTTTGGTTTACAGGATTTAAGATGTTATTTTTTTATATATTTTTGTGGTTGTATTTTAGCAAG
>M01075:27:000000000-A4DAU:1:1101:22633:9015 1:N:0:9
AGAGTACACAGTTTGGATTACACATTTGATTACCGGATGCGATGGAAGGACCAATACCTGTCTCTGCATTAATACATGCTGCCACGTTAGTTGTATGTGGAATAATATTAGGTAGTTTTGTATTTTGATGTTTTGAATTTTGATTTAGCTATTTTTATAGTATAATTTGTTGAGCAGTTGGAATAATAGTGTTAATGAGTCTATGTGTTTTTTATCGGTATATAGCATTTAGTACAATATGTCAAATAAGTTTTTCATTTTTTTGTTGTCTTTGTTTAGATCTTTATCTAGGCTGTCTATTTTTTTGTTATCATATGTTTTACAAGGCATCATTGTTTATAGTAATAGGAATATGAATACATATATTTTTTGGTTTACAGGATTTAAGATGTTATTTTTTTATATATTTTTGTGGTTGTATTTTGGCAGG
>M01075:27:000000000-A4DAU:1:1101:8414:9034 1:N:0:9
AAAGTACACAGTTTGGATTACACATTTGATTACCGGATGCGATGGAAGGACCAATACCTGTCTCTGCATTAATACATGCTGCCACGTTAGTTGTATGTGGAATAATATTAGGTAGTTTTGTATTTTGATGTTTTGAATTTTGATTTAGCTATTTTTATAGTATAATTTGTTGAGCAGTTGGAATAATAGTGTTAATGAGTCTATGTGTTTTTTATCGGTATATAGCATTTAGTACAATATGTCAAATAAGTTTTTCATTTTTTTGTTGTCTTTGTTTAGATCTTTATCTAGGCTGTCTATTTTTTTGTTATCATATGTTTTACAAGGCATCATTGTTTATAGTAATAGGAATATGAATACATATATTTTTTGGTTTACAGGATTTAAGATGTTATTTTTTTATATATTTTTGTGGTTGTATCTTGGCAAG
>M01075:27:000000000-A4DAU:1:1101:14010:9034 1:N:0:9
AAAGTACACAGTTTGGGTTACATATTTGATTACCGGATGCGATGGAAGGACCAATACCTGTCTCTGCATTAATACATGCTGCCACGTTAGTTGTATGTGGAATAATGTTAGGTAGTTTTGTATTTTGATGTTTTGAATTTTGATTTAGCTATTTTTATAGTATAATTTGTTGAGCAGTTGGAATAATAGTGTTAATGAGTCTATGTGTTTTTTATCGGTATATAGCATTTAGTACAATATGTCAAATAAGTTTTTCATTTTTTTGTTGTCTTTGTTTAGATCTTTATCTAGGCTGTCTATTTTTTTGTTATCATATGTTTTACAAGGCATCATTGTTTATAGTAATAGGAATATGAATACATATATTTTTTGGGTTACAGGATTTAAGATGTTATTTTTTTATATATTTTTGTGGTTGTATTTTAGCAAG
>M01075:27:000000000-A4DAU:1:1101:10695:9037 1:N:0:9
AAAGTACACAGTTTGGATTACATATTTGATTACCGGATGCGATGGAAGGACCAATACCTGTCTCTGCATTAATACATGCTGCCACGTTAGTTGTATGTGGAATAATATTAGGTAGTTTTGTATTTTGATGTTTTGAATTTTGATTTAGCTATTTTTATAGTATAATTTGTTGAGCAGTTGGAATAATAGTGTTAATGAGTCTATGTGTTTTTTATCGGTATATAGCATTTAGTACAATATGTCAAATAAGTTTTTCATTTTTTTGTTGTCTTTGTTTAGATCTTTATCTAGGCTGTCTATTTTTTTGTTATCATATGTTTTACAAGGCATCATTGTTTATAGTAATAGGAATATGAATACATATATTTTTTGGTTTACAGGATTTAAGATGTTATTTTTTTATATATTTTTGTGGTTGTATCTTAGCAAG
>M01075:27:000000000-A4DAU:1:1101:9070:9049 1:N:0:9
AAAGTACACAGTTTGGATTGCACATTTGATTACCGGATGCGATGGAAGGACCAATACCTGTCTCTGCATTAATACATGCTGCCACGTTAGTTGTATGTGGAATAATATTAGGTAGTTTTGTATTTTGATGTTTTGAATTTTGATTTAGCTATTTTTATAGTATAATTTGTTGAGCAGTTGGAATAATAGTGTTAATGAGTCTATGTGTTTTTTATCGGTATATAGCATTTAGTACAATATGTCAAATAAGTTTTTCATTTTTTTGTTGTCTTTGTTTAGATCTTTATCTAGGCTGTCTATTTTTTTGTTATCATATGTTTTACAAGGCATCATTGTTTATAGTAATAGGAATATGAATACATATATTTTTTGGTTTACAGGATTTAAGATGTTATTTTTTTATATATTTTTGTGGTTGTATTTTAGCAAG
>M01075:27:000000000-A4DAU:1:1101:21362:9050 1:N:0:9
AAAGTACACAGTTTGGGTTACACATTTGATTACCGGATGCGATGGAAGGACCAATACCTGTCTCTGCATTAATACATGCTGCCACGTTAGTTGTATGTGGAATAATATTAGGTAGTTTTGTATTTTGATGTTTTGAATTTTGATTTAGCTATTTTTATAGTATAATTTGTTGAGCAGTTGGAATAATAGTGTTAATGAGTCTATGTGTTTTTTATCGGTATATAGCATTTAGTACAATATGTCAAATAAGTTTTTCATTTTTTTGTTGTCTTTGTTTAGATCTTTATCTAGGCTGTCTATTTTTTTGTTATCATATGTTTTACAAGGCATCATTGTTTATAGTAATAGGAATATGAATACATATATTTTTTGGTTTACAGGATTTAAGATGTTATTTTTTTATATATTTTTGTGGTTGTATTTTAGCAAG
>M01075:27:000000000-A4DAU:1:1101:25314:9052 1:N:0:9
AGAGTACACAGTTTGGGTTGCACATTTGATTACCGGATGCGATGGAAGGACCAATACCTGTCTCTGCATTAATACATGCTGCCACGTTAGTTGTATGTGGAATAATACTAGGTAGTTTTGTATTTTGATGTTTTGAATTTTGATTTAGCTATTTTTATAGTATAATTTGTTGAGCAGTTGGAATAATAGTGTTAATGAGTCTATGTGTTTTTTATCGGTATATAGCATTTAGTACAATATGTCAAATAAGTTTTTCATTTTTTTGTTGTCTTTGTTTAGATCTTTATCTAGGCTGTCTATTTTTTTGTTATCATATGTTTTACAAGGCATCATTGTTTATAGTAATAGGAATATGAATACATATATTTTTTGGTTTACAGGATTTAAGATGTTATTTTTTTATATATTTTTGTGGTTGTATTTTAGCAAG
>M01075:27:000000000-A4DAU:1:1101:25180:9056 1:N:0:9
AAAGTACACAGTTTGGATTACACATTTGATTACCGGATGCGATGGAAGGACCAATACCTGTCTCTGCATTAATACATGCTGCCACGTTAGCTGTATGTGGAATAATATTAGGTAGTTTTGTATTTTGATGTTTTGAATTTTGATTTAGCTATTTTTATAGTATAATTTGTTGAGCAGTTGGAATAATAGTGTTAATGAGTCTATGTGTTTTTTATCGGTATATAGCATTTAGTACAATATGTCAAATAAGTTTTTCATTTTTTTGTTGTCTTTGTTTAGATCTTTATCTAGGCTGTCTATTTTTTTGTTATCATATGTTTTACAAGGCATCATTGTTTATAGTAATAGGAATATGAATACATATATTTTTTGGTTTACAGGATTTAAGATGTTATTTTTTTATATATTTTTGTGGTTGTATTTTAGCAAG
>M01075:27:000000000-A4DAU:1:1101:13699:9061 1:N:0:9
AAAGTACACAGTTTGGATTACACATTTGATTACCGGATGCGATGGAAGGACCAATACCTGTCTCTGCATTAATACATGCTGCCACGTTAGTTGTATGTGGAATAATATTAGGTAGTTTTGTATTTTGATGTTTTGAATTTTGATTTAGCTATTTTTATAGTATAATTTGTTGAGCAGTTGGAATAATAGTGTTAATGAGTCTATGTGTTTTTATACGGTATATAGCATTTAGTACAATATGTCAAATAAGTTTTTCATTTTTTTGTTGTCTTTGTTTAGATCTTTATCTAGGCTGTCTATTTTTTTGTTATCATATGTTTTACAAGGCATCATTGTTTATAGTAATAGGAATATGAATACATATATTTTTTGGTTTACAGGATTTAAGATGTTATTTTTTTATATATTTTTGTGGTTGTATTTTAGCAAG
>M01075:27:000000000-A4DAU:1:1101:25300:9066 1:N:0:9
AGAGTACACAGTTTGGGTTGCACATTTGATTACCGGATGCGATGGAAGGACCAATACCTGTCTCTGCATTAATACATGCTGCCACGTTAGTTGTATGTGGAATAATATTAGGTAGTTTTGTATTTTGATGTTTTGAATTTTGATTTAGCTATTTTTATAGTATAATTTGTTGAGCAGTTGGAATAATAGTGTTAATGAGTCTATGTGTTTTTTATCGGTATATAGCATTTAGTACAATATGTCAAATAAGTTTTTCATTTTTTTGTTGTCTTTGTTTAGATCTTTATCTAGGCTGTCTATTTTTTTGTTATCATATGTTTTACAAGGCATCATTGTTTATAGTAATAGGAATATGAATACATATATTTTTTGGTTTACAGGATTTAAGATGTTATTTTTTTATATATTTTTGTGGTTGTATTTTAGCAAG
>M01075:27:000000000-A4DAU:1:1101:25182:9074 1:N:0:9
AAAGTACACAGTTTGGATTACACATTTGATTACCGGATGCGATGGAAGGACCAATACCTGTCTCTGCATTAATACATGCTGCCACGTTAGCTGTATGTGGAATAATATTAGGTAGTTTTGTATTTTGATGTTTTGAATTTTGATTTAGCTATTTTTATAGTATAATTTGTTGAGCAGTTGGAATAATAGTGTTAATGAGTCTATGTGTTTTTTATCGGTATATAGCATTTAGTACAATATGTCAAATAAGTTTTTCATTTTTTTGTTGTCTTTGTTTAGATCTTTATCTAGGCTGTCTATTTTTTTGTTATCATATGTTTTACAAGGCATCATTGTTTATAGTAATAGGAATATGAATACATATATTTTTTGGTTTACAGGATTTAAGATGTTATTTTTTTATATATTTTTGTGGTTGTATTTTAGCAAG
>M01075:27:000000000-A4DAU:1:1101:19275:9089 1:N:0:9
AGAGTACACAGTTTGGATTACACATTTGATTACCGGATGCGATGGAAGGACCAATACCTGTCTCTGCATTAATACATGCTGCCACGTTAGTTGTATGTGGAATAATATTAGGTAGTTTTGTATTTTGATGTTTTGAATTTTGATTTAGCTATTTTTATAGTATAATTTGTTGAGCAGTTGGAGTAATAGTGTTAATGAGTCTATGTGTTTTTTATCGGTATATAGCATTTAGTACAATATGTCAAATAAGTTTTTCATTTTTTTGTTGTCTTTGTTTAGATCTTTATCTAGGCTGTCTATTTTTTTGTTATCATATGTTTTACAAGGCATCATTGTTTATAGTAATAGGAATATGAATACATATATTTTTTGGTTTACAGGATTTAAGATGTTATTTTTTTATATATTTTTGTGGTTGTATTTTAGCAAG
>M01075:27:000000000-A4DAU:1:1101:27601:9097 1:N:0:9
AAAGTACACAGTTTGGATTGCACATTTGATTACCGGATGCGATGGAAGGACCAATACCTGTCTCTGCATTAATACATGCTGCCACGTTAGTTGTATGTGGAATAATATTAGGTAGTTTTGTATTTTGATGTTTTGAATTTTGATTTAGCTATTTTTATAGTATAATTTGTTGAGCAGTTGGAATAATAGTGTTAATGAGTCTATGTGTTTTTTATCGGTATATAGCATTTAGTACAATATGTCAAATAAGTTTTTCATTTTTTTGTTGTCTTTGTTTAGATCTTTATCTAGGCTGTCTATTTTTTTGTTATCATATGTTTTACAAGGCATCATTGTTTATAGTAATAGGAATATGAATACATATATTTTTTGGTTTACAGGATTTAAGATGTTATTTTTTTATATATTTTTGTGGTTGTATCTTGGCAAG
>M01075:27:000000000-A4DAU:1:1101:15327:9115 1:N:0:9
AGAGTACACAGTTTGGATTACACATTTGATTACCGGATGCGATGGAAGGACCAATACCTGTCTCTGCATTAATACATGCTGCCACGTTAGTTGTATGTGGAATAATATTAGGTAGTTTTGTATTTTGATGTTTTGAATTTTGATTTAGCTATTTTTATAGTATAATTTGTTGAGCAGTTGGAATAATAGTGTTAATGAGTCTATGTGTTTTTTATCGGTATATAGCATTTAGTACAATATGTCAAATAAGTTTTTCATTTTTTTGTTGTCTTTGTTTAGATCTTTATCTAGGCTGTCTATTTTTTTGTTATCATATGTTTTACAAGGCATCATTGTTTATAGTAATAGGAATATGGATACATATATTTTTTGGTTTACAGGATTTAAGATGTTATTTTTTTATATATTTTTGTGGTTGTATTTTAGCAAG
>M01075:27:000000000-A4DAU:1:1101:15319:9132 1:N:0:9
AGAGTACACAGTTTGGATTACACATTTGATTACCGGATGCGATGGAAGGACCAATACCTGTCTCTGCATTAATACATGCTGCCACGTTAGTTGTATGTGGAATAATATTAGGTAGTTTTGTATTTTGATGTTTTGAATTTTGATTTAGCTATTTTTATAGTATAATTTGTTGAGCAGTTGGAATAATAGTGTTAATGAGTCTATGTGTTTTTTATCGGTATATAGCATTTAGTACAATATGTCAAATAAGTTTTTCATTTTTTTGTTGTCTTTGTTTAGATCTTTATCTAGGCTGTCTATTTTTTTGTTATCATATGTTTTACAAGGCATCATTGTTTATAGTAATAGGAATATGGATACATATATTTTTTGGTTTACAGGATTTAAGATGTTATTTTTTTATATATTTTTGTGGTTGTATTTTAGCAAG
>M01075:27:000000000-A4DAU:1:1101:11781:9134 1:N:0:9
AGAGTACACAGTTTGGATTACACATTTGATTACCGGATGCGATGGAAGGACCAATACCTGTCTCTGCATTAATACATGCTGCCACGTTAGTTGTATGTGGAATAATATTAGGTAGTTTTGTATTTTGATGTTTTGAATTTTGATTTAGCTATTTTTATAGTATAATTTGTTGAGCAGTTGGAATAATAGTGTTAATGAGTCTATGTGTTTTTTATCGGTATATAGCATTTAGTACAATATGTCAAATAAGTTTTTCATTTTTTTGTTGTCTTTGTTTAGATCTTTATCTAGGCTGTCTATTTTTTTGTTATCATATGTTTTACAAGGCATCATTGTTTATAGTAATAGGAATATGAATACATATATTTTTTGGTTTACAGGATTTAAGATGTTATTTTTTTATATATTTTTGTGGTTGTATTTTGGCAAG
>M01075:27:000000000-A4DAU:1:1101:11796:9148 1:N:0:9
AGAGTACACAGTTTGGATTACACATTTGATTACCGGATGCGATGGAAGGACCAATACCTGTCTCTGCATTAATACATGCTGCCACGTTAGTTGTATGTGGAATAATATTAGGTAGTTTTGTATTTTGATGTTTTGAATTTTGATTTAGCTATTTTTATAGTATAATTTGTTGAGCAGTTGGAATAATAGTGTTAATGAGTCTATGTGTTTTTTATCGGTATATAGCATTTAGTACAATATGTCAAATAAGTTTTTCATTTTTTTGTTGTCTTTGTTTAGATCTTTATCTAGGCTGTCTATTTTTTTGTTATCATATGTTTTACAAGGCATCATTGTTTATAGTAATAGGAATATGAATACATATATTTTTTGGTTTACAGGATTTAAGATGTTATTTTTTTATATATTTTTGTGGTTGTATTTTGGCAAG
>M01075:27:000000000-A4DAU:1:1101:10815:9151 1:N:0:9
AGAGTACACAGTTTGGGCTGCATATTTGATTACCGGATGCGATGGAAGGACCAATACCTGTCTCTGCATTAATACATGCTGCCACGTTAGTTGTATGTGGAATAATATTAGGTAGTTTTGTATTTTGATGTTTTGAATTTTGATTTAGCTATTTTTATAGTATAATTTGTTGAGCAGTTGGAATAATAGTGTTAATGAGTCTATGTGTTTTTTATCGGTATATAGCATTTAGTACAATATGTCAAATAAGTTTTTCATTTTTTTGTTGTCTTTGTTTAGATCTTTATCTAGGCTGTCTATTTTTTTGTTATCATATGTTTTACAAGGCATCATTGTTTATAGTAATAGGAATATGAATACATATATTTTTTGGTTTACAGGATTTAAGATGTTATTTTTTTATATATTTTTGTGGTTGTATTTTAGCAAG
>M01075:27:000000000-A4DAU:1:1101:8766:9178 1:N:0:9
AGAGTACACAGTTTGGATTACACATTTGATTACCGGATGCGATGGAAGGACCAATACCTGTCTCTGCATTAATACATGCTGCCACGTTAGTTGTATGTGGAATAATATTAGGTAGTTTTGTATTTTGATGTTTTGAATTTTGATTTAGCTATTTTTATAGTATAATTTGTTGAGCAGTTGGAATAATAGTGTTAATGAGTCTATGTGTTTTTTATCGGTATATAGCATTTAGTACAATATGTCAAATAAGTTTTTCATTTTTTTGTTGTCTTTGTTTAGATCTTTATCTAGGCTGTCTATTTTTTTGTTATCATATGTTTTACAAGGCATCATTGTTTATAGTAATAGGAATATGAATACATATATTTTTTGGTTTACAGGATTTAAGATGTTATTTTTTTATATATTTTTGTGGTTGTATTTTAGCAAG
>M01075:27:000000000-A4DAU:1:1101:20873:9179 1:N:0:9
AAAGTACACAGTTTGGGTTACACATTTGATTACCGGATGCGATGGAAGGACCAATACCTGTCTCTGCATTAATACATGCTGCCACGTTAGTTGTATGTGGAATAATATTAGGTAGTTTTGTATTTTGATGTTTTGAATTTTGATTTAGCTATTTTTATAGTATAATTTGTTGAGCAGTTGGAATAATAGTGTTAATGAGCCTATGTGTTTTTTATCGGTATATAGCATTTAGTACAATATGTCAAATAAGTTTTTCATTTTTTTGTTGTCTTTGTTTAGATCTTTATCTAGGCTGTCTATTTTTTTGTTATCATATGTTTTACAAGGCATCATTGTTTATAGTAATAGGAATATGAATACATATATTTTTTGGTTTACAGGATTTAAGATGTTATTTTTTTATATATTTTTGTGGTTGTATCTTGGCAAG
>M01075:27:000000000-A4DAU:1:1101:20673:9246 1:N:0:9
AGAGTACACAGTTTGGGTTACACATTTGATTACCGGATGCGATGGAAGGACCAATACCTGTCTCTGCATTAATACATGCTGCCACGTTAGTTGTATGTGGAATAATATTAGGTAGTTTTGTATTTTGATGTTTTGAATTTTGATTTAGCTATTTTTATAGTATAATTTGTTGAGCAGTTGGAATAATAGTGTTAATGAGTCTATGTGTTTTTTATCGGTATATAGCATTTAGTACAATATGTCAAATAAGTTTTTCATTTTTTTGTTGTCTTTGTTTAGATCTTTATCTAGGCTGTCTATTTTTTTGTTATCATATGTTTTACAAGGCATCATTGTTTATAGTAATAGGAATATGAATACATATATTTTTTGGTTTACAGGATTTAAGATGTTATTTTTTTATATATTTTTGTGGTTGTATTTTAGCAAG
>M01075:27:000000000-A4DAU:1:1101:6858:9246 1:N:0:9
AGAGTACACAGTTTGGGTTACACATTTGATTACCGGATGCGATGGAAGGACCAATACCTGTCTCTGCATTAATACATGTTGCCACGTTAGTTGTATGTGGAATAATATTAGGTAGTTTTGTATTTTGATGTTTTGAATTTTGATTTAGCTATTTTTATAGTATAATTTGTTGAGCAGTTGGAATAATAGTGTTAATGAGTCTATGTGTTTTTTATCGGTATATAGCATTTAGTACAATATGTCAAATAAGTTTTTCATTTTTTTGTTGTCTTTGTTTAGATCTTTATCTAGGCTGTCTATTTTTTTGTTATCATATGTTTTACAAGGCATCATTGTTTATAGTAATAGGAATATGAATACATACATTTTTTGGTTTACAGGATTTAAGATGTTATTTTTTTATATATTTTTGTGGTTGTAGTTTGGCAAG
>M01075:27:000000000-A4DAU:1:1101:19501:9264 1:N:0:9
AGAGTACACAGTTTGGATTACACATTTGATTACCGGATGCGATGGAAGGACCAATACCTGTCTCTGCATTAATACATGCTGCCACGTTAGTTGTATGTGGAATAATATTAGGTAGTTTTGTATTTTGATGTTTTGAATTTTGATTTAGCTATTTTTATAGTATAATTTGTTGAGCAGTTGGAATAATAGTGTTAATGAGTCTATGTGTTTTTTATCGGTATATAGCATTTAGTACAATATGTCAAATAAGTTTTTCATTTTTTTGTTGTCTTTGTTTAGATCTTTATCTAGGCTGTCTATTTTTTTGTTATCATATGTTTTACAAGGCATCATTGTTTATAGTAATAGGAATATGAATACATATATTTTTTGGTTTACAGGATTTAAGATGTTATTTTTTTATATATTTTTGTGGTTGTATTTTAGCAAG
>M01075:27:000000000-A4DAU:1:1101:7720:9317 1:N:0:9
AAAGTACACAGTTTGGATTACACATTTGATTACCGGATGCGATGGAAGGACCAATACCTGTCTCTGCATTAATACATGCTGCCACGTTAGTTGTATGTGGAATAATATTAGGTAGTTTTGTATTTTGATGTTTTGAATTTTGATTTAGCTATTTTTATAGTATAATTTGTTGAGCAGTTGGAATAATAGTGTTAATGAGTCTATGTGTTTTTTATCGGTATATAGCATTTAGTACAATATGTCAAATAAGTTCTTCATTTTTTTGTTGTCTTTGTTTAGATCTTTATCTAGGCTGTCTATTTTTTTGTTATCATATGTTTTACAAGGCATCATTGTTTATAGTAATAGGAATATGAATACATATATTTTTTGGTTTACAGGATTTAAGATGTTATTTTTTTATATATTTTTGTGGTTGTATTTTAGCAAG
>M01075:27:000000000-A4DAU:1:1101:18390:9318 1:N:0:9
AGAGTACACAGTTTGGATTACATATTTGATTACCGGATGCGATGGAAGGACCAATACCTGTCTCTGCATTAATACATGCTGCCACGTTAGTTGTATGTGGAATAATATTAGGTAGTTTTGTATTTTGATGTTTTGAATTTTGATTTAGCTATTTTTATAGTATAATTTGTTGAGCAGTTGGAATAATAGTGTTAATGAGTCTATGTGTTTTTTATCGGTATATAGCATTTAGTACAATATGTCAAATAAGTTTTTCATTTTTTTGTTGTCTTTGTTTAGATCTTTATCTAGGCTGTCTATTTTTTTGTTATCATATGTTTTACAAGGCATCATTGTTTATAGTAATAGGAATATGAATACATATATTTTTTGGTTTACAGGATTTAAGATGTTATTTTTTTATATATTTTTGTGGTTGTATTTTAGCAAG
>M01075:27:000000000-A4DAU:1:1101:18408:9324 1:N:0:9
AGAGTACACAGTTTGGATTACATATTTGATTACCGGATGCGATGGAAGGACCAATACCTGTCTCTGCATTAATACATGCTGCCACGTTAGTTGTATGTGGAATAATATTAGGTAGTTTTGTATTTTGATGTTTTGAATTTTGATTTAGCTATTTTTATAGTATAATTTGTTGAGCAGTTGGAATAATAGTGTTAATGAGTCTATGTGTTTTTTATCGGTATATAGCATTTAGTACAATATGTCAAATAAGTTTTTCATTTTTTTGTTGTCTTTGTTTAGATCTTTATCTAGGCTGTCTATTTTTTTGTTATCATATGTTTTACAAGGCATCATTGTTTATAGTAATAGGAATATGAATACATATATTTTTTGGTTTACAGGATTTAAGATGTTATTTTTTTATATATTTTTGTGGTTGTATTTTAGCAAG
>M01075:27:000000000-A4DAU:1:1101:19298:9336 1:N:0:9
AGAGTACACAGTTTGGATTACACATTTGATTACCGGATGCGATGGAAGGACCAATACCTGTCTCTGCATTAATACATGCTGCCACGTTAGTTGTATGTGGAATAATATTAGGTAGTTTTGTATTTTGATGTTTTGAATTTTGATTTAGCTATTTTTATAGTATAATTTGTTGAGCAGTTGGAATAATAGTGTTAATGAGTCTATGTGTTTTTTATCGGTATATAGCATTTAGTACAATATGTCAAATAAGTTTTTCATTTTTTTGTTGTCTTTGTTTAGATCTTTATCTAGGCTGTCTATTTTTTTGTTATCATATGTTTTACAAGGCATCATTGTTTATAGTAATAGGAATATGAATACATATATTTTTTGGTTTACAGGATTTAAGATGTTATTTTTTTATATATTTTTGTGGTTGTATTTTAGCAAG
>M01075:27:000000000-A4DAU:1:1101:8398:9337 1:N:0:9
AAAGTACACAGTTTGGATTACACATTTGATTACCGGATGCGATGGAAGGACCAATACCTGTCTCTGCATTAATACATGCTGCCACGTTAGTTGTATGTGGAATAATATTAGGTAGTTTTGTATTTTGATGTTTTGAATTTTGATTTAGCTATTTTTATAGTATAATTTGTTGAGCAGTTGGAATAATAGTGTTAATGAGTCTATGTGTTTTTTATCGGTATATAGCATTTAGTACAATATGTCAAATAAGTTTTTCATTTTTTTGTTGTCTTTGTTTAGATCTTTATCTAGGCTGTCTATTTTTTTGTTATCATATGTTTTACAAGGCATCATTGTTTATAGTAATAGGAATATGAATACATATATTTTTTGGTTTACAGGATTTAAGATGTTATTTTTTTATATATTTTTGTGGTTGTATTTTAGCAAG
>M01075:27:000000000-A4DAU:1:1101:26979:9345 1:N:0:9
AGAGTACACAGTTTGGATTACACATTTGATTACCGGATGCGATGGAAGGACCAATACCTGTCTCTGCATTAATACATGCTGCCACGTTAGTTGTATGTGGAATAATATTAGGTAGTTTTGTATTTTGATGTTTTGAATTTTGATTTAGCTATTTTTATAGTATAATTTGTTGAGCAGTTGGAATAATAGTGTTAATGAGTCTATGTGTTTTTTATAACGGTATATAGCATTTAGTACAATATGTCAAATAAGTTTTTCATTTTTTTGTTGTCTTTGTTTAGATCTTTATCTAGGCTGTCTATTTTTTTGTTATCATATGTTTTACAAGGCATCATTGTTTATAGTAATAGGAATATGAATACATATATTTTTTGGTTTACAGGATTTAAGATGTTATTTTTTTATATATTTTTGTGGTTGTATTTTGGCG
>M01075:27:000000000-A4DAU:1:1101:27076:9390 1:N:0:9
AGAGTACACAGTTTGGATTACACATTTGATTACCGGATGCGATGGAAGGACCAATACCTGTCTCTGCATTAATACATGCTGCCACGTTAGTTGTATGTGGAATAATATTAGGTAGTTTTGTATTTTGATGTTTTGAATTTTGATTTAGCTATTTTTATAGTATAATTTGTTGAGCAGTTGGAATAATAGTGTTAATGAGTCTATGTGTTTTTTATCGGTATATAGCATTTAGTACAATATGTCAAATAAGTTTTTCATTTTTTTGTTGTCTCTGTTTAGATCTTTATCTAGGCTGTCTATTTTTTTGTTATCATATGTTTTACAAGGCATCATTGTTTATAGTAATAGGAATATGAATACATATATTTTTTGGTTTACAGGATTTAAGATGTTATTTTTTTATATATTTTTGTGGTTGTATTTTAGCAAG
>M01075:27:000000000-A4DAU:1:1101:26535:9391 1:N:0:9
AGAGTACACAGTTTGGATTACACATTTGATTACCGGATGCGATGGAAGGACCAATACCTGCCTCTGCATTAATACATGCTGCCACGTTAGTTGTATGTGGGATAATATTAGGTAGTTTTGTATTTTGATGTTTTGAATTTTGATTTAGCTATTTTTATAGTATAATTTGTTGAGCAGTTGGAATAATAGTGTTAATGAGTCTATGTGTTTTTTATCGGTATATAGCATTTAGTACAATATGTCAAATAAGTTTTTCATTTTTTTGTTGTCTTTGTTTAGATCTTTATCTAGGCTGTCTATTTTTTTGTTATCATATGTTTTACAAGGCATCATTGTTTATAGTAATAGGAATATGAATACATATATTTTTTGGTTTACAGGATTTAAGATGTTATTTTTTTATATATTTTTGTGGTTGTATTTTAGCAAG
>M01075:27:000000000-A4DAU:1:1101:21160:9402 1:N:0:9
AGAGTACACAGTTTGGATTACACATTTGATTACCGGATGCGATGGAAGGACCAATACCTGTCTCTGCATTAATACATGCTGCCACGTTAGTTGTATGTGGAATAATATTAGGTAGTTTTGTATTTTGATGTTTTGAATTTTGATTTAGCTATTTTTATAGTATAATTTGTTGAGCAGTTGGAATAATAGTGTTAATGAGTCTATGTGTTTTTTATCGGTATATAGCATTTAGTACAATATGTCAAATAAGTTTTTCATTTTTTTGTTGTCTTTGTTTAGATCTTTATCTAGGCTGTCTATTTTTTTGTTATCATATGTTTTACAAGGCATCATTGTTTATAGTAATAGGAATATGAATACATATATTTTTTGGTTTACAGGATTTAAGATGTTATTTTTTTATATATTTTTGTGGTTGTATTTTAGCAAG
>M01075:27:000000000-A4DAU:1:1101:13364:9408 1:N:0:9
AGAGTACACAGTTTGGATTGCACATTTGATTACCGGATGCGATGGAAGGACCAATACCTGTCTCTGCATTAATACATGCTGCCACGTTAGTTGTATGTGGAATAATATTAGGTAGTTCTGTATTTTGATGTTTTGAATTTTGATTTAGCTATTTTTATAGTATAATTTGTTGAGCAGTTGGAATAATAGTGTTAATGAGTCTATGTGTTTTTTATCGGTATATAGCATTTAGTACAATATGTCAAATAAGTTTTTCATTTTTTTGTTGTCTTTGTTTAGATCTTTATCTAGGCTGTCTATTTTTTTGTTATCATATGTTTTACAAGGCATCATTGTTTATAGTAATAGGAATATGAATACATATATTTTTTGGTTTACAGGATTTAAGATGTTATTTTTTTATATATTTTTGTGGTTGTATTTTAGCAAG
>M01075:27:000000000-A4DAU:1:1101:23178:9414 1:N:0:9
AAAGTACACAGTTTGGGTTGCACATTTGATTACCGGATGCGATGGAAGGACCAATACCTGTCTCTGCATTAATACATGCTGCCACGTTAGTTGTATGTGGAATAATATTAGGTAGTTTTGTATTTTGATGTTTTGAATTTTGATTTAGCTATTTTTATAGTATAATTTGTTGAGCAGTTGGAATAATAGTGTTAATGAGTCTATGTGTTTTTTATCGGTATATAGCATTTAGTACAATATGTCAAATAAGTTTTTCATTTTTTTGTTGTCTTTGTTTAGATCTTTATCTAGGCTGTCTATTTTTTTGTTATCATATGTTTTACAAGGCATCATTGTTTATAGTAATAGGAATATGAATACATATATTTTTTGGTTTACAGGATTTAAGATGTTATTTTTTTATATATTTTTGTGGTTGTATTTTAGCAAG
>M01075:27:000000000-A4DAU:1:1101:21631:9439 1:N:0:9
AAAGTACACAGTTTGGATTACACATTTGATTACCGGATGCGATGGAAGGACCAATACCTGTCTCTGCATTAATACATGCTGCCACGTTAGTTGTATGTGGAATAATATTAGGTAGTTTTGTATTTTGATGTTTTGAATTTTGATTTAGCTATTTTTATAGTATAATTTGTTGAGCAGTTGGAATAATAGTGTTAATGAGTCTATGTGTCTTTTATCGGTATATAGCATTTAGTACAATATGTCAAATAAGTTTTTCATTTTTTTGTTGTCTTTGTTTAGATCTTTATCTAGGCTGTCTATTTTTTTGTTATCATATGTTTTACAAGGCATCATTGTTTATAGTAATAGGAATATGAATACATATATTTTTTGGTTTACAGGATTTAAGATGTTATTTTTTTATATATTTTTGTGGTTGTATTTTAGCAAG
>M01075:27:000000000-A4DAU:1:1101:6383:9440 1:N:0:9
AAAGTACACAGTTTGGGTTACACATTTGATTACCGGATGCGATAGAAGGACCAATACCTGTCTCTGCATTAATACATGCTGCCACGTTAGTTGTATGTGGAATAATATTAGGTAGTTTTGTATTTTGATGTTTTGAATTTTGATTTAGCTATTTTTATAGTATAATTTGTTGAGCAGTTGGAATAATAGTGTTAATGAGTCTATGTGTTTTTTATCGGTATATAGCATTTAGTACAATATGTCAAATAAGTTTTTCATTTTTTTGTTGTCTTTGTTTAGATCTTTATCTAGGCTGTCTATTTTTTTGTTATCATATGTTTTACAAGGCATCATTGTTTATAGTAATAGGAATATGAATACATATATTTTTTGGTTTACAGGATTTAAGATGTTATTTTTTTATATATTTTTGTGGTTGTATTTTAGCAAG
>M01075:27:000000000-A4DAU:1:1101:20627:9443 1:N:0:9
AAAGTACACAGTTTGGGTTACGCATTTGATTACCGGATGCGATGGAAGGACCAATACCTGTCTCTGCATTAATACATGCTGCCACGTTAGTTGTATGTGGAATAATATTAGGTAGTTTTGTATTTTGATGTTTTGAATTTTGATTTAGCTATTTTTATAGTATAATTTGTTGAGCAGTTGGAATAATAGTGTTAATGAGTCTATGTGTTTTTTATCGGTATATAGCATTTAGTACAATATGTCAAATAAGTTTTTCATTTTTTTGTTGTCTTTGTTTAGATCTTTATCTAGGCTGTCTATTTTTTTGTTATCATATGTTTTACAAGGCATCATTGTTTATAGTAATAGGAATATGAATACATATATTTTTTGGTTTACAGGATTTAAGATGTTATTTTTTTATATATTTTTGTGGTTGTATCTTAGCAAG
>M01075:27:000000000-A4DAU:1:1101:25857:9445 1:N:0:9
AGAGTACACAGTTTGGATTACACATTTGATTACCGGATGCGATGGAAGGACCAATACCTGTCTCTGCATTAATACATGCTGCCACGTTAGTTGTATGTGGAATAATATTAGGTAGTTTTGTATTTTGATGTTTTGAATTTTGATTTAGCTATTTTTATAGTATAATTTGTTGAGCAGTTGGAATAATAGTGTTAATGAGTCTATGTGTTTTTTATCGGTATATAGCATTTAGTACAATATGTCAAATAAGTTTTTCATTTTTTTGTTGTCTTTGTTTAGATCTTTATCTAGGCTGTCTATTTTTTTGTTATCATATGTTTTACAAGGCATCATTGTTTATAGTAATAGGAATATGAATACATATATTTTTTGGTTTACAGGATTTAAGATGTTATTTTTTTATATATTTTTGTGGTTGTATTTTAGCAAG
>M01075:27:000000000-A4DAU:1:1101:10698:9451 1:N:0:9
AGAGTACACAGTTTGGATTACACATTTGATTACCGGATGCGATGGAAGGACCAATACCTGTCTCTGCATTAATACATGCTGCCACGTTAGTTGTATGTGGAATAATATTAGGTAGTTTTGTATTTTGATGTTTTGAATTTTGATTTAGCTATTTTTATAGTATAATTTGTTGAGCAGTTGGAATAATAGTGTTAATGAGTCTATGTGTTTTTTATCGGTATATAGCATTTAGTACAATATGTCAAATAAGTTTCTCATTTTTTTGTTGTCTTTGCTTAGATCTTTATCTAGGCTGTCTATTTTTTTGTTATCATATGTTTTACAAGGCATCATTGTTTATAGTAATAGGAATATGAATACATATATTTTTTGGTTTACAGGATTTAAGATGTTATTTTTTTATATATTTTTGTGGTTGTATTTTAGCAAG
>M01075:27:000000000-A4DAU:1:1101:20411:9452 1:N:0:9
AAAGTACACAGTTTGGATTGCACATTTGATTACCGGATGCGATGGAAGGACCAATACCTGTCTCTGCATTAATACATGCTGCCACGTTAGTTGTATGTGGAATAATATTAGGTAGTTTTGTATTTTGATGTTTTGAATTTTGATTTAGCTATTTTTATAGTATAATTTGTTGAGCAGTTGGAATAATAGTGTTAATGAGTCTATGTGTTTTTTATCGGTATATAGCATTTAGTACAATATGTCAAATAAGTTTTTCATTTTTTTGTTGTCTTTGTTTAGATCTTTATCTAGGCTGTCTATTTTTTTGTTATCATATGTTTTACAAGGCATCATTGTTTATAGTAATAGGAATATGAATACATATATTTTTTGGTTTACAGGATTTAAGATGTTATTTTTTTATATATTTTTGTGGTTGTATTTTAGCAAG
>M01075:27:000000000-A4DAU:1:1101:6382:9460 1:N:0:9
AAAGTACACAGTTTGGGTTACACATTTGATTACCGGATGCGATAGAAGGACCAATACCTGTCTCTGCATTAATACATGCTGCCACGTTAGTTGTATGTGGAATAATATTAGGTAGTTTTGTATTTTGATGTTTTGAATTTTGATTTAGCTATTTTTATAGTATAATTTGTTGAGCAGTTGGAATAATAGTGTTAATGAGTCTATGTGTTTTTTATCGGTATATAGCATTTAGTACAATATGTCAAATAAGTTTTTCATTTTTTTGTTGTCTTTGTTTAGATCTTTATCTAGGCTGTCTATTTTTTTGTTATCATATGTTTTACAAGGCATCATTGTTTATAGTAATAGGAATATGAATACATATATTTTTTGGTTTACAGGATTTAAGATGTTATTTTTTTATATATTTTTGTGGTTGTATTTTAGCAAG
>M01075:27:000000000-A4DAU:1:1101:21405:9467 1:N:0:9
AAAGTACACAGTTTGGATTACACATTTGATTACCGGATGCGATGGAAGGACCAATACCTGTCTCTGCATTAATACATGCTGCCACGTTAGTTGTATGTGGAATAATATTAGGTAGTTTTGTATTTTGATGTTTTGAATTTTGATTTAGCTATTTTTATAGTATAATTTGTTGAGCAGTTGGAATAATAGTGTTAATGAGTCTATGTGTTTTTTATCGGTATATAGCATTTAGTACAATATGTCAAATAAGTTTTTCATTTTTTTGTTGTCTTTGTTTAGATCTTTATCTAGGCTGTCTATTTTTTTGTTATCATATGTTTTACAAGGCATCATTGTTTATAGTAATAGGAATATGAATACATATATTTTTTGGTTTACAGGATTTAAGATGTTATTTTTTTATATATTTTTGTGGTTGTATTTTAGCAAG
>M01075:27:000000000-A4DAU:1:1101:24314:9468 1:N:0:9
AGAGTACACAGTTTGGATTGCACATTTGATTACCGGATGCGATGGAAGGACCAATACCTGTCTCTGCATTAATACATGCTGCCACGTTAGTTGTATGTGGAATAATATTAGGTAGTTTTGTATTTTGATGTTTTGAATTTTGATTTAGCTATTTTTATAGTATAATTTGTTGAGCAGTTGGAATAATAGTGTTAATGAGTCTATGTGTTTTTTATCGGTATATAGCATTTAGTACAATATGTCAAATAAGTTTTTCATTTTTTTGTTGTCTTTGTTTAGATCTTTATCTAGGCTGTCTATTTTTTTGTTATCATATGTTTTACAAGGCATCATTGTTTATAGTAATAGGAATATGAATACATATATTTTTTGGTTTACAGGATTTAAGATGTTATTTTTTTATATATTTTTGTGGTTGTATTTTAGCAAG
>M01075:27:000000000-A4DAU:1:1101:25842:9468 1:N:0:9
AGAGTACACAGTTTGGATTACACCTTTGATTACCGGATGCGATGGAAGGACCAATACCTGTCTCTGCATTAATACATGCTGCCACGTTAGTTGTATGTGGAATAATATTAGGTAGTTTTGTATTTTGATGTTTTGAATTTTGATTTAGCTATTTTTATAGTATAATTTGTTGAGCAGTTGGAATAATAGTGTTAATGAGTCTATGTGTTTTTTATCGGTATATAGCATTTAGTACAATATGTCAAATAAGTTTTTCATTTTTTTGTTGTCTTTGTTTAGATCTTTATCTAGGCTGTCTATTTTTTTGTTATCATATGTTTTACAAGGCATCATTGTTTATAGTAATAGGAATATGAATACATATATTTTTTGGTTTACAGGATTTAAGATGTTATTTTTTTATATATTTTTGTGGTTGTATTTTAGCAAG
>M01075:27:000000000-A4DAU:1:1101:22703:9471 1:N:0:9
AGAGTACACAGTTTGGGTTACACATTTGATTACCGGATGCGATGGAAGGACCAATACCTGTCTCTGCATTAATACATGCTGCCACGTTAGTTGTATGTGGAATAATATTAGGTAGTTTTGTATTTTGATGTTTTGAATTTTGATTTAGCTATTTTTATAGTATAATTTGTTGAGCAGTTGGAATAATAGTGTTAATGAGTCTATGTGTTTTTTATCGGTATATAGCATTTAGTACAATATGTCAAATAAGTTTTTCATTTTTTTGTTGTCTTTGTTTAGATCTTTATCTAGGCTGTCTATTTTTTTGTTATCATATGTTTTACAAGGCATCATTGTTTATAGTAATAGGAATATGAATACATATATTTTTTGGTTTACAGGATTTAAGATGTTATTTTTTTATATATTTTTGTGGTTGTATCTTGGCAAG
>M01075:27:000000000-A4DAU:1:1101:27239:9471 1:N:0:9
AGAGTACACAGTTTGGGTTGCACATTTGATTACCGGATGCGATGGAAGGACCAATACCTGTCTCTGCATTAATACATGCTGCCACGTTAGTTGTATGTGGAATAATATTAGGTAGTTTTGTATTTTGATGTTTTGAATTTTGATTTAGCTATTTTTATAGTATAATTTGTTGAGCAGTTGGAATAATAGTGTTAATGAGTCTATGTGTTTTTTATCGGTATATAGCATTTAGTACAATATGTCAAACAAGTTTTTCATTTTTTTGTTGTCTTTGTTTAGATCTTTATCTAGGCTGTCTATTTTTTTGTTATCATATGTTTTACAAGGCATCATTGTTTATAGTAATAGGAATATGAATACATATATTTTTTGGTTTACAGGATTTAAGATGTTATTTTTTTATATATTTTTGTGGTTGTATTTTAGCAAG
>M01075:27:000000000-A4DAU:1:1101:13859:9477 1:N:0:9
AGAGTACACAGTTTGGATTGCACATTTGATTACCGGATGCGATGGAAGGACCAATATCTGTCTCTGCATTAATACATGCTGCCACGTTAGTTGTATGTGGAATAATATTAGGTAGTTTTGTATTTTGATGTTTTGAATTTTGATTTAGCTATTTTTATAGTATAATTTGTTGAGCAGTTGGAATAATAGTGTTAATGAGTCTATGTGTTTTTTATCGGTATATAGCATTTAGTACAATATGTCAAATAAGTTTTTCATTTTTTTGTTGTCTTTGTTTAGATCTTTATCTAGGCTGTCTATTTTTTTGTTATCATATGTTTTACAAGGCATCATTGTTTATAGTAATAGGAATATGAATACATATATTTTTTGGTTTACAGGATTTAAGATGTTATTTTTTTATATATTTTTGTGGTTGTATTTTAGCAAG
>M01075:27:000000000-A4DAU:1:1101:21115:9479 1:N:0:9
AGAGTACACAGTTTGGATTACATATTTGATTACCGGATGCGATGGAAGGACCAATACCTGTCTCTGCATTAATACATGCTGCCACGTTAGTTGTATGTGGAATAATATTAGGTAGTTTTGTATTTTGATGTTTTGAATTTTGATTTAGCTATTTTTATAGTATAATTTGTTGAGCAGTTGGAATAATAGTGTTAATGAGTCTATGTGTTTTTTATCGGTATATAGCATTTAGTACAATATGTCAAATAAGTTTTTCATTTTTTTGTTGTCTTTGTTTAGATCTTTATCTAGGCTGTCTATTTTTTTGTTATCATATGTTTTACAAGGCATCATTGTTTATAGTAATAGGAATATGAATACATATATTTTTTGGTTTACAGGATTTAAGATGTTATTTTTTTATATATTTTTGTGGTTGTATCTTAGCAAG
>M01075:27:000000000-A4DAU:1:1101:24302:9485 1:N:0:9
AGAGTACACAGTTTGGATTGCACATTTGATTACCGGATGCGATGGAAGGACCAATACCTGTCTCTGCATTAATACATGCTGCCACGTTAGTTGTATGTGGAATAATATTAGGTAGTTTTGTATTTTGATGTTTTGAATTTTGATTTAGCTATTTTTATAGTATAATTTGTTGAGCAGTTGGAATAATAGTGTTAATGAGTCTATGTGTTTTTTATCGGTATATAGCATTTAGTACAATATGTCAAATAAGTTTTTCATTTTTTTGTTGTCTTTGTTTAGATCTTTATCTAGGCTGTCTATTTTTTTGTTATCATATGTTTTACAAGGCATCATTGTTTATAGTAATAGGAATATGAATACATATATTTTTTGGTTTACAGGATTTAAGATGTTATTTTTTTTTATATTTTTGTGGTTGTATTTTAGCAAG
>M01075:27:000000000-A4DAU:1:1101:4199:9546 1:N:0:9
AGAGTACACAGTTTGGATTACACATTTGATTACCGGATGCGATGGAAGGACCAATACCTGTCTCTGCATTAATACATGCTGCCACGTTAGTTGTATGTGGAATAATATTAGGTAGTTTTGTATTTTGATGTTTTGAATTTTGATTTAGCTATTTTTATAGTATAATTTGTTGAGCAGTTGGAATAATAGTGTTAATGAGTCTATGTGTTTTTTATCGGTATATAGCATTTAGTACAATATGTCAAATAAGTTTTTCATTTTTTTGTTGTCTTTGTTTAGATCTTTATCTAGGCTGTCTATTTTTTTGTTATCATATGTTTTACAAGGCATCATTGTTTATAGTAATAGGAATATGAATACATATATTTTTTGGTTTACAGGATTTAAGATGTTATTTTTTTATATATTTTTGTGGTTGTATTTTAGCAAG
>M01075:27:000000000-A4DAU:1:1101:4921:9562 1:N:0:9
AAAGTACACAGTTTGGATTACATATTTGATTACCGGATGCGATGGAAGGACCAATACCTGTCTCTGCATTAATACATGCTGCCACGTTAGTTGTATGTGGAATAATATTAGGTAGTTTTGTATTTTGATGTTTTGAATTTTGATTTAGCTATTTTTATAGTATAATTTGTTGAGCAGTTGGAATAATAGTGTTAATGAGTCTATGTGTTTTTTATCGGTATATAGCATTTAGTACAATATGTCAAATAAGTTTTTCATTTTTTTGTTGTCTTTGTTCAGATCTTTATCTAGGCTGTCTATTTTTTTGTTATCATATGTTTTACAAGGCATCATTGTTTATAGTAATAGGAATATGAATACATATATTTTTTGGTTTACAGGATTTAAGATGTTATTTTTTTATATATTTTTGTGGTTGTATCTTAGCAAG
>M01075:27:000000000-A4DAU:1:1101:14130:9596 1:N:0:9
AAAGTACACAGTTTGGATTGCACATTTGATTACCGGATGCGATGGAAGGACCAATACCTGTCTCTGCATTAATACATGCTGCCACGTTAGTTGTATGTGGAATAATATTAGGTAGTTTTGTATTTTGATGTTTTGAATTTTGATTTAGCTATTTTTATAGTATAATTTGTTGAGCAGTTGGAATAATAGTGTTAATGAGTCTATGTGTTTTTTATCGGTATATAGCATTTAGTACAATATGTCAAATAAGTTTTTCATTTTTTTGTTGTCTTTGTTTAGATCTTTATCTAGGCTGTCTATTTTTTTGTTATCATATGCTTTACAAGGCATCATTGTTTATAGTAATAGGAATATGAATACATATATTTTTTGGTTTACAGGATTTAAGATGTTATTTTTTTATATATTTTTGTGGTTGTATTTTAGCAAG
>M01075:27:000000000-A4DAU:1:1101:16181:9600 1:N:0:9
AGAGTACACAGTTTGGATTGCACATTTGATTACCGGATGCGATGGAAGGACCAATACCTGTCTCTGCATTAATACATGCTGCCACGTTAGTTGTATGTGGAATAATATTAGGTAGTTTTGTATTTTGATGTTTTGAATTTTGATTTAGCTATTTTTATAGTATAATTTGTTGAGCAGTTGGAATAATAGTGTTAATGAGTCTATGTGTTTTTTATCGGTATATAGCATTTAGTACAATATGTCAAATAAGTTTTTCATTTTTTTGTTGTCTTTGTTTAGATCTTTATCTAGGCTGTCTATTTTTTTGTTATCATATGTTTTACAAGGCATCATTGTTTATAGTAATAGGAATATGAATACATATATTTTTTGGTTTACAGGATTTAAGATGTTATTTTTTTATATATTTTTGTGGTTGTATTTTAGCAAG
>M01075:27:000000000-A4DAU:1:1101:22826:9634 1:N:0:9
AAAGTACACAGTCTGGATTGCACATTTGATTACCGGATGCGATGGAAGGACCAATACCTGTCTCTGCATTAATACATGCTGCCACGTTAATTGTATGTGGAATAATATTAGGTAGTTTTGTATTTTGATGTTTTGAATTTTGATTTAGCTATTTTTATAGTATAATTTGTTGAGCAGTTGGAATAATAGTGTTAATGAGTCTATGTGTTTTTTATCGGTATATAGCATTTAGTACAATATGTCAAATAAGTTTTTCATTTTTTTGTTGTCTTTGTTTAGATCTTTATCTAGGCTGTCTATTTTTTTGTTATCATATGTTTTACAAGGCATCATTGTTTATAGTAATAGGAATATGAATACATATATTTTTTGGTTTACAGGATTTAAGATGTTATTTTTTTATATATTTTTGTGGTTGTATCTTAGCAAG
>M01075:27:000000000-A4DAU:1:1101:21010:9642 1:N:0:9
AGAGTACACAGTTTGGGTTGCATATTTGATTACCGGATGCGATGGAAGGACCAATACCTGTCTCTGCATTAATACATGCTGCCACGTTAGTTGTATGTGGAATAATATTAGGTAGTTTTGTATTTTGATGTTTTGAATTTTGATTTAGCTATTTTTATAGTATAATTTGTTGAGCAGTTGGAATAATAGTGTTAATGAGTCTATGTGTTTTTTATCGGTATATAGCATTTAGTACAATATGTCAAATAAGTTTTTCATTTTTTTGTTGTCTTTGTTTAGATCTTTATCTAGGCCGTCTATTTTTTTGTTATCATATGTTTTACAAGGCATCATTGTTTATAGTAATAGGAATATGAATACATATATTTTTTGGTTTACAGGATTTAAGATGTTATTTTTTTATATATTTTTGTGGTTGTATTTTAGCAAG
>M01075:27:000000000-A4DAU:1:1101:16557:9669 1:N:0:9
AAAGTACACAGTTTGGATTACACATTTGATTACCGGATGCGATGGAAGGACCAATACCTGTCTCTGCATTAATACATGCTGCCACGTTAGTTGTATGTGGAATAATATTAGGTAGTTTTGTATTTTGATGTTTTGAATTTTGATTTAGCTATTTTTATAGTATAATTTGTTGAGCAGTTGGAATAATAGTGTTAATGAGTCTATGTGTTTTTTGTCGGTATATAGCATTTAGTACAATATGTCAAATAAGTTTTTCATTTTTTTGTTGTCTTTGTTTAGATCTTTATCTAGGCTGTCTATTTTTTTGTTATCATATGTTTTACAAGGCATCATTGTTTATAGTAATAGGAATATGAATACATATATTTTTTGGTTTACAGGATTTAAGATGTTATTTTTTTATATATTTTTGTGGTTGTATTTTAGCAAG
>M01075:27:000000000-A4DAU:1:1101:25491:9759 1:N:0:9
AAAGTACACAGTTTGGGTTACACATTTGATTACCGGATGCGATGGAAGGACCAATACCTGTCTCTGCATTAATACATGCTGCCACGTTAGTTGTATGTGGAATAATATTAGGTAGTTTTGTATTTTGATGTTTTGAATTTTGATTTAGCTATTTTTATAGTATAATTTGTTGAGCAGTTGGAATAATAGTGTTAATGAGTCTATGTGTTTTTTATCGGTATATAGCATTTAGTACAATATGTCAAATAAGTTTTTCATTTTTTTGTTGTCTTTGTTTAGATCTTTATCTAGGCTGTCTATTTTTTTGTTATCATATGTTTTACAAGGCATCATTGTTTATAGTAATAGGAATATGAATACATATATTTTTTGGTTTACAGGATTTAAGATGTTATTTTTTTATATATTTTTGTGGTTGTATTTTAGCAAG
>M01075:27:000000000-A4DAU:1:1101:11130:9769 1:N:0:9
AAAGTACACAGTTTGGGTTACACATTTGATTACCGGATGCGATGGAAGGACCAATACCTGTCTCTGCATTAATACATGCTGCCACGTTAGTTGTATGTGGAATAATATTAGGTAGTTTTGTATTTTGATGTTTTGAATTTTGATTTAGCTATTTTTATAGTATAATTTGTTGAGCAGTTGGAATAATAGTGTTAATGAGTCTATGTGTTTTTTATCGGTATATAGCATTTAGTACAATATGTCAAATAAGTTTTTCATTTTTTTGTTGTCTTTGTTTAGATCTTTATCTAGGCTGTCTATTTTTTTGTTATCATATGTTTTACAAGGCATCATTGTTTATAGTAATAGGAATATGAATACATATATTTTTTGGTTTACAGGATTTAAGATGTTATTTTTTTATATATTTTTGTGGTTGTATCTTAGCAAG
>M01075:27:000000000-A4DAU:1:1101:15909:9770 1:N:0:9
AAAGTACACAGTTTGGATTACACATTTGATTACCGGATGCGATGGAAGGACCAATACCTGTCTCTGCATTAATACATGCTGCCACGTTAGTTGTATGTGGAATAATATTAGGTAGTTTTGTATTTTGATGTTTTGAATTTTGATTTAGCTATTTTTATAGTATAATTTGTTGAGCAGTTGGAATAATAGTGTTAATGAGTCTATGTGTTTTTTATCGGTATATAGCATTTAGTACAATATGTCAAATAAGTTTTTCATTTTTTTGTTGTCTTTGTTTAGATCTTTATCTAGGCTGTCTATTTTTTTGTTATCATATGTTTTACAAGGCATCATTGTTTATAGTAATAGGAATATGAATACATATATTTTTTGGTTTACAGGATTTAAGATGTTATTTTTTTATATATTTTTGTGGTTGTATTTTAGCAAG
>M01075:27:000000000-A4DAU:1:1101:9718:9775 1:N:0:9
AAAGTACACAGTTTGGATTGCACATTTGATTACCGGATGCGATGGAAGGACCAATACCTGTCCCTGCATTAATACATGCTGCCACGTTAGTTGTATGTGGAATAATATTAGGTAGTTTTGTATTTTGATGTTTTGAATTTTGATTTAGCTATTTTTATAGTATAATTTGTTGAGCAGTTGGAATAATAGTGTTAATGAGTCTATGTGTTTTTTATCGGTATATAGCATTTAGTACAATATGTCAAATAAGTTTTTCATTTTTTTGTTGTCTTTGTTTAGATCTTTATCTAGGCTGTCTATTTTTTTGTTATCATATGTTTTACAAGGCATCATTGTTTATAGTAATAGGAATATGAATACATATATTTTTTGGTTTACAGGATTTAAGATGTTATTTTTTTATATATTTTTGTGGTTGTATTTTAGCAAG
>M01075:27:000000000-A4DAU:1:1101:26441:9780 1:N:0:9
AAAGTACACAGTTTGGATTGCACATTTGATTACCGGATGCGATGGAAGGACCAATACCTGTCTCTGCATTAATACATGCTGCCACGTTAGTTGTATGTGGAATAATATTAGGTAGTTTTGTATTTTGATGTTTTGAATTTTGATTTAGCTATTTTTATAGTATAATTTGTTGAGCAGTTGGAATAATAGTGTTAATGAGTCTATGTGTTTTTTATCGGTATATAGCATTTAGTACAATATGTCAAATAAGTTTTTCATTTTTTTGTTGTCTTTGTTTAGATCTTTATCTAGGCTGTCTATTTTTTTGTTATCATATGTTTTACAAGGCATCATTGTTTATAGTAATAGGAATATGAATACATATATTTTTTGGTTTACAGGATTTAAGATGTTATTTTTTTATATATTTTTGTGGTTGTATTTTAGCAAG
>M01075:27:000000000-A4DAU:1:1101:26110:9782 1:N:0:9
AGTACACAGTTTGGATTGCACATTTGATTACCGGATGCGATGGAAGGACCAATACCTGTCTCTGCATTAATACATGCTGCCACGTTAGTTGTATGTGGAATAATATTAGGTAGTTTTGTATTTTGATGTTTTGAATTTTGATTTAGCTATTTTTATAGTATAATTTGTTGAGCAGTTGGAATAATAGTGTTAATGAGTCTATGTGTTTTTTATAACGGTATATAGCATTTAGTACAACATGTCAAATAAGTTTTTCATTTTTTTGTTGTCTTTGTTTAGATCTTTATCTAGGCTGTCTATTTTTTTGTTATCATATGTTTTACATGGTATCATTGTTTATAGTAATAGGAATATGAATACATATATTTTTTGGTTTACAGGATTTAAGATGTTATTTTTTTATATATTTTTGTGGTTGTATTTTAGCAAG
>M01075:27:000000000-A4DAU:1:1101:13847:9793 1:N:0:9
AAAGTACACAGTTTGGGTTACACATTTGATTACCGGATGCGATGGAAGGACCAATACCTGTCTCTGCATTAATACATGCTGCCACGTTAGTTGTATGTGGAATAATATTAGGTAGTTTTGTATTTTGATGTTTTGAATTTTGATTTAGCTATTTTTATAGTATAATTTGTTGAGCAGTTGGAATAATAGTGTTAATGAGTCTATGTGTTTTTTATGGTATATAGCATTTAGTACAATATGTCAAATAAGTTTTTCATTTTTTTTGTTGTCTTTGTTTAGATCTTTATCTAGGCTGTCTATTTTTTTGTTATCATATGTTTTACAAGGCATCATTGTTTATAGTAATAGGAATATGAATACATATTTTTTTTGGTTTACAGGATTTAAGATGTTATTTTTTTATATATTTTTGTGGTTGTATCTTGGCAAG
>M01075:27:000000000-A4DAU:1:1101:24498:9796 1:N:0:9
AAAGTACACAGTTTGGATTGCACATTTGATTACCGGATGCGATGGAAGGACCAATACCTGTCTCTGCATTAATACATGCTGCCACGTTAGTTGTATGTGGAATAATATTAGGTAGTTTTGTATTTTGATGTTTTGAATTTTGATTTAGCTATTTTTATAGTATAATTTGTTGAGCAGTTGGAATAATAGTGTTAATGAGTCTATGTGTTTTTTATCGGTATATAGCATTTAGTACAATATGTCAAATAAGTTTTTCATTTTTTTGTTGTCTTTGTTTAGATCTTTATCTAGGCTGTCTATTTTTTTGTTATCATATGTTTTACAAGGCATCATTGTTTATAGTAATAGGAATATGAATACATATATTTTTTGGTTTACAGGATTTAAGATGTTATTTTTTTATATATTTTTGTGGTTGTATCTTAGCAAG
>M01075:27:000000000-A4DAU:1:1101:26841:9797 1:N:0:9
AAAGTACACAGTTTGGATTACACATTTGATTACCGGATGCGATGGAAGGACCAATACCTGTCTCTGCATTAATACATGCTGCCACGTTAGTTGTATGTGGAATAATATTAGGTAGTTTTGTATTTTGATGTTTTGAATTTTGATTTAGCTATTTTTATAGTATAATTTGTTGAGCAGTTGGAATAATAGTGTTAATGAGTCTATGTGTTTTTTATCGGTATATAGCATTTAGTACAATATGTCAAATAAGTTTTTCATTTTTTTGTTGTCTTTGTTTAGATCTTTATCTAGGCTGTCTATTTTTTTGTTATCATATGTTTTACAAGGCATCATTGTTTATAGTAATAGGAATATGAATACATATATTTTTTGGTTTACAGGATTTAAGATGTTATTTTTTTATATATTTTTGTGGTTGTATTTTAGCAAG
>M01075:27:000000000-A4DAU:1:1101:26118:9798 1:N:0:9
AGAGTACACAGTTTGGATTGCACATTTGATTACCGGATGCGATGGAAGGACCAATACCTGTCTCTGCATTAATACATGCTGCCACGTTAGTTGTATGTGGAATAATATTAGGTAGTTTTGTATTTTGATGTTTTGAATTTTGATTTAGCTATTTTTATAGTATAATTTGTTGAGCAGTTGGAATAATAGTGTTAATGAGTCTATGTGTTTTTTATCGGTATATAGCATTTAGTACAACATGTCAAATAAGTTTTTCATTTTTTTGTTGTCTTTGTTTAGATCTTTATCTAGGCTGTCTATTTTTTTGTTATCATATGTTTTACATGGTATCATTGTTTATAGTAATAGGAATATGAATACATATATTTTTTGGTTTACAGGATTTAAGATGTTATTTTTTTATATATTTTTGTGGTTGTATTTTAGCAAG
>M01075:27:000000000-A4DAU:1:1101:27879:9810 1:N:0:9
AAAGTACACAGTTTGGATTACATATTTGATTACCGGATGCGATGGAAGGACCAATACCTGTCTCTGCATTAATACATGCTGCCACGTTAGTTGTATGTGGAATAATATTAGGTAGTTTTGTATTTTGATGTTTTGAATTTTGATTTAGCTATTTTTATAGTATAATTTGTTGAGCAGTTGGAATAATAGTGTTAATGAGTCTATGTGTTTTTTATCGGTATATAGCATTTAGTACAATATGTCAAATAAGTTTTTCATTTTTTTGTTGTCTTTGTTTAGATCTTTATCTAGGCTGTCTATTTTTTTGTTATCATATGTTTTACAAGGCATCATTGTTTATAGTAATAGGAATATGAATACATATATTTTTTGGTTTACAGGATTTAAGATGTTATTTTCTTATATATTTTTGTGGTTGTATTTTAGCAAG
>M01075:27:000000000-A4DAU:1:1101:24486:9812 1:N:0:9
AAAGTACACAGTTTGGATTGCACATTTGATTACCGGATGCGATGGAAGGACCAATACCTGTCTCTGCATTAATACATGCTGCCACGTTAGTTGTATGTGGAATAATATTAGGTAGTTTTGTATTTTGATGTTTTGAATTTTGATTTAGCTATTTTTATAGTATAATTTGTTGAGCAGTTGGAATAATAGTGTTAATGAGTCTATGTGTTTTTTATCGGTATATAGCATTTAGTACAATATGTCAAATAAGTTTTTCATTTTTTTGTTGTCTTTGTTTAGATCTTTATCTAGGCTGTCTATTTTTTTGTTATCATATGTTTTACAAGGCATCATTGTTTATAGTAATAGGAATATGAATACATATATTTTTTGGTTTACAGGATTTAAGATGTTATTTTTTTATATATTTTTGTGGTTGTATCTTAGCAAG
>M01075:27:000000000-A4DAU:1:1101:23296:9821 1:N:0:9
AAAGTACACAGTTTGGATTACACATTTGATTACCGGATGCGATGGAAGGACCAATACCTGTCTCTGCATTAATACATGCTGCCACGTTAGTTGTATGTGGAATAATATTAGGTAGTTTTGTATTTTGATGTTTTGAATTTTGATTTAGCTATTTTTATAGTATAATTTGTTGAGCAGTTGGAATAATAGTGTTAATGAGTCTATGTGTTTTTTATCGGTATATAGCATTTAGTACAATATGTCAAATAAGTTTTTCATTTTTTTGTTGTCTTTGTTTAGATCTTTATCTAGGCTGTCTATTTTTTTGTTATCATATGTTTTACAAGGCATCATTGTTTATAGTAATAGGAATATGAATACATATATTTTTTGGTTTACAGGATTTAAGATGTTATTTTTTTATATATTTTTGTGGTTGTATTTTAGCAAG
>M01075:27:000000000-A4DAU:1:1101:27561:9833 1:N:0:9
AAAGTACACAGTTTGGATTACACATTTGATTACCGGATGCGATGGAAGGACCAATACCTGTCTCTGCATTAATACATGCTGCCACGTTAGTTGTATGTGGAATAATATTAGGTAGTTTTGTATTTTGATGTTTTGAATTTTGATTTAGCTATTTTTATAGTATAATTTGTTGAGCAGTTGGAATAATAGTGTTAATGAGTCTATGTGTTTTTTATCGGTATATAGCATTTAGTACAATATGTCAAATAAGTTTTTCATTTTTTTGTTGTCTTTGTTTAGATCTTTATCTAGGCTGTCTATTTTTTTGTTATCATATGTTTTACAAGGCATCATTGTTTATAGTAATAGGAATATGAATACATATATTTTTTGGTTTACAGGATTTAAGATGTTATTTTTTTATATATTTTTGTGGTTGTATTTTAGCAAG
>M01075:27:000000000-A4DAU:1:1101:20451:9835 1:N:0:9
AGAGTACACAGTTTGGATTACACATTTGATTACCGGATGCGATGGAAGGACCAATACCTGTCTCTGCATTAATACATGCTGCCACGTTAGTTGTATGTGGAATAATATTAGGTAGTTTTGTATTTTGATGTTTTGAATTTTGATTTAGCTATTTTTATAGTATAATTTGTTGAGCAGTTGGAATAATAGTGTTAATGAGTCTATGTGTTTTTTATCGGTATATAGCATTTAGTACAATATGTCAAATAAGTTTTTCATTTTTTTGTTGTCTTTGTTTAGATCTTTATCTAGGCTGTCTATTTTTTTGTTATCATATGTTTTACAAGGCATCATTGTTTATAGTAATAGGAATATGAATACATATATTTTTTGGTTTACAGGATTTAAGATGTTATTTCTTTATATATTTTTGTGGTTGTATTTTAGCAAG
>M01075:27:000000000-A4DAU:1:1101:13172:9835 1:N:0:9
AAAGTACACAGTTTGGATTGCATATTTGATTACCGGATGCGATGGAAGGACCAATACCTGTCTCTGCATTAATACATGCTGCCACGTTAGTTGTATGTGGAATAATATTAGGTAGTTTTGTATTTTGATGTTTTGAATTTTGATTTAGCTATTTTTATAGTATAATTTGTTGAGCAGTTGGAATAATAGTGTTAATGAGTCTATGTGTTTTTTATCGGTATATAGCATTTAGTACAATATGTCAAATAAGTTTTTCATTTTTTTGTTGTCTTTGTTTAGATCTTTATCTAGGCTGTCTATTTTTTTGTTATCATATGTTTTACAAGGCATCATTGTTTATAGTAATAGGAATATGAATACATATATTTTTTGGTTTACAGGATTTAAGATGTTATTTTTTTATATATTTTTGTGGTTGTATTTTAGCAAG
>M01075:27:000000000-A4DAU:1:1101:26600:9837 1:N:0:9
AAAGTACACAGTTTGGATTACACATTTGATTACCGGATGCGATGGAAGGACCAATACCTGTCTCTGCATTAATACATGCTGCCACGTTAGTTGTATGTGGAATAATATTAGGTAGTTTTGTATTTTGATGTTTTGAATTTTGATTTAGCTATTTTTATAGTATAATTTGTTGAGCAGTTGGAATAATAGTGTTAATGAGTCTATGTGTTTTTTATCGGTATATAGCATTTAGTACAATATGTCAAATAAGTTTTTCATTTTTTTGTTGTCTTTGTTTAGATCTTTATCTAGGCTGTCTATTTTTTTGTTATCATATGTTTTACAAGGCATCATTGTTTATAGTAATAGGAATATGAATACATATATTTTTTGGTTTACAGGATTTAAGATGTTATTTTTTTATATATTTTTGTGGTTGTATTTTAGCAAG
>M01075:27:000000000-A4DAU:1:1101:19397:9840 1:N:0:9
AAAGTACACAGTTTGGATTACACATTTGATTACCGGATGCGATGGAAGGACCAATACCTGTCTCTGCATTAATACATGCTGCCACGTTAGTTGTATGTGGAATAATATTAGGTAGTTTTGTATTTTGATGTTTTGAATTTTGATTTAGCTATTTTTATAGTATAATTTGTTGAGCAGTTGGAATAATAGTGTTAATGGGTCTATGTGTTTTTTATCGGTATATAGCATTTAGTACAATATGTCAAATAAGTTTTTCATTTTTTTGTTGTCTTTGTTTAGATCTTTATCTAGGCTGTCTATTTTTTTGTTATCATATGTTTTACAAGGCATCATTGTTTATAGTAATAGGAATATGAATACATATATTTTTTGGTTTACAGGATTTAAGATGTTATTTTTTTATATATTTTTGTGGTTGTATTTTAGCAAG
>M01075:27:000000000-A4DAU:1:1101:14635:9850 1:N:0:9
AGAGTACACAGTTTGGATTACACATTTGATTACCGGATGCGATGGAAGGACCAATACCTGTCTCTGCATTAATACATGCTGCCACGTTAGTTGTATGTGGAATAATATTAGGTAGTTTTGTATTTTGATGTTTTGAATTTTGATTTAGCTATTTTTATAGTATAATTTGTTGAGCAGTTGGAATAATAGTGTTAATGAGTCTATGTGTTTTTTATCGGTATATAGCATTTAGTACAATATGTCAAATAAGTTTTTCATTTTTTTGTTGTCTTTGTTTAGATCTTTATCTAGGCTGTCTATTTTTTTGTTATCATATGTTTTACAAGGCATCATTGTTTATAGTAATAGGAATATGAATACATATATTTTTTGGTTTACAGGATTTAAGATGTTATTTTTTTATATATTTTTGTGGTTGTATTTTAGCAAG
>M01075:27:000000000-A4DAU:1:1101:14397:9855 1:N:0:9
AAAGTACACAGTTTGGATTACACATTTGATTACCGGATGCGATGGAAGGACCAATACCTGTCTCTGCATTAATACATGCTGCCACGTTAGTTGTATGTGGAATAATATTAGGTAGTTTTGTATTTTGATGTTTTGAATTTTGATTTAGCTATTTTTATAGTATAATTTGTTGAGCAGTTGGAATAATAGTGTTAATGAGTCTATGTGTTTTTTATCGGTATATAGCATTTAGTACAATATGTCAAATAAGTTTTTCATTTTTTTGTTGTCTTTGTTTAGATCTTTATCTAGGCTGTCTATTTTTTTGTTATCATATGTTTTACAAGGCATCATTGTTTATAGTAATAGGAATATGAATACATATATTTTTTGGTTTACAGGATTTAAGATGTTATTTTTTTATATATTTTTGTGGTTGTATTTTAGCAAG
>M01075:27:000000000-A4DAU:1:1101:17506:9859 1:N:0:9
AGAGTACACAGTTTGGATTACACATTTGATTACCGGATGCGATGGAAGGACCAATACCTGTCTCTGCATTAATACATGCTGCCACGTTAGTTGTATGTGGAATAATATTAGGTAGTTTTGTATTTTGATGTTTTGAATTTTGATTTAGCTATTTTTATAGTATAATTTGTTGAGCAGTTGGAATAATAGTGTTAATGAGTCTATGTGTTTTTTATCGGTATATAGCATTTAGTACAATATGTCAAATAAGTTTTTCATTTTTTTGTTGTCTTTGTTTAGATCTTTATCTAGGCTGTCTATTTTTTTGTTATCATATGTTTTACAAGGCATCATTGTTTATAGTAATAGGAATATGAATACATATATTTTTTGGTTTACAGGATTTAAGATGTTATTTTTTTATATATTTTTGTGGTTGTATTTTAGCAAG
>M01075:27:000000000-A4DAU:1:1101:24873:9863 1:N:0:9
AAAGTACACAGTTTGGATTACACATTTGATTACCGGATGCGATGGAAGGACCAATACCTGTCTCTGCATTAATACATGCTGCCACGTTAGTTGTATGTGGAATAATATTAGGTAGTTTTGTATTTTGATGTTTTGAATTTTGATTTAGCTATTTTTATAGTATAATTTGTTGAGCAGTTGGAATAATAGTGTTAATGAGTCTATGTGTTTTTTATCGGTATATAGCATTTAGTACAATATGTCAAATAAGTTTTTCATTTTTTTGTTGTCTTTGTTTAGATCTTTATCTAGGCTGTCTATTTTTTTGTTATCATATGTTTTACAAGGCATCATTGTTTATAGTAATAGGAATATGAATACATATATTTTTTGGTTTACAGGATTTAAGATGTTATTTTTTTATATATTTTTGTGGTTGTATTTTAGCAAG
>M01075:27:000000000-A4DAU:1:1101:6409:9864 1:N:0:9
AGAGTACACAGTTTGGATTACACATTTGATTACCGGATGCGATGGAAGGACCAATACCTGTCTCTGCATTAATACATGCTGCCACGTTAGTTGTATGTGGAATAATATTAGGTAGTTTTGTATTTTGATGTTTTGAATTTTGATTTAGCTATTTTTATAGTATAATTTGTTGAGCAGTTGGAATAATAGTGTTAATGAGTCTATGTGTTTTTTATCGGTATATAGCATTTAGTACGATATGTCAAATAAGTTTTTCATTTTTTTGTTGTCTTTGTTTAGATCTTTATCTAGGCTGTCTATTTTTTTGTTATCATATGTTTTACAAGGCATCATTGTTTATAGTAATAGGAATATGAATACATATATTTTTTGGTTTACAGGATTTAAGATGTTATTTTTTTATATATTTTTGTGGTTGTATTTTAGCAAG
>M01075:27:000000000-A4DAU:1:1101:21541:9870 1:N:0:9
AGAGTACACAGTTTGGGTTACACATTTGATTACCGGATGCGATGGAAGGACCAATACCTGTCTCTGCATTAATACATGCTGCCACGTTAGTTGTATGTGGAATAATATTAGGTAGTTTTGTATTTTGATGTTTTGAATTTTGATTTAGCTATTTTTATAGTATAATTTGTTGAGCAGTTGGAATAATAGTGTTAATGAGTCTATGTGTTTTTTATCGGTATATAGCATTTAGTACAATATGTCAAATAAGTTTTTCATTTTTTTGTTGTCTTTGTTTAGATCTTTATCTAGGCTGTCTATTTTTTTGTTATCATATGTTTTACAAGGCATCATTGTTTATAGTAATAGGAATATGAATACATATATTTTTTGGTTTACAGGATTTAAGATGTTATTTTTTTATATATTTTTGTGGTTGTATTTTAGCAAG
>M01075:27:000000000-A4DAU:1:1101:24902:9879 1:N:0:9
AAAGTACACAGTTTGGATTGCACATTTGATTACCGGATGCGATGGAAGGACCAATACCTGTCTCTGCATTAATACATGCTACCACGTTAGTTGTATGTGGAATAATATTAGGTAGTTTTGTATTTTGATGTTTTGAATTTTGATTCAGCTATTTTTATAGTATAATTTGTTGAGCAGTTGGAATAATAGTGTTAATGAGTCTATGTGTTTTTTATCGGTATATAGCATTTAGTACAATATGTCAAATAAGTTTTTCATTTTTTTGTTGTCTTTGTTTAGATCTTTATCTAGGCTGTCTATTTTTTTGTTATCATATGTTTTACAAGGCATCATTGTTTATAGTAATAGGAATATGAATACATATATTTTTTGGTTTACAGGATTTAAGATGTTATTTTTTTATATATTTTTGTGGTTGTATTTTAGCAAG
>M01075:27:000000000-A4DAU:1:1101:6397:9879 1:N:0:9
AGAGTACACAGTTTGGATTACACATTTGATTACCGGATGCGATGGAAGGACCAATACCTGTCTCTGCATTAATACATGCTGCCACGTTAGTTGTATGTGGAATAATATTAGGTAGTTTTGTATTTTGATGTTTTGAATTTTGATTTAGCTATTTTTATAGTATAATTTGTTGAGCAGTTGGAATAATAGTGTTAATGAGTCTATGTGTTTTTTATCGGTATATAGCATTTAGTACGATATGTCAAATAAGTTTTTCATTTTTTTGTTGTCTTTGTTTAGATCTTTATCTAGGCTGTCTATTTTTTTGTTATCATATGTTTTACAAGGCATCATTGTTTATAGTAATAGGAATATGAATACATATATTTTTTGGTTTACAGGATTTAAGATGTTATTTTTTTATATATTTTTGTGGTTGTATTTTAGCAAG
>M01075:27:000000000-A4DAU:1:1101:13252:9886 1:N:0:9
AAAGTACACAGTTTGGATTACATATTTGATTACCGGATGCGATGGAAGGACCAATACCTGTCTCTGCATTAATACATGCTGCCACGTTAGTTGTATGTGGAATAATATTAGGTAGTTTTGTATTTTGATGTTTTGAATTTTGATTTAGCTATTTTTATAGTATAATTTGTTGAGCAGTTGGAATAATAGTGTTAATGAGTCTATGTGTTTTTTATCGGTATATAGCATTTAGTACAATATGTCAAATAAGTTTTTCATTTTTTTGTTGTCTTTGTTTAGATCTTTATCTAGGCTGTCTATTTTTTTGTTATCATATGTTTTACAAGGCATCATTGTTTATAGTAATAGGAATATGAATACATATATTTTTTGGTTTACAGGATTTAAGATGTTATTTTTTTATATATTTTTGTGGTTGTATTTTAGCAAG
>M01075:27:000000000-A4DAU:1:1101:12334:9890 1:N:0:9
AAAGTACACAGTTTGGGTTGCACATTTGATTACCGGATGCGATGGAAGGACCAATACCTGTCTCTGCATTAATACATGCTGCCACGTTAGTTGTATGTGGAATAATATTAGGTAGTTTTGTATTTTGATGTTTTGAATTTTGATTTAGCTATTTTTATAGTATAATTTGTTGAGCAGTTGGAATAATAGTGTTAATGAGTCTATGTGTTTTTTATCGGTATATAGCATTTAGTACAATATGTCAAATAAGTTTTTCATTTTTTTGTTGTCTTTGTTTAGATCTTTATCTAGGCTGTCTATTTTTTTGTTATCATATGTTTTACAAGGCATCATTGTTTATAGTAATAGGAATATGAATACATATATTTTTTGGTTTACAGGGTTTAAGATGTTATTTTTTTATATATTTTTGTGGTTGTATTTTAGCAAG
>M01075:27:000000000-A4DAU:1:1101:23187:9893 1:N:0:9
AGAGTACACAGTTTGGATTACACATTTGATTACCGGATGCGATGGAAGGACCAATACCTGTCTCTGCATTAATACATGCTGCCACGTTAGTTGTATGTGGAATAATATTAGGTAGTTTTGTATTTTGATGTTTTGAATTTTGATTTAGCTATTTTTATAGTATAATTTGTTGAGCAGTTGGAATAATAGTGTTAATGAGTCTATGTGTTTTTTATCGGTATATAGCATTTAGTACAATATGTCAAATAAGTTTTTCATTTTTTTGTTGTCTTTGTTTAGATCTTTATCTAGGCTGTCTATTTTTTTGTTATCATATGTTTTACAAGGCATCATTGTTTATAGTAATAGGAATATGAATACATATATTTTTTGGTTTACAGGATTTAAGATGTTATTTTTTTATATATTTTTGTGGTTGTATTTTAGCAAG
>M01075:27:000000000-A4DAU:1:1101:5923:9900 1:N:0:9
AGAGTACACAGTTTGGATTACACATTTGATTACCGGATGCGATGGAAGGACCAATACCTGTCTCTGCATTAATACATGCTGCCACGTTAGTTGTATGTGGAATAATATTAGGTAGTTTTGTATTTTGATGTTTTGAATTTTGATTTAGCTATTTTTATAGTATAATTTGTTGAGCAGTTGGAATAATAGTGTTAATGAGTCTATGTGTTTTTTATCGGTATATAGCATTTAGTACAATATGTCAAATAAGTTTTTCATTTTTTTGTTGTCTTTGTTTAGATCTTTATCTAGGCTGTCTATTTTTTTGTTATCATATGTTTTACAAGGCATCATTGTTTATAGTAATAGGAATATGAATACATATATTTTTTGGTTTACAGGATTTAAGATGTTATTTTTTTATATATTTTTGTGGTTGTATTTTGGCAAG
>M01075:27:000000000-A4DAU:1:1101:20307:9907 1:N:0:9
AGAGTACACAGTTTGGATTACACATTTGATTACCGGATGCGATGGAAGGACCAATACCTGTCTCTGCATTAATACATGCTGCCACGTTAGTTGTATGTGGAATAATATTAGGTAGTTTTGTATTTTGATGTTTTGAATTTTGATTTAGCTATTTTTATAGTATAATTTGTTGAGCAGTTGGAATAATAGTGTTAATGAGTCTATGTGTTTTTTATCGGTATATAGCATTTAGTACAATATGTCAAATAAGTTTTTCATTTTTTTGTTGTCTTTGTTTAGATCTTTATCTAGGCTGTCTATTTTTTTGTTATCATATGTTTTACAAGGCATCATTGTTTATAGTAATAGGAATATGAATACATATATTTTTTGGTTTACAGGATTTAAGATGTTATTTTTTTATATATTTTTGTGGTTGTATTTTAGCAAG
>M01075:27:000000000-A4DAU:1:1101:5939:9908 1:N:0:9
AGAGTACACAGTTTGGATTACACATTTGATTACCGGATGCGATGGAAGGACCAATACCTGTCTCTGCATTAATACATGCTGCCACGTTAGTTGTATGTGGAATAATATTAGGTAGTTTTGTATTTTGATGTTTTGAATTTTGATTTAGCTATTTTTATAGTATAATTTGTTGAGCAGTTGGAATAATAGTGTTAATGAGTCTATGTGTTTTTTATCGGTATATAGCATTTAGTACAATATGTCAAATAAGTTTTTCATTTTTTTGTTGTCTTTGTTTAGATCTTTATCTAGGCTGTCTATTTTTTTGTTATCATATGTTTTACAAGGCATCATTGTTTATAGTAATAGGAATATGAATACATATATTTTTTGGTTTACAGGATTTAAGATGTTATTTTTTTATATATTTTTGTGGTTGTATTTTGGCAAG
>M01075:27:000000000-A4DAU:1:1101:3307:9908 1:N:0:9
AGAGTACACAGTTTGGATTACACATTTGATTACCGGATGCGATGGAAGGACCAATACCTGTCTCTGCATTAATACATGCTGCCACGTTAGTTGTATGTGGAATAATATTAGGTAGTTTTGTATTTTGATGTTTTGAATTTTGATTTAGCTATTTTTATAGTATAATTTGTTGAGCAGTTGGAATAATAGTGTTAATGAGTCTATGTGTTTTTTATCGGTATATAGCATTTAGTACAATATGTCAAATAAGTTTTTCATTTTTTTGTTGTCTTTGTTTAGATCTTTATCTAGGCTGTCTATTTTTTTGTTATCATATGTTTTACAAGGCATCATTGTTTATAGTAATAGGAATATGAATACATATATTTTTTGGTTTACAGGATTTAAGATGTTATTTTTTTATATATTTTTGTGGTTGTATTTTAGCAAG
>M01075:27:000000000-A4DAU:1:1101:27640:9928 1:N:0:9
AAGCACACAGTTTGGATTACACATTTGATTACCGGATGCGATGGAAGGACCAATACCTGTCTCTGCATTAATACATGCTGCCACGTTAGTTGTATGTGGAATAATATTAGGTAGTTTTGTATTTTGATGTTTTGAATTTTGATTTAGCTATTTTTATAGTATAATTTGTTGAGCAGTTGGAATAGTAGTGTTAATGAGTCTATGTGTTTTTTATACGGTATATAGCATTTAGTACAATATGTCAAATAAGTTTTTCATTTTTTTGTTGTCTTTGTTTAGATCTTTATCTAGGCTGTCTATTTTTTTGTTATCATATGTTTTACAAGGCATCATTGTTTATAGTAATAGGAATATGAATACATATATTTTTTGGTTTACAGGATTTAAGATGTTATTTTTTTATATATTTTTGTGGTTGTATTTTAGCAAG
>M01075:27:000000000-A4DAU:1:1101:6410:9934 1:N:0:9
AGAGTACACAGTTTGGGTTACACATTTGATTACCGGATGCGATGGAAGGACCAATACCTGTCTCTGCATTAATACATGCCGCCACGTTAGTTGTATGTGGAATAATATTAGGTAGTTTTGTATTTTGATGTTTTGAATTTTGATTTAGCTATTTTTATAGTATAATTTGTTGAGCAGTTGGAATAATAGTGTTAATGAGTCTATGTGTTTTTTATCGGTATATAGCATTTAGTACAATATGTCAAATAAGTTTTTCATTTTTTTGTTGTCTTTGTTTAGATCTTTATCTAGGCTGTCTATTTTTTTGTTATCATATGCTTTACAAGGCATCATTGTTTATAGTAATAGGAATATGAATACATATATTTTTTGGTTTACAGGATTTAAGATGTTATTTTTTTATATATTTTTGTGGTTGTATCTTAGCAAG
>M01075:27:000000000-A4DAU:1:1101:12344:9948 1:N:0:9
AAAGTACACAGTTTGGATTGCACATTTGATTACCGGATGCGATGGAAGGACCAATACCTGTCTCTGCATTAATACATGCTGCCACGTTAGTTGTATGTGGAATAATATTAGGTAGTTTTGTATTTTGATGTTTTGAATTTTGATTTAGCTATTTTTATAGTATAATTTGTTGAGCAGTTGGAATAATAGTGTTAATGAGTCTATGTGTTTTTTATCGGTATATAGCATTTAGTACAATATGTCAAATAAGTTTTTCATTTTTTTGTTGTCTTTGTTTAGATCTTTATCTAGGCTGTCTATTTTTTTGTTATCATATGTTTTACAAGGCATCATTGTTTATAGTAATAGGAATATGAATACATATATTTTTTGGTTTACAGGATTTAAGATGTTATTTTTTTATATATTTTTGTGGTTGTATTTTAGCAAG
>M01075:27:000000000-A4DAU:1:1101:27023:9957 1:N:0:9
AAAGTACACAGTTTGGGTTACACATTTGATTACCGGATGCGATGGAAGGACCAATACCTGTCTCTGCATTAATACATGCTGCCACGTTAGTTGTATGTGGAATAATATTAGGTAGTTTTGTATTTTGATGTTTTGAATTTTGATTTAGCTATTTTTATAGTATAATTTGTTGAGCAGTTGGAATAATAGTGTTAATGAGTCTATGTGTTTTTTATCGGTATATAGCATTTAGTACAATATGTCAAATAAGTTTTTCATTTTTTTGTTGTCTTTGTTTAGATCTTTATCTAGGCTGTCTATTTTTTTGTTATCATATGTTTTACAAGGCATCATTGTTTATAGTAATAGGAATATGAATACATATATTTTTTGGTTTACAGGATTTAAGATGTTATTTTTTTATATATTTTTGTGGTTGTATTTTAGCAAG
>M01075:27:000000000-A4DAU:1:1101:11630:9959 1:N:0:9
AAAGTACACAGTTTGGATTACACATTTGATTACCGGATGCGATGGAAGGACCAATACCTGTCTCTGCATTAATACATGCTGCCACGTTAGTTGTATGTGGAATAATATTAGGTAGTTTTGTATTTTGATGTTTTGAATTTTGATTTAGCTATTTTTATAGTATAATTTGTTGAGCAGTTGGAATAATAGTGTTAATGAGTCTATGTGTTTTTTATCGGTATATAGCATTTAGTACAATATGTCAAATAAGTTTTTCATTTTTTTGTTGTCTTTGTTTAGATCTTTATCTAGGCTGTCTATTTTTTTGTTATCATATGTTTTACAAGGCATCATTGTTTATAGTAATAGGAATATGAATACATATATTTTTTGGTTTACAGGATTTAAGATGTTATTTTTTTATATATTTTTGTGGTTGTATTTTAGCAAG
>M01075:27:000000000-A4DAU:1:1101:8823:9994 1:N:0:9
AGAGTACACAGTTTGGATTGCACATTTGATTACCGGATGCGATGGAAGGACCAATACCTGTCTCTGCATTAATACATGCTGCCACGTTAGTTGTATGTGGAATAATATTAGGTAGTTTTGTATTTTGATGTTTTGAATTTTGATTTAGCTATTTTTATAGTATAATTTGTTGAGCAGTTGGAATAATAGTGTTAATGAGTCTATGTGTTTTTTATCGGTATATAGCATTTAGTACAATATGTCAAATAAGTTTTTCATTTTTTTGTTGTCTTTGTTTAGATCTTTATCTAGGCTGTCTATTTTTTTGTTATCATATGTTTTACAAGGCATCATTGTTTATAGTAATAGGAATATGAATACATATATTTTTTGGTTTACAGGATTTAAGATGTTATTTTTTTATATATTTTTGTGGTTGTATTTTAGCAAG
>M01075:27:000000000-A4DAU:1:1101:4556:9998 1:N:0:9
AGAGTACACAGTTTGGATTACACATTTGATTACCGGATGCGATGGAAGGACCAATACCTGTCTCTGCATTAATACATGCTGCCACGTTAGTTGTATGTGGAATAATATTAGGTAGTTTTGTATTTTGATGTTTTGAATTTTGATTTAGCTATTTTTATAGTATAATTTGTTGAGCAGTTGGAATAATAGTGTTAATGAGTCTATGTGTTTTTTATCGGTATATAGCATTTAGTACAATATGTCAAATAAGTTTTTCATTTTTTTGTTGTCTTTGTTTAGATCTTTATCTAGGCTGTCTATTTTTTTGTTATCATATGTTTTACAAGGCATCATTGTTTATAGTAATAGGAATATGAATACATATATTTTTTGGTTTACAGGATTTAAGATGTTATTTTTTTATATATTTTTGTGGTTGTATTTTAGCAAG
>M01075:27:000000000-A4DAU:1:1101:5358:10006 1:N:0:9
AGAGTACACAGTTTGGATTACACATTTGATTACCGGATGCGATGGAAGGACCAATACCTGTCTCTGCATTAATACATGCTGCCACGTTAGTTGTATGTGGAATAATGTTAGGTAGTTTTGTATTTTGATGTTTTGAATTTTGATTTAGCTATTTTTATAGTATAATTTGTTGAGCAGTTGGAATAATAGTGTTAATGAGTCTATGTGTTTTTTATCGGTATATAGCATTTAGTACAATATGTCAAATAAGTTTTTCATTTTTTTGTTGTCTTTGTTTAGATCTTTATCTAGGCTGTCTATTTTTTTGTTATCATATGTTTTACAAGGCATCATTGTTTATAGTAATAGGAATATGAATACATATATTTTTTGGTTTACAGGATTTAAGATGTTATTTTTTTATATATTTTTGTGGTTGTATTTTAGCAAG
>M01075:27:000000000-A4DAU:1:1101:24718:10007 1:N:0:9
AGAGTACACAGTTTGGGTTGCACATTTGATTACCGGATGCGATGGAAGGACCAATACCTGTCTCTGCATTAATACATGCTGCCACGTTAGTTGTATGTGGAATAATATTAGGTAGTTTTGTATTTTGATGTTTTGAATTTTGATTTAGCTATTTTTATAGTATAATTTGTTGAGCAGTTGGAATAATAGTGTTAATGAGTCTATGTGTTTTTTATACGGTATATAGCATTTAGTACAATATGTCAAATAAGTTTTTCATTTTTTTGTTGTCTTTGTTTAGATCTTTATCTAGGCTGTCTATTTTTTTGTTATCATATGTTTTACAAGGCATCATTGTTTATAGTAATAGGAATATGAATACATATATTTTTTGGTTTACAGGATTTAAGATGTTATTTTTTATATATTTTTGTGGTTGTATTTTAGCAAG
>M01075:27:000000000-A4DAU:1:1101:28356:10009 1:N:0:9
AAAGTACACAGTTTGGATTACACATTTGATTACCGGATGCGATGGAAGGACCAATACCTGTCTCTGCATTAATACATGCTGCCACGTTAGTTGTATGTGGAATAATATTAGGTAGTTTTGTATTTTGATGTTTTGAATTTTGATTTAGCTATTTTTATAGTATAATTTGTTGAGCAGTTGGAATAATAGTGTTAATGAGTCTATGTGTTTTTTATCGGTATATAGCATTTAGTACAATATGTCAAATAAGTTTTTCATTTTTTTGTTGTCTTTGTTTAGATCTTTATCTAGGCTGTCTATTATTTTGTTATCATATGTTTTACAAGGCATCATTGTTTATAGTAATAGGAATATGAATACATATATTTTTTGGTTTACAGGATTTAAGATGTTATTTTTTTATATATTTTCGTGGTTGTATTTTAGCAAG
>M01075:27:000000000-A4DAU:1:1101:18452:10029 1:N:0:9
AAAGTACACAGTTTGGATTACACATTTGATTACCGGATGCGATGGAAGGACCAATACCTGTCTCTGCATTAATACATGCTGCCACGTTAGTTGTATGTGGAATAATATTAGGTAGTTTTGTATTTTGATGTTTTGAATTTTGATTTAGCTATTTTTATAGTATAATTTGTTGAGCAGTTGGAATAATAGTGTTAATGAGTCTATGTGTTTTTTATCGGTATATAGCATTTAGTACAATATGTCAAATAAGTTTTTCATTTTTTTGTTGTCTTTGTTTAGATCTTTATCTAGGCTGTCTATTTTTTTGTTATCATATGTTTTACAAGGCATCATTGTTTATAGTAATAGGAATATGAATACATATATTTTTTGGTTTACAGGATTTAAGATGTTATTTTTTTATATATTTTTGTGGTTGTATTTTAGCAAG
>M01075:27:000000000-A4DAU:1:1101:12257:10041 1:N:0:9
AGAGTACACAGTTTGGATTGCACATTTGATTACCGGATGCGATGGAAGGACCAATACCTGTCTCTGCATTAATACATGCTGCCACGTTAGTTGTATGTGGAATAATATTAGGTAGTTTTGTATTTTGATGTTTTGAATTTTGATTTAGCTATTTTTATAGTATAATTTGTTGAGCAGTTGGAATAATAGTGTTAATGAGTCTATGTGTTTTTTATCGGTATATAGTATTTAGTACAATATGTCAAATAAGTTTTTCATTTTTTTGTTGTCTTTGTTTAGATCTTTATCTAGGCTGTCTATTTTTTTGTTATCATATGTTTTACAAGGCATCATTGTTTATAGTAATAGGAATATGAATACATATATTTTTTGGTTTACAGGATTTAAGATGTTATTTTTTTATATATTTTTGTGGTTGTATTTTAGCAAG
>M01075:27:000000000-A4DAU:1:1101:8431:10044 1:N:0:9
AAAGTACACAGTTTGGGTTACACATTTGATTACCGGATGCGATGGAAGGACCAATACCTGTCTCTGCATTAATACATGCTGCCACGTTAGTTGTATGTGGAATAATATTAGGTAGTTTTGTATTTTGATGTTTTGAATTTTGATTTAGCTATTTTTATGGTATAATTTGTTGAGCAGTTGGAATAATAGTGTTAATGAGTCTATGTGTTTTTTATCGGTATATAGCATTTAGTACAATATGTCAAATAAGTTTTTCATTTTTTTGTTGTCTTTGTTTAGATCTTTATCTAGGCTGTCTATTTTTTTGTTATCATATGTTTTACAAGGCATCATTGTTTATAGTAATAGGAATATGAATACATATATTTTTTGGTTTACAGGATTTAAGATGTTATTTTTTTATATATTTTTGTGGTTGTATTTTAGCAAG
>M01075:27:000000000-A4DAU:1:1101:22495:10088 1:N:0:9
AGAGTACACAGTTTGGATTACACATTTGATTACCGGATGCGATGGAAGGACCAATACCTGTCTCCGCATTAATACATGCTGCCACGTTAGTTGTATGTGGAATAATATTAGGTAGTTTTGTATTTTGATGTTTTGAATTTTGATTTAGCTATTTTTATAGTATAATTTGTTGAGCAGTTGGAATAATAGTGTTAATGAGTCTATGTGTTTTTTATCGGTATATAGCATTTAGTACAATATGTCAAATAAGTTTTTCATTTTTTTGTTGTCTTTGTTTAGATCTTTATCTAGGCTGTCTATTTTTTTGTTATCATATGTTTTACAAGGCATCATTGTTTATAGTAATAGGAATATGAATACATATATTTTTTGGTTTACAGGATTTAAGATGTTATTTTTTTATATATTTTTGTGGTTGTATTTTAGCAAG
>M01075:27:000000000-A4DAU:1:1101:16928:10100 1:N:0:9
AGAGTACACAGTTTGGGTTGCACATTTGATTACCGGATGCGATGGAAGGACCAATACCTGTCTCTGCATTAATACATGCTGCCACGTTAGTTGTATGTGGAATAATATTAGGTAGTTTTGTATTTTGATGTTTTGAATTTTGATTTAGCTATTTTTATAGTATAATTTGTTGAGCAGTTGGAATAATAGTGTTAATGAGTCTATGTGTTTTTTATCGGTATATAGCATTTAGTACAATATGTCAAATAAGTTTTTCATTTTTTTGTTGTCTTTGTTTAGATCTTTATCTAGGCTGTCTATTTTTTTGTTATCATATGTTTTACAAGGCATCATTGTTTATAGTAATAGGAATATGAATACATATATTTTTTGGTTTACAGGATTTAAGATGTTATTTTTTTATATATTTTTGTGGTTGTATTTTAGCAAG
>M01075:27:000000000-A4DAU:1:1101:11604:10104 1:N:0:9
AGAGTACACAGTTTGGATTACATATTTGATTACCGGATGCGATGGAAGGACCAATACCTGTCTCTGCATTAATACATGCTGCCACGTTAGTTGTATGTGGAATAATATTAGGTAGTTTTGTATTTTGATGTTTTGAATTTTGATTTAGCTATTTTTATAGTATAATTTGTTGAGCAGTTGGAATAATAGTGTTAATGAGTCTATGTGTTTTTTATCGGTATATAGCATTTAGTACAATATGTCAAATAAGTTTTTCATTTTTTTGTTGTCTTTGTTTAGATCTTTATCTAGGCTGTCTATTTTTTTGTTATCATATGTTTTACAAGGCATCATTGTTTATAGTAATAGGAATATGAATACATATATTTTTTGGTTTACAGGATTTAAGATGTTATTTTTTTATATATTTTTGTGGTTGTATTTTAGCAAG
>M01075:27:000000000-A4DAU:1:1101:17910:10108 1:N:0:9
AAAGTACACAGTTTGGATTACATATTTGATTACCAGATGCGATGGAAGGACCAATACCTGTCTCTGCATTAATACATGCTACCACGTTAGTTGTATGTGGAATAATATTAGGTAGTTTTGTATTTTGATGTTTTGAATTTTGATTTAGCTATTTTTATAGTATAATTTGTTGAGCAGTTGGAATAATAGTGTTAATGAGTCTATGTGTTTTTTATCGGTATATAGCATTTAGTACAATATGTCAAATAAGTTTTTCATTTTTTTGTTGTCTTTGTTTAGATCTTTATCTAGGCTGTCTATTTTTTTGTTATCATATGTTTTACAAGGCATCATTGTTTATAGTGATAGGAATATGAATACATATATTTTTTGGTTTACAGGATTTAAGATGTTATTTTTTTATATATTTTTGTGGTTGTATTTTAGCAAG
>M01075:27:000000000-A4DAU:1:1101:3439:10110 1:N:0:9
AGAGTACACAGTTTGGATTACACATTTGATTACCGGATGCGATGGAAGGACCAATACCTGTCTCTGCATTAATACATGCTGCCACGTTAGTTGTATGTGGAATAATATTAGGTAGTTTTGTATTTTGATGTTTTGAATTTTGATTTAGCTATTTTTATAGTATAATTTGTTGAGCAGTTGGAATAATAGTGTTAATGAGTCTATGTGTTTTTTATCGGTATATAGCATTTAGTACAATATGTCAAATAAGTTTTTCATTTTTTTGTTGTCTTTGTTTAGATCTTTATCTAGGCTGTCTATTTTTTTGTTATCATATGTTTTACAAGGCATCATTGTTTATAGTAATAGGAATATGAATACATATATTTTTTGGTTTACAGGATTTAAGACGTTATTTTTTTATATATTTTTGTGGTTGTATTTTAGCAAG
>M01075:27:000000000-A4DAU:1:1101:3458:10113 1:N:0:9
AGAGTACACAGTTTGGATTACACATTTGATTACCGGATGCGATGGAAGGACCAATACCTGTCTCTGCATTAATACATGCTGCCACGTTAGTTGTATGTGGAATAATATTAGGTAGTTTTGTATTTTGATGTTTTGAATTTTGATTTAGCTATTTTTATAGTATAATTTGTTGAGCAGTTGGAATAATAGTGTTAATGAGTCTATGTGTTTTTTATCGGTATATAGCATTTAGTACAATATGTCAAATAAGTTTTTCATTTTTTTGTTGTCTTTGTTTAGATCTTTATCTAGGCTGTCTATTTTTTTGTTATCATATGTTTTACAAGGCATCATTGTTTATAGTAATAGGAATATGAATACATATATTTTTTGGTTTACAGGATTTAAGACGTTATTTTTTTATATATTTTTGTGGTTGTATTTTAGCAAG
>M01075:27:000000000-A4DAU:1:1101:17894:10117 1:N:0:9
AAAGTACACAGTTTGGATTACATATTTGATTACCAGATGCGATGGAAGGACCAATACCTGTCTCTGCATTAATACATGCTACCACGTTAGTTGTATGTGGAATAATATTAGGTAGTTTTGTATTTTGATGTTTTGAATTTTGATTTAGCTATTTTTATAGTATAATTTGTTGAGCAGTTGGAATAATAGTGTTAATGAGTCTATGTGTTTTTTATCGGTATATAGCATTTAGTACAATATGTCAAATAAGTTTTTCATTTTTTTGTTGTCTTTGTTTAGATCTTTATCTAGGCTGTCTATTTTTTTGTTATCATATGTTTTACAAGGCATCATTGTTTATAGTGATAGGAATATGAATACATATATTTTTTGGTTTACAGGATTTAAGATGTTATTTTTTTATATATTTTTGTGGTTGTATTTTAGCAAG
>M01075:27:000000000-A4DAU:1:1101:7235:10118 1:N:0:9
AGAGTACACAGTTTGGATTACACATTTGATTACCGGATGCGATGGAAGGACCAATACCTGTCTCTGCATTAATACATGCTGCCACGTTAGTTGTATGTGGAATAATATTAGGTAGTTTTGTATTTTGATGTTTTGAATTTTGATTTAGCTATTTTTATAGTATAATTTGTTGAGCAGTTGGAATAATAGTGTTAATGAGTCTATGTGTTTTTTATCGGTATATAGCATTTAGTACAATATGTCAAATAAGTTTTTCATTTTTTTGTTGTCTTTGTTTAGATCTTTATCTAGGCTGTCTATTTTTTTGTTATCATATGTTTTACAAGGCATCATTGTTTATAGTAATAGGAATATGAATACATATATTTTTTGGTTTACAGGATTTAAGATGTTATTTTTTTATATATTTTTGTGGTTGTATTTTAGCAAG
>M01075:27:000000000-A4DAU:1:1101:8156:10127 1:N:0:9
AAAGTACACAGTTTGGGTTACACATTTGATTACCGGATGCGATGGAAGGACCAATACCTGTCTCTGCATTAATACATGCTGCCACGTTAGTTGTATGTGGAATAATATTAGGTAGTTTTGTATTTTGATGTTTTGAATTTTGATTTAGCTATTTTTATAGTATAATTTGTTGAGCAGTTGGAATAATAGTGTTAATGAGTCTATGTGTTTTTTATCGATATATAGCATTTAGTACAATATGTCAAATAAGTTTTTCATTTTTTTGTTGTCTTTGTTTAGATCTTTATCTAGGCTGTCTATTTTTTTGTTATCATATGTTTTACAAGGCATCATTGTTTATAGTAATAGGAATATGAATACATATATTTTTTGGTTTACAGGATTTAAGATGTTATTTTTTTATATATTTTTGTGGTTGTATTTTAGCAAG
>M01075:27:000000000-A4DAU:1:1101:22437:10133 1:N:0:9
AGAGTACACAGTTTGGATTACACATTTGATTACCGGATGCGATGGAAGGACCAATACCTGTCTCTGCATTAATACATGCTGCCACGTTAGTTGTATGTGGAATAATATTAGGTAGTTTTGTATTTTGATGTTTTGAATTTTGATTTAGCTATTTTTATAGTATAATTTGTTGAGCAGTTGGAATAATAGTGTTAATGAGTCTATGTGTTTTTTATCGGTATATAGCATTTAGTACAATATGTCAAATAAGTTTTTCATTTTTTTGTTGTCTTTGTTTAGATCTTTATCTAGGCTGTCTATTTTTTTGTTATCATATGTTTTACAAGGCATCATTGTTTATAGTAATAGGAATATGAATACATATATTTTTTGGTTTACAGGATTTAAGATGTTATTTTTTTATATATTTTTGTGGTTGTATTTTAGCAAG
>M01075:27:000000000-A4DAU:1:1101:5725:10154 1:N:0:9
AAAGTACACAGTTTGGATTGCACATTTGATTACCGGATGCGATGGAAGGACCAATACCTGTCTCTGCATTAATACATGCTGCCACGTTAGTTGTATGTGGAATAATATTAGGTAGTTTTGTATTTTGATGTTTTGAATTTTGATTTAGCTATTTTTATAGTATAATTTGTTGAGCAGTTGGAATAATAGTGTTAATGAGTCTATGTGTTTTTTATCGGTATATAGCATTTAGTACAATATGTCAAATAAGTTTTTCATTTTTTTGTTGTCTTTGTTTAGATCTTTATCTAGGCTGTCTATTTTTTTGTTATCATATGTTTTACAAGGCATCATTGTTTATAGTAATAGGAATATGAATACATATATTTTTTGGTTTACAGGATTTAAGATGTTATTTTTTTATATATTTTTGTGGTTGTATTTTAGCAAG
>M01075:27:000000000-A4DAU:1:1101:24755:10163 1:N:0:9
AAAGTACACAGTTTGGGTTACACATTTGATTACCGGATGCGATGGAAGGACCAATACCTGTCTCTGCATTAATACATGCTGCCACGTTAGTTGTATGTGGAATAATATTAGGTAGTTTTGTATTTTGATGTTTTGAATTTTGATTTAGCTATTTTTATAGTATAATTTGTTGAGCAGTTGGAATAATAGTGTTAATGAGTCTATGTGTTTTTTATCGGTATATAGCATTTAGTACAATATGTCAAATAAGTTTTTCATTTTTTTGTTGTCTTTGTTTAGATCTTTATCTAGGCTGTCTATTTTTTTGTTATCATATGTTTTACAAGGCATCATTGTTTATAGTAATAGGAATATGAATACATATATTTTTTGGGTTACAGGATTTAAGATGTTATTTTTTTATATATTTTTGTGGTTGTATTTTAGCAAG
>M01075:27:000000000-A4DAU:1:1101:27778:10179 1:N:0:9
AAGGTACACAGTTTGGGTTACACATTTGATTACCGGATGCGATGGAAGGACCAATACCTGTCTCTGCATTAATACATGCTGCCACGTTAGTTGTATGTGGAATAATATTAGGTAGTTTTGTATTTTGATGTTTTGAATTTTGATTTAGCTATTTTTATAGTATAATTTGTTGAGCAGTTGGAATAATAGTGTTAATGAGTCTATGTGTTTTTTATCGGTATATAGCATTTAGTACAATATGTCAAATAAGTTTTTCATTTTTTTGTTGTCTTTGTTTAGATCTTTATCTAGGCTGTCTATTTTTTTGTTATCATATGTTTTACAAGGCATCATTGTTTATAGTAATGGGAATATGAATACATATATTTTTTGGTTTACAGGATTTAAGATGTTATTTTTTTATATATTTTTGTGGTTGTATTTTAGCAAG
>M01075:27:000000000-A4DAU:1:1101:8903:10190 1:N:0:9
AAAGTACACAGTTTGGACTACATATTTGATTACCGGATGCGATGGAAGGACCAATACCTGTCTCTGCATTAATACATGCTGCCACGTTAGTTGTATGTGGAATAATATTAGGTAGTTTTGTATTTTGATGTTTTGAATTTTGATTTAGCTATTTTTATAGTATAATTTGTTGAGCAGTTGGAATAATAGTGTTAATGAGTCTATGTGGTTTTTATCGGTATATAGCATTTAGTACAATATGTCAAATAAGTTTTTCATTTTTTTGTTGTCTTTGTTTAGATCTTTATCTAGGCTGTCTATTTTTTTGTTATCATATGTTTTACAAGGCATCATTGTTTATAGTAATAGGAATATGAATACATATATTTTTTGGTTTACAGGATTTAAGATGTTATTTTTTTATATATTTTTGTGGTTGTATTTTAGCAAG
>M01075:27:000000000-A4DAU:1:1101:7035:10199 1:N:0:9
AGAGTACACAGTTTGGATTACACATTTGATTACCGGATGCGATGGAAGGACCAATACCTGTCTCTGCATTAATACATGCTGCCACGTTAGTTGTATGTGGAATAATATTAGGTAGTTTTGTATTTTGATGTTTTGAATTTTGATTTAGCTATTTTTATAGTATAATTTGTTGAGCAGTTGGAATAATAGTGTTAATGAGTCTATGTGTTTTTTATCGGTATATAGCATTTAGTACAATATGTCAAATAAGTTTTTCATTTTTTTGTTGTCTTTGTTTAGATCTTTATCTAGGCTGTCTATTTTTTTGTTATCATATGTTTTACAAGGCATCATTGTTTATAGTAATAGGAATATGAATACATATATTTTTTGGTTTACAGGATTTAAGATGTTATTTTTTTATATATTTTTGTGGTTGTATTTTAGCAAG
>M01075:27:000000000-A4DAU:1:1101:19033:10219 1:N:0:9
AGAGTACACAGTTTGGATTACACATTTGATTACCGGATGCGATGGAAGGACCAATACCTGTCTCTGCATTAATACATGCTGCCACGTTAGTTGTATGTGGAATAATATTAGGTAGTTTTGTATTTTGATGTTTTGAATTTTGATTTAGCTATTTTTATAGTATAATTTGTTGAGCAGTTGGAATAATAGTGTTAATGAGTCTATGTGTTTTTTATCGGTATATAGCATTTAGTACAATATGTCAAATAAGTTTTTCATTTTTTTGTTGTCTTTGTTTAGATCTTTATCTAGGCTGTCTATTTTTTTGTTATCATATGTTTTACAAGGCATCATTGTTTATAGTAATAGGAATATGAATACATATATTTTTTGGTTTACAGGATTTAAGATGTTATTTTTTTATATATTTTTGTGGTTGTATCTTGGCAAG
>M01075:27:000000000-A4DAU:1:1101:15419:10227 1:N:0:9
AAAGTACACAGTTTGGATTACACATTTGATTACCGGATGCGATGGAAGGACCAATACCTGTCTCTGCATTAATACATGCTGCCACGTTAGTTGTATGTGGAATAATATTAGGTAGTTTTGTATTTTGATGTTTTGAATTTTGATTTAGCTATTTTTATAGTATAATTTGTTGAGCAGTTGGAATAATAGTGTTAATGAGTCTATGTGTTTTTTATCGGTATATAGCATTTAGTACAATATGTCAAATAAGTTTTTCATTTTTTTGTTGTCTTTGTTTAGATCTTTATCTAGGCTGTCTATTTTTTTGTTATCATATGTTTTACAAGGCATCATTGTTTATAGTAATAGGAATATGAATACATATATTTTTTGGTTTACAGGATTTAAGATGTTATTTTTTTATATATTTTTGTGGTTGTATTTTAGCAAG
>M01075:27:000000000-A4DAU:1:1101:19050:10228 1:N:0:9
AGAGTACACAGTTTGGATTACACATTTGATTACCGGATGCGATGGAAGGACCAATACCTGTCTCTGCATTAATACATGCTGCCACGTTAGTTGTATGTGGAATAATATTAGGTAGTTTTGTATTTTGATGTTTTGAATTTTGATTTAGCTATTTTTATAGTATAATTTGTTGAGCAGTTGGAATAATAGTGTTAATGAGTCTATGTGTTTTTTATCGGTATATAGCATTTAGTACAATATGTCAAATAAGTTTTTCATTTTTTTGTTGTCTTTGTTTAGATCTTTATCTAGGCTGTCTATTTTTTTGTTATCATATGTTTTACAAGGCATCATTGTTTATAGTAATAGGAATATGAATACATATATTTTTTGGTTTACAGGATTTAAGATGTTATTTTTTTATATATTTTTGTGGTTGTATCTTGGCAAG
>M01075:27:000000000-A4DAU:1:1101:15403:10238 1:N:0:9
AAAGTACACAGTTTGGATTACACATTTGATTACCGGATGCGATGGAAGGACCAATACCTGTCTCTGCATTAATACATGCTGCCACGTTAGTTGTATGTGGAATAATATTAGGTAGTTTTGTATTTTGATGTTTTGAATTTTGATTTAGCTATTTTTATAGTATAATTTGTTGAGCAGTTGGAATAATAGTGTTAATGAGTCTATGTGTTTTTTATCGGTATATAGCATTTAGTACAATATGTCAAATAAGTTTTTCATTTTTTTGTTGTCTTTGTTTAGATCTTTATCTAGGCTGTCTATTTTTTTGTTATCATATGTTTTACAAGGCATCATTGTTTATAGTAATAGGAATATGAATACATATATTTTTTGGTTTACAGGATTTAAGATGTTATTTTTTTATATATTTTTGTGGTTGTATTTTAGCAAG
>M01075:27:000000000-A4DAU:1:1101:12841:10241 1:N:0:9
AAAGTACACAGTTTGGATTACACATTTGATTACCGGATGCGATGGAAGGACCAATACCTGTCTCTGCATTAATACATGCTGCCACGTTAGTTGTATGTGGAATAATATTAGGTAGTTTTGTATTTTGATGTTTTGAATTTTGATTTAGCTATTTTTATAGTATAATTTGTTGAGCAGTTGGAATAATAGTGTTAATGAGTCTATGTGTTTTTTATCGGTATATAGCATTTAGTACAATATGTCAAATAAGTTTTTCATTTTTTTGTTGTCTTTGTTTAGATCTTTATCTAGGCTGTCTATTTTTTTGTTATCATATGTTTTACAAGGCATCATTGTTTATAGTAATAGGAATATGAATACATATATTTTTTGGTTTACAGGATTTAAGATGTTATTTTTTTATATATTTTTGTGGTTGTATTTTAGCAAG
>M01075:27:000000000-A4DAU:1:1101:23551:10274 1:N:0:9
AAAGTACACAGTTTGGATTACACATTTGATTACCGGATGCGATGGAAGGACCAATACCTGTCTCTGCATTAATACATGCTGCCACGTTAGTTGTATGTGGAATAATATTAGGTAGTTTTGTATTTTGATGTTTTGAATTTTGATTTAGCTATTTTTATAGTATAATTTGTTGAGCAGTTGGAATAATAGTGTTAATGAGTCTATGTGTTTTTTATCGGTATATAGCATTTAGTACAATATGTCAAATAAGTTTTTCATTTTTTTGTTGTCTTTGTTTAGATCTTTATCTAGGCTGTCTATTTTTTTGTTATCATATGTTTTACAAGGCATCATTGTTTATAGTAATAGGAATATGAATACATATATTTTTTGGTTTACAGGATTTAAGATGTTATTTTTTTATATATTTTTGTGGTTGTATTTTAGCAAG
>M01075:27:000000000-A4DAU:1:1101:25436:10278 1:N:0:9
AAAGTACACAGTTTGGATTACACATTTGATTACCGGATGCGATGGAAGGACCAATACCTGTCTCTGCATTAATACATGCTGCCACGTTAGTTGTATGTGGAATAATATTAGGTAGTTTTGTATTTTGATGTTTTGAATTTTGATTTAGCTATTTTTATAGTATAATTTGTTGAGCAGTTGGAATAATAGTGTTAATGAGTCTATGTGTTTTTTATCGGTATATAGCATTTAGTACAATATGTCAAATAAGTTTTTCATTTTTTTGTTGTCTTTGTTTAGATCTTTATCTAGGCTGTCTATTTTTTTGTTATCATATGTTTTACAAGGCATCATTGTTTATAGTAATAGGAATATGAATACATATATTTTTTGGTTTACAGGATTTAAGATGTTATTTTTTTATATATTTTTGTGGTTGTATTTTGGCAAG
>M01075:27:000000000-A4DAU:1:1101:13748:10286 1:N:0:9
AAAGTACACAGTTTGGATTACACATTTGATTACCGGATGCGATGGAAGGACCAATACCTGTCTCTGCATTAATACATGCTGCCACGTTAGTTGTATGTGGAATAATATTAGGTAGTTTTGTATTTTGATGTTTTGAATTTTGATTTAGCTATTTTTATAGTATAATTTGTTGAGCAGTTGGAATAATAGTGTTAATGAGTCTATGTGTTTTTTATCGGTATATAGCATTTAGTACAATATGTCAAATAAGTTTTTCATTTTTTTGTTGTCTTTGTTTAGGTCTTTATCTAGGCTGTCTATTTTTTTGTTATCATATGTTTTACAAGGCATCATTGTTTATAGTAATAGGAATATGAATACATATATTTTTTGGTTTACAGGATTTAAGATGTTATTTTTTTATATATTTTTGTGGTTGTATTTTAGCAAG
>M01075:27:000000000-A4DAU:1:1101:14443:10289 1:N:0:9
AAAGTACACAGTTTGGATTGCACATTTGATTACCGGATGCGATGGAAGGACCAATACCTGTCTCTGCATTAATACATGCTGCCACGTTAGTTGTATGTGGAATAATATTAGGTAGTTTTGTATTTTGATGTTTTGAATTTTGATTTAGCTATTTTTATAGTATAATTTGTTGAGCAGTTGGAATAATAGTGTTAATGAGTCTATGTGTTTTTTATCGGTATATAGCATTTAGTACAATATGTCAAATAAGTTTTTCATTTTTTTGTTGTCTTTGTTTAGATCTTTATCTAGGCTGTCTATTTTTTTGTTATCATATGTTTTACAAGGCATCATTGTTTATAGTAATAGGAATATGAATACATATATTTTTTGGTTTACAGGATTTAAGATGTTATTTTTTTATATATTTTTGTGGTTGTATTTTAGCAAG
>M01075:27:000000000-A4DAU:1:1101:21854:10303 1:N:0:9
AGAGTACACAGTTTGGATTACACATTTGATTACCGGATGCGATGGAAGGACCAATACCTGTCTCTGCATTAATACATGCTGCCACGTTAGTTGTATGTGGAATAATATTAGGTAGTTTTGTATTTTGATGTTTTGAATTTTGATTTAGCTATTTTTATAGTATAATTTGTTGAGCAGTTGGAATAATAGTGTTAATGAGTCTATGTGTTTTTTATCGGTATATAGCATTTAGTACAATATGTCAAATAAGTTTTTCATTTTTTTGTTGTCTTTGTTTAGATCTTTATCTAGGCTGTCTATTTTTTTGTTATCATATGTTTTACAAGGCATCATTGTTTATAGTAATAGGAATATGAATACATATATTTTTTGGTTTACAGGATTTAAGATGTTATTTTTTTATATATTTTTGTGGTTGTATTTTAGCAAG
>M01075:27:000000000-A4DAU:1:1101:27315:10306 1:N:0:9
AAAGTACACAGTTTGGATTACACATTTGATTACCGGATGCGATGGAAGGACCAATACCTGTCTCTGCATTAATACATGCTGCCACGTTAGTTGTATGTGGAATAATATTAGGTAGTTTTGTATTTTGATGTTTTGAATTTTGATTTAGCTATTTTTATAGTATAATTTGTTGAGCAGTTGGAATAATAGTGTTAATGAGTCTATGTGTTTTTTATCGGTATATAGCATTTAGTACAATATGTCAAATAAGTTTTTCATTTTTTTGCTGTCTTTGTTTAGATCTTTATCTAGGCTGTCTATTTTTTTGTTATCATATGTTTTACAAGGCATCATTGTTTATAGTAATAGGAATATGAATACATATATTTTTTGGTTTACAGGATTTAAGATGTTATTTTTTTATATATTTTTGTGGTTGTATTTTAGCAAG
>M01075:27:000000000-A4DAU:1:1101:14920:10310 1:N:0:9
AGAGTACACAGTTTGGATTACACATTTGATTACCGGATGCGATGGAAGGACCAATACCTGTCTCTGCATTAATACATGCTGCCACGTTAGTTGTATGTGGAATAATATTAGGTAGTTTTGTATTTTGATGTTTTGAATTTTGATTTAGCTATTTTTATAGTATAATTTGTTGAGCAGTTGGAATAATAGTGTTAATGAGTCTATGTGTTTTTTATCGGTATATAGCATTTAGTACAATATGTCAAATAAGTTTTTCATTTTTTTGTTGTCTTTGTTTAGATCTTTATCTAGGCTGTCTATTTTTTTGTTATCATATGTTTTACAAGGCATCATTGTTTATAGTAATAGGAATATGAATACATATATTTTTTGGTTTACAGGATTTAAGATGTTATTTTTTTATATATTTTTGTGGTTGTATTTTAGCAAG
>M01075:27:000000000-A4DAU:1:1101:27322:10323 1:N:0:9
AAAGTACACAGTTTGGATTACACATTTGATTACCGGATGCGATGGAAGGACCAATACCTGTCTCTGCATTAATACATGCTGCCACGTTAGTTGTATGTGGAATAATATTAGGTAGTTTTGTATTTTGATGTTTTGAATTTTGATTTAGCTATTTTTATAGTATAATTTGTTGAGCAGTTGGAATAATAGTGTTAATGAGTCTATGTGTTTTTTATCGGTATATAGCATTTAGTACAATATGTCAAATAAGTTTTTCATTTTTTTGCTGTCTTTGTTTAGATCTTTATCTAGGCTGTCTATTTTTTTGTTATCATATGTTTTACAAGGCATCATTGTTTATAGTAATAGGAATATGAATACATATATTTTTTGGTTTACAGGATTTAAGATGTTATTTTTTTATATATTTTTGTGGTTGTATTTTAGCAAG
>M01075:27:000000000-A4DAU:1:1101:12259:10324 1:N:0:9
AGAGTACACAGTTTGGGTTACACATTTGATTACCGGATGCGATGGAAGGACCAATACCTGTCTCTGCATTAATACATGCTGCCACGTTAGTTGTATGTGGAATAATATTAGGTAGTTTTGTATTTTGATGCTTTGAATTTTGATTTAGCTATTTTTATAGTATAATTTGTTGAGCAGTTGGAATAATAGTGTTAATGAGTCTATGTGTTTTTTATCGGTATATAGCATTTAGTACAATATGTCAAATAAGTTTTTCATTTTTTTGTTGTCTTTGTTTAGATCTTTATCTAGGCTGTCTATTTTTTTGTTATCATATGTTTTACAAGGCATCATTGTTTATAGTAATAGGAATATGAATACATATATTTTTTGGTTTACAGGATTTAAGATGTTATTTTTTTATATATTTTTGTGGTTGTATTTTAGCAAG
>M01075:27:000000000-A4DAU:1:1101:26959:10328 1:N:0:9
AAAGTACACAGTTTGGATTGCACATTTGATTACCGGATGCGATGGAAGGACCAATACCTGTCCCTGCATTAATACATGCTGCCACGTTAGTTGTATGTGGAATAATATTAGGTAGTTTTGTATTCTGATGTTTTGAATTTTGATTTAGCTATTTTTATAGTATAATTTGTTGAGCAGTTGGAATAATAGTGTTAATGAGTCTATGTGTTTTTTATCGGTATATAGCATTTAGTACAATATGTCAAATAAGCTTTTCATTTTTTTGTTGTCTTTGTTTAGATCTTTATCTAGGCTGTCTATTTTTTTGTTATCATATGTTTTACAAGGCATCATTGTTTATAGTAATAGGAATATGAATACATATATTTTTTGGTTTACAGGATTTAAGATGTTATTTTTTTATATATTTTTGTGGTTGTATTTTAGCAAG
>M01075:27:000000000-A4DAU:1:1101:27320:10346 1:N:0:9
AGAGTACACAGTTTGGATTGCACATTTGATTACCGGATGCGATGGAAGGACCAATACCTGTCTCTGCATTAATACATGCTGCCACGTTAGTTGTATGTGGAATAATATTAGGTAGTTTTGTATTTTGATGTTTTGAATTTTGATTTAGCTATTTTTATAGTATAATTTGTTGAGCAGTTGGAATAATAGTGTTACTGAGTCTATGTGTTTTTTATGGTATATAGCATTTAGTACAATATGTCAAATAAGTTTTTCATTTTTTTGTTGTCTTTGTTTAGATCTTTATCTAGGCTGTCTATTTTTTTTGTTATCATATGTTTTACAAGGCATCATTGTTTATAGTAATAGGAATATGAATACATATATTTTTTGGTTTACAGGATTTAAGATGTTATTTTTTTATATATTTTTGTGGTTGTATTTTAGCAAG
>M01075:27:000000000-A4DAU:1:1101:28602:10361 1:N:0:9
AAAGTACACAGTTTGGATTGCACATTTGATTACCGGATGCGATGGAAGGACCAATACCTGTCTCTGCATTAATACATGCTGCCACGTTAGTTGTATGTGGAATAATATTAGGTAGTTTTGTATTTTGATGTTTTGAATTTTGATTTAGCTATTTTTATAGTATAATTTGTTGAGCAGTTGGAATAATAGTGTTAATGAGTCTATGTGTTTTTTATCGGTATATAGCATTTAGTACAATATGTCAAATAAGTTTTTCATTTTTTTGTTGTCTTTGTTTAGATCTTTATCTAGGCTGTCTATTTTTTTGTTATCATATGTTTTACAAGGCATCATTGTTTATAGTAATAGGAATATGAATACATATATTTTTTGGTTTACAGGATTTAAGATGTTATTTTTTTATATATTTTTGTGGTTGTATTTTAGCAAG
>M01075:27:000000000-A4DAU:1:1101:11372:10368 1:N:0:9
AGAGTACACAGTTTGGATTACACATTTGATTACCGGATGCGATGGAAGGACCAATACCTGTCTCTGCATTAATACATGCTGCCACGTTAGTTGTATGTGGAATAATATTAGGTAGTTTTGTATTTTGATGTTTTGAATTTTGATTTAGCTATTTTTATAGTATAATTTGTTGAGCAGTTGGAATAATAGTGTTAATGAGTCTATGTGTTTTTTATCGGTATATAGCATTTAGTACAATATGTCAAATAAGTTTTTCATTTTTTTGTTGTCTTTGTTTAGATCTTTATCTAGGCTGTCTATTTTTTTGTTATCATATGTTTTACAAGGCATCATTGTTTATAGTAATAGGAATATGAATACATATATTTTTTGGTTTACAGGATTTAAGATGTTATTTTTTTATATATTTTTGTGGTTGTATTTTAGCAAG
>M01075:27:000000000-A4DAU:1:1101:3397:10378 1:N:0:9
AGAGTACACAGTTTGGGTTGCACATTTGATTACCGGATGCGATGGAAGGACCAATACCTGTCTCTGCATTAATACATGCTGCCACGTTAGTTGTATGTGGAATAATATTAGGTAGTTTTGTATTTTGATGTTTTGAATTTTGATTTAGCTATTTTTATAGTATAATTTGTTGAGCAGTTGGAATAATAGTGTTAATGAGTCTATGTGTTTTTTATCGGTATATAGCATTTAGTACAATATGTCAAATAAGTTTTTCATTTTTTTGTTGTCTTTGTTTAGATCTTTATCTAGGCTGTCTATTTTTTTGTTATCATATGTTTTACAAGGCATCATTGTTTATAGTAATAGGAATATGAATACATATATTTTTTGGTTTACAGGATTTAAGATGTTATTTTTTTATATATTTTTGTGGTTGTATTTTAGCAAG
>M01075:27:000000000-A4DAU:1:1101:21560:10403 1:N:0:9
AGAGTACACAGTTTGGGTTACACATTTGATTACCGGATGCGACGGAAGGACCAATACCTGTCTCTGCATTAATACATGCTGCCACGTTAGTTGTATGTGGAATAATATTAGGTAGTTTTGTATTTTGATGTTTTGAATTTTGATTTAGCTATTTTTATAGTATAATTTGTTGAGCAGTTGGAATAATAGTGTTAATGAGTCTATGTGTTTTTTATCGGTATATAGCATTTAGTACAATATGTCAAATAAGTTTTTCATTTTTTTGTTGTCTTTGTTTAGATCTTTATCTAGGCTGTCTATTTTTTTGTTATCATATGTTTTACAAGGCATCATTGTTTATAGTAATAGGAATATGAATACATATATTTTTTGGTTTACAGGATTTAAGATGTTATTTTTTTATATATTTTTGTGGTTGTATTTTAGCAAG
>M01075:27:000000000-A4DAU:1:1101:8869:10406 1:N:0:9
AGAGTACACAGTTTGGATTACACATTTGATTACCGGATGCGATGGAAGGACCAATACCTGTCTCTGCATTAATACATGCTGCCACGTTAGTTGTATGTGGAATAATATTAGGTAGTTTTGTATTTTGATGTTTTGAATTTTGATTTAGCTATTTTTATAGTATAATTTGTTGAGCAGTTGGAATAATAGTGTTAATGAGTCTATGTGTTTTTTATCGGTATATAGCATTTAGTACAATATGTCAAATAAGTTTTTCATTTTTTTGTTGTCTTTGTTTAGATCTTTATCTAGGCTGTCTATTTTTTTGTTATCATATGTTTTACAAGGCATCATTGTTTATAGTAATAGGAATATGAATACATATATTTTTTGGTTTACAGGATTTAAGATGTTATTTTTTTATATATTTTTGTGGTTGTATTTTAGCAAG
>M01075:27:000000000-A4DAU:1:1101:14090:10416 1:N:0:9
AAAGTACACAGTTTGGGTTACACATTTGATTACCGGATGCGATGGAAGGACCAATACCTGTCTCTGCATTAATACATGCTGCCACGTTAGTTGTATGTGGAATAATATTAGGTAGTTTTGTATTTTGATGTTTTGAATTTTGATTTAGCTATTTTTATAGTATAATTTGTTGAGCAGTTGGAATAATAGTGTTAATGAGTCTATGTGTTTTTTATCGGTATATAGCATTTAGTACAATATGTCAAATAAGTTTTTCATTTTTTTGTTGTCTTTGTTTAGATCTTTATCTAGGCTGTCTATTTTTTTGTTATCATATGTTTTACAAGGCATCATTGTTTATAGTAATAGGAATATGAATACATATATTTTTTGGTTTACAGGATTTAAGATGTTATTTTTTTATATATTTTTGTGGTTGTATTTTAGCAAG
>M01075:27:000000000-A4DAU:1:1101:14981:10425 1:N:0:9
AAAGTACACAGTTTGGATTACACATTTGATTACCGGATGCGATGGAAGGACCAATACCTGTCTCTGCATTAATACATGCTGCCACGTTAGTTGTATGTGGAATAATATTAGGTAGTTTTGTATTTTGATGTTTTGAATTTTGATTTAGCTATTTTTATAGTATAATTTGTTGAGCAGTTGGAATAATAGTGTTAATGAGTCTATGTGCTTTTTATCGGTATATAGCATTTAGTACAATATGTCAAATAAGTTTTTCATTTTTTTGTTGTCTTTGTTTAGATCTTTATCTAGGCTGTCTATTTTTTTGTTATCATATGTTTTACAAGGCATCATTGTTTATAGTAATAGGAATATGAATACATATATTTTTTGGTTTACAGGATTTAAGATGTTATTTTTTTATATATTTTTGTGGTTGTATTTTAGCAAG
>M01075:27:000000000-A4DAU:1:1101:25531:10426 1:N:0:9
AAAGTACACAGTTTGGGTTACACATTTGATTACCGGATGCGATGGAAGGACCAATACCTGTCTCTGCATTAATACATGCTGCCACGTTAGCTGTATGTGGAATAATATTAGGTAGTTTTGTATTTTGATGTTTTGAATTTTGATTTAGCTATTTTTATAGTATAATTTGTTGAGCAGTTGGAATAATAGTGTTAATGAGTCTATGTGTTTTTTATCGGTATATAGCATTTAGTACAATATGTCAAATAAGTTTTTCATTTTTTTGTTGTCTTTGTTTAGATCCTTATCTAGGCTGTCTATTTTTTTGTTATCATATGTTTTACAAGGCATCATTGTTTATAGTAATAGGAATATGAATACATATATTTTTTGGTTTACAGGATTTAAGATGTTATTTTTTTATATATTTTTGTGGTTGTATTTTAGCAAG
>M01075:27:000000000-A4DAU:1:1101:15554:10426 1:N:0:9
AGAGTACACAGTTTGGATTACACGTTTGATTACCGGATGCGATGGAAGGACCAATACCTGTCTCTGCATTAATACATGCTGCCACGTTAGTTGTATGTGGAATAATATTAGGTAGTTTTGTATTTTGATGTTTTGAATTTTGATTTAGCTATTTTTATAGTATAATTTGTTGAGCAGTTGGAATAATAGTGTTAATGAGTCTATGTGTTTTTTATCGGTATATAGCATTTAGTACAATATGTCAAATAAGTTTTTCATTTTTTTGTTGTCTTTGTTTAGATCTTTATCTAGGCTGTCTATTTTTTTGTTATCATATGTTTTACAAGGCATCATTGTTTATAGTAATAGGAATATGAATACATATATTTTTTGGTTTACAGGATTTAAGATGTTATTTTTTTATATATTTTTGTGGTTGTATTTTGGCAAG
>M01075:27:000000000-A4DAU:1:1101:15532:10427 1:N:0:9
AGAGTACACAGTTTGGATTACACGTTTGATTACCGGATGCGATGGAAGGACCAATACCTGTCTCTGCATTAATACATGCTGCCACGTTAGTTGTATGTGGAATAATATTAGGTAGTTTTGTATTTTGATGTTTTGAATTTTGATTTAGCTATTTTTATAGTATAATTTGTTGAGCAGTTGGAATAATAGTGTTAATGAGTCTATGTGTTTTTTATCGGTATATAGCATTTAGTACAATATGTCAAATAAGTTTTTCATTTTTTTGTTGTCTTTGTTTAGATCTTTATCTAGGCTGTCTATTTTTTTGTTATCATATGTTTTACAAGGCATCATTGTTTATAGTAATAGGAATATGAATACATATATTTTTTGGTTTACAGGATTTAAGATGTTATTTTTTTATATATTTTTGTGGTTGTATTTTGGCAAG
>M01075:27:000000000-A4DAU:1:1101:12683:10433 1:N:0:9
AAAGTACACAGTTTGGATTACACATTTGATTACCGGATGCGATGGAAGGACCAATACCTGTCTCTGCATTAATACATGCTGCCACGTTAGTTGTATGTGGAATAATATTAGGTAGTTTTGTATTTTGATGTTTTGAATTTTGATTTAGCTATTTTTATAGTATAATTTGTTGAGCAGTTGGAATAATAGTGTTAATGAGTCTATGTGTTTTTTATCGGTATATAGCATTTAGTACAATATGTCAAATAAGTTTTTCATTTTTTTGTTGTCTTTGTTTAGATCTTTATCTAGGCTGTCTATTTTTTTGTTATCATATGTTTTACAAGGCATCATTGTTTATAGTAATAGGAATATGAATACATATATTTTTTGGTTTACAGGATTTAAGATGTTATTTTTTTATATATTTTTGTGGTTGTATTTTAGCAAG
>M01075:27:000000000-A4DAU:1:1101:26488:10434 1:N:0:9
AAAGTACACAGTTTGGATTGCACGTTTGATTACCGGATGCGATGGAAGGACCAATACCTGTCTCTGCATTAATACATGCTGCCACGTTAGTTGTATGTGGAATAATATTAGGTAGTTTTGTATTTTGATGTTTTGAATTTTGATTTAGCTATTTTTATAGTATAATTTGTTGAGCAGTTGGAATAATAGTGTTAATGAGTCTATGTGTTTTTTATCGGTATATAGCATTTAGTACAATATGTCAAATAAGTTTTTCATTTTTTTGTTGTCTTTGTTTAGATCTTTATCTAGGCTGTCTATTTTTTTGTTATCATATGTTTTACAAGGCATCATTGTTTATAGTAATAGGAATATGAATACATATATTTTTTGGTTTACAGGATTTAAGATGTTATTTTTTTATATATTTTTGTGGTTGTATTTTAGCAAG
>M01075:27:000000000-A4DAU:1:1101:3278:10444 1:N:0:9
AGAGTACACAGTTTGGATTACACATTTGATTACCGGATGCGATGGAAGGACCAATACCTGTCTCTGCATTAATACATGCTGCCACGTTAGTTGTATGTGGAATAATATTAGGTAGTTTTGTATTTTGATGTTTTGAATTTTGATTTAGCTATTTTTATAGTATAATTTGTTGAGCAGTTGGAATAATAGTGTTAATGAGTCTATGTGTTTTTTATCGGTATATAGCATTTAGTACAATATGTCAAATAAGTTTTTCATTTTTTTGTTGTCTTTGTTTAGATCTTTATCTAGGCTGTCTATTTTTTTGTTATCATATGTTTTACAAGGCATCATTGTTTATAGTAATAGGAATATGAATACATATATTTTTTGGTTTACAGGATTTAAGATGTTATTTTTTTATATATTTTTGTGGTTGTATTTTAGCAAG
>M01075:27:000000000-A4DAU:1:1101:14980:10447 1:N:0:9
AAAGTACACAGTTTGGATTACACATTTGATTACCGGATGCGATGGAAGGACCAATACCTGTCTCTGCATTAATACATGCTGCCACGTTAGTTGTATGTGGAATAATATTAGGTAGTTTTGTATTTTGATGTTTTGAATTTTGATTTAGCTATTTTTATAGTATAATTTGTTGAGCAGTTGGAATAATAGTGTTAATGAGTCTATGTGCTTTTTATCGGTATATAGCATTTAGTACAATATGTCAAATAAGTTTTTCATTTTTTTGTTGTCTTTGTTTAGATCTTTATCTAGGCTGTCTATTTTTTTGTTATCATATGTTTTACAAGGCATCATTGTTTATAGTAATAGGAATATGAATACATATATTTTTTGGTTTACAGGATTTAAGATGTTATTTTTTTATATATTTTTGTGGTTGTATTTTAGCAAG
>M01075:27:000000000-A4DAU:1:1101:8063:10469 1:N:0:9
AAAGTACACAGTTTGGGTTACACATTTGATTACCGGATGCGATGGAAGGACCAATACCTGTCTCTGCATTAATACATGCTGCCACGTTAGTTGTATGTGGAATAATATTAGGTAGTTTTGTATTTTGATGTTTTGAATTTTGATTTAGCTATTTTTATAGTATAATTTGTTGAGCAGTTGGAATAATAGTGTTAATGAGTCTATGTGTTTTTTATCGGTATATAGCATTTAGTACAATATGTCAAATAAGTTTTTCATTTTTTTGTTGTCTTTGTTTAGATCTTTATCTAGGCTGTCTATTTTTTTGTTATCATATGTTTTACAAGGCATCACTGTTTATAGTAATAGGAATATGAATACATATATTTTTTGGTTTACAGGATTTAAGATGTTATTTTTTTATATATTTTTGTGGTTGTATTTTAGCAAG
>M01075:27:000000000-A4DAU:1:1101:27999:10479 1:N:0:9
AAAGTACACAGTTTGGGTTACACATTTGATTACCGGATGCGATGGAAGGACCAATACCTGTCTCTGCATTAATACATGCTGCCACGTTAGTTGTATGTGGAATAATATTAGGTAGTTTTGTATTTTGATGTTTTGAATTTTGATTTAGCTATTTTTATAGTATAATTTGTTGAGCAGTTGGAATAATAGTGTTAATGAGTCTATGTGTTTTTTATCGGTATATAGCATTTAGTACAATATGTCAAATAAGTTTTTCATTTTTTTGTTGTCTTTGTTTAGATCTTTATCTAGGCTGTCTATTTTTTTGTTATCATATGTTTTACAAGGCATCATTGTTTATAGTAATAGGAATATGAATACATATATTTTTTGGTTTACAGGATTTAAGATGTTATTTTTTTATACATTTTTGTGGTTGTATTTTGGCAAG
>M01075:27:000000000-A4DAU:1:1101:28073:10481 1:N:0:9
AAAGTACACAGTTTGGATTGCACATTTGATTACCGGATGCGATGGAAGGACCAATACCTGTCTCTGCATTAATACATGCTGCCACGTTAGTTGTATGTGGAATAATATTAGGTAGTTTTGTATTTTGATGTTTTGAATTTTGATTTAGCTATTTTTATAGTATAATTTGTTGAGCAGTTGGAATAATAGTGTTAATGAGTCTATGTGTTTTTTATACGGTATATAGCATTTAGTACAATATGTCAAATAAGTTTTTCATTTTTTGTTGTCTTTGTTTAGATCTTTATCTAGGCTGTCTATTTTTTTGTTATCATATGTTTTACAAGGCATCATTGTTTATAGTAATAGGAATATGAATACATATATTTTTTGGTTTACAGGATTTAAGATGTTATTTTTTTATATATTTTTGTGGTTGTATTTTAGCAAG
>M01075:27:000000000-A4DAU:1:1101:10038:10482 1:N:0:9
AAAGTACACAGTTTGGACTACACATTTGATTACCGGATGCGATGGAAGGACCAATACCTGTCTCTGCATTAATACATGCTGCCACGTTAGTTGTATGTGGAATAATATTAGGTAGTTTTGTATTTTGATGTTTTGAATTTTGATTTAGCTATTTTTATAGTATAATTTGTTGAGCAGTTGGAATAATAGTGTTAATGAGTCTATGTGTTTTTTATCGGTATATAGCATTTAGTACAATATGTCAAATAAGTTTTTCATTTTTTTGTTGTCTTTGTTTAGATCTTTATCTAGGCTGTCTATTTTTTTGTTATCATATGTTTTACAAGGCATCATTGTTTATAGTAATAGGAATATGAATACATATATTTTTTGGTTTACAGGATTTAAGATGTTATTTTTTTATATATTTTTGTGGTTGTATTTTAGCAAG
>M01075:27:000000000-A4DAU:1:1101:14921:10501 1:N:0:9
AAAGTACACAGTTTGGATTACACATTTGATTACCGGATGCGATGGAAGGACCAATACCTGTCTCTGCATTAATACATGCTGCCACGTTAGTTGTATGTGGAATAATATTAGGTAGTTTTGTATTTTGATGTTTTGAATTTTGATTTAGCTATTTTTATAGTATAATTTGTTGAGCAGTTGGAATAATAGTGTTAATGAGTCTATGTGTTTTTTATCGGTATATAGCATTTAGTACAATATGTCAAATAAGTTTTTCATTTTTTTGTTGTCTTTGTTTAGATCTTTATCTAGGCTGTCTATTTTTTTGTTATCATGTGTTTTACAAGGCATCATTGTTTATAGTAATAGGAATATGAATACATATATTTTTTGGTTTACAGGATTTAAGATGTTATTTTTTTATATATTTTTGTGGTTGTATTTTGGCAAG
>M01075:27:000000000-A4DAU:1:1101:14629:10501 1:N:0:9
AGAGTACACAGTTTGGATTACACATTTGATTACCGGATGCGATGGAAGGACCAATACCTGTCTCTGCATTAATACATGCTGCCACGTTAGTTGTATGTGGAATAATATTAGGTAGTTTTGTATTTTGATGTTTTGGATTTTGATTTAGCTATTTTTATAGTATAATTTGTTGAGCAGTTGGAATAATAGTGTTAATGAGTCTATGTGTTTTTTATCGGTATATAGCATTTAGTACAATATGTCAAATAAGTTTTTCATTTTTTTGTTGTCTTTGTTTAGATCTTTATCTAGGCTGTCTATTTTTTTGTTATCATATGTTTTACAAGGCATCATTGTTTATAGTAATAGGAATATGAATACATATATTTTTTGGTTTACAGGATTTAAGATGTTATTTTTTTATATATTTTTGTGGTTGTATTTTAGCAAG
>M01075:27:000000000-A4DAU:1:1101:14642:10514 1:N:0:9
AGAGTACACAGTTTGGATTACACATTTGATTACCGGATGCGATGGAAGGACCAATACCTGTCTCTGCATTAATACATGCTGCCACGTTAGTTGTATGTGGAATAATATTAGGTAGTTTTGTATTTTGATGTTTTGGATTTTGATTTAGCTATTTTTATAGTATAATTTGTTGAGCAGTTGGAATAATAGTGTTAATGAGTCTATGTGTTTTTTATCGGTATATAGCATTTAGTACAATATGTCAAATAAGTTTTTCATTTTTTTGTTGTCTTTGTTTAGATCTTTATCTAGGCTGTCTATTTTTTTGTTATCATATGTTTTACAAGGCATCATTGTTTATAGTAATAGGAATATGAATACATATATTTTTTGGTTTACAGGATTTAAGATGTTATTTTTTTATATATTTTTGTGGTTGTATTTTAGCAAG
>M01075:27:000000000-A4DAU:1:1101:13768:10533 1:N:0:9
AAAGTACACAGTTTGGGTTACACATTTGATTACCGGATGCGATGGAAGGACCAATACCTGTCTCTGCATTAATACATGCTGCCACGTTAGTTGTATGTGGAATAATATTAGGTAGTTTTGTATTTTGATGTTTTGAATTTTGATTTAGCTATTTTTATAGTATAATTTGTTGAGCAGTTGGAATAATAGTGTTAATGAGTCTATGTGTTTTTTATCGGTATATAGCATTTAGTACAATATGTCAAATAAGTTTTTCATTTTTTTGTTGTCTTTGTTTAGATCTTTATCTAGGCTGTCTATTTTTTTGTTATCATATGTTTTACAAGGCATCATTGTTTATAGTAATAGGAATATGAATACATATATTTTTTGGTTTACAGGATTTAAGATGTTATTTTTTTATATATTTTTGTGGTTGTATTTTAGCAAG
>M01075:27:000000000-A4DAU:1:1101:11453:10534 1:N:0:9
AAAGTACACAGTTTGGATTACACATTTGATTACCGGATGCGATGGAAGGACCAATACCTGTCTCTGCATTAATACATGCTGCCACGTTAGTTGTATGTGGAATAATATTAGGTAGTTTTGTATTTTGATGTTTTGAATTTTGATTTAGCTATTTTTATAGTATAATTTGTTGAGCAGTTGGAATAATAGTGTTAATGAGTCTATGTGTTTTTTATCGGTATATAGCATTTAGTACAATATGTCAAATAAGTTTTTCATTTTTTTGTTGTCTTTGTTTAGATCTTTATCTAGGCTGTCTATTTTTTTGTTATCATATGTTTTACAAGGCATCATTGTTTATAGTAATAGGAATATGAATACATATATTTTTTGGTTTACAGGATTTAAGATGTTATTTTTTTATATATTTTTGTGGTTGTATCTTAGCAAG
>M01075:27:000000000-A4DAU:1:1101:3268:10553 1:N:0:9
AAAGTACACAGTTTGGATTGCACATTTGATTACCGGATGCGATGGAAGGACCAATACCTGTCTCTGCATTAATACATGCTGCCACGTTAGTTGTATGTGGAATAATATTAGGTAGTTTTGTATTTTGATGTTTTGAATTTTGATTTAGCTATTTTTATAGTATAATTTGTTGAGCAGTTGGAATAATAGTGTTAATGAGTCTATGTGTTTTTTATCGGTATATAGCATTTAGTACAATATGTCAAATAAGCTTTTCATTTTTTTGTTGTCTTTGTTTAGATCTTTATCTAGGCTGTCTATTTTTTTGTTATCATATGTTTTACAAGGCATCATTGTTTATAGTAATAGGAATATGAATACATATATTTTTTGGTTTACAGGATTTAAGATGTTATTTTTTTATATATTTTTGTGGTTGTATTTTAGCAAG
>M01075:27:000000000-A4DAU:1:1101:6227:10555 1:N:0:9
AGAGTACACAGTTTGGATTACACATTTGATTACCGGATGCGATGGAAGGACCAATACCTGTCTCCGCATTAATACATGCTGCCACGTTAGTTGTATGTGGAATAATATTAGGTAGTTTTGTATCTTGATGTTTTGAATTTTGATTTAGCTATTTTTATAGTATAATTTGTTGAGCAGTTGGAATAATAGTGTTAATGAGTCTATGTGTTTTTTATCGGTATATAGCATTTAGTACAATATGTCAAATAAGTTTTTCATTTTTTTGTTGTCTTTGTTTAGATCTTTATCTAGGCTGTCTATTTTTTTGTTATCATATGTTTTACAAGGCATCATTGTTTATAGTAATAGGAATATGAATACATATATTTTTTGGTTTACAGGATTTAAGATGTTATTTTTTTATATATTTTTGTGGTTGTATTTTAGCAAG
>M01075:27:000000000-A4DAU:1:1101:8107:10573 1:N:0:9
AAAGTACACAGTTTGGGTTACACATTTGATTACCGGATGCGATGGAAGGACCAATACCTGTCTCTGCATTAATACATGCTGCCACGTTAGTTGTATGTGGAATAATATTAGGTAGTTCTGTATTTTGATGTTTTGAATTTTGATTTAGCTATTTTTATAGTATAATTTGTTGAGCAGTTGGAATAATAGTGTTAATGAGTCTATGTGTTTTTTATCGGTATATAGCATTTAGTACAATATGTCAAATAAGTTTTTCATTTTTTTGTTGTCTTTGTTTAGATCTTTATCTAGGCTGTCTATTTTTTTGTTATCATATGTTTTACAGGGCATCATTGTTTATAGTAATAGGAATATGAATACATATATTTTTTGGTTTACAGGATTTAAGATGTTATTTTTTTATATATTTTTGTGGTTGTATTTTAGCAAG
>M01075:27:000000000-A4DAU:1:1101:13628:10580 1:N:0:9
AAAGTACACAGTTTGGATTACATATTTGATTACCGGATGCGATGGAAGGACCAATACCTGTCTCTGCATTAATACATGCTGCCACGTTAGTTGTATGTGGAATAATATTAGGTAGTTTTGTATTTTGATGTTTTGAATTTTGATTTAGCTATTTTTATAGTATAATTTGTTGAGCAGTTGGAATAATAGTGTTAATGAGTCTATGTGTTTTTTATCGGTATATAGCATTTAGTACAATATGTCAAATAAGTTTTTCATTTTTTTGTTGTCTTTGTTTAGATCTTTATCTAGGCTGTCTATTTTTTTGTTATCATATGTTTTACAAGGCATCATTGTTTATAGTAATAGGAATATGAATACATATATTTTTTGGTTTACAGGGTTTAAGATGTTATTTTTTTATATATTTTTGTGGTTGTATTTTAGCAAG
>M01075:27:000000000-A4DAU:1:1101:8086:10582 1:N:0:9
AAAGTACACAGTTTGGGTTACACATTTGATTACCGGATGCGATCGAAGGACCAATACCTGTCTCTGCATTAATACATGCTGCCACGTTAGTTGTATGTGGAATAATATTAGGTAGTTCTGTATTTTGATGTTTTGAATTTTGATTTAGCTATTTTTATAGTATAATTTGTTGAGCAGTTGGAATAATAGTGTTAATGAGTCTATGTGTTTTTTATCGGTATATAGCATTTAGTACAATATGTCAAATAAGTTTTTCATTTTTTTGTTGTCTTTGTTTAGATCTTTATCTAGGCTGTCTATTTTTTTGTTATCATATGTTTTACAGGGCATCATTGTTTATAGTAATAGGAATATGAATACATATATTTTTTGGTTTACAGGATTTAAGATGTTATTTTTTTATATATTTTTGTGGTTGTATTTTAGCAAG
>M01075:27:000000000-A4DAU:1:1101:24836:10585 1:N:0:9
AAAGTACACAGTTTGGATTGCACATTTGATTACCGGATGCGATGGAAGGACCAATACCTGTCTCTGCATTAATACATGCTGCCACGTTAGTTGTATGTGGAATAATATTAGGTAGTTTTGTATTTTGATGTTTTGAATTTTGATTTAGCTATTTTTATAGTATAATTTGTTGAGCAGTTGGAATAATAGTGTTAATGAGTCTATGTGTTTTTTATCGGTATATAGCATTTAGTACAATATGTCAAATAAGTTTTTCATTTTTTTGTTGTCTTTGTTTAGATCTTTATCTAGGCTGTCTATTTTTTTGTTATCATATGTTTTACAAGGCATCATTGTTTATAGTAATAGGAATATGAATACATATATTTTTTGGTTTACAGGATTTAAGATGTTATTTTTTTATATATTTTTGTGGTTGTATTTTAGCAAG
>M01075:27:000000000-A4DAU:1:1101:9922:10589 1:N:0:9
AAAGTACACAGTTTGGGTTACACATTTGATTACCGGATGCGATGGAAGGACCAATACCTGTCTCTGCATTAATACATGCTGCCACGTTAGTTGTATGTGGAATAATATTAGGTAGTTTTGTATTTTGATGTTTTGAATTTTGATTTAGCTATTTTTATAGTATAATTTGTTGAGCAGTTGGAATAATAGTGTTAATGAGTCTATGTGTTTTTTATCGGTATATAGCATTTAGTACAATATGTCAAATAAGTTTTTCATTTTTTTGTTGTCTTTGTTTAGATCTTTATCTAGGCTGTCTATTTTTTTGTTATCATATGTTTTACAAGGCATCATTGTTTATAGTAATAGGAATATGAATACATATATTTTTTGGTTTACAGGATTTAAGATGTTATTTTTTTATATATTTTTGTGGTTGTATTTTAGCAAG
>M01075:27:000000000-A4DAU:1:1101:9701:10645 1:N:0:9
AAAGTACACAGTTTGGATTACACATTTGATTACCGGATGCGATGGAAGGACCAATACCTGTCTCTGCATTAATACATGCTGCCACGTTAGTTGTATGTGGAATAATATTAGGTAGTTTTGTATTTTGATGTTTTGAATTTTGATTTAGCTATTTTTATAGTATAATTTGTTGAGCAGTTGGAATAATAGTGTTAATGAGTCTATGTGTTTTTTATCGGTATATAGCATTTAGTACAATATGTCAAATAAGTTTTTCATTTTTTTGTTGTCTTTGTTTAGATCTTTATCTAGGCTGTCTATTTTTTTGTTATCATATGTTTTACAAGGCATCATTGTTTATAGTAATAGGAATATGAATACATATATTTTTTGGTTTACAGGATTTAAGATGTTATTTTTTTATATATTTTTGTGGTTGTATTTTAGCAAG
>M01075:27:000000000-A4DAU:1:1101:10177:10647 1:N:0:9
AAAGTACACAGTTTGGACTGCACATTTGATTACCGGATGCGATGGAAGGACCAATACCTGTCTCTGCATTAATACATGCTGCCACGTTAGTTGTATGTGGAATAATATTAGGTAGTTTTGTATTTTGATGTTTTGAATTTTGATTTAGCTATTTTTATAGTATAATTTGTTGAGCAGTTGGAATAATAGTGTTAATGAGTCTATGTGTTTTTTATCGGTATATAGCATTTAGTACAATATGTCAAATAAGTTTTTCATTTTTTTGTTGTCTTTGTTTAGATCTTTATCTAGGCTGTCTATTTTTTTGTTATCATATGTTTTACAAGGCATCATTGTTTATAGTAATAGGAATATGAATACATATATTTTTTGGTTTACAGGATTTAAGATGTTATTTTTTTATATATTTTTGTGGTTGTATTTTAGCAAG
>M01075:27:000000000-A4DAU:1:1101:12487:10665 1:N:0:9
AAAGTACACAGTTTGGATTACACATTTGATTACCGGATGCGATGGAAGGACCAATACCTGTCTCTGCATTAATACATGCTGCCACGTTAGTTGTATGTGGAATAATATTAGGTAGTTTTGTATTTTGATGTTTTGAATTTTGATTTAGCTATTTTTATAGTATAATTTGTTGAGCAGTTGGAATAATAGTGTTAATGAGTCTATGTGTTTTTTATACGGTATATAGCATTTAGTACAATATGTCAAATAAGTTTTTCATTTTTTGTTGTCTTTGTTTAGATCTTTATCTAGGCTGTCTATTTTTTTGTTATCATATGTTTTACAAGGCATCATTGTTTATAGTAATAGGAATATGAATACATATATTTTTTGGTTTACAGGATTTAAGATGTTATTTTTTTATATATTTTTGTGGTTGTATTTTAGCAAG
>M01075:27:000000000-A4DAU:1:1101:20098:10693 1:N:0:9
AAAGTACACAGTTTGGATTACACATTTGATTACCGGATGCGATGGAAGGACCAATACCTGTCTCTGCATTAATACATGCTGCCACGTTAGTTGTATGTGGAATAATATTAGGTAGTTTTGTATTTTGATGTTTTGAATTTTGATTTAGCTATTTTTATAGTATAATTTGTTGAGCAGTTGGAATAATAGTGTTAATGAGTCTATGTGTTTTTTATCGGTATATAGCATTTAGTACAATATGTCAAATAAGTTTTTCATTTTTTTGTTGTCTTTGTTTAGATCTTTATCTAGGCTGTCTATTTTTTTGTTATCATATGTTTTACAAGGCATCATTGTTTATAGTAATAGGAATATGAATACATATATTTTTTGGTTTACAGGATTTAAGATGTTATTTTTTTATATATTTTTGTGGTTGTATTTTAGCAAG
>M01075:27:000000000-A4DAU:1:1101:19907:10706 1:N:0:9
AGAGTACACAGTTTGGATTACACATTTGATTACCGGATGCGATGGAAGGACCAATACCTGTCTCTGCATTAATACATGCTGCCACGTTAGTTGTATGTGGAATAATATTAGGTAGTTTTGTATTTTGATGTTTTGAATTTTGATTTAGCTATTTTTATAGTATAATTTGTTGAGCAGTTGGAATAATAGTGTTAATGAGTCTATGTGTTTTTTATACGGTATATAGCATTTAGTACAATATGTCAAATAAGTTTTTCATTTTTTGTTGTCTTTGTTTAGATCTTTATCTAGGCTGTCTATTTTTTTGTTATCATATGTTTTACAAGGCATCATTGTTTATAGTAATAGGAATATGAATACATATATTTTTTGGTTTACAGGATTTAAGATGTTATTTTTTTATATATTTTTGTGGTTGTATTTTAGCAAG
>M01075:27:000000000-A4DAU:1:1101:6362:10726 1:N:0:9
AGAGTACACAGTTTGGATTGCACATTTGATTACCGGATGCGATGGAAGGACCAATACCTGTCTCTGCATTAATACATGCTGCCACGTTAGTTGTATGTGGAATAATATTAGGTAGTTTTGTATTTTGATGTTTTGAATTTTGATTTAGCTATTTTTATAGTATAATTTGTTGAGCAGTTGGAATAATAGTGTTAATGAGTCTATGTGTTTTTTATCGGTATATAGCATTTAGTACAATATGTCAAATAAGTTTTTCATTTTTTTGTTGTCTTTGTTTAGATCTTTATCTAGGCTGTCTATTTTTTTGTTATCATATGTTTTACAAGGCATCATTGTTTATAGTAATAGGAATATGAATACATATATTTTTTGGTTTACAGGATTTAAGATGTTATTTTTTTATATATTTTTGTGGTTGTATTTTAGCAGG
>M01075:27:000000000-A4DAU:1:1101:19136:10727 1:N:0:9
AAAGTACACAGTTTGGATTACACATTTGATTACCGGATGCGATGGAAGGACCAATACCTGTCTCTGCATTAATACATGCTGCCACGTTAGTTGTATGTGGAATAATATTAGGTAGTTTTGTATTTTGATGTTTTGAGTTTTGATTTAGCTATTTTTATAGTATAATTTGTTGAGCAGTTGGAATAATAGTGTTAATGAGTCTATGTGTTTTTTATCGGTATATAGCATTTAGTACAATATGTCAAATAAGTTTTTCATTTTTTTGTTGTCTTTGTTTAGATCTTTATCTAGGCTGTCTATTTTTTTGTTATCATATGTTTTACAAGGCATCATTGTTTATAGTAATAGGAATATGAATACATATATTTTTTGGTTTACAGGATTTAAGATGTTATTTTTTTATATATTTTTGTGGTTGTATTTTAGCAAG
>M01075:27:000000000-A4DAU:1:1101:5893:10728 1:N:0:9
AAAGTACACAGTTTGGATTACATATTTGATTACCGGATGCGATGGAAGGACCAATACCTGTCTCTGCATTAATACATGCTGCCACGTTAGTTGTATGTGGAATAATATTAGGTAGTTTTGTATTTTGATGTTTTGAATTTTGATTTAGCTATTTTTATAGTATAATTTGTTGAGCAGTTGGAATAATAGTGTTAATGAGTCTATGTGTTTTTTATCGGTATATAGCATTTAGTACAATATGTCAAATAAGTTTTTCATTTTTTTGTTGTCTTTGTTTAGATCTTTATCTAGGCTGTCTATTTTTTTGTTATCATATGTTTTACAAGGCATCATTGTTTATAGTAATAGGAATATGAATACATATATTTTTTGGTTTACAGGATTTAAGATGTTATTTTTTTATATATTTTTGTGGTTGTATTTTAGCAAG
>M01075:27:000000000-A4DAU:1:1101:24874:10733 1:N:0:9
AGAGTACACAGTTTGGATTACACATTTGATTACCGGATGCGATGGAAGGACCAATACCTGTCTCTGCATTAATACATGCTGCCACGTTAGTTGTATGTGGAATAATATTAGGTAGTTTTGTATTTTGATGTTTTGAATTTTGATTTAGCTATTTTTATAGTATAATTTGTTGAGCAGTTGGAATAATAGTGTTAATGAGTCTATGTGTTTTTTATCGGTATATAGCATTTAGTACAATATGTCAAATAAGTTTTTCATTTTTTTGTTGTCTTTGCTTAGATCTTTATCTAGGCTGTCTATTTTTTTGTTATCATATGTTTTACAAGGCATCATTGTTTATAGTAATAGGAATATGAATACATATATTTTTTGGTTTACAGGATTTAAGATGTTATTTTTTTATATATTTTTGTGGTTGTATCTTAGCAAG
>M01075:27:000000000-A4DAU:1:1101:9247:10743 1:N:0:9
AAAGTACACAGTTTGGATTACACATTTGATTACCGGATGCGATGGAAGGACCAATACCTGTCTCTGCATTAATACATGCTGCCACGTTAGTTGTATGTGGAATAATATTAGGTAGTTTTGTATTTTGATGTTTTGAATTTTGATTTAGCTATTTTTATAGTATAATTTGTTGAGCAGTTGGAATAATAGTGTTAATGAGTCTATGTGTTTTTTATCGGTATATAGCATTTAGTACAATATGTCAAATAAGTTTTTCATTTTTTTGTTGTCTTTGTTTAGATCTTTATCTAGGCTGTCTATTTTTTTGTTATCATATGTTTTACAAGGCATCATTGTTTATAGTAATAGGAATATGAATACATATATTTTTTGGTTTACAGGATTTAAGATGTTATTTTTTTATATATTTTTGTGGTTGTATCTTAGCAAG
>M01075:27:000000000-A4DAU:1:1101:19142:10744 1:N:0:9
AAAGTACACAGTTTGGATTACACATTTGATTACCGGATGCGATGGAAGGACCAATACCTGTCTCTGCATTAATACATGCTGCCACGTTAGTTGTATGTGGAATAATATTAGGTAGTTTTGTATTTTGATGTTTTGAGTTTTGATTTAGCTATTTTTATAGTATAATTTGTTGAGCAGTTGGAATAATAGTGTTAATGAGTCTATGTGTTTTTTATCGGTATATAGCATTTAGTACAATATGTCAAATAAGTTTTTCATTTTTTTGTTGTCTTTGTTTAGATCTTTATCTAGGCTGTCTATTTTTTTGTTATCATATGTTTTACAAGGCATCATTGTTTATAGTAATAGGAATATGAATACATATATTTTTTGGTTTACAGGATTTAAGATGTTATTTTTTTATATATTTTTGTGGTTGTATTTTAGCAAG
>M01075:27:000000000-A4DAU:1:1101:13042:10749 1:N:0:9
AAAGTACACAGTTTGGATTACACATTTGATTACCGGATGCGATGGAAGGACCAATACCTGTCTCTGCATTAATACATGCTGCCACGTTAGTTGTATGTGGAATAATATTAGGTAGTTTTGTATTTTGATGTTTTGAATTTTGATTTAGCTATTTTTATAGTATAATTTGTTGAGCAGTTGGAATAATAGTGTTAATGAGTCTATGTGTTTTTTATCGGTATATAGCATTTAGTACAATATGTCAAATAAGTTTTTCATTTTTTTGTTGTCTTTGTTTAGATCTTTATCTAGGCTGTCTATTTTTTTGTTATCATATGTTTTACAAGGCATCATTGTTTATAGTAATAGGAATATGAATACATATATTTTTTGGTTTACAGGATTTAAGATGTTATTTTTTTATATATTTTTGTGGTTGTATTTTAGCAAG
>M01075:27:000000000-A4DAU:1:1101:23540:10762 1:N:0:9
AAAGTACACAGTTTGGGTTACACATTTGATTACCGGATGCGATGGAAGGACCAATACCTGTCTCTGCATTAATACATGCTGCCACGTTAGTTGTATGTGGAATAATATTAGGTAGTTTTGTATTTTGATGTTTTGAATTTTGATTTAGCTATTTTTATAGTATAATTTGTTGAGCAGTTGGAATAATAGTGTTAATGAGTCTATGTGTTTTTTATCGGTATATAGCATTTAGTACAATATGTCAAATAAGTTTTTCATTTTTTTGTTGTCTTTGTTTAGATCTTTATCTAGGCTGTCTATTTTTTTGTTATCATATGTTTTACAAGGCATCATTGTTTATAGTAATAGGAATATGAATACATATATTTTTTGGTTTACAGGATTTAAGATGTTATTTTTTTATATATTTTTGTGGTTGTATTTTAGCAAG
>M01075:27:000000000-A4DAU:1:1101:5307:10775 1:N:0:9
AGAGTACACAGTTTGGATTGCACATTTGATTACCGGATGCGATGGAAGGACCAATACCTGTCTCTGCATTAATACATGCCGCCACGTTAGTTGTATGTGGAATAATATTAGGTAGTTTTGTATTTTGATGTTTTGAATTTTGATTTAGCTATTTTTATAGTATAATTTGTCGAGCAGTTGGAATAATAGTGTTAATGAGTCTATGTGTTTTTTATCGGTATATAGCATTTAGTACAATATGTCAAATAAGTTTTTCATTTTTTTGTTGTCTTTGTTTAGATCTTTATCTAGGCTGTCTATTTCTTTGTTATCATATGTTTTACAAGGCATCATTGTTTATAGTAATAGGAATATGAATACATATATTTTTTGGTTTACAGGATTTAAGATGTTATTTATTTATATATTTTTGTGGTTGTATTTTAGCAAG
>M01075:27:000000000-A4DAU:1:1101:24037:10788 1:N:0:9
AGAGTACACAGTTTGGATTACACATTTGATTACCGGATGCGATGGAAGGACCAATACCTGTCCCTGCATTAATACATGCTGCCACGTTAGTTGTATGTGGAATAATATTAGGTAGTTTTGTATTTTGATGTTTTGAATTTTGATTTAGCTATTTTTATAGTATAATTTGTTGAGCAGTTGGAATAATAGTGTTAATGAGTCTATGTGTTTTTTATACGGTATATAGCATTTAGTACAATATGTCAAATAAGTTTTTCATTTTTTTGTTGTCTTTGTTTAGATCTTTATCTAGGCTGTCTATTTTTTTGTTATCATATGTTTTACAAGGCATCATTGTTTATAGTAATAGGAATATGAATACATATATTTTTGGTTTACAGGATTTAAGATGTTATTTTTTTATATATTTTTGTGGTTGTATTTTAGCAAG
>M01075:27:000000000-A4DAU:1:1101:8373:10790 1:N:0:9
AGAGTACACAGTTTGGATTGCACATTTGATTACCGGATGCGATGGAAGGACCAATACCTGTCTCTGCATTAATACATGCTGCCACGTTAGTTGTATGTGGAATAATATTAGGTAGTTTTGTATTTTGATGTTTTGAATTTTGATTTAGCTATTTTTATAGTATAATTTGTTGAGCAGTTGGAATAATAGTGTTAATGAGTCTATGTGTTTTTTATCGGTATATAGCATTTAGTACAATATGTCAAATAAGTTTTTCATTTTTTTGTTGTCTTTGTTTAGATCTTTATCTAGGCTGTCTATTTTTTTGTTATCATATGTTTTACAAGGCATCATTGTTTATAGTAATAGGAATATGAATACATATATTTTTTGGTTTACAGGATTTAAGATGTTATTTTTTTATATATTTTTGTGGTTGTATTTTAGCAAG
>M01075:27:000000000-A4DAU:1:1101:3039:10790 1:N:0:9
AAAGTACACAGTTTGGACTGCACATTTGATTACCGGATGCGATGGAAGGACCAATACCTGTCTCTGCATTAATACATGCTGCCACGTTAGTTGTATGTGGAATAATATTAGGTAGTTTTGTATTTTGATGTTTTGAATTTTGATTTAGCTATTTTTATAGTATAATTTGTTGAGCAGTTGGAATAATAGTGTTAATGAGTCTATGTGTTTTTTATACGGTATATAGCATTTAGTACAATATGTCAAATAAGTTTTTCATTTTTTGTTGTCTTTGTTTAGATCTTTATCTAGGCTGTCTATTTTTTTGTTATCATATGTTTTACAAGGCATCATTGTTTATAGTAATAGGAATATGAATACATATATTTTTTGGTTTACAGGATTTAAGATGTTATTTTTTTATATATTTTTGTGGTTGTATTTTAGCAAG
>M01075:27:000000000-A4DAU:1:1101:8437:10803 1:N:0:9
AGAGTACACAGTTTGGATTACACATTTGATTACCGGATGCGATGGAAGGACCAATACCTGTCTCTGCATTAATACATGCTGCCACGTTAGTTGTATGTGGAATAATATTAGGTAGTTTTGTATTTTGATGTTTTGAATTTTGATTTAGCTATTTTTATAGTATAATTTGTTGAGCAGTTGGAATAATAGTGTTAATGAGTCTATGTGTTTTTTATCGGTATATAGCATTTAGTACAATACTTCAAATAAGTTTTTCATTTTTTTGTTGTCTTTGTTTAGATCTTTATCTAGGCTGTCTATTTTTTTGTTATCATATGTTTTACAAGGCATCATTGTTTATAGTAATAGGAATATGAATACATATATTTTTTGGTTTACAGGATTTAAGATGTTATTTTTTTATATATTTTTGTGGTTGTATTTTAGCAAG
>M01075:27:000000000-A4DAU:1:1101:3470:10806 1:N:0:9
AAAAGTACACATTTTGGATTACACATTTGATTACCGGACGCGATGGAAGGACCAATACCTGTCTCTGCATTAATACATGCTGCCACGTTAGTTGTATGTGGAATAATATTAGGTAGTTTTGTATTTTGATGTTTTGAATTTTGATTTAGCTATTTTTATAGTCTAATTTGTTGAGCAGTTGGAATAATAGTGTTAATGAGTCTATGTGTTTTTTACGGTATATAGCATTTAGTACAATATGTCAAATAAGTTTTTCATTTTTTTGTTGTCTTTGTTTAGATCTTTATCTAGGCTGTCTATTTTTTTGTTATCATATGTTTTACAAGGCATCATTGTTTATAGTAATAGGAATATGAATACATATATTTTTTGGTTTACAGGATTTAAGATGTTATTTTTTTATATATTTTTGTGGTTGTATTTTAGCAAG
>M01075:27:000000000-A4DAU:1:1101:24050:10807 1:N:0:9
AGAGTACACAGTTTGGATTACACATTTGATTACCGGATGCGATGGAAGGACCAATACCTGTCCCTGCATTAATACATGCTGCCACGTTAGTTGTATGTGGAATAATATTAGGTAGTTTTGTATTTTGATGTTTTGAATTTTGATTTAGCTATTTTTATAGTATAATTTGTTGAGCAGTTGGAATAATAGTGTTAATGAGTCTATGTGTTTTTTATACGGTATATAGCATTTAGTACAATATGTCAAATAAGTTTTTCATTTTTTTGTTGTCTTTGTTTAGATCTTTATCTAGGCTGTCTATTTTTTTGTTATCATATGTTTTACAAGGCATCATTGTTTATAGTAATAGGAATATGAATACATATATTTTTGGTTTACAGGATTTAAGATGTTATTTTTTTATATATTTTTGTGGTTGTATTTTAGCAAG
>M01075:27:000000000-A4DAU:1:1101:3167:10808 1:N:0:9
AGAGTACACAGTTTGGATTACACATTTGATTACCGGATGCGATGGAAGGACCAATACCTGTCTCTGCATTAATACATGCTGCCACGTTAGTTGTATGTGGAATAATATTAGGTAGTTTTGTATTTTGATGTTTTGAATTTTGATTTAGCTATTTTTATAGTATAATTTGTTGAGCAGTTGGAATAATAGTGTTAATGAGTCTATGTGTTTTTTATCGGTATATAGCATTTAGTACAATATGTCAAATAAGTTTTTCATTTTTTTGTTGTCTTTGTTTAGATCTTTATCTAGGCTGTCTATTTTTTTGTTATCATATGTTTTACAAGGCATCATTGTTTATAGTAATAGGAATATGAATACATATATTTTTTGGTTTACAGGATTTAAGATGTTATTTTTTTATATATTTTTGTGGTTGTATTTTAGCAAG
>M01075:27:000000000-A4DAU:1:1101:27322:10812 1:N:0:9
AGAGTACACAGTTTGGATTGCACATTTGATTACCGGATGCGATGGAAGGACCAATACCTGTCTCTGCGTTAATACGTGCTGCCACGTTAGTTGTATGTGGAATAATATTAGGTAGTTTTGTATTTTGATGTTTTGAATTTTGATTTAGCTATTTTTATAGTATAATTTGTTGAGCAGTTGGAATAATAGTGTTAATGAGTCTATGTGTTTTTTATCGGTATATAGCATTTAGTACAATATGTCAAATAAGTTTTTCATTTTTTTGTTGTCTTTGTTTAGATCTTTATCTAGGCTGTCTATTTTTTTGTTATCATATGTTTTACAAGGCATCATTGTTTATAGTAATAGGAATATGAATACATATATTTTTTGGTTTACAGGATTTAAGATGTTATTTTTTTATATATTTTTGTGGTTGTATCTTGGCAAG
>M01075:27:000000000-A4DAU:1:1101:23039:10817 1:N:0:9
AAAGTACACAGTTTGGATTGCACATTTGATTACCGGATGCGATGGAAGGACCAATACCTGTCTCTGCATTAATACATGCTGCCACGTTAGTTGTATGTGGAATAATATTAGGTAGTTTTGTATTTTGATGTTTTGAATTTTGATTTAGCTATTTTTATAGTATAATTTGTTGAGCAGTTGGAATAATAGTGTTAATGAGTCTATGTGTTTTTTATCGGTATATAGCATTTAGTACAATATGTCAAATAAGTTTTTCATTTTTTTGTTGTCTTTGTTTAGATCTTTATCTAGGCTGTCTATTTTTTTGTTATCATATGTTTTACAAGGCATCATTGTTTATAGTAATAGGAATATGAGTACATATATTTTTTGGTTTACAGGATTTAAGATGTTATTTTTTTATATATTTTTGTGGTTGTATTTTAGCAAG
>M01075:27:000000000-A4DAU:1:1101:8420:10819 1:N:0:9
AGAGTACACAGTTTGGATTACACATTTGATTACCGGATGCGATGGAAGGACCAATACCTGTCTCTGCATTAATACATGCTGCCACGTTAGTTGTATGTGGAATAATATTAGGTAGTTTTGTATTTTGATGTTTTGAATTTTGATTTAGCTATTTTTATAGTATAATTTGTTGAGCAGTTGGAATAATAGTGTTAATGAGTCTATGTGTTTTTTATCGGTATATAGCATTTAGTACAATACGTCAAATAAGTTTTTCATTTTTTTGTTGTCTTTGTTTAGATCTTTATCTAGGCTGTCTATTTTTTTGTTATCATATGTTTTACAAGGCATCATTGTTTATAGTAATAGGAATATGAATACATATATTTTTTGGTTTACAGGATTTAAGATGTTATTTTTTTATATATTTTTGTGGTTGTATTTTAGCAAG
>M01075:27:000000000-A4DAU:1:1101:8440:10824 1:N:0:9
AGAGTACACAGTTTGGATTACACATTTGATTACCGGATGCGATGGAAGGACCAATACCTGTCTCTGCATTAATACATGCTGCCACGTTAGTTGTATGTGGAATAATATTAGGTAGTTTTGTATTTTGATGTTTTGAATTTTGATTTAGCTATTTTTATAGTATAATTTGTTGAGCAGTTGGAATAATAGTGTTAATGAGTCTATGTGTTTTTTATCGGTATATAGCATTTAGTACAATACGTCAAATAAGTTTTTCATTTTTTTGTTGTCTTTGTTTAGATCTTTATCTAGGCTGTCTATTTTTTTGTTATCATATGTTTTACAAGGCATCATTGTTTATAGTAATAGGAATATGAATACATATATTTTTTGGTTTACAGGATTTAAGATGTTATTTTTTTATATATTTTTGTGGTTGTATTTTAGCAAG
>M01075:27:000000000-A4DAU:1:1101:7734:10839 1:N:0:9
AAAGTACACAGTTTGGGTTACACATTTGATTACCGGATGCGATGGAAGGACCAATACCTGTCTCTGCATTAATACATGCTGCCACGTTAGTTGTATGTGGAATAATATTAGGTAGTTTTGTATTTTGATGTTTTGAATTTTGATTTAGCTATTTTTATAGTATAATTTGTTGAGCAGTTGGAATAATAGTGTTAATGAGTCTATGTGTTTTTTATCGGTATATAGCATTTAGTACAATATGTCAAATAAGTTTTTCATTTTTTTGTTGTCTTTGTTTAGATCTTTATCTAGGCTGTCTATTTTTTTGTTATCATATGTTTTACAAGGCATCACTGTTTATAGTAATAGGAATATGAATACATATATTTTTTGGTTTACAGGATTTAAGATGTTATTTTTTTATATATTTTTGTGGTTGTATTTTAGCAGG
>M01075:27:000000000-A4DAU:1:1101:25119:10842 1:N:0:9
AAAGTACACAGTTTGGATTACACATTTGATTACCGGATGCGATGGAAGGACCAATACCTGTCTCTGCATTAATACATGCTGCCACGTTAGTTGTATGTGGAATAATATTAGGTAGTTTTGTATTTTGATGTTTTGAATTTTGATTTAGCTATTTTTATAGTATAATTTGTTGAGCAGTTGGAATAATAGTGTTAATGAGTCTATGTGTTTTTTATCGGTATATAGCATTTAGTACAATATGTCAAATAAGTTTTTCATTTTTTTGTTGTCTTTGTTTAGATCTTTATCTAGGCTGTCTATTTTTTTGTTATCATATGTTTTACAAGGCATCATTGTTTATAGTAATAGGAATATGAATACATATATTTTTTGGTTTACAGGATTTAAGATGTTATTTTTTTATATATTTTTGTGGTTGTATTTTAGCAAG
>M01075:27:000000000-A4DAU:1:1101:2844:10861 1:N:0:9
AGAGTACACAGTTTGGATTACACATTTGATTACCGGATGCGATGGAAGGACCAATACCTGTCTCTGCATTAATACATGCTGCCACGTTAGTTGTATGTGGAATAATATTAGGTAGTTTTGTATTTTGATGTTTTGAATTTTGATTTAGCTATTTTATAGTATAATTTGTTGAGTAGTTGGAATAATAGTGTTAATGAGTCTATGTGTTTTTTATACGGTATATAGCATTTAGTACAATATGTCAAATAAGTTTTTCATTTTTTTGTTGTCTTTGTTTAGATCTTTATCTAGGCTGTCTATTTTTTTGTTATCATATGTTTTACAAGGCATCATTGTTTATAGTAATAGGAATATGAATACATATATTTTTTGGTTTACAGGATTTAAGATGTTATTTTTTTATATATTTTTGTGGTTGTATCTTAGCAAG
>M01075:27:000000000-A4DAU:1:1101:8255:10878 1:N:0:9
AGAGTACACAGTTTGGATTGCACATTTGATTACCGGATGCGATGGAAGGACCAATACCTGTCTCTGCATTAATACATGCTGCCACGTTAGTTGTATGTGGAATAATATTAGGTAGTTTTGTATTTTGATGTTTTGAATTTTGATTTAGCTATTTTTATAGTATAATTTGTTGAGCAGTTGGAATAATAGTGTTAATGAGTCTGTGTGTTTTTTATCGGTATATAGCATTTAGTACAATATGTCAAATAAGTTTTTCATTTTTTTGTTGTCTTTGTTTAGATCTTTATCTAGGCTGTCTATTTTTTTGTTATCATATGTTTTACAAGGCATCATTGTTTATAGTAATAGGAATATGAATACATATATTTTTTGGTTTACAGGATTTAAGATGTTATTTTTTTATATATTTTTGTGGTTGTATTTTAGCAAG
>M01075:27:000000000-A4DAU:1:1101:8274:10879 1:N:0:9
AGAGTACACAGTTTGGATTGCACATTTGATTACCGGATGCGATGGAAGGACCAATACCTGTCTCTGCATTAATACATGCTGCCACGTTAGTTGTATGTGGAATAATATTAGGTAGTTTTGTATTTTGATGTTTTGAATTTTGATTTAGCTATTTTTATAGTATAATTTGTTGAGCAGTTGGAATAATAGTGTTAATGAGTCTGTGTGTTTTTTATCGGTATATAGCATTTAGTACAATATGTCAAATAAGTTTTTCATTTTTTTGTTGTCTTTGTTTAGATCTTTATCTAGGCTGTCTATTTTTTTGTTATCATATGTTTTACAAGGCATCATTGTTTATAGTAATAGGAATATGAATACATATATTTTTTGGTTTACAGGATTTAAGATGTTATTTTTTTATATATTTTTGTGGTTGTATTTTAGCAAG
>M01075:27:000000000-A4DAU:1:1101:10683:10909 1:N:0:9
AAAGTACACAGTTTGGGTTACATATTTGATTACCGGATGCGATGGAAGGACCAATACCTGTCTCTGCATTAATACATGCTGCCACGTTAGTTGTATGTGGAATAATATTAGGTAGTTTTGTATTTTGATGTTTTGAATTTTGATTTAGCTATTTTTATAGTATAATTTGTTGAGCAGTTGGAATAATAGTGTTAATGAGTCTATGTGTTTTTTATCGGTATATAGCATTTAGTACAATATGTCAAATAAGTTTTTCATTTTTTTGTTGTCTTTGTTTAGATCTTTATCTAGGCTGTCTATTTTTTTGTTATCATATGTTTTACAAGGCATCATTGTTTATAGTAATAGGAATATGAATACATATATTTTTTGGTTTACAGGATTTAAGATGTTATTTTTTTATATATTTTTGTGGTTGTATTTTAGCAAG
>M01075:27:000000000-A4DAU:1:1101:14249:10918 1:N:0:9
AGAGTACACAGTTTGGGTTACACATTTGATTACCGGATGCGATGGAAGGACCAATACCTGTCTCTGCATTAATACATGCTGCCACGTTAGTTGTATGTGGAATAATATTAGGTAGTTTTGTATTTTGATGTTTTGAATTTTGATTTAGCTATTTTTATAGTATAATTTGTTGAGCAGTTGGAATAATAGTGTTAATGAGTCTATGTGTTTTTTATCGGTATATAGCATTTAGTACAATATGTCAAATAAGTTTTTCATTTTTTTGTTGTCTTTGTTTAGGTCTTTATCTAGGCTGTCTATTTTTTTGTTATCATATGTTTTACAAGGCATCATTGTTTATAGTAATAGGAATATGAATACATATATTTTTTGGTTTACAGGATTTAAGATGTTATTTTTTTATATATTTTTGTGGTTGTATTTTAGCAAG
>M01075:27:000000000-A4DAU:1:1101:6366:10919 1:N:0:9
AAAGTACACAGTTTGGATTACACATTTGATTACCGGATGCGATGGAAGGACCAATACCTGTCTCTGCATTAATACATGCTGCCACGTTAGTTGTATGTGGAATAATATTAGGTAGTTTTGTATTTTGATGTTTTGAATTTTGATTTAGCTATTTTTATAGTATAATTTGTTGAGCAGTTGGAATAATAGTGTTAATGAGTCTATGTGTTTTTTATCGGTATATAGCATTTAGTACAATATGTCAAATAAGTTTTTCATTTTTTTGTTGTCTTTGTTTAGATCTTTATCTAGGCTGTCTATTTTTTTGTTATCATATGTTTTACAAGGCATCATTGTTTATAGTAATAGGAATATGAATACATATATTTTTTGGTTTACAGGATTTAAGATGTTATTTTTTTATATATTTTTGTGGTTGTATTTTAGCAAG
>M01075:27:000000000-A4DAU:1:1101:12474:10921 1:N:0:9
AAAGTACACAGTTTGGATTGCACATTTGATTACCGGATGCGATGGAAGGACCAATACCTGTCTCTGCATTAATACATGCTGCCACGTTAGTTGTATGTGGAATAATATTAGGTAGTTTTGTATTTTGATGTTTTGAATTTTGATTTAGCTATTTTTATAGTATAATTTGTTGAGCAGTTGGAATAATAGTGTTAATGAGTCTATGTGTTTTTTATCGGTATATAGCATTTAGTACAACATGTCAAATAAGTTTTTCATTTTTTTGTTGTCTTTGTTTAGATCTTTATCTAGGCTGTCTATTTTTTTGTTATCATATGTTTTACAAGGCATCATTGTTTATAGTAATAGGAATATGAATACATATATTTTTTGGTTTACAGGATTTAAGATGTTATTTTTTTATATATTTTTGTGGTTGTATTTTAGCAAG
>M01075:27:000000000-A4DAU:1:1101:16993:10925 1:N:0:9
AAAGTACACAGTTTGGATTACACATTTGATTACCGGATGCGATGGAAGGACCAATACCTGTCTCTGCATTAATACATGCTGCCACGTTAGTTGTATGTGGAATAATATTAGGTAGTTTTGTATTTTGATGTTTTGAATTTTGATTTAGCTATTTTTATAGTATAATTTGTTGAGCAGTTGGAATAATAGTGTTAATGAGTCTATGTGTTTTTTATCGGTATATAGCATTTAGTACAATATGTCAAATAAGTTTTTCATTTTTCTGTTGTCTTTGTTTAGATCTTTATCTAGGCTGTCTATTTTTTTGTTATCATATGTTTTACAAGGCATCATTGTTTATAGTAATAGGAATATGAATACATATATTTTTTGGTTTACAGGATTTAAGATGTTATTTTTTTATATATTTTTGTGGTTGTATTTTAGCAAG
>M01075:27:000000000-A4DAU:1:1101:6375:10936 1:N:0:9
AAAGTACACAGTTTGGATTACACATTTGATTACCGGATGCGATGGAAGGACCAATACCTGTCTCTGCATTAATACATGCTGCCACGTTAGTTGTATGTGGAATAATATTAGGTAGTTTTGTATTTTGATGTTTTGAATTTTGATTTAGCTATTTTTATAGTATAATTTGTTGAGCAGTTGGAATAATAGTGTTAATGAGTCTATGTGTTTTTTATCGGTATATAGCATTTAGTACAATATGTCAAATAAGTTTTTCATTTTTTTGTTGTCTTTGTTTAGATCTTTATCTAGGCTGTCTATTTTTTTGTTATCATATGTTTTACAAGGCATCATTGTTTATAGTAATAGGAATATGAATACATATATTTTTTGGTTTACAGGATTTAAGATGTTATTTTTTTATATATTTTTGTGGTTGTATTTTAGCAAG
>M01075:27:000000000-A4DAU:1:1101:25242:10939 1:N:0:9
AAAGTACACAGTTTGGATTACACATTTGATTACCGGATGCGATGGAAGGACCAATACCTGTCTCTGCATTAATACATGCTGCCACGTTAGTTGTATGTGGAATAATATTAGGTAGTTTTGTATTTTGATGTTTTGAATTTTGATTTAGCTATTTTTATAGTATAATTTGTTGAGCAGTTGGAATAATAGTGTTAATGAGTCTATGTGTTTTTTATCGGTATATAGCATTTAGTACAATATGTCAAATAAGTTTTTCATTTTTTTGTTGTCTTTGTTTAGATCTTTATCTAGGCTGTCTATTTTTTTGTTATCATATGTTTTACAAGGCATCATTGTTTATAGTAATAGGAATATGAATACATATATTTTTTGGTTTACAGGATTTAAGATGTTATTTTTTTATATATTTTTGTGGTTGTATTTTAGCAAG
>M01075:27:000000000-A4DAU:1:1101:25462:10944 1:N:0:9
AGAGTACACAGTTTGGATTGCACATTTGATTACCGGATGCGGTGGAAGGACCAATACCTGTCTCTGCATTAATACATGCTGCCACGTTAGTTGTATGTGGAATAATATTAGGTAGTTTTGTATTTTGATGTTTTGAATTTTGATTTAGCTATTTTTATAGTATAATTTGTTGAGCAGTTGGAATAATAGTGTTAATGAGTCTATGTGTTTTTTATCGGTATATAGCATTTAGTACAATATGTCAAATAAGTTTTTCATTTTTTTGTTGTCTTTGTTTAGATCTTTATCTAGGCTGTCTATTTTTTTGTTATCATATGTTTTACAAGGCATCATTGTTTATAGTAATAGGAATATGAATACATATATTTTTTGGTTTACAGGATTTAAGATGTTATTTTTTTATATATTTTTGTGGTTGTATTTTAGCAAG
>M01075:27:000000000-A4DAU:1:1101:27834:10957 1:N:0:9
AGAGTACACAGTTTGGGTTGCACATTTGATTACCGGATGCGATGGAAGGACCAATACCTGTCTCTGCATTAATACATGCTGCCACGTTAGTTGTATGTGGAATAATATTAGGTAGTTTTGTATTTTGATGTTTTGAATTTTGATTTAGCTATTTTTATAGTATAATTTGTTGAGCAGTTGGAATAATAGTGTTAATGAGTCTATGTGTTTTTTATCGGTATATAGCATTTAGTACAATATGTCAAATAAGTTTTTCATTTTTTTGTTGTCTTTGTTTAGATCTTTATCTAGGCTGTCTATTTTTTTGTTATCATATGTTTTACAAGGCATCATTGTTTATAGTAATAGGAATATGAATACATATATTTTTTGGTTTACAGGATTTAAGATGTTATTTTTTTATATATTTTTGTGGTTGTATTTTAGCAAG
>M01075:27:000000000-A4DAU:1:1101:27727:10963 1:N:0:9
AGAGTACACAGTTTGGGTTGCACATTTGATTACCGGATGCGATGGAAGGACCAATACCTGTCTCTGCATTAATACATGCTGCCACGTTAGTTGTATGTGGAATAATATTAGGTAGTTTTGTATTTTGATGTTTTGAATTTTGATTTAGCTATTTTTATAGTATAATTTGTTGAGCAGTTGGAATAATAGTGTTAATGAGTCTATGTGTTTTTTATCGGTATATAGCATTTAGTACAATATGTCAAATAAGTTTTTCATTTTTTTGTTGTCTTTGTTTAGATCTTTATCTAGGCTGTCTATTTTTTTGTTATCATATGTTTTACAAGGCATCATTGTTTATAGTAATAGGAATATGAATACATATATTTTTTGGTTTACAGGATTTAAGATGTTATTTTTTTATATATTTTTGTGGTTGTATTTTAGCAAG
>M01075:27:000000000-A4DAU:1:1101:27710:10969 1:N:0:9
AGAGTACACAGTTTGGGTTGCACATTTGATTACCGGATGCGATGGAAGGACCAATACCTGTCTCTGCATTAATACATGCTGCCACGTTAGTTGTATGTGGAATAATATTAGGTAGTTTTGTATTTTGATGTTTTGAATTTTGATTTAGCTATTTTTATAGTATAATTTGTTGAGCAGTTGGAATAATAGTGTTAATGAGTCTATGTGTTTTTTATCGGTATATAGCATTTAGTACAATATGTCAAATAAGTTTTTCATTTTTTTGTTGTCTTTGTTTAGATCTTTATCTAGGCTGTCTATTTTTTTGTTATCATATGTTTTACAAGGCATCATTGTTTATAGTAATAGGAATATGAATACATATATTTTTTGGTTTACAGGATTTAAGATGTTATTTTTTTATATATTTTTGTGGTTGTATTTTAGCAAG
>M01075:27:000000000-A4DAU:1:1101:27822:10974 1:N:0:9
AGAGTACACAGTTTGGGTTGCACATTTGATTACCGGATGCGATGGAAGGACCAATACCTGTCTCTGCATTAATACATGCTGCCACGTTAGTTGTATGTGGAATAATATTAGGTAGTTTTGTATTTTGATGTTTTGAATTTTGATTTAGCTATTTTTATAGTATAATTTGTTGAGCAGTTGGAATAATAGTGTTAATGAGTCTATGTGTTTTTTATCGGTATATAGCATTTAGTACAATATGTCAAATAAGTTTTTCATTTTTTTGTTGTCTTTGTTTAGATCTTTATCTAGGCTGTCTATTTTTTTGTTATCATATGTTTTACAAGGCATCATTGTTTATAGTAATAGGAATATGAATACATATATTTTTTGGTTTACAGGATTTAAGATGTTATTTTTTTATATATTTTTGTGGTTGTATTTTAGCAAG
>M01075:27:000000000-A4DAU:1:1101:17786:10975 1:N:0:9
AAAGTACACAGTTTGGATTACACATTTGATTACCGGATGCGATGGAAGGACCAATACCTGTCTCTGCATTAATACATGCTGCCACGTTAGTTGTATGTGGAATAATATTAGGTAGTTTTGTATTTTGATGTTTTGAATTTTGATTTAGCTATTTTTATAGTATAATTTGTTGAGCAGTTGGAATAATAGTGTTAATGAGTCTGTGTGTTTTTTATCGGTATATAGCATTTAGTACAATATGTCAAATAAGTTTTTCATTTTTTTGTTGTCTTTGTTTAGATCTTTATCTAGGCTGTCTATTTTTTTGTTATCATATGTTTTACAAGGCATCATTGTTTATAGTAATAGGAATATGAATACATATATTTTTTGGTTTACAGGATTTAAGATGTTATTTTTTTATATATTTTTGTGGTTGTATTTTAGCAAG
>M01075:27:000000000-A4DAU:1:1101:6267:10979 1:N:0:9
AGAGTACACAGTTTGGGCTACACATTTGATTACCGGATGCGATGGAAGGACCAATACCTGTCTCTGCATTAATACATGCTGCCACGTTAGTTGTATGTGGAATAATATTAGGTAGTTTTGTATTTTGATGTTTTGAATTTTGATTTAGCTATTTTTATAGTATAATTTGTTGAGCAGTTGGAATAATAGTGTTAATGAGTCTATGTGTTTTTTATCGGTATATAGCATTTAGTACAATATGTCAAATAAGTTTTTCATTTTTTTGTTGTCTTTGTTTAGATCTTTATCTAGGCTGTCTATTTTTTTGTTATCATATGCTTTACAAGGCATCATTGTTTATAGTAATAGGAATATGAATACATATATTTTTTGGTTTACAGGATTTAAGATGTTATTTTTTTATATATTTTTGTGGTTGTATTTTAGCAAG
>M01075:27:000000000-A4DAU:1:1101:8125:10981 1:N:0:9
AAAGTACACAGTTTGGGTTACACATTTGATTACCGGATGCGATGGAAGGACCAATACCTGTCTCTGCATTAATACATGCTGCCACGTTAGTTGTATGTGGAATAATATTAGGTAGTTTTGTATTTTGATGTTTTGAATTTTGATTTAGCTATTTTTATAGTATAATTTGTTGAGCAGTTGGAATAATAGTGTTAATGAGTCTATGTGTTTTTTATCGGTATATAGCATTTAGTACAATATGTCAAATAAGTTTTTCATTTTTTTGTTGTCTTTGTTTAGATCTTTATCTAGGCTGTCTATTTTTTTGTTATCATATGTTTTACAAGGCATCATTGTTTATAGTAATAGGAATATGAATACATATATTTTTTGGTTTACAGGATTTAAGATGTTATTTTTTTATATATTTTTGTGGTTGTATTTTAGCAAG
>M01075:27:000000000-A4DAU:1:1101:5164:10988 1:N:0:9
AGAGTACACAGTTTGGGTTACACATTTGATTACCGGATGCGATGGAAGGACCAATACCTGTCTCTGCATTAATACATGCTGCCACGTTAGTTGTATGTGGAATAATATTAGGTAGTTTTGTATTTTGATGTTTTGAATTTTGATTTAGCTATTTTTATAGTATAATTTGTTGAGCAGTTGGAATAATAGTGTTAATGAGTCTATGTGTTTTTTATCGGTATATAGCATTTAGTACAATATGTCAAATAAGTTTTTCATTTTTTTGTTGTCTTTGTTTAGATCTTTATCTAGGCTGTCTATTTTTTTGTTATCATATGTTTTACAAGGCATCATTGTTTATAGTAATAGGAATATGAATACATATATTTTTTGGTTTACAGGATTTAAGATGTTATTTTTTTATATATTTTTGTGGTTGTATTTTAGCAAG
>M01075:27:000000000-A4DAU:1:1101:23939:10995 1:N:0:9
AAAGTACACAGTTTGGATTACACATTTGATTACCGGATGCGATGGAAGGACCAATACCTGTCTCTGCATTAATACATGCTGCCACGTTAGTTGTATGTGGAATAATATTAGGTAGTTTTGTATTTTGATGTTTTGAATTTTGATTTAGCTATTTTTATAGTATAATTTGTTGAGCAGTTGGAATAATAGTGTTAATGAGTCTATGTGTTTTTTATCGGTATATAGCATTTAGTACAATATGTCAAATAAGTTTTTCATTTTTTTGTTGTCTTTGTTTAGATCTTTATCTAGGCTGTCTATTTTTTTGTTATCATATGTTTTACAAGGCATCATTGTTTATAGTAATAGGAATATGAATACATATATTTTTTGGTTTACAGGATTTAAGATGTTATTTTTTTATATATTTTTGTGGTTGTATTTTAGCAAG
>M01075:27:000000000-A4DAU:1:1101:5183:11005 1:N:0:9
AGAGTACACAGTTTGGGTTACACATTTGATTACCGGATGCGATGGAAGGACCAATACCTGTCTCTGCATTAATACATGCTGCCACGTTAGTTGTATGTGGAATAATATTAGGTAGTTTTGTATTTTGATGTTTTGAATTTTGATTTAGCTATTTTTATAGTATAATTTGTTGAGCAGTTGGAATAATAGTGTTAATGAGTCTATGTGTTTTTTATCGGTATATAGCATTTAGTACAATATGTCAAATAAGTTTTTCATTTTTTTGTTGTCTTTGTTTAGATCTTTATCTAGGCTGTCTATTTTTTTGTTATCATATGTTTTACAAGGCATCATTGTTTATAGTAATAGGAATATGAATACATATATTTTTTGGTTTACAGGATTTAAGATGTTATTTTTTTATATATTTTTGTGGTTGTATTTTAGCAAG
>M01075:27:000000000-A4DAU:1:1101:23924:11006 1:N:0:9
AAAGTACACAGTTTGGATTACACATTTGATTACCGGATGCGATGGAAGGACCAATACCTGTCTCTGCATTAATACATGCTGCCACGTTAGTTGTATGTGGAATAATATTAGGTAGTTTTGTATTTTGATGTTTTGAATTTTGATTTAGCTATTTTTATAGTATAATTTGTTGAGCAGTTGGAATAATAGTGTTAATGAGTCTATGTGTTTTTTATCGGTATATAGCATTTAGTACAATATGTCAAATAAGTTTTTCATTTTTTTGTTGTCTTTGTTTAGATCTTTATCTAGGCTGTCTATTTTTTTGTTATCATATGTTTTACAAGGCATCATTGTTTATAGTAATAGGAATATGAATACATATATTTTTTGGTTTACAGGATTTAAGATGTTATTTTTTTATATATTTTTGTGGTTGTATTTTAGCAAG
>M01075:27:000000000-A4DAU:1:1101:5164:11008 1:N:0:9
AGAGTACACAGTTTGGGTTACACATTTGATTACCGGATGCGATGGAAGGACCAATACCTGTCTCTGCATTAATACATGCTGCCACGTTAGTTGTATGTGGAATAATATTAGGTAGTTTTGTATTTTGATGTTTTGAATTTTGATTTAGCTATTTTTATAGTATAATTTGTTGAGCAGTTGGAATAATAGTGTTAATGAGTCTATGTGTTTTTTATCGGTATATAGCATTTAGTACAATATGTCAAATAAGTTTTTCATTTTTTTGTTGTCTTTGTTTAGATCTTTATCTAGGCTGTCTATTTTTTTGTTATCATATGTTTTACAAGGCATCATTGTTTATAGTAATAGGAATATGAATACATATATTTTTTGGTTTACAGGATTTAAGATGTTATTTTTTTATATATTTTTGTGGTTGTATTTTAGCAAG
>M01075:27:000000000-A4DAU:1:1101:9627:11031 1:N:0:9
AGAGTACACAGTTTGGATTACACATTTGATTACCGGATGCGATGGAAGGACCAATACCTGTCTCTGCATTAATACATGCTGCCACGTTAGTTGTATGTGGAATAATATTAGGTAGTTTTGTATTTTGATGTTTTGAATTTTGATTTAGCTATTTTTATAGTATAATTTGTTGAGCAGTTGGAATAATAGTGTTAATGAGTCTATGTGTTTTTTATCGGTATATAGCATTTAGTACAATATGTCAAATAAGTTTTTCATTTTTTTGTTGTCTTTGTTTAGATCTTTATCTAGGCTGTCTATTTTTTTGTTATCATATGTTTTACAAGGCATCATTGTTTATAGTAATAGGAATATGAATACATATATTTTTTGGTTTACAGGATTTAAGATGTTATTTTTTTATATATTTTTGTGGTTGTATTTTAGCAAG
>M01075:27:000000000-A4DAU:1:1101:6359:11046 1:N:0:9
AGAGTACACAGTTTGGATTGCACATTTGATTACCGGATGCGATGGAAGGACCAATACCTGTCTCTGCATTAATACATGCTGCCACGTTAGTTGTATGTGGAATAATATTAGGTAGTTTTGTATTTTGATGTTTTGAATTTTGATTTAGCTATTTTTATAGTATAATTTGTTGAGCAGTTGGAATAATAGTGTTAATGAGTCTATGTGTTTTTTATCGGTATATAGCATTTAGTACAATATGTCAAATAAGTTTTTCATTTTTTTGTTGTCTTTGTTTAGATCTTTATCTAGGCTGTCTATTTTTTTGTTATCATATGTTTTACAAGGCATCATTGTTTATAGTAATAGGAATATGAATACATATATTTTTTGGTTTACAGGATTTAAGATGTTAATTTTTTATATATTTTTGTGGTTGTATTTTAGCAAG
>M01075:27:000000000-A4DAU:1:1101:21527:11053 1:N:0:9
AAAGTACACAGTTTGGATTGCACATTTGATTACCGGATGCGATGGAAGGACCAATACCTGTCTCTGCATTAATACATGCTGCCACGTTAGTTGTATGTGGAATAATATTAGGTAGTTTTGTATTTTGATGTTTTGAATTTTGATTTAGCTATTTTTATAGTATAATTTGTTGAGCAGTTGGAATAATAGTGTTAATGAGTCTATGTGTTTTTTATCGGTATACAGCATTTAGTACAATATGTCAAATAAGTTTTTCATTTTTTTGTTGTCTTTGTTTAGATCTTTATCTAGGCTGTCTATTTTTTTGTTATCATATGTTTTACAAGGCATCATTGTTTATAGTAATAGGAATATGAATACATATATTTTTTGGTTTACAGGATTTAAGATGTTATTTTTTTATATATTTTTGTGGTTGTATTTTAGCAAG
>M01075:27:000000000-A4DAU:1:1101:6373:11058 1:N:0:9
AGAGTACACAGTTTGGATTGCACATTTGATTACCGGATGCGATGGAAGGACCAATACCTGTCTCTGCATTAATACATGCTGCCACGTTAGTTGTATGTGGAATAATATTAGGTAGTTTTGTATTTTGATGTTTTGAATTTTGATTTAGCTATTTTTATAGTATAATTTGTTGAGCAGTTGGAATAATAGTGTTAATGAGTCTATGTGTTTTTTATCGGTATATAGCATTTAGTACAATATGTCAAATAAGTTTTTCATTTTTTTGTTGTCTTTGTTTAGATCTTTATCTAGGCTGTCTATTTTTTTGTTATCATATGTTTTACAAGGCATCATTGTTTATAGTAATAGGAATATGAATACATATATTTTTTGGTTTACAGGATTTAAGATGTTATTTTTTTATATATTTTTGTGGTTGTATTTTAGCAAG
>M01075:27:000000000-A4DAU:1:1101:6353:11063 1:N:0:9
AGAGTACACAGTTTGGATTGCACATTTGATTACCGGATGCGATGGAAGGACCAATACCTGTCTCTGCATTAATACATGCTGCCACGTTAGTTGTATGTGGAATAATATTAGGTAGTTTTGTATTTTGATGTTTTGAATTTTGATTTAGCTATTTTTATAGTATAATTTGTTGAGCAGTTGGAATAATAGTGTTAATGAGTCTATGTGTTTTTTATCGGTATATAGCATTTAGTACAATATGTCAAATAAGTTTTTCATTTTTTTGTTGTCTTTGTTTAGATCTTTATCTAGGCTGTCTATTTTTTTGTTATCATATGTTTTACAAGGCATCATTGTTTATAGTAATAGGAATATGAATACATATATTTTTTGGTTTACAGGATTTAAGATGTTAATTTTTTATATATTTTTGTGGTTGTATTTTAGCAAG
>M01075:27:000000000-A4DAU:1:1101:21276:11071 1:N:0:9
AAAGTACACGGTTTGGATTACACATTTGATTACCGGATGCGATGGAAGGACCAATACCTGTCTCTGCATTAATACATGCTGCCACGTTAGTTGTATGTGGAATAATATTAGGTAGTTTTGTATTTTGATGTTTTGAATTTTGATTTAGCTATTTTTATAGTATAATTTGTTGAGCAGTTGGAATAATAGTGTTAATGAGTCTATGTGTTTTTTATCGGTATATAGCATTTAGTACAATATGTCAAATAAGTTTTTCATTTTTTTGTTGTCTTTGTTTAGATCTTTATCTAGGCTGTCTATTTTTTTGTTATCATATGTTTTACAAGGCATCATTGTTTATAGTAATAGGAATATGAATACATATATTTTTTGGTTTACAGGATTTAAGATGTTATTTTTTTATATATTTTTGTGGTTGTATCTTAGCAAG
>M01075:27:000000000-A4DAU:1:1101:17416:11101 1:N:0:9
AGAGTACACAGTTTGGGTTACACATTTGATTACCGGATGCGATGGAAGGACCAATACCTGTCTCTGCATTAATACATGCTGCCACGTTAGTTGTATGTGGAATAATATTAGGTAGTTTTGTATTTTGATGTTTTGAATTTTGATTTAGCTATTTTTATAGTATAATTTGTTGAGCAGTTGGAATAATAGTGTTAATGAGTCTATGTGTTTTTTATCGGTATATAGCATTTAGTACAATATGTCAAATAAGTTTTTCATTTTTTTGTTGTCTTTGTTTAGATCTTTATCTAGGCTGTCTATTTTTTTGTTATCATATGTTTTGCAAGGCATCATTGTTTATAGTAATAGGAATATGAATACATATATTTTTTGGTTTACAGGATTTAAGATGTTATTTTTTTATATATTTTTGTGGTTGTATTTTAGCAAG
>M01075:27:000000000-A4DAU:1:1101:8043:11119 1:N:0:9
AGAGTACACAGTTTGGGTTACACATTTGATTACCGGATGCGATGGAAGGACCAATACCTGTCTCTGCATTAATACATGCTGCCACGTTAGTTGTATGTGGAATAATATTAGGTAGTTTTGTATTTTGATGTTTTGAATTTTGATTTAGCTATTTTTATAGTATAATTTGTTGAGCAGTTGGAATAATAGTGTTAATGAGTCTATGTGTTTTTTATCGGTATATAGCATTTAGTACAATATGTCAAATAAGTTTTTCATTTTTTTGTTGTCTTTGTTTAGATCTTTATCTAGGCTGTCTATTTTTTTGTTATCATATGTTTTACAAGGCATCATTGTTTATAGTAATAGGAATATGAATACATATATTTTTTGGTTTACAGGATTTAAGATGTTATTTTTTTATATATTTTTGTGGTTGTATTTTAGCAAG
>M01075:27:000000000-A4DAU:1:1101:28244:11127 1:N:0:9
AGAGTACACAGTTTGGACTGCATATTTGATTACCGGATGCGATGGAAGGACCAATACCTGTCTCTGCATTAATACATGCTGCCACGTTAGTTGTATGTGGAATAATATTAGGTAGTTTTGTATTTTGATGTTTTGAATTTTGATTTAGCTATTTTTATAGTATAATTTGTTGAGCAGTTGGAATAATAGTGTTAATGAGTCTATGTGTTTTTTATCGGTATATAGCATTTAGTACAATATGTCAAATAAGTTTTTCATTTTTTTGTTGTCTTTGTTTAGATCTTTATCTAGGCTGTCTATTTTTTTGTTATCATATGTTTTACAAGGCATCATTGTTTATAGTAATAGGAATATGAATACATATATTTTTTGGTTTACAGGATTTAAGATGTTATTTTTTTATATATTTTTGTGGTTGTATTTTAGCAAG
>M01075:27:000000000-A4DAU:1:1101:6806:11139 1:N:0:9
AAAGTACACAGTTTGGATTACACATTTGATTACCGGATGCGATGGAAGGACCAATACCTGTCTCTGCATTAATACATGCTGCCACGTTAGTTGTATGTGGAATAATATTAGGTAGTTTTGTATTTTGATGTTTTGAATTTTGATTTAGCTATTTTTATAGTATAATTTGTTGAGCAGTTGGAATAATAGTGTTAATGAGTCTATGTGTTTTTTATACGGTATATAGCATTTAGTACAATATGTCAAATAAGTTTTTCATTTTTTTGTTGTCTTTGTTTAGATCTTTATCTAGGCTGTCTATTTTTTTGTTATCATATGTTTTACAAGGCATCATTGTTTATAGTAATAGGAATATGAATACATATATTTTTTGGTTTACAGGATTAAGATGTTATTTTTTTATATATTTTTGTGGTTGTATTTTAGCAAG
>M01075:27:000000000-A4DAU:1:1101:7204:11144 1:N:0:9
AAAGTACACAGTTTGGGTTACACATTTGATTACCGGATGCGATGGAAGGACCAATACCTGTCTCTGCATTAATACATGCTGCCACGTTAGTTGTATGTGGAATAATATTAGGTAGTTTTGTATTTTGATGTTTTGAATTTTGATTTAGCTATTTTTATAGTATAATTTGTTGAGCAGTTGGAATAATAGTGTTAATGAGTCTATGTGTTTTTATACGGTATATAGCATTTAGTACAATATGTCAAATAAGTTTTTCATTTTTTTGTTGTCTTTGTTTAGATCTTTATCTAGGCTGTCTATTTTTTTGTTATCATATGTTTTACAAGGCATCATTGTTTATAGTAATAGGAATATGAATACATATATTTTTTGGTTTACAGGATTTAAGATGTTATTTTTTTATATATTTTTGTGGTTGTATTTTAGCGAG
>M01075:27:000000000-A4DAU:1:1101:4758:11149 1:N:0:9
AAAGTACACAGTTTGGATTACACATTTGATTACCGGATGCGATGGAAGGACCAATACCTGTCTCTGCATTAATACATGCTGCCACGTTAGTTGTATGTGGAATAATATTAGGTAGTTTTGTATTTTGATGTTTTGAATTTTGATTTAGCTATTTTTATAGTATAATTTGTTGAGCAGTTGGAATAATAGTGTTAATGAGTCTATGTGTTTTTTATCGGTATATAGCATTTAGTACAATATGTCAAATAAGTTTTTCATTTTTTTGTTGTCTTTGTTTAGATCTTTATCTAGGCTGTCTATTTTTTTGTTATCATATGTTTTACAAGGCATCATTGTTTATAGTAATAGGAATATGAATACATATATTTTTTGGTTTACAGGATTTAAGATGTTATTTTTTTATATATTTTTGTGGTTGTATTTTAGCAAG
>M01075:27:000000000-A4DAU:1:1101:15788:11152 1:N:0:9
AAAGTACACAGTTTGGGTTACACATTTGATTACCGGATGCGATGGAAGGACCAATACCTGTCTCTGCATTGATACATGCTGCCACGTTAGTTGTATGTGGAATAATATTAGGTAGTTTTGTATTTTGATGTTTTGAATTTTGATTTAGCTATTTTTATAGTATAATTTGTTGAGCAGTTGGAATAATAGTGTTAATGAGTCTATGTGTTTTTTATCGGTATATAGCATTTAGTACAATATGTCAAATAAGTTTTTCATTTTTTTGTTGTCTTTGTTTAGATCCTTATCTAGGCTGTCTATTTTTTTGTTGTCATATGTTTTACAAGGCATCATTGTTTATAGTAATAGGAATATGAATACATATATTTTTTGGTTTACAGGATTTAAGATGTTATTTTTTTATATATTTTTGTGGTTGTATTTTAGCAAG
>M01075:27:000000000-A4DAU:1:1101:20768:11170 1:N:0:9
AGAGTACACAGTTTGGATTACACATTTGATTACCGGATGCGATGGAAGGACCAATACCTGTCTCTGCATTAATACATGCTGCCACGTTAGTTGTATGTGGAATAATTTTAGGTAGTTTTGTATTTTGATGTTTTGAATTTTGATTTAGCTATTTTTATAGTATAATTTGTTGAGCAGTTGGAATAATAGTGTTAATGAGTCTATGTGTTTTTTATCGGTATATAGCATTTAGTACAATATGTCAAATAAGTTTTTCATTTTTTTGTTGTCTTTGTTTAGACCTTTATCTAGGCTGTCTATTTTTTTGTTATCATATGTTTTACAAGGCATCATTGTTTATAGTAATAGGAATATGAATACATATATTTTTTGGTTTACAGGATTTAAGATGTTATTTTTTTATATATTTTTGTGGTTGTATTTTAGCAAG
>M01075:27:000000000-A4DAU:1:1101:16234:11172 1:N:0:9
AGAGTACACAGTTTGGATTACACATTTGATTACCGGATGCGATGGAAGGACCAATACCTGTCTCTGCATTAATACATGCTGCCACGTTAGTTGTATGTGGAATAATATTAGGTAGTTTTGTATTTTGATGTTTTGAATTTTGATTTAGCTATTTTTATAGTATAATTTGTTGAGCAGTTGGAATAATAGTGTTAATGAGTCTATGTGTTTTTTATCGGTATATAGCATTTAGTACAATATGTCAAATAAGTTTTTCATTTTTTTGTTGTCTTTGTTTAGATCTTTATCTAGGCTGTCTATTTTTTTGTTATCATATGTTTTACAAGGCATCATTGTTTATAGTAATAGGAATATGAATACATATATTTTTTGGTTTACAGGATTTAAGATGTTATTTTTTTATATATTTTTGTGGTTGTATTTTAGCAAG
>M01075:27:000000000-A4DAU:1:1101:23287:11177 1:N:0:9
AGAGTACACAGTTTGGATTACACATTTGATTACCGGATGCGATGGAAGGACCAATACCTGTCTCTGCATTAATACATGCTGCCACGTTAGTTGTATGTGGAATAATATTAGGTAGTTTTGTATTTTAATGTTTTGAATTTTGATTTAGCTATTTTTATAGTATAATTTGTTGAGCAGTTGGAATAATAGTGTTAATGAGTCTATGTGTTTTTTATCGGTATATAGCATTTAGTACAATATGTCAAATAAGTTTTTCATTTTTTTGTTGTCTTTGTTTAGATCTTTATCTAGGCTGTCTATTTTTTTGTTATCATATGTTTTACAAGGCATCATTGTTTATAGTAATAGGAATATGAATACATATATTTTTTGGTTTACAGGATTTAAGATGTTATTTTTTTATATATTTTTGTGGTTGTATTTTAGCAAG
>M01075:27:000000000-A4DAU:1:1101:22286:11177 1:N:0:9
AAAGTACACAGTTTGGATTGCACATTTGATTACCGGATGCGATGGAAGGACCAATACCTGTCTCTGCATTAATACATGCTGCCACGTTAGTTGTATGTGGAATAATATTAGGTAGTTTTGTATTTTGATGTTTTGAATTTTGATTTAGCTATTTTTATAGTATAATTTGTTGAGCAGTTGGAATAATAGTGTTAATGAGTCTATGTGTTTTTTATCGGTATATAGCATTTAGTACAATATGTCAAATAAGTTTTTCATTTTTTTGTTGTCTTTGTTTAGATCTTTATCTAGGCTGTCTATTTTTTTGTTATCATATGTTTTACAAGGCATCATTGTTTATAGTAATAGGAATATGAATACATATATTTTTTGGTTTACAGGATTTAAGATGTTATTTTTTTATATATTTTTGTGGTTGTATTTTAGCAAG
>M01075:27:000000000-A4DAU:1:1101:6901:11185 1:N:0:9
AAAGTACACAGTTTGGATTACACATTTGATTACCGGATGCGATGGAAGGACCAATACCTGTCTCTGCATTAATACATGCTGCCACGTTAGTTGTATGTGGAATAATATTAGGTAGTTTTGTATTTTGATGTTTTGAATTTTGATTTAGCTATTTTTATAGTATAATTTGTTGAGCAGTTGGAATAATAGTGTTAATGAGTCTATGTGTTTTTTATCGGTATATAGCATTTAGTACAATATGTCAAATAAGTTTTTCATTTTTTTGTTGTCTTTGTTTAGATCTTTATCTAGGCTGTCTATTTTTTTGTTATCATATGTTTTACAAGGCATCATTGTTTATAGTAATAGGAATATGAATACATATATTTTTTGGTTTACAGGATTTAAGATGTTATTTTTTTATATATTTTTGTGGTTGTATTTTAGCAAG
>M01075:27:000000000-A4DAU:1:1101:6920:11186 1:N:0:9
AAAGTACACAGTTTGGATTACACATTTGATTACCGGATGCGATGGAAGGACCAATACCTGTCTCTGCATTAATACATGCTGCCACGTTAGTTGTATGTGGAATAATATTAGGTAGTTTTGTATTTTGATGTTTTGAATTTTGATTTAGCTATTTTTATAGTATAATTTGTTGAGCAGTTGGAATAATAGTGTTAATGAGTCTATGTGTTTTTTATCGGTATATAGCATTTAGTACAATATGTCAAATAAGTTTTTCATTTTTTTGTTGTCTTTGTTTAGATCTTTATCTAGGCTGTCTATTTTTTTGTTATCATATGTTTTACAAGGCATCATTGTTTATAGTAATAGGAATATGAATACATATATTTTTTGGTTTACAGGATTTAAGATGTTATTTTTTTATATATTTTTGTGGTTGTATTTTAGCAAG
>M01075:27:000000000-A4DAU:1:1101:22301:11186 1:N:0:9
AAAGTACACAGTTTGGATTGCACATTTGATTACCGGATGCGATGGAAGGACCAATACCTGTCTCTGCATTAATACATGCTGCCACGTTAGTTGTATGTGGAATAATATTAGGTAGTTTTGTATTTTGATGTTTTGAATTTTGATTTAGCTATTTTTATAGTATAATTTGTTGAGCAGTTGGAATAATAGTGTTAATGAGTCTATGTGTTTTTTATCGGTATATAGCATTTAGTACAATATGTCAAATAAGTTTTTCATTTTTTTGTTGTCTTTGTTTAGATCTTTATCTAGGCTGTCTATTTTTTTGTTATCATATGTTTTACAAGGCATCATTGTTTATAGTAATAGGAATATGAATACATATATTTTTTGGTTTACAGGATTTAAGATGTTATTTTTTTATATATTTTTGTGGTTGTATTTTAGCAAG
>M01075:27:000000000-A4DAU:1:1101:8997:11204 1:N:0:9
AAAGTACACAGTTTGGATTACACATTTGATTACCGGATGCGATGGAAGGACCAATACCTGTCTCTGCATTAATACATGCTGCCACGTTAGTTGTATGTGGAATAATATTAGGTAGTTTTGTATTTTGATGTTTTGAATTTTGATTTAGCTATTTTTATAGTATAATTTGTTGAGCAGTTGGAATAATAGTGTTAATGAGTCTATGTGTTTTTTATCGGTATATAGCATTTAGTACAATATGTCAAATAAGTTTTTCATTTTTTTGTTGTCTTTGTTTAGATCTTTATCTAGGCTGTCTATTTTTTTGTTATCATATGTTTTACAAGGCATCATTGTTTATAGTAATAGGAATATGAATACATATATTTTTTGGTTTACAGGATTTAAGATGTTATTTTTTTATATATTTTTGTGGTTGTATTTTAGCAAG
>M01075:27:000000000-A4DAU:1:1101:15035:11208 1:N:0:9
AAAGTACACAGTTTGGGCTACACATTTGATTACCGGATGCGATGGAAGGACCAATACCTGTCTCTGCATTAATACATGCTGCCACGTTAGTTGTATGTGGAATAATATTAGGTAGTTTTGTATTTTGATGTTTTGAATTTTGATTTAGCTATTTTTATAGTATAATTTGTTGAGCAGTTGGAATAATAGTGTTAATGAGTCTATGTGTTTTTTATCGGTATATAGCATTTAGTACAATATGTCAAATAAGTTTTTCATTTTTTTGTTGTCTTTGTTTAGATCTTTATCTAGGCTGTCTATTTTTTTGTTATCATATGTTTTACAAGGCATCATTGTTTATAGTAATAGGAATATGAATACATATATTTTTTGGTTTACAGGATTTAAGATGTTATTTTTTTATATATTTTTGTGGTTGTATTTTAGCAAG
>M01075:27:000000000-A4DAU:1:1101:8980:11216 1:N:0:9
AAAGTACACAGTTTGGATTACACATTTGATTACCGGATGCGATGGAAGGACCAATACCTGTCTCTGCATTAATACATGCTGCCACGTTAGTTGTATGTGGAATAATATTAGGTAGTTTTGTATTTTGATGTTTTGAATTTTGATTTAGCTATTTTTATAGTATAATTTGTTGAGCAGTTGGAATAATAGTGTTAATGAGTCTATGTGTTTTTTATCGGTATATAGCATTTAGTACAATATGTCAAATAAGTTTTTCATTTTTTTGTTGTCTTTGTTTAGATCTTTATCTAGGCTGTCTATTTTTTTGTTATCATATGTTTTACAAGGCATCATTGTTTATAGTAATAGGAATATGAATACATATATTTTTTGGTTTACAGGATTTAAGATGTTATTTTTTTATATATTTTTGTGGTTGTATTTTAGCAAG
>M01075:27:000000000-A4DAU:1:1101:9428:11228 1:N:0:9
AGAGTACACAGTTTGGATTGCACATTTGATTACCGGATGCGATGGAAGGACCAATACCTGTCTCTGCATTAATACATGCTGCCACGTTAGTTGTATGTGGAATAATATTAGGTAGTTTTGTATTTTGATGTTTTGAATTTTGATTTAGCTATTTTTATAGTATAATTTGTTGAGCAGTTGGAATAATAGTGTTAATGAGTCTATGTGTTTTTTATCGGTATATAGCATTTAGTACAATATGTCAAATAAGTTTTTCATTTTTTTGTTGTCTTTGTTTAGATCTTTATCTAGGCTGTCTATTTTTTTGTTATCATATGTTTTACAAGGCATCATTGTTTATAGTAATAGGAATATGAATACATATATTTTTTGGTTTACAGGATTTAAGATGTTATTTTTTTATATATTTTTGTGGTTGTATCTTAGCAAG
>M01075:27:000000000-A4DAU:1:1101:10726:11230 1:N:0:9
AAAGTACACAGTTTGGATTACATATTTGATTACCGGATGCGATGGAAGGACCAATACCTGTCTCTGCATTAATACATGCTGCCACGTTAGTTGTATGTGGAATAATATTAGGTAGTTTTGTATTTTGATGTTTTGAATTTTGATTTAGCTATTTTTATAGTATAATTTGTTGAGCAGTTGGAATAATAGTGTTAATGAGTCTATGTGTTTTTTATCGGTATATAGCATTTAGTACAATATGTCAAATAAGTTTTTCATTTTTTTGTTGTCTTTGTTTAGATCTTTATCTAGGCTGTCTATTTTTTTGTTATCATATGTTTTACAAGGCATCATTGTTTATAGTAATAGGAATATGAATACATATATTTTTTGGTTTACAGGATTTAAGATGTTATTTTTTTATATATTTTTGTGGTTGTATTTTAGCAAG
>M01075:27:000000000-A4DAU:1:1101:25536:11231 1:N:0:9
AAAGTACACAGTTTGGATTACACATTTGATTACCGGATGCGATGGAAGGACCAATACCTGTCTCTGCATTAATACATGCTGCCACGTTAGTTGTATGTGGAATAATATTAGGTAGTTTTGTATTTTGATGTTTTGAATTTTGATTTAGCTATTTTTATAGTATAATTTGTTGAGCAGTTGGAATAATAGTGTTAATGAGTCTATGTGTTTTTTATCGGTATATAGCATTTAGTACAATATGTCAAATAAGTTTTTCATTTTTTTGTTGTCTTTGTTTAGATCTTTATCTAGGCTGTCTATTTTTTTGTTATCATATGTTTTACAAGGCATCATTGTTTATAGTAATAGGAATATGAATACATATATTTTTTGGTTTACAGGATTTAAGATGTTATTTTTTTATATATTTTTGTGGTTGTATTTTAGCAAG
>M01075:27:000000000-A4DAU:1:1101:16191:11239 1:N:0:9
AAAGTACACAGTTTGGATTGCACATTTGATTACCGGATGCGATGGAAGGACCAATACCTGTCTCTGCATTAATACATGCTGCCACGTTAGTTGTATGTGGAATAATATTAGGTAGTTTTGTATTTTGATGTTTTGAATTTTGATTTAGCTATTTTTATAGTATAATTTGTTGAGCAGTTGGAATAATAGTGTTAATGAGTCTATGTGTTTTTTATCGGTATATAGCATTTAGTACAATATGTCAAATAAGTTTTTCATTTTTTTGTTGTCTTTGTTTAGATCTTTATCTAGGCTGTCTATTTTTTTGTTATCATATGTTTTACAAGGCATCATTGTTTATAGTAATAGGAATATGAATACATATATTTTTTGGTTTACAGGATTTAAGATGTTATTTTTTTATATATTTTTGTGGTTGTATCTTAGCAAG
>M01075:27:000000000-A4DAU:1:1101:28239:11249 1:N:0:9
AGAGTACACAGTTTGGACTACACATTTGATTACCGGATGCGATGGAAGGACCAATACCTGTCTCTGCATTAATACATGCTGCCACGTTAGTTGTATGTGGAATAATATTAGGTAGTTTTGTATTTTGATGTTTTGAATTTTGATTTAGCTATTTTTATAGTATAATTTGTTGAGCAGTTGGAATAATAGTGTTAATGAGTCTATGTGTTTTTTATCGGTATATAGCATTTAGTACAATATGTCAAATAAGTTTTTCATTTTTTTGTTGTCTTTGTTTAGATCTTTATCTAGGCTGTCTATTTTTTTGTTATCATATGTTTTACAAGGCATCATTGTTTATAGTAATAGGAATATGAATACATATATTTTTTGGTTTACAGGATTTAAGATGTTATTTTTTTATATATTTTTGTGGTTGTATCTTAGCAAG
>M01075:27:000000000-A4DAU:1:1101:9607:11250 1:N:0:9
AGAGTACACAGTTTGGGCTGCACATTTGATTACCGGATGCGATGGAAGGACCAATACCTGTCTCTGCATTAATACATGCTGCCACGTTAGTTGTATGTGGAATAATATTAGGTAGTTTTGTATTTTGATGTTTTGAATTTTGATTTAGCTATTTTTATAGTATAATTTGTTGAGCAGTTGGAATAATAGTGTTAGTGAGTCTATGTGTTTTTTATCGGTATATAGCATTTAGTACAATATGTCAAATAAGTTTTTCATTTTTTTGTTGTCTTTGTTTAGATCTTTATCTAGGCTGTCTATTTTTTTGTTATCATATGTTTTACAAGGCATCATTGTTTATAGTAATAGGAATATGAATACATATATTTTTTGGTTTACAGGATTTAAGATGTTATTTTTTTATATATTTTTGTGGTTGTATTTTAGCAAG
>M01075:27:000000000-A4DAU:1:1101:25547:11256 1:N:0:9
AAAGTACACAGTTTGGATTACACATTTGATTACCGGATGCGATGGAAGGACCAATACCTGTCTCTGCATTAATACATGCTGCCACGTTAGTTGTATGTGGAATAATATTAGGTAGTTTTGTATTTTGATGTTTTGAATTTTGATTTAGCTATTTTTATAGTATAATTTGTTGAGCAGTTGGAATAATAGTGTTAATGAGTCTATGTGTTTTTTATCGGTATATAGCATTTAGTACAATATGTCAAATAAGTTTTTCATTTTTTTGTTGTCTTTGTTTAGATCTTTATCTAGGCTGTCTATTTTTTTGTTATCATATGTTTTACAAGGCATCATTGTTTATAGTAATAGGAATATGAATACATATATTTTTTGGTTTACAGGATTTAAGATGTTATTTTTTTATATATTTTTGTGGTTGTATTTTAGCAAG
>M01075:27:000000000-A4DAU:1:1101:14990:11257 1:N:0:9
AGAGTACACAGTTTGGATTACACATTTGATTACCGGATGCGATGGAAGGACCAATACCTGTCTCTGCATTAATACATGCTGCCACGTTAGTTGTATGTGGAATAATATTAGGTAGTTTTGTATTTTGATGTTTTGAATTTTGATTTAGCTATTTTTATAGTATAATTTGTTGAGCAGTTGGAATAATAGTGTTAATGAGTCTATGTGTTTTTTATCGGTATATAGCATTTAGTACAATATGTCAAATAAGTTTTTCATTTTTTTGTTGTCTTTGTTTAGATCTTTATCTAGGCTGTCTATTTTTTTGTTATCATATGTTTTACAAGGCATCATTGTTTATAGTAATAGGAATATGAATACATATATTTTTTGGTTTACAGGATTTAAGATGTTATTTTTTTATATATTTTTGTGGTTGTATCTTAGCAAG
>M01075:27:000000000-A4DAU:1:1101:28664:11260 1:N:0:9
AAAGTACACAGTTTGGATTACACATTTGATTACCGGATGCGATGGAAGGACCAATACCTGTCTCTGCATTAATACATGCTGCCACGTTAGTTGTATGTGGAATAATATTAGGTAGTTTTGTATTTTGATGTTTTGAATTTTGATTTAGCTATTTTTATAGTATAATTTGTTGAGCAGTTGGAATAATAGTGTTAATGAGTCTATGTGTTTTTTATCGGTATATAGCATTTAGTACAATATGTCAAATAAGTTTTTCATTTTTTTGTTGTCTTTGTTTAGATCTTTATCTAGGCTGTCTATTTTTTTGTTATCATATGTTTTACAAGGCATCATTGTTTATAGTAATAGGAATATGAATACATATATTTTTTGGTTTACAGGATTTAAGATGTTATTTTTTTATATATTTTTGTGGTTGTATTTTAGCAAG
>M01075:27:000000000-A4DAU:1:1101:28467:11264 1:N:0:9
AAAGTACACAGTTTGGGTTACACATTTGATTACCGGATGCGATGGAAGGACCAATACCTGTCTCTGCATTAATACATGCTGCCACGTTAGTTGTATGTGGAATAATATTAGGTAGTTTTGTATTTTGATGTTTTGAATTTTGATTTAGCTATTTTTATAGTATAATTTGTTGAGCAGTTGGAATAACAGTGTTAATGAGTCTATGTGTTTTTTATCGGTATATAGCATTTAGTACAATATGTCAAATAAGTTTTTCATTTTTTTGTTGTCTTTGTTTAGATCTTTATCTAGGCTGTCTATTTTTTTGTTATCATATGTTTTACAAGGCATCATTGTTTATAGTAATAGGAATATGAATACATATATTTTTTGGTTTACAGGATTTAAGATGTTATTTTTTTATATATTTTTGTGGTTGTATTTTAGCAAG
>M01075:27:000000000-A4DAU:1:1101:10094:11271 1:N:0:9
AGAGTACACAGTTTGGATTGCACATTTGATTACCGGATGCGATGGAAGGACCAATATCTGTCTCTGCATTAATACATGCTGCCACGTTAGTTGTATGTGGAATAATATTAGGTAGTTTTGTATTTTGATGTTTTGAATTTTGATTTAGCTATTTTTATAGTATAATTTGTTGAGCAGTTGGAATAATAGTGTTAATGAGTCTATGTGTTTTTTATCGGTATATAGCATTTAGTACAATATGTCAAATAAGTTTTTCATTTTTTTGTTGTCTTTGTTTAGATCTTTATCTAGGCTGTCTATTTTTTTGTTATCATATGTTTTACAAGGCATCATTGTTTATAGTAATAGGAATATGAATACATATATTTTTTGGTTTACAGGATTTAAGATGTTATTTTTTTATATATTTTTGTGGTTGTATTTTAGCAAG
>M01075:27:000000000-A4DAU:1:1101:28653:11278 1:N:0:9
AAAGTACACAGTTTGGATTACACATTTGATTACCGGATGCGATGGAAGGACCAATACCTGTCTCTGCATTAATACATGCTGCCACGTTAGTTGTATGTGGAATAATATTAGGTAGTTTTGTATTTTGATGTTTTGAATTTTGATTTAGCTATTTTTATAGTATAATTTGTTGAGCAGTTGGAATAATAGTGTTAATGAGTCTATGTGTTTTTTATAGGTATATAGCATTTAGTACAATATGTCAAATAAGTTTTTCATTTTTTTGTTGTCTTTGTTTAGATCTTTATCTAGGCTGTCTATTTTTTTGTTATCATATGTTTTACAAGGCATCATTGTTTATAGTAATAGGAATATGAATACATATATTTTTTGGTTTACAGGATTTAAGATGTTATTTTTTTATATATTTTTGTGGTTGTATTTTAGCAAG
>M01075:27:000000000-A4DAU:1:1101:5807:11279 1:N:0:9
AGAGTACACAGTTTGGATTACACATTTGATTACCGGATGCGATGGAAGGACCAATACCTGTCTCTGCATTAATACATGCTGCCACGTTAGTTGTATGTGGAATAATATTAGGTAGTTTTGTATTTTGATGTTTTGAATTTTGATCTAGCTATTTTTATAGTATAATTTGTTGAGCAGTTGGAATAATAGTGTTAATGAGTCTATGTGTTTTTTATCGGTATATAGCATTTAGTACAATATGTCAAATAAGTTTTTCATTTTTTTGTTGTCTTTGTTTAGATCTTTATCTAGGCTGTCTATTTTTTTGTTATCATATGTTTTACAAGGCATCATTGTTTATAGTAATAGGAATATGAATACATATATTTTTTGGTTTACAGGATTTAAGATGTTATTTTTTTATATATTTTTGTGGTTGTATTTTAGCAAG
>M01075:27:000000000-A4DAU:1:1101:5518:11280 1:N:0:9
AGAGTACACAGTTTGGATTACACATTTGATTACCGGATGCGATGGAAGGACCAATACCTGTCTCTGCATTAATACATGCTGCCACGTTAGTTGTATGTGGAATAATATTAGGTAGTTTTGTATTTTGATGTTTTGAATTTTGATTTAGCTATTTTTATAGTATAATTTGTTGAGCAGTTGGAATAATAGTGTTAATGAGTCTATGTGTTTTTTATCAGTATATAGCATTTAGTACAATATGTCAAATAAGTTTTTCATTTTTTTGTTGTCTTTGTTTAGATCTTTATCTAGGCTGTCTATTTTTTTGTTATCATATGTTTTACAAGGCATCATTGTTTATAGTAATAGGAATATGAATACATATATTTTTTGGTTTACAGGATTTAAGATGTTATTTTTTTATATATTTTTGTGGTTGTATTTTAGCAAG
>M01075:27:000000000-A4DAU:1:1101:5794:11291 1:N:0:9
AGAGTACACAGTTTGGATTACACATTTGATTACCGGATGCGATGGAAGGACCAATACCTGTCTCTGCATTAATACATGCTGCCACGTTAGTTGTATGTGGAATAATATTAGGTAGTTTTGTATTTTGATGTTTTGAATTTTGATCTAGCTATTTTTATAGTATAATTTGTTGAGCAGTTGGAATAATAGTGTTAATGAGTCTATGTGTTTTTTATCGGTATATAGCATTTAGTACAATATGTCAAATAAGTTTTTCATTTTTTTGTTGTCTTTGTTTAGATCTTTATCTAGGCTGTCTATTTTTTTGTTATCATATGTTTTACAAGGCATCATTGTTTATAGTAATAGGAATATGAATACATATATTTTTTGGTTTACAGGATTTAAGATGTTATTTTTTTATATATTTTTGTGGTTGTATTTTAGCAAG
>M01075:27:000000000-A4DAU:1:1101:25295:11307 1:N:0:9
AGAGTACACAGTTTGGATTGCACATTTGATTACCGGATGCGATGGAAGGACCAATACCTGTCTCTGCATTAATACATGCTGCCACGTTAGTTGTATGTGGAATAATATTAGGTAGTTTTGTATTTTGATGTTTTGAATTTTGATTTAGCTATTTTTATAGTATAATTTGTTGAGCAGTTGGAATAATAGTGTTAATGAGTCTATGTGTTTTTTATCGGTATATAGCATTTAGTACAATATGTCAAATAAGTTTTTCATTTTTTTGTTGTCTTTGTTTAGATCTTTATCTAGGCTGTCTATTTTTTTGTTATCATATGTTTTACAAGGCATCATTGTTTATAGTAATAGGAATATGAATACATATATTTTTTGGTTTACAGGATTTAAGATGTTATTTTTTTATATATTTTTGTGGTTGTATTTTAGCAAG
>M01075:27:000000000-A4DAU:1:1101:21768:11344 1:N:0:9
AAAGTACACAGTTTGGATTGCACATTTGATTACCGGATGCGATGGAAGGACCAATACCTGTCTCTGCATTAATACATGCTGCCACGTTAGTTGTATGTGGAATAATATTAGGTAGTTTTGTATTTTGATGTTTTGAATTTTGATTTAGCTATTTTTATAGTATAATTTGTTGAGCAGTTGGAATAATAGTGTTAATGAGTCTATGTGTTTTTTATCGGTATATAGCATTTAGTACAATATGTCAAATAAGTTTTTCATTTTTTTGTTGTCTTTGTTTAGATCTTTATCTAGGCTGTCTATTTTTTTGTTATCATATGTTTTACAAGGCATCATTGTTTATAGTAATAGGAATATGAATACATATATTTTTTGGTTTACAGGATTTAAGATGTTATTTTTTTATATATTTTTGTGGTTGTACTTTAGCAAG
>M01075:27:000000000-A4DAU:1:1101:25623:11356 1:N:0:9
AGAGTACACAGTTTGGATTACACATTTGATTACCGGATGCGATGGAAGGACCAATACCTGTCTCTGCATTAATACATGCTGCCACGTTAGTTGTATGTGGAATAATATTAGGTAGTTTTGTATTTTGATGTTTTGAATTTTGATTTAGCTATTTTTATAGTATAATTTGTTGAGCAGTTGGAATAATAGTGTTAATGAGTCTATGTGTTTTTTATCGGTATATAGCATTTAGTACAATATGTCAAATAAGTTTTTCACTTTTTTGTTGTCTTTGTTTAGATCTTTGTCTAGGCTGTCTATTTTTTTGTTATCATATGTTTTACAAGGCATCATTGTTTATAGTAATAGGAATATGAATACATATATTTTTTGGTTTACAGGATTTAAGATGTTATTTTTTTATATATTTTTGTGGTTGTATCTTAGCAAG
>M01075:27:000000000-A4DAU:1:1101:12676:11370 1:N:0:9
AAAGTACACAGTTTGGGTTACATATTTGATTACCGGATGCGATGGAAGGACCAATACCTGTCTCTGCATTAATACATGCTGCCACGTTAGTTGTATGTGGAATAATATTAGGTAGTTTTGTATTTTGATGTTTTGAATTTTGATTTGGCTATTTTTATAGTATAATTTGTTGAGCAGTTGGAATAATAGTGTTAATGAGTCTATGTGTTTTTTATCGGTATATAGCATTTAGTACAATATGTCAAATAAGTTTTTCATTTTTTTGTTGTCTTTGTTTAGATCTTTATCTAGGCTGTCTATTTTTTTGTTATCATATGTTTTACAAGGCATCGTTGTTTATAGTAATAGGAATATGAATACATATATTTTTTGGTTTACAGGATTTAAGATGTTATTTTTTTATATATTTTTGTGGTTGTATCTTGGCAAG
>M01075:27:000000000-A4DAU:1:1101:26174:11381 1:N:0:9
AAAGTACACAGTTTGGATTACACATTTGATTACCGGATGCGATGGAAGGACCAATACCTGTCTCTGCATTAATACATGCTGCCACGTTAGTTGTATGTGGAATAATATTAGGTAGTTTTGTATTTTGATGTTTTGAATTTTGATTTAGCTATTTTTATAGTATAATTTGTTGAGCAGTTGGAATAATAGTGTTAATGAGTCTATGTGTTTTTTATCGGTATATAGCATTTAGTACAATATGTCAAATAAGTTTTTCATTTTTTTGTTGTCTTTGTTTAGATCTTTATCTAGGCTGTCTATTTTTTTGTTATCATATGTTTTACAAGGCATCATTGTTTATAGTAATAGGAATATGAATACATATATTTTTTGGTTTACAGGATTTAAGATGTTATTTTTTTATATATTTTTGTGGTTGTATTTTAGCAAG
>M01075:27:000000000-A4DAU:1:1101:29052:11384 1:N:0:9
AGAGTACACAGTTTGGATTACACATTTGATTACCGGATGCGATGGAAGGACCAATACCTGTCTCTGCATTAATACATGCTGCCACGTTGGTTGTATGTGGAATAATATTAGGTAGTTTTGTATTTTGATGTTTTGAATTTTGATTTAGCTATTTTTATAGTATAATTTGTTGAGCAGTTGGAATAATAGTGTTAATGAGTCTATGTGTTTTTTATCGGTATATAGCATTTAGTACAATATGTCAAATAAGTTTTTCATTTTTTTGTTGTCTTTGTTTAGATCTTTATCTAGGCTGTCTATTTTTTTGTTATCATATGTTTTACAAGGCATCATTGTTTATAGTAATAGGAATATGAATACATATATTTTTTGGTTTACAGGATTTAAGATGTTATTTTTTTATATATTTTTGTGGTTGTATTTTAGCAAG
>M01075:27:000000000-A4DAU:1:1101:3186:11387 1:N:0:9
AAAGTACACAGTTTGGATTGCACATTTGATTACCGGATGCGATGGAAGGACCAATACCTGTCTCTGCATTAATACATGCTGCCACGTTAGTTGTATGTGGAATAATATTAGGTAGTTTTGTATTTTGATGTTTTGAATTTTGATTTAGCTATTTTTATAGTATAATTTGTTGAGCAGTTGGAATAATAGTGTTAATGAGTCTATGTGTTTTTTATCGGTATATAGCATTTAGTACAATATGTCAAATAATTTTTTCATTTTTTTGTTGTCTTTGTTTAGATCTTTATCTAGGCTGTCTATTTTTTTGTTATCATATGTTTTACAAGGCATCATTGTTTATAGTAATAGGAATATGAATACATATATTTTTTGGTTTACAGGATTTAAGATGTTATTTTTTTATATATTTTTGTGGTTGTATTTTAGCAAG
>M01075:27:000000000-A4DAU:1:1101:29034:11392 1:N:0:9
AGAGTACACAGTTTGGATTACACATTTGATTACCGGATGCGATGGAAGGACCAATACCTGTCTCTGCATTAATACATGCTGCCACGTTGGTTGTATGTGGAATAATATTAGGTAGTTTTGTATTTTGATGTTTTGAATTTTGATTTAGCTATTTTTATAGTATAATTTGTTGAGCAGTTGGAATAATAGTGTTAATGAGTCTATGTGTTTTTTATCGGTATATAGCATTTAGTACAATATGTCAAATAAGTTTTTCATTTTTTTGTTGTCTTTGTTTAGATCTTTATCTAGGCTGTCTATTTTTTTGTTATCATATGTTTTACAAGGCATCATTGTTTATAGTAATAGGAATATGAATACATATATTTTTTGGTTTACAGGATTTAAGATGTTATTTTTTTATATATTTTTGTGGTTGTATTTTAGCAAG
>M01075:27:000000000-A4DAU:1:1101:27327:11400 1:N:0:9
AGAGTACACAGTTTGGATTGCACATTTGATTACCGAATGCGATGGAAGGACCAATACCTGTCTCTGCATTAATACATGCTGCCACGTTAGTTGTATGTGGAATAATATTAGGTAGTTTTGTATTTTGATGTTTTGAATTTTGATTTAGCTATTTTTATAGTATAATTTGTTAAGCAGTTGGAATAATAGTGTTAATGAGTCTATGTGTTTTTTATCGGTATATAGCATTTAGTACAATATGTCAAATAAGTTTTTCATTTTTTTGTTGTCTTTGTTTAGATCTTTATCTAGGCTGTCTATTTTTTTGTTATCATATGTTTTACAAGGCATCATTGTTTATAGTAATAGGAATATGAATACATATATTTTTTGGTTTACAGGATTTAAGATGTTATTTTTTTATATATTTTTGTGGTTGTATTTTAGCAAG
>M01075:27:000000000-A4DAU:1:1101:19227:11406 1:N:0:9
AAAGTACACAGTTTGGATTGCACATTTGATTACCGGATGCGATGGAAGGACCAATACCTGTCTCTGCATTAATACATGCTGCCACGTTAGTTGTATGTGGAATAATATTAGGTAGTTTTGTATTTTGATGTTTTGAATTTTGATTTAGCTATTTTTATAGTATAATTTGTTGAGCAGTTGGAATAATAGTGTTAATGAGTCTATGTGTTTTTTATCGGTATATAGCATTTAGTACAATATGTCAAATAAGTTTTTCATTTTTTTGTTGTCTTTGTTTAGATCTTTATCTAGGCTGTCTATTTTTTTGTTATCATATGTTTTACAAGGCATCATTGTTTATAGTAATAGGAATATGAATACATATATTTTTTGGTTTACAGGATTTAAGATGTTATTTTTTTATATATTTTTGTGGTTGTATTTTAGCAAG
>M01075:27:000000000-A4DAU:1:1101:24872:11408 1:N:0:9
AAAGTACACAGTTTGGGTTACACATTTGATTACCGGATGCGATGGAAGGACCAATACCTGTCTCTGCATTAATACATGCTGCCACGTTAGTTGTATGTGGAATAATATTAGGTAGTTTTGTATTTTGATGTTTTGAATTTTGATTTAGCTATTTTTATAGTATAATTTGTTGAGCAGTTGGAATAATAGTGTTAATGAGTCTATGTGTTTTTTATCGGTATATAGCATTTAGTACAATATGTCAAATAAGTTTTTCATTTTTTTGTTGTCTTTGTTTAGATCTTTATCTAGGCTGTCTATTTTTTTGTTATCATATGTTTTACAAGGCATCATTGTTTATAGTAATAGGAATATGAATACATATATTTTTTGGTTTACAGGATTTAAGATGTTATTTTTTTATATATTTTTGTGGTTGTATTTTAGCAAG
>M01075:27:000000000-A4DAU:1:1101:20004:11442 1:N:0:9
AAAGTACACAGTTTGGGTTACACATTTGATTACCGGATGCGATGGAAGGACCAATACCTGTCTCTGCATTAATACATGCTGCCACGTTAGTTGTATGTGGAATAATATTAGGTAGTTTTGTATTTTGATGTTTTGAATTTTGATTTAGCTATTTTTATAGTATAATTTGTTGAGCAGTTGGAATAATAGTGTTAATGAGTCTATGTGTTTTTTATCGGTATATAGCATTTAGTACAATATGTCAAATAAGTTTTTCATTTTTTTGTTGTCTTTGTTTAGATCTTTATCTAGGCTGTCTATTTTTTTGTTATCATATGTTTTACAAGGCATCATTGTTTATAGTAATAGGAATATGAATACATATATTTTTTGGTTTACAGGATTTAAGATGTTATTTTTTTATATATTTTTGTGGTTGTATTTTAGCAAG
>M01075:27:000000000-A4DAU:1:1101:21112:11493 1:N:0:9
AAAGTACACAGTTTGGATTACACATTTGATTACCGGATGCGATGGAAGGACCAATACCTGTCTCTGCATTAATACATGCTGCCACGTTAGTTGTATGTGGAATAATATTAGGTAGTTTTGTATTTTGATGTTTTGAATTTTGATTTAGCTATTTTTATAGTATAATTTGTTGAGCAGTTGGAATAATAGTGTTAATGAGTCTATGTGTTTTTTATCGGTATATAGCATTTAGTACAATATGTCAAATAAGTTTTTCATTTTTTTGTTGTCTTTGTTTAGATCTTTATCTAGGCTGTCTATTTTTTTGTTATCATATGTTTTACAAGGCATCATTGTTTATAGTAATAGGAATATGAATACATATATTTTTTGGTTTACAGGATTTAAGATGTTATTTTTTTATATATTTTTGTGGTTGTATTTTAGCAAG
>M01075:27:000000000-A4DAU:1:1101:6614:11495 1:N:0:9
AGAGTACACAGTTTGGACTGCACATTTGATTACCGGATGCGATGGAAGGACCAATACCTGTCTCTGCATTAATACATGCTGCCACGTTAGTTGTATGTGGAATAATATTAGGTAGTTTTGTATTTTGATGTTTTGAATTTTGATTTAGCTATTTTTATAGTATAATTTGTTGAGCAGTTGGAATAATAGTGTTAATGAGTCTATGTGTTTTTTATCGGTATATAGCATTTAGTACAATATGTCAAATAAGTTTTTCATTTTTTTGTTGTCTTTGTTTAGATCTTTATCTAGGCTGTCTATTTTTTTGTTATCATATGTTTTACAAGGCATCATTGTTTATAGTAATAGGAATATGAATACATATATTTTTTGGTATACAGGATTTAAGATGTTATTTTTTTATATATTTTTGTGGTTGTATTTTAGCAAG
>M01075:27:000000000-A4DAU:1:1101:11716:11516 1:N:0:9
AAAGTACACAGTTTGGATTACACATTTGATTACCGGATGCGATGGAAGGACCAATACCTGTCTCTGCATTAATACATGCTGCCACGTTAGTTGTATGTGGAATAATATTAGGTAGTTTTGTATTTTGATGTTTTGAATTTTGATTTAGCTATTTTTATAGTATAATTTGTTGAGCAGTTGGAATAATAGTGTTAATGAGTCTATGTGTTTTTTATCGGTATATAGCATTTAGTACAATATGTCAAATAAGTTTTTCATTTTTTTGTTGTCTTTGTTTAGATCTTTATCTAGGCTGTCTATTTTTTTGTTATCATATGTTTTACAAGGCATCATTGTTTATAGTAATAGGAATATGAATACATATATTTTTTGGTTTACAGGATTTAAGATGTTATTTTTTTATATATTTTTGTGGTTGTATTTTAGCAAG
>M01075:27:000000000-A4DAU:1:1101:6700:11548 1:N:0:9
AGAGTACACAGTTTGGATTACACATTTGATTACCGGATGCGATGGAAGGACCAATACCTGTCTCTGCATTAATACATGCTGCCACGTTAGTTGTATGTGGAATAATATTAGGTAGTTTTGTATTTTGATGTTTTGAGTTTTGATTTAGCTATTTTTATAGTATAATTTGTTGAGCAGTTGGAATAATAGTGTTAATGAGTCTATGTGTTTTTTATCGGTATATAGCATTTAGTACAATATGTCAAATAAGTTTTTCATTTTTTTGTTGTCTTTGTTTAGATCTTTATCTAGGCTGTCTATTTTTTTGTTATCATATGTTTTACAAGGCATCATTGTTTATAGTAATAGGAATATGAATACATATATTTTTTGGTTTACAGGATTTAAGATGTTATTTTTTTATATATTTTTGTGGTTGTATTTTAGCAAG
>M01075:27:000000000-A4DAU:1:1101:25375:11550 1:N:0:9
AAAGTACACAGTTTGGATTACATATTTGATTACCGGATGCGATGGAAGGACCAATACCTGTCTCTGCATTAATACATGCTGCCACGTTAGTTGTATGTGGAATAATATTAGGTAGTTTTGTATTTTGATGTTTTGAATTTTGATTTAGCTATTTTTATAGTATAATTTGTTGAGCAGTTGGAATAATAGTGTTAATGAGTCTATGTGTTTTTTATCGGTATATAGCATTTAGTACAATATGTCAAATAAGTTTTTCATTTTTTTGTTGTCCTTGTTTAGATCTTTATCTAGGCTGTCTATTTTTTTGTTATCATATGTTTTACAAGGCATCATTGTTTATAGTAATAGGAATATGAATACATATATTTTTTGGTTTACAGGATTTAAGATGTTATTTTTTTATATATTTTTGTGGTTGTATTTTAGCAAG
>M01075:27:000000000-A4DAU:1:1101:6686:11560 1:N:0:9
AGAGTACACAGTTTGGATTACACATTTGATTACCGGATGCGATGGAAGGACCAATACCTGTCTCTGCATTAATACATGCTGCCACGTTAGTTGTATGTGGAATAATATTAGGTAGTTTTGTATTTTGATGTTTTGAGTTTTGATTTAGCTATTTTTATAGTATAATTTGTTGAGCAGTTGGAATAATAGTGTTAATGAGTCTATGTGTTTTTTATCGGTATATAGCATTTAGTACAATATGTCAAATAAGTTTTTCATTTTTTTGTTGTCTTTGTTTAGATCTTTATCTAGGCTGTCTATTTTTTTGTTATCATATGTTTTACAAGGCATCATTGTTTATAGTAATAGGAATATGAATACATATATTTTTTGGTTTACAGGATTTAAGATGTTATTTTTTTATATATTTTTGTGGTTGTATTTTAGCAAG
>M01075:27:000000000-A4DAU:1:1101:25366:11567 1:N:0:9
AAAGTACACAGTTTGGATTACATATTTGATTACCGGATGCGATGGAAGGACCAATACCTGTCTCTGCATTAATACATGCTGCCACGTTAGTTGTATGTGGAATAATATTAGGTAGTTTTGTATTTTGATGTTTTGAATTTTGATTTAGCTATTTTTATAGTATAATTTGTTGAGCAGTTGGAATAATAGTGTTAATGAGTCTATGTGTTTTTTATCGGTATATAGCATTTAGTACAATATGTCAAATAAGTTTTTCATTTTTTTGTTGTCCTTGTTTAGATCTTTATCTAGGCTGTCTATTTTTTTGTTATCATATGTTTTACAAGGCATCATTGTTTATAGTAATAGGAATATGAATACATATATTTTTTGGTTTACAGGATTTAAGATGTTATTTTTTTATATATTTTTGTGGTTGTATTTTAGCAAG
>M01075:27:000000000-A4DAU:1:1101:23829:11575 1:N:0:9
AAAGTACACAGTTTGGATTACACATTTGATTACCGGATGCGATGGAAGGACCAATACCTGTCTCTGCATTAATACATGCTGCCACGTTAGTTGTATGTGGAATAATATTAGGTAGTTTTGTATTTTGATGTTTTGAATTTTGATTTAGCTATTTTTATAGTATAATTTGTTGAGCAGTTGGAATAATAGTGTTAATGAGTCTATGTGTTTTTTATCGGTATATAGCATTTAGTACAATATGTCAAATAAGTTTTTCATTTTTTTGTTGTCTTTGTTTAGATCTTTATCTAGGCTGTCTATTTTTTTGTTATCATACGTTTTACAAGGCATCATTGTTTATAGTAATAGGAATATGAATACATATATTTTTTGGTTTACAGGATTTAAGATGTTATTTTTTTATATATTTTTGTGGTTGTATTTTGGCAAG
>M01075:27:000000000-A4DAU:1:1101:7395:11583 1:N:0:9
AAAGTACACAGTTTGGGTTGCACATTTGATTACCGGATGCGATGGAAGGACCAATACCTGTCTCTGCATTAATACATGCTGCCACGTTAGTTGTATGTGGAATAATATTAGGTAGTTTTGTATTTTGATGTTTTGAATTTTGATTTAGCTATTTTTATAGTATAATTTGTTGAGCAGTTGGAATAATAGTGTTAATGAGTCTATGTGTTTTTTATCGGTATATAGCATTTAGTACAATATGTCAAATAAGTTTTTCATTTTTTTGTTGTCTTTGTTTAGATCTTTATCTAGGCTGTCTATTTTTTTGTTATCATATGTTTTACAAGGCATCATTGTTTATAGTAATAGGAATATGAATACATATATTTTTTGGTTTACAGGGTTTAAGATGTTATTTTTTTATATATTTTTGTGGTTGTATCTTGGCAAG
>M01075:27:000000000-A4DAU:1:1101:2916:11590 1:N:0:9
AGAGTACACAGTTTGGATTACACATTTGATTACCGGATGCGATGGAAGGACCAATACCCGTCTCTGCATTAATACATGCTGCCACGTTAGTTGTATGTGGAATAATATTAGGTAGTTTTGTATTTTGATGTTTTGAATTTTGATTTAGCTATTTTTATAGTATAATTTGTTGAGCAGTTGGAATAATAGTGTTAATGAGTCTATGTGTTTTTTATACGGTATATAGCATTTAGTACAATATGTCAAATAAGTTTTTCATTTTTTGTTGTCTTTGTTTAGATCTTTATCTAGGCTGTCTATTTTTTTGTTATCATATGTTTTACAAGGCATCATTGTTTATAGTAATAGGAATATGAATACATATATTTTTTGGTTTACAGGATTTAAGATGTTATTTTTTTATATATTTTTGTGGTTGTATTTTAGCAAG
>M01075:27:000000000-A4DAU:1:1101:13110:11594 1:N:0:9
AAAGTACACAGTTTGGATTGCACATTTGATTACCGGATGCGATGGAAGGACCAATACCTGTCTCTGCATTAATACATGCTGCCACGTTAGTTGTATGTGGAATAATATTAGGTAGTTTTGTATTTTGATGTTTTGAATTTTGATTTAGCTATTTTTATAGTATAATTTGTTGAGCAGTTGGAACAATAGTGTTAATGAGTCTATGTGTTTTTTATCGGTATATAGCATTTAGTACAATATGTCAAATAAGTTTTTCATTTTTTTGTTGTCTTTGTTTAGATCTTTATCTAGGCTGTCTATTTTTTTGTTATCATATGTTTTACAAGGCATCATTGTTTATAGTAATAGGAATATGAATACATATATTTTTTGGTTTACAGGATTTAAGATGTTATTTTTTTATATATTTTTGTGGTTGTATTTTAGCAAG
>M01075:27:000000000-A4DAU:1:1101:15105:11598 1:N:0:9
AAAGTACACAGTTTGGATTGCACATTTGATTACCGGATGCGATGGAAGGACCAATACCTGTCTCTGCATTAATACATGCTGCCACGTTAGTTGTATGTGGAATAATATTAGGTAGTTTTGTATTTTGATGTTTTGAATTTTGATTTAGCTATTTTTATAGTATAATTTGTTGAGCAGTTGGAATAATAGTGTTAATGAGTCTATGTGTTTTTTATCGGTATATAGCATTTAGTACAATATGTCAAATAAGTTTTTCATTTTTTTGTTGTCTTTGTTTAGATCTTTATCTAGGCTGTCTATTTTTTTGTTATCATATGTTTTACAGGGCATCATTGTGTATAGTAATAGGAATATGAATACATATATTTTTTGGTTTACAGGATTTAAGATGTTATTTTTTTATATATTTTTGTGGTTGTATTTTGGCAAG
>M01075:27:000000000-A4DAU:1:1101:9431:11615 1:N:0:9
AGAGTACACAGTTTGGATTACACATTTGATTACCGGATGCGATGGAAGGACCAATACCTGTCTCTGCATTAATACATGCTGCCACGTTAGTTGTATGTGGAATAATATTAGGTAGTTTTGTATTTTGATGTTTTGAATCTTGATTTAGCTATTTTTATAGTATAATTTGTTGAGCAGTTGGAATAATAGTGTTAATGAGTCTATGTGTTTTTTATCGGTATATAGCATTTAGTACAATATGTCAAATAAGTTTTTCATTTTTTTGTTGTCTTTGTTTAGATCTTTATCTAGGCTGTCTATTTTTTTGTTATCATATGTTTTACAAGGCATCATTGTTTATAGTAATAGGAATATGAATACATATATTTTTTGGTTTACAGGATTTAAGATGTTATTTTTTTATATATTTTTGTGGTTGTATCTTAGCAAG
>M01075:27:000000000-A4DAU:1:1101:21247:11616 1:N:0:9
AGAGTACACAGTTTGGATTACACATTTGATTACCGGATGCGATGGAAGGACCAATACCTGTCTCTGCATTAATACATGCTGCCACGTTAGTTGTATGTGGAATAATATTAGGTAGTTTTGTATTTTGATGTTTTGAATTTTGATTTAGCTATTTTTATAGTATAATTTGTTGAGCAGTTGGAATAATAGTGTTAATGAGTCTATGTGTTTTTTATCGGTATATAGCATTTAGTACAATATGTCAAATAAGTTTTTCATTTTTTTGTTGTCTTTGTTTAGATCTTTATCTAGGCTGTCTATTTTTTTGTTATCATATGTTTTACAAGGCATCATTGTTTATAGTAATAGGAATATGAATACATATATTTTTTGGTTTACAGGATTTAAGATGTTATTTTTTTGTATATTTTTGTGGTTGTATCTTAGCAAG
>M01075:27:000000000-A4DAU:1:1101:25776:11619 1:N:0:9
AAAGTACACAGTTTGGGTTGCATATTTGATTACCGGATGCGATGGAAGGACCAATACCTGTCTCTGCATTAATACATGCTGCCACGTTAGTTGTATGTGGAATAATATTAGGTAGTTTTGTATTTTGATGTTTTGAATTTTGATTTAGCTATTTTTATAGTATAATTTGTTGAGCAGTTGGAATAATAGTGTTAATGAGTCTATGTGTTTTTTATCGGTATATAGCATTTAGTACAATATGTCAAATAAGTTTTTCATTTTTTTGTTGTCTTTGTTTAGATCTTTATCTAGGCTGTCTATTTTTTTGTTATCATATGTTTTACAAGGCATCATTGTTTATAGTAATAGGAATATGAATACATATATTTTTTGGTTTACAGGATTTAAGATGTTATTTTTTTATATATTTTTGTGGTTGTATTTTAGCAAG
>M01075:27:000000000-A4DAU:1:1101:16290:11626 1:N:0:9
AGAGTACACAGTTTGGATTACACATTTGATTACCGGATGCGATGGAAGGACCAATACCTGTCTCTGCATTAATACATGCTGCCACGTTAGTTGTATGTGGAATAATATTAGGTAGTTTTGTATTTTGATGTTTTGAATTTTGATTTAGCTATTTTTATAGTATAATTTGTTGAGCAGTTGGAATAATAGTGTTAATGAGTCTACGTGTTTTTTTACGGTATATAGCATTTAGTACAATATGTCAAATAAGTTTTTCATTTTTTTGTTGTCTTTGTTTAGATCTTTATCTAGGCTGTCTATTTTTTTGTTATCATATGTTTTACAAGGCATCATTGTTTATAGTAATAGGAATATGAATACATATATTTTTTGGTTTACAGGATTTAAGATGTTATTTTTTTATATATTTTTGTGGTTGTATTTTAGCAAG
>M01075:27:000000000-A4DAU:1:1101:21247:11634 1:N:0:9
AGAGTACACAGTTTGGATTACACATTTGATTACCGGATGCGATGGAAGGACCAATACCTGTCTCTGCATTAATACATGCTGCCACGTTAGTTGTATGTGGAATAATATTAGGTAGTTTTGTATTTTGATGTTTTGAATTTTGATTTAGCTATTTTTATAGTATAATTTGTTGAGCAGTTGGAATAATAGTGTTAATGAGTCTATGTGTTTTTTATCGGTATATAGCATTTAGTACAATATGTCAAATAAGTTTTTCATTTTTTTGTTGTCTTTGTTTAGATCTTTATCTAGGCTGTCTATTTTTTTGTTATCATATGTTTTACAAGGCATCATTGTTTATAGTAATAGGAATATGAATACATATATTTTTTGGTTTACAGGATTTAAGATGTTATTTTTTTGTATATTTTTGTGGTTGTATCTTAGCAAG
>M01075:27:000000000-A4DAU:1:1101:19333:11651 1:N:0:9
AGGGTACACAGTTTGGGTTGCACATTTGATTACCGGATGCGATGGAAGGACCAATACCTGTCTCTGCATTAATACATGCTGCCACGTTAGCTGTATGTGGAATAATATTAGGTAGTTTTGTATTTTGATGTTTTGAATTTTGATTTAGCTATTTTTATAGTATAATTTGTTGAGCAGTTGGAATAATAGTGTTAATGAGTCTATGTGTTTTTTATCGGTATATAGCATTTAGTACAATATGTCAAATAAGTTTTTCATTTTTTTGTTGTCTTTGTTTAGATCTTTATCTAGGCTGTCTATTTTTTTGTTATCATATGTTTTACAAGGCATCATTGTTTATAGTAATAGGAATATGAATACATATATTTTTTGGTTTACAGGATTTAAGATGTTATTTTTTTATATATTTTTGTGGTTGTATTTTAGCAAG
>M01075:27:000000000-A4DAU:1:1101:21129:11655 1:N:0:9
AGAGTACACAGTTTGGATTGCACATTTGATTACCGGATGCGATGGAAGGACCAATACCTGTCTCTGCATTAATACATGCTGCCACGTTAGTTGTATGTGGAATAATATTAGGTAGTTTTGTATTTTGATGTTTTGAATTTTGATTTAGCTATTTTTATAGTATAATTTGTTGAGCAGTTGGAATAATAGTGTTAATGAGTCTATGTGTTTTTTATCGGTATATAGCATTTAGTACAATATGTCAAATAAGTTTTTCATTTTTTTGTTGTCTTTGTTTAGATCCTTATCTAGGCTGTCTATTTTTTTGTTATCATATGTTTTACAAGGCATCATTGTTTATAGTAATAGGAATATGAATACATATATTTTTTGGTTTACAGGATTTAAGATGTTATTTTTTTATATATTTTTGTGGTTGTATTTTAGCAAG
>M01075:27:000000000-A4DAU:1:1101:18146:11684 1:N:0:9
AAAGTACACAGTTTGGATTACACATTTGATTACCGGATGCGATGGAAGGACCAATACCTGTCTCTGCATTAATACATGCTGCCACGTTAGTTGTATGTGGAATAATATTAGGTAGTTTTGTATTTTGATGTTTTGAATTTTGGTTTAGCTATTTTTATAGTATAATTTGTTGAGCAGTTGGAATAATAGTGTTAATGAGTCTATGTGTTTTTTATCGGTATATAGCATTTAGTACAATATGTCAAATAAGTTTTTCATTTTTTTGTTGTCTTTGTTTAGATCTTTATCTAGGCTGTCTATTTTTTTGTTATCATATGTTTTACAAGGCATCATTGTTTATAGTAATAGGAATATGAATACATATATTTTTTGGTTTACAGGATTTAAGATGTTATTTTTTTATATATTTTTGTGGTTGTATTTTAGCAAG
>M01075:27:000000000-A4DAU:1:1101:24022:11686 1:N:0:9
AAAGTACACAGTTTGGGTTGCACATTTGATTACCGGATGCGATGGAAGGACCAATACCTGTCTCTGCATTAATACATGCTGCCACGTTAGTTGTATGTGGAATAATATTAGGTAGTTTTGTATTTTGATGTTTTGAATTTTGATTTAGCTATTTTTATAGTATAATTTGTTGAGCAGTTGGAATAATAGTGTTAATGAGTCTATGTGTTTTTTATCGGTATATAGCATTTAGTACAATATGTCAAATAAGTTTTTCATTTTTTTGTTGTCTTTGTTTAGATCTTTATCTAGGCTGTCTATTTTTTTGTTATCATATGTTTTACAAGGCATCATTGTTTATAGTAATAGGAATATGAATACATATATTTTTTGGTTTACAGGATTTAAGATGTTACTTTTTTATATATTTTTGTGGTTGTATCTTGGCAAG
>M01075:27:000000000-A4DAU:1:1101:11154:11693 1:N:0:9
AGAGTACACAGTTTGGATTACACATTTGATTACCGGATGCGATGGAAGGACCAATACCTGTCTCTGCATTAATACATGCTGCCACGTTAGTTGTATGTGGAATAATATTAGGTAGTTTTGTATTTTGATGTTTTGAATTTTGATTTAGCTATTTTTATAGTATAATTTGTTGAGCAGTTGGAATAATAGTGTTAATGAGTCTATGTGTTTTTTATCGGTATATAGCATTTAGTACAATATGTCAAATAAGTTTTTCATTTTTTTGTTGTCTTTGTTTAGATCTTTATCTAGGCTGTCTATTTTTTTGTTATCATATGTTTTACAAGGCATCATTGTTTATAGTAATAGGAATATGAATACATATATTTTTTGGTTTACAGGATTTAAGATGTTATTTTTTTATATATTTTTGTGGTTGTATTTTAGCAAG
>M01075:27:000000000-A4DAU:1:1101:14109:11695 1:N:0:9
AGAGTACACAGTTTGGACTGCACATTTGATTACCGGATGCGATGGAAGGACCAATACCTGTCTCTGCATTAATACATGCTGCCACGTTAGTTGTATGTGGAATAATATTAGGTAGTTTTGTATTTTGATGTTTTGAATTTTGATTTAGCTATTTTTATAGTATAATTTGTTGAGCAGTTGGAATAATAGTGTTAATGAGTCTATGTGTTTTTTATCGGTATATAGCATTTAGTACAATATGTCAAATAAGTTTTTCATTTTTTTGTTGTCTTTGTTTAGATCTTTATCTAGGCTGTCTATTTTTTTGTTATCATATGTTTTACAAGGCATCATTGTTTATAGTAATAGGAATATGAATACATATATTTTTTGGTTTACAGGATTTAAGATGTTATTTTTTTATATATTTTTGTGGTTGTATTTTAGCAAG
>M01075:27:000000000-A4DAU:1:1101:7154:11696 1:N:0:9
AGAGTACACAGTTTGGATTACACATTTGATTACCGGATGCGATGGAAGGACCAATACCTGTCTCTGCATTAATACATGCTGCCACGTTAGTTGTATGTGGAATAATATTAGGTAGTTTTGTATTTTGATGTTTTGAATTTTGATTTAGCTATTTTTATAGTATAATTTGTTGAGCAGTTGGAATAATAGTGTTAATGAGTCTATGTGTTTTTTATCGGTATATAGCATTTAGTACAATATGTCAAATAAGTTTTTCATTTTTTTGTTGTCTTTGTTTAGATCTTTATCTAGGCTGTCTATTTTTTTGTTATCATATGTTTTACAAGGCATCATTGTTTATAGTAATAGGAATATGAATACATATATTTTTTGGTTTACAGGATTTAAGATGTTATTTTTTTATATATTTTTGTGGTTGTATTTTAGCAAG
>M01075:27:000000000-A4DAU:1:1101:24017:11703 1:N:0:9
AAAGTACACAGTTTGGGTTGCACATTTGATTACCGGATGCGATGGAAGGACCAATACCTGTCTCTGCATTAATACATGCTGCCACGTTAGTTGTATGTGGAATAATATTAGGTAGTTTTGTATTTTGATGTTTTGAATTTTGATTTAGCTATTTTTATAGTATAATTTGTTGAGCAGTTGGAATAATAGTGTTAATGAGTCTATGTGTTTTTTATCGGTATATAGCATTTAGTACAATATGTCAAATAAGTTTTTCATTTTTTTGTTGTCTTTGTTTAGATCTTTATCTAGGCTGTCTATTTTTTTGTTATCATATGTTTTACAAGGCATCATTGTTTATAGTAATAGGAATATGAATACATATATTTTTTGGTTTACAGGATTTAAGATGTTACTTTTTTATATATTTTTGTGGTTGTATCTTGGCAAG
>M01075:27:000000000-A4DAU:1:1101:27672:11705 1:N:0:9
[truncated: 14,600,166 more chars]
