# Supplementary material for: Deep Sequencing of the Trypanosoma cruzi GP63 Surface Proteases Reveals Diversity and Diversifying Selection among Chronic and Congenital Chagas Disease Patients
Source: PLoS Negl Trop Dis. 2015 Apr 7;9(4):e0003458. doi: 10.1371/journal.pntd.0003458 (PMC4388557; doi:10.1371/journal.pntd.0003458)
Supplement: S1 Appendix — (GZ) [file pntd.0003458.s004.gz › Users/martin/Data/Data_analysis_Cruzi_deep_seq/Deep_cruzi_data/Data_cruzi_deep/Goias_ND5/B00EV60_S33_L001_joined_t.fasta]

>M01075:27:000000000-A4DAU:1:1101:11875:2065 1:N:0:33
AGAGTACACAGTTTGGATTACACATTTNATTACCGGATGCGATGGAAGGACCAATACCTGTCTCTGCATTAATACATGCTGCCACGTTAGTTGTATGTGGAATAATATTAGGTAGTTTTGTATTTTGATGTTTTGAATTTTGATTTAGCTATTTTTATAGTATAATTTGTTGAGCAGTTGGAATAATAGTGTTAATGAGTCTATGTGTTTTTTATAAACGGTATATAGCATTTAGTACAATATGTCAAATAAGTTTTTCATTTTTTTGTTGTCTTTGTNTAGATCTTTATCTAGGCTGTCTATTTTTTTGTTATCATATGTTTTACAAGGCATCATTGTTTATAGTAATAGGAATATGAATACATATATTTTTTGGTTTACAGGATTTAAGATGTTATTTTTTTATATATTTTTGTGGTTGTATTTTAGC
>M01075:27:000000000-A4DAU:1:1101:13090:2228 1:N:0:33
AAAGTACACAGTTTGGGTTACACATTTGATTACCGGATGCGATGGAAGGACCAATACCTGTCTCTGCATTAATACATGCTGCCACGTTAGTTGTATGTGGAATAATATTAGGTAGTTTTGTATTTTGATGTTTTGAATTTTGATTTAGCTATTTTTATAGTATAATTTGTTGAGCAGTTGGAATAATAGTGTTAATGAGTCTATGTGTTTTTTATCGGTATATAGCATTTAGTACAATATGTCAAATAAGTTTTTCATTTTTTTGTTGTCTTTGTTTAGATCTTTATCTAGGCTGTCTATTTTTTTGTTATCATATGTTTTACAAGGCATCATTGTTTATAGTAATAGGAATATGAATACATATATTTTTTGGTTTACAGGATTTAAGATGTTATTTTTTTATATATTTTTGTGGTTGTATTTTAGCAAG
>M01075:27:000000000-A4DAU:1:1101:13753:2521 1:N:0:33
AGAGTACACAGTTTGGATTACACATTTGATTACCGGATGCGATGGAAGGACCAATACCTGTCTCTGCATTAATACATGCTGCCACGTTAGTTGTATGTGGAATAATATTAGGTAGTTTTGTATTTTGATGTTTTGAATTTTGATTTAGCTATTTTTATAGTATAATTTGTTGAGCAGTTGGAATAATAGTGTTAATGAGTCTATGTGTTTTTTATCGGTATATAGCATTTAGTACAATATGTCAAATAAGTTTTTCATTTTTTTGTTGTCTTTGTTTAGATCTTTATCTAGGCTGTCTATTTTTTTGTTATCACATGTTTTACAAGGCATCATTGTTTATAGTAATAGGAATATGAATACATATATTTTTTGGTTTACAGGATTTAAGATGTTATTTTTTTATATATTTTTGTGGTTGTATTTTAGCAAG
>M01075:27:000000000-A4DAU:1:1101:20630:2619 1:N:0:33
AGAGTACACAGTTTGGATTACACATTTGATTACCGGATGCGATGGAAGGACCAATACCTGTCTCTGCATTAATACATGCTGCCACGTTAGTTGTATGTGGAATAATATTAGGTAGTTTTGTATTTTGATGTTTTGAATTTTGATTTAGCTATTTTTATAGTATAATTTGTTGAGCAGTTGGAATAATAGTGTTAATGAGTCTATGTGTTTTTTATACGGTATATAGCATTTAGTACAATATGTCAAATAAGTTTTTCATTTTTTTGTTGTCTTTGTTTAGATCTTTATCTAGGCTGTCTATTTTTTTGTTATCATATGTTTTACAAGGCATCATTGTTTATAGTAATAGGAATATGAATACATATATTTTTTGGTTTACAGGATTTAAGATGTTATTTTTTTATATATTTCTGTGGTTGTATCTTGGCAA
>M01075:27:000000000-A4DAU:1:1101:15838:2622 1:N:0:33
AAAGTACACAGTTTGGGTTGCACATTTGATTACCGGATGCGATGGAAGGACCAATACCTGTCTCTGCATTAATACATGCTGCCACGTTAGTTGTATGTGGAATAATATTAGGTAGTTTTGTATTTTGATGTTTTGAATTTTGATTTAGCTATTTTTATAGTATAATTTGTTGAGCAGTTGGAATAATAGTGTTAATGAGTCTATGTGTTTTTTATCGGTATATAGCATTTAGTACAATATGTCAAATAAGTTTTTCATTTTTTTGTTGTCTTTGTTTAGATCTTTATCTAGGCTGTCTATTTTTTTGTTATCATATGTTTTACAAGGCATCATTGTTTATAGTAATAGGAATATGAATACATATATTTTTTGGTTTACAGGATTTAAGATGTTATTTTTTTATATATTTTTGTGGTTGTATTTTAGCAAG
>M01075:27:000000000-A4DAU:1:1101:13932:2631 1:N:0:33
AGAGTACACAGTTTGGATTGCACATTTGATTACCGGATGCGATGGAAGGACCAATACCTGTCTCTGCATTAATACATGCTGCCACGTTAGTTGTATGTGGAATAATATTAGGTAGTTTTGTATTTTGATGTTTTGAATTTTGATTTAGCTATTTTTATAGTATAATTTGTTGAGCAGTTGGAATAATAGTGTTAATGAGTCTATGTGTTTTTTATCGGTATATAGCATTTAGTACAATATGTCAAATAAGTTTTTCATTTTTTTGTTGTCTTTGTTTAGATCTTTATCTAGGCTGTCTATTTTTTTGTTATCATATGTTTTACAAGGCATCATTGTTTATAGTAATAGGAATATGAATACATATATTTTTTGGTTTACAGGATTTAAGATGTTATTTTTTTATATATTTTTGTGGTTGTATTTTAGCAAG
>M01075:27:000000000-A4DAU:1:1101:20616:2633 1:N:0:33
AGAGTACACAGTTTGGATTACACATTTGATTACCGGATGCGATGGAAGGACCAATACCTGTCTCTGCATTAATACATGCTGCCACGTTAGTTGTATGTGGAATAATATTAGGTAGTTTTGTATTTTGATGTTTTGAATTTTGATTTAGCTATTTTTATAGTATAATTTGTTGAGCAGTTGGAATAATAGTGTTAATGAGTCTATGTGTTTTTTATCGGTATATAGCATTTAGTACAATATGTCAAATAAGTTTTTCATTTTTTTGTTGTCTTTGTTTAGATCTTTATCTAGGCTGTCTATTTTTTTGTTATCATATGTTTTACAAGGCATCATTGTTTATAGTAATAGGAATATGAATACATATATTTTTTGGTTTACAGGATTTAAGATGTTATTTTTTTATATATTTCTGTGGTTGTATCTTGGCAAG
>M01075:27:000000000-A4DAU:1:1101:13928:2649 1:N:0:33
AGAGTACACAGTTTGGATTGCACATTTGATTACCGGATGCGATGGAAGGACCAATACCTGTCTCTGCATTAATACATGCTGCCACGTTAGTTGTATGTGGAATAATATTAGGTAGTTTTGTATTTTGATGTTTTGAATTTTGATTTAGCTATTTTTATAGTATAATTTGTTGAGCAGTTGGAATAATAGTGTTAATGAGTCTATGTGTTTTTTATCGGTATATAGCATTTAGTACAATATGTCAAATAAGTTTTTCATTTTTTTGTTGTCTTTGTTTAGATCTTTATCTAGGCTGTCTATTTTTTTGTTATCATATGTTTTACAAGGCATCATTGTTTATAGTAATAGGAATATGAATACATATATTTTTTGGTTTACAGGATTTAAGATGTTATTTTTTAATATATTTTTGTGGTTGTATTTTAGCAAG
>M01075:27:000000000-A4DAU:1:1101:13962:2753 1:N:0:33
AGAGTACACAGTTTGGGCTACACATTTGATTACCGGATGCGATGGAAGGACCAATACCTGTCTCTGCATTAATACATGCTGCCACGTTAGTTGTATGTGGAATAATATTAGGTAGTTTTGTATTTTGATGTTTCGAATTTTGATTTAGCTATTTTTATAGTATAATTTGTTGAGCAGTTGGAATAATAGTGTTAATGAGTCTATGTGTTTTTTATCGGTATATAGCATTTAGTACAATATGTCAAATAAGTTTTTCATTTTTTTGTTGTCTTTGTTTAGATCTTTATCTAGGCTGTCTATTTTTTTGTTATCATATGTTTTACAAGGCATCATTGTTTATAGTAATAGGAATATGAATACATATATTTTTTGGTTTACAGGATTTAAGATGTTATTTTTTTATATATTTTTGTGGTTGTATTTTAGCAAG
>M01075:27:000000000-A4DAU:1:1101:13453:2963 1:N:0:33
AAAGTACACAGTTTGGATTGCACATTTGATTACCGGATGCGATGGAAGGACCAATACCTGTCTCTGCATTAATACATGCTGCCACGTTAGTTGTATGTGGAATAATATTAGGTAGTTTTGTATTTTGATGTTTTGAATTTTGATTTAGCTATTTTTATAGTATAATTTGTTGAGCAGTTGGAATAATAGTGTTAATGAGTCTATGTGTTTTTTATCGGTATATAGCATTTAGTACAATATGTCAAATAAGTTTTTCATTTTTTTGTTGTCTTTGTTTAGATCTTTATCTAGGCTGTCTATTTTTTTGTTATCATATGTTTTACAAGGCATCATTGTTTATAGTAATAGGAATATGAATACATATATTTTTTGGTTTACAGGATTTAAGATGTTATTTTTTTATATATTTTTGTGGTTGTATTTTAGCAAG
>M01075:27:000000000-A4DAU:1:1101:13470:2970 1:N:0:33
AAAGTACACAGTTTGGATTGCACATTTGATTACCGGATGCGATGGAAGGACCAATACCTGTCTCTGCATTAATACATGCTGCCACGTTAGTTGTATGTGGAATAATATTAGGTAGTTTTGTATTTTGATGTTTTGAATTTTGATTTAGCTATTTTTATAGTATAATTTGTTGAGCAGTTGGAATAATAGTGTTAATGAGTCTATGTGTTTTTTATCGGTATATAGCATTTAGTACAATATGTCAAATAAGTTTTTCATTTTTTTGTTGTCTTTGTTTAGATCTTTATCTAGGCTGTCTATTTTTTTGTTATCATATGTTTTACAAGGCATCATTGTTTATAGTAATAGGAATATGAATACATATATTTTTTGGTTTACAGGATTTAAGATGTTATTTTTTTATATATTTTTGTGGTTGTATTTTAGCAAG
>M01075:27:000000000-A4DAU:1:1101:14009:3043 1:N:0:33
AAAGTACACAGTTTGGGTTGCACATTTGATTACCGGATGCGATGGAAGGACCAATACCTGTCTCTGCATTAATACATGCTGCCACGTTAGTTGTATGTGGAATAATATTAGGTAGTTTTGTATTTTGATGTTTTGAATTTTGATTTAGCTATTTTTATAGTATAATTTGTTGAGCAGTTGGAATAATAGTGTTAATGAGTCTATGTGTTTTTTATCGGTATATAGCATTTAGTACAATATGTCAAATAAGTTTTTCATTTTTTTGTTGTCTTTGTTTAGATCTTTATCTAGGCTGTCTTTTTTTTTGTTATCATATGTTTTACAAGGCATCATTGTTTATAGTAATAGGAATATGAATACATATATTTTTTGGTTTACAGGATTTAAGATGTTATTTTTTTATATATTTTTGTGGTTGTATTTTAGCAAG
>M01075:27:000000000-A4DAU:1:1101:12971:3071 1:N:0:33
AGAGTACACAGTTTGGATTGCACATTTGATTACCGGATGCGATGGAAGGACCAATACCTGTCTCTGCATTAATACATGCTGCCACGTTAGTTGTATGTGGAATAATATTAGGTAGTTTTGTATTTTGATGTTTTGAATTTTGATTTAGCTATTTTTATAGTATAATTTGTTGAGCAGTTGGAATAATAGTGTTAATGAGTCTATGTGTTTTTTATCGGTATATAGCATTTAGTACAATATGTCAAATAAGTTTTTCATTTTTTTGTTGTCTTTGTTTAGATCTTTATCTAGGCTGTCTATTTTTTTGTTATCATATGTTTTACAAGGCATCATTGTTTATAGTAATAGGAGTATGAATACATATATTTTTTGGTTTACAGGATTTAAGATGTTATTTTTTTATATATTTTTGTGGTTGTATCTTAGCAAG
>M01075:27:000000000-A4DAU:1:1101:13499:3153 1:N:0:33
AGAGTACACAGTTTGGATTACACATTTGATTATCGGATGCGATGGAAGGACCAATACCTGTCTCTGCATTAATACATGCTGCCACGTTAGTTGTATGTGGAATAATATTAGGTAGTTTTGTATTTTGATGTTTTGAATTTTGATTTAGCTATTTTTATAGTATAATTTGTTGAGCAGTTGGAATAATAGTGTTAATGAGTCTATGTGTTTTTTATCGGTATATAGCATTTAGTACAATATGTCAAATAAGTTTTTCATTTTTTTGTTGTCTTTGTTTAGATCTTTATCTAGGCTGTCTATTTTTTTGTTATCATATGTTTTACAAGGCATCATTGTTTATAGTAATAGGAATATGAATACATATATTTTTTGGTTTACAGGATTTAAGATGTTATTTTTTTATATATTTTTGTGGTTGTATTTTAGCAAG
>M01075:27:000000000-A4DAU:1:1101:13521:3153 1:N:0:33
AGAGTACACAGTTTGGATTACACATTTGATTATCGGATGCGATGGAAGGACCAATACCTGTCTCTGCATTAATACATGCTGCCACGTTAGTTGTATGTGGAATAATATTAGGTAGTTTTGTATTTTGATGTTTTGAATTTTGATTTAGCTATTTTTATAGTATAATTTGTTGAGCAGTTGGAATAATAGTGTTAATGAGTCTATGTGTTTTTTATCGGTATATAGCATTTAGTACAATATGTCAAATAAGTTTTTCATTTTTTTGTTGTCTTTGTTTAGATCTTTATCTAGGCTGTCTATTTTTTTGTTATCATATGTTTTACAAGGCATCATTGTTTATAGTAATAGGAATATGAATACATATATTTTTTGGTTTACAGGATTTAAGATGTTATTTTTTTATATATTTTTGTGGTTGTATTTTAGCAAG
>M01075:27:000000000-A4DAU:1:1101:13503:3171 1:N:0:33
AGAGTACACAGTTTGGATTACACATTTGATTATCGGATGCGATGGAAGGACCAATACCTGTCTCTGCATTAATACATGCTGCCACGTTAGTTGTATGTGGAATAATATTAGGTAGTTTTGTATTTTGATGTTTTGAATTTTGATTTAGCTATTTTTATAGTATAATTTGTTGAGCAGTTGGAATAATAGTGTTAATGAGTCTATGTGTTTTTTATCGGTATATAGCATTTAGTACAATATGTCAAATAAGTTTTTCATTTTTTTGTTGTCTTTGTTTAGATCTTTATCTAGGCTGTCTATTTTTTTGTTATCATATGTTTTACAAGGCATCATTGTTTATAGTAATAGGAATATGAATACATATATTTTTTGGTTTACAGGATTTAAGATGTTATTTTTTTATATATTTTTGTGGTTGTATTTTAGCAAG
>M01075:27:000000000-A4DAU:1:1101:10862:3253 1:N:0:33
AAAGTACACAGTTTGGGTTACACATTTGATTACCGGATGCGATGGAAGGACCAATACCTGTCTCTGCATTAATACATGCTGCCACGTTAGTTGTATGTGGAATAATATTAGGTAGTTTTGTATTTTGATGTTTTGAATTTTGATTTAGCTATTTTTATAGTATAATTTGTTGAGCAGTTGGAATAATAGTGTTAATGAGTCTATGTGTTTTTTATACGGTATATAGCATTTAGTACAATATGTCAAATAAGTTTTTCATTTTTTTGTTGTCTTTGTTTAGATCTTTATCTAGGCTGTCTATTTTTTTGTTATCATATGTTTTACAAGGCATCATTGTTTATAGTAATAGGAATATGAATACATATATTTTTTGGTTTACAGGATTTAAGATGTTATTTTTTTATATATTTTGTGGTTGTATTTTAGCAAG
>M01075:27:000000000-A4DAU:1:1101:14026:3358 1:N:0:33
AAAGTACACAGTTTGGATTACACATTTGATTACCGGATGCGATGGAAGGACCAATACCTGTCTCTGCATTAATACATGCTGCCACGTTAGTTGTATGTGGAATAATATTAGGTAGTTTTGTATTTTGATGTTTTGAATTTTGATTTAGCTATTTTTATAGTATAATTTGTTGAGCAGTTGGAATAATAGTGTTAATGAGTCTATGTGTTTTTTATCGGTATATAGCATTTAGTACAATATGTCAAATAAGTTTTTCATTTTTTTGTTGTCTTTGTTTAGATCTTTATCTAGGCTGTCTATTTTTTTGTTATCATATGTTTTACAAGGCATCATTGTTTATAGTAATAGGAATATGAATACATATATTTTTTGGTTTACAGGATTTAAGATGTTATTTTTTTATATATTTTTGTGGTTGTATTTTAGCAAG
>M01075:27:000000000-A4DAU:1:1101:19400:3596 1:N:0:33
AGAGTACACAGTTTGGATTACACATTTGATTACCGGATGCGATGGAAGGACCAATACCTGTCTCTGCATTAATACATGCTGCCACGTTAGTTGTATGTGGAATAATATTAGGTAGTTTTGTATTTTGATGTTTTGAATTTTGATTTAGCTATTTTTATAGTATAATTTGTTGAGCAGTTGGAATAATAGTGTTAATGAGTCTATGTGTTTTTTATCGGTATATAGCATTTAGTACAATATGTCAAATAAGTTTTTCATTTTTTTGTTGTCTTTGTTTAGATCTTTATCTAGGCTGTCTATTTTTTTGTTATCATATGTTTTACAAGGCATCATTGTTTATAGTAATAGGAATATGAATACATATATTTTTTGGTTTACAGGATTTAAGATGTTATTTTTTTATATATTTTTGTGGTTGTATTTTAGCAAG
>M01075:27:000000000-A4DAU:1:1101:9027:3661 1:N:0:33
AAAGTACACAGTTTGGGTTGCACATTTGATTACCGGATGCGATGGAAGGACCAATACCTGTCTCTGCATTAATACATGCTGCCACGTTAGTTGTATGTGGAATAATATTAGGTAGTTTTGTATTTTGATGTTTTGAATTTTGATTTAGCTATTTTTATAGTATAATTTGTTGAGCAGTTGGAATAATAGTGTTAATGAGTCTATGTGTTTTTTATCGGTATATAGCATTTAGTACAATATGTCAAATAAGTTTTTCATTTTTTTGTTGTCTTTGTTTAGATCTTTATCTAGGCTGTCTATTTTTTTGTTATCATATGTTTTACAAGGCATCATTGTTTATAGTAATAGGAATATGAATACATATATTTTTTGGTTTACAGGATTTAAGATGTTATTTTTTTATATATTTTTGTGGTTGTATTTTAGCAAG
>M01075:27:000000000-A4DAU:1:1101:22698:3673 1:N:0:33
AAAGTACACAGTTTGGGTTACATATTTGATTACCGGATGCGATGGAAGGACCAATACCTGTCTCTGCATTAATACATGCTGCCACGTTAGTTGTATGTGGAATAATATTAGGTAGTTTTGTATTTTGATGTTTTGAATTTTGATTTAGCTATTTTTATAGTATAATTTGTTGAGCAGTTGGAATAATAGTGTTAATGAGTCTACGTGTTTTTTATCGGTATATAGCATTTAGTACAATATGTCAAATAAGTTTTTCATTTTTTTGTTGTCTTTGTTTAGATCTTTATCTAGGCTGTCTATTTTTTTGTTATCATATGTTTTACAAGGCATCATTGTTTATAGTAATAGGAATATGAATACATATATTTTTTGGTTTACAGGATTTAAGATGTTATTTTTTTATATATTTTTGTGGTTGTATTTTGGCAAG
>M01075:27:000000000-A4DAU:1:1101:22704:3690 1:N:0:33
AAAGTACACAGTTTGGGTTACATATTTGATTACCGGATGCGATGGAAGGACCAATACCTGTCTCTGCATTAATACATGCTGCCACGTTAGTTGTATGTGGAATAATATTAGGTAGTTTTGTATTTTGATGTTTTGAATTTTGATTTAGCTATTTTTATAGTATAATTTGTTGAGCAGTTGGAATAATAGTGTTAATGAGTCTACGTGTTTTTTATCGGTATATAGCATTTAGTACAATATGTCAAATAAGTTTTTCATTTTTTTGTTGTCTTTGTTTAGATCTTTATCTAGGCTGTCTATTTTTTTGTTATCATATGTTTTACAAGGCATCATTGTTTATAGTAATAGGAATATGAATACATATATTTTTTGGTTTACAGGATTTAAGATGTTATTTTTTTATATATTTTTGTGGTTGTATTTTGGCAAG
>M01075:27:000000000-A4DAU:1:1101:15659:3763 1:N:0:33
AAAGTACACAGTTTGGATTGCACATTTGATTACCGGATGCGATGGAAGGACCAATACCTGTCTCTGCATTAATACATGCTGCCACGTTAGTTGTATGTGGAATAATATTAGGTAGTTTTGTATTTTGATGTTTTGAATTTTGATTTAGCTATTTTTATAGTATAATTTGTTGAGCAGTTGGAATAATAGTGTTAATGAGTCTATGTGTTTTTTATCGGTATATAGCATTTAGTACAATATGTCAAATAAGTTTTTCATTTTTTTGTTGTCTTTGTTTAGATCTTTATCTAGGCTGTCTATTTTTTTGTTATCATATGTTTTACAAGGCATCATTGTTTATAGTAATAGGAATATGAATACATATATTTTTTGGTTTACAGGATTTAAGATGTTATTTTTTTATATATTTTTGTGGTTGTATCTTAGCAAG
>M01075:27:000000000-A4DAU:1:1101:21028:3871 1:N:0:33
AAAGTACACAGTTTGGGTTACACATTTGATTACCGGATGCGATGGAAGGACCAATACCTGTCTCTGCATTAATACATGCTGCCACGTTAGTTGTATGTGGAATAATATTAGGTAGTTTTGTATTTTGATGTTTTGAGTTTTGATTTAGCTATTTTTATAGTATAATTTGTTGAGCAGTTGGAATAATAGTGTTAATGAGTCTATGTGTTTTTTATCGGTATATAGCATTTAGTACAATATGTCAAATAAGTTTTTCATTTTTTTGTTGTCTTTGTTTAGATCTTTATCTAGGCTGTCTATTTTTTTGTTATCATATGTTTTACAAGGCATCATTGTTTATAGTAATAGGAATATGAATACATATATTTTTTGGTTTACAGGATTTAAGATGTTATTTTTTTATATATTTTTGTGGTTGTATTTTAGCAAG
>M01075:27:000000000-A4DAU:1:1101:23327:4564 1:N:0:33
AAAGTACACAGTTTGGGTTACACATTTGATTACCGGATGCGATGGAAGGACCAATACCTGTCTCTGCATTAATACATGCTGCCACGTTAGTTGTATGTGGAATAATATTAGGTAGTTTTGTATTTTGATGTTTTGAATTTTGATTTAGCTATTTTTATAGTATAATTTGTTGAGCAGTTGGAATAATAGTGTTAATGAGTCTATGTGTTTTTTATCGGTATATAGCATTTAGTACAATATGTCAAATAAGTTTTTCATTTTTTTGTTGTCTTTGTTTAGATCTTTATCTAGGCTGTCTATTTTTTTGTTATCATATGTTTTACAAGGCATCATTGTTTATAGTAATAGGAATATGAATACATATATTTTTTGGTTTACAGGATTTAAGATGTTATTTTTTAATATATTTTTGTGGTTGTATCTTGGCAAG
>M01075:27:000000000-A4DAU:1:1101:13003:4565 1:N:0:33
AAAGTACACAGTTTGGATTACATATTTGATTACCGGATGCGATGGAAGGACCAATACCTGTCTCTGCATTAATACATGCTGCCACGTTAGTTGTATGTGGAATAATATTAGGTAGTTTTGTATTTTGATGTTTTGAATTTTGATTTAGCTATTTTTATAGTATAATTTGTTGAGCAGTTGGAATAATAGTGTTAATGAGTCTATGTGTTTTTTATCGGTATATAGCATTTAGTACAATATGTCAAATAAGTTTTTCATTTTTTTGTTGTCTTTGTTTAGATCTTTATCTAGGCTGTCTATTTTTTTGTTATCATATGTTTTACAAGGCATCATTGTTTATAGTAATAGGAATATGAATACATATATTTTTTGGTTTACAGGATTTAAGATGTTATTTTTTTATATATTTTTGTGGTTGTATTTTAGCAAG
>M01075:27:000000000-A4DAU:1:1101:23311:4572 1:N:0:33
AAAGTACACAGTTTGGGTTACACATTTGATTACCGGATGCGATGGAAGGACCAATACCTGTCTCTGCATTAATACATGCTGCCACGTTAGTTGTATGTGGAATAATATTAGGTAGTTTTGTATTTTGATGTTTTGAATTTTGATTTAGCTATTTTTATAGTATAATTTGTTGAGCAGTTGGAATAATAGTGTTAATGAGTCTATGTGTTTTTTATCGGTATATAGCATTTAGTACAATATGTCAAATAAGTTTTTCATTTTTTTGTTGTCTTTGTTTAGATCTTTATCTAGGCTGTCTATTTTTTTGTTATCATATGTTTTACAAGGCATCATTGTTTATAGTAATAGGAATATGAATACATATATTTTTTGGTTTACAGGATTTAAGATGTTATTTTTTAATATATTTTTGTGGTTGTATCTTGGCAAG
>M01075:27:000000000-A4DAU:1:1101:12085:4605 1:N:0:33
AAAGTACACAGTTTGGATTGCACATTTGATTACCGGATGCGATGGAAGGACCAATACCTGTCTCTGCATTAATACATGCTGCCACGTTAGTTGTATGTGGAATAATATTAGGTAGTTTTGTATTTTGATGTTTTGAATTTTGATTTAGCTATTTTTATAGTATAATTTGTTGAGCAGTTGGAATAATAGTGTTAATGAGTCTATGTGTTTTTTATCGGTATATAGCATTTAGTACAATATGTCAAATAAGTTTTTCATTTTTTTGTTGTCTTTGTTTAGATCTTTATCTAGGCTGTCTATTTTTTTGTTATCATATGTTTTACAAGGCATCATTGTTTATAGTAATAGGAATATGAATACATATATTTTTTGGTTTACAGGATTTAAGATGTTATTTTTTTATATATTTTTGTGGTTGTATTTTAGCAAG
>M01075:27:000000000-A4DAU:1:1101:12099:4616 1:N:0:33
AAAGTACACAGTTTGGATTGCACATTTGATTACCGGATGCGATGGAAGGACCAATACCTGTCTCTGCATTAATACATGCTGCCACGTTAGTTGTATGTGGAATAATATTAGGTAGTTTTGTATTTTGATGTTTTGAATTTTGATTTAGCTATTTTTATAGTATAATTTGTTGAGCAGTTGGAATAATAGTGTTAATGAGTCTATGTGTTTTTTATCGGTATATAGCATTTAGTACAATATGTCAAATAAGTTTTTCATTTTTTTGTTGTCTTTGTTTAGATCTTTATCTAGGCTGTCTATTTTTTTGTTATCATATGTTTTACAAGGCATCATTGTTTATAGTAATAGGAATATGAATACATATATTTTTTGGTTTACAGGATTTAAGATGTTATTTTTTTATATATTTTTGTGGTTGTATTTTAGCAAG
>M01075:27:000000000-A4DAU:1:1101:9077:4652 1:N:0:33
AAAGTACACAGTTTGGATTGCACATTTGATTACCGGATGCGATGGAAGGACCAATACCTGTCTCTGCATTAGTACATGCTGCCACGTTAGTTGTATGTGGAATAATATTAGGTAGTTTTGTATTTTGATGTTTTGAATTTTGATTTAGCTATTTTTATAGTATAATTTGTTGAGCAGTTGGAATAATAGTGTTAATGAGTCTATGTGTTTTTTATCGGTATATAGCATTTAGTACAATATGTCAAATAAGTTTTTCATTTTTTTGTTGTCTTTGTTTAGATCTTTATCTAGGCTGTCTATTTTTTTGTTATCATATGTTTTACAAGGCATCATTGTTTATAGTAATAGGAATATGAATACATATATTTTTTGGTTTACAGGATTTAAGATGTTATTTTTTTATATATTTTTGTGGTTGTATTTTAGCAAG
>M01075:27:000000000-A4DAU:1:1101:13543:4750 1:N:0:33
AAAGTACACAGTTTGGGTTGCACATTTGATTACCGGATGCGATGGAAGGACCAATACCTGTCTCTGCATTAATACATGCTGCCACGTTAGTTGTATGTGGAATAATATTAGGTAGTTTTGTATTTTGATGTTTTGAATTTTGATTTAGCTATTTTTATAGTATAATTTGTTGAGCAGTTGGAATAATAGTGTTAATGAGTCTATGTGTTTTTTATCGGTATATAGCATTTAGTACAATATGTCAAATAAGTTTTTCATTTTTTTGTTGTCTTTGTTTAGATCTTTATCTAGGCTGTCTATTTTTTTGTTATCATATGTTTTACAAGGCATCATTGTTTATAGTAATAGGAATATGAATACATATATTTTTTGGTTTACAGGATTTAAGATGTTATTTTTTTATATATTTTTGTGGTTGTATTTTAGCAAA
>M01075:27:000000000-A4DAU:1:1101:19453:4795 1:N:0:33
AGAGTACACAGTTTGGGTTGCACATTTGATTACCGGATGCGATGGAAGGACCAATACCTGTCTCTGCATTAATACATGCTGCCACGTTAGTTGTATGTGGAATAATATTAGGTAGTTTTGTATTTTGATGTTTTGAATTTTGATTTAGCTATTTTTATAGTATAATTTGTTGAGCAGTTGGAATAATAGTGTTAATGAGTCTATGTGTTTTTTATCGGTATATAGCATTTAGTACAATATGTCAAATAAGTTTTTCATTTTTTTGTTGTCTTTGTTTAGATCTTTATCTAGGCTGTCTATTTTTTTGTTATCATATGTTTTACAAGGCATCATTGTTTATAGTAATAGGAATATGAATACATATATTTTTTGGTTTACAGGATTTAAGATGTTATTTTTTTATATATTTTTGTGGTTGTATCTTGGCAAG
>M01075:27:000000000-A4DAU:1:1101:21364:4860 1:N:0:33
AAAGTACACAGTTTGGATTACATATTTGATTACCGGATGCGATGGAAGGACCAATACCTGTCTCTGCATTAATACATGCTGCCACGTTAGTTGTATGTGGAATAATATTAGGTAGTTTTGTATTTTGATGTTTTGAATTTTGATTTAGCTATTTTTATAGTATAATTTGTTGAGCAGTTGGAATAATAGTGTTAATGAGTCTATGTGTTTTTTATCGGTATATAGCATTTAGTACAATATGTCAAATAAGTTTTTCATTTTTTTGTTGTCTTTGTTTAGATCTTTATCTAGGCTGTCTATTTTTTTGTTATCATATGTTTTACAAGGCATCATTGTTTATAGTAATAGGAATATGAATACATATATTTTTTGGTTTACAGGATTTAAGATGTTATTTTTTTATATATTTTTGTGGTTGTATTTTAGCAAG
>M01075:27:000000000-A4DAU:1:1101:21058:4872 1:N:0:33
AAAGTACACAGTTTGGATTGCACATTTGATTACCGGATGCGATGGAAGGACCAATACCTGTCTCTGCATTAATACATGCTGCCACGTTAGTTGTATGTGGAATAATATTAGGTAGTTTTGTATTTTGATGTTTAGAATTTTGATTTAGCTATTTTTATAGTATAATTTGTTGAGCAGTTGGAATAATAGTGTTAATGAGTCTATGTGTTTTTTATCGGTATATAGCATTTAGTACAATATGTCAAATAAGTTTTTCATTTTTTTGTTGTCTTTGTTTAGATCTTTATCTAGGCTGTCTATTTTTTTGTTATCATATGTTTTACAAGGCATCATTGTTTATAGTAATAGGAATATGAATACATATATTTTTTGGTTTACAGGATTTAAGATGTTATTTTTTTATATATTTTTGTGGTTGTATTTTAGCAAG
>M01075:27:000000000-A4DAU:1:1101:14508:4962 1:N:0:33
AAAGTACACAGTTTGGGTTACACATTTGATTACCGGATGCGATGGAAGGACCAATACCTGTCTCTGCATTAATACATGCTGCCACGTTAGTTGTATGTGGAATAATATTAGGTAGTTTTGTATTTTGATGTTTTGAATTTTGATTTAGCTATTTTTATAGTATAATTTGTTGAGCAGTTGGAATAATAGTGTTAATGAGTCTATGTGTTTTTTATCGGTATATAGCATTTAGTACAATATGTCAAATAAGTTTTTCATTTTTTTGTTGTCTTTGTTTAGATCTCTATCTAGGCTGTCTATTTTTTTGTTATCATATGTTTTACAAGGCATCATTGTTTATAGTAATAGGAATATGAATACATATATTTTTTGGTTTACAGGATTTAAGATGTTATTTTTTTATATATTTTTGTGGTTGTATCTTAGCAAG
>M01075:27:000000000-A4DAU:1:1101:21209:5019 1:N:0:33
AAAGTACACAGTTTGGATTGCACATTTGATTACCGGATGCGATGGAAGGACCAATACCTGTCTCTGCATTAATACATGCTGCCACGTTAGTTGTATGTGGAATAATATTAGGTAGTTTTGTATTTTGATGTTTTGAATTTTGATTTAGCTATTTTTATAGTATAATTTGTTGAGCAGTTGGAATAATAGTGTTAATGAGTCTATGTGTTTTTTATCGGTATATAGCATTTAGTACAATATGTCAAATAAGTTTTTCATTTTTTTGTTGTCTTTGTTTAGATCTTTATCTAGGCTGTCTATTTTTTTGTTATCATATGTTTTACAAGGCATCATTGTTTATAGTAATAGGAATATGAATACATATATTTTTTGGTTTACAGGATTTAAGATGTTATTTTTTTATATATTTTTGTGGTTGTATTTTAGCAAG
>M01075:27:000000000-A4DAU:1:1101:8754:5079 1:N:0:33
AGAGTACACAGTTTGGATTACACATTTGATTACCGGATGCGATGGAAGGACCAATACCTGTCTCTGCATTAATACATGCTGCCACGTTAGTTGTATGTGGAATAATATTAGGTAGTTTTGTATTTTGATGTTTTGAATTTTGATTTAGCTATTTTTATAGTATAATTTGTTGAGCAGTTGGAATAATAGTGTTAATGAGTCTATGTGTTTTTTATCGGTATATAGCATTTAGTACAATATGTCAAATAAGCTTTTCATTTTTTTGTTGTCTTTGTTTAGATCTTTATCTAGGCTGTCTATTTTTTTGTTATCATATGTTTTACAAGGCATCATTGTTTATAGTAATAGGAATATGAATACATATATTTTTTGGTTTACAGGATTTAAGATGTTATTTTTTTATATATTTCTGTGGTTGTATTTTAGCAAG
>M01075:27:000000000-A4DAU:1:1101:20140:5136 1:N:0:33
AGAGTACACAGTTTGGATTACACATTTGATTACCGGATGCGATGGAAGGACCAATACCTGTCTCTGCATTAATACATGCTGCCACGTTAGTTGTATGTGGAATAATATTAGGTAGTTTTGTATTTTGATGTTTTGAATTTTGATTTAGCTATTTTTATAGTATAATTTGTTGAGCAGTTGGAATAATAGTGTTAATGAGTCTATGTGTTTTTTATCGGTATATAGCATTTAGTACAATATGTCAAATAAGTTTTTCATTTTTTTGTTGTCTTTGTTTAGATCTTTATCTAGGCTGTCTATTTTTTTGTTATCATATGTTTTACAAGGCATCATTGTTTATAGTAATAGGAATATGAATACATATATTTTTTGGTTTACAGGATTTAAGATGTTATTTTTTTATATATTTTTGTGGTTGTATTTTAGCAAG
>M01075:27:000000000-A4DAU:1:1101:7743:5265 1:N:0:33
AAAGTACACAGTTTGGATTACACATTTGATTACCGGATGCGATGGAAGGACCAATACCTGTCTCTGCATTAATACATGCTGCCACGTTAGTTGTATGTGGAATAATATTAGGTAGTTTTGTATTTTGATGTTTTGAATTTTGATTTAGCTATTTTTATAGTATAATTTGTTGAGCAGTTGGAATAATAGTGTTAATGAGTCTATGTGTTTTTTATCGGTATATAGCATTTAGTACAATATGTCAAATAAGTTTTTCATTTTTTTGTTGTCTTTGTTTAGATCTTTATCTAGGCTGTCTATTTTTTTGTTATCATATGTTTTACAAGGCATCATTGTTTATAGTAATAGGAATATGAATACATATATTTTTTGGTTTACAGGATTTAAGATGTTATTTTTTTATATATTTTTGTGGTTGTATTTTAGCAAG
>M01075:27:000000000-A4DAU:1:1101:12600:5272 1:N:0:33
AAAGTACACAGTTTGGATTGCACATTTGATTACCGGATGCGATGGAAGGACCAATACCTGTCTCTGCATTAATACATGCTGCCACGTTAGTTGTATGTGGAATAATATTAGGTAGTTTTGTATTTTGATGTTTTGAATTTTGATTTAGCTATTTTTATAGTATAATTTGTTGAGCAGTTGGAATAATAGTGTTAATGAGTCTATGTGTTTTTTATCGGTATATAGCATTTAGTACAATATGTCAAATAAGTTTTTCATTTTTTTGTTGTCTTTGTTTAGATCTTTATCTAGGCTGTCTATTTTTTTGTTATCATATGTTTTACAAGGCATCATTGTTTATAGTAATAGGAATATGAATACATATATTTTTTGGTTTACAGGATTTAAGATGTTATTTTTTTATATATTTTTGTGGTTGTATTTTAGCAAG
>M01075:27:000000000-A4DAU:1:1101:20426:5410 1:N:0:33
AGAGTACACAGTTTGGATTACACATTTGATTACCGGATGCGATGGAAGGACCAATACCTGTCTCTGCATTAATATATGCTGCCACGTTAGTTGTATGTGGAATAATATTAGGTAGTTTTGTATTTTGATGTTTTGAATTTTGATTTAGCTATTTTTATAGTATAATTTGTTGAGCAGTTGGAATAATAGTGTTAATGAGTCTATGTGTTTTTTATCGGTATATAGCATTTAGTACAATATGTCAAATAAGTTTTTCATTTTTTTGTTGTCTTTGTTTAGATCTTTATCTAGGCTGTCTATTTTTTTGTTATCATATGTTTTACAAGGCATCATTGTTTATAGTAATAGGAATATGAATACATATATTTTTTGGTTTACAGGATTTAAGATGTTATTTTTTTATATATTTTTGTGGTTGTATTTTAGCAAG
>M01075:27:000000000-A4DAU:1:1101:14570:5455 1:N:0:33
AGAGTACACAGTTTGGATTACACATTTGATTACCGGATGCGATGGAAGGACCAATACCTGTCTCTGCATTAATACATGCTGCCACGTTAGTTGTATGTGGAATAATATTAGGTAGTTTTGTATTTTGATGTTTTGAATTTTGATTTAGCTATTTTTATAGTATAATTTGTTGAGCAGTTGGAATAATAGTGTTAATGAGTCTATGTGTTTTTTATCGGTATATAGCATTTAGTACAATATGTCAAATAAGTTTTTCATTTTTTTGTTGTCTTTGTTTAGATCTTTATCTAGGCTGTCTATTTTTTTGTTATCATATGTTTTACAAGGCATCATTGTTTATAGTAATAGGAATATGAATACATATATTTTTTGGTTTACAGGATTTAAGATGTTATTTTTTTATATATTTTTGTGGTTGTATTTTAGCAAG
>M01075:27:000000000-A4DAU:1:1101:14586:5468 1:N:0:33
AGAGTACACAGTTTGGATTACACATTTGATTACCGGATGCGATGGAAGGACCAATACCTGTCTCTGCATTAATACATGCTGCCACGTTAGTTGTATGTGGAATAATATTAGGTAGTTTTGTATTTTGATGTTTTGAATTTTGATTTAGCTATTTTTATAGTATAATTTGTTGAGCAGTTGGAATAATAGTGTTAATGAGTCTATGTGTTTTTTATCGGTATATAGCATTTAGTACAATATGTCAAATAAGTTTTTCATTTTTTTGTTGTCTTTGTTTAGATCTTTATCTAGGCTGTCTATTTTTTTGTTATCATATGTTTTACAAGGCATCATTGTTTATAGTAATAGGAATATGAATACATATATTTTTTGGTTTACAGGATTTAAGATGTTATTTTTTTATATATTTTTGTGGTTGTATTTTAGCAAG
>M01075:27:000000000-A4DAU:1:1101:14568:5474 1:N:0:33
AGAGTACACAGTTTGGATTACACATTTGATTACCGGATGCGATGGAAGGACCAATACCTGTCTCTGCATTAATACATGCTGCCACGTTAGTTGTATGTGGAATAATATTAGGTAGTTTTGTATTTTGATGTTTTGAATTTTGATTTAGCTATTTTTATAGTATAATTTGTTGAGCAGTTGGAATAATAGTGTTAATGAGTCTATGTGTTTTTTATCGGTATATAGCATTTAGTACAATATGTCAAATAAGTTTTTCATTTTTTTGTTGTCTTTGTTTAGATCTTTATCTAGGCTGTCTATTTTTTTGTTATCATATGTTTTACAAGGCATCATTGTTTATAGTAATAGGAATATGAATACATATATTTTTTGGTTTACAGGATTTAAGATGTTATTTTTTTATATATTTTTGTGGTTGTATTTTAGCAAG
>M01075:27:000000000-A4DAU:1:1101:12031:5568 1:N:0:33
AAAGTACACGGTTTGGATTACACATTTGATTACCGGATGCGATGGAAGGACCAATACCTGTCTCTGCATTAATACATGCTGCCACGTTAGTTGTATGTGGAATAATATTAGGTAGTTTTGTATTTTGATGTTTTGAATTTTGATTTAGCTATTTTTATAGTATAATTTGTTGAGCAGTTGGAATAATAGTGTTAATGAGTCTATGTGTTTTTTATCGGTATATAGCATTTAGTACAATATGTCAAATAAGTTTTTCATTTTTTTGTTGTCTTTGTTTAGATCTTTATCTAGGCTGTCTATTTTTTTGTTATCATATGTTTTACAAGGCATCATTGTTTATAGTAATAGGAATATGAATACATATATTTTTTGGTTTACAGGATTTAAGATGTTATTTTTTTATATATTTTTGTGGTTGTATTTTAGCAAA
>M01075:27:000000000-A4DAU:1:1101:13670:5606 1:N:0:33
AAAGTACACAGTTTGGATTACACATTTGATTACCGGATGCGATGGAAGGACCAATACCTGTCTCTGCATTAATACATGCTGCCACGTTAGTTGTATGTGGAATAATATTAGGTAGTTTTGTATTTTGATGTTTTGAATTTTGATTTAGCTATTTCTATAGTATAATTTGTTGAGCAGTTGGAATAATAGTGTTAATGAGTCTATGTGTTTTTTATCGGTATATAGCATTTAGTACAATATGTCAAATAAGTTTTTCATTTTTTTGTTGTCTTTGTTTAGATCTTTATCTAGGCTGTCTATTTTTTTGTTATCATATGTTTTACAAGGCATCATTGTTTATAGTAATAGGAATATGAATACATATATTTTTTGGTTTACAGGATTTAAGATGTTATTTTTTTATATATTTTTGTGGTTGTATTTTAGCAAG
>M01075:27:000000000-A4DAU:1:1101:15362:5665 1:N:0:33
AAAGTACACAGTTTGGATTACACATTTGATTACCGGATGCGATGGAAGGACCAATACCTGTCTCTGCATTAATACATGCTGCCACGTTAGTTGTATGTGGAATAATATTAGGTAGTTTTGTATTTTGATGTTTTGAATTTTGATTTAGCTATTTTTATAGTATAATTTGTTGAGCAGTTGGAATAATAGTGTTAATGAGTCTATGTGTTTTTTATCGGTATATAGCATTTAGTACAATATGTCAAATAAGTTTTTCATTTTTTTGTTGTCTTTGTTTAGATCTTTATCTAGGCTGTCTATTTTTTTGTTATCATATGTTTTACAAGGCATCATTGTTTATAGTAATAGGAATATGAATACATATATTTTTTGGTTTACAGGATTTAAGATGTTATTTTTTTATATATTTTTGTGGTTGTATTTTAGCAAG
>M01075:27:000000000-A4DAU:1:1101:13067:5749 1:N:0:33
AAAGTACACAGTTTGGGCTGCACATTTGATTACCGGATGCGATGGAAGGACCAATACCTGTCTCTGCATTAATACATGCTGCCACGTTAGTTGTATGTGGAATAATATTAGGTAGTTTTGTATTTTGATGTTTTGAATTTTGATTTAGCTATTTTTATAGTATAATTTGTTGAGCAGTTGGAATAATAGTGTTAATGAGTCTATGTGTTTTTTATCGGTATATAGCATTTAGTACAATATGTCAAATAAGTTTTTCATTTTTTTGTTGTCTTTGTTTAGATCTTTATCTAGGCTGTCTATTTTTTTGTTATCATATGTTTTACAAGGCATCATTGTTTATAGTAATAGGAATATGAATACATATATTTTTTGGTTTACAGGATTTAAGATGTTATTTTTTTATATATTTTTGTGGTTGTATTTTAGCAAG
>M01075:27:000000000-A4DAU:1:1101:25854:5865 1:N:0:33
AAAGTACACAGTTTGGATTACACATTTGATTACCGGATGCGATGGAAGGACCAATACCTGTCTCTGCATTAATACATGCTGCCACGTTAGTTGTATGTGGAATAATATTAGGTAGTTTTGTATTTTGATGTTTTGAATTTTGATTTAGCTATTTTATAGTATAATTTGTTGAGCAGTTGGAATAATAGTGTTAATGAGTCTATGTGTTTTTTATACGGTATATAGCATTTAGTACAATATGTCAAATAAGTTTTTCATTTTTTTGTTGTCTTTGTTTAGATCTTTATCTAGGCTGTCTATTTTTTTGTTATCATATGTTTTACAAGGCATCATTGTTTATAGTAATAGGAATATGAATACATATATTTTTTGGTTTACAGGATTTAAGATGTTATTTTTTTATATATTTTTGTGGTCGTATCTTGGCAAG
>M01075:27:000000000-A4DAU:1:1101:9543:6030 1:N:0:33
AGAGTACACAGTTTGGGTTGCACATTTGATTACCGGATGCGATGGAAGGACCAATACCTGTCTCTGCATTAATACATGCTGCTACGTTAGTTGTATGTGGAATAATATTAGGTAGTTTTGTATTTTGATGTTTTGAATTTTGATTTAGCTATTTTTATAGTATAATTTGTTGAGCAGTTGGAATAATAGTGTTAATGAGTCTATGTGTTTTTTATACGGTATATAGCATTTAGTACAATATGTTAAATAAGTTTTTCATTTTTTTGTTGTCTTTGTTTAGATCTTTATCTAGGCTGTCTATTTTTTTGTTATCATATGTTTTACAAGGCATCATTGTTTATAGTAATAGGAATATGAATACATATATTTTTGGTTTACAGGATTTAAGATGTTATTTTTTTATATATTTTTGTGGTTGTATTTTAGCAAG
>M01075:27:000000000-A4DAU:1:1101:24321:6197 1:N:0:33
AAAGTACACAGTTTGGATTGCACATTTGATTACCGGATGCGATGGAAGGACCAATACCTGTCTCTGCATTAATACATGCTGCCACGTTAGTTGTATGTGGAATAATATTAGGTAGTTTTGTATTTTGATGTTTTGAATTTTGATTTAGCTATTTTTATAGTATAATTTGTTGAGCAGTTGGAATAATAGTGTTAATGAGTCTATGTGTTTTTTATCGGTATATAGCATTTAGTACAATATGTCAAATAAGTTTTTCATTTTTTTGTTGTCTTTGTTTAGATCTTTATCTAGGCTGTCTATTTTTTTGTTATCATATGTTTTACAAGGCATCATTGTTTATAGTAATAGGAATATGAATACATATATTTTTTGGTTTACAGGATTTAAGATGTTATTTTTTTATATATTTTTGTGGTTGTATTTTAGCAAG
>M01075:27:000000000-A4DAU:1:1101:11726:6227 1:N:0:33
AAAGTACACAGTTTGGGTTACACATTTGATTACCGGATGCGATGGAAGGACCAATACCTGTCTCTGCATTAATACATGCTGCCACGTTAGTTGTATGTGGAATAATATTAGGTAGTTTTGTATTTTGATGTTTTGAATTTTGATTTAGCTATTTTTATAGTATAATTTGTTGAGCAGTTGGAATAATAGTGTTAATGAGTCTATGTGTTTTTTATCGGTATATAGCATTTAGTACAATATGTCAAATAAGTTTTTCATTTTTTTGTTGTCTTTGTTTAGATCTTTATCTAGGCTGTCTATTTTTTTGTTATCATATGTTTTACAAGGCATCATTGTTTATAGTAATAGGAATATGAATACATATATTTTTTGGTTTACAGGATTTAAGATGTTATTTTTTTATATATTTTTGTGGTTGTATTTTAGCAAG
>M01075:27:000000000-A4DAU:1:1101:21972:6313 1:N:0:33
AAAGTACACAGTTTGGATTACACATTTGATTACCGGATGCGATGGAAGGACCAATACCTGTCTCTGCATTAATACATGCTGCCACGTTAGTTGTATGTGGAATAATATTAGGTAGTTTTGTATTTTGATGTTTTGAATTTTGATTTAGCTATTTTTATAGTATAATTTGTTGAGCAGTTGGAATAATAGTGTTAATGAGTCTATGTGTTTTTTATCGGTATATAGCATTTAGTACAATATGTCGAATAAGTTTTTCATTTTTTTGTTGTCTTTGTTTAGATCTTTATCTAGGCTGTCTATTTTTTTGTTATCATATGTTTTACAAGGCATCATTGTTTATAGTAATAGGAATATGAATACATATATTTTTTGGTTTACAGGATTTAAGATGTTATTTTTTTATATATTTTTGTGGTTGTATTTTAGCAAG
>M01075:27:000000000-A4DAU:1:1101:14140:6394 1:N:0:33
AAAGTACACAGTTTGGTTACACATTTGATTACCGGATGCGATGGAAGGACCAATACCTGTCTCTGCATTAATACATGCTGCCATGTTAGTTGTATGTGGAATAATATTAGGTGGTTTTGTATTTTGATGTTTTGAATTTTGATTTAGCTATTTTTATAGTATAATTTGTTGAGCAGTTGGAATAATAGTGTTAATGAGTCTATGTGTTTTTTATACGGTATATAGCATTTAGTACAATATGTCAAATAAGTTTTTCATTTTTTTGTTGTCTTTGTTTAGATCTTTATCTAGGCTGTCTATTTTTTTGTTATCATATGTTTTACAAGGCATCATTGTTTATAGTAATAGGAATATGAATACATATATTTTTTGGTTTACAGGATTTAAGATGTTATTTTTTTATATATTTTTGTGGTTGTATTTTAGCAAG
>M01075:27:000000000-A4DAU:1:1101:7456:6530 1:N:0:33
AAAGTACACAGTTTGGATTACACATTTGATTACCGGATGCGATGGAAGGACCAATACCTGTCTCTGCATTAATACATGCTGCCACGTTAGTTGTATGTGGAATAATATTAGGTAGTTTTGTATTTTGATGTTTTGAATTTTGATTTAGCTATTTTTATAGTATAATTTGTTGAGCAGTTGGAATAATAGTGTTAATGAGTCTATGTGTTTTTTATCGGTATATAGCATTTAGTACAATATGTCAAATAAGTTTTTCATTTTTTTGTTGTCTTTGTTTAGATCTTTATCTAGGCTGTCTATTTTTTTGTTATCATATGTTTTACAAGGCATCATTGTTTATAGTAATAGGAATATGAATACATATATTTTTTGGTTTACAGGATTTAAGATGTTATTTTTTTATATATTTTTGTGGTTGTATTTTAGCAAG
>M01075:27:000000000-A4DAU:1:1101:16734:6554 1:N:0:33
AGAGTACACAGTTTGGGTTGCACATTTGATTACCGGATGCGATGGAAGGACCAATACCTGTCTCTGCATTAATACATGCTGCCACGTTAGTTGTATGTGGAATAATATTAGGTAGTTTTGTATTTTGATGTTTTGAATTTTGATTTAGCTATTTTTATAGTATAATTTGTTGAGCAGTTGGAATAATAGTGTTAATGAGTCTATGTGTTTTTTATCGGTATATAGCATTTAGTACAATATGTCAAATAAGTTTTTCATTTTTTTGTTGTCTTTGTTTAGATCTTTATCTAGGCTGTCTATTTTTTTGTTATCATATGTTTTACAAGGCATCATTGTTTATAGTAATAGGAATATGAATACATATATTTTTTGGTTTACAGGATTTAAGATGTTATTTTTTTATATATTTTTGTGGTTGTATTTTAGCAAG
>M01075:27:000000000-A4DAU:1:1101:13451:6567 1:N:0:33
AGAGTACACAGTTTGGATTACACATTTGATTACCGGATGCGATGGAAGGACCAATACCTGTCTCTGCATTAATACATGCTGCCACGTTAGTTGTATGTGGAATAATATTAGGTAGTTTTGTATTTTGATGTTTTGAATTTTGATTTAGCTATTTTTATAGTATAATTTGTTGAGCAGTTGGAATAATAGTGTTAATGAGTCTATGTGTTTTTTATGGTATATAGCATTTAGTACAATATGTCAAATAAGTTTTTCATTTTTTTGTTGTCTTTGTTTAGATCTTTATCTAGGCTGTCTATTTTTTTTGTTATCATATGTTTTACAAGGCATCATTGTTTATAGTAATAGGAATATGAATACATATATTTTTTGGTTTACAGGATTTAAGATGTTATTTTTTTATATATTTTTGTGGTTGTATTTTAGCAAG
>M01075:27:000000000-A4DAU:1:1101:22456:6682 1:N:0:33
AAGTACACAGTTTGGATTACACATTTGATTACCGGATGCGATGGAAGGACCAATACCTGTCTCTGCATTAATACATGCTGCCACGTTAGTTGTATGTGGAATAATATTAGGTAGTTTTGTATTTTGATGTTTTGAATTTTGATTTAGCTATTTTTATAGTATAATTTGTTGAGCAGTTGGAATAATAGTGTTAATGAGTCTATGTGTTTTTTATAAACGGTATATAGCATTTAGTACAATATGTCAAATAAGTTTTTCATTTTTTGTTGTCTTTGTTTAGATCTTTATCTAGGCTGTCTATTTTTTTGTTATCATATGTTTTACAAGGCATCATTGTTTATAGTAATAGGAATATGAATACATATATTTTTTGGTTTACAGGATTTAAGATGTTATTTTTTTATATATTTTTGTGGTTGTATTTTAGCAA
>M01075:27:000000000-A4DAU:1:1101:22456:6702 1:N:0:33
AAGTACACAGTTTGGATTACACATTTGATTACCGGATGCGATGGAAGGACCAATACCTGTCTCTGCATTAATACATGCTGCCACGTTAGTTGTATGTGGAATAATATTAGGTAGTTTTGTATTTTGATGTTTTGAATTTTGATTTAGCTATTTTTATAGTATAATTTGTTGAGCAGTTGGAATAATAGTGTTAATGAGTCTATGTGTTTTTTATAACGGTATATAGCATTTAGTACAATATGTCAAATAAGTTTTTCATTTTTTGTTGTCTTTGTTTAGATCTTTATCTAGGCTGTCTATTTTTTTGTTATCATATGTTTTACAAGGCATCATTGTTTATAGTAATAGGAATATGAATACATATATTTTTTGGTTTACAGGATTTAAGATGTTATTTTTTTATATATTTTTGTGGTTGTATTTTAGCAAG
>M01075:27:000000000-A4DAU:1:1101:7078:6863 1:N:0:33
AGAGTACACAGTTTGGGTTACATATTTGATTACCGGATGCGATGGAAGGACCAATACCTGTCTCTGCATTAATACATGCTGCCACGTTAGTTGTATGTGGAATAATATTAGGTAGTTTTGTATTTTGATGTTTTGAATTTTGATTTAGCTATTTTTATAGTATAATTTGTTGAGCAGTTGGAATAATAGTGTTAATGAGTCTATGTGTTTTTTATCGGTATATAGCATTTAGTACAATATGTCAAATAAGTTTTTCATTTTTTTGTTGTCTTTGTTTAGATCTTTATCTAGGCTGTCTATTTTTTTGTTATCATATGTTTTACAAGGCATCATTGTTTATAGTAATAGGAATATGAATACATATATTTTTTGGTTTACAGGATTTAAGATGCTATTTTTTTATATATTTTTGTGGTTGTATCTTAGCAAG
>M01075:27:000000000-A4DAU:1:1101:18529:6936 1:N:0:33
AAAGTACACAGTTTGGATTGCATATTTGATTACCGGATGCGATGGAAGGACCAATACCTGTCTCTGCATTAATACATGCTGCCACGTTAGTTGTATGTGGAATAATATTAGGTAGTTTTGTATTTTGATGTTTTGAATTTTGATTTAGCTATTTTTATAGTATAATTTGTTGAGCAGTTGGAATAATAGTGTTAATGAGTCTATGTGTTTTTTATCGGTATATAGCATTTAGTACAATATGTCAAATAAGTTTTTCATTTTTTTGTTGTCTTTGTTTAGATCTTTATCTAGGCTGTCTATTTTTTTGTTATCATATGTTTTACAAGGCATCATTGTTTATAGTAATAGGAATATGAATACATATATTTTTTGGTTTACAGGATTTAAGATGTTATTTTTTTATATATTTTTGTGGTTGTATTTTAGCAAG
>M01075:27:000000000-A4DAU:1:1101:16744:6940 1:N:0:33
AGAGTACGCAGTTTGGATTACACATCTGATTACCGGATGCGATGGAAGGACCAATACCTGTCTCTGCATTAATACATGCTGCCACGTTAGTTGTATGTGGAATAATATTAGGTAGTTTTGTATTTTGATGTTTTGAATTTTGATTTAGCTATTTTTATAGTATAATTTGTTGAGCAGTTGGAATAATAGTGTTAATGAGTCTATGTGTTTTTTATCGGTATATAGCATTTAGTACAATATGTCAAATAAGTTTTTCATTTTTTTGTCGTCTTTGTTTAGATCTTTATCTAGGCTGTCTATTTTTTTGTTATCATATGTTTTACAAGGCATCATTGTTTATAGTAATAGGAATATGAATACATATATCTTTTGGTTTACAGGATTTAAGATGTTATTTTTTTATATATTTTTGTGGTTGTATTTTAGCAAG
>M01075:27:000000000-A4DAU:1:1101:18515:6952 1:N:0:33
AAAGTACACAGTTTGGATTGCATATTTGATTACCGGATGCGATGGAAGGACCAATACCTGTCTCTGCATTAATACATGCTGCCACGTTAGTTGTATGTGGAATAATATTAGGTAGTTTTGTATTTTGATGTTTTGAATTTTGATTTAGCTATTTTTATAGTATAATTTGTTGAGCAGTTGGAATAATAGTGTTAATGAGTCTATGTGTTTTTTATCGGTATATAGCATTTAGTACAATATGTCAAATAAGTTTTTCATTTTTTTGTTGTCTTTGTTTAGATCTTTATCTAGGCTGTCTATTTTTTTGTTATCATATGTTTTACAAGGCATCATTGTTTATAGTAATAGGAATATGAATACATATATTTTTTGGTTTACAGGATTTAAGATGTTATTTTTTTATATATTTTTGTGGTTGTATTTTAGCAAG
>M01075:27:000000000-A4DAU:1:1101:17599:6958 1:N:0:33
AAAGTACACAGTTTGGGTTACACATTTGATTACCGGATGCGATGGAAGGACCAATACCTGTCTCTGCATTAATACATGCTGCCACGTTAGTTGTATGTGGAATAATATTAGGTAGTTTTGTATTTTGATGTTTTGAATTTTGATTTAGCTATTTTTATAGTATAATTTGTTGAGCAGTTGGAATAATAGTGTTAATGAGTCTATGTGTTTTTTATCGGTATATAGCATTTAGTACAATATGTCAAATAAGTTTTTCATTTTTTTGTTGTCTTTGTTTAGATCTTTATCTAGGCTGTCTATTTTTTTGTTATCATATGTTTTACAAGGCATCATTGTTTATAGTAATAGGAATATGAATACATATATTTTTTGGTTTACAGGATTTAAGATGTTATTTTTTTATATATTTTTGTGGTTGTATTTTAGCAAG
>M01075:27:000000000-A4DAU:1:1101:24285:7274 1:N:0:33
AAAGTACACAGTTTGGGTTGCACATTTGATTACCGGATGCGATGGAAGGACCAATACCTGTCTCTGCATTAATACATGCTGCCACGTTAGTTGTATGTGGAATAATATTAGGTAGTTTTGTATTTTGATGTTTTGAATTTTGATTTAGCTATTTTTATAGTATAATTTGTTGAGCAGTTGGAATAATAGTGTTAATGAGTCTATGTGTTTTTTATCGGTATATAGCATTTAGTACAATATGTCAAATAAGTTTTTCATTTTTTTGTTGTCTTTGTTTAGATCTTTATCTAGGCTGTCTATTTTTTTGTTATCATATGTTTTACAAGGCATCATTGTTTATAGTAATAGGAATATGAATACATATACTTTTTGGTTTACAGGATTTAAGATGTTATTTTTTTATATATTTTTGTGGTTGTATTTTAGCAAG
>M01075:27:000000000-A4DAU:1:1101:13267:7378 1:N:0:33
AAAGTACACAGTTTGGGTTACACATTTGATTACCGGATGCGATGGAAGGACCAATACCTGTCTCTGCATTAATACATGCTGCCACGTTAGTTGTATGTGGAATAATATTAGGTAGTTTTGTATTTTGATGTTTTGAATTTTGATTTAGCTATTTTTATAGTATAATTTGTTGAGCAGTTGGAATAATAGTGTTAATGAGTCTATGTGTTTTTTATACGGTATATAGCATTTAGTACAATATGTCAAATAAGTTTTTCATTTTTTTGTTGTCTTTGTTTAGATCTTTATCTAGGCTGTCTATTTTTTGTTATCATATGTTTTACAAGGCATCATTGTTTATAGTAATAGGAATATGAATACATATATTTTTTGGTTTACAGGATTTAAGATGTTATTTTTTTATATATTTTTGTGGTTGTATTTTAGCAAG
>M01075:27:000000000-A4DAU:1:1101:7154:7389 1:N:0:33
AAAGTACACAGTTTGGGTTGCACATTTGATTACCGGATGCGATGGAAGGACCAATACCTGTCTCTGCATTAATACATGCTGCCACGTTAGTTGTATGTGGAATAATATTAGGTAGTTTTGTATTTTGATGTTTTGAATTTTGATTTAGCTATTTTTATAGTATAATTTGTTGAGCAGTTGGAATAATAGTGTTAATGAGTCTATGTGTTTTTTATCGGTATATAGCATTTAGTACAATATGTCAAATAAGTTTTTCATTTTTTTGTTGTCTTTGTTTAGATCTTTATCTAGGCTGTCTATTTTTTTGTTATCATATGTTTTACAAGGCATCATTGTTTATAGTAATAGGAATATGAATACATATATTTTTTGGTTTACAGGATTTAAGATGTTATTTTTTTATATATTTTTGTGGTTGTATTTTAGCAAG
>M01075:27:000000000-A4DAU:1:1101:13004:7518 1:N:0:33
AAAGTACACAGTTTGGGTTACACATTTGATTACCGGATGCGATGGAAGGACCAATACCTGTCTCTGCATTAATACATGCTGCCACGTTAGTTGTATGTGGAATAATATTAGGTAGTTTTGTATTTTGATGTTTTGAATTTTGATTTAGCTATTTTTATAGTATAATTTGTTGAGCAGTTGGAATAATAGTGTTAATGAGTCTATGTGTTTTTTATCGGTATATAGCATTTAGTACAATATGTCAAATAAGTTTTTCATTTTTTTGTTGTCTTTGTTTAGATCTTTATCTAGGCTGTCTATTTTTTTGTTATCATATGTTTTACAAGGCATCATTGTTTATAGTAATAGGAATATGAATACATATATTTTTTGGTTTACAGGATTTAAGATGTTATTTTTTTATATATTTTTGTGGTTGTATTTTAGCAAG
>M01075:27:000000000-A4DAU:1:1101:13013:7536 1:N:0:33
AAAGTACACAGTTTGGGTTACACATTTGATTACCGGATGCGATGGAAGGACCAATACCTGTCTCTGCATTAATACATGCTGCCACGTTAGTTGTATGTGGAATAATATTAGGTAGTTTTGTATTTTGATGTTTTGAATTTTGATTTAGCTATTTTTATAGTATAATTTGTTGAGCAGTTGGAATAATAGTGTTAATGAGTCTATGTGTTTTTTATCGGTATATAGCATTTAGTACAATATGTCAAATAAGTTTTTCATTTTTTTGTTGTCTTTGTTTAGATCTTTATCTAGGCTGTCTATTTTTTTGTTATCATATGTTTTACAAGGCATCATTGTTTATAGTAATAGGAATATGAATACATATATTTTTTGGTTTACAGGATTTAAGATGTTATTTTTTTATATATTTTTGTGGTTGTATTTTAGCAAG
>M01075:27:000000000-A4DAU:1:1101:26482:7736 1:N:0:33
AAAGTACACAGTTTGGATTACACATTTGATTACCGGATGCGATGGAAGGACCAATACCTGTCTCTGCATTAATACATGCTGCCACGTTAGTTGTATGTGGAATAATATTAGGTAGTTTTGTATTTTGATGTTTTGAATTTTGATTTAGCTATTTTTATAGTATAATTTGTTGAGCAGTTGGAATAATAGTGTTAATGAGTCTATGTGTTTTTTATCGGTATATAGCATTTAGTACAATATGTCAAATAAGTTTTTCATTTTTTTGTTGTCTTTGTTTAGATCTTTAACTAGGCTGTCTATTTTTTTGTTATCATATGTTTTACAAGGCATCATTGTTTATAGTAATAGGAATATGAATACATATATTTTTTGGTTTACAGGATTTAAGATGTTATTTTTTTATATATTTTTGTGGTTGTATTTTAGCAAG
>M01075:27:000000000-A4DAU:1:1101:8798:7753 1:N:0:33
AAAGTACACAGTTTGGATTGCACATTTCATTACCGGATGCGATGGAAGGACCAATACCTGTCTCTGCATTAATACATGCTGCCACGTTAGTTGTATGTGGAATAATATTAGGTAGTTTTGTATTTTGATGTTTTGAATTTTGATTTAGCTATTTTTATAGTATAATTTGTTGAGCAGTTGGAATAATAGTGTTAATGAGTCTATGTGTTTTTTATCGGTATATAGCATTTAGTACAATATGTCAAATAAGTTTTTCATTTTTTTGTTGTCTTTGTTTAGATCTTTATCTAGGCTGTCTATTTTTTTGTTATCATATGTTTTACAAGGCATCATTGTTTATAGTAATAGGAATATGAATACATATATTTTTTGGTTTACAGGATTTAAGATGTTATTTTTTTATATATTTTTGTGGTTGTATCTTAGCAAG
>M01075:27:000000000-A4DAU:1:1101:12626:7922 1:N:0:33
AAAGTACACAGTTTGGGTTGCACATTTGATTACCGGATGCGATGGAAGGACCAATACCTGTCTCTGCATTAATACATGCTGCCACGTTAGTTGTATGTGGAATAATATTAGGTAGTTTTGTATTTTGATGTTTTGAATTTTGATTTAGCTATTTTTATAGTATAATTTGTTGAGCAGTTGGAATAATAGTGTTAATGAGTCTATGTGTTTTTTATCGGTATATAGCATTTAGCACAATATGTCAAATAAGTTTTTCATTTTTTTGTTGTCTTTGTTTAGATCTTTATCTAGGCTGTCTATTTTTTTGTTATCATATGTTTTACAAGGCATCATTGTTTATAGTAATAGGAATATGAATACATATATTTTTTGGTTTACAGGATTTAAGATGTTATTTTTTTATATATTTTTGTGGTTGTATTTTAGCAAG
>M01075:27:000000000-A4DAU:1:1101:24982:8275 1:N:0:33
AGAGTACACAGTTTGGGTTACACATTTGATTACCGGATGCGATGGAAGGACCAATACCTGTCTCTGCATTAATACATGCTGCCACGTTAGTTGTATGTGGAATAATATTAGGTAGTTTTGTATTTTGATGTTTTGAATTTTGATTTAGCTATTTTTATAGTATAATTTGTTGAGCAGTTGGAATAATAGTGTTAATGAGTCTATGTGTTTTTTATCGGTATATAGCATTTAGTACAATATGTCAAATAAGTTTTTCATTTTTTTGTTGTCTTTGTTTAGATCTTTATCTAGGCTGTCTATTTTTTTGTTATCATATGTTTTACAAGGCATCATTGTTTATAGTAATAGGAATATGAATACATATATTTTTTGGTTTACAGGATTTAAGATGTTATTTTTTTATATATTTTTGTGGTTGTATTTTAGCAAG
>M01075:27:000000000-A4DAU:1:1101:27824:8304 1:N:0:33
AAAGTACACAGTTTGGGTTACACATTTGATTACCGGATGCGATGGAAGGACCAATACCTGTCTCTGCATTAATACATGCTGCCACGTTAGTTGTATGTGGAATAATATTAGGTAGTTTTGTATTTTGATGTTTTGAATTTTGATTTAGCTATTTTTATAGTATAATTTGTTGAGCAGTTGGAATAATAGTGTTAATGAGTCTATGTGTTTTTTATGAAACGGTATATAGCATTTAGTACAATATGTCAAATAAGTTTTTCATTTTTTTGTTGTCTTTGTTTAGATCTTTATCTAGGCTGTCTATTTTTTTGTTATCATATGTTTTACAAGGCATCATTGTTTATAGTAATAGGAATATGAATACATATATTTTTTGGTTTACAGGATTTAAGATGTTATTTTTTTATATATTTTTGTGGTTGTATTTTAG
>M01075:27:000000000-A4DAU:1:1101:12836:8317 1:N:0:33
AAAGTACACAGTTTGGATTACATATTTGATTACCGGATGCGATGGAAGGACCAATACCTGTCTCTGCATTAATACATGCTGCCACGTTAGTTGTATGTGGAATAATATTAGGTAGTTTTGTATTTTGATGTTTTGAATTTTGATTTAGCTATTTTTATAGTATAATTTGTTGAGCAGTTGGAATAATAGTGTTAATGAGTCTATGTGTTTTTTATCGGTATATAGCATTTAGTACAATATGTCAAATAAGTTTTTCATTTTTTTGTTGTCTTTGTTTAGATCTTTATCTAGGCTGTCTATTTTTTTGTTATCATATGTTTTACAAGGCATCATTGTTTATAGTAATAGGAATATGAATACATATATTTTTTGGTTTACAGGATTTAAGATGTTATTTTTTTATATATTTTTGTGGTTGTATTTTAGCAAG
>M01075:27:000000000-A4DAU:1:1101:21160:8448 1:N:0:33
AGTACACAGTTTGGATTACACATTTGATTACCGGATGCGATGGAAGGACCAATACCTGTCTCTGCATTAATACATGCTGCCACGTTAGTTGTATGTGGAATAATATTAGGTAGTTTTGTATTTTGATGTTTTGAATTTTGATTTAGCTATTTTTATAGTATAATTTGTTGAGCAGTTGGAATAATAGTGTTAATGAGTCTATGTGTTTTTTATAAAGGTATATAGCATTTAGTACAATATGTCAAATAAGTTTTTCATTTTTTTGTTGTCTTTGTTTAGATCTTTATCTAGGCTGTCTATTTTTTTGTTATCATATGTTTTACAAGGCATCATTGTTTATAGTAATAGGAATATGAATACATATATTTTTTGGTTTACAGGATTTAAGATGTTATTTTTTTATATATTTTTGTGGTTGTATTTTAGCAAG
>M01075:27:000000000-A4DAU:1:1101:24065:8466 1:N:0:33
AAAGTACACAGTTTGGGTTACACATTTGATTACCGGATGCGATGGAAGGACCAATACCTGTCTCTGCATTAATACATACTGCCACGTTAGTTGTATGTGGAATAATATTAGGTAGTTTTGTATTTTGATGTTTCGAATTTTGATTTAGCTATTTTTATAGTATAATTTGTTGAGCAGTTGGAATAATAGTGTTAATGAGTCTATGTGTTTTTTATCGGTATATAGCATTTAGTACAATATGTCAAATAAGTTTTTCATTTTTTTGTTGTCTTTGTTTAGATCTTTATCTAGGCTGTCTATTTTTTTGTTATCATATGTTTTACAAGGCATCATTGTTTATAGTAATAGGAATATGAATACATATATTTTTTGGTTTACAGGATTTAAGATGTTATTTTTTTATATACTTTTGTGGTTGTATTTTAGCAAG
>M01075:27:000000000-A4DAU:1:1101:10141:8492 1:N:0:33
AGAGTACACAGTTTGGGTTACACATTTGATTACCGGATGCGATGGAAGGACCAATACCTGTCTCTGCATTAATACATGCTGCCACGTTAGTTGTATGTGGAATAATATTAGGTAGTTTTGTATTTTGATGTTTTGAATTTTGATTTAGCTATTTTTATAGTATAATTTGTTGAGCAGTTGGAATAATAGTGTTAATGAGTCTATGTGTTTTTTATCGGTATATAGCATTTAGTACAATATGTCAAATAAGTTTTTCATTTTTTTGTTGTCTTTGTTTAGATCTTTATCTAGGCTGTCTATTTTTTTGTTATCATATGTTTTACAAGGCATCATTGTTTATAGTAATAGGAATATGAATACATATATTTTTTGGTTTACAGGATTTAAGATGTTATTTTTTTATATATTTTTGTGGTTGTATTTTAGCAAG
>M01075:27:000000000-A4DAU:1:1101:8978:8537 1:N:0:33
AAAGTACACAGTTTGGGTTACACATTTGATTACCGGATGCGATGGAAGGACCAATACCTGTCTCTGCATTAATACATGCTGCCACGTTAGTTGTATGTGGAATAATATTAGGTAGTTTTGTATTTTGATGTTTTGAATTTTGATTTAGCTATTTTTATAGTATAATTTGTTGAGCAGTTGGAATAATAGTGTTAATGAGTCTATGTGTTTTTTATCGGTATATAGCATTTAGTACAATATGTCAAATAAGTTTTTCATTTTTTTGTTGTCTTTGTTTAGATCTTTATCTAGGCTGTCTATTTTTTTGTTATCATATGTTTTACAAGGCATCATTGTTTATAGTAATAGGAATATGAATACATATATTTTTTGGTTTACAGGATTTAAGATGTTATTTTTTTATATATTTTTGTGGTTGTATTTTAGCAAG
>M01075:27:000000000-A4DAU:1:1101:18798:8540 1:N:0:33
AGAGTACACAGTTTGGATTACACATTTGATTACCGGATGCGATGGAAGGACCAATACCTGTCTCTGCATTAATACATGCTGCCACGTTAGTTGTATGTGGAATAATATTAGGTAGTTTTGTATTTTGATGTTTTGAATTTTGATTTAGCTATTTTTATAGTATAATTTGTTGAGCAGTTGGAATAATAGTGTTAATGAGTCTATGTGTTTTTTATCGGTATATAGCATTTAGTACAATATGTCAAATAAGTTTTTCATTTTTTTGTTGTCTTTGTTTAGATCTTTATCTAGGCTGTCTATTTTTTTGTTATCATATGTTTTACAAGGCATCATTGTTTATAGTAATAGGAATATGAATACATATATTTTTTGGTTTACAGGATTTAAGATGTTATTTTTTTATATATTTTTGTGGTTGTATTTTAGCAAG
>M01075:27:000000000-A4DAU:1:1101:20069:8571 1:N:0:33
AAAGTACACAGTTTGGATTGCACATTTGATTACCGGATGCGATGGAAGGACCAATACCTGTCTCTGCATTAATACATGCTGCCACGTTAGTTGTATGTGGAATAATATTAGGTAGTTTTGTATTTTGATGTTTTGAATTTTGATTTAGCTATTTTTATAGTATAATTTGTTGAGCAGTTGGAATAATAGTGTTAATGAGTCTATGTGTTTTTTATACGGTATATAGCATTTAGTACAATATGTCAAATAAGTTTTTCATTTTTTTGTTGTCTTTGTTTAGATCTTTATCTAGGCTGTCTATTTTTTTGTTATCATATGTTTTACAAGGCATCATTGTTTATAGTAATAGGAATATGAATACATATATTTTTTGGTTTACAGGATTTAAGATGTTATTTTTTATATATTTTTGTGGTTGTATTTTAGCAAG
>M01075:27:000000000-A4DAU:1:1101:10011:8628 1:N:0:33
AAAGTACACAGTTTGGATTACACATTTGATTACCGGATGCGATGGAAGGACCAATACCTGTCTCTGCATTAATACATGCTGCCACGTTAGTTGTATGTGGAATAATATTAGGTAGTTTTGTATTTTGATGTTTTGAATTTTGATTTAGCTATTTTTATAGTATAATTTGTTGAGCAGTTGGAATAATAGTGTTAATGAGTCTATGTGTTTTTTATCGGTATATAGCATTTAGTACAATATGTCAAATAAGTTTTTCATTTTTTTGTTGTCTTTGTTTAGATCTTTATCTAGGCTGTCTATTTTTTTGTTATCATATGTTTTACAAGGCATCATTGTTTATAGTAATAGGAATATGAATACATATATTTTTTGGTTTACAGGATTTAAGATGTTATTTTTTTATATATTTTTGTGGTTGTATTTTAGCAAG
>M01075:27:000000000-A4DAU:1:1101:7816:8639 1:N:0:33
AAAGTACACAGTTTGGATTACACATTTGATTACCGGATGCGATGGAAGGACCAATACCTGTCTCTGCATTAATACATGCTGCCACGTTAGTTGTATGTGGAATAATATTAGGTAGTTTTGTATTTTGATGTTTTGAATTTTGATTTAGCTATTTTTATAGTATAATTTGTTGAGCAGTTGGAATAATAGTGCTAATGAGTCTATGTGTTTTTTATCGGTATATAGCATTTAGTACAATATGTCAAAGAAGTTTTTCATTTTTTTGTTGTCTTTGTTTAGATCTTTATCTAGGCTGTCTATTTTTTTGTTATCATATGTTTTACAAGGCATCATTGTTTATAGTAATAGGAATATGAATACATATATTTTTTGGTTTACAGGATTTAAGATGTTATTTTTTTATATATTTTTGTGGTTGTATTTTAGCAAG
>M01075:27:000000000-A4DAU:1:1101:21273:8649 1:N:0:33
AGAGTACACAGTTTGGGTTACACATTTGATTACCGGATGCGATGGAAGGACCAATACCTGTCTCTGCATTAATACATGCTGCCACGTTAGTTGTATGTGGAATAATATTAGGTAGTTTTGTATTTTGATGTTTTGAATTTTGATTTAGCTATTTTTATAGTATAATTTGTTGAGCAGTTGGAATAATAGTGTTAATGAGTCTATGTGTTTTTTATCGGTATATAGCATTTAGTACAATATGTCAAATAAGTTTTTCATTTTTTTGTTGTCTTTGTTTAGATCTTTATCTAGGCTGTCTATTTTTTTGTTATCATATGTTTTACAAGGCATCATTGTTTATAGTAATAGGAATATGAATACATATATTTTTTGGTTTACAGGATTTAAGATGTTATTTTTTTATATATTTTTGTGGTTGTATCTTGGCAAG
>M01075:27:000000000-A4DAU:1:1101:23537:8703 1:N:0:33
AGAGTACACAGTTTGGATTACACATTTGATTACCGGATGCGATGGAAGGACCAATACCTGTCTCTGCATTAATACATGCTGCCACGTTAGTTGTATGTGGAATAATATTAGGTAGTTTTGTATTTTGATGTTTTGAATTTTGATTTAGCTATTTTTATAGTATAATTTGTTGAGCAGTTGGAATAATAGTGTTAATGAGTCTATGTGTTTTTTATACGGTATATAGCATTTAGTACAATATGTCAAATAAGTTTTTCATTTTTTTGTTGTCTTTGTTTAGATCTTTATCTAGGCTGTCTATTTTTTTGTTATCATATGTTTTACAAGGCATCATTGTTTATAGTAATAGGAATATGAATACATATATTTTTTGGTTTACAGGATTTAAGATGTTATTTTTTTATATATTTTTGTGGTTGTATTTAGCAAG
>M01075:27:000000000-A4DAU:1:1101:7159:8749 1:N:0:33
AGAGTACACAGTTTGGATTACACATTTGATTACCGGATGCGATGGAAGGACCAATACCTGTCTCTGCATTAATACATGCTGCCACGTTAGTTGTATGTGGAATAATATTAGGTAGTTTTGTATTTTGATGTTTTGAATTTTGATTTAGCTATTTTTATAGTATAATTTGTTGAGCAGTTGGAATAATAGTGTTAATGAGTCTATGTGTTTTTTATCGGTATATAGCATTTAGTACAATATGTCAAATAAGTTTTTCATTTTTTTGTTGTCTTTGTTTAGATCTTTATCTAGGCTGTCTATTTTTTTGTTATCATATGTTTTACAAGGCATCATTGTTTATAGTAATAGGAATATGAATACATATATTTTTTGGTTTACAGGATTTAAGATGTTATTTTTTTATATATTTTTGTGGTTGTATTTTAGCAAG
>M01075:27:000000000-A4DAU:1:1101:7174:8760 1:N:0:33
AGAGTACACAGTTTGGATTACACATTTGATTACCGGATGCGATGGAAGGACCAATACCTGTCTCTGCATTAATACATGCTGCCACGTTAGTTGTATGTGGAATAATATTAGGTAGTTTTGTATTTTGATGTTTTGAATTTTGATTTAGCTATTTTTATAGTATAATTTGTTGAGCAGTTGGAATAATAGTGTTAATGAGTCTATGTGTTTTTTATCGGTATATAGCATTTAGTACAATATGTCAAATAAGTTTTTCATTTTTTTGTTGTCTTTGTTTAGATCTTTATCTAGGCTGTCTATTTTTTTGTTATCATATGTTTTACAAGGCATCATTGTTTATAGTAATAGGAATATGAATACATATATTTTTTGGTTTACAGGATTTAAGATGTTATTTTTTTATATATTTTTGTGGTTGTATTTTAGCAAG
>M01075:27:000000000-A4DAU:1:1101:25650:8763 1:N:0:33
AAAGTACACAGTTTGGATTGCACATTTGATTACCGGATGCGATGGAAGGACCAATACCTGTCTCTGCATTAATACATGCTGCCACGTTAGTTGTATGTGGAATAATATTAGGTAGTTTTGTATTTTGATGTTTTGAATTTTGATTTAGCTATTTTTATAGTATAATTTGTTGAGCAGTTGGAATAATAGTGTTAATGAGTCTATGTGTTTTTTATCGGTATATAGCATTTAGTACAATATGTCAAATAAGTTTTTCATTTTTTTGTTGTCTTTGTTTAGATCTTTATCTAGGCTGTCTATTTTTTTGTTATCATATGTTTCACAAGGCATCATTGGTTATAGTAATAGGAATATGAATACATATATTTTTTGGTTTACAGGATTTAAGATGTTATTTTTTTATATATTTTTGTGGTTGTATTTTAGCAAG
>M01075:27:000000000-A4DAU:1:1101:25641:8778 1:N:0:33
AAAGTACACAGTTTGGATTGCACATTTGATTACCGGATGCGATGGAAGGACCAATACCTGTCTCTGCATTAATACATGCTGCCACGTTAGTTGTATGTGGAATAATATTAGGTAGTTTTGTATTTTGATGTTTTGAATTTTGATTTAGCTATTTTTATAGTATAATTTGTTGAGCAGTTGGAATAATAGTGTTAATGAGTCTATGTGTTTTTTATCGGTATATAGCATTTAGTACAATATGTCAAATAAGTTTTTCATTTTTTTGTTGTCTTTGTTTAGATCTTTATCTAGGCTGTCTATTTTTTTGTTATCATATGTTTCACAAGGCATCATTGGTTATAGTAATAGGAATATGAATACATATATTTTTTGGTTTACAGGATTTAAGATGTTATTTTTTTATATATTTTTGTGGTTGTATTTTAGCAAG
>M01075:27:000000000-A4DAU:1:1101:4768:8805 1:N:0:33
AAAGTACACAGTTTGGATTGCACATTTGATTACCGGATGCGATGGAAGGACCAATACCTGTCTCTGCATTAATACATGCTGCCACGTTAGTTGTATGTGGAATAATATTAGGTAGTTTTGTATTTTGATGTTTTGAATTTTGATTTAGCTATTTTTATAGTATAATTTGTTGAGCAGTTGGAATAATAGTGTTAATGAGTCTATGTGTTTTTTATCGGTATATAGCATTTAGTACAATATGTCAAATAAGTTTTTCATTTTTTTGTTGTCTTTGTTTAGATCTTTATCTAGGCTGTCTATTTTTTTGTTATCATATGTTTTACAAGGCATCATTGTTTATAGTAATAGGAATATGAATACATATATTTTTTGGTTTACAGGATTTAAGATGTTATTTTTTTATATATTTTTGTGGTTGTATTTTAGCAAG
>M01075:27:000000000-A4DAU:1:1101:14677:8838 1:N:0:33
AAAGTACACAGTTTGGGTTGCACATTTGATTACCGGATGCGATGGAAGGACCAATACCTGTCTCTGCATTAATACATGCTGCCACGTTAGTTGTATGTGGAATAATATTAGGTAGTTTTGTATTTTGATGTTTTGAATTTTGATTTAGCTATTTTTATAGTATAATTTGTTGAGCAGTTGGAATAATAGTGTTAATGAGTCTATGTGTTTTTTATCGGTATATAGCATTTAGTACAATATGTCAAATAAGTTTTTCATTTTTTTGTTGTCTTTGTTTAGATCTTTATCTAGGCTGTCTATTTTTTTGTTATCATATGTTTTACAAGGCATCATTGTTTATAGTAATAGGAATATGAATACATATATTTTTTGGTTTACAGGATTTAAGATGTTATTTTTTTATATATTTTTGTGGTTGTATTCTAGCAAG
>M01075:27:000000000-A4DAU:1:1101:13307:8842 1:N:0:33
AAAGTACACAGTTTGGATTACACATTTGATTACCGGATGCGATGGAAGGACCAATACCTGTCTCTGCATTAATACATGCTGCCACGTTAGTTGTATGTGGAATAATATTAGGTAGTTTTGTATTTTGATGTTTTGAATTTTGATTTAGCTATTTTTATAGTATAATTTGTTGAGCAGTTGGAATAATAGTGTTAATGAGTCTATGTGTTTTTTATCGGTATATAGCATTTAGTACAATATGTCAAATAAGTTTTTCATTTTTTTGTTGTCTTTGTTTAGATCTTTATCTAGGCTGTCTATTTTTTTGTTATCATATGTTTTACAAGGCATCATTGTTTATAGTAATAGGAATATGAATACATATATTTTTTGGTTTACAGGATTTAAGATGTTATTTTTTTATATATTTTTGTGGTTGTATTTTAGCAAG
>M01075:27:000000000-A4DAU:1:1101:4476:8872 1:N:0:33
AAAGTACACAGTTTGGGTTACACATTTGATTACCGGATGCGATGGAGGGACCAATACCTGTCTCTGCGTTAATACATGCTGCCACGTTAGTTGTATGTGGAATAATATTAGGTAGTTTTGTATTTTGATGTTTTGAATTTTGATTTAGCTATTTTTATAGTATAATTTGTTGAGCAGTTGGAATAATAGTGTTAATGAGTCTATGTGTTTTTTATAACGGTATATAGCATTTAGTACAATATGTCAAATAAGTTTTTCATTTTTTTGTTGTCTTTGTTTAGATCTTTATCTAGGCTGTCTATTTTTTTGTTATCATATGTTTTACAAGGCATCATTGTTTATAGTAATAGGAATATGAATACATATATTTTTTGGTTTACAGGATTTAAGATGTTATTTTTTTATATATTTTTGTGGTTGTATTTTAGCA
>M01075:27:000000000-A4DAU:1:1101:4492:8880 1:N:0:33
AAAGTACACAGTTTGGGTTACACATTTGATTACCGGATGCGATGGAGGGACCAATACCTGTCTCTGCGTTAATACATGCTGCCACGTTAGTTGTATGTGGAATAATATTAGGTAGTTTTGTATTTTGATGTTTTGAATTTTGATTTAGCTATTTTTATAGTATAATTTGTTGAGCAGTTGGAATAATAGTGTTAATGAGTCTATGTGTTTTTTATAACGGTATATAGCATTTAGTACAATATGTCAAATAAGTTTTTCATTTTTTTGTTGTCTTTGTTTAGATCTTTATCTAGGCTGTCTATTTTTTTGTTATCATATGTTTTACAAGGCATCATTGTTTATAGTAATAGGAATATGAATACATATATTTTTTGGTTTACAGGATTTAAGATGTTATTTTTTTATATATTTTTGTGGTTGTATTTTAGCA
>M01075:27:000000000-A4DAU:1:1101:26471:8958 1:N:0:33
AGAGTACACAGTTTGGGTTACACATTTGATTACCGGATGCGATGGAAGGACCAATACCTGTCTCTGCATTAATACATGCTGCCACGTTAGTTGTATGTGGAATAATATTAGGTAGTTTTGTATTTTGATGTTTTGAATTTTGATTTAGCTATTTTTATAGTATAATTTGTTGAGCAGTTGGAATAATAGTGTTAATGAGTCTATGTGTTTTTTATCGGTATATAGCATTTAGTACAATATGTCAAATAAGTTTTTCATTTTTTTGTTGTCTTTGTTTAGATCTTTATCTAGGCTGTCTATTTTTTTGTTATCATATGTTTTACAAGGCATCATTGTTTATAGTAATAGGAATATGAATACATATATTTTTTGGTTTACAGGATTTAAGATGTTATTTTTTTATATATTTTTGTGGTTGTATTTTAGCAAG
>M01075:27:000000000-A4DAU:1:1101:3847:9054 1:N:0:33
AAAGTACACGGTTTGGGTTACACATTTGATTACCGGATGCGATGGAAGGACCAATACCTGTCTCTGCATTAATACATGCTGCCACGTTAGTTGTATGTGGAATAATATTAGGTAGTTTTGTATTTTGATGTTTTGAATTTTGATTTAGCTATTTTTATAGTATAATTTGTTGAGCAGTTGGAATAATAGTGTTAATGAGTCTATGTGTTTTTTATACGGTATATAGCATTTAGTACAATATGTCAAATAAGTTTTTCATTTTTTTGTTGTCTTTGTTTAGATCTTTATCTAGGCTGTCTATTTTTTGTTATCATATGTTTTACAAGGCATCATTGTTTATAGTAATAGGAATATGAATACATATATTTTTTGGTTTACAGGATTTAAGATGTTATTTTTTTATATATTTTTGTGGTTGTATTTTAGCAAG
>M01075:27:000000000-A4DAU:1:1101:15711:9072 1:N:0:33
AGAGTACACAGTTTGGATTGCACATTTGATTACCGGATGCGATGGAAGGACCAATACCTGTCTCTGCATTAATACATGCTGCCACGTTAGTTGTATGTGGAATAATATTAGGTAGTTTTGTATTTTGATGTTTTGAATTTTGATTTAGCTATTTTTATAGTATAATTTGTTGAGCAGTTGGAATAATAGTGTTAATGAGTCTATGTGTTTTTTATCGGTATATAGCATTTAGTACAATATGCCAAATAAGTTTTTCATTTTTTTGTTGTCTTTGTTTAGATCTTTATCTAGGCTGTCTATTTTTTTGTTATCATATGTTTTACAAGGCATCATTGTTTATAGTAATAGGAATATGAATACATATATTTTTTGGTTTACAGGATTTAAGATGTTATTTTTTTATATATTTTTGTGGTTGTATTTTAGCAAG
>M01075:27:000000000-A4DAU:1:1101:15697:9085 1:N:0:33
AGAGTACACAGTTTGGATTGCACATTTGATTACCGGATGCGATGGAAGGACCAATACCTGTCTCTGCATTAATACATGCTGCCACGTTAGTTGTATGTGGAATAATATTAGGTAGTTTTGTATTTTGATGTTTTGAATTTTGATTTAGCTATTTTTATAGTATAATTTGTTGAGCAGTTGGAATAATAGTGTTAATGAGTCTATGTGTTTTTTATCGGTATATAGCATTTAGTACAATATGCCAAATAAGTTTTTCATTTTTTTGTTGTCTTTGTTTAGATCTTTATCTAGGCTGTCTATTTTTTTGTTATCATATGTTTTACAAGGCATCATTGTTTATAGTAATAGGAATATGAATACATATATTTTTTGGTTTACAGGATTTAAGATGTTATTTTTTTATATATTTTTGTGGTTGTATTTTAGCAAG
>M01075:27:000000000-A4DAU:1:1101:14380:9139 1:N:0:33
AAAGTACACAGTTTGGATTACACATTTGATTACCGGATGCGATGGAAGGACCAATACCTGTCTCTGCATTAATACATGCTGCCACGTTAGTTGTATGTGGAATAATATTAGGTAGTTTTGTATTTTGATGTTTTGAATTTTGATTTAGCTATTTTTATAGTATAATTTGTTGAGCAGTTGGAATAATAGTGTTAATGAGTCTATGTGTTTTTTATCGGTATATAGCATTTAGTACAATATGTCAAATAAGTTTTTCATTTTTTTGTTGTCTTTGTTTAGATCTTCATCTAGGCTGTCTATCTTTTTATTATCATATGTTTTACAAGGCATCATTGTTTATAGTAATAGGAATATGAATACATATATTTTTTGGTTTACAGGATTTAAGATGTTATTTTTTTATATATTTTTGTGGTTGTATTTTAGCAAG
>M01075:27:000000000-A4DAU:1:1101:27034:9243 1:N:0:33
AAAGTACACAGTTTGGATTGCACATTTGATTACCGGATGCGATGGAAGGACCAATACCTGTCTCTGCATTAATACATGCTGCCACGTTAGTTGTGTGTGGAATAATATTAGGTAGTTTTGTATTTTGATGTTTTGAATTTTGATTTAGCTATTTTTATAGTATAATTTGTTGAGCAGTTGGAATAATAGTGTTAATGAGTCTATGTGTTTTTTATCGGTATATAGCATTTAGTACAATATGTCAAATAAGTTTTTCATTTTTTTGTTGTCTTTGTTTAGATCTTTATCTAGGCTGTCTATTTTTTTGTTATCATATGTTTTACAAGGCATCATTGTTTATAGTAATAGGAATATGAATACATATATTTTTTGGTTTACAGGATTTAAGATGTTATTTTTTTATATATTTTTGTGGTTGTATTTTAGCAAG
>M01075:27:000000000-A4DAU:1:1101:19146:9259 1:N:0:33
AAAGTACACAGTTTGGATTACATATTTGATTACCGGATGCGATGGAAGGACCAATACCTGTCTCTGCATTAATACATGCTGCCACGTTAGTTGTATGTGGAATAATATTAGGTAGTTTTGTATTTTGATGTTTTGAATTTTGATTTAGCTATTTTTATAGTATAATTTGTTGAGCAGTTGGAATAATAGTGTTAATGAGTCTATGTGTTTTTTATCGGTATATAGCATTTAGTACAATATGTCAAATAAGTTTTTCATTTTTTTGTTGTCTTTGTTTAGATCTTTATCTAGGCTGTCTATTTTTTTGTTATCATATGTTTTACAAGGCATCATTGTTTATAGTAATAGGAATATGAATACATATATTTTTTGGTTTACAGGATTTAAGATGTTATTTTTTTATATATTTTTGTGGTTGTATTTTAGCAAG
>M01075:27:000000000-A4DAU:1:1101:18089:9261 1:N:0:33
AGAGTACACAGTTTGGATTACACATTTGATTACCGGATGCGATGGAAGGACCAATACCTGTCTCTGCATTAATACATGCTGCCACGTTAGTTGTATGTGGAATAATATTAGGTAGTTTTGTATTTTGATGTTTTGAATTTTGATTTAGCTATTTTTATAGTATAATTTGTTGAGCAGTTGGAATAATAGTGTTAATGAGTCTATGTGTTTTTTATCGGTATATAGCATTTAGTACAATATGTCAAATAAGTTTTTCATTTTTTTGTTGTCTTTGTTTAGATCTTTATCTAGGCTGACTATTTTTTTGTTATCATATGTTTTACAAGGCATCATTGTTTATAGTAATAGGAATATGAATACATATATTTTTTGGTTTACAGGATTTAAGATGTTATTTTTTTATATATTTTTGTGGTTGTATTTTAGCAAG
>M01075:27:000000000-A4DAU:1:1101:9905:9319 1:N:0:33
AAAGTACACAGTTTGGATTGCACATTTGATTACCGGATGCGATGGAAGGACCAATACCTGTCTCTGCATTAATACATGCTGCCACGTTAGTTGTATGTGGAATAATATTAGGTAGTTTTGTATTTTGATGTTTTGAATTTTGATTTAGCTATTTTTATAGTATAATTTGTTGAGCAGTTGGAATAATAGTGTTAATGAGTCTATGTGTTTTTTATCGGTATATAGCATTTAGTACAATATGTCAAATAAGTTTTTCATTTTTTTGTTGTCTTTGTTTAGATCTTTATCTAGGCTGTCTATTTTTTTGTTATCATATGTTTTACAAGGCATCATTGTTTATAGTAATAGGAATATGAATACATATATTTTTTGGTTTACAGGATTTAAGATGTTATTTTTTTATATATTTTTGTGGTTGTATTTTAGCAAG
>M01075:27:000000000-A4DAU:1:1101:4639:9332 1:N:0:33
AAAGTACACAGTTTGGGCTGCACATTTGATTACCGGATGCGATGGAAGGACCAATACCTGTCTCTGCATTAATACATGCTGCCACGTTAGTTGTATGTGGAATAATATTAGGTAGTTTTGTATTTTGATGTTTTGAATTTTGATTTAGCTATTTTTATAGTATAATTTGTTGAGCAGTTGGAATAATAGTGTTAATGAGTCTATGTGTTTTTTATCGGTATATAGCATTTAGTACAATATGTCAAATAAGTTTTTCATTTTTTTGTTGTCTTTGTTTAGATCTTTATCTAGGCTGTCTATTTTTTTGTTATCATATGTTTTACAAGGCATCATTGTTTATAGTAATAGGAATATGAATACATATATTTTTTGGTTTACAGGATTTAAGATGTTATTTTTTTATATATTTTTGTGGTTGTATCTTGGCAAG
>M01075:27:000000000-A4DAU:1:1101:12954:9332 1:N:0:33
AGAGTACACAGTTTGGGTTACACATTTGATTACCGGATGCGATGGAAGGACCAATACCTGTCTCTGCATTAATACATGCTGCCACGTTAGTTGTATGTGGAATAATATTAGGTAGTTTTGTATTTTGATGTTTTGAATTTTGATTTAGCTATTTTTATAGTATAATTTGTTGAGCAGTTGGAATAATAGTGTTAATGAGTCCATGTGTTTTTTATCGGTATATAGCATTTAGTACAATATGTCAAATAAGTTTTTCGTTTTTTTGTTGTCTTTGTTTAGATCTTTATCTAGGCTGTCTATTTTTTTGTTATCATATGTTTTACAAGGCATCATTGTTTATAGTAATAGGAATATGAATACATATATTTTTTGGTTTACAGGATTTAAGATGTTATTTTTTTATATATTTTTGTGGTTGTATCTTAGCAAG
>M01075:27:000000000-A4DAU:1:1101:10098:9340 1:N:0:33
AAAGTACACAGTTTGGATTACATATTTGATTACCGGATGCGATGGAAGGACCAATACCTGTCTCTGCATTAATACATGCTGCCACGTTAGTTGTATGTGGAATAATATTAGGTAGTTTTGTATTTTGATGTTTTGAATTTTGATTTAGCTATTTTTATAGTATAATTTGTTGAGCAGTTGGAATAATAGTGTTAATGAGTCTATGTGTTTTTTATCGGTATATAGCATTTAGTACAATATGTCAAATAAGTTTTTCATTTTTTTGTTGTCTTTGTTTAGATCTTTATCTAGGCTGTCTATTTTTTTGTTATCATATGTTTTACAAGGCATCATTGTTTATAGTAATAGGAATATGAATACATATATTTTTTGGTTTACAGGATTTAAGATGTTATTTTTTTATATATTTTTGTGGTTGTATTTTAGCAAG
>M01075:27:000000000-A4DAU:1:1101:12736:9343 1:N:0:33
AAAGTACACAGTTTGGATTACACATTTGATTACCGGATGCGATGGAAGGACCAATACCTGTCTCTGCATTAATACATGCTGCCACGTTAGTTGTATGTGGAATAATATTAGGTAGTTTTGTATTTTGATGTTTTGAATTTTGATTTAGCTATTTTTATAGTATAATTTGTTGAGCAGTTGGAATAATAGTGTTAATGAGTCTATGTGTTTTTTATCGGTATATAACATTTAGTACAATATGTCAAATAAGTTTTTCATTTTTTTGTTGTCTTTGTTTAGATCTTTATCTAGGCTGTCTATTTTTTTGTTATCATATGTTTTACAAGGCATCATTGTTTATAGTAATAGGAATATGAATACATATATTTTTTGGTTTACAGGATTTAAGATGTTATTTTTTTATATATTTTTGTGGTTGTATCTTAGCAAG
>M01075:27:000000000-A4DAU:1:1101:20207:9448 1:N:0:33
AAAGTACACAGTTTGGATTACATATTTGATTACCGGATGCGATGGAAGGACCAATACCTGTCTCTGCATTAATACATGCTGCCACGTTAGTTGTATGTGGAATAATATTAGGTAGTTTTGTATTTTGATGTTTTGAATTTTGATTTAGCTATTTTTATAGTATAATTTGTTGAGCAGTTGGAATAATAGTGTTAATGAGTCTATGTGTTTTTTATCGGTATATAGCATTTAGTACAATATGTCAAATAAGTTTTTCATTTTTTTGTTGTCTTTGTTTAGATCTTTATCTAGGCTGTCTATTTTTTTGTTATCATATGTTTTACAAGGCATCATTGTTTATAGTAATAGGAATATGAATACATATATTTTTTGGTTTACAGGATTTAAGATGTTATTTTTTTATATATTTTTGTGGTTGTATTTTAGCAAG
>M01075:27:000000000-A4DAU:1:1101:11158:9480 1:N:0:33
AGAGTACACAGTTTGGATTACACATTTGATTACCGGATGCGATGGAAGGACCAATACCTGTCTCTGCATTAATACATGCTGCCACGTTAGTTGTATGTGGAATAATATTAGGTAGTTTTGTATTTTGATGTTTTGAATTTTGATTTAGCTATTTTTATAGTATAATTTGTTGAGCAGTTGGAATAATAGTGTTAATGAGTCTATGTGTTTTTTATCGGTATATAGCATTTAGTACAATATGTCAAATAAGTTTTTCATTTTTTTGTTGTCTTTGTTTAGATCTTTATCTAGGCTGTCTATTTTTTTGTTATCATATGTTTTACAAGGCATCATTGTTTATAGTAATAGGAATATGAATACATATATTTTTTGGTTTACAGGATTTAAGATGTTATTTTTTTATATACTTTTGTGGTTGTATTTTAGCAAG
>M01075:27:000000000-A4DAU:1:1101:9903:9623 1:N:0:33
AGAGTACACAGTTTGGATTACATATTTGATTACCGGATGCGATGGAAGGACCAATACCTGTCTCTGCATTAATACATGCTGCCACGTTAGTTGTATGTGGAATAATATTAGGTAGTTTTGTATTTTGATGTTTTGAATTTTGATTTAGCTATTTTTATAGTATAATTTGTTGAGCAGTTGGAATAATAGTGTTAATGAGTCTATGTGTTTTTTATCGGTATATAGCATTTAGTACAATATGTCAAATAAGTTTTTCATTTTTTTGTTGTCTTTGTTTAGATCTTTATCTAGGCTGTCTATTTTTTTGTTATCATATGTTTTACAAGGCATCATTGTTTATAGTAATAGGAATATGAATACATATATTTTTTGGTTTACAGGATTTAAGATGTTATTTTTTTATATATTTTTGTGGTTGTATTTTAGCAAG
>M01075:27:000000000-A4DAU:1:1101:18976:9720 1:N:0:33
AAAGTACACAGTTTGGGTTACACATTTGATTACCGGATGCGATGGAAGGACCAATACCTGTCTCTGCATTAATACATGCTGCCACGTTAGTTGTATGTGGAATAATATTAGGTAGTTTTGTATTTTGATGTTTTGAATTTTGATTTAGCTATTTTTATAGTATAATTTGTTGAGCAGTTGGAATAATAGTGTTAATGAGTCTATGTGTTTTTTATCGGTATATAGCATTTAGTACAATATGTCAAATAAGTTTTTCATTTTTTTGTTGTCTTTGTTTAGATCTTTATCTAGGCTGTCTATTTTTTTGTTATCATATGTTTTACAAGGCATCATTGTTTATAGTAATAGGAATATGAATACATATATTTTTTGGTTTACAGGATTTAAGATGTTATTTTTTTATATATTTTTGTGGTTGTATTTTAGCAAG
>M01075:27:000000000-A4DAU:1:1101:13335:9754 1:N:0:33
AAAGTACACAGTTTGGATTACACATTTGATTACCGGATGCGATGGAAGGACCAATACCTGTCTCTGCATTAATACATGCTGCCACGTTAGTTGTATGTGGAATAATATTAGGTAGTTTTGTATTTTGATGTTTTGAATTTTGATTTAGCTATTTTTATAGTATAATTTGTTGAGCAGTTGGAATAATAGTGTTAATGAGTCTATGTGTTTTTTATCGGTATATAGCATTTAGTACAATATGTCAAATAAGTTTTTCATTTTTTTGTTGTCTTTGTTTAGATCTTTATCTAGGCTGTCTATTTTTTTGTTATCATATGTTTTACAAGGCATCATTGTTTATAGTAATAGGAATATGAATACATATATTTTTTGGTTTACAGGATTTAAGATGTTATTTTTTTATATATTTTTGTGGTTGTATTTTGGCAAG
>M01075:27:000000000-A4DAU:1:1101:10313:9797 1:N:0:33
AAAGTACACAGTTTGGGTTGCACATTTGATTACCGGATGCGATGGAAGGACCAATACCTGTCTCTGCATTAATACATGCTGCCACGTTAGTTGTATGTGGAATAATATTAGGTAGTTTTGTATTTTGATGTTTTGAATTTTGATTTAGCTATTTTTATAGTATAATTTGTTGAGCGGTTGGAATAATAGTGTTAATGAGTCTATGTGTTTTTTATCGGTATATAGCATTTAGTACAATATGTCAAATAAGTTTTTCATTTTTTTGTTGTCTTTGTTTAGATCTCTATCTAGGCTGTCTATTTTTTTGTTATCATATGTTTTACAAGGCATCATTGTTTATAGTAATAGGAATATGAATACATATATTTTTTGGTTTACAGGATTTAAGATGTTATTTTTTTATATATTTTTGTGGTTGTATCTTGGCAAG
>M01075:27:000000000-A4DAU:1:1101:20382:9813 1:N:0:33
AGAGTACACAGTTTGGGTTACACATTTGATTACCGGATGCGATGGAAGGACCAATACCTGTCTCTGCATTAATACATGCTGCCACGTTAGTTGTATGTGGAATAATATTAGGTAGTTTTGTATTTTGATGTTTTGAATTTTGATTTAGCTATTTTTATAGTATAATTTGTTGAGCAGTTGGAATAATAGTGTTAATGAGTCTATGTGTTTTTTATCGGTATATAGCATTTAGTACAATATGTCAAATAAGTTTTTCATTTTTTTGTTGTCTTTGTTTAGATCTTTATCTAGGCTGTCTATTTTTTTGTTATCATATGTTTTACAAGGCATCATTGTTTATAGTAATAGGAATATGAATACATATATTTTTTGGTTTACAGGATTTAAGATGTTATTTTTTTATATATTTTTGTGGTTGTATTTTAGCAAG
>M01075:27:000000000-A4DAU:1:1101:18858:9869 1:N:0:33
AAAGTACACAGTTTGGATTGCACATTTGATTACCGGATGCGATGGAAGGACCAATACCTGTCTCTGCATTAATACATGCTGCCACGTTAGTTGTATGTGGAATAATATTAGGTAGTTTTGTATTTTGATGTTTTGAATTTTGATTTAGCTATTTTTATAGTATAATTTGTTGAGCAGTTGGAATAATAGTGTTAATGAGTCTATGTGTTTTTTATCGGTATATAGCATTTAGTACAATATGTCAAATAAGTTTTTCATTTTTTTGTTGTCTTTGTTTAGATCTTTATCTAGGCTGTCTATTTTTTTGTTATCATATGTTTTACAAGGCATCATTGTTTATAGTAATAGGAATATGAATACATATATTTTTTGGTTTACAGGATTTAAGATGTTATTTTTTTATATATTTTTGTGGTTGTATTTTAGCAAG
>M01075:27:000000000-A4DAU:1:1101:24555:9879 1:N:0:33
AAAGTACACAGTTTGGGTTGCATATTTGATTACCGGATGCGATGGAAGGACCAATACCTGTCTCTGCATTAATACATGCTGCCACGTTAGTTGTATGTGGAATAATATTAGGTAGTTTTGTATTTTGATGTTTTGAATTTTGATTTAGCTATTTTTATAGTATAATTTGTTGAGCAGTTGGAATAATAGTGTTAATGAGTCTATGTGTTTTTTATCGGTATATAGCATTTAGTACAATATGTCAAATAAGTTTTTCATTTTTTTGTTGTCTTTGTTTAGATCTTTATCTAGGCTGTCTATTTTTTTGTTATCATATGTTTTACAAGGCATCATTGTTTATAGTAATAGGAATATGAATACATATATTTTTTGGTTTACAGGATTTAAGATGCTATTTTTTTATATATTTTTGTGGTTGTATTTTAGCAAG
>M01075:27:000000000-A4DAU:1:1101:16461:9883 1:N:0:33
AAAGTACACAGTTTGGATTGCACATTTGATTACCGGATGCGATGGAAGGACCAATACCTGTCTCTGCATTAATACATGCTGCCACGTTAGTTGTATGTGGAATAATATTAGGTAGTTTTGTATTTTGATGTTTTGAATTTTGATTTAGCTATTTTTATAGTATAATTTGTTGAGCAGTTGGAATAATAGTGTTAATGAGTCTATGTGTTTTTTATCGGTATATAGCATTTAGTACAATATGTCAAATAAGTTTTTCATTTTTTTGTTGTCTTTGTTTAGATCTTTATCTAGGCTGTCTATTTTTTTGTTATCATATGTTTTACAAGGCATCATTGTTTATAGTAATAGGAATATGAATACATATATTTTTTGGTTTACAGGATTTAAGATGTTATTTTTTTATATATTTTTGTGGTTGTATTTTAGCAAG
>M01075:27:000000000-A4DAU:1:1101:5585:9889 1:N:0:33
AAAGTACACAGTTTGGATTACATATCTGATTACCGGATGCGATGGAAGGACCAATACCTGTCTCTGCATTAATACACGCTGCCACGTTAGTTGTATGTGGAATAATATTAGGTAGTTTTGTATTTTGATGTTTTGAATTTTGATTTAGCTATTTTTATAGTATAATTTGTTGAGCAGTTGGAATAATAGTGTTAATGAGTCTATGTGTTTTTTATCGGTATATAGCATTTAGTACAATATGTCAAATAAGTTTTTCATTTTTTTGTTGTCTTTGTTTAGATCTTTATCTAGGCTGTCTATTTTTTTGTTATCATATGTTTTACAAGGCATCATTGTTTATAGTAATAGGAATATGAATACATATATTTTTTGGTTTACAGGATTTAAGATGTTATTTTTTTATATATTTTTGTGGTTGTATTTTAGCAAG
>M01075:27:000000000-A4DAU:1:1101:27030:9991 1:N:0:33
AGAGTACACAGTTTGGGTTGCACATTTGATTACCGGATGCGATGGAAGGACCAATACCTGTCTCTGCATTAATACATGCTGCCACGTTAGTTGTATGTGGAATAATATTAGGTAGTTTTGTATTTTGATGTTTTGAATTTTGATTTAGCTATTTTTATAGTATAATTTGTTGAGCAGTTGGAATAATAGTGTTAATGAGTCTATGTGTTTTTTATGGTATATAGCATTTAGTACAATATGTCAAATAAGTTTTTCATTTTTTTGTTGTCTTTGTTTAGATCTTTATCTAGGCTGTCTATTTTTTTGTTATCATATGTTTTACAAGGCATCATTGTTTATAGTAATAGGAATATGAATACATATATTTTTTTGGTTTACAGGATTTAAGATGTTATTTTTTTATATATTTTTGTGGTTGTATTTTAGCAAG
>M01075:27:000000000-A4DAU:1:1101:27513:10003 1:N:0:33
AGAGTACACAGTTTGGGTTACACATTTGATTACCGGATGCGATGGAAGGACCAATACCCGTCTCTGCATTAATACATGCTGCCACGTTAGTTGTATGTGGAATAATATTAGGTAGTTTTGTATTTTGATGTTTTGAATTTTGATTTAGCTATTTTTATAGTATAATTTGTTGAGCAGTTGGAATAATAGTGTTAATGAGTCTATGTGTTTTTTATCGGTATATAGCATTTAGTACAATATGTCAAATAAGTTTTTCATTTTTTTGTTGTCTTTGTTTAGATCTTTATCTAGGCTGTCTATTTTTTTGTTATCATATGTTTTACAAGGCATCATTGTTTATAGTAATAGGAATATGAATACATATATTTTTTGGTTTACAGGATTTAAGATGTTATTTTTTTATATATTTTTGTGGTTGTATTTTAGCAAG
>M01075:27:000000000-A4DAU:1:1101:12387:10005 1:N:0:33
AAAGTACACAGTTTGGGTTACACATTTGATTACCGGATGCGATGGAAGGACCAATACCTGTCTCTGCATTAATACATGCTGCCACGTTAGTTGTATGTGGAATAATATTAGGTAGTTTTGTATTTTGATGTTTTGAATTTTGATTTAGCTATTTTTATAGTATAATTTGTTGAGCAGTTGGAATAATAGTGTTAATGAGTCTATGTGTTTTTTATCGGTATATAGCATTTAGTACAATATGTCAAATAAGTTTTTCATTTTTTTGTTGTCTTTGTTTAGATCTTTATCTAGGCTGTCTATTTTTTTGTTATCATATGTTTTACAAGGCATCATTGTTTATAGTAATAGGAATATGAATACATATATTTTTTGGTTTACAGGATTTAAGATGTTATTTTTTTATATATTTTTGTGGTTGTATTTTAGCAAG
>M01075:27:000000000-A4DAU:1:1101:10134:10017 1:N:0:33
AAAGTACACAGTTTGGATTGCACATTTGATTACCGGATGCGATGGAAGGACCAATACCTGTCTCTGCATTAATACATGCTGCCACGTTAGTTGTATGTGGAATAATATTAGGTAGTTTTGTATTTTGATGTTTTGAATTTTGATTTAGCTATTTTTATAGTATAATTTGTTGAGCAGTTGGAATAATAGTGTTAATGAGTCTATGTGTTTTTTATCGGTATATAGCATTTAGTACAATATGTCAAATAAGTTTTTCATTTTTTTGTTGTCTTTGTTTAGATCTTTATCTAGGCTGTCTATTTTTTTGTTATCATATGTTTTACAAGGCATCATTGTTTATAGTAATAGGAATATGAATACATATATTTTTTGGTTTACAGGATTTAAGATGTTATCTTTTTATATATTTTTGTGATTGTATTTTAGCAAG
>M01075:27:000000000-A4DAU:1:1101:23007:10034 1:N:0:33
AGAGTACACAGTTTGGGTTACACATTTGATTACCGGATGCGATGGAAGGACCAATACCTGTCTCTGCATTAATACATGCTGCCACGTTAGTTGTATGTGGAATAATATTAGGTAGTTTTGTATTTTGATGTTTTGAATTTTGATTTAGCTATTTTTATAGTATAATTTGTTGAGCAGTTGGAATAATAGTGTTAATGAGTCTATGTGTTTTTTATCGGTATATAGCATTTAGTACAATATGTCAAATAAGTTTTTCATTTTTTTGTTGTCTTTGTTTAGATCTTTATCTAGGCTGTCTATTTTTTTGTTATCATATGTTTTACAAGGCATCATTGTTTATAGTAATAGGAATATGAATACATATATTTTTTGGTTTACAGGATTTAAGATGTTATTTTTTTATATATTTTTGTGGTTGTATCTTGGCAAG
>M01075:27:000000000-A4DAU:1:1101:17751:10106 1:N:0:33
AGAGTACACAGTTTGGATTACACATTTGATTACCGGATGCGATGGAAGGACCAATACCTGTCTCTGCATTAATACATGCTGCCACGTTAGTTGTATGTGGAATAATATTAGGTAGTTTTGTATTTTGATGTTTTGAATTTTGATTTAGCTATTTTTATAGTATAATTTGTTGAGCAGTTGGAATAATAGTGTTAATGAGTCTATGTGTTTTTTATCGGTATATAGCATTTAGTACAATATGTCAAATAAGTTTTTCATTTTTTTGTTGTCTTTGTTTAGATCTTTATCTAGGCTGTCTATTTTTTTGTTATCATATGTTTTACAAGGCATCATTGTTTATAGTAATAGGAATATGAATACATATATTTTTTGGTTTACAGGATTTAAGATGTTATTTTTTTATATATTTTTGTGGTTGTATTTTAGCAAG
>M01075:27:000000000-A4DAU:1:1101:23330:10133 1:N:0:33
AAAGTACACAGTTTGGATTACACATTTGATTACCGGATGCGATGGAAGGACCAATACCTGTCTCTGCATTAATACATGCTGCCACGTTAGTTGTATGTGGAATAATATTAGGTAGTTTTGTATTTTGATGTTTTGAATTTTGATTTAGCTATTTTTATAGTATAATTTGTTGAGCAGTTGGAATAATAGTGTTAATGAGTCTATGTGTTTTTTATCGGTATATAGCATTTAGTACAATATGTCAAATAAGTTTTTCATTTTTTTGTTGTCTTTGTTTAGATCTTTATCTAGGCTGTCTATTTTTTTGTTATCATATGTTTTACAAGGCATCATTGTTTATAGTAATAGGAATATGAATACATATATTTTTTGGTTTACAGGATTTAAGATGTTATTTTTTTATATATTTTTGTGGTTGTATTTTAGCAAG
>M01075:27:000000000-A4DAU:1:1101:5867:10133 1:N:0:33
AAAGTACACAGTTTGGATTACATATTTGATTACCGGATGCGATGGAAGGACCAATACCTGTCTCTGCATTAATACATGCTGCCACGTTAGTTGTATGTGGAATAATATTAGGTAGTTTTGTATTTTGATGTTTTGAATTTTGATTTAGCTATTTTTATAGTATAATTTGTTGAGCAGTTGGAATAATAGTGTTAATGAGTCTATGTGTTTTTTATCGGTATATAGCATTTAGTACAATATGTCAAATAAGTTTTTCATTTTTTTGTTGTCTTTGTTTAGATCTTTATCTAGGCTGTCTATTTTTTTGTTATCATATGTTTTACAAGGCATCATTGTTTATAGTAATAGGAATATGAATACATATATTTTTTGGTTTACAGGATTTAAGATGTTATTTTTTTATATATTTTTGTGGTTGTATTTTAGCAAG
>M01075:27:000000000-A4DAU:1:1101:6541:10247 1:N:0:33
AAAGTACACAGTTTGGGTTACACATTTGATTACCGGATGCGATGGAAGGACCAATACCTGTCTCTGCATTAATACATGCTGCCACGTTAGTTGTATGTGGAATAATATTAGGTAGTTTTGTATTTTGATGTTTTGAATTTTGATTTAGCTATTTTTATAGTATAATTTGTTGAGCAGTTGGAATAATAGTGTTAATGAGTCTATGTGTTTTTTATCGGTATATAGCATTTAGTACAATATGTCAAATAAGTTTTTCATTTTTTTGTTGTCTTTGTTTAGATCTTTATCTAGGCTGTCTATTTTTTTGTTATCATATGTTTTACAAGGCATCATTGTTTATAGTAATAGGAATATGAATACATATATTTTTTGGTTTACAGGATTTAAGATGTTATTTTTTTATATATTTTTGTGGTTGTATTTTAGCAAG
>M01075:27:000000000-A4DAU:1:1101:12861:10287 1:N:0:33
AGAGTACACAGTTTGGATTACACATTTGATTACCGGATGCGATGGAAGGACCAATACCTGTCTCTGCATTAATACATGCTGCCACGTTAGTTGTATGTGGAATAATATTAGGTAGTTTTGTATTTTGATGTTTTGAATTTTGATTTAGCTATTTTTATAGTATAATTTGTTGAGCAGTTGGAATAATAGTGTTAATGAGTCTATGTGTTTTTATACGGTATATAGCATTTAGTACAATATGTCAAATAAGTTTTTCATTTTTTTGTTGTCTTTGTTTAGATCTTTATCTAGGCTGTCTATTTTTTTGTTATCATATGTTTTACAAGGCATCATTGTTTATAGTAATAGGAATATGAATACATATATTTTTTGGTTTACAGGATTTAAGATGTTATTTTTTTATATATTTTTGTGGTTGTATTTTAGCAAG
>M01075:27:000000000-A4DAU:1:1101:18839:10326 1:N:0:33
AAAGTACACAGTTTGGATTGCACATTTGATTACCGGATGCGATGGAAGGACCAATACCTGTCTCTGCATTAATACATGCTGCCACGTTAGTTGTATGTGGAATAATATTAGGTAGTTTTGTATTTTGATGTTTTGAATTTTGATTTGGCTATTTTTATAGTATAATTTGTTGAGCAGTTGGAATAATAGTGTTAATGAGTCTATGTGTTTTTTATCGGTATATAGCATTTAGTACAATATGTCAAATAAGTTTTTCATTTTTTTGTTGTCTTTGTTTAGATCTTTATCTAGGCTGTCTATTTTTTTGTTATCATATGTTTTACAAGGCATCATTGTTTATAGTAATAGGAATATGAATACATATATTTTTTGGTTTACAGGATTTAAGATGTTATTTTTTTATATATTTTTGTGGTTGTATCTTAGCAAG
>M01075:27:000000000-A4DAU:1:1101:12005:10414 1:N:0:33
AAAGTACACAGTTTGGATTACACATTTGATTACCGGATGCGATGGAAGGACCAATACCTGTCTCTGCATTAATACATGCTGCCACGTTAGTTGTATGTGGAATAATATTAGGTAGTTTTGTATTTTGATGTTTTGAATTTTGATTTAGCTATTTTTATAGTATAATTTGTTGAGCAGTTGGAATAATAGTGTTAATGAGTCTATGTGTTTTTTATCGGTATATAGCATTTAGTACAATATGTCAAATAAGTTTTTCATTTTTTTGTTGTCTTTGTTTAGATCTTTATCTAGGCTGTCTATTTTTTTGTTATCATATGTTTTACAAGGCATCATTGTTTATAGTAATAGGAATATGAATACATATATTTTTTGGTTTACAGGATTTAAGATGTTATTTTTTTATATATTTTTGTGGTTGTATTTTAGCAAG
>M01075:27:000000000-A4DAU:1:1101:17507:10463 1:N:0:33
AGAGTACACAGTTTGGGTTGCACATTTGATTACCGGATGCGATGGAAGGACCAATACCTGTCTCTGCATTAATACATGCTGCCACGTTAGTTGTATGTGGAATAATATTAGGTAGTTTTGTATTTTGATGTTTTGAATTTTGATTTAGCTATTTTTATAGTATAATTTGTTGAGCAGTTGGAATAATAGTGTTAATGAGTCTATGTGTTTTTTATAACGGTATATAGCATTTAGTACAATATGTCAAATAAGTTTTTCATTTTTTTGTTGTCTTTGTTTAGATCTTTATCTAGGCTGTCTATTTTTTGTTATCATATGTTTTACAAGGCATCATTGTTTATAGTAATAGGAATATGAATACATATATCTTTTGGTTTACAGGATTTAAGATGTTATTTTTTTATATATTTTTGTGGTTGTATCTTAGCAA
>M01075:27:000000000-A4DAU:1:1101:4869:10469 1:N:0:33
AGAGTACACAGTTTGGGTTACACATTTGATTACCGGATGCGATGGAAGGACCAATACCTGTCTCTGCATTAATACATGCTGCCACGTTAGTTGTATGTGGAATAATATTAGGTAGTTTTGTATTTTGATGTTTTGAATTTTGATTTAGCTATTTTTATAGTATAATTTGTTGAGCAGTTGGAATAATAGTGTTAATGAGTCTATGTGTTTTTTATCGGTATATAGCATTTAGTACAATATGTCAAATAAGTTTTTCATTTTTTTGTTGTCTTTGTTTAGATCTTTATCTAGGCTGTCTATTTTTATGTTATCATATGTTTTACAAGGCATCATTGTTTATAGTAATAGGAATATGAATACATATATTTTTTGGTTTACAGGATTTAAGATGTTATTTTTTTATATATTTTTGTGGTTGTATTTTAGCAAG
>M01075:27:000000000-A4DAU:1:1101:23363:10641 1:N:0:33
AGAGTACACAGTTTGGATTACACATTTGATTACCGGATGCGATGGAAGGACCAATACCTGTCTCTGCATTAATACATGCTGCCACGTTAGTTGTATGTGGAATAATATTAGGTAGTTTTGTATTTTGATGTTTTGAATTTTGATTTAGCTATTTTTATAGTATAATTTGTTGAGCAGTTGGAATAATAGTGTTAATGAGTCTATGTGTTTTTTATCGGTATATAGCATTTAGTACAATATGTCAAATAAGTTTTTCATTTTTTTGTTATCTTTGTTTAGATCTTTATCTAGGCTGTCTATTTTTTTGTTATCATATGTTTTACAAGGCATCATTGTTTATAGTAATAGGAATATGAATACATATATTTTTTGGTTTACAGGATTTAAGATGTTATTTTTTTATATATTTTTGTGGTTGTATTTTAGCAAG
>M01075:27:000000000-A4DAU:1:1101:23385:10641 1:N:0:33
AGAGTACACAGTTTGGATTACACATTTGATTACCGGATGCGATGGAAGGACCAATACCTGTCTCTGCATTAATACATGCTGCCACGTTAGTTGTATGTGGAATAATATTAGGTAGTTTTGTATTTTGATGTTTTGAATTTTGATTTAGCTATTTTTATAGTATAATTTGTTGAGCAGTTGGAATAATAGTGTTAATGAGTCTATGTGTTTTTTATCGGTATATAGCATTTAGTACAATATGTCAAATAAGTTTTTCATTTTTTTGTTATCTTTGTTTAGATCTTTATCTAGGCTGTCTATTTTTTTGTTATCATATGTTTTACAAGGCATCATTGTTTATAGTAATAGGAATATGAATACATATATTTTTTGGTTTACAGGATTTAAGATGTTATTTTTTTATATATTTTTGTGGTTGTATTTTAGCAAG
>M01075:27:000000000-A4DAU:1:1101:9910:10718 1:N:0:33
AAAGTACACAGTTTGGATTGCACATTTGATTACCGGATGCGATGGAAGGACCAATACCTGTCTCTGCATTAATACATGCTGCCACGTTAGTTGTATGTGGAATAATATTAGGTAGTTTTGTATTTTGATGTTTTGAATTTTGATTTAGCTATTTTTATAGTATAATTTGTTGAGCAGTTGGAATAATAGTGTTAATGAGTCTATGTGTTTTTTATACGGTATATAGCATTTAGTACAATATGTCAAATAAGTTTTTCATTTTTTGTTGTCTTTGTTTAGATCTTTATCTAGGCTGTCTATTTTTTTGTTATCATATGTTTTACAAGGCATCATTGTTTATAGTAATAGGAATATGAATACATATATTTTTTGGTTTACAGGATTTAAGATGTTATTTTTTTATATATTTTTGTGGTTGTATTTTAGCAAG
>M01075:27:000000000-A4DAU:1:1101:23656:10793 1:N:0:33
AAAGTACACAGTTTGGATTACACATTTGATTACCGGATGCGATGGAAGGACCAATACCTGTCTCTGCATTAATACATGCTGCCACGTTAGTTGTATGTGGAATAATATTAGGTAGTTTTGTATTTTGATGTTTTGAATTTTGATTTAGCTATTTTTATAGTATAATTTGTTGAGCAGTTGGAATAATAGTGTTAATGAGTCTATGTGTTTTTTATCGGTATATAGCATTTAGTACAATATGTCAAATAAGTTTTTCATTTTTTTGTTGTCTTTGTTTAGATCTTTATCTAGGCTGTCTATTTTTTTGTTATCATATGTTTTACAAGGCATCATTGTTTATAGTAATAGGAATATGAATACATATATTTTTTGGTTTACAGGATTTAAGATGTTATTTTTTTATATATTTTTGTGGTTGTATTTTAGCAAG
>M01075:27:000000000-A4DAU:1:1101:23674:10794 1:N:0:33
AAAGTACACAGTTTGGATTACACATTTGATTACCGGATGCGATGGAAGGACCAATACCTGTCTCTGCATTAATACATGCTGCCACGTTAGTTGTATGTGGAATAATATTAGGTAGTTTTGTATTTTGATGTTTTGAATTTTGATTTAGCTATTTTTATAGTATAATTTGTTGAGCAGTTGGAATAATAGTGTTAATGAGTCTATGTGTTTTTTATCGGTATATAGCATTTAGTACAATATGTCAAATAAGTTTTTCATTTTTTTGTTGTCTTTGTTTAGATCTTTATCTAGGCTGTCTATTTTTTTGTTATCATATGTTTTACAAGGCATCATTGTTTATAGTAATAGGAATATGAATACATATATTTTTTGGTTTACAGGATTTAAGATGTTATTTTTTTATATATTTTTGTGGTTGTATTTTAGCAAG
>M01075:27:000000000-A4DAU:1:1101:16518:10800 1:N:0:33
AAAGTACACAGTTTGGATTGCACATTTGATTACCGGATGCGATGGAAGGACCAATACCTGTCTCTGCATTAATACATGCTGCCACGTTAGTTGTATGTGGAATAATATTAGGTAGTTTTGTATTTTGATGTTTTGAATTTTGATTTAGCTATTTTTATAGTATAATTTGTTGAGCAGTTGGAATAATAGTGTTAATGAGTCTATGTGTTTTTTATCGGTATATAGCATTTAGTACAATATGTCAAATAAGTTTTTCATTTTTTTGTTGTCTTTGTTTAGATCTTTATCTAGGCTGTCTATTTTTTTGTTATCATATGTTTTACAAGGCATCATTGTTTATAGTAATAGGAATATGAATACATATATTTTTTGGTTTACAGGATTTAAGATGTTATTTTTTTATATATTTTTGTGGTTGTATTTTAGCAAG
>M01075:27:000000000-A4DAU:1:1101:11435:10818 1:N:0:33
AAAGTACACAGTTTGGGTTACACATCTGATTACCGGATGCGATGGAAGGACCAATACCTGTCTCTGCATTAATACATGCTGCCACGTTAGTTGTATGTGGAATAATATTAGGTAGTTTTGTATTTTGATGTTTTGAATTTTGATTTAGCTATTTTTATAGTATAATTTGTTGAGCAGTTGGAATAATAGTGTTAATGAGTCTATGTGTTTTTTATCGGTATATAGCATTTAGTACAATATGTCAAATAAGTTTTTCATTTTTTTGTTGTCTTTGTTTAGATCTTTATCTAGGCTGTCTATTTTTTTGTTATCATATGTTTTACAAGGCATCATTGTTTATAGTAATAGGAATATGAATACATATATTTTTTGGTTTACAGGATTTAAGATGTTATTTTTTTATATATTTTTGTGGTTGTATTTTAGCAAG
>M01075:27:000000000-A4DAU:1:1101:14452:10846 1:N:0:33
AAAGTACACAGTTTGGATTGCACATTTGATTACCGGATGCGATGGAAGGACCAATACCTGTCTCTGCATTAATACATGCTGCCACGTTAGTTGTATGTGGAATAATATTAGGTAGTTTTGTATTTTGATGTTTTGAATTTTGATTTAGCTATTTTTATAGTATAATTTGTTGAGCAGTTGGAATAATAGTGTTAATGAGTCTATGTGTTTTTTATCGGTATATAGCATTTAGTACAATATGTCAAATAAGTTTTTCATTTTTTTGTTGTCTTTGTTTAGATCTTTATCTAGGCTGTCTATTTTTTTGTTATCATATGTTTTACAAGGCATCATTGTTTATAGTAATAGGAATATGAATACATATATTTTTTGGTTTACAGGATTTAAGATGTTATTTTTTTATATATTTTTGTGGTTGTATTTTAGCAAG
>M01075:27:000000000-A4DAU:1:1101:24659:10940 1:N:0:33
AGAGTACACAGTTTGGATTGCACATTTGATTACCGGATGCGATGGAAGGACCAATACCTGTCTCTGCATTAATACATGCTGCCACGTTAGTTGTATGTGGAATAATATTAGGTAGTTTTGTATTTTGATGTTTTGAATTTTGATTTAGCTATTTTTTTAGTATAATTTGTTGAGCAGTTGGAATAATAGTGTTAATGAGTCTATGTGTTTTTTATCGGTATATAGCATTTAGTACAATATGTCAAATAAGTTTTTCATTTTTTTGTTGTCTTTGTTTAGATCTTTATCTAGGCTGTCTATTTTTTTGTTATCATATGTTTTACAAGGCATCATTGTTTATAGTAATAGGAATATGAATACATATATTTTTTGGTTTACAGGATTTAAGATGTTATTTTTTTATATATTTTTGTGGTTGTATTTTAGCAAG
>M01075:27:000000000-A4DAU:1:1101:25107:10943 1:N:0:33
AAAGTACACAGTTTGGATTACACATTTGATTACCGGATGCGATGGAAGGACCAATACCTGTCTCTGCATTAATACATGCTGCCACGTTAGTTGTATGTGGAATAATATTAGGTAGTTTTGTATTTTGATGTTTTGAATCTTGATTTAGCTATTTTTATAGTATAATTTGTTGAGCAGTTGGAATAATAGTGTTAATGAGTCTATGTGTTTTTTATCGGTATATAGCATTTAGTACAATATGTCAAATAAGTTTTTCATTTTTTTGTTGTCTTTGTTTAGATCCTTATCTAGGCTGTCTATTTTTTTGTTATCATATGTTTTACAAGGCATCATTGTTTATAGTAATAGGAATATGAATACATATATTTTTTGGTTTACAGGATTTAAGATGTTATTTTTTTATATATTTTTGTGGTTGTATTTTAGCAAG
>M01075:27:000000000-A4DAU:1:1101:23107:10996 1:N:0:33
AAAGTACACAGTTTGGATTACACATTTGATTACCGGATGCGATGGAAGGACCAATACCTGTCTCTGCATTAATACATGCTGCCACGTTAGTTGTATGTGGAATAATATTAGGTAGTTTTGTATTTTGATGTTTTGAATTTTGATTTAGCTATTTTTATAGTATAATTTGTTGAGCAGTTGGAATAATAGTGTTAATGAGTCTATGTGTTTTTTATCGGTATATAGCATTTAGTACAATATGTCAAATAAGTTTTTCATTTTTTTGTTGTCTTTGTTTAGATCTTTATCTAGGCTGTCTATTTTTTTGTTATCATATGTTTTACAAGGCATCATTGTTTATAGTAATAGGAATATGAATACATATATTTTTTGGTTTACAGGATTTAAGATGTTATTTTTTTATATATTTTTGTGGTTGTATTTTAGCAAG
>M01075:27:000000000-A4DAU:1:1101:7447:11110 1:N:0:33
AGAGTACACAGTTTGGGTTACACATTTGATTACCGGATGCGATGGAAGGACCAATACCTGTCTCTGCATTAATACATGCTGCCACGTTAGTTGTATGTGGAATAATATTAGGTAGTTTTGTATTTTGATGTTTTGAATTTTGATTTAGCTATTTTTATAGTATAATTTGTTGAGCAGTTGGAATAATAGTGTTAATGAGTCTATGTGTTTTTTATACGGTATATAGCATTTAGTACAATATGTCAAATAAGTTTTTCATTTTTTTGTTGTCTTTGTTTAGATCTTTATCTAGGCTGTCTATTTTTTGTTATCATATGTTTTACAAGGCATCATTGTTTATAGTAATAGGAATATGAATACATATATTTTTTGGTTTACAGGATTTAAGATGTTATTTTTTTATATATTTTTGTGGTTGTATTTTAGCAAG
>M01075:27:000000000-A4DAU:1:1101:16029:11293 1:N:0:33
AGAGTACACAGTTTGGATTACACATTTGATTACCGGATGCGATGGGAGGACCAATACCTGTCTCTGCATTAATACATGCTGCCACGTTAGTTGTATGTGGAATAATATTAGGTAGTTTTGTATTTTGATGTTTTGAATTTTGATTTAGCTATTTTTATAGTATAATTTGTTGAGCAGTTGGAATAATAGTGTTAATGAGTCTATGTGTTTTTTATCGGTATATAGCATTTAGTACAATATGTCAAATAAGTTTTTCATTTTTTTGTTGTCTTTGTTTAGATCTTTATCTAGGCTGTCTATTTTTTTGTTATCATATGTTTTACAAGGCATCATTGTTTATAGTAATAGGAATATGAATACATATATTTTTTGGTTTACAGGATTTAAGATGTTATTTTTTTATATATTTTTGTGGTTGTATCTTAGCAAG
>M01075:27:000000000-A4DAU:1:1101:9637:11308 1:N:0:33
AAAGTACACAGTTTGGATTGCACATTTGATTACCGGATGCGATGGAAGGACCAATACCTGTCTCTGCATTAATACATGCTGCCACGTTAGTTGTATGTGGAATAATATTAGGTAGTTTTGTATTTTGATGTTTTGAATTTTGATTTAGCTATTTTTATAGTATAATTTGTTGAGCAGTTGGAATAATAGTGTTAATGAGTCTATGTGTTTTTTATCGGTATATAGCATTTAGTACAATATGTCAAATAAGTTTTTCATTTTTTTGTTGTCTTTGTTTAGATCTTTATCTAGGCTGTCTATTTTTTTGTTATCATATGTTTTACAAGGCATCATTGTTTATAGTAATAGGAATATGAATACATATATTTTTTGGTTTACAGGATTTAAGATGTTATTTTTTTATATATTTTTGTGGTTGTATTTTAGCAAG
>M01075:27:000000000-A4DAU:1:1101:3209:11356 1:N:0:33
AAAGTACACAGTTTGGATTGCACATTTGATTACCGGATGCGATGGAAGGACCAATACCTGTCTCTGCATTAATACATGCTGCCACGTTAGTTGTATGTGGAATAATATTAGGTAGTTTTGTATTTTGATGTTTTGAATTTTGATTTAGCTATTTTTATAGTATAATTTGTTGAGCAGTTGGAATAATAGTGTTAATGAGTCTATGTGTTTTTTATCGGTATATAGCATTTAGTACAATATGTCAAATAAGTTTTTCATTTTTTTGTTGTCTTTGTTTAGATCTTTATCTAGGCTGTCTATTTTTTTGTTATCATATGTTTTACAAGGCATCATTGTTTATAGTAATAGGAATATGAATACATATATTTTTTGGTTTACAGGATTTAAGATGTTATTTTTTTATATATTTTTGTGGTTGTATTTTAGCAAG
>M01075:27:000000000-A4DAU:1:1101:9317:11391 1:N:0:33
AGAGTACACAGTTTGGACTGCACATTTGATTACCGGATGCGATGGAAGGACCAATACCTGTCTCTGCATTAATACATGCTGCCACGTTAGTTGTATGTGGAATAATATTAGGTAGTTTTGTATTTTGATGTTTTGAATTTTGATTTAGCTATTTTTATAGTATAATTTGTTGAGCAGTTGGAATAATAGTGTTAATGAGTCTATGTGTTTTTTATCGGTATATAGCATTTAGTACAATATGTCAAATAAGTTTTTCATTTTTTTGTTGTCTTTGTTTAGATCTTTATCTAGGCTGTCTATTTTTTTGTTATCATATGTTTTACAAGGCATCATTGTTTATAGTAATAGGAATATGAATACATATATTTTTTGGTTTACAGGATTTAAGATGTTATTTTTTTATATATTTTTGTGGTTGTATTTTAGCAAG
>M01075:27:000000000-A4DAU:1:1101:8454:11401 1:N:0:33
AAAGTACACAGTTTGGGTTGCACATTTGATTACCGGATGCGATGGAAGGACCAATACCTGTCTCTGCATTAATACATGCTGCCACGTTAGTTGTATGTGGAATAATATTAGGTAGTTTTGTATTTTGATGTTTTGAATTTTGATTTAGCTATTTTTATAGTATAATTTGTTGAGCAGTTGGAATAATAGTGTTAATGAGTCTATGTGTTTTTTATCGGTATATAGCATTTAGTACAATATGTCAAATAAGTTTTTCATCTTTTTGTTGTCTTTGTTTAGATCTTTATCTAGGCTGTCTATTTTTTTGTTATCATATGTTTTACAAGGCATCATTGTTTATAGTAATAGGAATATGAATACATATATTTTTTGGTTTACAGGATTTAAGATGTTATTTTTTTATATATTTTTGTGGTTGTATTTTAGCAAG
>M01075:27:000000000-A4DAU:1:1101:19516:11484 1:N:0:33
AAAGTACACAGTTTGGATTACACATTTGATTACCGGATGCGATGGAAGGACCAATACCTGTCTCTGCATTAATACATGCTGCCACGTTAGTTGTATGTGGAATAATATTAGGTAGTTTTGTATTTTGATGTTTTGAATTTTGATTTAGCTATTTTTATAGTATAATTTGTTGAGCAGTTGGAATAATAGTGTTAATGAGTCTATGTGTTTTTTATCGGTATATAGCATTTAGTACAATATGTCAAATAAGTTTTTCATTTTTTTGTTGTCTTTGTTTAGATCTTTATCTAGGCTGTCTATTTTTTTGTTATCATATGTTTTACAAGGCATCATTGTTTATAGTAATAGGAATATGAATACATATATTTTTTGGTTTACAGGATTTAAGATGTTATTTTTTTATATATTTTTGTGGTTGTATTTTAGCAAG
>M01075:27:000000000-A4DAU:1:1101:27646:11539 1:N:0:33
AAAGTACACAGTTTGGGTTGCACATTTGATTACCGGATGCGATGGAAGGACCAATACCTGTCTCTGCATTAATACATGCTGCCACGTTAGTTGTACGTGGAATAATATTAGGTAGTTTTGTATTTTGATGTTTTGAATTTTGATTTAGCTATTTTTATAGTATAATTTGTTGAGCAGTTGGAATAATAGTGTTAATGAGTCTATGTGTTTTTTATCGGTATATAGCATTTAGTACAATATGTCAAATAAGTTTTTCATTTTTTTGTTGTCTTTGTTTAGATCTTTATCTAGGCTGTCTATTTTTTTGTTATCATATGTTTTACAAGGCATCATTGTTTATAGTAATAGGAATATGAATACATATATTTTTTGGTTTACAGGATTTAAGATGTTATTTTTTTATATATTTTTGTGGTTGTATCTTAGCAAG
>M01075:27:000000000-A4DAU:1:1101:24835:11788 1:N:0:33
AAAGTACACAGTTTGGGTTACACATTTGATTACCGGATGCGATGGAAGGACCAATACCTGTCTCTGCATTAATACATGCTGCCACGTTAGTTGTATGTGGAATAATATTAGGTAGTTTTGTATTTTGATGTTTTGAATTTTGATTTAGCTATTTTTATAGTATAATTTGTTGAGCAGTTGGAATAATAGTGTTAATGAGTCTATGTGTTTTTTATCGGTATATAGCATTTAGTACAATATGTCAAATAAGTTTTTCATTTTTTTGTTGTCTTTGTTTAGATCTTTATCTAGGCTGTCTATTTTTTTGTTATCATATGTTTTACAAGGCATCATTGTTTATAGTAATAGGAATATGAATACATATATTTTTTGGTTTACAGGATTTAAGATGTTATTTTTTTATATATTTTTGTGGTTGTATTTTAGCAAG
>M01075:27:000000000-A4DAU:1:1101:26062:11978 1:N:0:33
AGAGTACACAGTTTGGATTACACATTTGATTACCGGATGCGATGGGAGGACCAATACCTGTCTCTGCATTAATACATGCTGCCACGTTAGTTGTATGTGGAATAATATTAGGTAGTTTTGTATTTTGATGTTTTGAATTTTGATTTAGCTATTTTTATAGTATAATTTGTTGAGCAGTTGGAATAATAGTGTTAATGAGTCTATGTGTTTTTTATCGGTATATAGCATTTAGTACAATATGTCAAATAAGTTTTTCATTTTTTTGTTGTCTTTGTTTAGATCTTTATCTAGGCTGTCTATTTTTTTGTTATCATATGTTTTACAAGGCATCATTGTTTATAGTAATAGGAATATGAATACATATATTTTTTGGTTTACAGGATTTAAGATGTTATTTTTTTATATATTTTTGTGGTTGTATTTTAGCAAG
>M01075:27:000000000-A4DAU:1:1101:9268:11983 1:N:0:33
AAAGTACACAGTTTGGATTACACATTTGATTACCGGATGCGATGGAAGGACCAATACCTGTCTCTGCATTAATACATGCTGCCACGTTAGTTGTATGTGGAATAATATTAGGTAGTTTTGTATTTTGATGTTTTGAATTTTGATTTAGCTATTTTTATAGTATAATTTGTTGAGCAGTTGGAATAATAGTGTTAATGAGTCTATGTGTTTTTTATCGGTATATAGCATTTAGTACAATATGTCAAATAAGTTTTTCATTTTTTTGTTGTCTTTGTTTAGATCTTTATCTAGGCTGTCTATTTTTTTGTTATCATATGTTTTACAAGGCATCATTGTTTATAGTAATAGGAATATGAATACATATATTTTTTGGTTTACAGGATTTAAGATGTTATTTTTTTATATATTTTTGTGGTTGTATTTTAGCAAG
>M01075:27:000000000-A4DAU:1:1101:11859:12045 1:N:0:33
AAAGTACACAGTTTGGGTTACACATTTGATTACCGGATGCGATGGAAGGACCAATACCTGTCTCTGCATTAATACATGCTGCCACGTTAGTTGTATGTGGAATAATATTAGGTAGTTTTGTATTTTGATGTTTTGAATTTTGATTTAGCTATTTTTATAGTATAATTTGTTGAGCAGTTGGAATAATAGTGTTAATGAGTCTATGTGTTTTTTATACGGTATATAGCATTTAGTACAATATGTCAAATAAGTTTTTCATTTTTTTGTTGTCTTTGTTTAGATCTTTATCTAGGCTGTCTATTTTTTTGTTATCATATGTTTTACAAGGCATCATTGTTTATAGTAATAGGAATATGAATACATATATTTTTGGTTTACAGGATTTAAGATGTTATTTTTTTATATATTTTTGTGGTTGTATTTTAGCAAG
>M01075:27:000000000-A4DAU:1:1101:24855:12071 1:N:0:33
AGAGTACACAGTTTGGATTACACATTTGATTACCGGATGCGATGGAAGGACCAATACCTGTCTCTGCATTAATACATGCTGCCACGTTAGTTGTATGTGGAATAATATTAGGTAGTTTTGTATTTTGATGTTTTGAATTTTGATTTAGCTATTTTTATAGTATAATTTGTTGAGCAGTTGGAATAATAGTGTTAATGAGTCTATGTGTTTTTTATCGGTATATAGCATTTAGTACAATATGTCAAATAAGTTTTTCATTTTTTTGTTGTCTTTGTTTAGATCTTTATCTAGGCTGTCTATTTTTTTGTTATCATATGTTTTACAAGGCATCATTGTTTATAGTAATAGGAATATGAATACATATATTTTTTGGTTTACAGGATTTAAGATGTTATTTTTTTATATATTTTTGTGGTTGTATTTTAGCAAG
>M01075:27:000000000-A4DAU:1:1101:22820:12120 1:N:0:33
AAAGTACACAGTTTGGATTACACATTTGATTACCGGATGCGATGGAAGGACCAATACCTGTCTCTGCATTAATACATGCTGCCACGTTAGTTGTATGTGGAATAATATTAGGTAGTTTTGTATTTTGATGTTTTGAATTTTGATTTAGCTATTTTTATAGTATAATTTGTTGAGCAGTTGGAATAATAGTGTTAATGAGTCTATGTGTTTTTTATCGGTATATAGCATTTAGTACAATATGTCAAATAAGTTTTTCATTTTTTTGTTGTCTTTGTTTAGATCTTTATCTAGGCTGTCTATTTTTTTGTTATCATATGTTTTACAAGGCATCATTGTTTATAGTAATAGGAATATGAATACATATATTTTTTGGTTTACAGGATTTAAGATGTTATTTTTTTATATATTTTTGTGGTTGTATTTTAGCAAG
>M01075:27:000000000-A4DAU:1:1101:10219:12181 1:N:0:33
AAAGTACACAGTTTGGATTGCACATTTGATTACCGGATGCGATGGAAGGACCAATACCTGTCTCTGCATTAATACATGCTGCCACGTTAGTTGTATGTGGAATAATATTAGGTAGTTTTGTATTTTGATGTTTTGAATTTTGATTTAGCTATTTTTATAGTATAATTTGTTGAGCAGTTGGAATAATAGTGTTAATGAGTCTATGTGTTTTTTATCGGTATATAGCATTTAGTACAATATGTCAAATAAGTTTTTCATTTTTTTGTTGTCTTTGTTTAGATCTTTATCTAGGCTGTCTATTTTTTTGTTATCATATGTTTTACAAGGCATCATTGTTTATAGTAATAGGAATATGAATACATATATTTTTTGGTTTACAGGATTTAAGATGTTATTTTTTTATATATTTTTGTGGTTGTATTTTAGCAAG
>M01075:27:000000000-A4DAU:1:1101:27869:12191 1:N:0:33
AGAGTACACAGTTTGGATTACACATTTGATTACCGGATGCGATGGAAGGACCAATACCTGTCTCTGCATTAATACATGCTGCCACGTTAGTTGTATGTGGAATAATATTAGGTAGTTTTGTATTTTGATGTTTTGAATTTTGATTTAGCTATTTTTATAGTATAATTTGTTGAGCAGTTGGAATAATAGTGTTAATGAGTCTATGTGTTTTTTATCGGTATATAGCATTTAGTACAATATGTCAAATAAGTTTTTCATTTTTTTGTTGTCTTTGTTTAGATCTTTATCTAGGCTGTCTATTTTTTTGTTATCATATGTTTTACAAGGCATCATTGTTTATAGTAATAGGAATATGAATACATATATTTTTTGGTTTACAGGATTTAAGATGTTATTTTTTTATATATTTTTGTGGTTGTATTTTAGCAAG
>M01075:27:000000000-A4DAU:1:1101:11023:12197 1:N:0:33
AGAGTACACAGTTTGGATCACACATTTGATTACCGGATGCGATGGAAGGACCAATACCTGTCTCTGCATTAATACATGCTGCCACGTTAGTTGTATGTGGAATAATATTAGGTAGTTTTGTATTTTGATGTTTTGAATTTTGATTTAGCTATTTTTATAGTATAATTTGTTGAGCAGTTGGAATAATAGTGTTAATGAGTCTATGTGTTTTTTATCGGTATATAGCATTTAGTACAATATGTCAAATAAGTTTTTCATTTTTTTGTTGTCTTTGTTTAGATCTTTATCTAGGCTGTCTATTTTTTTGTTATCATATGTTTTACAAGGCATCATTGTTTCTAGTAATAGGAATATGAATACATATATTTTTTGGTTTACAGGATTTAAGATGTTATTTTTTTATATATTTTTGTGGTTGTATCTTAGCAAG
>M01075:27:000000000-A4DAU:1:1101:11020:12216 1:N:0:33
AGAGTACACAGTTTGGATCACACATTTGATTACCGGATGCGATGGAAGGACCAATACCTGTCTCTGCATTAATACATGCTGCCACGTTAGTTGTATGTGGAATAATATTAGGTAGTTTTGTATTTTGATGTTTTGAATTTTGATTTAGCTATTTTTATAGTATAATTTGTTGAGCAGTTGGAATAATAGTGTTAATGAGTCTATGTGTTTTTTATCGGTATATAGCATTTAGTACAATATGTCAAATAAGTTTTTCATTTTTTTGTTGTCTTTGTTTAGATCTTTATCTAGGCTGTCTATTTTTTTGTTATCATATGTTTTACAAGGCATCATTGTTTCTAGTAATAGGAATATGAATACATATATTTTTTGGTTTACAGGATTTAAGATGTTATTTTTTTATATATTTTTGTGGTTGTATCTTAGCAAG
>M01075:27:000000000-A4DAU:1:1101:19353:12231 1:N:0:33
AAAGTACACAGTTTGGATTGCACATTTGATTACCGGATGCGATGGAAGGACCAATACCTGTCTCTGCATTAGTACATGCTGCCACGTTAGTTGTATGTGGAATAATATTAGGTAGTTTTGTATTTTGATGTTTTGAATTTTGATTTAGCTATTTTTATAGTATAATTTGTTGAGCAGTTGGAATAATAGTGTTAATGAGTCTATGTGTTTTTTATCGGTATATAGCATTTAGTACAATATGTCAAATAAGTTTTTCATTTTTTTGTTGTCTTTGTTTAGATCTTTATCTAGGCTGTCTATTTTTTTGTTATCATATGTTTTACAAGGCATCATTGTTTATAGTAATAGGAATATGAATACATATATTTTTTGGTTTACAGGATTTAAGATGTTATTTTTTTATATATTTTTGTGGTTGTATCTTAGCAAG
>M01075:27:000000000-A4DAU:1:1101:22105:12311 1:N:0:33
AAAGTACACAGTTTGGATTACACATTTGATTACCGGATGCGATGGAAGGACCAATACCTGTCTCTGCATTAATACATGCTGCCACGTTAGTTGTATGTGGAATAATATTAGGTAGTTTTGTATTTTGATGTTTTGAATTTTGATTTAGCTATTTTTATAGTATAATTTGTTGAGCAGTTGGAATAATAGTGTTAATGAGTCTATGTGTTTTTTATCGGTATATAGCATTTAGTACAATATGTCAAATAAGTTTTTCATTTTTTTGTTGTCTTTGTTTAGATCTTTATCTAGGCTGTCTATTTTTTTGTTATCATATGTTTTACAAGGCATCATTGTTTATAGTAATAGGAATATGAATACATATATTTTTTGGTTTACAGGATTTAAGATGTTATTTTTTTATATATTTTTGTGGTTGTATTTTAGCAAG
>M01075:27:000000000-A4DAU:1:1101:13954:12370 1:N:0:33
AAAGTACACAGTTTGGATTACATATTTGATTACCGGATGCGATGGAAGGACCAATACCTGTCTCTGCATTAATACATGCTGCCACGTTAGTTGTATGTGGAATAATATTAGGTAGTTTTGTATTTTGACGTTTTGAATTTTGATTTAGCTATTTTTATAGTATAATTTGTTGAGCAGTTGGAATAATAGTGTTAATGAGTCTATGTGTTTTTTATCGGTATATAGCATTTAGTACAATATGTCAAATAAGTTTTTCATTTTTTTGTTGTCTTTGTTTAGATCTCTATCTAGGCTGTCTATTTTTTTGTTATCATATGTTTTACAAGGCATCATTGTTTATAGTAATAGGAATATGAATACATATATTTTTTGGTTTACAGGATTTAAGATGTTATTTTTTTATATATTTTTGTGGTTGTATTTTAGCAAG
>M01075:27:000000000-A4DAU:1:1101:20536:12483 1:N:0:33
AGAGTACACAGTTTGGGTTACACATTTGATTACCGGATGCGATGGAAGGACCAATACCTGTCTCTGCATTAATACATGCTGCCACGTTAGTTGTATGTGGAATAATATTAGGTAGTTTTGTATTTTGATGTTTTGAATTTTGATTTAGCTATTTTTATAGTATAATTTGTTGAGCAGTTGGAATAATAGTGTTAATGAGTCTATGTGGTTTTTATCGGTATATAGCATTTAGTACAATATGTCAAATAAGTTTTTCATTTTTTTGTTGTCTTTGTTTAGATCTTTATCTAGGCTGTCTATTTTTTTGTTATCATATGTTTTACAAGGCATCATTGTTTATAGTAATAGGAATATGAATACATATATTTTTTGGTTTACAGGATTTAAGATGTTATTTTTTTATATATTTTTGTGGTTGTATTTTAGCAAG
>M01075:27:000000000-A4DAU:1:1101:3859:12554 1:N:0:33
AGAGTACACAGTTTGGGCTGCACATTTGATTACCGGATGCGATGGAAGGACCAATACCTGTCTCTGCATTAATACATGCTGCCACGTTAGTTGTATGTGGAATAATATTAGGTAGTTTTGTATTTTGATGTTTTGAATTTTGATTTAGCTATTTTTATAGTATAATTTGTTGAGCAGTTGGAATAATAGTGTTAATGAGTCTATGTGTTTTTTATCGGTATATAGCATTTAGTACAATATGTCAAATAAGTTTTTCATTTTTTTGTTGTCTTTGTTTAGATCTTTATCTAGGCTGTCTATTTTTTTGTTATCATATGTTTTACAAGGCATCATTGTTTATAGTAATAGGAATATGAATACATATATTTTTTGGTTTACAGGATTTAAGATGTTATTTTTTTATATATTTTTGTGGTTGTATTTTAGCAAG
>M01075:27:000000000-A4DAU:1:1101:22023:12612 1:N:0:33
AGAGTACACAGTTTGGGTTACACATTTGATTACCGGATGCGATGGAAGGACCAATACCTGTCTCTGCATTAATACATGCTGCCACGTTAGTTGTATGTGGAATAATATTAGGTAGTTTTGTATTTTGATGTTTTGAATTTTGATTTAGCTATTTTTATAGTATAATTTGTTGAGCAGTTGGAATAATAGTGTTAATGAGTCTATGTGTTTTTTATCGGTATATAGCATTTAGTACAATATGTCAAATAAGTTTTTCATTTTTTTGTTGTCTTTGTTTAGATCTTTATCTAGGCTGTCTATTTTTTTGTTATCATATGTTTTACAAGGCATCATTGTTTATAGTAATAGGAATATGAATACATATATTTTTTGGTTTACAGGATTTAAGATGTTATTTTTTTATATATTTTTGTGGTTGTATTTTAGCAAG
>M01075:27:000000000-A4DAU:1:1101:7498:12661 1:N:0:33
AAAGTACACAGTTTGGATTGCACATTTGATTACCGGATGCGATGGAAGGACCAATACCTGTCTCTGCATTAATACATGCTGCCACGTTAGTTGTATGTGGAATAATATTAGGTAGTTTTGTATTTCGATGTTTTGAATTTTGATTTAGCTATTTTTATAGTATAATTTGTTGAGCAGTTGGAATAATAGTGTTAATGAGTCTATGTGTTTTTTATCGGTATATAGCATTTAGTACAATATGTCAAATAAGTTTTTCATTTTTTTGTTGTCTTTGTTTAGATCTTTATCTAGGCTGTCTATTTTTTTGTTATCATATGTTTTACAAGGCATCATTGTTTATAGTAATAGGAATATGAATACATATATTTTTTGGTTTACAGGATTTAAGATGTTATTTTTTTATATATTTTTGTGGTTGTATTTTAGCAAG
>M01075:27:000000000-A4DAU:1:1101:11093:12690 1:N:0:33
AGAGTACACAGTTTGGGTTGCACATTTGATTACCGGATGCGATGGAAGGACCAATACCTGTCTCTGCATTAATACATGCTGCCACGTTAGTTGTATGTGGAATAATATTAGGTAGTTTTGTATTTTGATGTTTTGAATTTTGATTTAGCTATTTTTATAGTATAATTTGTTGAGCAGTTGGAATAATAGTGTTAATGAGTCTATGTGTTTTTTATCGGTATATAGCATTTAGTACAATATGTCAAATAAGTTTTTCATTTTTTTGTTGTCTTTGTTTAGATCTTTATCTAGGCTGTCTATTTTTTTGTTATCATATGTTTTACAAGGCATCATTGTTTATAGTAATAGGAATATGAATACATATATTTTTTGGTTTACAGGATTTAAGATGTTATTTTTTTATATATTTTTGTGGTTGTATTTTAGCAAG
>M01075:27:000000000-A4DAU:1:1101:19590:12711 1:N:0:33
AAAGTACACAGTTTGGATTACACATTTGATTACCGGATGCGATGGAAGGACCAATACCTGTCTCTGCATTAATACATGCTGCCACGTTAGTTGTATGTGGAATAATATTAGGTAGTTTTGTATTTTGATGTTTTGAATTTTGATTTAGCTATTTTTATAGTATAATTTGTTGAGCAGTTGGAATAATAGTGTTAATGAGTCTATGTGTTTTTTATCGGTATATAGCATTTAGTACAATATGTCAAATAAGTTTTTCATTTTTTTGTTGTCTTTGTTTAGATCTTTATCTAGGCTGTCTATTTTTTTGTTATCATATGTTTTACAAGGCATCATTGTTTATAGTAATAGGAATATGAATACATATATTTTTTGGTTTACAGGATTTAAGATGTTATTTTTTTATATATTTTTGTTGTTGTATTTTGGCAAG
>M01075:27:000000000-A4DAU:1:1101:24184:12761 1:N:0:33
AAAGTACACAGTTTGGATTGCACATTTGATTACCGGATGCGATGGAAGGACCAATACCTGTCTCTGCATTAATACATGCTGCCACGTTAGTTGTATGTGGAATAATATTAGGTAGTTTTGTATTTTGATGTTTTGAATTTTGATTTAGCTATTTTTATAGTATAATTTGTTGAGCAGTTGGAATAATAGTGTTAATGAGTCTATGTGTTTTTTATCGGTATATAGCATTTAGTACAATATGTCAAATAAGTTTTTCATTTTTTTGTTGTCTTTGTTTAGATCTTTATCTAGGCTGTCTATTTTTTTGTTATCATATGTTTTACAAGGCATCATTGTTTATAGTAATAGGAATATGAATACATATATTTTTTGGTTTACAGGATTTAAGATGTTATTTTTTTATATATTTTTGTGGTTGTATTTTAGCAAG
>M01075:27:000000000-A4DAU:1:1101:24191:12778 1:N:0:33
AAAGTACACAGTTTGGATTGCACATTTGATTACCGGATGCGATGGAAGGACCAATACCTGTCTCTGCATTAATACATGCTGCCACGTTAGTTGTATGTGGAATAATATTAGGTAGTTTTGTATTTTGATGTTTTGAATTTTGATTTAGCTATTTTTATAGTATAATTTGTTGAGCAGTTGGAATAATAGTGTTAATGAGTCTATGTGTTTTTTATCGGTATATAGCATTTAGTACAATATGTCAAATAAGTTTTTCATTTTTTTGTTGTCTTTGTTTAGATCTTTATCTAGGCTGTCTATTTTTTTGTTATCATATGTTTTACAAGGCATCATTGTTTATAGTAATAGGAATATGAATACATATATTTTTTGGTTTACAGGATTTAAGATGTTATTTTTTTATATATTTTTGTGGTTGTATTTTAGCAAG
>M01075:27:000000000-A4DAU:1:1101:28279:12793 1:N:0:33
AGAGTACACAGTTTGGGTTACACATTTGATTACCGGATGCGATGGAAGGACCAATACCTGTCTCTGCATTAATACATGCTGCCACGTTAGTTGTATGTGGAATAATATTAGGTAGTTTTGTATTTTGATGTTTTGAATTTTGATTTAGCTATTTTTATAGTATAATTTGTTGAGCAGTTGGAATAATAGTGTTAATGAGTCTATGTGTTTTTTATCGGTATATAGCATTTAGTACAATATGTCAAATAAGTTTTTCATTTTTTTGTTGTCTTTGTTTAGGTCTTTATCTAGGCTGTCTATTTTTTTGTTATCATATGTTTTACAAGGCATCATTGTTTATAGTAATAGGAATATGAATACATATATTTTTTGGTTTACAGGATTTAAGATGTTATTTTTTTATATATTTTTGTGGTTGTATTTTAGCAAG
>M01075:27:000000000-A4DAU:1:1101:16302:12910 1:N:0:33
AAAGTACACAGTTTGGATTGCACATTTGATTACCGGATGCGATGGAAGGACCAATACCTGTCTCTGCATTAATACATGCTGCCACGTTAGTTGTATGTGGAATAATATTAGGTAGTTTTGTATTTTGATGTTTTGAATTTTGATTTAGCTATTTTTATAGTATAATTTGTTGAGCAGTTGGAATAATAGTGTTAATGAGTCTATGTGTTTTTTATCGGTATATAGCATTTAGTACAATATGTCAAATAAGTTTTTCATTTTTTTGTTGTCTTTGTTTAGATCTTTATCTAGGCTGTCTATTTTTTTGCTATCATATGTTTTACAAGGCATCATTGTTTATAGTAATAGGAATATGAATACATATATTTTTTGGTTTACAGGATTTAAGATGTTATTTTTTTATATATTTTTGTGGTTGTATTTTGGCAAG
>M01075:27:000000000-A4DAU:1:1101:12117:12914 1:N:0:33
AAAGTACACAGTTTGGATTGCACATTTGATTACCGGATGCGATGGAAGGACCAATACCTGTCTCTGCATTAATACATGCTGCCACGTTAGTTGTATGTGGAATAATATTAGGTAGTTTTGTATTTTGATGTTTTGAATTTTGATTTAGCTATTTTTATAGTATAATTTGTTGAGCAGTTGGAATAATAGTGTTAATGAGTCTATGTGTTTTTTATCGGTATATAGCATTTAGTACAATATGTCAAATAAGTTTTTCATTTTTTGTTGTCTTTGTTTAGATCTTTATCTAGGCTGTCTATTTTTTTTGTTATCATATGTTTTACAAGGCATCATTGTTTATAGTAATAGGAATATGAATACATATATTTTTTGGTTTACAGGATTTAAGATGTTATTTTTTTATATATTTTTGTGGTTGTATCTTGGCAAG
>M01075:27:000000000-A4DAU:1:1101:13434:12984 1:N:0:33
AGAGTACACAGTTTGGGCTACACATTTGATTACCGGATGCGATGGAAGGACCAATACCTGTCTCTGCATTAATACATGCTGCCACGTTAGTTGTATGTGGAATAATATTAGGTAGTTTTGTATTTTGATGTTTTGAATTTTGATTTAGCTATTTTTATAGTATAATTTGTTGAGCAGTTGGAATAATAGTGTTAATGAGTCTATGTGTTTTTTATCGGTATATAGCATTTAGTACAATATGTCAAATAAGTTTTTCATTTTTTTGTTGTCTTTGTTTAGATCTTTATCTAGGCTGTCTATTTTTTTGTTATCATATGTTTTACAAGGCATCATTGTTTATAGTAATAGGAATATGAATACATATATTTTTTGGTTTACAGGATTTAAGATGTTATTTTTTTATATATTTTTGTGGTTGTATCTTAGCAAG
>M01075:27:000000000-A4DAU:1:1101:18119:12990 1:N:0:33
AAAGTACACAGTTTGGGTTGCACATTTGATTACCGGATGCGATGGAAGGACCAATACCTGTCTCTGCATTAATACATGCTGCCACGTTAGTTGTATGTGGAATAATATTAGGTAGTTTTGTATTTTGATGTTTTGAATTTTGATTTAGCTATTTTTATAGTATAATTTGTTGAGCAGTTGGAATAATAGTGTTAATGAGTCTATGTGTTTTTTATCGGTATATAGCATTTAGTACAATATGTCAAATAAGTTTTTCATTTTTTTGTTGTCTTTGTTTAGATCTTTATCTAGGCTGTCTATTTTTTTGTTATCATATGTTTTACAAGGCATCATTGTTTATAGTAATAGGAATATGAATACATATATTTTTTGGTTTACAGGATTTAAGATGTTATTTTTTTATATATTTTTGTGGTTGTATTTTAGCAAG
>M01075:27:000000000-A4DAU:1:1101:18132:13003 1:N:0:33
AAAGTACACAGTTTGGGTTGCACATTTGATTACCGGATGCGATGGAAGGACCAATACCTGTCTCTGCATTAATACATGCTGCCACGTTAGTTGTATGTGGAATAATATTAGGTAGTTTTGTATTTTGATGTTTTGAATTTTGATTTAGCTATTTTTATAGTATAATTTGTTGAGCAGTTGGAATAATAGTGTTAATGAGTCTATGTGTTTTTTATCGGTATATAGCATTTAGTACAATATGTCAAATAAGTTTTTCATTTTTTTGTTGTCTTTGTTTAGATCTTTATCTAGGCTGTCTATTTTTTTGTTATCATATGTTTTACAAGGCATCATTGTTTATAGTAATAGGAATATGAATACATATATTTTTTGGTTTACAGGATTTAAGATGTTATTTTTTTATATATTTTTGTGGTTGTATTTTAGCAAG
>M01075:27:000000000-A4DAU:1:1101:28993:13134 1:N:0:33
AAAGTACACAGTTTGGACTGCACATTTGATTACCGGATGCGATGGAAGGACCAATACCTGTCTCTGCATTAATACATGCTGCCACGTTAGTTGTATGTGGAATAATATTAGGTAGTTTTGTATTTTGATGTTTTGAATTTTGATTTAGCTATTTTTATAGTATAATTTGTTGAGCAGTTGGAATAATAGTGTTAATGAGTCTATGTGTTTTTTATCGGTATATAGCATTTAGTACAATATGCCAAATAAGTTTTTCATTTTTTTGTTGTCTTTGTTTAGATCTTTATCTAGGCTGTCTATTTTTTTGTTATCATATGTTTTACAAGGCATCATTGTTTATAGTAATAGGAATATGAATACATATATTTTTTGGTTTACAGGATTTAAGATGTTATTTTTTTATATATTTTTGTGGTTGTATCTTAGCAAG
>M01075:27:000000000-A4DAU:1:1101:28977:13141 1:N:0:33
AAAGTACACAGTTTGGACTGCACATTTGATTACCGGATGCGATGGAAGGACCAATACCTGTCTCTGCATTAATACATGCTGCCACGTTAGTTGTATGTGGAATAATATTAGGTAGTTTTGTATTTTGATGTTTTGAATTTTGATTTAGCTATTTTTATAGTATAATTTGTTGAGCAGTTGGAATAATAGTGTTAATGAGTCTATGTGTTTTTTATCGGTATATAGCATTTAGTACAATATGCCAAATAAGTTTTTCATTTTTTTGTTGTCTTTGTTTAGATCTTTATCTAGGCTGTCTATTTTTTTGTTATCATATGTTTTACAAGGCATCATTGTTTATAGTAATAGGAATATGAATACATATATTTTTTGGTTTACAGGATTTAAGATGTTATTTTTTTATATATTTTTGTGGTTGTATCTTAGCAAG
>M01075:27:000000000-A4DAU:1:1101:24639:13311 1:N:0:33
AAAGTACACAGTTTGGATTGCACATTTGATTACCGGATGCGATGGAAGGACCAATACCTGTCTCTGCATTAATACATGCTGCCACGTTAGTTGTATGTGGAATAATATTAGGTAGTTTTGTATTTTGATGTTTTGAATTTTGATTTAGCTATTTTTATAGTATAATTTGTTGAGCAGTTGGAATAATAGTGTTAATGAGTCTATGTGTTTTTTATCGGTATATAGCATTTAGTACAATATGTCAAATAAGTTTTTCATTTTTTTGTTGTCTTTGTTTAGATCTTTATCTAGGCTGTCTATTTTTTTGTTATCATATGGTTTACAAGGCATCATTGTTTATAGTAATAGGAATATGAATACATATATTTTTTGGTTTACAGGATTTAAGATGTTATTTTTTTATATATTTTTGTGGTTGTATCTTGGCAAG
>M01075:27:000000000-A4DAU:1:1101:24897:13374 1:N:0:33
AAAGTACACAGTTTGGGTTACACATTTGATCACCGGATGCGATGGAAGGACCAATACCTGTCTCTGCATTAATACATGCTGCCACGTTAGTTGTATGTGGAATAATATTAGGTAGTTTTGTATTTTGATGTTTTGAATTTTGATTTAGCTATTTTTATAGTATAATTTGTTGAGCAGTTGGAATAATAGTGTTAATGAGTCTATGTGTTTTTTATCGGTATATAGCATTTAGTACAATATGTCAAATAAGTTTTTCATTTTTTTGTTGTCTTTGTTTAGATCTTTATCTAGGCTGTCTATTTTTTTGTTATCATATGTTTTACAAGGCATCATTGTTTATAGTAATAGGAATATGAATACATATATTTTTTGGTTTACAGGATTTAAGATGTTATTTTTTTATATATTTTTGTGGTTGTATTTTAGCAAG
>M01075:27:000000000-A4DAU:1:1101:26366:13460 1:N:0:33
AGAGTACACAGTTTGGGTTACACATTTGATTACCGGATGCGATGGAAGGACCAATACCTGTCTCTGCATTAATACATACTGCCACGTTAGTTGTATGTGGAATAATATTAGGTAGTTTTGTATTTTGATGTTTTGAATTTTGATTTAGCTATTTTTATAGTATAATTTGTTGAGCAGTTGGAATAATAGTGTTAATGAGTCTATGTGTTTTTTATCGGTATATAGCATTTAGTGCAATATGTCAAATAAGTTTTTCATTTTTTTGTTGTCTTTGTTTAGATCTTTATCTAGGCTGTCTATTTTTTTGTTATCATATGTTTTACAAGGCATCATTGTTTATAGTAATAGGAATATGAATACATATATTTTTTGGTTTACAGGATTTAAGATGTTATTTTTTTATATATTTTTGTGGTTGTATCTTAGCAAG
>M01075:27:000000000-A4DAU:1:1101:25061:13463 1:N:0:33
AGAGTACACAGTTTGGGTTACACATTTGATTACCGGATGCGATGGAAGGACCAATACCTGTCTCTGCATTAATACATGCTGCCACGTTAGTTGTATGTGGAATAATATTAGGTAGTTTTGTATTTTGATGTTTTGAATTTTGATTTAGCTATTTTTATAGTATAATTTGTTGAGCAGTTGGAATAATAGTGTTAATGAGTCTATGTGTTTTTTATACGGTATATAGCATTTAGTACAATATGTCAAATAAGTTTTTCATTTTTTTGTTGTCTTTGTTTAGATCTTTATCTAGGCTGTCTATTTTTTGTTATCATATGTTTTACAAGGCATCATTGTTTATAGTAATAGGAATATGAATACATATATTTTTTGGTTTACAGGATTTAAGATGTTATTTTTTTATATATTTTTGTGGTTGTATCTTAGCAAG
>M01075:27:000000000-A4DAU:1:1101:10213:13538 1:N:0:33
AGAGTACACAGTTTGGATTACATATTTGATTACCGGATGCGATGGAAGGACCAATACCTGTCTCTGCATTAATACATGCTGCCACGTTAGTTGTATGTGGAATAATATTAGGTAGTTTTGTATTTTGATGTTTTGAATTTTGATTTAGCTATTTTTATAGTATAATTTGTTGAGCAGTTGGAATAATAGTGTTAATGAGTCTATGTGTTTTTTATCGGTATATAGCATTTAGTACAATATGTCAAATAAGTTTTTCATTTTTTTGTTGTCTTTGTTTAGATCTTTATCTAGGCTGTCTATTTTTTTGTTATCATATGTTTTACAAGGCATCATTGTTTATAGTAATAGGAATATGAATACATATATTTTTTGGTTTACAGGATTTAAGATGTTATTTTTTTATATATTTTTGTGGTTGTATTTTGGCAAG
>M01075:27:000000000-A4DAU:1:1101:8494:13570 1:N:0:33
AAAGTACACAGTTTGGGTTACACATTTGATTACCGGATGCGATGGAAGGACCAATACCTGTCTCTGCATTAATACATGCTGCCACGTTAGTTGTATGTGGAATAATATTAGGTAGTTTTGTATTTTGATGTTTTGAATTTTGATTTAGCTATTTTTATAGTATAATTTGTTGAGCAGTTGGAATAGTAGTGTTAATGAGTCTATGTGTTTTTTATCGGTATATAGCATTTAGTACAATATGTCAAATAAGTTTTTCATTTTTTTGTTGTCTTTGTTTAGATCTTTATCTAGGCTGTCTATTTTTTTGTTATCATATGTTTTACAAGGCATCATTGTTTATAGTAATAGGAATATGAATACATATATTTTTTGGTTTACAGGATTTAAGATGTTATTTTTTTATATATTTTTGTGGTTGTATCTTAGCAAG
>M01075:27:000000000-A4DAU:1:1101:28643:13601 1:N:0:33
AGAGTACACAGTTTGGATTACATATTTGATTACCGGATGCGATGGAAGGACCAATACCTGTCTCTGCATTAATACATGCTGCCACGTTAGTTGTATGTGGAATAATATTAGGTAGTTTTGTATTTTGATGTTTTGAATTTTGATTTAGCTATTTTTATAGTATAATTTGTTGAGCAGTTGGAATAATAGTGTTAATGAGTCTATGTGTTTTTTATACGGTATATAGCATTTAGTACAATATGTCAAATAAGTTTTTCATTTTTTTGTTGTCTTTGTTTAGATCTTTATCTAGGCTGTCTATTTTTTGTTATCATATGTTTTACAAGGCATCATTGTTTATAGTAATAGGAATATGAATACATATATTTTTTGGTTTACAGGATTTAAGATGTTATTTTTTTATATATTTTTGTGGTTGTATTTTAGCAAG
>M01075:27:000000000-A4DAU:1:1101:28666:13604 1:N:0:33
AGAGTACACAGTTTGGATTACATATTTGATTACCGGATGCGATGGAAGGACCAATACCTGTCTCTGCATTAATACATGCTGCCACGTTAGTTGTATGTGGAATAATATTAGGTAGTTTTGTATTTTGATGTTTTGAATTTTGATTTAGCTATTTTTATAGTATAATTTGTTGAGCAGTTGGAATAATAGTGTTAATGAGTCTATGTGTTTTTTATACGGTATATAGCATTTAGTACAATATGTCAAATAAGTTTTTCATTTTTTTGTTGTCTTTGTTTAGATCTTTATCTAGGCTGTCTATTTTTTGTTATCATATGTTTTACAAGGCATCATTGTTTATAGTAATAGGAATATGAATACATATATTTTTTGGTTTACAGGATTTAAGATGTTATTTTTTTATATATTTTTGTGGTTGTATTTTAGCAAG
>M01075:27:000000000-A4DAU:1:1101:4718:13624 1:N:0:33
AAAGTACACAGTTTGGATTGCACATTTGATTACCGGATGCGATGGAAGGACCAATACCTGTCTCTGCATTAATACATGCTGCCACGTTAGTTGTATGTGGAATAATATTAGGTAGTTTTGTATTTTGATGTTTTGAATTTTGATTTAGCTATTTTTATAGTATAATTTGTTGAGCAGTTGGAATAATAGTGTTAATGAGTCTATGTGTTTTTTATACGGTATATAGCATTTAGTACAATATGTCAAATAAGTTTTTCATTTTTTGTTGTCTTTGTTTAGATCTTTATCTAGGCTGTCTATTTTTTTGTTATCATATGTTTTACAAGGCATCATTGTTTATAGTAATAGGAATATGAATACATATATTTTTTGGTTTACAGGATTTAAGATGTTATTTTTTTATATATTTTTGTGGTTGTATTTTAGCAAG
>M01075:27:000000000-A4DAU:1:1101:5234:13722 1:N:0:33
AAAGTACACAGTTTGGGTTACACATTTGATTACCGGATGCGATGGAAGGACCAATACCTGTCTCTGCATTAATACATGCTGCCACGTTAGTTGTATGTGGAATAATATTAGGTAGTTTTGTATTTTGATGTTTTGAATTTTGATTTAGCTATTTTTATAGTATAATTTGTTGAGCAGTTGGAATAATAGTGTTAATGAGTCTATGTGTTTTTTATCGGTATATAGCATTTAGTACAATATGTCAAATAAGTTTTTCATTTTTTTGTTGTCTTTGTTTAGATCTTTATCTAGGCTGTCTATTTTTTTGTTATCATATGTTTTACAAGGCATCATTGTTTATAGTAATAGGAATATGAATACATATATTTTTTGGTTTACAGGATTTAAGATGTTATTTTTTTATATATTTTTGTGGTTGTATCTTAGCAAG
>M01075:27:000000000-A4DAU:1:1101:6685:13740 1:N:0:33
AAAGTACACAGTTTGGATTACACATTTGATTACCGGATGCGATGGAAGGACCAATACCTGTCTCTGCATTAATACATGCTGCCACGTTAGTTGTATGTGGAATAATATTAGGTAGTTTTGTATTTTGATGTTTTGAATTTTGATTTAGCTATTTTTATAGTATAATTTGTTGAGCAGTTGGAATAATAGTGTTAATGAGTCTATGTGTTTTTTATCGGTATATAGCATTTAGTACAATATGTCAAATAAGTTTTTCATTTTTTTGTTGTCTTTGTTTAGATCTTTATCTAGGCTGTCTATTTTTTTGTTATCATATGTTTTACAAGGCATCATTGTTTATAGTAATAGGAATATGAATACATATATTTTTTGGTTTACAGGATTTAAGATGTTATTTTTTTATATATTTTTGTGGTTGTATTTTAGCAAG
>M01075:27:000000000-A4DAU:1:1101:27947:13846 1:N:0:33
AAAGTACACAGTTTGGGTTACATATTTGATTACCGGATGCGATGGAAGGACCAATACCTGTCTCTGCATTAATACATGCTGCCACGTTAGTTGTATGTGGAATAATATTAGGTAGTTTTGTATTTTGATGTTTTGAATTTTGATTTAGCTATCTTTATAGTATAATTTGTTGAGCAGTTGGAATAATAGTGTTAATGAGTCTATGTGTTTTTTATCGGTATATAGCATTTAGTACAATATGTCAAATAAGTTTTTCATTTTTTTGTTGTCTTTGTTTAGATCTTTATCTAGGCTGTCTATTTTTTTGTTATCATATGTTTTACAAGGCATCATTGTTTATAGTAATAGGAATATGAATACATATATTTTTTGGTTTACAGGATTTAAGATGTTATTTTTTTATATATTTTTGTGGTTGTATTTTAGCAAG
>M01075:27:000000000-A4DAU:1:1101:26154:13915 1:N:0:33
AGAGTACACAGTTTGGGTTACATATTTGATTACCGGATGCGATGGAAGGACCAATACCTGTCTCTGCATTAATACATGCTGCCACGTTAGTTGTATGTGGAATAATATTAGGTAGTTTTGTATTTTGATGTTTTGAATTTTGATTTAGCTATTTTTATAGTATAATTTGTTGAGCAGTTGGAATAATAGTGTTAATGAGTCTATGTGTTTTTTATCGGTATATAGCATTTAGTACAATATGTCAAATAAGTTTTTCATTTTTTTGTTGTCTTTGTTTAGATCTTTATCTAGGCTGTCTATTTTTTTGTTATCATATGTTTTACAAGGCATCATTGTTTATAGTAATAGGAATATGAATACATATATTTTTTGGTTTACAGGATTTAAGATGTTATTTTTTTATATATTTTTGTGGTTGTATTTTAGCAAG
>M01075:27:000000000-A4DAU:1:1101:27049:13954 1:N:0:33
AAAGTACACAGTTTGGATTGCACATTTGATTACCGGATGCGATGGAAGGACCAATACCTGTCTCTGCATTAATACATGCTGCCACGTTAGTTGTATGTGGAATAATATTAGGTAGTTTTGTATTTTGATGTTTTGAATTTTGATTTAGCTATTTTTATAGTATAATTTGTTGAGCAGTTGGAATAATAGTGTTAATGAGTCTATGTGTTTTTTATCGGTATATAGCATTTAGTACAATATGTCAAATAAGTTTTTCATTTTTTTGTTGTCTTTGTTTAGATCTTTATCTAGGCTGTCTATTTTTTTGTTATCATATGTTTTACAAGGCATCATTGTTTATAGTAATAGGAATATGAATACATATATTTTTTGGTTTACAGGATTTAAGATGTTATTTTTTTATATATTTTTGTGGTTGTATTTTAGCAAG
>M01075:27:000000000-A4DAU:1:1101:27077:14006 1:N:0:33
AAAGTACACAGTTTGGATTGCACATTTGATTACCGGATGCGATGGAAGGACCAATACCTGTCTCTGCATTAATACATGCTGCCACGTTAGTTGTATGTGGAATAATATTAGGTAGTTTTGTATTTTGATGTTTTGAATTTTGATTTAGCTATTTTTATAGTATAATTTGTTGAGCAGTTGGAATAATAGTGTTAATGAGTCTATGTGTTTTTTATCGGTATATAGCATTTAGTACAATATGTCAAATAAGTTTTTCATTTTTTTGTTGTCTTTGTTTAGATCTTTATCTAGGCTGTCTATTTTTTTGTTATCATATGTTTTACAAGGCATCATTGTTTATAGTAATAGGAATATGAATACATATATTTTTTGGTTTACAGGATTTAAGATGTTATTTTTTTATATATTTTTGTGGTTGTATCTTAGCAAG
>M01075:27:000000000-A4DAU:1:1101:26200:14093 1:N:0:33
AAAGTACACAGTTTGGATTACATATTTGATTACCGGATGCGATGGAAGGACCAATACCTGTCTCTGCATTAATACATGCTGCCACGTTAGTTGTATGTGGAATAATATTAGGTAGTTTTGTATTTTGATGTTTTGAATTTTGATTTAGCTATTTTTATAGTATAATTTGTTGAGCAGTTGGAATAATAGTGTTAATGAGTCTATGTGTTTTTTATCGGTATATAGCATTTAGTACAATATGTCAAATAAGTTTTTCATTTTTTTGTTGTCTTTGTTTAGATCTTTATCTAGGCTGTCTATTTTTTTGTTATCATATGTTTTACAAGGCATCATTGTTTATAGTAATAGGAATATGAATACATATATTTTTTGGTTTACAGGATTTAAGATGTTATTTTTTTATATATTTTTGTGGTTGTATTTTAGCAAG
>M01075:27:000000000-A4DAU:1:1101:4753:14218 1:N:0:33
AAAGTACACAGTTTGGATTACACATTTGATTACCGGATGCGATGGAAGGACCAATACCTGTCTCTGCATTAATACATGCTGCCACGTTAGTTGTATGTGGAATAATATTAGGTAGTTTTGTATTTTGATGTTTTGAATTTTGATTTAGCTATTTTTATAGTATAATTTGTTGAGCAGTTGGAATAATAGTGTTAATGAGTCTATGTGTTTTTTATCGGTATATAGCATTTAGTACAATATGTCAAATAAGTTTTTCATTTTTTTGTTGTCTTTGTTTAGATCTTTATCTAGGCTGTCTATTTTTTTGTTATCATATGTTTTACAAGGCATCATTGTTTATAGTAATAGGAATATGAATACATATATTTTTTGGTTTACAGGATTTAAGATGTTATTTTTTTATATATTTTTGTGGTTGTATTTTAGCAAG
>M01075:27:000000000-A4DAU:1:1101:22634:14250 1:N:0:33
AGAGTACACAGTTTGGATTACACATTTGATTACCGGATGCGATGGAAGGACCAATACCTGTCTCTGCATTAATACATGCTGCCACGTTAGTTGTATGTGGAATAATATTAGGTAGTTTTGTATTTTGATGTTTTGAATTTTGATTTAGCTATTTTTATAGTATAATTTGTTGAGCAGTTGGAATAATAGTGTTAATGAGTCTATGTGTTTTTTATCGGTATATAGCATTTAGTACAATATGTCAAATAAGTTTTTCATTTTTTTGTTGTCTTTGTTTAGATCTTTATCTAGGCTGTCTATTTTTTTGTTATCATATGTTTTACAAGGCATCATTGTTTATAGTAATAGGAATATGAATACATATATTTTTTGGTTTACAGGATTTAAGATGTTATTTTTTTATATATTTTTGTGGTTGTATTTTAGCAAG
>M01075:27:000000000-A4DAU:1:1101:4889:14256 1:N:0:33
AGAGTACACAGTTTGGATTGCACATTTGATTACCGGATGCGATGGAAGGACCAATACCTGTCTCTGCATTAATACATGCTGCCACGTTAGTTGTATGTGGAATAATATTAGGTAGTTTTGTATTTTGATGTTTTGAATTTTGATTTAGCTATTTTTATAGTATAATTTGTTGAGCAGTTGGAATAATAGTGTTAATGAGTCTATGTGTTTTTTATCGGTATATAGCATTTAGTACAATATGTCAAATAAGTTTTTCATTTTTTTGTTGTCTTTGTTTAGATCTTTATCTAGGCTGTCTATTTTTTTGTTATCATATGTTTTACAAGGCATCATTGTTTATAGTAATAGGAATATGAATACATATATTTTTTGGTTTACAGGATTTAAGATGTTATTTTTTTATATATTTTTGTGGTTGTATTTTAGCAAG
>M01075:27:000000000-A4DAU:1:1101:5232:14288 1:N:0:33
AAAGTACACAGTTTGGATTACACATTTGATTACCGGATGCGATGGAAGGACCAATACCTGTCTCTGCATTAATACATGCTGCCATGTTAGTTGTATGTGGAATAATATTAGGTAGTTTTGTATTTTGATGTTTTGAATTTTGATTTAGCTATTTTTATAGTATAATTTGTTGAGCAGTTGGAATAATAGTGTTAATGAGTCTATGTGTTTTTTATCGGTATATAGCATTTAGTACAATATGTCAAATAAGTTTTTCATTTTTTTGTTGTCTTTGTTTAGATCTTTATCTAGGCTGTCTATTTTTTTGTTATCATATGTTTTACAAGGCATCATTGTTTATAGTAATAGGAATATGAATACATATATTTTTTGGTTTACAGGATTTAAGATGTTATTTTTTTATATATTTTTGTGGTTGTATTTTAGCAAG
>M01075:27:000000000-A4DAU:1:1101:12310:14298 1:N:0:33
AAAGTACACAGTTTGGATTGCACATTTGATTACCGGATGCGATGGAAGGACCAATACCTGTCTCTGCATTAATACATGCTGCCACGTTAGTTGTATGTGGAATAATATTAGGTAGTTTTGTATTTTGATGTTTTGAATTTTGATTTAGCTATTTTTATAGTATAATTTGTTGAGCAGTTGGAATAATAGTGTTAATGAGTCTATGTGTTTTTTATCGGTATATAGCACTTAGTACAATATGTCAAATAAGTTTTTCATTTTTTTGTTGTCTTTGTTTAGATCTTTATCTAGGCTGTCTATTTTTTTGTTATCATATGTTTTACAAGGCATCATTGTTTATAGTAATAGGAATATGAATACATATATTTTTTGGTTTACAGGATTTAAGATGTTATTTTTTTATATATTTTTGTGGTTGTATTTTAGCAAG
>M01075:27:000000000-A4DAU:1:1101:5213:14301 1:N:0:33
AAAGTACACAGTTTGGATTACACATTTGATTACCGGATGCGATGGAAGGACCAATACCTGTCTCTGCATTAATACATGCTGCCATGTTAGTTGTATGTGGAATAATATTAGGTAGTTTCGTATTTTGATGTTTTGAATTTTGATTTAGCTATTTTTATAGTATAATTTGTTGAGCAGTTGGAATAATAGTGTTAATGAGTCTATGTGTTTTTTATCGGTATATAGCATTTAGTACAATATGTCAAATAAGTTTTTCATTTTTTTGTTGTCTTTGTTTAGATCTTTATCTAGGCTGTCTATTTTTTTGTTATCATATGTTTTACAAGGCATCATTGTTTATAGTAATAGGAATATGAATACATATATTTTTTGGTTTACAGGATTTAAGATGTTATTTTTTTATATATTTTTGTGGTTGTATTTTAGCAAG
>M01075:27:000000000-A4DAU:1:1101:28210:14342 1:N:0:33
AAAGTACACAGTTTGGGTTACACATTTGATTACCGGATGCGATGGAAGGACCAATACCTGTCTCTGCATTAATACATGCTGCCACGTTAGTTGTATGTGGAATAATATTAGGTAGTTTTGTATTTTGATGTTTTGAATTTTGATTTAGCTATTTTTATAGTATAATTTGTTGAGCAGTTGGAATAATAGTGTTAATGAGTCTATGTGTTTTTTATCGGTATATAGCATTTAGTACAATATGTCAAATAAGTTTTTCATTTTTTTGTTGTCTTTGTTTAGATCTTTATCTAGGCTGTCTATTTTTTTGTTATCATATGTTTTACAAGGCATCATTGTTTATAGTAATAGGAATATGAATACATATATTTTTTGGTTTACAGGATTTAAGATGTTATTTTTTTATATATTTTTGTGGTTGTATTTTAGCAAG
>M01075:27:000000000-A4DAU:1:1101:12839:14394 1:N:0:33
AAAGTACACAGTTTGGATTGCACATTTGATTACCGGATGCGATGGAAGGACCAATACCTGTCTCTGCATTAATACATGCTGCCACGTTAGTTGTATGTGGAATAATATTAGGTAGTTTTGTATTTTGATGTTTTGAATTTTGATTTAGCTATTTTTATAGTATAATTTGTTGAGCAGTTGGAATAATAGTGTCAATGAGTCTATGTGTTTTTTATCGGTATATAGCATTTAGTACAATATGTCAAATAAGTTTTTCATTTTTTTGTTGTCTTTGTTTAGATCTTTATCTAGGCTGTCTATTTTTTTGTTATCATATGTTTTACAAGGCATCATTGTTTATAGTAATAGGAATATGAATACATATATTTTTTGGTTTACAGGATTTAAGATGTTATTTTTTTATATATTTTTGTGGTTGTATTTTAGCAAG
>M01075:27:000000000-A4DAU:1:1101:18448:14407 1:N:0:33
AGAGTACACAGTTTGGATTACACATTTGATTACCGGATGCGATGGAAGGACCAATACCTGTCTCTGCATTAATACATGCTGCCACGTTAGTTGTATGTGGAATAATATTAGGTAGTTTTGTATTTTGATGTTTTGAATTTTGATTTAGCTATTTTTATAGTATAATTTGTTGAGCAGTTGGAATAATAGTGTTAATGAGTCTATGTGTTTTTTATCGGTATATAGCATTTAGTACAATATGTCAAATAAGTTTTTCATTTTTTTGTTGTCTTTGTTTAGATCTTTATCTAGGCTGTCTATTTTTTTGTTATCATATGTTTTACAAGGCATCATTGTTTATAGTAATAGGAATATGAATACATATATTTTTTGGTTTACAGGATTTAAGATGTTATTTTTTTATATATTTTTGTGGTTGTATTTTAGCAAG
>M01075:27:000000000-A4DAU:1:1101:27716:14415 1:N:0:33
AGAGTATACAGTTTGGATTGCACATTTGATTACCGGATGCGATGGAAGGACCAATACCTGTCTCTGCATTAATACATGCTGCCACGTTAGTTGTATGTGGAATAATATTAGGTAGTTTTGTATTTTGATGTTTTGAATTTTGATTTAGCTATTTTTATAGTATAATTTGTTGAGCAGTTGGAATAATAGTGTTAATGAGTCTATGTGTTTTTTATCGGTATATAGCATTTAGTACAATATGTCAAATAAGTTTTTCATTTTTTTGTTGTCTTTGTTTAGATCTTTATCTAGGCTGTCTATTTTTTTGTTATCATATGTTTTACAAGGCATCATTGTTTATAGTAATAGGAATATGAATACATATATTTTTTGGTTTACAGGATTTAAGATGTTATTTTTTTATATATTTTTGTGGTTGTATTTTGGCAAG
>M01075:27:000000000-A4DAU:1:1101:20871:14586 1:N:0:33
AAAGTACACAGTTTGGATTACACATTTGATTACCGGATGCGATGGAAGGACCAATACCTGTCTCTGCATTAATACATGCTGCCACGTTAGTTGTATGTGGAATAATATTAGGTAGTTTTGTATTTTGATGTTTTGAATTTTGATTTAGCTATTTTTATAGTATAATTTGTTGAGCAGTTGGAATAATAGTGTTAATGAGTCTATGTGTTTTTTATCGGTATATAGCATTTAGTACAATATGTCAAATAAGTTTTTCATTTTTTTGTTGTCTTTGTTTAGATCTTTATCTAGGCTGTCTATTTTTTTGTTATCATATGTTTTACAAGGCATCATTGTTTATAGTAATAGGAATATGAATACATATATTTTTTGGTTTACAGGATTTAAGATGTTATTTTTTTATATATTTTTGTGGTTGTATTTTAGCAAG
>M01075:27:000000000-A4DAU:1:1101:6574:14588 1:N:0:33
AGAGTACACAGTTTGGATTACACATTTGATTACCGGGTGCGATGGAAGGACCAATACCTGTCTCTGCATTAATACATGCTGCCACGTTAGTTGTATGTGGAATAATATTAGGTAGTTTTGTATTTTGATGTTTTGAATTTTGATTTAGCTATTTTTATAGTATAATTTGTTGAGCAGTTGGAATAATAGTGTTAATGAGTCTATGTGTTTTTTATCGGTATATAGCATTTAGTACAATATGTCAAATAAGTTTTTCATTTTTTTGTTGTCTTTGTTTAGATCTTTATCTAGGCTGTCTATTTTTTTGTTATCATATGTTTTACAAGGCATCATTGTTTATAGTAATAGGAATATGAATACATATATTTTTTGGTTTACAGGATTTAAGATGTTATTTTTTTATATATTTTTGTGGTTGTATTTTAGCAAG
>M01075:27:000000000-A4DAU:1:1101:5498:14610 1:N:0:33
AGAGTACACAGTTTGGGTTGCACATTTGATTACCGGATGCGATGGAAGGACCAATACCTGCCTCTGCATTAATACATGCTGCCACGTTAGTTGTATGTGGAATAATATTAGGTAGTTTTGTATTTTGATGTTTTGAATTTTGATTTAGCTATTTTTATAGTATAATTTGTTGAGCAGTTGGAATAATAGTGTTAATGAGTCTATGTGCTTTTTATCGGTATATAGCATTTAGTACAATATGTCAAATAAGTTTTTCATTTTTTTGTTGTCTTTGTTTAGATCTTTATCTAGGCTGTCTATTTTTTTGTTATCATATGTTTTACAAGGCATCATTGTTTATAGTAATAGGAATATGAATACATATATTTTTTGGTTTACAGGATTTAAGATGTTATTTTTTTATATATTTTTGTGGTTGTATTTTAGCAAG
>M01075:27:000000000-A4DAU:1:1101:5506:14628 1:N:0:33
AGAGTACACAGTTTGGGTTGCACATTTGATTACCGGATGCGATGGAAGGACCAATACCTGCCTCTGCATTAATACATGCTGCCACGTTAGTTGTATGTGGAATAATATTAGGTAGTTTTGTATTTTGATGTTTTGAATTTTGATTTAGCTATTTTTATAGTATAATTTGTTGAGCAGTTGGAATAATAGTGTTAATGAGTCTATGTGCTTTTTATCGGTATATAGCATTTAGTACAATATGTCAAATAAGTTTTTCATTTTTTTGTTGTCTTTGTTTAGATCTTTATCTAGGCTGTCTATTTTTTTGTTATCATATGTTTTACAAGGCATCATTGTTTATAGTAATAGGAATATGAATACATATATTTTTTGGTTTACAGGATTTAAGATGTTATTTTTTTATATATTTTTGTGGTTGTATTTTAGCAAG
>M01075:27:000000000-A4DAU:1:1101:15959:14701 1:N:0:33
AAAGTACACAGTTTGGGTTACATATTTGATTACCGGATGCGATGGAAGGACCAATACCTGTCTCTGCATTAATACATGCTGCCACGTTAGTTGTATGTGGAATAATATTAGGTAGTTTTGTATTTTGATGTTTTGAATTTTGATTTAGCTATTTTTATAGTATAATTTGTTGAGCAGTTGGAATAATAGTGTTAATGAGTCTATGTGTTTTTTATCGGTATATAGCATTTAGTACAATATGTCAAATAAGTTTTTCATTTTTTTGTTGTCTTTGTTTAGATCTTTATCTAGGCTGTCTATTTTTTTGTTATCATATGTTTTACAAGGCATCATTGTTTATAGTAATAGGAATATGAATACATATATTTTTTGGTTTACAGGATTTAAGATGTTATTTTTTTATATATTTTTGTGGTTGTATTTTAGCAAG
>M01075:27:000000000-A4DAU:1:1101:15546:14724 1:N:0:33
AAAGTACACAGTTTGGATTGCACATTTGATTACCGGATGCGATGGAAGGACCAATACCTGTCTCTGCATTAATACATGCTGCCACGTTAGTTGTATGTGGAATAATATTAGGTAGTTTTGTATTTTGATGTTTTGAATTTTGATTTAGCTATTTTTATAGTATAATTTGTTGAGCAGTTGGAATAATAGTGTTAATGAGTCTATGTGTTTTTTATCGGTATATAGCATTTAGTACAATATGTCAAATAAGTTTTTCATTTTTTTGTTGTCTTTGTTTAGATCTTTATCTAGGCTGTCTATTTTTTTGTTATCATATGTTTTACAAGGCATCATTGTTTATAGTAATAGGAATATGAATACATATATTTTTTGGTTTACAGGATTTAAGATGTTATTTTTTTATATATTTTTGTGGTTGTATTTTAGCAAG
>M01075:27:000000000-A4DAU:1:1101:8435:14729 1:N:0:33
AGAGTACACAGTTTGGATTACACATTTGATTACCGGATGCGATGGAAGGACCAATACCTGTCTCTGCATTAATACATGCTGCCACGTTAGTTGTATGTGGAATAATATTAGGTAGTTTTGTATTTTGATGTTTTGAATTTTGATTTAGCTATTTTTATAGTATAATTTGTTGAGCAGTTGGAATAATAGTGTTAATGAGTCTATGTGTTTTTTATCGGTATATAGCATTTAGTACAATATGTCAAATAAGTTTTTCATTTTTTTGTTGTCTTTGTTTAGATCTTTATCTAGGCTGTCTATTTTTTTGTTATCATATGTTTTACAAGGCATCATTGTTTATAGTAATAGGAATATGAATACATATATTTTTTGGTTTACAGGATTTAAGATGTTATTTTTTTATATATTTTTGTGGTTGTATTTTAGCAAG
>M01075:27:000000000-A4DAU:1:1101:8450:14741 1:N:0:33
AGAGTACACAGTTTGGATTACACATTTGATTACCGGATGCGATGGAAGGACCAATACCTGTCTCTGCATTAATACATGCTGCCACGTTAGTTGTATGTGGAATAATATTAGGTAGTTTTGTATTTTGATGTTTTGAATTTTGATTTAGCTATTTTTATAGTATAATTTGTTGAGCAGTTGGAATAATAGTGTTAATGAGTCTATGTGTTTTTTATCGGTATATAGCATTTAGTACAATATGTCAAATAAGTTTTTCATTTTTTTGTTGTCTTTGTTTAGATCTTTATCTAGGCTGTCTATTTTTTTGTTATCATATGTTTTACAAGGCATCATTGTTTATAGTAATAGGAATATGAATACATATATTTTTTGGTTTACAGGATTTAAGATGTTATTTTTTTATATATTTTTGTGGTTGTATTTTAGCAAG
>M01075:27:000000000-A4DAU:1:1101:16363:14770 1:N:0:33
AGAGTACACAGTTTGGATTACACATTTGATTACCGGATGCGATGGAAGGACCAATACCTGTCTCTGCATTAATACATGCTGCCACGTTAGTTGTATGTGGAATAATATTAGGTAGTTTTGTATTTTGATGTTTTGAATTTTGATTTAGCTATTTTTATAGTATAATTTGTTGAGCAGTTGGAATAATAGTGTTAATGAGTCTATGTGTTTTTTATCGGTATATAGCATTTAGTACAATATGTCAAATAAGTTTTTCATTTTTTTGTTGTCTTTGTTTAGATCTTTATCTAGGCTGTCTATTTTTTTGTTATCATATGTTTTACAAGGCATCATTGTTTATAGTAATAGGAATATGAATACATATATTTTTTGGTTTACAGGATTTAAGATGTTATTTTTTTATATATTTTTGTGGTTGTATTTTAGCAAG
>M01075:27:000000000-A4DAU:1:1101:21289:15049 1:N:0:33
AGAGTACACAGTTTGGATTACACATTTGATTACCGGATGCGATGGAAGGACCAATACCTGTCTCTGCATTAATACATGCTGCCACGTTAGTTGTATGTGGAATAATATTAGGTAGTTTTGTATTTTGATGTTTTGAATTTTGATTTAGCTATTTTTATAGTATAATTTGTTGAGCAGTTGGAATAATAGTGTTAATGAGTCTATGTGTTTTTTATCGGTATATAGCATTTAGTACAATATGTCAAATAAGTTTTTCATTTTTTTGTTGTCTTTGTTTAGATCTTTATCTAGGCTGTCTATTTTTTTGTTATCATATGTTTTACAAGGCATCATTGTTTATAGTAATAGGAATATGAATACATATATTTTTTGGTTTACAGGATTTAAGATGTTATTTTTTTATATATTTTTGTGGTTGTATTTTAGCAAG
>M01075:27:000000000-A4DAU:1:1101:19944:15113 1:N:0:33
AGAGTACACAGTTTGGATTACACATTTGATTACCGGATGCGATGGAAGGACCAATACCTGTCTCTGCATTAATACATGCTGCCACGTTAGTTGTATGTGGAATAATATTAGGTAGTTTTGTATTTTGATGTTTTGAATTTTGATTTAGCTATTTTTATAGTATAATTTGTTGAGCAGTTGGAATAATAGTGTTAATGAGTCTATGTGTTTTTTATCGGTATATAGCATTTAGTACAATATGTCAAATAAGTTTTTCATTTTTTTGTTGTCTTTGTTTAGATCTTTATCTAGGCTGTCTATTTTTTTGTTATCATATGTTTTACAAGGCATCATTGTTTATAGTAATAGGAATATGAATACATATATTTTTTGGTTTACAGGATTTAAGATGTTATTTTTTTATATATTTTTGTGGTTGTATTTTAGCAAG
>M01075:27:000000000-A4DAU:1:1101:10123:15172 1:N:0:33
AGAGTACACAGTTTGGACTACATATTTGATTACCGGATGCGATGGAAGGACCAATACCTGTCTCTGCATTAATACATGCTGCCACGTTAGTTGTATGTGGAATAATATTAGGTAGTTTTGTATTTTGATGTTTTGAGTTTTGATTTAGCTATTTTTATAGTATAATTTGTTGAGCAGTTGGAATAATAGTGTTAATGAGTCTATGTGTTTTTTATCGGTATATAGCATTTAGTACAATATGTCAAATAAGTTTTTCATTTTTTTGTTGTCTTTGTTTAGATCTTTATCTAGGCTGTCTATTTTTTTGTTATCATATGTTTTACAAGGCATCATTGTTTATAGTAATAGGAATATGAATACATATATTTTTTGGTTTACAGGATTTAAGATGTTATTTTTTTATATATTTTTGTGGTTGTATTTTAGCAAG
>M01075:27:000000000-A4DAU:1:1101:23045:15233 1:N:0:33
AAAGTACACAGTTTGGATTACACATTTGATTACCGGATGCGATGGAAGGACCAATACCTGTCTCTGCATTAATACATGCTGCCACGTTAGTTGTATGTGGAATAATATTAGGTAGTTTTGTATTTTGATGTTTTGAATTTTGATTTAGCTATTTTTATAGTATAATTTGTTGAGCAGTTGGAATAATAGTGTTAATGAGTCTATGTGTTTTTTATCGGTATATAGCATTTAGTACAATATGTCAAATAAGTTTTTCATTTTTTTGTTGTCTTTGTTTAGATCTTTATCTAGGCTGTCTATTTTCTTGTTATCATATGTTTTACAAGGCATCATTGTTTATAGTAATAGGAATATGAATACATATATTTTTTGGTTTACAGGATTTAAGATGTTATTTTTTTATATATTTTTGTGGTTGTATTTTAGCAAG
>M01075:27:000000000-A4DAU:1:1101:23030:15244 1:N:0:33
AAAGTACACAGTTTGGATTACACATTTGATTACCGGATGCGATGGAAGGACCAATACCTGTCTCTGCATTAATACATGCTGCCACGTTAGTTGTATGTGGAATAATATTAGGTAGTTTTGTATTTTGATGTTTTGAATTTTGATTTAGCTATTTTTATAGTATAATTTGTTGAGCAGTTGGAATAATAGTGTTAATGAGTCTATGTGTTTTTTATCGGTATATAGCATTTAGTACAATATGTCAAATAAGTTTTTCATTTTTTTGTTGTCTTTGTTTAGATCTTTATCTAGGCTGTCTATTTTCTTGTTATCATATGTTTTACAAGGCATCATTGTTTATAGTAATAGGAATATGAATACATATATTTTTTGGTTTACAGGATTTAAGATGTTATTTTTTTATATATTTTTGTGGTTGTATTTTAGCAAG
>M01075:27:000000000-A4DAU:1:1101:5380:15252 1:N:0:33
AAAGTACACAGTTTGGATTACACATTTGATTACCGGATGCGATGGAAGGACCAATACCTGTCTCTGCATTAATACATGCTGCCACGTTAGTTGTATGTGGAATAATATTAGGTAGTTTTGTATTTTGATGTTTTGAATTTTGATTTAGCTATTTTTATAGTATAATTTGTTGAGCAGTTGGAATAATAGTGTTAATGAGTCTATGTGTTTTTTATCGGTATATAGCATTTAGTACAATATGTCAAATAAGTTTTTCATTTTTTTGTTGTCTTTGTTTAGATCTTTATCTAGGCTGTCTATTTTTTTGTTATCATATGTTTTACAAGGCATCATTGTTTATAGTAATAGGAATATGAATACATATATTTTTTGGTTTACAGGATTTAAGATGTTATTTTTTTATATATTTTTGTGGTTGTATTTTAGCAAG
>M01075:27:000000000-A4DAU:1:1101:5375:15270 1:N:0:33
AAAGTACACAGTTTGGATTACACATTTGATTACCGGATGCGATGGAAGGACCAATACCTGTCTCTGCATTAATACATGCTGCCACGTTAGTTGTATGTGGAATAATATTAGGTAGTTTTGTATTTTGATGTTTTGAATTTTGATTTAGCTATTTTTATAGTATAATTTGTTGAGCAGTTGGAATAATAGTGTTAATGAGTCTATGTGTTTTTTATCGGTATATAGCATTTAGTACAATATGTCAAATAAGTTTTTCATTTTTTTGTTGTCTTTGTTTAGATCTTTATCTAGGCTGTCTATTTTTTTGTTATCATATGTTTTACAAGGCATCATTGTTTATAGTAATAGGAATATGAATACATATATTTTTTGGTTTACAGGATTTAAGATGTTATTTTTTTATATATTTTTGTGGTTGTATTTTAGCAAG
>M01075:27:000000000-A4DAU:1:1101:24127:15332 1:N:0:33
AAAGTACACAGTTTGGGTTACACATTTGATTACCGGATGCGATGGAAGGACCAATACCTGTCTCTGCATTAATACATGCTGCCACGTTAGTTGTATGTGGAATAATATTAGGTAGTTTTGTATTTTGATGTTTTGAATTTTGATTTAGCTATTTTTATAGTATAATTTGTTGAGCAGTTGGAATAATAGTGTTAATGAGTCTATGTGTTTTTTATCGGTATATAGCATTTAGTACAATATGTCAAATAAGTTTTTCATTTTTTTGTTGTCTTTGTTTAGATCTTTATCTAGGCTGTCTATTTTTTTGTTATCATATGTTTTACAAGGCATCATTGTTTATAGTAATGGGAATATGAATACATATATTTTTTGGTTTACAGGATTTAAGATGTTATTTTTTTATATATTTTTGTGGTTGTATTTTAGCAAG
>M01075:27:000000000-A4DAU:1:1101:24138:15348 1:N:0:33
AAAGTACACAGTTTGGGTTACACATTTGATTACCGGATGCGATGGAAGGACCAATACCTGTCTCTGCATTAATACATGCTGCCACGTTAGTTGTATGTGGAATAATATTAGGTAGTTTTGTATTTTGATGTTTTGAATTTTGATTTAGCTATTTTTATAGTATAATTTGTTGAGCAGTTGGAATAATAGTGTTAATGAGTCTATGTGTTTTTTATCGGTATATAGCATTTAGTACAATATGTCAAATAAGTTTTTCATTTTTTTGTTGTCTTTGTTTAGATCTTTATCTAGGCTGTCTATTTTTTTGTTATCATATGTTTTACAAGGCATCATTGTTTATAGTAATGGGAATATGAATACATATATTTTTTGGTTTACAGGATTTAAGATGTTATTTTTTTATATATTTTTGTGGTTGTATTTTAGCAAG
>M01075:27:000000000-A4DAU:1:1101:15549:15463 1:N:0:33
AGAGTACACAGTTTGGATTACACATTTGATTACCGGATGCGATGGAAGGACCAATACCTGTCTCTGCATTAATACATGCTGCCACGTTAGTTGTATGTGGAATAATATTAGGTAGTTTTGTATTTTGATGTTTTGAATTTTGATTTAGCTATTTTTATAGTATAATTTGTTGAGCAGTTGGAATAATAGTGTTAATGAGTCTATGTGTTTTTTATCGGTATATAGCATTTAGTACAATATGTCAAATAAGTTTTTCATTTTTTTGTTGTCTTTGTTTAGATCTTTATCTAGGCTGTCTATTTTTTTGTTATCATATGTTTTACAAGGCATCATTGTTTATAGTATTAGGAATATGAATACATATATTTTTTGGTTTACAGGATTTAAGATGTTATTTTTTTATATATTTTTGTGGTTGTATTTTAGCAAG
>M01075:27:000000000-A4DAU:1:1101:13051:15477 1:N:0:33
AGAGTACACAGTTTGGATTACACATTTGATTACCGGATGCGATGGAAGGACCAATACCTGTCTCTGCATTAATACATGCTGCCACGTTAGTTGTATGTGGAATAATATTAGGTAGTTTTGTATTTTGATGTTTTGAATTTTGATTTAGCTATTTTTATAGTATAATTTGTTGAGCAGTTGGAATAATAGTGTTAATGAGTCTATGTGTTTTTTATCGGTATATAGCATTTAGTACAATATGTCAAATAAGTTTTTCATTTTTTTGTTGTCTTTGTTTAGATCTTTATCTAGGCTGTCTATTTTTTTGTTATCATATGTTTTACAAGGCATCATTGTTTATAGTAATAGGAATATGAATACATATATTTTTTGGTTTACAGGATTTAAGATGTTATTTTTTTATATATTTTTGTGGTTGTATCTTAGCAAG
>M01075:27:000000000-A4DAU:1:1101:5619:15640 1:N:0:33
AGAGTACACAGTTTGGATTACACATTTGATTACCGGATGCGATGGAAGGACCAATACCTGTCTCTGCATTAATACATGCTGCCACGTTAGTTGTATGTGGAATAATATTAGGTAGTTTTGTATTTTGATGTTTTGAATTTTGATTTAGCTATTTTTATAGTATAATTTGTTGAGCAGTTGGAATAATAGTGTTAATGAGTCTATGTGTTTTTTATCGGTATATAGCATTTAGTACAATACGTCAAATAAGTTTTTCATTTTTTTGTTGTCTTTGTTTAGATCTTTATCTAGGCTGTCTATTTTTTTGTTATCATATGTTTTACAAGGCATCATTGTTTATAGTAATAGGAATATGAATACATATATTTTTTGGTTTACAGGATTTAAGATGTTATTTTTTTATATATTTTTGTGGTTGTATCTTAGCAAG
>M01075:27:000000000-A4DAU:1:1101:26733:15672 1:N:0:33
AAAGTACACAGTTTGGGTTACACATTTGATTACCGGATGCGATGGAAGGACCAATACCTGTCTCTGCATTAATACATGCTGCCACGTTAGTTGTATGTGGAATAATATTAGGTAGTTTTGTACTTTGATGTTTTGAATTTTGATTTAGCTATTTTTATAGTATAATTTGTTGAGCAGTTGGAATAATAGTGTTAATGAGTCTATGTGTTTTTTATCGGTATATAGCATTTAGTACAATATGTCAAATAAGTTTTTCATTTTTTTGTTGTCTTTGTTTAGATCTTTATCTAGGCTGTCTATTTTTTTGTTATCATATGTTTTACAAGGCATCATTGTTTATAGTAATAGGAATATGAATACATATATTTTTTGGTTTACAGGATTTAAGATGTTATTTTTTTATATATTTTTGTGGTTGTATTTTGGCAAG
>M01075:27:000000000-A4DAU:1:1101:29081:15673 1:N:0:33
AGAGTACACAGTTTGGGTTGCATATTTGATTACCGGATGCGATGGAAGGACCAATACCTGTCTCTGCATTAATACATGCTGCCACGTTAGTTGTATGTGGAATAATATTAGGTAGTTTTGTATTTTGATGTTTTGAATTTTGATTTAGCTATTTTTATAGTATAATTTGTTGAGCAGTTGGAATAATAGTGTTAATGAGTCTATGTGTTTTTTATCGGTATATAGCATTTAGTACAATATGTCAAATAAGTTTTTCATTTTTTTGTTGTCTTTGTTTAGATCTTTATCTAGGCTGTCTATTTTTTTGTTATCATATGTTTTACAAGGCATCATTGTTTATAGTAATAGGAATATGAATACATATATTTTTTGGTTTACAGGATTTAAGATGTTATTTTTTTATATATTTTTGTGGTTGTATTTTAGCAAG
>M01075:27:000000000-A4DAU:1:1101:29098:15677 1:N:0:33
AGAGTACACAGTTTGGGTTGCATATTTGATTACCGGATGCGATGGAAGGACCAATACCTGTCTCTGCATTAATACATGCTGCCACGTTAGTTGTATGTGGAATAATATTAGGTAGTTTTGTATTTTGATGTTTTGAATTTTGATTTAGCTATTTTTATAGTATAATTTGTTGAGCAGTTGGAATAATAGTGTTAATGAGTCTATGTGTTTTTTATCGGTATATAGCATTTAGTACAATATGTCAAATAAGTTTTTCATTTTTTTGTTGTCTTTGTTTAGATCTTTATCTAGGCTGTCTATTTTTTTGTTATCATATGTTTTACAAGGCATCATTGTTTATAGTAATAGGAATATGAATACATATATTTTTTGGTTTACAGGATTTAAGATGTTATTTTTTTATATATTTTTGTGGTTGTATTTTAGCAAG
>M01075:27:000000000-A4DAU:1:1101:26749:15681 1:N:0:33
AAAGTACACAGTTTGGGTTACACATTTGATTACCGGATGCGATGGAAGGACCAATACCTGTCTCTGCATTAATACATGCTGCCACGTTAGTTGTATGTGGAATAATATTAGGTAGTTTTGTACTTTGATGTTTTGAATTTTGATTTAGCTATTTTTATAGTATAATTTGTTGAGCAGTTGGAATAATAGTGTTAATGAGTCTATGTGTTTTTTATCGGTATATAGCATTTAGTACAATATGTCAAATAAGTTTTTCATTTTTTTGTTGTCTTTGTTTAGATCTTTATCTAGGCTGTCTATTTTTTTGTTATCATATGTTTTACAAGGCATCATTGTTTATAGTAATAGGAATATGAATACATATATTTTTTGGTTTACAGGATTTAAGATGTTATTTTTTTATATATTTTTGTGGTTGTATTTTGGCAAG
>M01075:27:000000000-A4DAU:1:1101:11061:15689 1:N:0:33
AAAGTACACAGTTTGGATTACATATTTGATTACCGGATGCGATGGAAGGACCAATACCTGTCTCTGCATTAATACATGCTGCCACGTTAGTTGTATGTGGAATAATATTAGGTAGTTTTGTATTTTGATGTTTTGAATTTTGATTTAGCTATTTTTATAGTATAATTTGTTGAGCAGTTGGAATAATAGTGTTAATGAGTCTATGTGTTTTTTATCGGTATATAGCATTTAGTACAATATGTCAAATAAGTTTTTCATTTTTTTGTTGTCTTTGTTTAGATCTTTATCTAGGCTGTCTATTTTTTTGTTATCATATGTTTTACAAGGCATCATTGTTTATAGTAATAGGAATATGAATACATATATTTTTTGGTTTACAGGATTTAAGATGTTATTTTTTTATATATTTTTGTGGTTGTATCTTAGCAAG
>M01075:27:000000000-A4DAU:1:1101:10105:15707 1:N:0:33
AGAGTACACAGTTTGGATTACACATTTGATTACCGGATGCGATGGAAGGACCAATACCTGTCTCTGCATTAATACACGCTGCCACGTTAGTTGTATGTGGAATAATATTAGGTAGTTTTGTATTTTGATGTTTTGAATTTTGATTTAGCTATTTTTATAGTATAATTTGTTGAGCAGTTGGAATAATAGTGTTAATGAGTCTATGTGTTTTTTATACGGTATATAGCATTTAGTACAATATGTCAAATAAGTTTTTCATTTTTTTGTTGTCTTTGTTTAGATCTTTATCTAGGCTGTCTATTTTTTTGTTATCATATGTTTTACAAGGCATCATTGTTTATAGTAATAGGAATATGAATACATATATTTTTTGGTTACAGGATTTAAGATGTTATTTTTTTATATATTTTTGTGGTTGTATTTTAGCAAG
>M01075:27:000000000-A4DAU:1:1101:25080:15814 1:N:0:33
AGAGTACACAGTTTGGATTACACATTCGATTACCGGATGCGATGGAAGGACCAATACCTGTCTCTGCATTAATACATGCTGCCACGTTAGTTGTATGTGGAATAATATTAGGTAGTTTTGTATTTTGATGTTTTGAATTTTGATTTAGCTATTTTTATAGTATAATTTGTTGAGCAGTTGGAATAATAGTGTTAATGAGTCTATGTGTTTTTTATACGGTATATAGCATTTAGTACAATATGTCAAATAAGTTTTTCATTTTTTTGTTGTCTTTGTTTAGATCTTTATCTAGGCTGTCTATTTTTTTGTTATCATATGTTTTACAAGGCATCATTGTTTATAGTAATAGGAATATGAATACATATATTTTTTGGTTTACAGGATTTAAGATGTTATTTTTTATATATTTTTGTGGTTGTATTTTAGCAAG
>M01075:27:000000000-A4DAU:1:1101:25096:15822 1:N:0:33
AGAGTACACAGTTTGGATTACACATTCGATTACCGGATGCGATGGAAGGACCAATACCTGTCTCTGCATTAATACATGCTGCCACGTTAGTTGTATGTGGAATAATATTAGGTAGTTTTGTATTTTGATGTTTTGAATTTTGATTTAGCTATTTTTATAGTATAATTTGTTGAGCAGTTGGAATAATAGTGTTAATGAGTCTATGTGTTTTTTATACGGTATATAGCATTTAGTACAATATGTCAAATAAGTTTTTCATTTTTTTGTTGTCTTTGTTTAGATCTTTATCTAGGCTGTCTATTTTTTTGTTATCATATGTTTTACAAGGCATCATTGTTTATAGTAATAGGAATATGAATACATATATTTTTTGGTTTACAGGATTTAAGATGTTATTTTTTATATATTTTTGTGGTTGTATTTTAGCAAG
>M01075:27:000000000-A4DAU:1:1101:2936:15829 1:N:0:33
AAAGTACACAGTTTGGGTTACACATTTGATTACCGGATGCGATGGAAGGACCAATACCTGTCTCTGCATTAATACATGCTGCCACGTTAGTTGTATGTGGAATAATATTAGGTAGTTTTGTATTTTGATGTTTTGAATTTTGATTTAGCTATTTTTATAGTATAATTTGTTGAGCAGTTGGAATAATAGTGTTAATGAGTCTATGTGTTTTTTATCGGTATATAGCATTTAGTACAATATGTCAAATAAGTTTTTCATTTTTTTGTTGTCTTTGTTTAGATCTTTATCTAGGCTGTCTATTTTTTTGTTATCATATGTTTTACAAGGCATCATTGTTTATAGTAATAGGAATATGAATACATATATTTTTTGGTTTACAGGATTTAAGATGTTATTTTTTTATATATTTTTGTGGTTGTATTTTAGCAAG
>M01075:27:000000000-A4DAU:1:1101:11305:15909 1:N:0:33
AAAGTACACAGTTTGGATTGCACATTTGATTACCGGATGCGATGGAAGGACCAATACCTGTCTCTGCATTAATACATGCTGCCACGTTAGTTGTATGTGGAATAATATTAGGTAGTTTTGTATTTTGATGTTTTGAATTTTGATTTAGCTATTTTTATAGTATAATTTGTTGAGCAGTTGGAATAATAGTGTTAATGAGTCTATGTGTTTTTTATCGGTATATAGCATTTAGTACAATATGTCAAATAAGTTTTTCATTTTTTTGTTGTCTTTGTTTAGATCTTTATCTAGGCTGTCTATTTTTTTGTTATCATATGTTTTACAAGGCATCATTGTTTATAGTAATAGGAATATGAATACATATATTTTTTGGTTTACAGGATTTAAGATGTTATTTTTTTATATATTTTTGTGGTTGTATTTTGGCAAG
>M01075:27:000000000-A4DAU:1:1101:10401:15920 1:N:0:33
AGAGTACACAGTTTGGATTACACATTTGATTACCGGATGCGATGGAAGGACCAATACCTGTCTCTGCATTAATACATGCTGCCACGTTAGTTGTATGTGGAATAATATTAGGTAGTTTTGTATTTTGATGTTTTGAATTTTGATTTAGCTATTTTTATAGTATAATTTGTTGAGCAGTTGGAATAATAGTGTTAATGGGTCTATGTGTTTTTTATCGGTATATAGCATTTAGTACAATATGTCAAATAAGTTTTTCATTTTTTTGTTGTCTTTGTTTAGATCTTTATCTAGGCTGTCTATTTTTTTGTTATCATATGTTTTACAAGGCATCATTGTTTATAGTAATAGGAATATGAATACATATATTTTTTGGTTTACAGGATTTAAGATGTTATTTTTTTATATATTTTTGTGGTTGTATTTTAGCAAG
>M01075:27:000000000-A4DAU:1:1101:11313:15926 1:N:0:33
AAAGTACACAGTTTGGATTGCACATTTGATTACCGGATGCGATGGAAGGACCAATACCTGTCTCTGCATTAATACATGCTGCCACGTTAGTTGTATGTGGAATAATATTAGGTAGTTTTGTATTTTGATGTTTTGAATTTTGATTTAGCTATTTTTATAGTATAATTTGTTGAGCAGTTGGAATAATAGTGTTAATGAGTCTATGTGTTTTTTATCGGTATATAGCATTTAGTACAATATGTCAAATAAGTTTTTCATTTTTTTGTTGTCTTTGTTTAGATCTTTATCTAGGCTGTCTATTTTTTTGTTATCATATGTTTTACAAGGCATCATTGTTTATAGTAATAGGAATATGAATACATATATTTTTTGGTTTACAGGATTTAAGATGTTATTTTTTTATATATTTTTGTGGTTGTATTTTGGCAAG
>M01075:27:000000000-A4DAU:1:1101:6902:15962 1:N:0:33
AGAGTACACAGTTTGGGCTGCACATTTGATTACCGGATGCGATGGAAGGACCAATACCTGTCTCTGCATTAATACATGCTGCCACGTTAGTTGTATGTGGAATAATATTAGGTAGTTTTGTATTTTGATGTTTTGAATTTTGATTTAGCTATTTTTATAGTATAATTTGTTGAGCAGTTGGAATAATAGTGTTAATGAGTCTATGTGTTTTTTATCGGTATATAGCATTTAGTACAATATGTCAAATAAGTTTTTCATTTTTTTGTTGTCTTTGTTTAGATCTTTATCTAGGCTGTCTATTTTTTTGTTATCATATGTTTTACAAGGCATCATTGTTTATAGTAATAGGAATATGAATACATATATTTTTTGGTTTACAGGATTTAAGATGTTATTTTTTTATATATTTTTGTGGTTGTATTTTAGCAAG
>M01075:27:000000000-A4DAU:1:1101:11709:16040 1:N:0:33
AGAGTACACAGTTTGGATTGCACATTTGATTACCGGATGCGATGGAAGGACCAATACCTGTCTCTGCATTAATACATGCTGCCACGTTAGTTGTATGTGGAATAATATTAGGTAGTTTTGTATTTTGATGTTTTGAATTTTGATTTAGCTATTTTTATAGTATAATTTGTTGAGCAGTTGGAATAATAGTGTTAATGAGTCTATGTGTTTTTTATCGGTATATAGCATTTAGTACAATATGTCAAATAAGTTTTTCATTTTTTTGTTGTCTTTGTTTAGATCTTTATCTAGGCTGTCTATTTTTTTGTTATCATATGTTTTACAAGGCATCATTGTTTATAGTAATAGGAATATGAATACAGATATTTTTTGGTTTACAGGATTTAAGATGTTATTTTTTTATATATTTTTGTGGTTGTATTTTAGCAAG
>M01075:27:000000000-A4DAU:1:1101:22681:16043 1:N:0:33
AAAGTACACAGTTTGGATTGCACATTTGATTACCGGATGCGATGGAAGGACCAATACCTGTCTCTGCATTAATACATGCTGCCACGTTAGTTGTATGTGGAATAATATTAGGTAGTTTTGTATTTTGATGTTTTGAATTTTGATTTAGCTATTTTTATAGTATAATTTGTTGAGCAGTTGGAATAATAGTGTTAATGAGTCTATGTGTTTTTTATCGGTATATAGCATTTAGTACAATATGTCAAATAAGTTTTTCATTTTTTTGTTGTCTTTGTTTAGATCTTTATCTAGGCTGTCTATTTTTTTGTTATCATATGTTTTACAAGGCATCATTGTTTATAGTAATAGGAATATGAATACATATATTTTTTGGTTTACAGGATTTAAGATGTTATTTTTTTATATATTTTTGTGGTTGTATTTTAGCAAG
>M01075:27:000000000-A4DAU:1:1101:27048:16047 1:N:0:33
AGAGTACACAGTTTGGATTACACATTTGATTACCGGATGCGATGGAAGGACCAATACCTGTCTCTGCATTAATACATGCTGCCACGTTAGTTGTATGTGGAATAATATTAGGTAGTTTTGTATTTTGATGTTTTGAATTTTGATTTAGCTATTTTTATAGTATAATTTGTTGAGCAGTTGGAATAATAGTGTTAATGAGTCTATGTGTTTTTTATCGGTATATAGCATTTAGTACAATATGTCAAATAAGTTTTTCATTTTTTTGTTGTCTTTGTTTAGATCTTTATCTAGGCTGTCTATTTTTTTGTTATCATATGTTTTACAAGGCATCATTGTTTATAGTAATAGGAATATGAATACATATATTTTTTGGTTTACAGGATTTAAGATGTTATTTTTTTATATATTTTTGTGGTTGTATTTTAGCAAG
>M01075:27:000000000-A4DAU:1:1101:24650:16120 1:N:0:33
AGAGTACACAGTTTGGATTACACATTTGATTACCGGATGCGATGGAAGGACCAATACCTGTCTCTGCATTAGTACATGCTGCCACGTTAGTTGTATGTGGAATAATATTAGGTAGTTTTGTATTTTGATGTTTTGAATTTTGATTTAGCTATTTTTATAGTATAATTTGTTGAGCAGTTGGAATAATAGTGTTAATGAGTCTATGTGTTTTTTATCAGTATATAGCATTTAGTACAATATGTCAAATAAGTTTTTCATTTTTTTGTTGTCTTTGTTTAGATCTTTATCTAGGCTGTCTATTTTTTTGTTATCATATGTTTTACAAGGCATCATTGTTTATAGTAATAGGAATATGAATACATATATTTTTTGGTTTACAGGATTTAAGATGTTATTTTTTTATATATTTTTGTGGTTGTATTTTAGCAAG
>M01075:27:000000000-A4DAU:1:1101:9924:16136 1:N:0:33
AGAGTACACAGTTTGGATTACACATTTGATTACCGGATGCGATGGAAGGACCAATACCTGTCTCTGCATTAATACATGCTGCCACGTTAGTTGTATGTGGAATAATATTAGGTAGTTTTGTATTTTGATGTTTTGAATTTTGATTTAGCTATTTTTATAGTATAATTTGTTGAGCAGTTGGAATAATAGTGTTAATGAGTCTATGTGTTTTTTATCGGTATATAGCATTTAGTACAATATGTCAAATAAGTTTTTCATTTTTTTGTTGTCTTTGTTTAGATCTTTATCTAGGCTGTCTATTTTTTTGTTATCATATGTTTTACAAGGCATCATTGTTTATAGTAATAGGAATATGAATACATATATTTTTTGGTTTACAGGATTTAAGATGTTATTTTTTTATATATTTTTGTGGTTGTATTTTAGCAAG
>M01075:27:000000000-A4DAU:1:1101:19601:16155 1:N:0:33
AAAGTACACAGTTTGGATTGCACATTTGATTACCGGATGCGATGGAAGGACCAATACCTGTCTCTGCATTAATACATGCTGCCACGTTAGTTGTATGTGGAATAATATTAGGTAGTTTTGTATTTTGATGTTTTGAATTTTGATTTAGCTATTTTTATAGTATAATTTGTTGAGCAGTTGGAATAATAGTGTTAATGAGTCTATGTGTTTTTTATCGGTATATAGCATTTAGTACAATATGTCAAATAAGTTTTTCATTTTTTTGTTGTCTTTGTTTAGATCTTTATCTAGGCTGTCTATTTTTTTGTTATCATATGTTTTACAAGGCATCATTGTTTATAGTAATAGGAATATGAATACATATATTTTTTGGTTTACAGGATTTAAGATGTTATTTTTTTATATATTTTTGTGGTTGTATCTTAGCAAG
>M01075:27:000000000-A4DAU:1:1101:6175:16211 1:N:0:33
AGAGTACACAGTTTGGATTGCACATTTGATTACCGGATGCGATGGAAGGACCAATACCTGTCTCTGCATTAATACATGCTGCCACGTTAGTTGTATGTGGAATAATATTAGGTAGTTTTGTATTTTGATGTTTTGAATTTTGATTTAGCTATTTTTATAGTATAATTTGTTGAGCAGTTGGAATAATAGTGTTAATGAGTCTATGTGTTTTTTATCGGTATATAGCATTTAGTACAATATGTCAAATAAGTTTTTCATTTTTTTGTTGTCTTTGTTTAGATCTTTATCTAGGCTGTCTATTTTTTTGTTATCATATGTTTTACAAGGCATCATTGTTTATAGTAATAGGAATATGAATACATATATTTTTTGGTTTACAGGATTTAAGATGTTATTTTTTTATATATTTTTGTGGTTGTATTTTAGCAAG
>M01075:27:000000000-A4DAU:1:1101:21574:16298 1:N:0:33
AAAGTACACAGTTTGGATTACACATTTGATTACCGGATGCGATGGAAGGACCAATACCTGTCTCTGCATTAATACATGCTGCCACGTTAGTTGTATGTGGAATAATATTAGGTAGTTTTGTATTTTGATGTTTTGAATTTTGATTTAGCTATTTTTATAGTATAATTTGTTGAGCAGTTGGAATAATAGTGTTAATGAGTCTATGTGTTTTTTATCGGTATATAGCATTTAGTACAATATGTCAAATAAGTTTTTCATTTTTTTGTTGTCTTTGTTTAGATCTTTATCTAGGCTGTCTATTTTTTTGTTATCATATGTTTTACAAGGCATCATTGTTTATAGTAATAGGAATATGAATACATATATTTTTTGGTTTACAGGATTTAAGATGTTATTTTTTTATATATTTTTGTGGTTGTATTTTAGCAAG
>M01075:27:000000000-A4DAU:1:1101:13496:16353 1:N:0:33
AAAGTACACAGTTTGGGTTACACATTTGATTACCGGATGCGATGGAAGGACCAATACCTGTCTCTGCATTAATACATGCTGCCACGTTAGTTGTATGTGGAATAATATTAGGTAGTTTTGTATTTTGATGTTTTGAATTTTGATTTAGCTATTTTTATAGTATAATTTGTTGAGCAGTTGGAATAATAGTGTTAATGAGTCTATGTGTTTTTTATCGGTATATAGCATTTAGTACAATATGTCAAATAAGTTTTTCATTTTTTTGTTGTCTTTGTTTAGATCTTTATCTAGGCTGTCTATTTTTTTGTTATCATATGTTTTACAAGGCATCATTGTTTATAGTAATAGGAATATGAATACATATATTTTTTGGTTTACAGGATTTAAGATGTTATTTTTTTATATATTTTTGTGGTTGTATTTTAGCAAG
>M01075:27:000000000-A4DAU:1:1101:25879:16405 1:N:0:33
AGAGTACACAGTTTGGATTACACATTTGATTACCGGATGCGATGGAAGGACCAATACCTGTCTCTGCATTAATACATGCTGCCACGTTAGTTGTATGTGGAATAATATTAGGTAGTTTTGTATTTTGATGTTTTGAATTTTGATTTAGCTATTTTTATAGTATAATTTGTTGAGCAGTTGGAATAATAGTGTTAATGAGTCTATGTGTTTTTTATACGGTATATAGCATTTAGTACAATATGTCAAATAAGTTTTTCATTTTTTGTTGCCTTTGTTTAGATCTTTATCTAGGCTGTCTATTTTTTTGTTATCATATGTTTTACAAGGCATCATTGTTTATAGTAATAGGAATATGAATACATATATTTTTTGGTTTGCAGGATTTAAGATGTTATTTTTTTATATATTTTTGTGGTTGTATTTTAGCAAG
>M01075:27:000000000-A4DAU:1:1101:15055:16450 1:N:0:33
AAAGTACACAGTTTGGGTTGCACATTTGATTACCGGATGCGATGGAAGGACCAATACCTGTCTCTGCATTAATACATGCTGCCACGTTAGTTGTATGTGGAATAATATTAGGTAGTTTTGTATTTTGATGTTTTGAATTTTGATTTAGCTATTTTTATAGTATAATTTGTTGAGCAGTTGGAATAATAGTGTTAATGAGTCTATGTGTTTTTTATCGGTATATAGCATTTAGTACAATATGTCAAATAAGTTTTTCATTTTTTTGTTGTCTTTGTTTAGATCTTTATCTAGGCTGTCTATTTTTTTGTTATCATATGTTTTACAAGGCATCATTGTTTATAGTAATAGGAATATGAATACATATATTTTTTGGTTTACAGGATTTAAGATGTTATTTTTTTATATATTTTTGTGGTTGTATTTTAGCAAG
>M01075:27:000000000-A4DAU:1:1101:5826:16488 1:N:0:33
AAAGTACACAGTTTGGATTACACATTTGATTACCGGATGCGATGGAAGGACCAATACCTGTCTCTGCATTAATACATGCTGCCACGTTAGTTGTATGTGGAATAATATTAGGTAGTTTTGTATTTTGATGTTTTGAATTTTGATTTAGCTATTTTTATAGTATAATTTGTTGAGCAGTTGGAATAATAGTGTTAATGAGTCTATGTGTTTTTTATCGGTATATAGCATTTAGTACAATATGTCAAATAAGTTTTTCATTTTTTTGTTGTCTTTGTTTAGATCTTTATCTAGGCTGTCTATTTTTTTGTTATCATATGTTTTACAAGGCATCATTGTTTATAGTAATAGGAATATGAATACATATATTTTTTGGTTTACAGGATTTAAGATGTTATTTTTTTATATATTTTTGTGGTTGTATTTTAGCAAG
>M01075:27:000000000-A4DAU:1:1101:16691:16585 1:N:0:33
AGAGTACACAGTTTGGATTACACATTTGATTACCGGATACGATGGAAGGACCAATACCTGTCTCTGCATTAATACATGCTGCCACGTTAGTTGTATGTGGAATAATATTAGGTAGTTTTGTATTTTGATGTTTTGAATTTTGATTTAGCTATTTTTATAGTATAATTTGTTGAGCAGTTGGAATAATAGTGTTAATGAGTCTATGTGTTTTTTATCGTTATATAGCATTTAGTACAATATGTCAAATAAGTTTTTCATTCTTTTGTTGTCTTTGTTTAGATCTTTATCTAGGCTGTCTATTTTTTTGTTATCATATGTTTTACAAGGCATCATTGTTTATAGTAATAGGAATATGAATACATATATTTTTTGGTTTACAGGATTTAAGATGTTATTTTTTTATATATTTTTGTGGTTGTATTTTAGCAGG
>M01075:27:000000000-A4DAU:1:1101:10662:16592 1:N:0:33
AGAGTACACAGTTTGGATTACACATTTGATTACCGGATGCGATGGAAGGACCAATACCTGTCTCTGCATTAATACATGCTGCCACGTTAGTTGTATGTGGAATAATATTAGGTAGTTTTGTATTTTGATGTTTTGAATTTTGATTTAGCTATTTTTATAGTATAATTTGTTGAGCAGTTGGAATAATAGTGTTAATGAGTCTATGTGTTTTTTATCGGTATATAGCATTTAGTACAATATGTCAAATAAGTTTTTCATTTTTTTGTTGTCTTTGTTTAGATCTTTATCTAGGCTGTCTATTTTTTTGTTATCATATGTTTTACAAGGCATCATTGTTTATAGTAATAGGAATATGAATACATATATTTTTTGGTTTACAGGATTTAAGATGTTATTTTTTTATATATTTTTGTGGTTGTATTTTAGCAAG
>M01075:27:000000000-A4DAU:1:1101:24623:16742 1:N:0:33
AAAGTACACAGTTTGGATTACATATTTGATTACCGGATGCGATGGAAGGACCAATACCTGTCTCTGCATTAATACATGCTGCCACGTTAGTTGTATGTGGAATAATATTAGGTAGTTTTGTATTTTGATGTTTTGAATTTTGATTTAGCTATTTTTATAGTATAATTTGTTGAGCAGTTGGAATAATAGTGTTAATGAGTCTATGTGTTTTTTATCGGTATATAGCATTTAGTACAATATGTCAAATAAGTTTTTCATTTTTTTGTTGTCTTTGTTTAGATCTTTATCTAGGCTGTCTATTTTTTTGTTATCATATGTTTTACAAGGCATCATTGTTTATAGTAATAGGAATATGAATACATATATTTTTTGGTTTACAGGATTTAAGATGTTATTTTTTTATATATTTTTGTGGTTGTATTTTAGCAAG
>M01075:27:000000000-A4DAU:1:1101:7012:16802 1:N:0:33
AAAGTACACAGTTTGGGCTGCACATTTGATTACCGGATGCGATGGAAGGGCCAATACCTGTCTCTGCATTAATACATGCTGCCACGTTAGTTGTATGTGGAATAATATTAGGTAGTTTTGTATTTTGATGTTTTGAATTTTGATTTAGCTATTTTTATAGTATAATTTGTTGAGCAGTTGGAATAATAGTGTTAATGAGTCTATATGTTTTTTATCGGTATATAGCATTTAGTACAATATGTCAAATAAGTTTTTCATTTTTTTGTTGTCTTTGTTTAGATCTTTATCTAGGCTGTCTATTTTTTTGTTATCATATGTTTTACAAGGCATCATTGTTTATAGTAATAGGAATATGAATACATATATTTTTTGGTTTACAGGATTTAAGATGTTATTTTTTTATATATTTTTGTGGTTGTATTTTAGCAAG
>M01075:27:000000000-A4DAU:1:1101:12255:16834 1:N:0:33
AAAGTACACAGTTTGGGTTACACATTTGATTACCGGATGCGATGGAAGGACCAATACCTGTCTCTGCATTAATACATGCTGCCACGTTAGTTGTATGTGGAATAATATTAGGTAGTTTTGTATTTTGATGTTTTGAATTTTGATTTAGCTATTTTTATAGTATAATTTGTTGAGCAGTTGGAATAATAGTGTTAATGAGTCTATGTGTTTTTTATCGGTATATAGCATTTAGTACAATATGTCAAATAAGTTTTTCATTTTTTTGTTGTCTTTGTTTAGATCTTTATCTAGGCTGTCTATTTTTTTGTTATCATATGTTTTACAAGGCATCATTGTTTATAGTAATAGGAATATGAATACATATATTTTTTGGTTTACAGGATTTAAGATGTTATTTTTTTATATATTTTTGTGGTTGTATTTTAGCAAG
>M01075:27:000000000-A4DAU:1:1101:9674:16855 1:N:0:33
AGAGTACACAGTTTGGATTACACATTTGATTACCGGATGCGATGGAAGGACCAATACCTGTCTCTGCATTAATACATGCTGCCACGTTAGTTGTATGTGGAATAATATTAGGTAGTTTTGTATTTTGATGTTTTGAATTTTGATTTAGCTATTTTTATAGTATAATTTGTTGAGCAGTTGGAATAATAGTGTTAATGAGTCTATGTGTTTTTTATCGGTATATAGCATTTAGTACAATATGTCAAATAAGTTTTTCATTTTTTTGTTGTCTTTGTTTAGATCTTTATCTAGGCTGTCTATTTTTTTGTTATCATATGTTTTACAAGGCATCATTGTTTATAGTAATAGGAATATGAATACATATATTTTTTGGTTTACAGGATTTAAGATGTTATTTTTTTATATATTTTTGTGGTTGTATCTTAGCAAG
>M01075:27:000000000-A4DAU:1:1101:10393:16978 1:N:0:33
AAAGTACACAGTTTGAACTGCACATTTGATTACCGGATGCGATGGAAGGACCAATACCTGTCTCTGCATTAATACATGCTGCCACGTTAGTTGTATGTGGAATAATATTAGGTAGTTTTGTATTTTGATGTCTTGAATTTTGATTTAGCTATTTTTATAGTATAATTTGTTGAGCAGTTGGAATAATAGTGTTAATGAGTCTATGTGTTTTTTATCGGTATATAGCATTTAGTACAATATGTCAAATAAGTTTTTCATTTTTTTGTTGTCTTTGTTTAGATCTTTATCTAGGCTGTCTATTTTTTTGTTATCATATGTTTTACAAGGCATCATTGTTTATAGTAATAGGAATATGAATACATATATTTTTTGGTTTACAGGATTTAAGATGTTATTTTTTTATATATTTTTGTGGTTGTATTTTAGCAAG
>M01075:27:000000000-A4DAU:1:1101:15482:17056 1:N:0:33
AAAGTACACAGTTTGGGTTACACATTTGATTACCGGATGCGATGGAAGGACCAATGCCTGTCTCTGCATTAATACATGCTGCCACGTTAGTTGTATGTGGAATAATATTAGGTAGTTTTGTATTTTGATGTTTTGAATTTTGATTTAGCTATTTTTATAGTATAATTTGTTGAGCAGTTGGAATAATAGTGTTAATGAGTCTATGTGTTTTTTATCGGTATATAGCATTTAGTACAATATGTCAAATAAGTTTTTCATTTTTTTGTTGTCTTTGTTTAGATCTTTATCTAGGCTGTCTATTTTTTTGTTATCATATGTTTTACAAGGCATCATTGTTTATAGTAATAGGAATATGAATACATATATTTTTTGGTTTACAGGATTTAAGATGTTATTTTTTTATATATTTTTGCGGTTGTATTTTAGCAAG
>M01075:27:000000000-A4DAU:1:1101:22580:17171 1:N:0:33
AGAGTACACAGTTTGGATTACACATTTGATTACCGGATGCGATGGAAGGACCAATACCTGTCTCTGCATTAATACATGCTGCCACGTTAGTTGTATGTGGAATAATATTAGGTAGTTTTGTATTTTGATGTTTTGAATTTTGATTTAGCTATTTTTATAGTATAATTTGTTGAGCAGTTGGAATAATAGTGTTAATGAGTCTATGTGTTTTTTATCGGTATATAGCATTTAGTACAATATGTCAAATAAGTTTTTCATTTTTTTGTTGTCTTTGTTTAGATCTTTATCTAGGCTGTCTATTTTTTTGTTATCATATGTTTTACAAGGCATCATTGTTTATAGTAATAGGAATATGAATACATATATTTTTTGGTTTACAGGATTTAAGATGTTATTTTTTTATATATTTTTGTGGTTGTATTTTAGCAAG
>M01075:27:000000000-A4DAU:1:1101:23686:17198 1:N:0:33
AAAGTACACAGTTTGGATTACACATTTGATTACCGGATGCGATGGAAGGACCAATACCTGTCTCTGCATTAATACATGCTGCCACGTTAGTTGTATGTGGAATAATATTAGGTAGTTTTGTATTTTGATGTTTTGAATTTTGATTTAGCTATTTTTATAGTATAATTTGTTGAGCAGTTGGAATAATAGTGTTAATGAGTCTATGTGTTTTTTATCGGTATATAGCATTTAGTACAATATGTCAAATAAGTTTTTCATTTTTTTGTTGTCTTTGTTTAGATCTTTATCTAGGCTGTCTATTTTTTTGTTATCATATGTTTTACAAGGCATCATTGTTTATAGTAATAGGAATATGAATACATATATTTTTTGGTTTACAGGATTTAAGATGTTATTTTTTTATATATTTTTGTGGTTGTATTTTAGCAAG
>M01075:27:000000000-A4DAU:1:1101:12247:17247 1:N:0:33
AAAGTACACAGTTTGGATTACACATTTGATTACCGGATGCGATGGAAGGACCAATACCTGTCTCTGCATTAATACATGCTGCCACGTTAGTTGTATGTGGAATAATATTAGGTAGTTCTGTATTTTGATGTTTTGAATTTTGATTTAGCTATTTTTATAGTATAATTTGTTGAGCAGTTGGAATAATAGTGTTAATGAGTCTATGTGTTTTTTATCGGTATATAGCATTTAGTACAATATGTCAAATAAGTTTTTCATTTTTTTGTTGTCTTTGTTTAGATCTTTATCTAGGCTGTCTATTTTTTTGTTATCATATGTTTTACAAGGCATCATTGTTTATAGTAATAGGAATATGAATACGTATATTTTTTGGTTTACAGGATTTAAGATGTTATTTTTTTATATATCTTTGTGGTTGTATTTTAGCAAG
>M01075:27:000000000-A4DAU:1:1101:19957:17320 1:N:0:33
AGAGTACACAGTTTGGATTACACATTTGATTACCGGATGCGATGGAAGGACCAATACCTGTCTCTGCATTAATACATGCTGCCACGTTAGTTGTATGTGGAATAATATTAGGTAGTTTTGTATTTTGATGTTTTGAATTTTGATTTAGCTATTTTTATAGTATAATTTGTTGAGCAGTTGGAATAATAGTGTTAATGAGTCTATGTGTTTTTTATCGGTATATAGCATTTAGTACAATATGTCAAATAAGTTTTTCATTTTTTTGTTGTCTTTGTTTAGATCTTTATCTAGGCTGTCTATTTTTTTGTTATCATATGTTTTACAAGGCATCATTGTTTATAGTAATAGGAATATGAATACATATATTTTTTGGTTTACAGGATTTAAGATGTTATTTTTTTATATATTTTTGTGGTTGTATTTTAGCAAG
>M01075:27:000000000-A4DAU:1:1101:15035:17331 1:N:0:33
AGAGTACACAGTTTGGATTACACATTTGATTACCGGATGCGATGGAAGGACCAATACCTGTCTCTGCATTAATACATGCTGCCACGTTAGTTGTATGTGGAATAATATTAGGTAGTTTTGTATTTTGATGTTTTGAATTTTGATTTAGCTATTTTTATAGTATAATTTGTTGAGCAGTTGGAATAATAGTGTTAATGAGTCTATGTGTTTTTTATCGGTATATAGCATTTAGTACAATATGTCAAATAAGTTTTTCATTTTTTTGTTGTCTTTGTTTAGATCTTTATCTAGGCTGTCTATTTTTTTGTTATCATATGTTTTACAAGGCATCATTGTTTATAGTAATAGGAATATGAATACATATATTTTTTGGTTTACAGGATTTAAGATGTTATTTTTTTATATATTTTTGTGGTTGTATTTTGGCAAG
>M01075:27:000000000-A4DAU:1:1101:6527:17332 1:N:0:33
AGAGTACACAGTTTGGATTACACATTTGATTACCGGATGCGATGGAAGGACCAATACCTGTCTCTGCATTAATACATGCTGCCACGTTAGTTGTATGTGGAATAGTATTAGGTAGTTTTGTATTTTGATGTTTTGAATTTTGATTTAGCTATTTTTATAGTATAATTTGTTGAGCAGTTGGAATAATAGTGTTAATGAGTCTATGTGTTTTTTATCGGTATATAGCATTTAGTACAATATGTCAAATAAGTTTTTCATTTTTTTGTTGTCTTTGTTTAGATCTTTATCTAGGCTGTCTATTTTTTTGTTATCATATGTTTTACAAGGCATCATTGTTTATAGTAATAGGAATATGAATACATATATTTTTTGGTTTACAGGATTTAAGATGTTATTTTTTTATATATTTTTGTGGTTGTATTTTGGCAAG
>M01075:27:000000000-A4DAU:1:1101:26569:17402 1:N:0:33
AGAGTACACAGTTTGGATTGCATATTTGATTACCGGATGCGATGGAAGGACCAATACCTGTCTCTGCATTAATACATGCTGCCACGTTAGTTGTATGTGGAATAATATTAGGTAGTTTTGTATTTTGATGTTTTGAATTTTGATTTAGCTATTTTTATAGTATAATTTGTTGAGCAGTTGGAATAATAGTGTTAATGAGTCTATGTGTTTTTTATCGGTATATAGCATTTAGTACAATATGTCAAATAAGTTTTTCATTTTTTTGTTGTCTTTGTTTAGATCTTTATCTAGGCTGTCTATTTTTTTGTTATCATATGTTTTACAAGGCATCATTGTTTATAGTAATAGGAATATGAATACATATATTTTTTGGTTTACAGGATTTAAGATGTTATTTTTTTATATATTTTTGTGGTTGTATTTTAGCAAG
>M01075:27:000000000-A4DAU:1:1101:26587:17416 1:N:0:33
AGAGTACACAGTTTGGATTGCATATTTGATTACCGGATGCGATGGAAGGACCAATACCTGTCTCTGCATTAATACATGCTGCCACGTTAGTTGTATGTGGAATAATATTAGGTAGTTTTGTATTTTGATGTTTTGAATTTTGATTTAGCTATTTTTATAGTATAATTTGTTGAGCAGTTGGAATAATAGTGTTAATGAGTCTATGTGTTTTTTATCGGTATATAGCATTTAGTACAATATGTCAAATAAGTTTTTCATTTTTTCGTTGTCTTTGTTTAGATCTTTATCTAGGCTGTCTATTTTTTTGTTATCATATGTTTTACAAGGCATCATTGTTTATAGTAATAGGAATATGAATACATATATTTTTTGGTTTACAGGATTTAAGATGTTATTTTTTTATATATTTTTGTGGTTGTATTTTAGCAAG
>M01075:27:000000000-A4DAU:1:1101:19079:17418 1:N:0:33
AGAGTACACAGTTTGGGTTACACATTTGATTACCGGATGCGATGGAAGGACCAATACCTGTCTCTGCATTAATACATGCTGCCACGTTAGTTGTATGTGGAATAATATTAGGTAGTTTTGTATTTTGATGTTTTGAATTTTGATTTAGCTATTTTTATAGTATAATTTGTTGAGCAGTTGGAATAATAGTGTTAATGAGTCTATGTGTTTTTTATCGGTATATAGCATTTAGTACAATATGTCAAATAAGTTTTTCATTTTTTTGTTGTCTTTGTTTAGATCTTTATCTAGGCTGTCTATTTTTTTGTTATCATATGTTTTACAAGGCATCATTGTTCATAGTAATAGGAATATGAATACATATATTTTTTGGTTTACAGGATTTAAGATGTTATTTTTTTATATATTTTTGTGGTTGTATTTTAGCGAG
>M01075:27:000000000-A4DAU:1:1101:19067:17441 1:N:0:33
AGAGTACACAGTTTGGGTTACACATTTGATTACCGGATGCGATGGAAGGACCAATACCTGTCTCTGCATTAATACATGCTGCCACGTTAGTTGTATGTGGAATAATATTAGGTAGTTTTGTATTTTGATGTTTTGAATTTTGATTTAGCTATTTTTATAGTATAATTTGTTGAGCAGTTGGAATAATAGTGTTAATGAGTCTATGTGTTTTTTATCGGTATATAGCATTTAGTACAATATGTCAAATAAGTTTTTCATTTTTTTGTTGTCTTTGTTTAGATCTTTATCTAGGCTGTCTATTTTTTTGTTATCATATGTTTTACAAGGCATCATTGTTCATAGTAATAGGAATATGAATACATATATTTTTTGGTTTACAGGATTTAAGATGTTATTTTTTTATATATTTTTGTGGTTGTATTTTAGCGAG
>M01075:27:000000000-A4DAU:1:1101:26289:17444 1:N:0:33
AAAGTACACAGTTTGGGTTGCACATTTGATTACCGGATGCGATGGAAGGACCAATACCTGTCTCTGCATTAATACATGCTGCCACGTTAGTTGTATGTGGAATAATATTAGGTAGTTTTGTATTTTGATGTTTTGAATTTTGATTTAGCTATTTTTATAGTATAATTTGTTGAGCAGTTGGAATAATAGTGTTAATGAGTCTATGTGTTTTTTATCGGTATATAGCATTTAGTACAATATGTCAAATAAGTTTTTCATTTTTTTGTTGTCTTTGTTTAGATCTTTTTCTAGGCTGTCTATTTTTTTGTTATCATATGTTTTACAAGGCATCATTGTTTATAGTAATAGGAATATGAATACATATATTTTTTGGTTTACAGGATTTAAGATGTTATTTTTTTATATATTTTTGTGGTTGTATTTTAGCAAG
>M01075:27:000000000-A4DAU:1:1101:9664:17696 1:N:0:33
AAAGTACACAGTTTGGGTTGCACATTTGATTACCGGATGCGATGGAAGGACCAATACCTGTCTCTGCATTAATACATGCTGCCACGTTAGTTGTATGTGGAATAATATTAGGTAGTTTTGTATTTTGATGTTTTGAATTTTGATTTAGCTATTTTTATAGTATAATTTGTTGAGCAGTTGGAATAATAGTGTTAATGAGTCTATGTGTTTTTTATCGGTATATAGCATTTAGTACAATATGTCAAATAAGTTTTTCATTTTTTTGTTGTCTTTGTTTAGATCTTTATCTAGGCTGTCTATTTTTTTGTTATCATATGTTTTACAAGGCATCATTGTTTATAGTAATAGGAATATGAATACATATATTTTTTGGTTTACAGGATTTAAGATGTTATTTTTTTATATATTTTTGTGGTTGTATTTTAGCAAG
>M01075:27:000000000-A4DAU:1:1101:10549:17744 1:N:0:33
AAAGTACACAGTTTGGACTGCACACTTGATTACCGGATGCGATGGAAGGACCAATACCTGTCTCTGCATTAATACATGCTGCCACGTTAGTTGTATGTGGAATAATATTAGGTAGTTTTGTATTTTGATGTTTTGAATTTTGATTTAGCTATTTTATAGTATAATTTGTTGAGCAGTTGGAATAATAGTGTTAATGAGTCTATGTGTTTTTTATACGGTATATAGCATTTAGTACAATATGTCAAATAAGTTTTTCATTTTTTTGTTGTCTTTGTTTAGATCTTTATCTAGGCTGTCTATTTTTTTGTTATCATATGTTTTACAAGGCATCATTGTTTATAGTAATAGGAATATGAATACATATATTTTTTGGTTTACAGGATTTAAGATGTTATTTTTTTATATATTTTTGTGGTTGTATTTTAGCAAG
>M01075:27:000000000-A4DAU:1:1101:22630:17771 1:N:0:33
AGAGTACACAGTTTGGATTACACATTTGATTACCGGATGCGATGGAAGGACCAATACCTGTCTCTGCATTAATACATACTGCCACGTTAGTTGTATGTGGAATAATATTAGGTAGTTTTGTATTTTGATGTTTTGAATTTTGATTTAGCTATTTTTATAGTATAATTTGTTGAGCAGTTGGAATAATAGTGTTAATGAGTCTATGTGTTTTTTATCGGTATATAGCATTTAGTACAATATGTCAAATAAGTTTTTCATTTTTTTGTTGTCTTTGTTTAGATCTTTATCTAGGCTGTCTATTTTTTTGTTATCATATGTTTTACAAGGCATCATTGTTTATAGTAATAGGAATATGAATACATATATTTTTTGGTTTACAGGATTTAAGATGTTATTTTTTTATATATTTTTGTGGTTGTATTTTAGCAAG
>M01075:27:000000000-A4DAU:1:1101:5903:17788 1:N:0:33
AAAGTACACAGTTTGGGTTACACATTTGATTACCGGATGCGATGGAAGGACCAATACCTGTCTCTGCATTAATACATGCTGCCACGTTAGTTGTATGTGGAATAATATTAGGTAGTTTTGTATTTTGATGTTTTGAATTTTGATTTAGCTATTTTTATAGTATAATTTGTTGAGCAGTTGGAATAATAGTGTTAATGAGTCTATGTGTTTTTTATCGGTATATAGCATTTAGTACAATATGTCAAATAAGTTTTTCATTTTTTTGTTGTCTTTGTTTAGATCTTTATCTAGGCTGTCTATTTTTTTGTTATCATATGTTTTACAAGGCATCATTGTTTATAGTAATAGGAATATGAATACATATATTTTTTGGTTTACAGGATTTAAGATGTTATTTTTTTATATATTTTTGTGGTTGTATTTTAGCAAG
>M01075:27:000000000-A4DAU:1:1101:22622:17789 1:N:0:33
AGAGTACACAGTTTGGATTACACATTTGATTACCGGATGCGATGGAAGGACCAATACCTGTCTCTGCATTAATACATACTGCCACGTTAGTTGTATGTGGAATAATATTAGGTAGTTTTGTATTTTGATGTTTTGAATTTTGATTTAGCTATTTTTATAGTATAATTTGTTGAGCAGTTGGAATAATAGTGTTAATGAGTCTATGTGTTTTTTATCGGTATATAGCATTTAGTACAATATGTCAAATAAGTTTTTCATTTTTTTGTTGTCTTTGTTTAGATCTTTATCTAGGCTGTCTATTTTTTTGTTATCATATGTTTTACAAGGCATCATTGTTTATAGTAATAGGAATATGAATACATATATTTTTTGGTTTACAGGATTTAAGATGTTATTTTTTTATATATTTTTGTGGTTGTATTTTAGCAAG
>M01075:27:000000000-A4DAU:1:1101:19345:17829 1:N:0:33
AGAGTACACAGTTTGGATTACACATTTGATTACCAGATGCGATGGAAGGACCAATACCTGTCTCTGCATTAATACATGCTGCCACGTTAGTTGTATGTGGAATAATATTAGGTAGTTTTGTATTTTGATGTTTTGAATTTTGATTTAGCTATTTTTATAGTATAATTTGTTGAGCAGTTGGAATAATAGTGTTAATGAGTCTATGTGTTTTTTATCGGTATATAGCATTTAGTACAATATGTCAAATAAGTTTTTCATTTTTTTGTTGTCTTTGTTTAGATCTTTATCTAGGCTGTCTATTTTTTTGTTATCATATGTTTTACAAGGCATCATTGTTTATAGTAATAGGAATATGAATACATATATTTTTTGGTTTACAGGATTTAAGATGTTATTTTTTTATATATTTTTGTGGTTGTATTTTAGCAAG
>M01075:27:000000000-A4DAU:1:1101:4915:17874 1:N:0:33
AAAGTACACAGTTTGGATTACACATTTGATTACCGGATGCGATGGAAGGACCAATACCTGTCTCTGCATTAATACATGCTGCCACGTTAGTTGTATGTGGAATAATATTAGGTAGTTTTGTATTTTGATGTTTTGAATTTTGATTTAGCTATTTTTATAGTATAATTTGTTGAGCAGTTGGAATAATAGTGTTAATGAGTCTATGTGTTTTTTATCGGTATATAGCATTTAGTACAATATGTCAAATAAGTTTTTCATTTTTTTGTTGTCTTTGTTTAGATCTTTATCTAGGCTGTCTATTTTTTTGTTATCATATGTTTTACAAGGCATCATTGTTTATAGTAATAGGAATATGAATACATATATTTTTTGGTTTACAGGATTTAAGATGTTATTTTTTTATATATTTTTGTGGTTGTATTTTAGCAAG
>M01075:27:000000000-A4DAU:1:1101:19300:17965 1:N:0:33
AAAGTACACAGTTTGGGCTGCACATTTGATTACCGGATGCGATGGAAGGACCAATACCTGTCTCTGCATTAATACATGCTGCCACGCTAGTTGTATGTGGAATAATATTAGGTAGTTTTGTATTTTGATGTTTTGAATTTTGATTTAGCTATTTTTATAGTATAATTTGTTGAGCAGTTGGAATAATAGTGTTAATGAGTCTATGTGTTTTTTATCGGTATATAGCATTTAGTACAATATGTCAAATAAGTTTTTCATTTTTTTGTTGTCTTTGTTTAGATCTTTATCTAGGCTGTCTATTTTTTTGTTATCATATGTTTTACAAGGCATCATTGTTTATAGTAATAGGAATATGAATACATATATTTTTTGGTTTACAGGATTTAAGATGTTATTTTTTTATATATTTTTGTGGTTGTATTTTAGCAAG
>M01075:27:000000000-A4DAU:1:1101:11346:18063 1:N:0:33
AGAGTACACAGTTTGGATTACACATTGATTCCCGGATGCGATGGAAGGACCAATACCTGTCTCTGCATTAATACATGCTGCCACGTTAGTTGTATGTGGAATAATCTTAGGTAGTTTTGTATTTTGATGTTTTGAATTTTGATTTAGCTATTTTTATAGTATAATTTGTTGAGCAGTTGGAATAATAGTGTTAATGAGTCTATGTGTTTTTTATACGGTATATAGCATTTAGTACAATATGTCAAATAAGTTTTTCATTTTTTTGTTGTCTTTGTTTAGATCTTTATCTAGGCTGTCTATTTTTTTGTTATCATATGTTTTACAAGGCATCATTGTTTATAGTAATAGGAATATGAATACATATATTTTTTGGTTTACAGGATTTAAGATGTTATTTTTTTATATATTTTTGTGGTTGTATTTTAGCAAG
>M01075:27:000000000-A4DAU:1:1101:26492:18068 1:N:0:33
AAAGTACACAGTTTGGGTTACACATTTGATTACCGGATGCGATGGAAGGACCAATACCTGTCTCTGCATTAATACATGCTGCCACGTTAGTTGTATGTGGAATAATATTAGGTAGTTTTGTATTTTGATGTTTTGAATTTTGATTTAGCTATTTTTATAGTATAATTTGTTGAGCAGTTGGAATAATAGTGTTAATGAGTCTATGTGTTTTTTATCGGTATATAGCATTTAGTACAATATGTCAAATAAGTTTTTCATTTTTTCGTTGTCTTTGTTTAGATCTTTATCTAGGCTGTCTATTTTTTTGTTATCATATGTTTTACAAGGCATCATTGTTTATAGTAATAGGAATATGAATACATATATTTTTTGGTTTACAGGATTTAAGATGTTATTTTTTTATATATTTTTGTGGTTGTATTTTAGCAAA
>M01075:27:000000000-A4DAU:1:1101:4653:18084 1:N:0:33
AAAGTACACAGTTTGGATTACACATTTGATTACCGGATGCGATGGAAGGACCAATACCTGTCTCTGCATTAATACATGCCGCCACGTTAGTTGTATGTGGAATAATATTAGGTAGTTTTGTATTTTGATGTTTTGAATTTTGATTTAGCTATTTTTATAGTATAATTTGTTGAGCAGTTGGAATAATAGTGTTAATGAGTCTATGTGTTTTTTATCGGTATATAGCATTTAGTACAATATGTCAAATAAGTTTTTCATTTTTTTGTTGTCTTTGTTTAGATCTTTATCTAGGCTGTCTATTTTTTTGTTATCATATGTTTTACAAGGCATCATTGTTTATAGTAATAGGAATATGAATACATATATTTTTTGGTTTACAGGATTTAAGATGTTATTTTTTTATATATTTTTGTGGTTGTATTTTAGCAAG
>M01075:27:000000000-A4DAU:1:1101:22885:18119 1:N:0:33
AAAGTACACAGTTTGGATTACACATTTGATTACCGGATGCGATGGAAGGACCAATACCTGTCTCTGCATTAATACATGCTGCCACGTTAGTTGTATGTGGAATAATATTAGGTAGTTTTGTATTTTGATGTTTTGAATTTTGATTTAGCTATTTTTATAGTATAATTTGTTGAGCAGTTGGAATAATAGTGTTAATGAGTCTATGTGTTTTTTATCGGTATATAGCATTTAGTACAATATGTCAAATAAGTTTTTCATTTTTTTGTTGTCTTTGTTTAGATCTTTATCTAGGCTGTCTATTTTTTTGTTATCATATGTTTTACAAGGCATCATTGTTTATGGTAATAGGAATATGAATACATATATTTTTTGGTTTACAGGATTTAAGATGTTATTTTTTTATATATTTTTGTGGTTGTATTTTAGCAAG
>M01075:27:000000000-A4DAU:1:1101:22897:18141 1:N:0:33
AAAGTACACAGTTTGGATTACACATTTGATTACCGGATGCGATGGAAGGACCAATACCTGTCTCTGCATTAATACATGCTGCCACGTTAGTTGTATGTGGAATAATATTAGGTAGTTTTGTATTTTGATGTTTTGAATTTTGATTTAGCTATTTTTATAGTATAATTTGTTGAGCAGTTGGAATAATAGTGTTAATGAGTCTATGTGTTTTTTATCGGTATATAGCATTTAGTACAATATGTCAAATAAGTTTTTCATTTTTTTGTTGTCTTTGTTTAGATCTTTATCTAGGCTGTCTATTTTTTTGTTATCATATGTTTTACAAGGCATCATTGTTTATGGTAATAGGAATATGAATACATATATTTTTTGGTTTACAGGATTTAAGATGTTATTTTTTTATATATTTTTGTGGTTGTATTTTAGCAAG
>M01075:27:000000000-A4DAU:1:1101:16010:18242 1:N:0:33
AAAGTACACAGTTTGGGTTACACATTTGATTACCGGATGCGATGGAAGGACCAATACCTGTCTCTGCATTAATACATGCTGCCACGTTAGTTGTATGTGGAATAATATTAGGTAGTTTTGTATTTTGATGTTTTGAATTTTGATTTAGCTATTTTTATAGTATAATTTGTTGAGCAGTTGGAATAATAGTGTTAATGAGTCTATGTGTTTTTTATCGGTATATAGCATTTAGTACAATATGTCAAATAAGTTTTTCATTTTTTTGTTGTCTTTGGTTAGATCTTTATCTAGGCTGTCTATTTTTTTGTTATCATATGTTTTACAAGGCATCATTGTCTATAGTAATAGGAATATGAATACATATATTTTTTGGTTTACAGGATTTAAGATGTTATTTTTTTATATATTTTTGTGGTTGTATTTTAGCAAG
>M01075:27:000000000-A4DAU:1:1101:4780:18277 1:N:0:33
AAAGTACACAGTTTGGATTGCACATTTGATTACCGGATGCGATGGAAGGACCAATACCTGTCTCTGCATTAATACATGCTGCCACGTTAGTTGTATGTGGAATAATATTAGGTAGTTTTGTATTTTGATGTTTTGAATTTTGATTTAGCTATTTTTATAGTATAATTTGTTGAGCAGTTGGAATAATAGTGTTAATGAGTCTATGTGTTTTTTATCGGTATATAGCATTTAGTACAATATGTCAAATAAGTTTTTCATTTTTTTGTTGTCTTTGTTTAGATCTTTATCTAGGCTGTCTATTTTTTTGTTATCATATGTTTTACAAGGCATCATTGTTTATAGTAATAGGAATATGAATACATATATTTCTTGGTTTACAGGATTTAAGATGTTATTTTTTTATATATTTTTGTGGTTGTATTTTAGCAAG
>M01075:27:000000000-A4DAU:1:1101:9070:18342 1:N:0:33
AGAGTACACAGTTTGGATTACACATTTGATTACCGGATGCGATGGAAGGACCAATACCTGTCTCCGCATTAATACATGCTGCCACGTTAGTTGTATGTGGAATAATATTAGGTAGTTTTGTATTTTGATGTTTTGAATTTTGATTTAGCTATTTTTATAGTATAATTTGTTGAGCAGTTGGAATAATAGTGTTAATGAGTCTATGTGTTTTTTATCGGTATATAGCATTTAGTACAATATGTCAAATAAGTTTTTCATTTTTTTGTTGTCTTTGTTTAGATCTTTATCTAGGCTGTCTATTTTTTTGTTATCATATGTTTTACAAGGCATCATTGTTTATAGTAATAGGAATATGAATACATATATTTTTTGGTTTACAGGATTTAAGATGTTATTTTTTTATATATTTTTGTGGTTGTATCTTGGCAAG
>M01075:27:000000000-A4DAU:1:1101:15770:18442 1:N:0:33
AGAGTACACAGTTTGGATTACACATTTGATTACCGGATGCGATGGAAGGACCAATACCTGTCTCTGCATTAATACATGCTGCCACGTTAGTTGTATGTGGAATAATATTAGGTAGTTTTGTATTTTGATGTTTTGAATTTTGATTTAGCTATTTTTATAGTATAATTTGTTGAGCAGTTGGAATAATAGTGTTAATGAGTCTATGTGTTTTTTATCGGTATATAGCATTTAGTACAATATGTCAAATAAGTTTTTCATTTTTTTGTTGTCTTTGTTTAGATCTTTATCTAGGCTGTCTATTTTTTTGTTATCATATGTTTTACAAGGCATCATTGTTTATAGTAATAGGAATATGAATACATATATTTTTTGGTTTACAGGATTTAAGATGTTATTTTTTTATATATTTTTGTGGTTGTATTTTAGCAAG
>M01075:27:000000000-A4DAU:1:1101:15071:18452 1:N:0:33
AGAGTACACAGTTTGGATTGCACATTTGATTACCGGATGCGATGGAAGGACCAATACCTGTCTCTGCATTAATACATGCTGCCACGTTAGTTGTATGTGGAATAATATTAGGTAGTTTTGTATTTTGATGTTTTGAATTTTGATTTAGCTATTTTTATAGTATAATTTGTTGAGCAGTTGGAATAATAGTGTTAATGAGTCTATGTGTTTTTTATCGGTATATAGCATTTAGTACAATATGTCAAATAAGTTTTTCATTTTTTTGTTGTCTTTGTTTAGATCTTTATCTAGGCTGTCTATTTTTTTGTTATCATATGTTTTACAAGGCATCATTGTTTATAGTAATAGGAATATGAATACATATATTTTTTGGTTTACAGGATTTAAGATGTTATTTTTTTATATATTTTTGTGGTTGTATTTTAGCAAG
>M01075:27:000000000-A4DAU:1:1101:24419:18474 1:N:0:33
AAAGTACACAGTTTGGATTGCACATTTGATTACCGGATGCGATGGAAGGACCAATACCTGTCTCTGCATTAATACATGCTGCCACGTTAGTTGTATGTGGAATAATATTAGGTAGTTTTGTATTTTGATGTTTTGAATTTTGATTTAGCTATTTTTATAGTATAATTTGTTGAGCAGTTGGAATAATAGTGTTAATGAGTCTATGTGTTTTTTATCGGTATATAGCATTTAGTACAATATGTCAAATAAGTTTTTCATTTTTTTGTTGTCTTTGTTTAGATCTTTATCTAGGCTGTCTATTTTTTTGTTATCATATGTTTTACAAGGCATCATTGTTTATAGTAATAGGAATATGAATACATATATTTTTTGGTTTACAGGATTTAAGATGTTATTTTTTTATATATTTTTGTGGTTGTATTTTAGCAAG
>M01075:27:000000000-A4DAU:1:1101:26231:18485 1:N:0:33
AGAGTACACAGTTTGGATTACACATTTGATTACCGGATGCGATGGAAGGACCAATACCTGTCTCTGCATTAATACATGCTGCCACGTTAGTTGTATGTGGAATAATATTAGGTAGTTTTGTATTTTGATGTTTTGAATTTTGATTTAGCTATTTTTATAGTATAATTTGTTGAGCAGTTGGAATAATAGTGTTAATGAGTCTATGTGTTTTTTATCGGTATATAGCATTTAGTACAATATGTCAAATAAGTTTTTCATTTTTTTGTTGTCTTTGTTTAGATCTTTATCTAGGCTGTCTATTTTTTTGTTATCATATGTTTTACAAGGCATCATTGTTTATAGTAATAGGAATATGAATACATATATTTTTTGGTTTACAGGATTTAAGATGTTATTTTTTTATATATTTTTGTGGTTGTATTTTAGCGAG
>M01075:27:000000000-A4DAU:1:1101:21492:18494 1:N:0:33
AGAGTACACAGTTTGGGTTACGCATTTGATTACCGGATGCGATGGAAGGACCAATACCTGTCTCTGCATTAATACATGCTGCCACGTTAGTTGTATGTGGAATAATATTAGGTAGTTTTGTATTTTGATGTTTTGAATTTTGATTTAGCTATTTTTATAGTATAATTTGTTGAGCAGTTGGAATAATAGTGTTAATGAGTCTATGTGTTTTTTATCGGTATATAGCATTTAGTACAATATGTCAAATAAGTTTTTCATTTTTTTGTTGTCTTTGTTTAGATCTTTATCTAGGCTGTCTATTTTTTTGTTATCATATGTTTTACAAGGCATCATTGTTCATAGTAATAGGAATATGAATACATATATTTTTTGGTTTACAGGATTTAAGGTGTTATTTTTTTATATATTTTTGTGGTTGTATTTTAGCAAG
>M01075:27:000000000-A4DAU:1:1101:22041:18499 1:N:0:33
AAAGTACACAGTTTGGATTGCACATTTGATTACCGGATGCGGTGGAAGGACCAATACCTGTCTCTGCATTAATACATGCTGCCACGTTAGTTGTATGTGGAATAATATTAGGTAGTTTTGTATTTTGATGTTTTGAATTTTGATTTAGCTATTTTTATAGTATAATTTGTTGAGCAGTTGGAATAATAGTGTTAATGAGTCTATGTGTTTTTTATACGGTATATAGCATTTAGTACAATATGTCAAATAAGTTTTTCATTTTTTGTTGTCTTTGTTTAGATCTTTATCTAGGCTGTCTATTTTTTTGTTATCATATGTTTTACAAGGCATCATTGTTTATAGTAATAGGAATATGAATACATATATTTTTTGGTTTACAGGATTTAAGATGTTATTTTTTTATATATTTTTGTGGTTGTATTTTAGCAAG
>M01075:27:000000000-A4DAU:1:1101:18678:18502 1:N:0:33
AGAGTACACAGTTTGGATTACACATTTGATTACCGGATGCGATGGAAGGACCAATACCTGTCTCTGCATTAATACATGCTGCCACGTTAGTTGTATGTGGAATAATATTAGGTAGTTTTGTATTTTGATGTTTTGAATTTTGATTTAGCTATTTTTATAGTATAATTTGTTGAGCAGTTGGAATAATAGTGTTAATGAGTCTATGTGTTTTTTATCGGTATATAGCATTTAGTACAATATGTCAAATAAGTTTTTCATTTTTTTGTTGTCTTTGTTTAGATCTTTATCTAGGCTGTCTATTTTTTTGTTATCATATGTTTTACAAGGCATCATTGTTTATAGTAATAGGAATATGAATACATATATTTTTTGGTTTACAGGATTTAAGATGTTATTTTTTTATATATTTTTGTGGTTGTATTTTAGCAAG
>M01075:27:000000000-A4DAU:1:1101:6897:18524 1:N:0:33
AAAGTACACAGTTTGGATTGCACATTTGATTACCGGATGCGATGGAAGGACCAATACCTGTCTCTGCATTAATACATGCTGCCACGTTAGTTGTATGTGGAATAATATTAGGTAGTTTTGTATTTTGATGTTTTGAATTTTGATTTAGCTATTTTTATAGTATAATTTGTTGAGCAGTTGGAATAATAGTGTTAATGAGTCTATGTGTTTTTTATCGGTATATAGCATTTAGTACAATATGTCAAATAAGTTTTTCATTTTTTTGTTGTCTTTGTTTAGATCTTTATCTAGGCTGTCTATTTTTTTGTTATCATATGTTTTACAAGGCATCATTGTTTATAGTAATAGGAATATGAATACATATATTTTTTGGTTTACAGGATTTAAGATGTTATTTTTTTATATATTTTTGTGGTTGTATTTTAGCAAG
>M01075:27:000000000-A4DAU:1:1101:7145:18610 1:N:0:33
AAAATACACAGTTTGGGTTACACATTCGATTACCAGATGCGATGGAAGGACCAATACCTGTCTCTGCATTAATACATGCTGCCACGTTAGTTGTATGTGGAATAATATTAGGTAGTTTTGTATTTTGATGTTTTGAATTTTGATTTAGCTATTTTTATAGTATAATTTGTTGAGCAGTTGGAATAATAGTGTTAATGAGTCTATGTGTTTTTTATCGGTATATAGCATTTAGTACAATATGTCAAATAAGTTTTTCATTTTTTTGTTGTCTTTGTTTAGATCTTTATCTAGGCTGTCTATTTTTTTGTTATCATATGTTTTACAAGGCATCATTGTTTATAGTAATAGGAATATGAATACATATATTTTTTGGTTTACAGGATTTAAGATGTTATTTTTTTATATATTTTTGTGGTTGTATTTTAGCAAG
>M01075:27:000000000-A4DAU:1:1101:21750:18618 1:N:0:33
AGAGTACACAGTTTGGGTTGCACATTTGATTACCGGATGCGATGGAAGGACCAATACCTGTCTCTGCATTAATACATGCTGCCACGTTAGTTGTATGTGGAATAATATTAGGTAGTTTTGTATTTTGATGTTTTGAATTTTGATTTAGCTATTTTTATAGTATAATTTGTTGAGCAGTTGGAATAATAGTGTTAATGAGTCTATGTGTTCTTTATCGGTATATAGCATTTAGTACAATATGTCAAATAAGTTTTTCATTTTTTTGTTGTCTTTGTTTAGATCTTTATCTAGGCTGTCTATTTTTTTGTTATCATATGTTTTACAAGGCATCATTGTTTATAGTAATAGGAATATGAATACATATATTTTTTGGTTTACAGGATTTAAGATGTTATTTTTTTATATATTTTTGTGGTTGTATTTTAGCAAG
>M01075:27:000000000-A4DAU:1:1101:8250:18703 1:N:0:33
AAAGTACACAGTTTGGGTTACACATTTGATTACCGGATGCGATGGAAGGACCAATACCTGTCTCTGCATTAATACATGCTGCCACGTTAGTTGTATGTGGAATAATATTAGGTAGTTTTGTATTTTGATGTTTTGAATTTTGATTTAGCTATTTTTATAGTATAATTTGTTGAGCAGTTGGAATAATAGTGTTAATGAGTCTATGTGTTTTTTATCGGTATATAGCATTTAGTACAATATGTCAAATAAGTTTTTCATTTTTTTGTTGTCTTTGTTTAGATCTTTATCTAGGCTGTCTATTTTTTTGTTATCATATGTTTTACAAGGCATCATTGTTTATAGTAATAGGAATATGAATACATATATTTTTTGGTTTACAGGATTTAAGATGTTATTTTTTTATATATTTTTGTGGTTGTATTTTAGCAAG
>M01075:27:000000000-A4DAU:1:1101:21124:18799 1:N:0:33
AAAGTACACAGTTTGGATTACACATTTGATTACCGGATGCGATGGAAGGACCAATACCTGTCTCTGCATTAATACATGCTGCCACGTTAGTTGTATGTGGAATAATATTAGGTAGTTTTGTATTTTGATGTTTTGAATTTTGATTTAGCTATTTTTATAGTATAATTTGTTGAGCAGTTGGAATAATAGTGTTAATGAGTCTATGTGTTTTTTATCGGTATATAGCATTTAGTACAATATGTCAAATAAGTTTTTCATTTTTTTGTTGTCTTTGTTTAGATCTTTATCTAGGCTGTCTATTTTTTTGTTATCATATGTTTTACAAGGCATCATTGTTTATAGTAATAGGAATATGAATACATATATTTTTTGGTTTACAGGATTTAAGATGTTATTTTTTTATATATTTTTGTGGTTGTATTTTAGCAAG
>M01075:27:000000000-A4DAU:1:1101:13726:18813 1:N:0:33
AGAGTACACAGTTTGGATTACACATTTGATTACCGGATGCGATGGAAGGACCAATACCTGTCTCTGCATTAATACATGCTGCCACGTTAGTTGTATGTGGAATAATATTAGGTAGTTTTGTATTTTGATGTTTTGAATTTTGATTTAGCTATTTTTATAGTATAATTTGTTGAGCAGTTGGAATAATAGTGTTAATGAGTCTATGTGTTTTTTATCGGTATATAGCATTTAGTACAATATGTCAAATAAGTTTTTCATTTTTTTGTTGTCTTTGTTTAGATCTTTATCTAGGCTGTCTATTTTTTTGTTATCATATGTTTTACAAGGCATCATTGTTTATAGTAATAGGAATATGAATACATATATTTTTTGGTTTACAGGATTTAAGATGTTATTTTTTTATATATTTTTGTGGTTGTATTTTAGCAAG
>M01075:27:000000000-A4DAU:1:1101:25560:18947 1:N:0:33
AAAGTACACAGTTTGGATTACACATTTGATTACCGGATGCGATGGAAGGACCAATACCTGTCTCTGCATTAATACATGCTGCCACGTTAGTTGTATGTGGAATAATATTAGGTAGTTTTGTATTTTGATGTTTTGAATTTTGATTTAGCTATTTTTATAGTATAATTTGTTGAGCAGTTGGAATAATAGTGTTAATGAGTCTATGTGTTTTTTATCGGTATATAGCATTTAGTACAATATGTCAAATAAGTTTTTCATTTTTTTGTTGTCTTTGTTTAGATCTTTATCTAGGCTGTCTATTTTTTTGTTATCATATGTTTTACAAGGCATCATTGTTTATAGTAATAGGAATATGAATACATATATTTTTTGGTTTACAGGATTTAAGATGTTATTTTTTTATATATTTTTGTGGTTGTATTTTAGCAAG
>M01075:27:000000000-A4DAU:1:1101:9143:19362 1:N:0:33
AGAGTACACAGTTTGGATTACACATTTGATTACCGGATGCGATGGAAGGACCAATACCTGTCTCTGCATTAATACATGCTGCCACGTTAGTTGTATGTGGAATAATATTAGGTAGTTTTGTATTTTGATGTTTTGAATTTTGATTTAGCTATTTTTATAGTATAATTTGTTGAGCAGTTGGAATAATAGTGTTAATGAGTCTATGTGTTTTTTATCGGTATATAGCATTTAGTACAATATGTCAAATAAGTTTTTCATTTTTTTGTTGTCTTTGTTTAGATCTTTACCTAGGCTGTCTATTTTTTTGTTATCATATGTTTTACAAGGCATCATTGTTTATAGTAATAGGAATATGAATACATATATTTTTTGGTTTACAGGATTTAAGATGTTATTTTTTTATATATTTTTGTGGTTGTATTTTAGCAAG
>M01075:27:000000000-A4DAU:1:1101:5692:19381 1:N:0:33
AGAGTACACAGTTTGGGCTACACATTTGATTACCGGATGCGATGGAAGGACCAATACCTGTCTCTGCATTAATACATGCTGCCACGTTAGTTGTATGTGGAATAATATTAGGTAGTTTCGTATTTTGATGTTTTGAATTTTGATTTAGCTATTTTTATAGTATAATTTGTTGAGCAGTTGGAATAATAGTGTTAATGAGTCTATGTGTTTTTATACGGTATATAGCATTTAGTACAATATGTCAAATAAGTTTTTCATTTTTTTGTTGTCTTTGTTTAGATCTTTATCTAGGCTGTCTATTTTTTTGTTATCATATGTTTTACAAGGCATCATTGTTTATAGTAATAGGAATATGAATACATATATTTTTTGGTTTACAGGATTTAAGATGTTATTTTTTTATATATTTTTGTGGTTGTATTTTAGCAAG
>M01075:27:000000000-A4DAU:1:1101:19096:19400 1:N:0:33
AAAGTACACAGTTTGGGTTACACATTTGATTACCGGATGCGATGGAAGGACCAATACCTGTCTCTGCATTAATACATGCTGCCACGTTAGTTGTATGTGGAATAATATTAGGTAGTTTTGTATTTTGATGTTTTGAATTTTGATTTAGCTATTTTTATAGTATAATTTGTTGAGCAGTTGGAATAATAGTGTTAATGAGTCTATGTGTTTTTTATCGGTATATAGCATTTAGTACAATATGTCAAATAAGTTTTTCATTTTTTTGTTGTCTTTGTTTAGATCTTTATCTAGGCTGTCTATTTTTTTGTTATCATATGTTTTACAAGGCATCATTGTTTATAGTAATAGGAATATGAATACATATATTTTTTGGTTTACAGGATTTAAGATGTTATTTTTTTATATATTTTTGTGGTTGTATTTTAGCAAG
>M01075:27:000000000-A4DAU:1:1101:13865:19406 1:N:0:33
AGAGTACACAGTTTGGGTTACACATTTGATTACCGGATGCGATGGAAGGACCAATACCTGTCTCTGCATTAATACATGCTGCCACGTTAGTTGTATGTGGAATAATATTAGGCAGTTTTGTATTTTGATGTTTTGAATTTTGATTTAGCTATTTTTATAGTATAATTTGTTGAGCAGTTGGAATAATAGTGTTAATGAGTCTATGTGTTTTTTATCGGTATATAGCATTTAGTACAATATGTCAAATAAGTTTTTCATTTTTTTGTTGTCTTTGTTTAGATCTTTATCTAGGCTGTCTATTTTTTTGTTATCATATGTTTTACAAGGCATCATTGTTTATAGTAATAGGAATATGAATACATATATTTTTTGGTTTACAGGATTTAAGATGTTATTTTTTTATATATTTTTGTGGTTGTATTTTAGCAAG
>M01075:27:000000000-A4DAU:1:1101:18199:19415 1:N:0:33
AAAGTACACAGTTTGGATTACACATTTGATTACCGGATGCGATGGAAGGACCAATACCTGTCTCTGCATTAATACATGCTGCCACGTTAGTTGTATGTGGAATAATATTAGGTAGTTTTGTATTTTGATGTTTTGAATTTTGATTTAGCTATTTTTATAGTATAATTTGTTGAGCAGTTGGAATAATAGTGTTAATGAGTCTATGTGTTTTTTATCGGTATATAGCATTTAGTACAATATGTCAAATAAGTTTTTCATTTTTTTGTTGTCTTTGTTTAGATCTTTATCTAGGCTGTCTATTTTTTTGTTATCATATGTTTTACAAGGCATCATTGTTTATAGTAATAGGAATATGAATACATATATTTTTTGGTTTACAGGATTTAAGATGTTATTTTTTTATATATTTTTGTGGTTGTATTTTAGCAAG
>M01075:27:000000000-A4DAU:1:1101:4038:19416 1:N:0:33
AAAGTACACAGTTTGGGTTGCACATTTGATTACCGGATGCGATGGAAGGACCAATACCTGTCTCTGCATTAATACATGCTGCCACGTTAGTTGTATGTGGAATAATATTAGGTAGTTTTGTATTTTGATGTTTTGAATTTTGATTTAGCTATTTTTATAGTATAATTTGTTGAGCAGTTGGAATAATAGTGTTAATGAGTCTATGTGTTTTTTATCGGTATATAGCATTTAGTACAATATGTCAAATAAGTTTTTCATTTTTTTGTTGTCTTTGTTTAGATCTTTATCTAGGCTGTCTATTTTTTTGTTATCATATGTTTTACAAGGCATCATTGTTTATAGTAATAGGAATATGAATACATATATTTTTTGGTTTACAGGATTTAAGATGTTATTTTTTTATATATTTTTGTGGTTGTATTTTAGCAAG
>M01075:27:000000000-A4DAU:1:1101:22555:19435 1:N:0:33
AAAGTACACAGTTTGGATTGCACATTTGATTACCGGATGCGATGGAAGGACCAATACCTGTCTCTGCATTAATGCATGCTGCCACGTTAGTTGTATGTGGAATAATATTAGGTAGTTTTGTATTTTGATGTTTTGAATTTTGATTTAGCTATTTTTATAGTATAATTTGTTGAGCAGTTGGAATAATAGTGTTAATGAGTCTATGTGTTTTTTATCGGTATATAGCATTTAGTACAATATGTCAAATAAGTTTTTCATTTTTTTGTTGTCTTTGTTTAGATCTTTATCTAGGCTGTCTATTTTTTTGTTATCATATGTTTTACAAGGCATCATTGTTTATAGTAATAGGAATATGAATACATATATTTTTTGGTTTACAGGATTTAAGATGTTATTTTTTTATATATTTTTGTGGTTGTATTTTAGCAAG
>M01075:27:000000000-A4DAU:1:1101:29057:19502 1:N:0:33
AGAGTACACAGTTTGGATTACACATTTGATTACCGGATGCGATAGAAGGACCAATACCTGTCTCTGCATTAATACATGCTGCCACGTTAGTTGTATGTGGAATAATATTAGGTAGTTTTGTATTTTGATGTTTTGAATTTTGATTTAGCTATTTTTATAGTATAATTTGTTGAGCAGTTGGAATAATAGTGTTAATGAGTCTATGTGTTTTTTATCGGTATATAGCATTTAGTACAATATGTCAAATAAGTTTTTCATTTTTTTGTTGTCTTTGTTTAGATCTTTATCTAGGCTGTCTATTTTTTTGTTATCATGTGTTTTACAAGGCATCATTGTTTATAGTAATAGGAATATGAATACATATATTTTTTGGTTTACAGGATTTAAGATGTTATTTTTTTATATATTTTTGTGGTTGTATTTTAGCAAG
>M01075:27:000000000-A4DAU:1:1101:25720:19503 1:N:0:33
AGAGTACACAGTTTGGATTACACATTTGATTACCGGATGCGATGGAAGGACCAATACCTGTCTCTGCATTAATACATGCTGCCACGTTAGTTGTATGTGGAATAATATTAGGTAGTTTTGTATTTTGATGTTTTGAATTTTGATTTAGCTATTTTTATAGTATAATTTGTTGAGCAGTTGGAATAATAGTGTTAATGAGTCTATGTGTTTTTTATCGGTATATAGCATTTAGTACAATATGTCAAATAAGTTTTTCATTTTTTTGTTGTCTTTGTTTAGATCTTTATCTAGGCTGTCTATTTTTTTGTTATCATATGTTTTACAAGGCATCATTGTTTATAGTAATAGGAATATGAATACATATATTTTTTGGTTTACAGGATTTAAGATGTTATTTTTTTATATATTTTTGTGGTTGTATTTTAGCAGG
>M01075:27:000000000-A4DAU:1:1101:22153:19538 1:N:0:33
AAAGTACACAGTTTGGGTTACACATTTGATTACCGGATGCGATGGAAGGACCAATACCTGTCTCTGCATTAATACATGCTGCCACGTTAGTTGTATGTGGAATAATATTAGGTAGTTTTGTATTTTGATGTTTTGAATTTTGATTTAGCTATTTTTATAGTATAATTTGTTGAGCAGTTGGAATAATAGTGTTAATGAGTCTATGTGTTTTTTATGGTATATAGCATTTAGTACAATATGTCAAATAAGTTTTTCATTTTTTTTGTTGTCTTTGTTTAGATCTTTATCTAGGCTGTCTATTTTTTTGTTATCATATGTTTTACAAGGCATCATTGTTTATAGTAATAGGAATATGAATACATATATTTTTTGGTTTACAGGATTTAAGATGTTATTTTTTTATATATTTTTGTGGTTGTATTTTAGCAAG
>M01075:27:000000000-A4DAU:1:1101:9877:19601 1:N:0:33
AAAGTACACAGTTTGGATTACACATTTGATTACCGGATGCGATGGAAGGACCAATACCTGTCTCTGCATTAATACATGCTGCCACGTTAGTTGTATGTGGAATAATATTAGGTAGTTTTGTATTTTGATGTTTTGAATTTTGATTTAGCTATTTTTATAGTATAATTTGTTGAGCAGTTGGAATAATAGTGTTAATGAGTCTATGTGTTTTTTATCGGTATATAGCATTTAGTACAATATGTCAAATAAGTTTTTCATCTTTTTGTTGTCTTTGTTTAGATCTTTATCTAGGCTGTCTATTTTTTTGTTATCATATGTTTTACGAGGCATCATTGTTTATAGTAATAGGAATATGAATACATATATTTTTTGGTTTACAGGATTTAAGATGTTATTTTTTTATATATTTTTGTGGTTGTATTTTAGCAAG
>M01075:27:000000000-A4DAU:1:1101:15269:19697 1:N:0:33
AGAGTACACAGTTTGGATTACACATTTGATTACCGGATGCGATGGAAGGACCAATACCTGTCTCTGCATTAATACATGCTGCCACGTTAGTTGTATGTGGAATAATATTAGGTAGTTTTGTATTTTGATGTTTTGAATTTTGATTTAGCTATTTTTATAGTATAATTTGTTGAGCAGTTGGAATAATAGTGTTAATGAGTCTATGTGTTTTTTATCGGTATATAGCATTTAGTACAATATGTCAAATAAGTTTTTCATTTTTTTGTTGTCTTTGTTTAGATCTTTATCTAGGCTGTCTATTTTTTTGTTATCATATGTTTTACAAGGCATCATTGTTTATAGTAATAGGAATATGAATACATATATTTTTTGGTTTACAGGATTTAAGATGTTATTTTTTTATATATTTTTGTGGTTGTATTCTAGCAAG
>M01075:27:000000000-A4DAU:1:1101:5671:19738 1:N:0:33
AAAGTACACAGTTTGGATTGCACATTTGATTACCGGATGCGATGGAAGGACCAATACCTGTCTCTGCATTAATACATGCTGCCACGTTAGTTGTATGTGGAACAATATTAGGTAGTTTTGTATTTTGATGTTTTGAATTTTGATTTAGCTATTTCTATAGTATAATTTGTTGAGCAGTTGGAATAATAGTGTTAATGAGTCTATGTGTTTTTTATCGGTATATAGCATTTAGTACAATATGTCAAATAAGTTTTTCATTTTTCTGTTGTCTTTGTTTAGATCTTTATCTAGGCTGTCTATTTTTTTGTTATCATATGTTTTACAAGGCATCATTGTTTATAGTAATAGGAATATGAATACATATATTTTTTGGTTTACAGGATTTAAGATGTTATTTTTTTATATATTTTTGTGGTTGTATTTTAGCAAG
>M01075:27:000000000-A4DAU:1:1101:5656:19748 1:N:0:33
AAAGTACACAGTTTGGATTGCACATTTGATTACCGGATGCGATGGAAGGACCAATACCTGTCTCTGCATTAATACATGCTGCCACGTTAGTTGTATGTGGAACAATATTAGGTAGTTTTGTATTTTGATGTTTTGAATTTTGATTTAGCTATTTCTATAGTATAATTTGTTGAGCAGTTGGAATAATAGTGTTAATGAGTCTATGTGTTTTTTATCGGTATATAGCATTTAGTACAATATGTCAAATAAGTTTTTCATTTTTCTGTTGTCTTTGTTTAGATCTTTATCTAGGCTGTCTATTTTTTTGTTATCATATGTTTTACAAGGCATCATTGTTTATAGTAATAGGAATATGAATACATATATTTTTTGGTTTACAGGATTTAAGATGTTATTTTTTTATATATTTTTGTGGTTGTATTTTAGCAAG
>M01075:27:000000000-A4DAU:1:1101:24504:19827 1:N:0:33
AAAGTACACAGTTTGGATTACACATTTGATTACCGGATGCGATGGAAGGACCAATACCTGTCTCTGCATTAATACATGCTGCCACGTTAGCTGTATGTGGAATAATATTAGGTAGTTTTGTATTTTGATGTTTTGAATTTTGATTTAGCTATTTTTATAGTATAATTTGTTGAGCAGTTGGAATAATAGTGTTAATGAGTCTATGTGTTTTTTATCGGTATATAGCATTTAGTACAATATGTCAAATAAGTTTTTCATTTTTTTGTTGTCTTTGTTTAGATCTTTATCTAGGCTGTCTATTTTTTTGTTATCATATGTTTTACAAGGCATCATTGTTTATAGTAATAGGAATATGAATACATATATTTTTTGGTTTACAGGATTTAAGATGTTATTTTTTTATATATTTTTGTGGTTGTATTTTAGCAAG
>M01075:27:000000000-A4DAU:1:1101:4567:19846 1:N:0:33
AGAGTACACAGTTTGGATTACACATTTGATTACCGGATGCGATGGAAGGACCAATACCTGTCTCTGCATTAATACATGCTGCCACGTTAGTTGTATGTGGAATAATATTAGGTAGTTTTGTATTTTGATGTTTTGAATTTTGATTTAGCTATTTTTATAGTATAATTTGTTGAGCAGTTGGAATAATAGTGTTAATGAGTCTATGTGTTTTTTATACGGTATATAGCATTTAGTACAATATGTCAAATAAGTTTTTCATTTTTTGTTGTCTTTGTTTAGATCTTTATCTAGGCTGTCTATTTTTTTGTTATCATATGTTTTACAAGGCATCATTGTTTATAGTAATAGGAATATGAATACATATATTTTTTGGTTTACAGGATTTAAGATGTTATTTTTTTATATATTTTTGTGGTTGTATTTTAGCAAG
>M01075:27:000000000-A4DAU:1:1101:21001:19851 1:N:0:33
AAAGTACACAGTTTGGACTACACATTTGATTACCGGATGCGATGGAAGGACCAATACCTGTCTCTGCATTAATACATGCTGCCACGTTAGTTGTATGTGGAATAATATTAGGTAGTTTTGTATTTTGATGTTTTGAATTTTGATTTAGCTATTTTTATAGTATAATTTGTTGAGCAGTTGGAATAATAGTGTTAATGAGTCTATGTGTTTTTTATCGGTATATAGCATTTAGTACAATATGTCAAATAAGTTTTTCATTTTTTTGTTGTCTTTGTTTAGATCTTTATCTAGGCTGTCTATTTTTTTGTTATCATATGTTTTACAAGGCATCATTGTTTATAGTAATAGGAATATGAATACATATATTTTTTGGTTTACAGGATTTAAGATGTTATTTTTTTATATATTTTTGTGGTTGTATTTTAGCAAG
>M01075:27:000000000-A4DAU:1:1101:10142:19955 1:N:0:33
AAAGTACACAGTTTGGATTACACATTTGATTACCGGATGCGATGGAAGGACCAATACCTGTCTCTGCATTAATACATGCTGCCACGTTAGTTGTATGTGGAATAATATTAGGTAGTTTTGTATTTTGATGTTTTGAATTTTGATTTAGCTATTTTTATAGTATAATTTGTTGAGCAGTTGGAATAATAGTGTTAATGAGTCTATGTGTTTTTTATAACGGTATATAGCATTTAGTACAATATGTCAAATAAGTTTTTCATTTTTTTGTTGTCTTTGTTTAGATCTTTATCTAGGCTGTCTATTTTTTTGTTATCATATGTTTTACAAGGCATCATTGTTTATAGTAATAGGAATATGAATACATATATTTTTTGGTTTACAGGATTTAAGATGTTATTTTTTTATATATTTTTGTGGTTGTATTTTAGCA
>M01075:27:000000000-A4DAU:1:1101:16376:19990 1:N:0:33
AAAGTACACAGTTTGGATTGCACATTTGATTACCGGATGCGATGGAAGGACCAATACCTGTCTCTGCATTAATACATGCTGCCACGTTAGTTGTATGTGGAATAATATTAGGTAGTTTTGTATTTTGATGTTTTGAATTTTGATTTAGCTATTTTTATAGTATAATTTGTTGAGCAGTTGGAATAATAGTGTTAATGAGTCTATGTGTTTTTTATCGGTATATAGCATTTAGTACAATATGTCAAATAAGTTTTTCATTTTTTTGTTGTCTTTGTTTAGATCTTTATCTAGGCTGTCTATTTTTTTGTTATCATATGTTTTACAAGGCATCATTGTTTATAGTAATAGGAATATGAATACATATATTTTTTGGTTTACAGGATTTAAGATGTTATTTTTTTATATATTTTTGTGGTTGTATTTTAGCAAG
>M01075:27:000000000-A4DAU:1:1101:17777:20043 1:N:0:33
AAAGTACACAGTTTGGGTTGCACATTTGATTACCGGATGCGATGGAAGGACCAATACCTGTCTCTGCATTAATACATGCTGCCACGTTAGTTGTATGTGGAATAATATTAGGTAGTTTTGTATTTTGATGTTTTGAATTTTGATTTAGCTATTTTTATAGTATAATTTGTTGAGCAGTTGGAATAATAGTGTTAATGAGTCTATGTGTTTTTTATCGGTATATAGCATTTAGTACAATATGTCAAATAAGTTTTTCATTTTTTTGTTGTCTTTGTTTAGATCTTTATCTAGGCTGTCTATTTTTTTGTTATCATATGTTTTACAAGGCATCATTGTTTATAGTAATAGGAATATGAATACATATATTTTTTGGTTTACAGGATTTAAGATGTTATTTTTTTATATATTTTTGTGGTTGTATTTTGGCAAG
>M01075:27:000000000-A4DAU:1:1101:17768:20061 1:N:0:33
AAAGTACACAGTTTGGGTTGCACATTTGATTACCGGATGCGATGGAAGGACCAATACCTGTCTCTGCATTAATACATGCTGCCACGTTAGTTGTATGTGGAATAATATTAGGTAGTTTTGTATTTTGATGTTTTGAATTTTGATTTAGCTATTTTTATAGTATAATTTGTTGAGCAGTTGGAATAATAGTGTTAATGAGTCTATGTGTTTTTTATCGGTATATAGCATTTAGTACAATATGTCAAATAAGTTTTTCATTTTTTTGTTGTCTTTGTTTAGATCTTTATCTAGGCTGTCTATTTTTTTGTTATCATATGTTTTACAAGGCATCATTGTTTATAGTAATAGGAATATGAATACATATATTTTTTGGTTTACAGGATTTAAGATGTTATTTTTTTATATATTTTTGTGGTTGTATTTTGGCAAG
>M01075:27:000000000-A4DAU:1:1101:16858:20067 1:N:0:33
AAAGTACACAGTTTGGATTGCACATTTGATTACCGGATGCGATGGAAGGACCAATACCTGTCTCTGCATTAATACATGCTGCCACGTTAGTTGTATGTGGAATAATATTAGGTAGTTTTGTATTTTGATGTTTTGAATTTTGATTTAGCTATTTTTATAGTATAATTTGTTGAGCAGTTGGAATAATAGTGTTAATGAGTCTATGTGTTTTTTATCGGTATATAGCATTTAGTACAATATGTCAAATAAGTTTTTCATTTTTTTGTTGTCTTTGTTTAGATCTTTATCTAGGCTGTCTATTTTTTTGTTATCATATGTTTTACAAGGCATCATTGTTTATAGTAATAGGAATATGAATACATATATTTTTTGGTTTACAGGATTTAAGATGTTATTTTTTTATATATTTTTGTGGTTGTATTTTAGCAAG
>M01075:27:000000000-A4DAU:1:1101:7205:20069 1:N:0:33
AGAGTACACAGTTTGGATTGCACATTTGATTACCGGATGCGATGGAAGGACCAATACCTGTCTCTGCATTAATACATGCTGCCACGTTAGTTGTATGTGGAATAATATTAGGTAGTTTTGTATTTTGATGTTTTGAATTTTGATTTAGCTATTTTTATAGTATAATTTGTTGAGCAGTTGGAATAATAGTGTTAATGAGTCTATGTGTTTTTTATCGGTATATAGCATTTAGTACAATATGTCAAATAAGTTTTTCATTTTTTTGTTGTCTTTGTTTAGATCTTTATCTAGGCTGTCTATTTTTTTGTTATCATATGTTTTACAAGGCATCATTGTTTATAGTAATAGGAATATGAATACATATATTTTTTGGTTTACAGGATTTAAGATGTTATTTTTTTATATATTTTTGTGGTTGTATTTTAGCAAG
>M01075:27:000000000-A4DAU:1:1101:7195:20087 1:N:0:33
AGAGTACACAGTTTGGATTGCACATTTGATTACCGGATGCGATGGAAGGACCAATACCTGTCTCTGCATTAATACATGCTGCCACGTTAGTTGTATGTGGAATAATATTAGGTAGTTTTGTATTTTGATGTTTTGAATTTTGATTTAGCTATTTTTATAGTATAATTTGTTGAGCAGTTGGAATAATAGTGTTAATGAGTCTATGTGTTTTTTATCGGTATATAGCATTTAGTACAATATGTCAAATAAGTTTTTCATTTTTTTGTTGTCTTTGTTTAGATCTTTATCTAGGCTGTCTATTTTTTTGTTATCATATGTTTTACAAGGCATCATTGTTTATAGTAATAGGAATATGAATACATATATTTTTTGGTTTACAGGATTTAAGATGTTATTTTTTTATATATTTTTGTGGTTGTATTTTAGCAAG
>M01075:27:000000000-A4DAU:1:1101:13651:20099 1:N:0:33
AAAGTACACAGTTTGGGTTACACATTTGATTACCGGATGCGATGGAAGGACCAATACCTGTCTCTGCATTAATACATGCTGCCACGTTAGTTGTATGTGGAATAATATTAGGTAGTTTTGTATTTTGATGTTTTGAATTTTGATTTAGCTATTTTTATAGTATAATTTGTTGAGCAGTTGGAATAATAGTGTTAATGAGTCTATGTGTTTTTTATCGGTATATAGCATTTAGTACAATATGTCAAATAAGTTTTTCATTTTTTTGTTGTCTTTGTTTAGATCTTTATCTAGGCTGTCTATTTTTTTGTTATCATATGTTTTACAAGGCATCATTGTTTATAGTAATAGGAATATGAATACATATATTTTTTGGTTTACAGGATTTAAGATGTTATTTTTTTATATATTTTTGTGGTTGTATTTTAGCAAG
>M01075:27:000000000-A4DAU:1:1101:13669:20101 1:N:0:33
AAAGTACACAGTTTGGGTTACACATTTGATTACCGGATGCGATGGAAGGACCAATACCTGTCTCTGCATTAATACATGCTGCCACGTTAGTTGTATGTGGAATAATATTAGGTAGTTTTGTATTTTGATGTTTTGAATTTTGATTTAGCTATTTTTATAGTATAATTTGTTGAGCAGTTGGAATAATAGTGTTAATGAGTCTATGTGTTTTTTATCGGTATATAGCATTTAGTACAATATGTCAAATAAGTTTTTCATTTTTTTGTTGTCTTTGTTTAGATCTTTATCTAGGCTGTCTATTTTTTTGTTATCATATGTTTTACAAGGCATCATTGTTTATAGTAATAGGAATATGAATACATATATTTTTTGGTTTACAGGATTTAAGATGTTATTTTTTTATATATTTTTGTGGTTGTATTTTAGCAAG
>M01075:27:000000000-A4DAU:1:1101:15324:20227 1:N:0:33
AGAGTACACAGTTTGGGCTACACATTTGATTACCGGATGCGATGGAAGGACCAATACCTGTCTCTGCATTAATACATGCTGCCACGTTAGTTGTATGTGGAATAATATTAGGTAGTTTTGTATTTTGATGTTTTGAATTTTGATTTAGCTATTTTTATAGTATAATTTGTTGAGCAGTTGGAATAATAGTGTTAATGAGTCTATGTGTTTTTTATCGGTATATAGCATTTAGTACAATATGTCAAATAAGTTTTTCATTTTTTTGTTGTCTTTGTTTAGATCTTTATCTAGGCTGTCTATTTTTTTGTTATCATATGTTTTACAAGGCATCATTGTTTATAGTAATAGGAATATGAATACATATATTTTTTGGTTTACAGGATTTAAGATGTTATTTTTTTATATATTTTTGTGGTTGTATTTTAGCAAG
>M01075:27:000000000-A4DAU:1:1101:15342:20239 1:N:0:33
AGAGTACACAGTTTGGGCTACACATTTGATTACCGGATGCGATGGAAGGACCAATACCTGTCTCTGCATTAATACATGCTGCCACGTTAGTTGTATGTGGAATAATATTAGGTAGTTTTGTATTTTGATGTTTTGAATTTTGATTTAGCTATTTTTATAGTATAATTTGTTGAGCAGTTGGAATAATAGTGTTAATGAGTCTATGTGTTTTTTATCGGTATATAGCATTTAGTACAATATGTCAAATAAGTTTTTCATTTTTTTGTTGTCTTTGTTTAGATCTTTATCTAGGCTGTCTATTTTTTTGTTATCATATGTTTTACAAGGCATCATTGTTTATAGTAATAGGAATATGAATACATATATTTTTTGGTTTACAGGATTTAAGATGTTATTTTTTTATATATTTTTGTGGTTGTATTTTAGCAAG
>M01075:27:000000000-A4DAU:1:1101:28164:20328 1:N:0:33
AAAGTACACAGTTTGGATTACATATTTGATTACCGGATGCGATGGAAGGACCAATACCTGTCTCTGCATTAATACATGCTGCCACGTTAGTTGTATGTGGAATAATATTAGGTAGTTTTGTATTTTGATGTTTTGAATTTTGATTTAGCTATTTTTATAGTATAATTTGTTGAGCAGTTGGAATAATAGTGTTAATGAGTCTATGTGTTTTTTATCGGTATATAGCATTTAGTACAATATGTCAAATAAGTTTTTCATTTTTTTGTTGTCTTTGTTTAGATCTTTATCTAGGCTGTCTATTTTTTTGTTATCATATGTTTTACAAGGCATCATTGTTTATAGTAATAGGAATATGAATACATATATTTTTTGGTTTACAGGATTTAAGATGTTATTTTTTTATATATTTTTGTGGTTGTATTTTAGCAAG
>M01075:27:000000000-A4DAU:1:1101:28180:20337 1:N:0:33
AAAGTACACAGTTTGGATTACATATTTGATTACCGGATGCGATGGAAGGACCAATACCTGTCTCTGCATTAATACATGCTGCCACGTTAGTTGTATGTGGAATAATATTAGGTAGTTTTGTATTTTGATGTTTTGAATTTTGATTTAGCTATTTTTATAGTATAATTTGTTGAGCAGTTGGAATAATAGTGTTAATGAGTCTATGTGTTTTTTATACGGTATATAGCATTTAGTACAATATGTCAAATAAGTTTTTCATTTTTTTGTTGTCTTTGTTTAGATCTTTATCTAGGCTGTCTATTTTTTTGTTATCATATGTTTTACAAGGCATCATTGTTTATAGTAATAGGAATATGAATACATATATTTTTTGGTTTACAGGATTTAAGATGTTATTTTTTTATATATTTTTGTGGTTGTATTTTAGCAA
>M01075:27:000000000-A4DAU:1:1101:5426:20450 1:N:0:33
AAAGTACACAGTTTGGATTACACATTTGATTACCGGATGCGATGGAAGGACCAATACCTGTCTCTGCATTAATACATGCTGCCACGTTAGCTGTATGTGGAATAATATTAGGTAGTTTTGTATTTTGATGTTTTGAATTTTGATTTAGCTATTTTTATAGTATAATTTGTTGAGCAGTTGGAATAATAGTGTTAATGAGTCTATGTGTTTTTTATCGGTATATAGCATTTAGTACAATATGTCAAATAAGTTTTTCATTTTTTTGTTGTCTTTGTTTAGATCTTTATCTAGGCTGTCTATTTTTTTGTTATCATATGTTTTACAAGGCATCATTGTTTATAGTAATAGGAATATGAATACATATATTTTTTGGTTTACAGGATTTAAGATGTTATTTTTTTATATATTTTTGTGGTTGTATTTTAGCAAG
>M01075:27:000000000-A4DAU:1:1101:17276:20476 1:N:0:33
AAAGTACACAGTTTGGACTACACATTTGATTACCGGATGCGATGGAAGGACCAATACCTGTCTCTGCATTAATACATGCTGCCACGTTAGTTGTATGTGGAATAATATTAGGTAGTTTTGTATTTTGATGTTTTGAATTTTGATTTAGCTATTTTTATAGTATAATTTGTTGAGCAGTTGGAATAATAGTGTTAATGAGTCTATGTGTTTTTTATCGGTATATAGCATTTAGTACAATATGTCAAATAAGTTTTTCATTTTTTTGTTGTCTTTGTTTAGATCTTTATCTAGGCTGTCTATTTTTTTGTTATCATATGTTTTACAAGGCATCATTGTTTATAGTAATAGGAATATGAATACATATATTTTTTGGTTTACAGGATTTAAGATGTTATTTTTTTATATATTTTTGTGGTTGTATTTTAGCAAG
>M01075:27:000000000-A4DAU:1:1101:23826:20687 1:N:0:33
AAAGTACACAGTTTGGGTTACACATTTGATTACCGGATGCGATGGAAGGACCAATACCTGTCTCTGCATTAATACATGCTGCCACGTTAGTTGTATGTGGAATAATATTAGGTAGTTTTGTATTTTGATGCTTTGAATTTTGATTTAGCTATTTTTATAGTATAATTTGTTGAGCAGTTGGAATAATAGTGTTAATGAGTCTATGTGTTTTTTATCGGTATATAGCATTTAGTACAATATGTCAAATAAGTTTTTCATTTTTTTGTTGTCTTTGTTTAGATCTTTATCTAGGCTGTCTATTTTTTTGTTATCATATGTTTTACAAGGCATCATTGTTTATAGTAATAGGAATATGAATACATATATTTTTTGGTTTACAGGATTTAAGATGTTATTTTTTTATATATTTTTGTGGTTGTATTTTAGCAAG
>M01075:27:000000000-A4DAU:1:1101:16980:20844 1:N:0:33
AAAGTACACAGTTTGGATTACACATTTGATTACCGGATGCGATGGAAGGACCAATACCTGTCTCTGCATTAATACATGCTGCCACGTTAGTTGTATGTGGAATAATATTAGGCAGTTTTGTATTTTGATGTTTTGAATTTTGATTTAGCTATTTTTATAGTATAATTTGTTGAGCAGTTGGAATAATAGTGTTAATGAGTCTATGTGTTTTTTATCGGTATATAGCATTTAGTACAATATGTCAAATAAGTTTTTCATTTTTTTGTTGTCTTTGTTTAGATCTTTATCTAGGCTGTCTATTTTTTTGTTATCATATGTTTTACAAGGCATCATTGTTTATAGTAATAGGAATATGAATACATATATTTTTTGGTTTACAGGATTTAAGATGTTATTTTTTTATATATTTTTGTGGTTGTATTTTAGCAAG
>M01075:27:000000000-A4DAU:1:1101:23357:20870 1:N:0:33
AAAGTACACAGTTTGGGTTACACATTTGATTACCGGATGCGATGGAAGGACCAATACCTGTCTCTGCATTAATACATGCTGCCACGTTAGTTGTATGTGGAATAATATTAGGTAGTTTTGTATTTTGATGTTTTGAATTTTGATTTAGCTATTTTTATAGTATAATTTGTTGAGCAGTTGGAATAATAGTGTTAATGAGTCTATGTGTTTTTTATCGGTATATAGCATTTAGTACAATATGTCAAATAAGTTTTTCATTTTTTTGTTGTCTTTGTTTAGATCTTTATCTAGGCTGTCTATTTTTTTGTTATCATATGTTTTACAAGGCATCATTGTTTATAGTAATAGGAATATGAATACATATATTTTTTGGTTTACAGGATTTAAGATGTTATTTTTTTATATATTTTTGTGGTTGTATCTTAGCAAG
>M01075:27:000000000-A4DAU:1:1101:28239:20877 1:N:0:33
AGAGTACACAGTTTGGATTACACATTTGATTACCGGATGCGATGGAAGGACCAATACCTGTCTCTGCATTAATACATGCTGCCACGTTAGTTGTATGTGGAATAATATTAGGTAGTTTTGTATTTTGATGTTTTGAATTTTGATTTAGCTATTTTTATAGTATAATTTGTTGAGCAGTTGGAATAATAGTGTTAATGAGTCTATGTGTTTTTTATCGGTATATAGCATTTAGTACAATATGTCAAATAAGTTTTTCATTTTTTTGTTGTCTTTGTTTAGATCTTTATCTAGGCTGTCTATTTTTTTGTTATCATATGTTTTACAAGGCATCATTGTTTATAGTAATAGGAATATGAATACATATATTTTTTGGTTTACAGGATTTAAGATGTTATTTTTTTATATATTTTTGTGGTTGTATTTTAGCAAG
>M01075:27:000000000-A4DAU:1:1101:24551:20960 1:N:0:33
AGAGTACACAGTTTGGATTGCACATTTGATTACCGGATGCGATGGAAGGACCAATACCTGTCTCTGCATTAATACATGCTGCCACGTTAGTTGTATGTGGAATAATATTAGGTAGTTTTGTATTTTGATGTTTTGAATTTTGATTTAGCTATTTTTATAGTATAATTTGTTGAGCAGTTGGAATAATAGTGTTAATGAGTCTATGTGTTTTTTATCGGTATATAGCATTTAGTACAATATGTCAAATAAGTTTTTCATTTTTTTGTTGTCTTTGTTTAGATCTTTATCTAGGCTGTCTATTTTTTTGTTATCATATGTTTTACAAGGCATCATTGTTTATAGTAATAGGAATATGAATACATATATTTTTTGGTTTACAGGATTTAGGATGTTATTTTTTTATATATTTTTGTGGTTGTATTTTAGCAAG
>M01075:27:000000000-A4DAU:1:1101:12690:21017 1:N:0:33
AAAGTACACAGTTTGGATTACACATTTGATTACCGGATGCGATGGAAGGACCAATACCTGTCTCTGCATTAATACATGCTGCCACGTTAGTTGTATGTGGAATAATATTAGGTAGTTTTGTATTTTGATGTTTTGAATTTTGATTTAGCTATTTTTATAGTATAATTTGTTGAGCAGTTGGAATAATAGTGTTAATGAGTCTATGTGTTTTTTATCGGTATATAGCATTTAGTACAATATGTCAAATAAGTTTTTCATTTTTTTGTTGTCTTTGTTTAGATCTTTATCTAGGCTGTCTATTTTTTTGTTATCATATGTTTTACAAGGCATCATTGTTTATAGTAATAGGAATATGAATACATATATTTTTTGGTTTACAGGATTTAAGATGTTATTTTTTTATATATTTTTGTGGTTGTATCTTAGCAAG
>M01075:27:000000000-A4DAU:1:1101:23083:21018 1:N:0:33
AAAGTACACAGTTTGGATTACATATTTGATTACCGGATGCGATGGAAGGACCAATACCTGTCTCTGCATTAATACATGCTGCCACGTTAGTTGTATGTGGAATAATATTAGGTAGTTTTGTATTTTGATGTTTTGAATTTTGATTTAGCTATTTTTATAGTATAATTTGTTGAGCAGTTGGAATAATAGTGTTAATGAGTCTATGTGTTTTTTATCGGTATATAGCATTTAGTACAATATGTCAAATAAGTTTTTCATTTTTTTGTTGTCTTTGTTTAGATCTTTATCTAGGCTGTCTATTTTTTTGTTATCATATGTTTTACAAGGCATCATTGTTTATAGTAATAGGAATATGAATACATATATTTTTTGGTTTACAGGATTTAAGATGTTATTTTTTTATATATTTTTGTGGTTGTATTTTAGCAAG
>M01075:27:000000000-A4DAU:1:1101:14159:21019 1:N:0:33
AGAGTACACAGTTTGGATTGCACATTTGATTGCCGGATGCGATGGAAGGACCAATACCTGTCTCTGCATTAATACATGCTGCCACGTTAGTTGTATGTGGAATAATATTAGGTAGTTTTGTATTTTGATGTTTTGAATTTTGATTTAGCTATTCTTATAGTATAATTTGTTGAGCAGTTGGAATAATAGTGTTAATGAGTCTATGTGTTTTTTATCGGTATATAGCATTTAGTACAATATGTCAAATAAGTTTTTCATTTTTTTGTTGTCTTTGTTTAGATCTTTATCTAGGCTGTCTATTTTTTTGTTATCATATGCTTTACAAGGCATCATTGTTTATAGTAATAGGAATATGAATACATATATTTTTTGGTTTACAGGATTTAAGATGTCATTTTTTTATATATTTTTGTGGTTGTATTCTAGCAAG
>M01075:27:000000000-A4DAU:1:1101:14140:21023 1:N:0:33
AGAGTACACAGTTTGGATTGCACATTTGATTGCCGGATGCGATGGAAGGACCAATACCTGTCTCTGCATTAATACATGCTGCCACGTTAGTTGTATGTGGAATAATATTAGGTAGTTTTGTATTTTGATGTTTTGAATTTTGATTTAGCTATTCTTATAGTATAATTTGTTGAGCAGTTGGAATAATAGTGTTAATGAGTCTATGTGTTTTTTATCGGTATATAGCATTTAGTACAATATGTCAAATAAGTTTTTCATTTTTTTGTTGTCTTTGTTTAGATCTTTATCTAGGCTGTCTATTTTTTTGTTATCATATGCTTTACAAGGCATCATTGTTTATAGTAATAGGAATATGAATACATATATTTTTTGGTTTACAGGATTTAAGATGTCATTTTTTTATATATTTTTGTGGTTGTATTCTAGCAAG
>M01075:27:000000000-A4DAU:1:1101:6794:21027 1:N:0:33
AGAGTACACAGTTTGGATTGCACATTTGATTACCGGATGCGATGGAAGGACCAATACCTGTCTCTGCATTAATACATGCTGCCACGTTAGTTGTATGTGGAATAATATTAGGTAGTTTTGTATTTTGATGTTTTGAATTTTGATTTAGCTATTTTTATAGTATAATTTGTTGAGCAGTTGGAATAATAGTGTTAATGAGTCTATGTGTTTTTTATCGGTATATAGCATTTAGTACAATATGTCAAATAAGTTTTTCATTTTTTTGTTGTCTTTGTTTAGATCTTTATCTAGGCTGTCTATTTTTTTGTTATCATATGTTTTACAAGGCATCATTGTTTATAGTAATAGGAATATGAATACATATATTTTTTGGTTTACAGGATTTAAGATGTTATTTTTTTATATATTTTTGTGGTTGTATTTTAGCAAG
>M01075:27:000000000-A4DAU:1:1101:21722:21035 1:N:0:33
AAAGTACACAGTTTGGATTGCACATTTGATTACCGGATGCGATGGAAGGACCAATACCTGTCTCTGCATTAATACATGCTGCCACGTTAGTTGTATGTGGAATAATATTAGGTAGTTTTGTATTTTGATGTTTTGAATTTTGATTTAGCTATTTTTATAGTATAATTTGTTGAGCAGTTGGAATAATAGTGTTAATGAGTCTATGTGTTTTTTATCGGTATATAGCATTTAGTACAATATGTCAAATAAGTTTTTCATTTTTTTGTTGTCTTTGTTTAGATCTTTATCTAGGCTGTCTATTTTTTTGTTATCATATGTTTTACAAGGCATCATTGTTTATAGTAATAGGAATATGAATACATATATTTTTTGGTTTACAGGATTTAAGATGTTATTTTTTTATATATTTTTGTGGTTGTATTTTAGCAAG
>M01075:27:000000000-A4DAU:1:1101:21740:21036 1:N:0:33
AAAGTACACAGTTTGGATTGCACATTTGATTACCGGATGCGATGGAAGGACCAATACCTGTCTCTGCATTAATACATGCTGCCACGTTAGTTGTATGTGGAATAATATTAGGTAGTTTTGTATTTTGATGTTTTGAATTTTGATTTAGCTATTTTTATAGTATAATTTGTTGAGCAGTTGGAATAATAGTGTTAATGAGTCTATGTGTTTTTTATCGGTATATAGCATTTAGTACAATATGTCAAATAAGTTTTTCATTTTTTTGTTGTCTTTGTTTAGATCTTTATCTAGGCTGTCTATTTTTTTGTTATCATATGTTTTACAAGGCATCATTGTTTATAGTAATAGGAATATGAATACATATATTTTTTGGTTTACAGGATTTAAGATGTTATTTTTTTATATATTTTTGTGGTTGTATTTTAGCAAG
>M01075:27:000000000-A4DAU:1:1101:13277:21074 1:N:0:33
AAAAGTACACAGTTTGGATTACACATTTGATTACCGGCTGCGATGGAAGGACCAATACCTGTCTCTGCATTAATACATGCTGCCACGTTCGTTGTATGTGGAATACTATTAGGTAGTTTTGTATTTTGATGTTTTGAATTTTGATTTAGCTATTTTTATAGTATAATTTGTTGAGCAGTTGGAATAATAGTGTTAATGAGTCTATGTGTTTTTTACGGTATATAGCATTTAGTACAATATGTCAAATAAGTTTTTCATTTTTTTGTTGTCTTTGTTTAGATCTTTATCTAGGCTGTCTATTTTTTTGTTATCATATGTTTTACAAGGCATCATTGTTTATAGTAATAGGAATATGAATACATATATTTTTTGGTTTACAGGATTTAAGATGTTATTTTTTTATATATTTTTGTGGTTGTATTTTAGCAAG
>M01075:27:000000000-A4DAU:1:1101:20108:21252 1:N:0:33
AGAGTACACAGTTTGGATTGCACATTTGATTACCGGATGCGATGGAAGGACCAATACCTGTCTCTGCATTAATACATGCTGCCACGTTAGTTGTATGTGGAATAATATTAGGTAGTTTTGTATTTTGATGTTTTGAATTTTGATTTAGCTATTTTTATAGTATAATTTGTTGAGCAGTTGGAATAATAGTGTTAATGAGTCTATGTGTTTTTTATCGGTATATAGCATTTAGTACAATATGTCAAATAAGTTTTTCATTTTTTTGTTGTCTTTGTTTAGATCTTTATCTAGGCTGTCTATTTTTTTGTTATCATATGTTTTACAAGGCATCATTGTTTATAGTAATAGGAATATGAATACATATATTTTTTGGTTTACAGGATTTAAGATGTTATTTTTTTATATATTTTTGTGGTTGTATTTTAGCAAG
>M01075:27:000000000-A4DAU:1:1101:16639:21286 1:N:0:33
AAAGTACACAGTTTGGATTGCACATTTGATTACCGGATGCGATGGAAGGACCAATACCTGTCTCTGCATTAATACATGCTGCCACGTTAGTTGTATGTGGAATAATATTAGGTAGTTTTGTATTTTGATGTTTTGAATTTTGATTTAGCTATTTTTATAGTATAATTTGTTGAGCAGTTGGAATAATAGTGTTAATGAGTCTATGTGTTTTTTATCGGTATATAGCATTTAGTACAATATGTCAAATAAGTTTTTCATTTTTTTGTTGTCTTTGTTTAGATCTTTATCTAGGCTGTCTATTTTTTTGTTATCATATGTTTTACAAGGCATCATTGTTTATAGTAATAGGAATATGAATACATATATTTTTTGGTTTACAGGATTTAAGATGTTATTTTTTTATATATTTTTGTGGTTGTATTTTAGCAAG
>M01075:27:000000000-A4DAU:1:1101:16655:21298 1:N:0:33
AAAGTACACAGTTTGGATTGCACATTTGATTACCGGATGCGATGGAAGGACCAATACCTGTCTCTGCATTAATACATGCTGCCACGTTAGTTGTATGTGGAATAATATTAGGTAGTTTTGTATTTTGATGTTTTGAATTTTGATTTAGCTATTTTTATAGTATAATTTGTTGAGCAGTTGGAATAATAGTGTTAATGAGTCTATGTGTTTTTTATCGGTATATAGCATTTAGTACAATATGTCAAATAAGTTTTTCATTTTTTTGTTGTCTTTGTTTAGATCTTTATCTAGGCTGTCTATTTTTTTGTTATCATATGTTTTACAAGGCATCATTGTTTATAGTAATAGGAATATGAATACATATATTTTTTGGTTTACAGGATTTAAGATGTTATTTTTTTATATATTTTTGTGGTTGTATTTTAGCAAG
>M01075:27:000000000-A4DAU:1:1101:15424:21319 1:N:0:33
AAAGTACACAGTTTGGATTGCACATTTGATTACCGGATGCGATGGAAGGACCAATACCTGTCTCTGCATTAATACATGCTGCCACGTTAGTTGTATGTGGAATAATATTAGGTAGTTTTGTATTTTGATGTTTTGGATTTTGATTTAGCTATTTTTATAGTATAATTTGTTGAGCAGTTGGAATAATAGTGTTAATGAGTCTATGTGTTTTTTATCGGTATATAGCATTTAGTACAATATGTCAAATAAGTTTTTCATTTTTTTGTTGTCTTTGTTTAGATCTTTATCTAGGCTGTCTATTTTTTTGTTATCATATGTTTTACAAGGCATCATTGTTTATAGTAATAGGAATATGAATACATATATTTTTTGGTTTACAGGATTTAAGATGTTATTTTTTTATATATTTTTGTGGTTGTATCTTAGCAAG
>M01075:27:000000000-A4DAU:1:1101:11083:21343 1:N:0:33
AAAGTACACAGTTTGGATTACACATTTGATTACCGGATGCGATGGAAGGACCAATACCTGTCTCTGCATTAATACATGCTGCCACGTTAGTTGTATGTGGAATAATATTAGGTAGTTTTGTATTTTGATGTTTTGAATTTTGATTTAGCTATTTTTATAGTATAATTTGTTGAGCAGTTGGAATAATAGTGTTAATGAGTCTATGTGTTTTTTATACGGTATATAGCATTTAGTACAATATGTCAAATAAGTTTTTCATTTTTTTGTTGTCTTTGTTTAGATCTTTATCTAGGCTGTCTATTTTTTTGTTATCATATGTTTTACAAGGCATCATTGTTTATAGTAATAGGAATATGAATACATATATTTTTTGGTTTACAGGATTTAAGATGTTATTTTTTATATATTTTTGTGGTTGTATTTTAGCAAG
>M01075:27:000000000-A4DAU:1:1101:11103:21346 1:N:0:33
AAAGTACACAGTTTGGATTACACATTTGATTACCGGATGCGATGGAAGGACCAATACCTGTCTCTGCATTAATACATGCTGCCACGTTAGTTGTATGTGGAATAATATTAGGTAGTTTTGTATTTTGATGTTTTGAATTTTGATTTAGCTATTTTTATAGTATAATTTGTTGAGCAGTTGGAATAATAGTGTTAATGAGTCTATGTGTTTTTTATACGGTATATAGCATTTAGTACAATATGTCAAATAAGTTTTTCATTTTTTTGTTGTCTTTGTTTAGATCTTTATCTAGGCTGTCTATTTTTTTGTTATCATATGTTTTACAAGGCATCATTGTTTATAGTAATAGGAATATGAATACATATATTTTTTGGTTTACAGGATTTAAGATGTTATTTTTTATATATTTTTGTGGTTGTATTTTAGCAAG
>M01075:27:000000000-A4DAU:1:1101:22245:21473 1:N:0:33
AGAGTACACAGTTTGGATTACACATTTGATTACCGGATGCGATGGAAGGACCAATACCTGTCTCTGCATTAATACATGCTGCCACGTTAGTTGTATGTGGAATAATATTAGGTAGTTTTGTATTTTGATGTTTTGAATTTTGATTTAGCTATTTTTATAGTATAATTTGTTGAGCAGTTGGAATAATAGTGTTAATGAGTCTATGTGTTTTTTATCGGTATATAGCATTTAGTACAATATGTCAAATAAGTTTTTCATTTTTTTGTTGTCTTTGTTTAGATCTTTATCTGGGCTGTCTATTTTTTTGTTATCATATGTTTTACAAGGCATCATTGTTTATAGTAATAGGAATATGAATACATATATTTTTTGGTTTACAGGATTTAAGATGTTATTTTTTTATATATTTTTGTGGTTGTATTTTAGCAAG
>M01075:27:000000000-A4DAU:1:1101:10910:21498 1:N:0:33
AGAGTACACAGTTTGGGTTACACATTTGATTACCGGATGCGATGGAAGGACCAATACCTGTCTCTGCATTAATACATGCTGCCACGTTAGTTGTATGTGGAATAATATTAGGTAGTTTTGTATTTTGATGTTTTGAATTTTGATTTAGCTATTTTTATAGTATAATTTGTTGAGCAGTTGGAATAATAGTGTTAATGAGTCTATGTGTTTTTTATCGGTATATAGCATTTAGTACAATATGTCAAATAAGTTTTTCATTTTTTTGTTGTCTTTGTTTAGATCTTTATCTAGGCTGTCTATTTTTTTGTTATCATATGTTTTACAAGGCATCATTGTTTATAGTAATAGGAATATGAATACATATATTTTTTGGTTTACAGGATTTAAGATGTTATTTTTTTATATATTTTTGTGGTTGTATTTTAGCAAG
>M01075:27:000000000-A4DAU:1:1101:21048:21580 1:N:0:33
AGAGTACACAGTTTGGATTACACATTTGATTACCGGATGCGATGGAAGGACCAATACCTGTCTCTGCATTAATACATGCTGCCACATTAGTTGTATGTGGAATAATATTAGGTAGTTTTGTATTTTGATGTTTTGAATTTTGATTTAGCTATTTTTATAGTATAATTTGTTGAGCAGTTGGAATAATAGTGTTAATGAGTCTATGTGTTTTTTATCGGTATATAGCATTTAGTACAATATGTCAAATAAGTTTTTCATTTTTTTGTTGTCTTTGTTTAGATCTTTATCTAGGCTGTCTATTTTTTTGTTATCATATGTTTTACAAGGCATCATTGTTTATAGTAATAGGAATATGAATACATATATTTTTTGGTTTACAGGATTTAAGATGTTATTTTTTTATATATTTTTGTGGTTGTATTTTAGCAAG
>M01075:27:000000000-A4DAU:1:1101:15128:21589 1:N:0:33
AGAGTACACAGTTTGGATTACACATTTGATTACCGGATGCGATGGAAGGACCAATACCTGTCTCTGCATTAATACATGCTGCCACGTTAGTTGTATGTGGAATAATATTAGGTAGTTTTGTATTTTGATGTTTTGAATTTTGATTTAGCTATTTTTATAGTATAATTTGTTGAGCAGTTGGAATAATAGTGTTAATGAGTCTATGTGTTTTTTATCGGTATATAGCATTTAGTACAATATGTCAAATAAGTTTTTCATTTTTTTGTTGTCTTTGTTTAGATCTTTATCTAGGCTGTCTATTTTTTTGTTATCATATGTTTTACAAGGCATCATTGTTTATAGTAATAGGAATATGAATACATATATTTTTTGGTTTACAGGATTTAAGATGTTATTTTTTTATATATTTTTGTGGTTGTATTTTAGCAAG
>M01075:27:000000000-A4DAU:1:1101:26453:21597 1:N:0:33
AGAGTACACAGTTTGGATTACACATTTGATTACCGGATGCGATGGAAGGACCAATACCTGTCTCTGCATTAATACATGCTGCCACGTTAGTTGTATGTGGAATAATATTAGGTAGTTTTGTATTTTGATGTTTTGAATTTTGATTTAGCTATTTTTATAGTATAATTTGTTGAGCAGTTGGAATAATAGTGTTAATGAGTCTATGTGTTTTTTATCGGTATATAGCATTTAGTACAATATGTCAAATAAGTTTTTCATTTTTTTGTTGTCTTTGTTTAGATCTTTATCTAGGCTGTCTATTTTTTTGTTATCATATGTTTTACAAGGCATCATTGTTTATAGTAATAGGAATATGAATACATATATTTTTTGGTCTACAGGATTTAAGATGTTATTTTTTTATATATTTTTGTGGTTGTATTTTAGCAAG
>M01075:27:000000000-A4DAU:1:1101:26436:21599 1:N:0:33
AGAGTACACAGTTTGGATTACACATTTGATTACCGGATGCGATGGAAGGACCAATACCTGTCTCTGCATTAATACATGCTGCCACGTTAGTTGTATGTGGAATAATATTAGGTAGTTTTGTATTTTGATGTTTTGAATTTTGATTTAGCTATTTTTATAGTATAATTTGTTGAGCAGTTGGAATAATAGTGTTAATGAGTCTATGTGTTTTTTATCGGTATATAGCATTTAGTACAATATGTCAAATAAGTTTTTCATTTTTTTGTTGTCTTTGTTTAGATCTTTATCTAGGCTGTCTATTTTTTTGTTATCATATGTTTTACAAGGCATCATTGTTTATAGTAATAGGAATATGAATACATATATTTTTTGGTCTACAGGATTTAAGATGTTATTTTTTTATATATTTTTGTGGTTGTATTTTAGCAAG
>M01075:27:000000000-A4DAU:1:1101:21213:21605 1:N:0:33
AAAGTACACAGTTTGGGTTACACATTTGATTACCGGATGCGATGGAAGGACCAATACCTGTCTCTGCATTAATACATGCTGCCACGTTAGTTGTATGTGGAATAATATTAGGTAGTTTTGTATTTTGATGTTTTGAATTCTGATTTAGCTATTTTTATAGTATAATTTGTTGAGCAGTTGGAATAATAGTGTTAATGAGTCTATGTGTTTTTTATCGGTATATAGCATTTAGTACAATATGTCAAATAAGTTTTTCATTTTTTTGTTGTCTTTGTTTAGATCTTTATCTAGGCTGTCTATCTTTTTGTTATCATATGTTTTACAAGGCATCATTGTTTATAGTAATAGGAATATGAATACATATATTTTTTGGTTTACAGGATTTAAGATGTTATTTTTTTATATATTTTTGTGGTTGTATTTTAGCAAG
>M01075:27:000000000-A4DAU:1:1101:14240:21625 1:N:0:33
AGAGTACACAGTTTGGATTACACATTTGATTACCGGATGCGATGGAAGGACCAATACCTGTCTCTGCATTAATACATGCTGCCACGTTAGTTGTATGTGGAATAATATTAGGTAGTTTTGTATTTTGATGTTTTGAATTTTGATTTAGCTATTTTTATAGTATAATTTGTTGAGCAGTTGGAATAATAGTGTTAATGAGTCTATGTGTTTTTTATCGGTATATAGCATTTAGTACAATATGTCAAATAAGTTTTTCATTTTTTTGTTGTCTTTGTTTAGATCTTTATCTAGGCTGTCTATTTTTTTGTTATCATATGTTTTACAAGGCATCATTGTTTATAGTAATAGGAATATGAATACATATATTTTTTGGTTTACAGGATTTAAGATGTTATTTTTTTATATATTTTTGTGGTTGTATTTTGGCAAG
>M01075:27:000000000-A4DAU:1:1101:7421:21710 1:N:0:33
AAAGTACACAGTTTGGATTACATATTTGATTACCGGATGCGATGGAAGGACCAATACCTGTCTCTGCATTAATACATGCTGCCACGTTAGTTGTATGTGGAATAATATTAGGTAGTTTTGTATTTTGATGTTTTGAATTTTGATTTAGCTATTTTTATAGTATAATTTGTTGAGCAGTTGGAATAATAATGTTAATGAGTCTATGTGTTTTTTATCGGTATATAGCATTTAGTACAATATGTCAAATAAGTTTTTCATTTTTTTGTTGTCTTTGTTTAGATCTTTATCTAGGCTGTCTATTTTTTTGTTATCATATGTTTTACAAGGCATCATTGTTTATAGTAATAGGAATATGAATACATATATTTTTTGGTTTACAGGATTTAAGATGTTATTTTTTTATATATTTTTGTGGTTGTATTTTGGCAAG
>M01075:27:000000000-A4DAU:1:1101:4977:21755 1:N:0:33
AAAGTACACAGTTTGGATTGCACATTTGATTACCGGATGCGATGGAAGGACCAATACCTGTCTCTGCATTAATACATGCTGCCACGTTAGTTGTATGTGGAATAATATTAGGTAGTTTTGTATTTTGATGTTTTGAATTTTGATTTAGCTATTTTTATAGTATAATTTGTTGAGCAGTTGGAATAATAGTGTTAATGAGTCTATGTGTTTTTTATCGGTATATAGCATTTAGTACAATATGTCAAATAAGTTTTTCATTTTTTTGTTGTCTTTGTTTAGATCTTTATCTAGGCTGTCTATTTTTTTGTTATCATATGTTTTACAAGGCATCATTGTTTATAGTAATAGGAATATGAATACATATATTTTTTGGTTTACAGGATTTAAGATGTTATTTTTTTATATATTTTTGTGGTTGTATTTTAACAAG
>M01075:27:000000000-A4DAU:1:1101:4965:21775 1:N:0:33
AAAGTACACAGTTTGGATTGCACATTTGATTACCGGATGCGATGGAAGGACCAATACCTGTCTCTGCATTAATACATGCTGCCACGTTAGTTGTATGTGGAATAATATTAGGTAGTTTTGTATTTTGATGTTTTGAATTTTGATTTAGCTATTTTTATAGTATAATTTGTTGAGCAGTTGGAATAATAGTGTTAATGAGTCTATGTGTTTTTTATCGGTATATAGCATTTAGTACAATATGTCAAATAAGTTTTTCATTTTTTTGTTGTCTTTGTTTAGATCTTTATCTAGGCTGTCTATTTTTTTGTTATCATATGTTTTACAAGGCATCATTGTTTATAGTAATAGGAATATGAATACATATATTTTTTGGTTTACAGGATTTAAGATGTTATTTTTTTATATATTTTTGTGGTTGTATTTTAACAAG
>M01075:27:000000000-A4DAU:1:1101:26556:21852 1:N:0:33
AGAGTACACAGTTTGGATTACACATTTGATTACCGGATGCGATGGAAGGACCAATACCTGTCTCTGCATTAATACATGCTGCCACGTTAGTTGTATGTGGAATAATATTAGGTAGTTTTGTATTTTGATGTTTTGAATTTTGATTTAGCTATTTTTATAGTATAATTTGTTGAGCAGTTGGAATAATAGTGTTAATGAGTCTATGTGTTTTTTATCGGTATATAGCATTTAGTACAATATGTCAAATAAGTTTTTCATTTTTTTGTTGTCTTTGTTTAGATCTTTATCTAGGCTGTCTATTTTTTTGTTATCATATGTTTTACAAGGCATCATTGTTTATAGTAATAGGAATATGAATACATATATTTTTTGGTTTACAGGATTTAAGATGTTATTTTTTTATATATTTTTGTGGTTGTATTTTAGCAAG
>M01075:27:000000000-A4DAU:1:1101:25771:21853 1:N:0:33
AAAGTACACAGTTTGGATTGCACATTTGATTACCGGATGCGATGGAAGGACCAATACCTGTCTCTGCATTAATACATGCTGCCACGTTAGTTGTATGTGGAATAATATTAGGTAGTTTTGTATTTTGATGTTTTGAATTTTGATTTAGCTATTTTTATAGTATAATTTGTTGAGCAGTTGGAATAATAGTGTTAATGAGTCTATGTGTTTTTTATCGGTATATAGCATTTAGTACAATATGTCAAATAAGTTTTTCATTTTTTTGTTGTCTTTGTTTAGATCTTTATCTAGGCTGTCTATTTTTTTGTTATCATATGTTTTACAAGGCATCATTGTTTATAGTAATAGGAATATGAATACATATATTTTTTGGTTTACAGGATTTAAGATGTTATTTTTTTATATATTTTTGTGGTTGTATTTTAGCAAG
>M01075:27:000000000-A4DAU:1:1101:25789:21854 1:N:0:33
AAAGTACACAGTTTGGATTGCACATTTGATTACCGGATGCGATGGAAGGACCAATACCTGTCTCTGCATTAATACATGCTGCCACGTTAGTTGTATGTGGAATAATATTAGGTAGTTTTGTATTTTGATGTTTTGAATTTTGATTTAGCTATTTTTATAGTATAATTTGTTGAGCAGTTGGAATAATAGTGTTAATGAGTCTATGTGTTTTTTATCGGTATATAGCATTTAGTACAATATGTCAAATAAGTTTTTCATTTTTTTGTTGTCTTTGTTTAGATCTTTATCTAGGCTGTCTATTTTTTTGTTATCATATGTTTTACAAGGCATCATTGTTTATAGTAATAGGAATATGAATACATATATTTTTTGGTTTACAGGATTTAAGATGTTATTTTTTTATATATTTTTGTGGTTGTATTTTAGCAAG
>M01075:27:000000000-A4DAU:1:1101:26573:21866 1:N:0:33
GAGTACACAGTTTGGATTACACATTTGATTACCGGATGCGATGGAAGGACCAATACCTGTCTCTGCATTAATACATGCTGCCACGTTAGTTGTATGTGGAATAATATTAGGTAGTTTTGTATTTTGATGTTTTGAATTTTGATTTAGCTATTTTTATAGTATAATTTGTTGAGCAGTTGGAATAATAGTGTTAATGAGTCTATGTGTTTTTTATACGGTATATAGCATTTAGTACAATATGTCAAATAAGTTTTTCATTTTTTTGTTGTCTTTGTTTAGATCTTTATCTAGGCTGTCTATTTTTTTGTTATCATATGTTTTACAAGGCATCATTGTTTATAGTAATAGGAATATGAATACATATATTTTTTGGTTTACAGGATTTAAGATGTTATTTTTTTATATATTTTTGTGGTTGTATTTTAGCAAG
>M01075:27:000000000-A4DAU:1:1101:15924:21878 1:N:0:33
AAAGTACACAGTTTGGGTTACACATTTGATTACCGGATGCGATGGAAGGACCAATACCTGTCTCTGCATTAATACATGCTGCCACGTTAGTTGTATGTGGAATAATATTAGGTAGTTTTGTATTTTGATGTTTTGAATTTTGATTTAGCTATTTTTATAGTATAATTTGTTGAGCAGTTGGAATAATAGTGTTAATGAGTCTATGTGTTTTTTATCGGTATACAGCATTTAGTACAATATGTCAAATAAGTTTTTCATTTTTTTGTTGTCTTTGTTTAGATCTTTATCTAGGCTGTCTATTTTTTTGTTATCATATGTTTTACAAGGCATCATTGTTTATAGTAATAGGAATATGAATACATATATTTTTTGGTTTACAGGATTTAAGATGTTATTTTTTTATATATTTTTGTGGTTGTATTTTAGCAAG
>M01075:27:000000000-A4DAU:1:1101:26561:21879 1:N:0:33
AGAGTACACAGTTTGGATTACACATTTGATTACCGGATGCGATGGAAGGACCAATACCTGTCTCTGCATTAATACATGCTGCCACGTTAGTTGTATGTGGAATAATATTAGGTAGTTTTGTATTTTGATGTTTTGAATTTTGATTTAGCTATTTTTATAGTATAATTTGTTGAGCAGTTGGAATAATAGTGTTAATGAGTCTATGTGTTTTTTATCGGTATATAGCATTTAGTACAATATGTCAAATAAGTTTTTCATTTTTTTGTTGTCTTTGTTTAGATCTTTATCTAGGCTGTCTATTTTTTTGTTATCATATGTTTTACAAGGCATCATTGTTTATAGTAATAGGAATATGAATACATATATTTTTTGGTTTACAGGATTTAAGATGTTATTTTTTTATATATTTTTGTGGTTGTATTTTAGCAAG
>M01075:27:000000000-A4DAU:1:1101:15524:21904 1:N:0:33
AGAGTACACAGTTTGGATTACACATTTGATTACCGGATGCGATGGAAGGACCAATACCTGTCTCTGCATTAATACATGCTGCCACGTTAGTTGTATGTGGAATAATATTAGGTAGTTTTGTATTTTGATGTTTTGAATTTTGATTTAGCTATTTTTATAGTATAATTTGTTGAGCAGTTGGAATAATAGTGTTAATGAGTCTATGTGTTTTTTATACGGTATATAGCATTTAGTACAATATGTCAAATAAGTTTTTCATTTTTTTGTTGTCTTTGTTTAGATCTTTATCTAGGCTGTCTATTTTTTTGTTATCATATGTTTTACAAGGCATCATTGTTTATAGTAATAGGAATATGAATACATATATTTTTTGGTTTACAGGATTTAAGATGTTATTTTTTATATATTTTTGTGGTTGTATTTTAGCAAG
>M01075:27:000000000-A4DAU:1:1101:11626:21952 1:N:0:33
AGAGTACACAGTTTGGATTGCACATTTGATTACCGGATGCGATGGAAGGACCAATACCTGTCTCTGCATTAATACATGCTGCCACGTTAGTTGTATGTGGAATAATATTAGGTAGTTTTGTATTTTGATGTTTTGAATTTTGATTTAGCTATTTTTATAGTATAATTTGTTGAGCAGTTGGAATAATAGTGTTAATGAGTCTATGTGTTTTTTATACGGTATATAGCATTTAGTACAATATGTCAAATAAGTTTTTCATTTTTTTGTTGTCTTTGTTTAGATCTTTATCTAGGCTGTCTATTTTTTGTTATCATATGTTTTACAAGGCATCATTGTTTATAGTAATAGGAATATGAATACATACATTTTTTGGTTTACAGGATTTAAGATGTTATTTTTTTATATATTTTTGTGGTTGTATCTTAGCAAG
>M01075:27:000000000-A4DAU:1:1101:5967:21981 1:N:0:33
AAAGTACACAGTTTGGATTGCACATTTGATTACCGGATGCGATGGAAGGACCAATACCTGTCTCTGCATTAATACATGCTGCCACGTTAGTTGTATGTGGAATAATATTAGGTAGTTTTGTATTTTGATGTTTTGAATTTTGATTTAGCTATTTTTATAGTATAATTTGTTGAGCAGTTGGAATAATAGTGTTAATGAGTCTATGTGTTTTTTATCGGTATATAGCATTTAGTACAATATGTCAAATAAGTTTTTCATTTTTTTGTTGTCTTTGTTTAGATCTTTATCTAGGCTGTCTATTTTTTTGTTATCATATGTTTTACAAGGCATCATTGTTTATAGTAATAGGAATATGAATACATATATTTTTTGGTTTACAGGATTTAAGATGTTATTTTTTTATATATTTTTGTGGTTGTATTTTAGCAAG
>M01075:27:000000000-A4DAU:1:1101:22610:21984 1:N:0:33
AGAGTACACAGTTTGGATTACACATTTGATTACCGGATGCGATGGAAGGACCAATACCTGTCTCTGCATTAATACATGCTGCCACGTTAGTTGTATGTGGAATAATATTAGGTAGTTTTGTATTTTGATGTTTTGAATTTTGATTTAGCTATTTTTATAGTATAATTTGTTGAGCAGTTGGAATAATAGTGTTAATGAGTCTATGTGTTTTTTATCGGTATATAGCATTTAGTACAATATGTCAAATAAGTTTTTCATTTTTTTGTTGTCTTTGTTTAGATCTTTATCTAGGCTGTCTATTTTTTTGTTATCATATGTTTTACAGGGCATCATTGTTTATAGTAATAGGAATATGAATACATATATTTTTTGGTTTACAGGATTTAAGATGTTATTTTTTTATATATTTTTGTGGTTGTATCTTGGCAAG
>M01075:27:000000000-A4DAU:1:1101:20910:22056 1:N:0:33
AGAGTACACAGTTTGGATTACACATTTGATTACCGGATGCGATGGAAGGACCAATACCTGTCTCTGCATTAATACATGCTGCCACGTTAGTTGTATGTGGAATAATATTAGGTAGTTTTGTATTTTGATGTTTTGAATTTTGATTTAGCTATTTTTATAGTATAATTTGTTGAGCAGTTGGAATAATAGTGTTAATGAGTCTATGTGTTTTTTATCGGTATATAGCATTTAGTACAATATGTCAAATAAGTTTTTCATTTTTTTGTTGTCTTTGTTTAGATCTTTATCTAGGCTGTCTATTTTTTTGTTATCATATGTTTTACAAGGCATCATTGTTTATAGTAATAGGAATATGAATACATATATTTCTTGGTTTACAGGATTTAAGATGTTATTTTTTTATATATTTTTGTGGTTGTATTTTAGCAAG
>M01075:27:000000000-A4DAU:1:1101:12808:22134 1:N:0:33
AAAGTACACAGTTTGGATTACATATTTGATTACCGGATGCGATGGAAGGACCAATACCTGTCTCTGCATTAATACATGCTGCCACGTTAGTTGTATGTGGAATAATATTAGGTAGTTTTGTATTTTGATGTTTTGAATTTTGATTTAGCTATTTTTATAGTATAATTTGTTGAGCAGTTGGAATAATAGTGTTAATGAGTCTATGTGTTTTTTATACGGTATATAGCATTTAGTACAATATGTCAAATAAGTTTTTCATTTTTTTGTTGTCTTTGTTTAGATCTTTATCTAGGCTGTCTATTTTTTGTTATCATATGTTTTACAAGGCATCATTGTTTATAGTAATAGGAATATGAATACATATATTTTTTGGTTTACAGGATTTAAGATGTTATTTTTTTATATATTTTTGTGGTTGTATTTTAGCAAG
>M01075:27:000000000-A4DAU:1:1101:21294:22173 1:N:0:33
AGAGTACACAGTTTGGGTTACACATTTGATTACCGGATGCGATGGAAGGACCAATACCTGTCTCTGCATTAATACATGCTGCCACGTTAGTTGTATGTGGAATAATATTAGGTAGTTTTGTATTTTGATGTTTTGAATTTTGATTTAGCTATTTTTATAGTGTAATTTGTTGAGCAGTTGGAATAATAGTGTTAATGAGTCTATGTGTTTTTTATCGGTATATAGCATTTAGTACAATATGTCAAATAAGTTTTTCATTTTTTTGTTGTCTTTGTTTAGATCTTTATCTAGGCTGTCTATTTTTTTGTTATCATATGTTTTACAAGGCATCATTGTTTATAGTAATAGGAATATGAATACATATATTTTTTGGTTTACAGGATTTAAGATGTTATTTTTTTATATATTTTTGTGGTTGTATTTTAGCAAG
>M01075:27:000000000-A4DAU:1:1101:20102:22181 1:N:0:33
AGAGTACACAGTTTGGATTACACATTTGATTACCGGATGCGATGGAAGGACCAATACCTGTCTCTGCATTAATACATGCTGCCACGTTAGTTGTATGTGGAATAATATTAGGTAGTTTTGTATTTTGATGTTTTGAATTTTGATTTAGCTATTTTTATAGTATAATTTGTTGAGCAGTTGGAATAATAGTGTTAATGAGTCTATGTGTTTTTTATCGGTATATAGCATTTAGTACAATATGTCAAATAAGTTTTTCATTTTTTTGTTGTCTTTGTTTAGATCTTTATCTAGGCTGTCTATTTTTTTGTTATCATATGTTTTACAAGGCATCATTGTTTATAGTAATAGGAATATGAATACATATATTTTTTGGTTTACAGGATTTAAGATGTTATTTTTTTATATATTTTTGTGGTTGTATTTTAGCAAG
>M01075:27:000000000-A4DAU:1:1101:25663:22245 1:N:0:33
AGAGTACACAGTTTGGATTACACATTTGATTACCGGATGCGATGGAAGGACCAATACCTGTCTCTGCATTAACACATGTTGCCACGTTAGTTGTATGTGGAATAATATTAGGTAGTTTTGTATTTTGATGTTTTGAATTTTGATTTAGCTATTTTTATAGTATAATTTGTTGAGCAGTTGGAATAATAGTGTTAATGAGTCTATGTGTTTTTTATCGGTATATAGCATTTAGTACAATATGTCAAATAAGTTTTTCATTTTTTTGTTGTCTTTGTTTAGATCTTTATCTAGGCTGTCTATTTTTTTGTTATCATATGTTTTACAAGGCATCATTGTTTATAGTAATAGGAATATGAATACATATATTTTTTGGTTTACAGGATTTAAGATGTTATTTTTTTATATATTTTTGTGGTTGTATTTTAGCAAG
>M01075:27:000000000-A4DAU:1:1101:13917:22251 1:N:0:33
AGAGTACACAGTTTGGATTACACATTTGATTACCGGATGCGATGGAAGGACCAATACCTGTCTCTGCATTAATACATGCTGCCACGTTAGTTGTATGTGGAATAATATTAGGTAGTTTTGTATTTTGATGTTTTGAATTTTGATTTAGCTATTTTTATAGTATAATTTGTTGAGCAGTTGGAATAATAGTGTTAATGAGTCTATGTGTTTTTTATCGGTATATAGCATTTAGTACAATATGTCAAATAAGTTTTTCATTTTTTTGTTGTCTTTGTTTAGATCTTTATCTAGGCTGTCTATTTTTTTGTTATCATATGTTTTACAAGGCATCATTGTTTATAGTAATAGGAATATGAATACATATATTTTTTGGTTTACAGGATTTAAGATGTTATTTTTTTATATATTTTTGTGGTTGTATTTTAGCAAG
>M01075:27:000000000-A4DAU:1:1101:13932:22261 1:N:0:33
AGAGTACACAGTTTGGATTACACATTTGATTACCGGATGCGATGGAAGGACCAATACCTGTCTCTGCATTAATACATGCTGCCACGTTAGTTGTATGTGGAATAATATTAGGTAGTTTTGTATTTTGATGTTTTGAATTTTGATTTAGCTATTTTTATAGTATAATTTGTTGAGCAGTTGGAATAATAGTGTTAATGAGTCTATGTGTTTTTTATCGGTATATAGCATTTAGTACAATATGTCAAATAAGTTTTTCATTTTTTTGTTGTCTTTGTTTAGATCTTTATCTAGGCTGTCTATTTTTTTGTTATCATATGTTTTACAAGGCATCATTGTTTATAGTAATAGGAATATGAATACATATATTTTTTGGTTTACAGGATTTAAGATGTTATTTTTTTATATATTTTTGTGGTTGTATTTTAGCAAG
>M01075:27:000000000-A4DAU:1:1101:20711:22334 1:N:0:33
AGAGTACACAGTTTGGATTGCACATTTGATTACCGGATGCGATGGAAGGACCAATACCTGTCTCTGCATTAATACATGCTGCCACGTTAGTTGTATGTGGAATAATATTAGGTAGTTTTGTATTTTGATGTTTTGAATTTTGATTTAGCTATTTTTATAGTATAATTTGTTGAGCAGTTGGAATAATAGTGTTAATGAGTCTATGTGCTTTTTATCGGTATATAGCATTTAGTACAATATGTCAAATAAGTTTTTCATTTTTTTGTTGTCTTTGTTTAGATCTTTATCTAGGCTGTCTATTTTTTTGTTATCATATGTTTTACAAGGCATCATTGTTTATAGTAATAGGAATATGAATACATATATTTTTTGGTTTACAGGATTTAAGATGTTATTTTTTTATATATTTTTGTGGTTGTATTTTAGCAAG
>M01075:27:000000000-A4DAU:1:1101:10066:22403 1:N:0:33
AGAGTACACAGTTTGGATTGCACATTTGATTACCGGATGCGATGGAAGGACCAATACCTGTCTCTGCATTAATACATGCTGCCACGTTAGTTGTATGTGGAATAATATTAGGTAGTTTTGTATTTTGATGTTTTGAATTTTGATTTAGCTATTTTTATAGTATAATTTGTTGAGCAGTTGGAATAATAGTGTTAATGAGTCTATGTGTTTTTTATCGGTATATAGCATTTAGTACAATATGTCAAATAAGTTTTTCATTTTTTTGTTGTCTTTGTTTAGATCTTTATCTAGGCTGTCTATTTTTTTGTTATCATATGTTTTACAAGGCATCATTGTTTATAGTAATAGGAATATGAATACATATATTTTTTGGTTTACAGGATTTAAGATGTTATTTTTTTATATATTTTTGTGGTTGTATTTTAGCAAG
>M01075:27:000000000-A4DAU:1:1101:5615:22491 1:N:0:33
AAAGTACACAGTTTGGATTGCACATTTGATTACCGGATGCGATGGAAGGACCAATACCTGTCTCTGCATTAATACATGCTGCCACGTTAGTTGTATGTGGAATAATATTAGGTAGTTTTGTATTTTGATGTTTTGAATTTTGATTTAGCTATTTTTATAGTATAATTTGTTGAGCAGTTGGAATAATAGTGTTAATGAGTCTATGTGTTTTTTATCGGTATATAGCATTTAGTACAATATGTCAAATAAGTTTTTCATTTTTTTGTTGTCTTTGTTTAGATCTTTATCTAGGCTGTCTATTTTTTTGTTATCATATGTTTTACAAGGCATCATTGTTTATAGTAATAGGAATATGAATACATATATTTTTTGGTTTACAGGATTTAAGATGTTATTTTTTTATATATTTTTGTGGTTGTATTTTAGCAAG
>M01075:27:000000000-A4DAU:1:1101:12593:22497 1:N:0:33
AAAGTACACAGTTTGGATTACACATTTGATTACCGGATGCGATGGAAGGACCAATACCTGTCTCTGCATTAATACATGCTGCCACGTTAGTTGTATGTGGAATAATATTAGGTAGTTTTGTATTTTGATGTTTTGAGTTTTGATTTAGCTATTTTTATAGTATAATTTGTTGAGCAGTTGGAATAATAGTGTTAATGAGTCTATGTGTTTTTTATCGGTATATAGCATTTAGTACAATATGTCAAATAAGTTTTTCATTTTTTTGTTGTCTTTGTTTAGATCTTTATCTAGGCTGTCTATTTTTTTGTTATCATATGTTTTACAAGGCATCATTGTTTATAGTAATAGGAATATGAATACATATATTTTTTGGTTTACAGGATTTAAGATGTTATTTTTTTATATATTTTTGTGGTTGTATCTTAGCAAG
>M01075:27:000000000-A4DAU:1:1101:20038:22531 1:N:0:33
AGAGTACACAGTTTGGGTTACACATTTGATTACCGGATGCGATGGAAGGACCAATACCTGTCTCTGCATTAATACATGCTGCCACGTTAGTTGTATGTGGAATAATATTAGGTAGTTTTGTATTTTGATGTTTTGAATTTTGATTTAGCTATTTTTATAGTATAATTTGTTGAGCAGTTGGAATAATAGTGTTAATGAGTCTATGTGTTTTTTATCGGTATATAGCATTTAGTACAATATGTCAAATAAGTTTTTCATTTTTTTGTTGTCTTTGTTTAGATCTTTATCTAGGCTGTCTATTTTTTTGTTATCATATGTTTTACAAGGCATCATTGTTTATAGTAATAGGAATATGAATACATATATTTTTTGGTTTACAGGATTTAAGATGTTATTTTTTTATATATTTTTGTGGTTGTATTTTAGCAAG
>M01075:27:000000000-A4DAU:1:1101:20019:22538 1:N:0:33
AGAGTACACAGTTTGGGTTACACATTTGATTACCGGATGCGATGGAAGGACCAATACCTGTCTCTGCATTAATACATGCTGCCACGTTAGTTGTATGTGGAATAATATTAGGTAGTTTTGTATTTTGATGTTTTGAATTTTGATTTAGCTATTTTTATAGTATAATTTGTTGAGCAGTTGGAATAATAGTGTTAATGAGTCTATGTGTTTTTTATCGGTATATAGCATTTAGTACAATATGTCAAATAAGTTTTTCATTTTTTTGTTGTCTTTGTTTAGATCTTTATCTAGGCTGTCTATTTTTTTGTTATCATATGTTTTACAAGGCATCATTGTTTATAGTAATAGGAATATGAATACATATATTTTTTGGTTTACAGGATTTAAGATGTTATTTTTTTATATATTTTTGTGGTTGTATTTTAGCAAG
>M01075:27:000000000-A4DAU:1:1101:21985:22539 1:N:0:33
AAAGTACACAGTTTGGATTACATATTTGATTACCGGATGCGATGGAAGGACCAATACCTGTCTCTGCATTAATACATGCTGCCACGTTAGTTGTATGTGGAATAATATTAGGTAGTTTTGTATTTTGATGTTTTGAATTTTGATTTAGCTATTTTTATAGTATAATTTGTTGAGCAGTTGGAATAATAGTGTTAATGAGTCTATGTGTTTTTTATCGGTATATAGCATTTAGTACAATATGTCAAATAAGTTTTTCATTTTTTTGTTGTCTTTGTTTAGATCTTTATCTAGGCTGTCTATTTTTTTGTTATCATATGTTTTACAAGGCATCATTGTTTATAGTAATAGGAATATGAATACATATATTTTTTGGTTTACAGGATTTAAGATGTTATTTTTTTATATATTTTTGTGGTTGTATTTTAGCAAG
>M01075:27:000000000-A4DAU:1:1101:15910:22627 1:N:0:33
AGAGTACACAGTTTGGATTGCACATTTGATTACCGGATGCGATGGAAGGACCAATACCTGTCTCTGCATTAATACATGCTGCCACGTTAGTTGTATGTGGAATAATATTAGGTAGTTTTGTATTTTGATGTTTTGAATTTTGATTTAGCTATTTTTATAGTATAATTTGTTGAGCAGTTGGAATAATAGTGTTAATGAGTCTATGTGTTTTTTATCGGTATATAGCATTTAGTACAATATGTCAAATAAGTTTTTCATTTTTTTGTTGTCTTTGTTTAGATCTTTATCTAGGCTGTCTATTTTTTTGTTATCATATGTTTTACAAGGCATCATTGTTTATAGTAATAGGAATATGAATACATATATTTTTTGGTTTACAGGATTTAAGATGTTATTTTTTTATATATTTTTGTGGTTGTATTTTAGCAAG
>M01075:27:000000000-A4DAU:1:1101:5256:22677 1:N:0:33
AAAGTACACAGTTTGGATTGCACATTTGATTACCGGATGCGATGGAAGGACCAATACCTGTCTCTGCATTAATACATGCTGCCACGTTAGTTGTATGTGGAATAATATTAGGTAGTTTTGTATTTTGATGTTTTGAATTTTGATTTAGCTATTTTTATAGTATAATTTGTTGAGCAGTTGGAATAATAGTGTTAATGAGTCTATGTGTTTTTTATCGGTATATAGCATTTAGTACAATATGTCAAATAAGTTTTTCATTTTTTTGTTGTCTTTGTTTAGATCTTTATCTAGGCTGTCTATTTTTTTGTTATCATATGTTTTACAAGGCATCATTGTTTATAGTAATAGGAATATGAATACATATATTTTTTGGTTTACAGGATTTAAGATGTTATTTTTTTATATATTTTTGTGGTTGTATTTTAGCAAG
>M01075:27:000000000-A4DAU:1:1101:11989:22678 1:N:0:33
AGAGTACACAGTTTGGATTACACATTTGATTACCGGATGCGATGGAAGGACCAATACCTGTCTCTGCATTAATACATGCTGCCACGTTAGTTGTATGTGGAATAATATTAGGTAGTTTTGTATTTTGATGTTTTGAATTTTGATTTAGCTATTTTTATAGTATAATTTGTTGAGCAGTTGGAATAATAGTGTTAATGAGTCTATGTGTTTTTTATCGGTATATAGCATTTAGTACAATATGTCAAATAAGTTTTTCATTTTTTTGTTGTCTTTGTTTAGATCTTTATCTAGGCTGTCTATTTTTTTGTTATCATATGTTTTACAAGGCATCATTGTTTATAGTAATAGGAATATGAATACATATATTTTTTGGTTTACAGGATTTAAGATGTTATTTTTTTATATATTTTTGTGGTTGTATTTTAGCAAG
>M01075:27:000000000-A4DAU:1:1101:12002:22691 1:N:0:33
AGAGTACACAGTTTGGATTACACATTTGATTACCGGATGCGATGGAAGGACCAATACCTGTCTCTGCATTAATACATGCTGCCACGTTAGTTGTATGTGGAATAATATTAGGTAGTTTTGTATTTTGATGTTTTGAATTTTGATTTAGCTATTTTTATAGTATAATTTGTTGAGCAGTTGGAATAATAGTGTTAATGAGTCTATGTGTTTTTTATCGGTATATAGCATTTAGTACAATATGTCAAATAAGTTTTTCATTTTTTTGTTGTCTTTGTTTAGATCTTTATCTAGGCTGTCTATTTTTTTGTTATCATATGTTTTACAAGGCATCATTGTTTATAGTAATAGGAATATGAATACATATATTTTTTGGTTTACAGGATTTAAGATGTTATTTTTTTATATATTTTTGTGGTTGTATTTTAGCAAG
>M01075:27:000000000-A4DAU:1:1101:19149:22786 1:N:0:33
AGAGTACACAGTTTGGATTACACATTTGATTACCGGATGCGATGGAAGGACCAATACCTGTCTCTGCATTAATACATGCTGCCACGTTAGTTGTATGTGGAATAATATTAGGTAGTTTTGTATTTTGATGTTTTGAATTTTGATTTAGCTATTTTTATAGTATAATTTGTTGAGCAGTTGGAATAATAGTGTTAATGAGTCTATGTGTTTTTTATCGGTATATAGCATTTAGTACAATATGTCAAATAAGTTTTTCATTTTTTTGTTGTCTTTGTTTAGATCTTTATCTAGGCTGTCTATTTTTTTGTTATCATATGTTTTACAAGGCATCATTGTTTATAGTAATAGGAATATGAATACATATATTTTTTGGTTTACAGGATTTAAGATGTTATTTTTTTATATATTTTTGTGGTTGTATTTTAGCAAG
>M01075:27:000000000-A4DAU:1:1101:24849:22872 1:N:0:33
AGAGTACACAGTTTGGATTACACATTTGATTACCGGATGCGATGGAAGGACCAATACCTGTCTCTGCATTAGTACATGCTGCCACGTTAGTTGTATGTGGAATAATATTAGGTAGTTTTGTATTTTGATGTTTTGAATTTTGATTTAGCTATTTTTATAGTATAATTTGTTGAGCAGTTGGAATAATAGTGTTAATGAGTCTATGTGTTTTTTATCGGTATATAGCATTTAGTACAATATGTCAAATAAGTTTTTCATTTTTTTGTTGTCTTTGTTTAGATCTTTATCTAGGCTGTCTATTTTTTTGTTATCATATGTTTTACAAGGCATCATTGTTTATAGTAATAGGAATATGAATACATATATTTTTTGGTTTACAGGATTTAAGATGTTATTTTTTTATATATTTTTGTGGTTGTATTTTAGCAAG
>M01075:27:000000000-A4DAU:1:1101:19640:22877 1:N:0:33
AAAGTACACAGTTTGGATTACACATTTGATTACCGGATGCGATGGAAGGACCAATACCTGTCTCTGCATTAATACATGCTGCCACGTTAGTTGTATGTGGAATAATATTAGGTAGTTTTGTATTTTGATGTTTTGAATTTTGATTTAGCTATTTTTATAGTATAATTTGTTGAGCAGTTGGAATAATAGTGTTAATGAGTCTATGTGTTTTTTATCGGTATATAGCATTTAGTACAATATGTCAAATAAGTTTTTCATTTTTTTGTTGTCTTTGTTTAGATCTTTATCTAGGCTGTCTATTTTTTTGTTATCATATGTTTTACAGGGCATCATTGTTTATAGTAATAGGAATATGAATACATATATTTTTTGGTTTACAGGATTTAAGATGTTATTTTTTTATATATTTTTGTGGTTGTATTTTAGCAAG
>M01075:27:000000000-A4DAU:1:1101:15001:22899 1:N:0:33
AAAGTACACAGTTTGGGTTACATATTTGATTACCGGATGCGATGGAAGGACCAATACCTGTCTCTGCATTAATACATGCTGCCACGTTAGTTGTATGTGGAATAATATTAGGTAGTTTTGTATTTTGATGTTTTGAATTTTGATTTAGCTATTTTTATAGTATAATTTGTTGAGCAGTTGGAATAATAGTGTTAATGAGTCTATGTGTTTTTTATTGGTATATAGCATTTAGTACAATATGTCAAATAAGTTTTTCATTTTTTTGTTGTCTTTGTTTAGATCTTTATCTAGGCTGTCTATTTTTTTGTTATCATATGTTTTACAAGGCATCATTGTTTATAGTAATAGGAATATGAATACATATATTTTTTGGTTTACAGGATTTAAGATGTTATTTTTTTATATATTTTTGTGGTTGTATTTTAGCAAG
>M01075:27:000000000-A4DAU:1:1101:23680:22993 1:N:0:33
AGAGTACACAGTTTGGGTTACACATTTGATTACCGGATGCGATGGAAGGACCAATACCTGTCTCTGCATTAATACATGCTGCCACGTTAGTTGTATGTGGAATAATATTAGGTAGTTTTGTATTTTGATGTTTTGAATTTTGATTTAGCTATTTTTATAGTATAATTTGTTGAGCAGTTGGAATAATAGTGTTAATGAGTCTATGTGTTTTTTATCGGTATATAGCATTTAGTACAATATGTCAAATAAGTTTTTCATTTATTTGTTGTCTTTGTTTAGATCTTTATCTAGGCTGTCTATTTTATTGTTATCATATGTTTTACAAGGCATCATTGTTTATAGTAATAGGAATATGAATACATATATTTTTTGGTTTACAGGATTTAAGATGTTATTTTTTTATATATTTTTGTGGTTGTATTTTAGCAAG
>M01075:27:000000000-A4DAU:1:1101:17341:22998 1:N:0:33
AGAGTACACAGTTTGGATTGCATATTTGATTACCGGATGCGATGGAAGGACCAATACCTGTCTCTGCATTAATACATGCTGCCACGTTAGTTGTATGTGGAATAATATTAGGTAGTTTTGTATTTTGATGTTTTGAATTTTGATTTAGCTATTTTTATAGTATAATTTGTTGAGCAGTTGGAATAATAGTGTTAATGAGTCTATGTGTTTTTTATCGGTATATAGCATTTAGTACAATATGTCAAATAAGTTTTTCATTTTTTTGTTGTCTTTGTTTAGATCTTTATCTAGGCTGTCTATTTTTTTGTTATCATATGTTTTACAAGGCATCATTGTTTATAGTAATAGGAATATGAATACATATATTTTTTGGTTTACAGGATTTAAGATGTTATTTTTTTATATATTTTCGTGGTTGTATTTTAGCAAG
>M01075:27:000000000-A4DAU:1:1101:17350:23014 1:N:0:33
AGAGTACACAGTTTGGATTGCATATTTGATTACCGGATGCGATGGAAGGACCAATACCTGTCTCTGCATTAATACATGCTGCCACGTTAGTTGTATGTGGAATAATATTAGGTAGTTTTGTATTTTGATGTTTTGAATTTTGATTTAGCTATTTTTATAGTATAATTTGTTGAGCAGTTGGAATAATAGTGTTAATGAGTCTATGTGTTTTTTATCGGTATATAGCATTTAGTACAATATGTCAAATAAGTTTTTCATTTTTTTGTTGTCTTTGTTTAGATCTTTATCTAGGCTGTCTATTTTTTTGTTATCATATGTTTTACAAGGCATCATTGTTTATAGTAATAGGAATATGAATACATATATTTTTTGGTTTACAGGATTTAAGATGTTATTTTTTTATATATTTTCGTGGTTGTATTTTAGCAAG
>M01075:27:000000000-A4DAU:1:1101:15299:23024 1:N:0:33
AAAGTACACAGTTTGGGTTGCACATTTGATTACCGGATGCGATGGAAGGACCAATACCTGTCTCTGCATTAATACATGCTGCCACGTTAGTTGTATGTGGAATAATATTAGGTAGTTTTGTATTTTGATGTTTTGAATTTTGATTTAGCTATTTTTATAGTATAATTTGTTGAGCAGTTGGAATAATAGTGTTAATGAGTCTATGTGTTTTTTATCGGTATATAGCATTTAGTACAATATGTCGAATAAGTTTTTCATTTTTTTGTTGTCTTTGTTTAGATCTTTATCTAGGCTGTCTATTTTTTTGTTATCATATGTTTTACAAGGCATCATTGTTTATAGTAATAGGAATATGAATACATATATTTTTTGGTTTACAGGATTTAAGATGTTATTTTTTTATATATTTTTGTGGTTGTATCTTAGCAAG
>M01075:27:000000000-A4DAU:1:1101:15283:23032 1:N:0:33
AAAGTACACAGTTTGGGTTGCACATTTGATTACCGGATGCGATGGAAGGACCAATACCTGTCTCTGCATTAATACATGCTGCCACGTTAGTTGTATGTGGAATAATATTAGGTAGTTTTGTATTTTGATGTTTTGAATTTTGATTTAGCTATTTTTATAGTATAATTTGTTGAGCAGTTGGAATAATAGTGTTAATGAGTCTATGTGTTTTTTATCGGTATATAGCATTTAGTACAATATGTCGAATAAGTTTTTCATTTTTTTGTTGTCTTTGTTTAGATCTTTATCTAGGCTGTCTATTTTTTTGTTATCATATGTTTTACAAGGCATCATTGTTTATAGTAATAGGAATATGAATACATATATTTTTTGGTTTACAGGATTTAAGATGTTATTTTTTTATATATTTTTGTGGTTGTATCTTAGCAAG
>M01075:27:000000000-A4DAU:1:1101:26303:23102 1:N:0:33
AAAGTACACAGTTTGGATTACATATTTGATTACCGGATGCGATGGAAGGACCAATACCTGTCTCTGCATTAATACATGCTGCCACGTTAGTTGTATGTGGAATAATATTAGGTAGTTTTGTATTTTGATGTTTTGAATTTTGATTTAGCTATTTTTATAGTATAATTTGTTGAGCAGTTGGAATAATAGTGTTAATGAGTCTATGTGTTTTTTATCGGTATATAGCATTTAGTACAATATGTCAAATAAGTTTTTCATTTTTTTGTTGTCTTTGTTTAGATCTTTATCTAGGCTGTCTATTTTTTTGTTATCATATGTTTTACAAGGCATCATTGTTTATAGTAATAGGAATATGAATACATATATTTTTTGGTTTACAGGATTTAAGATGTTATTTTTTTATATATTTTTGTGGTTGTATCTTAGCAAG
>M01075:27:000000000-A4DAU:1:1101:23606:23197 1:N:0:33
AAAGTACACAGTTTGGATTACATATTTGATACCGGATGCGATGGAAGGACCAATACCTGTCTCTGCATTAATACATGCTGCCACGTTAGTTGTATGTGGAATAATATTAGGTAGTTTTGTATTTTGATGTTTTGAATTTTGATTTAGCTATTTTTATAGTATAATTTGTTGAGCAGTTGGAATAATAGTGTTAATGAGTCTATGTGTTTTTTATACGGTATATAGCATTTAGTACAATATGTCAAATAAGTTTTTCATTTTTTTGTTGTCTTTGTTTAGATCTTTATCTAGGCTGTCTATTTTTTTGTTATCATATGTTTTACAAGGCATCATTGTTTATAGTAATAGGAATATGAATACATATATTTTTTGGTTTACAGGATTTAAGATGTTATTTTTTTATATATTTTTGTGGTTGTATTTTAGCAAG
>M01075:27:000000000-A4DAU:1:1101:16775:23202 1:N:0:33
AAAGTACACAGTTTGGATTACATATTTGATTACCGGATGCGATGGAAGGACCAATACCTGTCTCTGCATTAATACATGCTGCCACGTTAGTTGTATGTGGAATAATATTAGGTAGTTTTGTATTTTGATGTCTTGAATTTTGATTTAGCTATTTTTATAGTATAATTTGTTGAGCAGTTGGAATAATAGTGTTAATGAGTCTATGTGTTTTTTATGGTATATAGCATTTAGTACAATATGTCAAATAAGTTTTTCATTTTTTTTGTTGTCTTTGTTTAGATCTTTATCTAGGCTGTCTATTTTTTTGTTATCATATGTTTTACAAGGCATCATTGTTTATAGTAATAGGAATATGAATACATATATTTTTTGGTTTACAGGATTTAAGATGTTATTTTTTTATATATTTTTGTGGTTGTATTTTAGCAAG
>M01075:27:000000000-A4DAU:1:1101:12974:23236 1:N:0:33
AAAGTACACAGTTTGGATTACACATTTGATTACCGGATGCGATGGAAGGACCAATACCTGTCTCTGCATTAATACATGCTGCCACGTCAGTTGTATGTGGAATAATATTAGGTAGTTTTGTATTTTGATGTTTTGAATTTTGATTTAGCTATTTTTATAGTATAATTTGTTGAGCAGTTGGAATAATAGTGTTAATGAGTCTATGTGTTTTTTATCGGTATATAGCATTTAGTACAATATGTCAAATAAGTCTTTCATTTTTTTGTTGTCTTTGTTTAGATCTTTATCTAGGCTGTCTATTTTTTTGTTATCATATGTTTTACAAGGCATCATTGTTTATAGTAATAGGAATATGAATACATATATTTTTTGGTTTACAGGATTTAAGATGTTATTTTTTTATATATTTTTGTGGTTGTATTTTAGCAAG
>M01075:27:000000000-A4DAU:1:1101:9749:23401 1:N:0:33
AGAGTACACAGTTTGGATTACACATTTGATTACCGGATGCGATGGAAGGACCAATACCTGTCTCTGCATTAATACATGCTGCCACGTTAGTTGTATGTGGAATAATATTAGGTAGTTTTGTATTTTGATGTTTTGAATTTTGATTTAGCTATTTTTATAGTATAATTTGTCGAGCAGTTGGAATAATAGTGTTAATGAGTCTATGTGTTTTTTATCGGTATATAGCATTTAGTACAATATGTCAAATAAGTTTTTCATTTTTTTGTTGTCTTTGTTTAGATCTTTATCTAGGCTGTCTATTTTATTGTTATCATATGTTTTACAAGGCATCATTGTTTATAGTAATAGGAATATGAATACATATATTTTTTGGTTTACAGGATTTAAGATGTTATTTTTTTATATATTTTTGTGGTTGTATTTTAGCAAG
>M01075:27:000000000-A4DAU:1:1101:20892:23430 1:N:0:33
AAAGTACACAGTTTGGGTTACACATTTGATTACCGGATGCGATGGAAGGACCAATACCTGTCTCTGCATTAATACATGCTGCCACGTTAGTTGTATGTGGAATAATATTAGGTAGTTTTGTATTTTGATGTTTTGAATTTTGATTTAGCTATTTTTATAGTATAATTTGTTGAGCAGTCGGAATAATAGTGTTAATGAGTCTATGTGTTTTTTATCGGTATATAGCATTTAGTACAATATGTCAAATAAGTTTTTCATTTTTTTGTTGTCTTTGTTTAGATCTTTATCTAGGCTGTCTATTTTTTTGTTATCATATGTTTTACAAGGCATCATTGTTTATAGTAATAGGAATATGAATACATATATTTTTTGGTTTACAGGATTTAAGATGTTATTTTTTTATATATTTTTGTGGTTGTATCTTGGCAAG
>M01075:27:000000000-A4DAU:1:1101:20478:23522 1:N:0:33
AAAGTACACAGTTTGGACTACACATTTGATTACCGGATGCGATGGAAGGACCAATACCTGTCTCTGCATTAATACATGCTGCCACGTTAGTTGTATGTGGAATAATATTAGGTAGTTTTGTATTTTGATGTTTTGAATTTTGATTTAGCTATTTTTATAGTATAATTTGTTGAGCAGTTGGAATAATAGTGTTAATGAGTCTATGTGTTTTTTATCGGTATATAGCATTTAGTACAATATGTCAAATAAGTTTTTCATTTTTTTGTTGTCTTTGTTTAGATCTTTATCTAGGCTGTCTATTTTTTTGTTATCATATGTTTTACAAGGCATCATTGTTTATAGTAATAGGAATATGAATACATATATTTTTTGGTTTACAGGATTTAAGATGTTATTTTTTTATATATTTTTGTGGTTGTATTTTGGCAAG
>M01075:27:000000000-A4DAU:1:1101:19917:23591 1:N:0:33
AAAGTACACAGTTTGGATTACATATTTGATTACCGGATGCGATGGAAGGACCAATACCTGTCTCTGCATTAATACATGCTGCCACGTTAGTTGTATGTGGAATAATATTAGGTAGTTTTGTATTTTGATGTTTTGAATTTTGATTTAGCTATTTTTATAGTATAATTTGTTGAGCAGTTGGAATAATAGTGTTAATGAGTCTATGTGTTTTTTATCGGTATATAGCATTTAGTACAATATGTCAAATAAGTTTTTCATTTTTTTGTTGTCTTTGTTTAGATCTTTATCTAGGCTGTCTATTTTTTTGTTATCATATGTTTTACAAGGCATCATTGTTTATAGTAATAGGAATATGAATACATATATTTTTTGGTTTACAGGATTTAAGATGTTATTTTTTTATATATTTTTGTGGTTGTATTTTGGCAAG
>M01075:27:000000000-A4DAU:1:1101:14132:23700 1:N:0:33
AGAGTACACAGTTTGGATTACACATTTGATTACCGGATGCGATGGAAGGACCAATACCTGTCTCTGCATTAATACATGCTGCCACGTTAGTTGTATGTGGAATAATATTAGGTAGTTTTGTATTTTGATGTTTTGAATTTTGATTTAGCTATTTTTATAGTATAATTTGTTGAGCAGTTGGAATAATAGTGTTAATGAGTCTATGTGTTTTTTATCGGTATATAGCATTTAGTACAATATGTCAAATAAGTTTTTCATTTTTTTGTTGTCTTTGTTTAGATCTTTATCTAGGCTGTCTATTTTTTTGTTATCATATGTTTTACAAGGCATCATTGTTTATAGTAATAGGAATATGAATACATATATTTTTTGGTTTACAGGATTTAAGATGTTATTTTTTTATATATTTTTGTGGTTGTATTTTAGCAAG
>M01075:27:000000000-A4DAU:1:1101:20742:23887 1:N:0:33
AGAGTACACAGTTTGGATTGCACATTTGATTACCGGATGCGATGGAAGGACCAATACCTGTCTCTGCATTAATACATGCTGCCACGTTAGTTGTATGTGGAATAATATTAGGTAGTTTTGTATTTTGATGTTTTGAATTTTGATTTAGCTATTTTTATAGTATAATTTGTTGAGCAGTTGGAATAATAGTGTTAATGAGTCTATGTGTTTTTTATCGGTATATAGCATTTAGTACAATATGTCAAATAAGTTTTTCATTTTTTTGTTGTCTTTGTTTAGATCTTTATCTAGGCTGTCTATTTTTTTGTTATCATATGTTTTACAAGGCATCATTGTTTATAGTAATAGGAATATGAATACATATATTTTTTGGTTTACAGGATTTAAGATGTTATTTTTTTATATATTTTTGTGGTTGTATTTTGGCAAG
>M01075:27:000000000-A4DAU:1:1101:23590:23948 1:N:0:33
AAAGTACACAGTTTGGGTTGCACATTTGATTACCGGATGCGATGGAAGGACCAATACCTGTCTCTGCATTAATACATGCTGCCACGTTAGTTGTATGTGGAATAATATTAGGTAGTTTTGTATTTTGATGTTTTGAATTTTGATTTAGCTATTTTTATAGTATAATTTGTTGAGCAGTTGGAATAATAGTGTTAATGAGTCTATGTGTTTTTTATCGGTATATAGCATTTAGTACAATATGTCAAATAAGTTTTTCATTTTTTTGTTGTCTTTGTTTAGATCTTTATCTAGGCTGTCTATTTTTTTGTTATCATATGTTTTACAAGGCATCACTGTTTATAGTAATAGGAATATGAATACATATATTTCTTGGTTTACAGGATTTAAGATGTTATTTTTTTATATATTTTTGTGGTTGTATTTTAGCAAG
>M01075:27:000000000-A4DAU:1:1101:20225:24036 1:N:0:33
AAAGTACACAGTTTGGATTACACGTTTGATTACCGGATGCGATGGAAGGACCAATACCTGTCTCTGCATTAATACATGCTGCCACGTTAGTTGTATGTGGAATAATATTAGGTAGTTTTGTATTTTGATGTTTTGAATTTTGATTTAGCTATTTTTATAGTATAATTTGTTGAGCAGTTGGAATAATAGTGTTAATGAGTCTATGTGTTTTTTATCGGTATATAGCATTTAGTACAATATGTCAAATAAGTTTTTCATTTTTTTGTTGTCTTTGTTTAGATCTTTATCTAGGCTGTCTATTTTTTTGTTATCATATGTTTTACAAGGCATCATTGTTTATAGTAATAGGAATATGAATACATATATTTTTTGGTTTACAGGATTTAAGATGTTATTTTTTTATATATTTTTGTGGTTGTATTTTAGCAAG
>M01075:27:000000000-A4DAU:1:1101:13385:24082 1:N:0:33
AAAGTACACAGTTTGGATTACACATTTGATTACCGGATGCGATGGAAGGACCAATACCTGTCTCTGCATTAATACATGCTGCCACGTTAGTTGTATGTGGAATAATATTAGGTAGTTTTGTATTTTGATGTTTTGAATTTTGATTTAGCTATTTTTATAGTATAATTTGTTGAGCAGTTGGAATAATAGTGTTAATGAGTCTATGTGTTTTTTATACGGTATATAGCATTTAGTACAATATGTCAAATAAGTTTTTCATTTTTTTGTTGTCTTTGTTTAGATCTTTATCTAGGCTGTCTATTTTTTTGTTATCATATGTTTACAAGGCATCATTGTTTATAGTAATAGGAATATGAATACATATATTTTTTGGTTTACAGGATTTAAGATGTTATTTTTTTATATATTTTTGTGGTTGTATCTTAGCAAG
>M01075:27:000000000-A4DAU:1:1101:6413:24216 1:N:0:33
AGAGTACACAGTTTGGATTACACATTTGATTACCGGATGCGATGGAAGGACCAATACCTGTCTCTGCATTAATACATGCTGCCACGTTAGTTGTATGTGGAATAATATTAGGTAGTTTTGTATTTTGATGTTTTGAATTTTGATTTAGCTATTTTTATAGTATAATTTGTTGAGCAGTTGGAATAATAGTGTTAATGAGTCTATGTGTTTTTTATCGGTATATAGCATTTAGTACAATATGTCAAATAAGTTTTTCATTTTTTTGTTGTCTTTGTTTAGATCTTTATCTAGGCTGTCTATTTTTTTGTTATCATATGTTTTACAAGGCATCATTGTTTATAGTAATAGGAATATGAATACATATATTTTTTGGTTTACAGGATTTAAGATGTTATTTTTTTATATATTTTTGTGGTTGTATTTTAGCAAG
>M01075:27:000000000-A4DAU:1:1101:11734:24244 1:N:0:33
AAAGTACACAGTTTGGATTACACATTTGATTACCGGATGCGATGGAAGGACCAATACCTGTCTCTGCATTAATACATGCTGCCACGTTAGTTGTATGTGGAATAATATTAGGTAGTTTTGTATTTTGATGTTTTGAATTTTGATTTAGCTATTTTTATAGTATAATTTGTTGAGCAGTTGGAATAATAGTGTTAATGAGTCTATGTGTTTTTTATCGGTATATAGCATTTAGTACAATATGTCAAATAAGTTTTTCATTTTTTTGTTGTCTTTGTTTAGATCTTTATCTAGGCTGTCTATTTTTTTGTTATCATATGTTTTACAAGGCATCATTGTTTATAGTAATAGGAATATGAATACATATATTTTTTGGTTTACAGGATTTAAGATGTTATTTTTTTATATATTTTTGTGGTTGTATTTTAGCAAG
>M01075:27:000000000-A4DAU:1:1101:24160:24278 1:N:0:33
AAAGTACACAGTTTGGATTACACATTTGATTACCGGATGCGATGGAAGGACCAATACCTGTCTCTGCATTAATACATGCTGCCACGTTAGTTGTATGTGGAATAATATTAGGTAGTTTTGTATTTTGATGTTTTGAATTTTGATTTAGCTATTTTTATAGTATAATTTGTTGAGCAGTTGGAATAATAGTGTTAATGAGTCTATGTGTTTTTTATAAACGGTATATAGCATTTAGTACAATATGTCAAATAAGTTTTTCATTTTTTGTTGTCTTTGTTTAGATCTTTATCTAGGCTGTCTATTTTTTTGTTATCATATGTTTTACAAGGCATCATTGTTTATAGTAATAGGAATATGAATACATATATTTTTTGGTTTACAGGATTTAAGATGTTATTTTTTTATATATTTTTGTGGTCGTATTTTAGCA
>M01075:27:000000000-A4DAU:1:1101:25314:24281 1:N:0:33
AAAGTACACAGTTTGGATTGCACATTTGATTACCGGATGCGATGGAAGGACCAATACCTGTCTCTGCATTAATACATGCTGCCACGTTAGTTGTATGTGGAATAATATTAGGTAGTTTTGTATTTTGATGTTTTGAATTTTGATTTAGCTATTTTTATAGTATAATTTGTTGAGCAGTTGGAATAATAGTGTTAATGAGTCTATGTGTTTTTTATACGGTATATAGCATTTAGTACAATATGTCAAATAAGTTTTTCATTTTTTGTTGTCTTTGTTTAGATCTTTATCTAGGCTGTCTATTTTTTTGTTATCATATGTTTTACAAGGCATCATTGTTTATAGTAATAGGAATATGAATACATATATTTTTTGGTTTACAGGATTTAAGATGTTATTTTTTTATATATTTTTGTGGTTGTATTTTAGCAAG
>M01075:27:000000000-A4DAU:1:1101:19636:24298 1:N:0:33
AAAGTACACAGTTTGGACTACACATTTGATTACCGGATGCGATGGAAGGACCAATACCTGTCTCTGCATTAATACATGCTGCCACGTTAGTTGTATGTGGAATAATATTAGGTAGTTTTGTATTTTGATGTTTTGAATTTTGATTTAGCTATTTTTATAGTATAATTTGTTGAGCAGTTGGAATAATAGTGTTAATGAGTCTATGTGTTTTTTATCGGTATATAGCATTTAGTACAATATGTCAAATAAGTTTTTCATTTTTTTGTTGTCTTTGTTTAGATCTTTATCTAGGCTGTCTATTTTTTTGTTATCATATGTTTTACAAGGCATCATTGTTTATAGTAATAGGAATATGAATACATATATTTTTTGGTTTACAGGATTTAAGATGTTATTTTTTTATATATTTTTGTGGTTGTATTTTAGCAAG
>M01075:27:000000000-A4DAU:1:1101:19638:24321 1:N:0:33
AAAGTACACAGTTTGGACTACACATTTGATTACCGGATGCGATGGAAGGACCAATACCTGTCTCTGCATTAATACATGCTGCCACGTTAGTTGTATGTGGAATAATATTAGGTAGTTTTGTATTTTGATGTTTTGAATTTTGATTTAGCTATTTTTATAGTATAATTTGTTGAGCAGTTGGAATAATAGTGTTAATGAGTCTATGTGTTTTTTATCGGTATATAGCATTTAGTACAATATGTCAAATAAGTTTTTCATTTTTTTGTTGTCTTTGTTTAGATCTTTATCTAGGCTGTCTATTTTTTTGTTATCATATGTTTTACAAGGCATCATTGTTTATAGTAATAGGAATATGAATACATATATTTTTTGGTTTACAGGATTTAAGATGTTATTTTTTTATATATTTTTGTGGTTGTATTTTAGCAAG
>M01075:27:000000000-A4DAU:1:1101:17833:24422 1:N:0:33
AGAGTACACAGTTTGGATTACACATTTGATTACCGGATGCGATGGAAGGACCAATACCTGTCTCTGCATTAATACATGCTGCCACGTTAGTTGTATGTGGAATAATATTAGGTAGTTTTGTATTTTGATGTTTTGAATTTTGATTTAGCTATTTTTATAGTATAATTTGTTGAGCAGTTGGAATAATAGTGTTAATGAGTCTATGTGTTTTTTATCGGTATATAGCATTTAGTACAATATGTCAAATAAGTTTTTCATTTTTTTGTTGTCTTTGTTTAGATCTTTATCTAGGCTGTCTATTTTTTTGTTATCATATGTTTTACAAGGCATCATTGTTTATAGTAATAGGAATATGAATACATATATTTTTTGGTTTACAGGATTTAAGATGTTATTTTTTTATATATTTTTGTGGTTGTATTTTAGCAAG
>M01075:27:000000000-A4DAU:1:1101:20072:24477 1:N:0:33
AAAGTACACAGTTTGGGTTGCACATTTGATTACCGGATGCGATGGAAGGACCAATACCTGTCTCTGCATTAATACATGCTGCCACGTTAGTTGTATGTGGAATAATATTAGGTAGTTTTGTATTTTGATGTTTTGAATTTTGATTTAGCTATTTTTATAGTATAATTTGTTGAGCAGTTGGAATAATAGTGTTAATGAGTCTATGTGTTTTTTATCGGTATATAGCATTTAGTACAATATGTCAAATAAGTTTTTCATTTTTTTGTTGTCTTTGTTTAGATCTTTATCTAGGCTGTCTATTTTTTTGTTATCATATGTTTTACAAGGCATCATTGTTTATAGTAATAGGAATATGAATACATATATTTTTTGGTTTACAGGATTTAAGATGTTATTTTTTTATATATTTTTGTGGTTGTATCTTAGCAAG
>M01075:27:000000000-A4DAU:1:1101:6088:24510 1:N:0:33
AAAGTACACAGTTTGGGTTACACATTTGATTACCGGATGCGATGGAAGGACCAATACCTGTCTCTGCATTAATACATGCTGCCACGTTAGTTGTATGTGGAATAATATTAGGTAGTTTTGTATTTTGATGTTTTGAATTTTGATTTAGCTATTTTTATAGTATAATTTGTTGAGCAGTTGGAATAATAGTGTTAATGAGTCTATGTGTTTTTTATCGGTATATAGCATTTAGTACAATATGTCAAATAAGTTTTTCATTTTTTTGTTGTCTTTGTTTAGATCTTTATCTAGGCTGTCTATTTTTTTGTTATCATATGTTTTACAAGGCATCATTGTTTATAGTAATAGGAATATGAATACATATATTTTTTGGTTTACAGGATTTAAGATGTTATTTTTTTATATATTTTTGTGGTTGTATTTTGGCAAG
>M01075:27:000000000-A4DAU:1:1101:25579:24633 1:N:0:33
AAAGTACACAGTTTGGATTACACATTTGATTACCGGATGCGATGGAAGGACCAATACCTGTCTCTGCATTAATACATGCTGCCACGTTAGTTGTATGTGGAATAATATTAGGTAGTTTTGTATTTTGATGTTTTGAATTTTGATTTAGCTATTTTTATAGTATAATTTGTTGAGCAGTTGGAATAATAGTGTTAATGAGTCTATGTGTTTTTTATCGGTATATAGCATTTAGTACAATATGTCAAATAAGTTTTTCATTTTTTTGTTGTCTTTGTTTAGATCTTTATCTAGGCTGCCTATTTTTTTGTTATCATATGTTTTACAAGGCATCATCGTTTATAGTAATAGGAATATGAATACATATATTTTTTGGTTTACAGGATTTAAGATGTTATTTTTTTATATATTTTTGTGGTTGTATTTTAGCAAG
>M01075:27:000000000-A4DAU:1:1101:14011:24665 1:N:0:33
AGAGTACACAGTTTGGATTGCACATTTGATTACCGGATGCGATGGAAGGACCAATACCTGTCTCTGCATTAATACATGCTGCCACGTTAGTTGTATGTGGAATAATATTAGGTAGTTTTGTATTTTGATGTTTTGAATTTTGATTTAGCTATTTTTATAGTATAATTTGTTGAGCAGTTGGAATAATAGTGTTAATGAGTCTATGTGTTTTTTATCGGTATATAGCATTTAGTACAATATGCCAAATAAGTTTTTCATTTTTTTGTTGTCTTTGTTTAGATCTTTATCTAGGCTGTCTATTTTTTTGTTATCATATGTTTTACAAGGCATCATTGTTTATAGTAATAGGAATATGAATACATATATTTTTTGGTTTACAGGATTTAAGATGTTATTTTTTTATATATTTTTGTGGTTGTATTTTAGCAAG
>M01075:27:000000000-A4DAU:1:1101:9730:24695 1:N:0:33
AAAGTACACAGTTTGGATTACACATTTGATTACCGGATGCGATGGAAGGACCAATACCTGTCTCTGCATTAATACATGCTGCCACGTTAGTTGTATGTGGAATAATATTAGGTAGTTTTGTATTTTGATGTTTTGAATTTTGATTTAGCTATTTTTATAGTATAATTTGTTGAGCAGTTGGAATAATAGTGTTAATGAGTCTATGTGTTTTTTATCGGTATATAGCATTTAGTACAATATGTCAAATAAGTTTTTCATTTTTTTGTTGTCTTTGTTTAGATCTTTATCTAGGCTGTCTATTTTTTTGTTATCATATGTTTTACAAGGCATCATTGTTTATAGTAATAGGAATATGAATACATATATTTTTTGGTTTACAGGATTTAAGATGTTATTTTTTTATATATTTTTGTGGTTGTATCTTAGCAAG
>M01075:27:000000000-A4DAU:1:1101:12905:24713 1:N:0:33
AAGTACACAGTTTGGATTACACATTTGATTACCGGATGCGATGGAAGGACCAATACCTGTCTCTGCATTAATACATGCTGCCACGTTAGTTGTATGTGGAATAATATTAGGTAGTTTTGTATTTTGATGTTTTGAATTTTGATTTAGCTATTTTTATAGTATAATTTGTTGAGCAGTTGGAATAATAGTGTTAATGAGTCTATGTGTTTTTTATACGGTATATAGCATTTAGTACAATATGTCAAATAAGTTTTTCATTTTTTTGTTGTCTTTGTTTAGATCTTTATCTAGGCTGTCTATTTTTTTGTTATCATATGTTTTACAAGGCATCATTGTTTATAGTAATAGGAATATGAATACATATATTTTTTGGTTTACAGGATTTAAGATGTTATTTTTTTATATATTTTTGTGGTTGTATTTTAGCAAG
>M01075:27:000000000-A4DAU:1:1101:16227:24822 1:N:0:33
AGAGTACACAGTTTGGGTTACACATTTGATTACCGGATGCGATGGAAGGACCAATACCTGTCTCTGCATTAATACATGCTGCCACGTTAGTTGTATGTGGAATAATATTAGGTAGTTTTGTATTTTGATGTTTTGAATTTTGATTTAGCTATTTTTATAGTATAATTTGTTGAGCAGTTGGAATAATAGTGTTAATGAGTCTATGTGTTTTTTATCGGTATATAGCATTTAGTACAATATGTCAAATAAGTTTTTCATTTTTTTGTTGTCTTTGTTTAGATCTTTATCTAGGCTGTCTATTTTTTTGTTATCATATGTTTTACAAGGCATCATTGTTTATAGTAATAGGAATATGAATACATATATTTTTTGGTTTACAGGATTTAAGATGTTATTTTTTTATATATTTTTGTGGTTGTATTTTAGCAAG
>M01075:27:000000000-A4DAU:1:1101:16202:24874 1:N:0:33
AAAGTACACAGTTTGGATTACACATTTGATTACCGGATGCGATGGAAGGACCAATACCTGTCTCTGCATTAATACATGCTGCCACGTTAGTTGTATGTGGAATAATATTAGGTAGTTTTGTATTTTGATGTTTTGAATTTTGATTTAGCTATTTTTATAGTATAATTTGTTGAGCAGTTGGAATAATAGTGTTAATGAGTCTATGTGTTTTTTATCGGTATATAGCATTTAGTACAATATGTCAAATAAGTTTTTCATTTTTTTGTTGTCTTTGTTTAGATCTTTATCTAGGCTGTCTATTTTTTTGTTATCATATGTTTTACAAGGCATCATTGTTTATAGTAATAGGAATATGAATACATATATTTTTTGGTTTACAGGATTTAAGATGTTATTTTTTTATATATTTTTGTGGTTGTATTTTAGCAAG
>M01075:27:000000000-A4DAU:1:1101:15959:24958 1:N:0:33
AGAGTACACAGTTTGGATTACACATTTGATTACCGGATGCGATGGAAGGACCAATACCTGTCTCTGCATTAATACATGCTGCCACGTTAGTTGTATGTGGAATAATATTAGGTAGTTTTGTATTTTGATGTTTTGAATTTTGATTTAGCTATTTTTATAGTATAATTTGTTGAGCAGTTGGAATAATAGTGTTAATGAGTCTATGTGTTTTTTATCGGTATATAGCATTTAGTACAATATGTCAAATAAGTTTTTCATTTTTTTGTTGTCTTTGTTTAGATCTTTATCTAGGCTGTCTATTTTTTTGTTATCATATGTTTTACAAGGCATCATTGTTTATAGTAATAGGAATATGAATACATATATTTTTTGGTTTACAGGATTTAAGATGTTATTTTTTTATATATTTTTGTGGTTGTATTTTAGCAAG
>M01075:27:000000000-A4DAU:1:1101:23746:24971 1:N:0:33
AGAGTACACAGTTTGGGTTACACATTTGATTACCGGATGCGATGGAAGGACCAATACCTGTCTCTGCATTAATACATGCTGCCACGTTAGTTGTATGTGGAATAATATTAGGTAGTTTTGTATTTTGATGTTTTGAATTTTGATTTAGCTATTTTTATAGTATAATTTGTTGAGCAGTTGGAATAATAGTGTTAATGAGTCTATGTGTTTTTTATCGGTATATAGCATTTAGTACAATATGCCAAATAAGTTTTTCATTTTTTTGTTGTCTTTGTTTAGATCTTTATCTAGGCTGTCTATTTTTTTGTTATCATATGTTTTACAAGGCATCATTGTTTATAGTAATAGGAATATGAATACATATATTTTTTGGTTTACAGGATTTAAGATGTTATTTTTTTATATATTTTTGTGGTTGTATTTTAGCAAG
>M01075:27:000000000-A4DAU:1:1101:23737:24987 1:N:0:33
AGAGTACACAGTTTGGGTTACACATTTGATTACCGGATGCGATGGAAGGACCAATACCTGTCTCTGCATTAATACATGCTGCCACGTTAGTTGTATGTGGAATAATATTAGGTAGTTTTGTATTTTGATGTTTTGAATTTTGATTTAGCTATTTTTATAGTATAATTTGTTGAGCAGTTGGAATAATAGTGTTAATGAGTCTATGTGTTTTTTATCGGTATATAGCATTTAGTACAATATGCCAAATAAGTTTTTCATTTTTTTGTTGTCTTTGTTTAGATCTTTATCTAGGCTGTCTATTTTTTTGTTATCATATGTTTTACAAGGCATCATTGTTTATAGTAATAGGAATATGAATACATATATTTTTTGGTTTACAGGATTTAAGATGTTATTTTTTTATATATTTTTGTGGTTGTATTTTAGCAAG
>M01075:27:000000000-A4DAU:1:1101:19483:25076 1:N:0:33
AGAGTACACAGTTTGGATTACACATTTGATTACCGGATGCGATGGAAGGACCAATACCTGTCTCTGCATTAATACATGCTGCCACGTTAGTTGTATGTGGAATAATATTAGGTAGTTTTGTATTTTGATGTTTTGAATTTTGATTTAGCTATTTTTATAGTATAATTTGTTGAGCAGTTGGAATAATAGTGTTAATGAGTCTATGTGTCTTTTATCGGTATATAGCATTTAGTACAATATGTCAAATAAGTTTTTCATTTTTTTGTTGTCTTTGTTTAGATCTTTATCTAGGCTGTCTATTTTTTTGTTATCATATGTTTTACAAGGCATCATTGTTTATAGTAATAGGAATATGAATACATATATTTTTTGGTTTACAGGATTTAAGATGTTATTTTTTTATATATTTTTGTGGTTGTATTTTAGCAAG
>M01075:27:000000000-A4DAU:1:1101:25122:25170 1:N:0:33
AAAGTACACAGTTTGGATTGCACATTTGATTACCGGATGCGATGGAAGGACCAATACCTGTCTCTGCATTAATACATGCTGCCACGTTAGTTGTATGTGGAATAATATTAGGTAGTTTTGTATTTTGATGTTTTGAATTTTGATTTAGCTATTTTTATAGTATAATTTGTTGAGCAGTTGGAATAATAGTGTTAATGAGTCTATGTGTTTTTTATCGGTATATAGCATTTAGTACAATATGTCAAATAAGTTTTTCATTTTTTTGTTGTCTTTGTTTAGATCTTTATCTAGGCTGTCTATTTTTTTGTTATCATATGTTTTACAAGGCATCATCGTTTATAGTAATAGGAATATGAATACATATATTTTTTGGTTTACAGGATTTAAGATGTTATTTTTTTATATATTTTTGTGGTTGTATTTTAGCAAG
>M01075:27:000000000-A4DAU:1:1101:22395:25181 1:N:0:33
AGAGTACACAGTTTGGGTTACACATTTGATTACCGGATGCGATGGAAGGACCAATACCTGTCTCTGCATTAATACATGCTGCCACGTTAGTTGTATGTGGAATAATATTAGGTAGTTTTGTATTTTGATGTTTTGAATTTTGATTTAGCTATTTTTATAGTATAATTTGTTGAGCAGTTGGAATAATAGTGTTAATGAGTCTATGTGTTTTTTATCGGTATATAGCATTTAGTACAATATGTCAAATAAGTTTTTCATTTTTTTGTTGTCTTTGTTTAGATCTTTATCTAGGCTGTCTATTTTTTTGTTATCATATGTTTTACAAGGCATCATTGTTTATAGTAATAGGAATATGAATACATATATTTTTTGGGTTACAGGATTTAAGATGTTATTTTTTTATATATTTTTGTGGTTGTATTTTAGCAAG
>M01075:27:000000000-A4DAU:1:1101:22389:25200 1:N:0:33
AGAGTACACAGTTTGGGTTACACATTTGATTACCGGATGCGATGGAAGGACCAATACCTGTCTCTGCATTAATACATGCTGCCACGTTAGTTGTATGTGGAATAATATTAGGTAGTTTTGTATTTTGATGTTTTGAATTTTGATTTAGCTATTTTTATAGTATAATTTGTTGAGCAGTTGGAATAATAGTGTTAATGAGTCTATGTGTTTTTTATCGGTATATAGCATTTAGTACAATATGTCAAATAAGTTTTTCATTTTTTTGTTGTCTTTGTTTAGATCTTTATCTAGGCTGTCTATTTTTTTGTTATCATATGTTTTACAAGGCATCATTGTTTATAGTAATAGGAATATGAATACATATATTTTTTGGGTTACAGGATTTAAGATGTTATTTTTTTATATATTTTTGTGGTTGTATTTTAGCAAG
>M01075:27:000000000-A4DAU:1:1101:10613:25201 1:N:0:33
AAAGTACACAGTTTGGATTACACATTTGATTACCGGATGCGATGGAAGGACCAATACCTGTCTCTGCATTAATACATGCTGCCACGTTAGTTGTATGTGGAATAATATTAGGTAGTTTTGTATTTTGATGTTTTGAATTTTGATTTAGCTATTTTTATAGTATAATTTGTTGAGCAGTTGGAATAATAGTGTTAATGAGTCTATGTGTTTCTTATCGGTATATAGCATTTAGTACAATATGTCAAATAAGTTTTTCATTTTTTTGTTGTCTTTGTTTAGATCTTTATCTAGGCTGTCTATTTTTTTGTTATCATATGTTTTACAAGGCATCATTGTTTATAGTAATAGGAATATGAATACATATATTTTTTGGTTTACAGGATTTAAGATGTTATTTTTTTATATATTTTTGTGGTTGTATTTTAGCAAG
>M01075:27:000000000-A4DAU:1:1101:10598:25212 1:N:0:33
AAAGTACACAGTTTGGATTACACATTTGATTACCGGATGCGATGGAAGGACCAATACCTGTCTCTGCATTAATACATGCTGCCACGTTAGTTGTATGTGGAATAATATTAGGTAGTTTTGTATTTTGATGTTTTGAATTTTGATTTAGCTATTTTTATAGTATAATTTGTTGAGCAGTTGGAATAATAGTGTTAATGAGTCTATGTGTTTCTTATCGGTATATAGCATTTAGTACAATATGTCAAATAAGTTTTTCATTTTTTTGTTGTCTTTGTTTAGATCTTTATCTAGGCTGTCTATTTTTTTGTTATCATATGTTTTACAAGGCATCATTGTTTATAGTAATAGGAATATGAATACATATATTTTTTGGTTTACAGGATTTAAGATGTTATTTTTTTATATATTTTTGTGGTTGTATTTTAGCAAG
>M01075:27:000000000-A4DAU:1:1101:16466:25287 1:N:0:33
AAAGTACACAGTTTGGATTGCACATTTGATTACCGGATGCGATGGAAGGACCAATACCTGTCTCTGCATTAATACATGCTGCCACGTTAGTTGTATGTGGAATAATATTAGGTAGTTCTGTATTTTGATGTTTTGAATTTTGATTTAGCTATTTTTATAGTATAATTTGTTGAGCAGTTGGAATAATAGTGTTAATGAGTCTATGTGTTTTTTATCGGTATATAGCATTTAGTACAATATGTCAAATAAGTTTTTCATTTTTTTGTTGTCTTTGTTTAGATCTTTATCTAGGCTGTCTATTTTTTTGTTATCATATGTTTTACAAGGCATCATTGTTTATAGTAATAGGAATATGAATACATATATTTTTTGGTTTACAGGATTTAAGATGTTATTTTTTTATATATTTTTGTGGTTGTATTTTAGCAAG
>M01075:27:000000000-A4DAU:1:1101:12395:25431 1:N:0:33
AAAGTACACAGTTTGGATTACACATTTGATTACCGGATGCGATGGAAGGACCAATACCTGTCTCTGCATTAATACATGCTGCCACGTTAGTTGTATGTGGAATAATATTAGGTAGTTTTGTATTTTGATGTTTTGAATTTTGATTTAGCTATTTTTATAGTATAATTTGTTGAGCAGTTGGAATAATAGTGTTAATGAGTCTATGTGTTTTTTATCGGTATATAGCATTTAGTACAATATGTCAAATAAGTTTTTCATTTTTTTGTTGTCTTTGTTTAGATCTTTATCTAGGCTGTCTATTTTTTTGTTATCATATGTTTTACAAGGCATCATTGTTTATAGTAATAGGAATATGAATACATATATTTTTTGGTTTACAGGATTTAAGATGTTATTTTTTTATATATTTTTGTGGTTGTATTTTAGCAAG
>M01075:27:000000000-A4DAU:1:1101:8028:25446 1:N:0:33
AAAGTACACAGTTTGGATTGCACATTTGATTACCGGATGCGATGGAAGGACCAATACCTGTCTCTGCATTAATACATGCTGCCACGTTAGTTGTATGTGGAATAATATTAGGTAGTTTTGTATTTTGATGTTTTGAATTTTGATTTAGCTATTTTTATAGTATAATTTGTTGAGCAGTTGGAATAATAGTGTTAATGAGTCTATGTGTTTTTTATCGGTATATAGCATTTAGTACAATATGTCAAATAAGTTTTTCATTTTTTTGTTGTCTTTGTTTAGATCTTTATCTAGGCTGTCTATTTTTTTGTTATCATATGTTTTACAAGGCATCATTGTTTATAGTAATAGGAATATGAATACATATATTTTTTGGTTTACAGGATTTAAGACGTTATTTTTTTATATATTTTTGTGGTTGTATTTTAGCAAG
>M01075:27:000000000-A4DAU:1:1101:16345:25545 1:N:0:33
AGAGTACACAGTTTGGATTGCACATTTGATTACCGGATGCGATGGAAGGACCAATACCTGTCTCTGCATTAATACATGCTGCCACGTTAGTTGTATGTGGAATAATATTAGGTAGTTTTGTATTTTGATGTTTTGAATTTTGATTTAGCTATTTTTATAGTATAATTTGTTGAGCAGTTGGAATAATAGTGTTAATGAGTCTATGTGGTTTTTATCGGTATATAGCATTTAGTACAATATGTCAAATAAGTTTTTCATTTTTTTGTTGTCTTTGTTTAGATCTTTATCTAGGCTGTCTATTTTTTTGTTATCATATGTTTTACAAGGCATCATTGTTTATAGTAATAGGAATATGAATACATATATTTTTTGGTTTACAGGATTTAAGATGTTATTTTTTTATATATTTTTGTGGTTGTATTTTAGCAAG
>M01075:27:000000000-A4DAU:1:1101:16332:25558 1:N:0:33
AGAGTACACAGTTTGGATTGCACATTTGATTACCGGATGCGATGGAAGGACCAATACCTGTCTCTGCATTAATACATGCTGCCACGTTAGTTGTATGTGGAATAATATTAGGTAGTTTTGTATTTTGATGTTTTGAATTTTGATTTAGCTATTTTTATAGTATAATTTGTTGAGCAGTTGGAATAATAGTGTTAATGAGTCTATGTGGTTTTTATCGGTATATAGCATTTAGTACAATATGTCAAATAAGTTTTTCATTTTTTTGTTGTCTTTGTTTAGATCTTTATCTAGGCTGTCTATTTTTTTGTTATCATATGTTTTACAAGGCATCATTGTTTATAGTAATAGGAATATGAATACATATATTTTTTGGTTTACAGGATTTAAGATGTTATTTTTTTATATATTTTTGTGGTTGTATTTTAGCAAG
>M01075:27:000000000-A4DAU:1:1101:22249:25644 1:N:0:33
AGAGTACACAGTTTGGATTACACATTTGATTACCGGATGCGATGGAAGGACCAATACCTGTCTCTGCATTAATACATGCTGCCACGTTAGTTGTATGTGGAATAATATTAGGTAGTGTTGTATTTTGATGTTTTGAATTTTGATTTAGCTATTTTTATAGTATAATTTGTTGAGCAGTTGGAATAATAGTGTTAATGAGCCTATGTGTTTTTTATCGGTATATAGCATTTAGTACAATATGTCAAATAAGTTTTTCATTTTTTTGTTGTCTTTGTTTAGATCTTTATCTAGGCTGTCTATTTTTTTGTTATCATATGTTTTACAAGGCATCATTGTTTATAGTAATAGGAATATGAATACATATATTTTTTGGTTTACAGGATTTAAGATGTTATTTTTTTATATATTTTTGTGGTTGTATTTTAGCAAG
>M01075:27:000000000-A4DAU:1:1101:22957:25765 1:N:0:33
AGAGTACACAGTTTGGGTTACACATTTGATTACCGGATGCGATGGAAGGACCAATACCTGTCTCTGCATTAATACATGCTGCCACGTTAGTTGTATGTGGAATAATATTAGGTAGTTTTGTATTTTGATGTTTTGAATTTTGATTTAGCTATTTTTATAGTGTAATTTGTTGAGCAGTTGGAATAATAGTGTTAATGAGTCTATGTGTTTTTTATCGGTATATAGCATTTAGTACAATATGTCAAATAAGTTTTTCATTTTTTTGTTGTCTTTGTTTAGATCTTTATCTAGGCTGTCTATTTTTTTGTTATCATATGTTTTACAAGGCATCATTGTTTATAGTAATAGGAATATGAATACATATATTTTTTGGTTTACAGGATTTAAGATGTTATTTTTTTATATATTTTTGTGGTTGTATTTTAGCAAG
>M01075:27:000000000-A4DAU:1:1101:22967:25783 1:N:0:33
AGAGTACACAGTTTGGGTTACACATTTGATTACCGGATGCGATGGAAGGACCAATACCTGTCTCTGCATTAATACATGCTGCCACGTTAGTTGTATGTGGAATAATATTAGGTAGTTTTGTATTTTGATGTTTTGAATTTTGATTTAGCTATTTTTATAGTGTAATTTGTTGAGCAGTTGGAATAATAGTGTTAATGAGTCTATGTGTTTTTTATCGGTATATAGCATTTAGTACAATATGTCAAATAAGTTTTTCATTTTTTTGTTGTCTTTGTTTAGATCTTTATCTAGGCTGTCTATTTTTTTGTTATCATATGTTTTACAAGGCATCATTGTTTATAGTAATAGGAATATGAATACATATATTTTTTGGTTTACAGGATTTAAGATGTTATTTTTTTATATATTTTTGTGGTTGTATTTTAGCAAG
>M01075:27:000000000-A4DAU:1:1101:8030:25788 1:N:0:33
AGAGTACACAGTTTGGATTACACATTTGATTACCGGATGCGATGGAAGGACCAATACCTGTCTCTGCATTAATACATGCTGCCACGTTAGTTGTATGTGGAATAATATTAGGTAGTTTTGTATTTTGATGTTTTGAATTTTGATTTAGCTATTTTTATAGTATAATTTGTTGAGCAGTTGGAATAATAGTGTTAATGAGTCTATGTGTTTTTTATCGGTATATAGCATTTAGTACAATATGTCAAATAAGTTTTTCATTTTTTTGTTGTCTTTGTTTAGATCTTTATCTAGGCTGTCTATTTTTTTGTTATCATATGTTTTACAAGGCATCATTGTTTATAGTAATAGGAATATGAATACATATATTTTTTGGTTTACAGGATTTAAGATGTTATTTTTTTATATATTTTTGTGGTTGTATTTTGGCAAG
>M01075:27:000000000-A4DAU:1:1101:13909:25789 1:N:0:33
AAAGTACACAGTTTGGGTTGCACACTTGATTACCGGATGCGATGGAAGGACCAATACCTGTCTCTGCATTAATACATGCTGCCACGTTAGTTGTATGTGGAATAATATTAGGTAGTTTTGTATTTTGATGTTTTGAATTTTGATTTAGCTATTTTTATAGTATAATTTGTTGAGCAGTTGGAATAATAGTGTTAATGAGTCTATGTGTTTTTTATCGGTATATAGCATTTAGTACAATATGTCAAATAAGTTTTTCATTTTTTTGTTGTCTTTGTTTAGATCTTTATCTAGGCTGTCTATTTTTTTGTTATCATATGTTTTACAAGGCATCATTGTTTATAGTAATAGGAATATGAATACATATATTTTTTGGTTTACAGGATTTAAGATGTTATTTTTTTATATATTTTTGTGGTTGTATTTTAGCAAG
>M01075:27:000000000-A4DAU:1:1101:8013:25806 1:N:0:33
AGAGTACACAGTTTGGATTACACATTTGATTACCGGATGCGATGGAAGGACCAATACCTGTCTCTGCATTAATACATGCTGCCACGTTAGTTGTATGTGGAATAATATTAGGTAGTTTTGTATTTTGATGTTTTGAATTTTGATTTAGCTATTTTTATAGTATAATTTGTTGAGCAGTTGGAATAATAGTGTTAATGAGTCTATGTGTTTTTTATCGGTATATAGCATTTAGTACAATATGTCAAATAAGTTTTTCATTTTTTTGTTGTCTTTGTTTAGATCTTTATCTAGGCTGTCTATTTTTTTGTTATCATATGTTTTACAAGGCATCATTGTTTATAGTAATAGGAATATGAATACATATATTTTTTGGTTTACAGGATTTAAGATGTTATTTTTTTATATATTTTTGTGGTTGTATTTTGGCAAG
>M01075:27:000000000-A4DAU:1:1101:17061:25867 1:N:0:33
AGAGTACACAGTTTGGATTACACATTTGATTACCGGATGCGATGGAAGGACCAATACCTGTCTCTGCATTAATACATGCTGCCACGTTAGTTGTATGTGGAATAATATTAGGTAGTTTTGTATTTTGATGTTTTGAATTTTGATTTAGCTATTTTTATAGTATAATTTGTTGAGCAGTTGGAATAATAGTGTTAATGAGTCTATGTGTTTTTTATCGGTATATAGCATTTAGTACAATATGTCAAATAAGTTTTTCATTTTTTTGTTGTCTTTGTTTAGATCTTTATCTAGGCTGTCTATTTTTTTGTTATCATATGTTTTACAAGGCATCATTGTTTATAGTAATAGGAATATGAATACATATATTTTTTGGTTTACAGGATTTAAGATGTTATTTTTTTATATATTTTTGTGGTTGTATTTTAGCAAG
>M01075:27:000000000-A4DAU:1:1101:14328:25927 1:N:0:33
AAAGTACACAGTTTGGGTTACACATTTGATTACCGGATGCGATGGAAGGACCAATACCTGTCTCTGCATTAATACATGCTGCCACGTTAGTTGTATGTGGAATAATATTAGGTAGTTTTGTATTTTGATGTTTTGAATTTTGATTTAGCTATTTTTATAGTATAATTTGTTGAGCAGTTGGAATAATAGTGTTAATGAGTCTATGTGTTTTTTATCGGTATATAGCATTTAGTACAATATGTCAAATAAGTTTTTCATTTTTTTGTTGTCTTTGTTTAGATCTTTATCTAGGCTGTCTATTTTTTTGTTATCATATGTTTTACAAGGCATCATTGTTTATAGTAATAGGAATATGAATACATATATTTTTTGGTTTACAGGATTTAAGGTGTTATTTTTTTATATATTTTTGTGGTTGTATTTTAGCAAG
>M01075:27:000000000-A4DAU:1:1101:13550:26066 1:N:0:33
AAAGTACACAGTTTGGATTACATATTTGATTACCGGATGCGATGGAAGGACCAATACCTGTCTCTGCATTAATACATGCTGCCACGTTAGTTGTATGTGGAATAATATTAGGTAGTTTTGTATTTTGATGTTTTGAATTTTGATTTAGCTATTTTTATAGTATAATTTGTTGAGCAGTTGGAATAATAGTGTTAATGAGTCTATGTGTTTTTTATCGGTATATAGCATTTAGTACAATATGTCAAATAAGTTTTTCATTTTTTTGTTGTCTTTGTTTAGATCTTTATCTAGGCTGTCTATTTTTTTGTTATCATATGTTTTACAAGGCATCATTGTTTATAGTAATAGGAATATGAATACATATATTTTTTGGTTTACAGGATTTAAGATGTTATTTTTTTATATATTTTTGTGGTTGTATTTTGGCAAG
>M01075:27:000000000-A4DAU:1:1101:17738:26124 1:N:0:33
AGAGTACACAGTTTGGATTACACATTTGATTACCGGATGCGATGGAAGGACCAATACCTGTCTCTGCATTAATACATGCTGCCACGTTAGTTGTATGTGGAATAATATTAGGTAGTTTTGTATTTTGATGTTTTGAATTTTGATTTAGCTATTTTTATAGTATAATTTGTTGAGCAGTTGGAATAATAGTGTTAATGAGTCTATGTGTTTTTTATCGGTATATAGCATTTAGTACAATATGTCAAATAAGTTTTTCATTTTTTTGTTGTCTTTGTTTAGATCTTTATCTAGGCTGTCTATTTTTTTGTTATCATATGTTTTACAAGGCATCATTGTTTATAGTAATAGGAATATGAATACATATATTTTTTGGTTTACAGGATTTAAGATGTTATTTTTTTATATATTTTTGTGGTTGTATTTTAGCAAG
>M01075:27:000000000-A4DAU:1:1101:13131:26186 1:N:0:33
AAAGTACACAGTTTGGATTGCACATTTGATTACCGGATGCGATGGAAGGACCAATACCTGTCTCTGCATTAATACATGCTGCCACGTTAGTTGTATGTGGAATAATATTAGGTAGTTTTGTATTTTGATGTTTTGAATTTTGATTTAGCTATTTTTATAGTATAATTTGTTGAGCAGTTGGAATAATAGTGTTAATGAGTCTATGTGTTTTTTATACGGTATATAGCATTTAGTACAATATGTCAAATAAGTTTTTCATTTTTTTGTTGTCTTTGTTTAGATCTTTATCTAGGCTGTCTATTTTTTTGTTATCATATGTTTTACAAGGCATCATTGTTTATAGTAATAGGAATATGAATACATATATTTTTTGGTTTACAGGATTTAAGATGTTATTTTTTATATATTTTTGTGGTTGTATTTTAGCAAG
>M01075:27:000000000-A4DAU:1:1101:20580:26200 1:N:0:33
AGAGTACACAGTTTGGATTACACATTTGATTACCGGATGCGATGGAAGGACCAATACCTGTCTCTGCATTAATACATGCTGCCACGTTAGTTGTATGTGGAATAATATTAGGTAGTTTTGTATTTTGATGTTTTGAATTTTGATTTAGCTATTTTTATAGTATAATTTGTTGAGCAGTTGGAATAATAGTGTTAATGAGTCTATGTGTTTTTTATCGGTATATAGCATTTAGTACAATATGTCAAATAAGTTTTTCATTTTTTTGTTGTCTTTGTTTAGATCTTTATCTAGGCTGTCTATTTTTTTGTTATCATATGTTTTACAAGGCATCATTGTTTATAGTAATAGGAATATGAATACATATATTTTTTGGTTTACAGGATTTAAGATGTTATTTTTTTATATATTTTTGTGGTTGTATTTTGGCAAG
>M01075:27:000000000-A4DAU:1:1101:22098:26200 1:N:0:33
AAAGTACACAGTTTGGGTTACACATTTGATTACCGGATGCGATGGAAGGACCAATACCTGTCTCTGCATTAATACATGCTGCCGCGTTAGTTGTATGTGGAATAATATTAGGTAGTTTTGTATTTTGATGTTTTGAATTTTGATTTAGCTATTTTTATAGTATAATTTGTTGAGCAGTTGGAATAATAGTGTTAATGAGTCTATGTGTTTTTTATCGGTATATAGCATTTAGTACAATATGTCAAATAAGTTTTTCATTTTTTTGTTGTCTTTGTTTAGATCTTTATCTAGGCTGTCTATTTTTTTGTTATCATATGTTTTACAAGGCATCATTGTTTATAGTAATAGGAATATGAATACATATATTTTTTGGTTTACAGGATTTAAGATGTTATTTTTTTATATATTTTTGTGGTTGTATCTTAGCAAG
>M01075:27:000000000-A4DAU:1:1101:13123:26203 1:N:0:33
AAAGTACACAGTTTGGATTGCACATTTGATTACCGGATGCGATGGAAGGACCAATACCTGTCTCTGCATTAATACATGCTGCCACGTTAGTTGTATGTGGAATAATATTAGGTAGTTTTGTATTTTGATGTTTTGAATTTTGATTTAGCTATTTTTATAGTATAATTTGTTGAGCAGTTGGAATAATAGTGTTAATGAGTCTATGTGTTTTTTATACGGTATATAGCATTTAGTACAATATGTCAAATAAGTTTTTCATTTTTTTGTTGTCTTTGTTTAGATCTTTATCTAGGCTGTCTATTTTTTTGTTATCATATGTTTTACAAGGCATCATTGTTTATAGTAATAGGAATATGAATACATATATTTTTTGGTTTACAGGATTTAAGATGTTATTTTTTATATATTTTTGTGGTTGTATTTTAGCAAG
>M01075:27:000000000-A4DAU:1:1101:19533:26266 1:N:0:33
AAAGTACACAGTTTGGATTACACATTTGATTACCGGATGCGATGGAAGGACCAATACCTGTCTCTGCATTAATACATGCTGCCACGTTAGTTGTATGTGGAATAATATTAGGTAGTTTTGTATTTTGATGTTTTGAATTTTGATTTAGCTATTTTTATAGTATAATTTGTTGAGCAGTTGGAATAATAGTGTTAATGAGTCTATGTGTTTTTTATCGGTATATAGCATTTAGTACAATATGTCAAATAAGTTTTTCATTTTTTTGTTGTCTTTGTTTAGATCTTTATCTAGGCTGTCTATTTTTTTGTTATCATATGTTTTACAAGGCGTCATTGTTTATAGTAATAGGAATATGAATACATATATTTTTTGGTTTACAGGATTTAAGATGTTATTTTTTTATATATTTTTGTGGTTGTATTTTAGCAAG
>M01075:27:000000000-A4DAU:1:1101:13014:26346 1:N:0:33
AGAGTACACAGTTTGGGTTACACATTTGATTACCGGATGCGATGGAAGGACCAATACCTGTCTCTGCATTAATACATGCTGCCACGTTAGTTGTATGTGGAATAATATTAGGTAGTTTTGTATTTTGATGTTTTGAATTTTGATTTAGCTATTTTTATAGTATAATTTGTTGAGCAGTTGGAATAATAGTGTTAATGAGTCTATGTGTTTTTTATCGGTATATAGCATTTAGTACAATATGTCAAATAAGTTTTTCATTTTTTTGTTGTCTTTGTTTAGATCTTTATCTAGGCTGTCTATTTTTTTGTTATCATATGTTTTACAAGGCATCATTGTTTATAGTAATAGGAATATGAATACATATATTTTTTGGTTTACAGGATTTAAGATGTTATTTTTTTATATATTTTTGTGGTTGTATCTTAGCAAG
>M01075:27:000000000-A4DAU:1:1101:17168:26372 1:N:0:33
AGAGTACACAGTTTGGACTACACATTTGATTACCGGATGCGATGGAAGGACCAATACCTGTCTCTGCATTAATACATGCTGCCACGTTAGTTGTATGTGGAATAATATTAGGTAGTTTTGTATTTTGATGTTTTGAATTTTGATTTAGCTATTTTTATAGTATAATTTGTTGAGCAGTTGGAATAATAGTGTTAATGAGTCTATGTGTTTTTTATCGGTATATAGCATTTAGTACAATATGTCAAATAAGTTTTTCATTTTTTTGTTGTCTTTGTTTAGATCTTTATCTAGGCTGTCTATTTTTTTGTTATCATATGTTTTACAAGGCATCATTGTTTATAGTAATAGGAATATGAATACATATATTTTTTGGTTTACAGGATTTAAGATGTTATTTTTTTATATATTTTTGTGGTTGTATTTTAGCAAG
>M01075:27:000000000-A4DAU:1:1101:21552:26679 1:N:0:33
AGAGTACACAGTTTGGATTGCACATTTGATTACCGGATGCGATGGAAGGACCAATACCTGTCTCTGCATTAATACATGCTGCCACGTTAGTTATATGTGGAATAATATTAGGTAGTTTTGTATTTTGATGTTTTGAATTTTGATTTAGCTATTTTTATAGTATAATTTGTTGAGCAGTTGGAATAATAGTGTTAATGAGTCTATGTGTTTTTTATACGGTATATAGCATTTAGTACAATATGTCAAATAAGTTTTTCATTTTTTTGTTGTCTTTGTTTAGATCTTTATCTAGGCTGTCTATTTTTTTGTTATCATATGTTTTACAAGGCATCATTGTTTATAGTAATAGGAATATGAATACATATATTTTTTGGTTTACAGGATTTAAGATGTTATTTTTTTATATATTTTTGTGGTTGTATTTTAGCAA
>M01075:27:000000000-A4DAU:1:1101:15944:26992 1:N:0:33
AAAGTACACAGTTTGGATTACACATTTGATTACCGGATGCGATGGAAGGACCAATACCTGTCTCTGCATTAATACATGCTGCCACGTTAGTTGTATGTGGAATAATATTAGGTAGTTTTGTATTTTGATGTTTTGAATTTTGATTTAGCTATTTTTATAGTATAATTTGTTGAGCAGTTGGAATAATAGTGTTAATGAGTCTATGTGTTTTTTATCGGTATATAGCATTTAGTACAATATGTCAAATAAGTTTTTCATTTTTTTGTTGTCTTTGTTTAGATCTTTATCTAGGCTGTCTATTTTTTTGTTATCATATGTTTTACAAGGCATCATTGTTTATAGTAATAGGAATATGAATACATATATTTTTTGGTTTACAGGATTTAAGATGTCATTTTTTTATATATTTTTGTGGTTGTATTTTAGCAAG
>M01075:27:000000000-A4DAU:1:1101:10928:27052 1:N:0:33
AAGTACACAGTTTGGATTGCACATTTGATTACCGGATGCGATGGAAGGACCAATACCTGTCTCTGCATTAATACATGCTGCCACGTTAGTTGTATGTGGAATAATATTAGGTAGTTTTGTATTTTGATGTTTTGAATTTTGATTTAGCTATTTTTATAGTATAATTTGTTGAGCAGTTGGAATAATAGTGTTAATGAGTCTATGTGTTTTTTATACGGTATATAGCATTTAGTACAATATGTCGAATAAGTTCTTCATTTTTTTGTTGTCTTTGTTTAGATCTTTATCTAGGCTGTCTATTTTTTTGTTATCATATGTTTTACAAGGCACCATTGTTTATAGTAATAGGAATATGAATACATATATTTTTTGGTTTACAGGATTTAAGATGTTATTTTTTTATATATTTTTGTGGTTGTATTTTAGCAAG
>M01075:27:000000000-A4DAU:1:1101:20936:27055 1:N:0:33
AAAGTACACAGTTTGGATTACACATTTGATTACCGGATGCGATGGAAGGACCAATACCTGTCTCTGCATTAATACATGCTGCCACGTTAGTTGTATGTGGAATAATATTAGGTAGTTTTGTATTTTGATGTTTTGAATTTTGATTTAGCTATTTTTATAGTATAATTTGTTGAGCAGTTGGAATAATAGTGTTAATGAGTCTATGTGTTTTTTATCGGTATATAGCATTTAGTACAATATGTCAAATAAGTTTTTCATTTTTTTGTTGTCTTTGTTTAGATCTTTATCTAGGCTGTCTATTTTTTTGTTATCATATGTTTTACAAGGCATCATTGTTTATAGTAATAGGAATATGAATACATATATTTTTTGGTTTACAGGATTTAAGATGTTATTTTTTTATATATTTTTGTGGTTGTATTTTAGCAAG
>M01075:27:000000000-A4DAU:1:1101:14240:27140 1:N:0:33
AGAGTACACAGTTTGGATTGCACATTTGATTACCGGATGCGATGGAAGGACCAATACCTGTCTCTGCATTAATACATGCTGCCACGTTAGTTGTATGTGGAATAATATTAGGTAGTTTTGTATTTTGATGTTTTGAATTTTGATTTAGCTATTTTTATAGTATAATTTGTTGAGCAGTTGGAATAATAGTGTTAATGAGTCTATGTGTTTTTTATACGGTATATAGCATTTAGTACAATATGTCAAATAAGTTTTTCATTTTTTTGTTGTCTTTGTTTAGATCTTTATCTAGGCTGTCTATTTTTTGTTATCATATGTTTTACAAGGCATCATTGTTTATAGTAATAGGAATATGAATACATATATTTTTTGGTTTACAGGATTTAAGATGTTATTTTTTTATATATTTTTGTGGTTGTATTTTAGCAAG
>M01075:27:000000000-A4DAU:1:1101:18131:27516 1:N:0:33
AAAGTACACAGTTTGGATTGCACATTTGATTACCGGATGCGATGGAAGGACCAATACCTGTCTCTGCATTAATACATGCTGCCACGTTAGTTGTATGTGGAATAATATTAGGTAGTTTTGTATTTTGATGTTTTGAATTTTGATTTAGCTATTTTTATAGTATAATTTGTTGAGCAGTTGGAATAATAGTGTTAATGAGTCTATGTGTTTTTTATCGGTATATAGCATTTAGTACAATATGTCAAATAAGTTTTTCATTTTTTTGTTGTCTTTGTTTAGATCTTTATCTAGGCTGTCTATTTTTTTGTTATCATATGTTTTACAAGGCATCATTGTTTATAGTAATAGGAATATGAATACATATATTTTTTGGTTTACAGGATTTAAGATGTTATTTTTTTATATATTTTTGTGGTTGTATTTTAGCAAG
>M01075:27:000000000-A4DAU:1:1101:13690:27617 1:N:0:33
AAAGTACACAGTTTGGATTGCACATTTGATTACCGGATGCGATGGAAGGACCAATACCTGTCTCTGCATTAATACATGCTGCCACGTTAGTTGTATGTGGAATAATATTAGGTAGTTTTGTATTTTGATGTTTTGAATTTTGATTTAGCTATTTTTATAGTATAATTTGTTGAGCAGTTGGAATAATAGTGTTAATGAGTCTATGTGTTTTTTATCGGTATATAGCATTTAGTACAATATGTCAAATAAGTTTTTCATTTTTTTGTTGTCTTTGTTTAGATCTTTATCTAGGCTGTCTATTTTTTTGTTATCATATGTTTTACAAGGCATCATTGTTTATAGTAATAGGAATATGAATACATATATTTTTTGGTTTACAGGATTTAAGATGTTATTTTTTTATATATTTTTGTGGTTGTATTTTAGCAAG
>M01075:27:000000000-A4DAU:1:1101:16502:27652 1:N:0:33
AGAGTACACAGTTTGGGTTACACATTTGATTACCGGATGCGATGGAAGGACCAATACCTGTCTCTGCATTAATACATGCTGCCACGTTAGTTGTATGTGGAATAATATTAGGTAGTTTTGTATTTTGATGTTTTGAATTTTGATTTAGCTATTTTTATAGTATAATTTGTTGAGCAGTCGGAATAATAGTGTTAATGAGTCTATGTGTTTTTTATCGGTATATAGCATTTAGTACAATATGTCAAATAAGTTTTTCATTTTTTTGTTGTCTTTGTTTAGATCTTTATCTAGGCTGTCTATTTTTTTGTTATCATATGTTTTACAAGGCATCATTGTTTATAGTAATAGGAATATGAATACATATATTTTTTGGTTTACAGGATTTAAGATGTTATTTTTTTATATATTTTTGTGGTTGTATTTTAGCAAG
>M01075:27:000000000-A4DAU:1:1101:20311:28093 1:N:0:33
AAAGTACACAGTTTGGATTACACATTTGATTACCGGATGCGATGGAAGGACCAATACCTGTCTCCGCATTAATACATGCTGCCACGTTAGTTGTATGTGGAATAATATTAGGTAGTTTTGTACTTTGATGTTTTGAATTTTGATTTAGCTTTTTTTATAGTATAATTTGTTGAGCAGTTGGAATAATAGTGTTAATGAGTCTATGTGTTTTTTATCGGTATATAGCATTTAGTACAATATGTCAAATAATTTTTTCATTTTTTTGTTGTCTTTGTTTAGATCTTTATCTAGGCTGTCTATTTTTTTGTTATCATATGTTTTACAAGGCATCATTGTTTATAGTAATAGGAATATGAATACATATATTTTTTGGTTTACAGGATTTAAGATGTTATTTTTTTATATATTTATGTGGTTGTATTTTAGCAAG
>M01075:27:000000000-A4DAU:1:1101:16832:28124 1:N:0:33
AGAGTACACAGTTTGGATTACACATTTGATTACCGGATGCGATGGAAGGACCAATACCTGTCTCTGCATTAATACATGCTGCCACGTTAGTTGTATGTGGAATAATATTAGGTAGTTTTGTATTTTGATGTTTTGAATTTTGATTTAGCTATTTTTATAGTATAATTTGTTGAGCAGTTGGAATAATAGTGTTAATGAGTCTATGTGTTTTTTATCGGTATATAGCATTTAGTACAATATGTCAAATAAGTTTTTCATTTTTTTGTTGTCTTTGTTTAGATCTTTATCTAGGCTGTCTATTTTTTTGTTATCATATGTTTTACAAGGCATCATTGTTTATAGTAATAGGAATATGAATACATATATTTTTTGGTTTACAGGATTTAAGATGTTATTTTTTTATATATTTTTGTGGTTGTATTTTAGCAAG
>M01075:27:000000000-A4DAU:1:1101:16851:28129 1:N:0:33
AGAGTACACAGTTTGGATTACACATTTGATTACCGGATGCGATGGAAGGACCAATACCTGTCTCTGCATTAATACATGCTGCCACGTTAGTTGTATGTGGAATAATATTAGGTAGTTTTGTATTTTGATGTTTTGAATTTTGATTTAGCTATTTTTATAGTATAATTTGTTGAGCAGTTGGAATAATAGTGTTAATGAGTCTATGTGTTTTTTATCGGTATATAGCATTTAGTACAATATGTCAAATAAGTTTTTCATTTTTTTGTTGTCTTTGTTTAGATCTTTATCTAGGCTGTCTATTTTTTTGTTATCATATGTTTTACAAGGCATCATTGTTTATAGTAATAGGAATATGAATACATATATTTTTTGGTTTACAGGATTTAAGATGTTATTTTTTTATATATTTTTGTGGTTGTATTTTAGCAAG
>M01075:27:000000000-A4DAU:1:1101:14399:28328 1:N:0:33
AAAGTACACAGTTTGGGTTGCATATTTGATTACCGGATGCGATGGAAGGACCAATACCTGTCTCTGCATTAATACATGCTGCCACGTTAGTTGTATGTGGAATAATATTAGGTAGTTTTGTATTTTGATGTTTTGAATTTTGATTTAGCTATTTTTATAGTATAATTTGTTGAGCAGTTGGAATAATAGTGTTAATGAGTCTATGTGTTTTTTATCGGTATATAGCATTTAGTACAATATGTCAAATAAGTTTTTCATTTTTTTGTTGTCTTTGTTTAGATCTTTATCTAGGCTGTCTATTCTTTTGTTATCATATGTTTTACAAGGCATCATTGTTTATAGTAATAGGAATATGAATACATATATTTTTTGGTTTACAGGATTTAAGATGTTATTTTTTTATATATTTTTGTGGTTGTATTTTAGCAAG
>M01075:27:000000000-A4DAU:1:1101:16962:28447 1:N:0:33
AGAGTACACAGTTTGGATTGCACATTTGATTACCGGATGCGATGGAAGGACCAATACCTGTCTCTGCATTAATACATGCTGCCACGTTAGTTGTATGTGGAATAATATTAGGTAGTTTTGTATTTTGATGTTTTGAATTTTGATTTAGCTATTTTTATAGTATAATTTGTTGAGCAGTTGGAATAATAGTGTTAATGAGTCTATGTGTTTTTTATCGGTATATAGCATTTAGTACAATATGTCAAATAAGTTTTTCATTTTTTTGTTGTCTTTGTTTAGATCTTTATCTAGGCTGTCTATTTTTTTGTTATCATATGTTTTACAAGGCATCATTGTTTATAGTAATAGGAATATGAATACATATATTTTTTGGTTTACAGGATTTAAGATGTTATTTTTTTATATATTTCTGTGGTTGTATCTTAGCAAG
>M01075:27:000000000-A4DAU:1:1101:18254:28633 1:N:0:33
AGAGTACACAGTTTGGATTACACATTTGATTACCGGATGCGATGGAAGGACCAATACCTGTCTCTGCATTAATACATGCTGCCACGTTAGTTGTATGTGGAATAATATTAGGTAGTTTTGTATTTTGATGTTTTGAATTTTGATTTAGCTATTTTTATAGTATAATTTGTTGAGCAGTTGGAATAATAGTGTTAATGAGTCTATGTGTTTTTTATACGGTATATAGCATTTAGTACAATATGTCAAATAAGTTTTTCATTTTTTGTTGTCTTTGTTTAGATCTCTATCTAGGCTGTCTATTTTTTTGTTATCATATGTTTTACAAGGCATCATTGTTTATAGTAATAGGAATATGAATACATATATTTTTTGGTTTACAGGATTTAAGATGTTATTTTTTTATATATTTTTGTGGTTGTATTTTAGCAAG
>M01075:27:000000000-A4DAU:1:1101:14184:28860 1:N:0:33
AAAGTACACAGTTTGGATTGCACATTTGATTACCGGATGCGATGGAAGGACCAATACCTGTCTCTGCATTAATACATGCTGCCACGTTAGTTGTATGTGGAATAATATTAGGTAGTTTTGTATTTTGATGTTTTGAATTTTGATTTAGCTATTTTTATAGTATAATTTGTTGAGCAGTTGGAATAATAGTGTTAATGAGTCTATGTGTTTTTTATCGGTATATAGCATTTAGTACAATATGTCAAATAAGTTTTTCATTTTTTTGTTGTCTTTGTTTAGATCTTTATCTAGGCTGTCTATTTTTTTGTTATCATATGTTTTACAAGGCATCATTGTTTATAGTAATAGGAATATGAATACATATATTTTTTGGTTTACAGGATTTAAGATGTTATTTTTTTATATATTTTTGTGGTTGTATTTTAGCAAG
>M01075:27:000000000-A4DAU:1:1102:16020:1415 1:N:0:33
AGAGTACACAGTTTGGATTACACATTTGATTACCGGATGCGATGGAAGGACCAATACCTGTCTCTGCATTAATACATGCTGCCACGTTAGTTGTATGTGGAATAATATTAGGTAGTTTTGTATTTTGATGTTTTGAATTTTGATTTAGCTATTTTTATAGTATAATTTGTTGAGCAGTTGGAATAATAGTGTTAATGAGTCTATGTGTTTTTTATAAACGGTATATAGCATTTAGTACAATATGTCAAATAAGTTTTTCATTTTTTTGTTGTCTTTGTTTAGATCTTTATCTAGGCTGTCTATTTTTTTGTTATCATATGTTTTACAAGGCATCATTGTTTATAGTAATAGGAATATGAATACATATATTTTTTGGTTTACAGGATTTAAGATGTTATTTTTTTATATATTTTTGTGGTTGTATTTTAGC
>M01075:27:000000000-A4DAU:1:1102:15719:1549 1:N:0:33
AAAGTACACAGTTTGGATTACACATTTGATTACCGGATGCGATGGAAGGACCAATACCTGTCTCTGCATTAATACATGCTGCCACGTTAGTTGTATGTGGAATAATATTAGGTAGTTTTGTATTTTGATGTTTTGAATTTTGATTTAGCTATTTTTATAGTATAATTTGTTGAGCAGTTGGAATAATAGTGTTAATGAGTCTATGTGTTTTTTATAAACGGTATATAGCATTTAGTACAATATGTCAAATAAGTTTTTCATTTTTTTGTTGTCTTTGTTTAGATCTTTATCTAGGCTGTCTATTTTTTTGTTATCATATGTTTTACAAGGCATCATTGTTTATAGTAATAGGAATATGAATACATATATTTTTTGGTTTACAGGATTTAAGATGTTATTTTTTTATATATTTTTGTGGTTGTATTTTAGC
>M01075:27:000000000-A4DAU:1:1102:15714:1567 1:N:0:33
AAAGTACACAGTTTGGATTACACATTTGATTACCGGATGCGATGGAAGGACCAATACCTGTCTCTGCATTAATACATGCTGCCACGTTAGTTGTATGTGGAATAATATTAGGTAGTTTTGTATTTTGATGTTTTGAATTTTGATTTAGCTATTTTTATAGTATAATTTGTTGAGCAGTTGGAATAATAGTGTTAATGAGTCTATGTGTTTTTTATGAAACGGTATATAGCATTTAGTACAATATGTCAAATAAGTTTTTCATTTTTTTGTTGTCTTTGTTTAGATCTTTATCTAGGCTGTCTATTTTTTTGTTATCATATGTTTTACAAGGCATCATTGTTTATAGTAATAGGAATATGAATACATATATTTTTTGGTTTACAGGATTTAAGATGTTATTTTTTTATATATTTTTGTGGTTGTATTTTAG
>M01075:27:000000000-A4DAU:1:1102:18031:1712 1:N:0:33
AGAGTACACAGTTTGGATTACACATTTGATTACCGGATGCGATGGAAGGACCAATACCTGTCTCTGCATTAATACATGCTGCCACGTTAGTTGTATGTGGAATAATATTAGGTAGTTTTGTATTTTGATGTTTTGAATTTTGATTTAGCTATTTTTATAGTATAATTTGTTGAGCAGTTGGAATAATAGTGTTAATGAGTCTATGTGTTTTTTATAAACGGTATATAGCATTTAGTACAATATGTCAAATAAGTTTTTCATTTTTTTGTTGTCTTTGTTTAGATCTTTATCTAGGCTGTCTATTTTTTTGTTATCATATGTTTTACAAGGCATCATTGTTTATAGTAATAGGAATATGAATACATATATTTTTTGGTTTACAGGATTTAAGATGTTATTTTTTTATATATTTTTGTGGTTGTATTTTAGC
>M01075:27:000000000-A4DAU:1:1102:15478:1869 1:N:0:33
AGAGTACACAGTTTGGGTTACACATTTGATTACCGGATGCGATGGGAGGACCAATACCTGTCTCTGCATTAATACATGCTGCCACGTTAGTTGTATGTGGAATAATATTAGGTAGTTTTGTATTTTGATGTTTTGAATTTTGATTTAGCTATTTTTATAGTATAATTTGTTGAGCAGTTGGAATAATAGTGTTAATGAGTCTATGTGTTTTTTATCGGTATATAGCATTTAGTACAATATGTCAAATAAGTTTTTCATTTTTTTGTTGTCTTTGTTTAGATCTTTATCTAGGCTGTCTATTTTCTTGTTATCATATGTTTTACAAGGCATCATTGTTTATAGTAATAGGAATATGAATACATATATTTTTCGGTTTACAGGATTTAAGATGTTATTTTTTTATATATTTTTGTGGTTGTATTTTAGCAAG
>M01075:27:000000000-A4DAU:1:1102:16655:2518 1:N:0:33
AAAGTACACAGTTTGGACTACACATTTGATTACCGGATGCGATGGAAGGACCAATACCTGTCTCTGCATTAATACATGCTGCCACGTTAGTTGTATGTGGAATAATATTAGGTAGTTTTGTATTTTGATGTTTTGAATTTTGATTTAGCTATTTTTATAGTATAATTTGTTGAGCAGTTGGAATAATAGTGTTAATGAGTCTATGTGTTTTTTATCGGTATATAGCATTTAGTACAATATGTCAAATAAGTTTTTCATTTTTTTGTTGTCTTTGTTTAGATCTTTATCTAGGCTGTCTATTTTTTTGTTATCATATGTTTTACAAGGCATCATTGTTTATAGTAATAGGAATATGAATACATATATTTTTTGGTTTACAGGATTTAAGATGTTATTTTTTTATATATTTTTGTGGTTGTATCTTAGCAAG
>M01075:27:000000000-A4DAU:1:1102:13668:2621 1:N:0:33
AGAGTACACAGTTTGGATTGCACATTTGATTACCGGATGCGATGGAAGGACCAATACCTGTCTCTGCATTAATACATGCTGCCACGTTAGTTGTATGTGGAATAATATTAGGTAGTTTTGTATTTTGGTGTTTTGAATTTTGATTTAGCTATTTTTATAGTATAATTTGTTGAGCAGTTGGAATAATAGTGTTAATGAGTCTATGTGTTTTTTATCGGTATATAGCATTTAGTACAATATGTCAAATAAGTTTTTCATTTTTTTGTTGTCTTTGTTTAGATCTTTATCTAGGCTGTCTATTTTTTTGTTATCATATGTTTTACAAGGCATCATTGTTTATAGTAATAGGAATATGAATACATATATTTTTTGGTTTACAGGATTTAAGATGTTATTTTTTTATATATTTTTGTGGTTGTATCTTAGCAAG
>M01075:27:000000000-A4DAU:1:1102:12661:2630 1:N:0:33
AGAGTACACAGTTTGGATTACACATTTGATTACCGGATGCGATGGAAGGACCAATACCTGTCTCTGCATTAATACATGCTGCCACGTTAGTTGTATGTGGAATAATATTAGGTAGTTTTGTATTTTGATGTTTTGAATTTTGATTTAGCTATTTTTATAGTATAATTTGTTGAGCAGTTGGAATAATGGTGTTAATGAGTCTATGTGTTTTTTATACGGTATATAGCATTTAGTACAATATGTCAAATAAGTTTTTCATTTTTTTGTTGTCTTTGTTTAGATCTTTATCTAGGCTGTCTATTTTTTGTTATCATATGTTTTACAAGGCATCATTGTTTATAGTAATAGGAATATGAATACATATATTTTTTGGTTTACAGGATTTAAGATGTTATTTTTTTATATACTTTTGTGGTTGTATTTTAGCAAG
>M01075:27:000000000-A4DAU:1:1102:13143:3044 1:N:0:33
AAAGTACACAGTTTGGGTTGTACATTTGATTACCGGATGCGATGGAAGGACCAATACCTGTCTCTGCATTAATACATGCTGCCACGTTAGTTGTATGTGGAATAATATTAGGTAGTTTTGTATTTTGATGTTTTGAATTTTGATTTAGCTATTTTTATAGTATAATTTGTTGAGCAGTTGGAATAATAGTGTTAATGAGTCTATGTGTTTTTTATCGGTATATAGCATTTAGTACAATATGTCAAATAAGTTTTTCATTTTTTTGTTGTCTTTGTTTAGATCTTTATCTAGGCTGTCTATTTTTTTGTTATCATATGTTTTACAAGGCATCATTGTTTATAGTAATAGGAATATGAATACATATATTTTTTGGTTTACAGGATTTAAGATGTTATTTTTTTATATATTTTTGTGGTTGTATTTTAGCAAG
>M01075:27:000000000-A4DAU:1:1102:16516:3050 1:N:0:33
AAAGTACACAGTTTGGGCTACACATTTGATTACCGGATGCGATGGAAGGACCAATACCTGTCTCCGCATTAATACATGCTGCCACGTTAGTTGTATGTGGAATAATATTAGGTAGTTTTGTATTTTGATGTTTTGAATTTTGATTTAGCTATTTTTATAGTATAATTTGTTGAGCAGTTGGAATAATAGTGTTAATGAGTCTATGTGTTTTTTACCGGTATATAGCATTTAGTACAATATGTCAAATAAGTTTTTCATTTTTTTGTTGTCTTTGTTTAGATCTTTATCTAGGCTGTCTATTTTTTTGTTATCATATGTTTTACAAGGCATCATTGTTTATAGTAATAGGAATATGAATACATATATTTTTTGGTTTACAGGATTTAAGATGTTATTTTTTTATATATTTTTGTGGTTGTATTTTAGCAAG
>M01075:27:000000000-A4DAU:1:1102:11012:3115 1:N:0:33
AAAGTACACAGTTTGGATTGCACATTTGATTACCGGATGCGATGGAAGGACCAATACCTGTCTCTGCATTAATACATGCTGCCACGTTAGTTGTATGTGGAATAATATTAGGTAGTTTTGTATTTTGATGTTTTGAATTTTGATTTAGCTATTTTTATAGTATAATTTGTTGAGCAGTTGGAATAATAGTGTTAATGAGTCTATGTGTTTTTTATCGGTATATAGCATTTAGTACAATATGTCAAATAAGTTTTTCATTTTTTTGTTGTCTTTGTTTAGATCTTTATCTAGGCTGTCTATTTTTTTGTTATCATATGTTTTACAAGGCATCATTGTTTATAGTAATAGGAATATGAATACATATATTTTTTGGTTTACAGGATTTAAGATGTTATTTTTTTATATATTTTTGTGGTTGTATCTTGGCAAG
>M01075:27:000000000-A4DAU:1:1102:10362:3139 1:N:0:33
AAAGTACACAGTTTGGATTACACATTTGATTACCGGATGCGATGGAAGGACCAATACCTGTCTCTGCATTAATACATGCTGCCACGTTAGTTGTATGTGGAATAATATTAGGTAGTTTTGTATTTTGATGTTTTGAATTTTGATTTAGCTATTTTTATAGTATAATTTGTTGAGCAGTTGGAATAATAGTGTTAATGAGTCTATGTGTTTTTTATCGGTATATAGCATTTAGTACAATATGTCAAATAAGTTTTTCATTTTTTTGTTGTCTTTGTTTAGATCTTTATCTAGGCTGTCTATTTTTTTGTTATCATATGTTTTACAAGGCATCATTGTTTATAGTAATAGGAATATGAATACATATATTTTTTGGTTTACAGGATTTAAGATGTTATTTTTTTATATATTTTTGTGGTTGTATCTTAGCAAG
>M01075:27:000000000-A4DAU:1:1102:15680:3401 1:N:0:33
AGAGTACACAGTTTGGATTACACATTTGATTACCGGATGCGATGGAAGGACCAATACCTGTCTCTGCATTAATACATGCTGCCACGTTAGTTGTATGTGGAATAATATTAGGTAGTTTTGTATTTTGATGTTTTGAATTTTGATTTAGCTATTTTTATAGTATAATTTGTTGAGCAGTTGGAATAATAGTGTTAATGAGTCTATGTGTTTTTTATCGGTATATAGCATTTAGTACAATATGTCAAATAAGTTTTTCATTTTTTTGTTGTCTTTGTTTAGATCTTTATCTAGGCTGTCTATTTTTTTGTTATCATATGTTTTACAAGGCATCATTGTTTATAGTAATAGGAATATGAATACATATATTTTTTGGTTTACAGGATTTAAGATGTTATTTTTTTATATATTTTTGTGGTTGTATTTTAGCAAG
>M01075:27:000000000-A4DAU:1:1102:9085:3581 1:N:0:33
AAAGTACACAGTTTGGGTTGCACATTTGATTACCGGATGCGATGGAAGGACCAATACCTGTCTCTGCATTGATACATGCTGCCACGTTAGTTGTATGTGGAATAATATTAGGTAGTTTTGTATTTTGATGTTTTGAATTTTGATTTAGCTATTTTTATAGTATAATTTGTTGAGCAGTTGGAATAATAGTGTTAATGAGTCTATGTGTTTTTTATCGGTATATAGCATTTAGTACAATATGTCAAATAAGTTTTTCATTTTTTTGTTGTCTTTGTTTAGATCTTTATCTAGGCTGTCTATTTTTTTGTTATCATATGTTTTACAAGGCATCATTGTTTATAGTAATAGGAATATGAATACATATATTTTTTGGTTTACAGGATTTAAGATGTTATTTTTTTATATATTTTTGTGGTTGTATTTTAGCAAG
>M01075:27:000000000-A4DAU:1:1102:14343:3796 1:N:0:33
AAAGTACACAGCTTGGACTGCATATTTGATTACCGGATGCGATGGAAGGACCAATACCTGTCTCTGCATTAATACATGCTGCCACGTTAGTTGTATGTGGAATAATATTAGGTAGTTTTGTATTTTGATGTTTTGAATTTTGATTTAGCTATTTTTATAGTATAATTTGTTGAGCAGTTGGAATAATAGTGTTAATGAGTCTATGTGTTTTTTATCGGTATATAGCATTTAGTACAATATGTCAAATAAGTTTTTCATTTTTTTGTTGTCTTTGTTTAGATCTTTATCTAGGCTGTCTATTTTTTTGTTATCATATGTTTTACAAGGCATCATTGTTTATAGTAATAGGAATATGAATACATATATTTTTTGGTTTACAGGATTTAAGATGTTATTTTTTTATATATTTTTGTGGTTGTATTTTAGCAAG
>M01075:27:000000000-A4DAU:1:1102:21733:3814 1:N:0:33
AGAGTACACAGTTTGGGTTACACATTTGATTACCGGATGCGATGGAAGGACCAATACCTGTCTCTGCATTAATACATGCTGCCACGTTAGTTGTATGTGGAATAATATTAGGTAGTTTTGTATTTTGATGTTTTGAATTTTGATTTAGCTATTTTTATAGTATAATTTGTTGAGCAGTTGGAATAATAGTGTTAATGAGTCTATGTGTTTTTTATCGGTATATAGCATTTAGTACAATATGTCAAATAAGTTTTTCATTTTTTTGTTGTCTTTGTTTAGATCTTTATCTAGGCTGTCTATTTTTTTGTTATCATATGTTTTACAAGGCATCATTGTTTATAGTAATAGGAATATGAATACATATATTTTTTGGTTTACAGGATTTAAGATGTTATTTTTTTATATATTTTTGTGGTTGTATTTTAGCAAG
>M01075:27:000000000-A4DAU:1:1102:13339:3938 1:N:0:33
AGAGTACACAGTTTGGATTACACATTTGATTACCGGATGCGATGGAAGGACCAATACCTGTCTCTGCATTAATACATGCTGCCACGTTAGTTGTATGTGGAATAATATTAGGTAGTTTTGTATTTTGATGTTTTGAATTTTGATTTAGCTATTTTTATAGTATAATTTGTTGAGCAGTTGGAATAATAGTGTTAATGAGTCTATGTGTTTTTTATACGGTATATAGCATTTAGTACAATATGTCAAATAAGTTTTTCATTTTTTGTTGTCTTTGTTTAGATCTTTATCTAGGCTGTCTATTTTTTTGTTATCATATGTTTTACAAGGCATCATTGTTTATAGTAATAGGAATACGAATACATATATTTTTTGGTTTACAGGATTTAAGATGTTATTTTTTTATATATTTTTGTGGTTGTACTTTAGCAAG
>M01075:27:000000000-A4DAU:1:1102:14214:4034 1:N:0:33
AAAGTACACAGTTTGGATTACATATTTGATTACCGGATGCGATGGAAGGACCAATACCTGTCTCTGCATTAATACATGCTGCCACGTTAGTTGTATGTGGAATAATATTAGGTAGTTTTGTATTTTGATGTTTTGAATTTTGATTTAGCTATTTTTATAGTATAATTTGTTGAGCAGTTGGAATAATAGTGTTAATGAGTCTATGTGTTTTTTATCGGTATATAGCATTTAGTACAATATGTCAAATAAGTTTTTCATTTTTTTGTTGTCTTTGTTTAGATCTTTATCTAGGCTGTCTATTTTTTTGTTATCATATGTTTTACAAGGCATCATTGTTTATAGTAATAGGAATATGAATACATATATTTTTTGGTTTACAGGATTTAAGATGTTATTTTTTTATATATTTTTGTGGTTGTATCTTAGCAAG
>M01075:27:000000000-A4DAU:1:1102:14216:4057 1:N:0:33
AAAGTACACAGTTTGGATTACATATTTGATTACCGGATGCGATGGAAGGACCAATACCTGTCTCTGCATTAATACATGCTGCCACGTTAGTTGTATGTGGAATAATATTAGGTAGTTTTGTATTTTGATGTTTTGAATTTTGATTTAGCTATTTTTATAGTATAATTTGTTGAGCAGTTGGAATAATAGTGTTAATGAGTCTATGTGTTTTTTATCGGTATATAGCATTTAGTACAATATGTCAAATAAGTTTTTCATTTTTTTGTTGTCTTTGTTTAGATCTTTATCTAGGCTGTCTATTTTTTTGTTATCATATGTTTTACAAGGCATCATTGTTTATAGTAATAGGAATATGAATACATATATTTTTTGGTTTACAGGATTTAAGATGTTATTTTTTTATATATTTTTGTGGTTGTATCTTAGCAAG
>M01075:27:000000000-A4DAU:1:1102:16765:4065 1:N:0:33
AGAGTACACAGTTTGGATTGCACATTTGATTACCGGATGCGATGGAAGGACCAATACCTGTCTCTGCATTAATACATGCTGCCACGTTAGTTGTATGTGGAATAATATTAGGTAGTTTTGTATTTTGATGTTTTGAATTTTGATTTAGCTATTTTTATAGTATAATTTGTTGAGCAGTTGGAATAATAGTGTTAATGAGTCTATGTGTTTTTTATCGGTATATAGCATTTAGTACAATATGTCAAATAAGTTTTTCATTTTTTTGTTGTCTTTGTTTAGATCTTTATCTAGGCTGTCTATTTTTTTGTTATCATATGTTTTACAAGGCATCATTGTTTATAGTAATAGGAATATGAATACATATATTTTTTGGTTTACAGGATTTAAGATGTTATTTTTTTATATATTTTTGTGGTTGTATTTTAGCAAG
>M01075:27:000000000-A4DAU:1:1102:13356:4121 1:N:0:33
AGAGTACACAGTTTGGATTACACATTTGATTACCGGATGCGATGGAAGGACCAATACCTGTCTCTGCATTAATACATGCTGCCACGTTAGTTGTATGTGGAATAATATTAGGTAGTTTTGTATTTTGATGTTTTGAATTTTGATTTAGCTATTTTTATAGTATAATTTGTTGAGCAGTTGGAATAATAGTGTTAATGAGTCTATGTGTTTTTTATCGGTATATAGCATTTAGTACAATATGTCAAATAAGTTTTTCATTTTTTTGTTGTCTTTGTTTAGATCTTTATCTAGGCTGTCTATTTTTTTGTTATCATATGTTTTACAAGGCATCATTGTTTATAGTAATAGGAATATGAATACATATATTTTTTGGTTTACAGGATTTAAGATGTTATTTTTTTATATATTTTTGTGGTTGTATTTTAGCAAG
>M01075:27:000000000-A4DAU:1:1102:13361:4138 1:N:0:33
AGAGTACACAGTTTGGATTACACATTTGATTACCGGATGCGATGGAAGGACCAATACCTGTCTCTGCATTAATACATGCTGCCACGTTAGTTGTATGTGGAATAATATTAGGTAGTTTTGTATTTTGATGTTTTGAATTTTGATTTAGCTATTTTTATAGTATAATTTGTTGAGCAGTTGGAATAATAGTGTTAATGAGTCTATGTGTTTTTTATCGGTATATAGCATTTAGTACAATATGTCAAATAAGTTTTTCATTTTTTTGTTGTCTTTGTTTAGATCTTTATCTAGGCTGTCTATTTTTTTGTTATCATATGTTTTACAAGGCATCATTGTTTATAGTAATAGGAATATGAATACATATATTTTTTGGTTTACAGGATTTAAGATGTTATTTTTTTATATATTTTTGTGGTTGTATTTTAGCAAG
>M01075:27:000000000-A4DAU:1:1102:19014:4259 1:N:0:33
AGAGTACACAGTTTGGATTACACATTTGATTACCGGATGCGATGGAAGGACCAATACCTGTCTCTGCATTAATACATGCTGCCACGTTAGTTGTATGTGGAATAATATTAGGTAGTTTTGTATTTTGATGTTTTGAATTTTGATTTAGCTATTTTTATAGTATAATTTGTTGAGCAGTTGGAATAATAGTGTTAATGAGTCTATGTGTTTTTTATCGGTATATAGCATTTAGTACAATATGTCAAATAAGTTTTTCATTTTTTTGTTGTCTTTGTTTAGATCTTTATCTAGGCTGTCTATTTTTTTGTTATCATATGTTTTACAAGGCATCATTGTTTATAGTAATAGGAATATGAATACATATATTTTTTGGTTTACAGGATTTAAGATGTTATTTTTTTATATATTTTTGTGGTTGTATCTTAGCAAG
>M01075:27:000000000-A4DAU:1:1102:19001:4272 1:N:0:33
AGAGTACACAGTTTGGATTACACATTTGATTACCGGATGCGATGGAAGGACCAATACCTGTCTCTGCATTAATACATGCTGCCACGTTAGTTGTATGTGGAATAATATTAGGTAGTTTTGTATTTTGATGTTTTGAATTTTGATTTAGCTATTTTTATAGTATAATTTGTTGAGCAGTTGGAATAATAGTGTTAATGAGTCTATGTGTTTTTTATCGGTATATAGCATTTAGTACAATATGTCAAATAAGTTTTTCATTTTTTTGTTGTCTTTGTTTAGATCTTTATCTAGGCTGTCTATTTTTTTGTTATCATATGTTTTACAAGGCATCATTGTTTATAGTAATAGGAATATGAATACATATATTTTTTGGTTTACAGGATTTAAGATGTTATTTTTTTATATATTTTTGTGGTTGTATCTTAGCAAG
>M01075:27:000000000-A4DAU:1:1102:20394:4291 1:N:0:33
AAGGTACACAGTTTGGATTGCACATTTGATTACCGGATGCGATGGAAGGACCAATACCTGTCTCTGCATTAATACATGCTGCCACGTTAGTTGTATGTGGAATAATATTAGGTAGTTTTGTATTTTGATGTTTTGAATTTTGATTTAGCTATTTTTATAGTATAATTTGTTGAGCAGTTGGAATAATAGTGTTAATGAGTCTATGTGTTTTTTATCGGTATATAGCATTTAGTACAATATGTCAAATAAGTTTTTCATTTTTTTGTTGTCTTTGTTTAGATCTTTATCTAGGCTGTCTATTTTTTTGTTATCATATGTTTTACAAGGCATCATTGTTTATAGTAATAGGAATATGAATACATATATTTTTTGGTTTACAGGATTTAAGATGTTATTTTTTTATATATTTTTGTGGTTGTATTTTAGCAAG
>M01075:27:000000000-A4DAU:1:1102:7585:4379 1:N:0:33
AAAGTACACAGTTTGGACTACACATTTGATTACCGGATGCGATGGAAGGACCAATACCTGTCTCTGCATTAATACATGCTGCCACGTTAGTTGTATGTGGAATAATATTAGGTAGTTTTGTATTTTGATGTTTTGAATTTTGATTTAGCTATTTTTATAGTATAATTTGTTGAGCAGTTGGAATAATAGTGTTAATGAGTCTATGTGTTTTTTATACGGTATATAGCATTTAGTACAATATGTCAAATAAGTTTTTCATTTTTTTGTTGTCTTTGTTTAGATCTTTATCTAGGCTGTCTATTTTTTTGTTATCATATGTTTTACAAGGCATCATTGTTTATAGTAATAGGAATATGAATACATATATTTTTTGGTTTACAGGATTTAAGATGTTATCTTTTTATATATTTTTGTGGTTGTATCTTAGCAA
>M01075:27:000000000-A4DAU:1:1102:16110:4505 1:N:0:33
AAAGTACACAGTTTGGATTACACATTTGATTACCGGATGCGATGGAAGGACCAATACCTGTCTCTGCATTAATACATGCTGCCACGTTAGTTGTATGTGGAATAATATTAGGTAGTTTTGTATTTTGATGTTTTGAATTTTGATTTAGCTATTTTTATAGTATAATTTGTTGAGCAGTTGGAATAATAGTGTTAATGAGTCTATGTGTTTTTTATCGGTATATAGCATTTAGTACAATATGTCAAATAAGTTTTTCATTTTTTTGTTGTCTTTGTTTAGATCTTTATCTAGGCTGTCTATTTTTTTGTTATCATATGTTTTACAAGGCATCATTGTTTATAGTAATAGGAATATGAATACATATATTTTTTGGTTTACAGGATTTAAGATGTTATTTTTTTATATATTTTTGTGGTTGTATCTTAGCAAG
>M01075:27:000000000-A4DAU:1:1102:9811:4551 1:N:0:33
AGAGTACACAGTTTGGATTGCACATTTGATTACCGGATGCGATGGAAGGACCAATACCTGTCTCTGCATTAATACATGCTGCCACGTTAGTTGTATGTGGAATAATATTAGGTAGTTTTGTATTTTGATGTTTTGAATTTTGATTTAGCTATTTTTATAGTATAATTTGTTGAGCAGTTGGAATAATAGTGTTAATGAGTCTATGTGTTTTTTATCGGTATATAGCATTTAGTACAATATGTCAAATAAGTTTTTCATTTTTTTGTTGTCTTTGTTTAGATCTTTATCTAGGCTGTCTATTTTTTTGTTATCATATGTTTTACAAGGCATCATTGTTTATAGTAATAGGAATATGAATACATATATTTTTTGGTTTACAGGATTTAAGATGTTATTTTTTTATATATTTTTGTGGTTGTATTTTAGCAAG
>M01075:27:000000000-A4DAU:1:1102:12014:4872 1:N:0:33
AGAGTACACAGTTTGGATTACACATTTGATTACCGGATGCGATGGAAGGACCAATACCTGTCTCTGCATTAGTACATGCTGCCACGTTAGTTGTATGTGGAATAATATTAGGTAGTTTTGTATTTTGATGTTTTGAATTTTGATTTAGCTATTTTTATAGTATAATTTGTTGAGCAGTTGGAATAATAGTGTTAATGAGTCTATGTGTTTTTTATCGGTATATAGCATTTAGTACAATATGTCAAATAAGTTTTTCATTTTTTTGTTGTCTTTGTTTAGATCTTTATCTAGGCTGTCTATTTTTTTGTTATCATATGTTTTACAAGGCATCATTGTTTATAGTAATAGGAATATGAATACATATATTTTTTGGTTTACAGGATTTAAGATGTTATTTTTTTATATATTTTTGTGGTTGTATTTTAGCAAG
>M01075:27:000000000-A4DAU:1:1102:17272:4883 1:N:0:33
AAAGTACACAGTTTGGGTTACACATTTGATTACCGGATGCGATGGAAGGACCAATACCTGTCTCTGCATTAATACATGCTGCCACGTTAGTTGTATGTGGAATAATATTAGGTAGTTTTGTATTTTGATGTTTTGAATTTTGATTTAGCTATTTTTTTAGTATAATTTGTTGAGCAGTTGGAATAATAGTGTTAATGAGTCTATGTGTTTTTTATCGGTATATAGCATTTAGTACAATATGTCAAATAAGTTTTTCATTTTTTTGTTGTCTTTGTTTAGATCTTTATCTAGGCTGTCTATTTTTTTGTTATCATATGTTTTACAAGGCATCATTGTTTATAGTAATAGGAATATGAATACATATATTTTTTGGTTTACAGGATTTAAGATGTTATTTTTTTATATATTTTTGTGGTTGTATTTTAGCAAG
>M01075:27:000000000-A4DAU:1:1102:14472:4892 1:N:0:33
AAAGTACACAGTTTGGATTACACATTTGATTACCGGATGCGATGGAAGGACCAATACCTGTCTCTGCATTAATACATGCTGCCACGTTAGTTGTATGTGGAATAATATTAGGTAGTTTTGTATTTTGATGTTTTGAATTTTGATTTAGCTATTTTTATAGTATAATTTGTTGAGCAGTTGGAATAATAGTGTTAATGAGTCTATGTGTTTTTTATCGGTATATAGCATTTAGTACAATATGTCAAATAAGTTTTTCATTTTTTTGTTGTCTTTGTTTAGATCTTTATCTAGGCTGTCTATTTTTTTGTTATCATATGTTTTACAAGGCATCATTGTTTATAGTAATAGGAATATGAATACATATATTTTTTGGTTTACAGGATTTAAGATGTTATTTTTTTATATATTTTTGTGGTTGTATCTTAGCAAG
>M01075:27:000000000-A4DAU:1:1102:17291:4892 1:N:0:33
AAAGTACACAGTTTGGGTTACACATTTGATTACCGGATGCGATGGAAGGACCAATACCTGTCTCTGCATTAATACATGCTGCCACGTTAGTTGTATGTGGAATAATATTAGGTAGTTTTGTATTTTGATGTTTTGAATTTTGATTTAGCTATTTTTTTAGTATAATTTGTTGAGCAGTTGGAATAATAGTGTTAATGAGTCTATGTGTTTTTTATCGGTATATAGCATTTAGTACAATATGTCAAATAAGTTTTTCATTTTTTTGTTGTCTTTGTTTAGATCTTTATCTAGGCTGTCTATTTTTTTGTTATCATATGTTTTACAAGGCATCATTGTTTATAGTAATAGGAATATGAATACATATATTTTTTGGTTTACAGGATTTAAGATGTTATTTTTTTATATATTTTTGTGGTTGTATTTTAGCAAG
>M01075:27:000000000-A4DAU:1:1102:21269:5006 1:N:0:33
AGAGTACACAGTTTGGATTACACATTTGATTACCGGATGCGATGGAAGGACCAATACCTGTCTCTGCATTAATACATGCTGCCACGTTAGTTGTATGTGGAATAATATTAGGTAGTTTTGTATTTTGATGTTTTGAATTTTGATTTAGCTATTTTTATAGTATAATTTGTTGAGCAGTTGGAATAATAGTGTTAATGAGTCTATGTGTTTTTTATCGGTATATAGCATTTAGTACAATATGTCAAATAAGTTTTTCATTTTTTTGTTGTCTTTGTTTAGATCTTTATCTAGGCTGTCTATTTTTTTGTTATCATATGTTTTACAAGGCATCATTGTTTATAGTAATAGGAATATGAATACATATATTTTTTGGTTTACAGGATTTAAGATGTTATTTTTTTATATATTTTTGTGGTTGTATTTTAGCAAG
>M01075:27:000000000-A4DAU:1:1102:20074:5088 1:N:0:33
AAAGTACACAGTTTGGATTACACATTTGATTACCGGATGCGATGGAAGGACCAATACCTGTCTCTGCATTAATACATGCTGCCACGTTAGTTGTATGTGGAATAATATTAGGTAGTTTTGTATTTTGATGTTTCGAATTTTGATTTAGCTATTTTTATAGTGTAATTTGTTGAGCAGTTGGAATAATAGTGTTAATGAGTCTATGTGTTTTTTATCGGTATATAGCATTTAGTACAATGTGTCAAATAAGTTTTTCATTTTTTTGTTGTCTTTGTTTAGATCTTTACCTAGGCTGTCTATTTTTTTGTTATCATATGTTTTACAAGGCATCATTGTTTATAGTAATAGGAATATGAATACATATATTTTTTGGTTTACAGGATTTAAGATGTTATTTTTTTATATATTTTTGTGGTTGTATTTTAGCAAG
>M01075:27:000000000-A4DAU:1:1102:8918:5181 1:N:0:33
AAAGTACACAGTTTGGGTTACACATTTGATTACCGGATGCGATGGAAGGACCAATACCTGTCTCTGCATTAATACATGCTGCCACGTTAGTTGTATGTGGAATAATATTAGGTAGTTTTGTATTTTGATGTTTTGAATCTTGATTTAGCTATTTTTATAGTATAATTTGTTGAGCAGTTGGAATAATAGTGTTAATGAGTCTATGTGTTTTTTATCGGTATATAGCATTTAGTACAATATGTCAAATAAGTTTTTCATTTTTTTGTTGTCTTTGTTTAGATCTTTATCTAGGCTGTCTATTTTTTTGTTATCATATGTTTTACAAGGCATCATTGTTTATAGTAATAGGAATATGAATACATATATTTTTTGGTTTACAGGATTTAAGATGTTATTTTTTTATATATTTTTGTGGTTGTATTTTAGCAAG
>M01075:27:000000000-A4DAU:1:1102:13337:5360 1:N:0:33
AAAGTACACAGTTTGGATTACACATTTGATTACCGGATGCGATGGAAGGACCAATACCTGTCTCTGCATTAATACATGCTGCCACGTTAGTTGTATGTGGAATAATATTAGGTAGTTTTGTATTTTGATGTTTTGAATTTTGATTTAGCTATTTTTATAGTATAATTTGTTGAGCAGTTGGAATAATAGTGTTAATGAGTCTATGTGTTTTTTATCGGTATATAGCATTTAGTACAATATGTCAAATAAGTTTTTCATTTTTTTGTTGTCTTTGTTTAGATCTTTATCTAGGCTGTCTATTTTTTTGTTATCATATGTTTTACAAGGCATCATTGTTTATAGTAATAGGAATATGAATACATATATTTTTTGGTTTACAGGATTTAAGATGTTATTTTTTTATATATTTTTGTGGTTGTATTTTAGCAAG
>M01075:27:000000000-A4DAU:1:1102:16333:5391 1:N:0:33
AAAGTACACAGTTTGGATTACACATTTGATTACCGGATGCGATGGAAGGACCAATACCTGTCTCTGCATTAATACATGCTGCCACGTTAGTTGTATGTGGAATAATATTAGGTAGTTTTGTATTTTGATGTTTTGAATTTTGATTTAGCTATTTTTATAGTATAATTTGTTGAGCAGTTGGAATAATAGTGTTAATGAGTCTATGTGTTTTTTATCGGTATATAGCATTTAGTACAATATGTCAAATAAGTTTTTCATTTTTTTGTTGTCTTTGTTTAGATCTTTATCTAGGCTGTCTATTTTTTTGTTATCATATGTTTTACAAGGCATCATTGTTTATAGTAATAGGAATATGAATACATATATTTTTTGGTTTACAGGATTTAAGATGTTATTTTTTTATATATTTTTGTGGTTGTATTTTAGCAAG
>M01075:27:000000000-A4DAU:1:1102:15798:5447 1:N:0:33
AGAGTACACAGTTTGGGTTACACATTTGATTACCGGATGCGATGGAAGGACCAATACCTGTCTCTGCATTAATACATGCTGCCACGTTAGTTGTATGTGGAATAATATTAGGTAGTTTTGTATTTTGATGTTTTGAATTTTGATTTAGCTATTTTTATAGTATAATTTGTTGAGCAGTTGGAATAATAGTGTTAATGAGTCTATGTGTTTTTTATCGGTATATAGCATTTAGTACAATATGTCAAATAAGTTTTTCATTTTTTTGTTGTCTTTGTTTAGATCTTTATCTAGGCTGTCTATTTTTTTGTTATCATATGTTTTGCAAGGCATCATTGTTTATAGTAATAGGAATATGAATACATATATTTTTTGGTTTACAGGATTTAAGATGTTATTTTTTTATATATTTTTGTGGTTGTATTTTAGCAAG
>M01075:27:000000000-A4DAU:1:1102:10183:5456 1:N:0:33
AAAGTACACAGTTTGGGTTACACATTTGATTACCGGATGCGATGGAAGGACCAATACCTGTCTCTGCATTAATACATGCTGCCACGTTAGTTGTATGTGGAATAATATTAGGTAGTTTTGTATTTTGATGTTTTGAATTTTGATTTAGCTATTTTTATAGTATAATTTGTTGAGCAGTTGGAATAATAGTGTTAATGAGTCTATGTGTTTTTTATCGGTATATAGCATTTAGTACAATATGTCAAATAAGTTTTTCATTTTTTTGTTGTCTTTGTTTAGATCTTTATCTAGGCTGTCTATTTTTTTGTTATCATATGTTTTACAAGGCATCATTGTTTATAGTAATAGGAATATGAATACATATATTTTTTGGTTTACAGGATTTAAGATGTTATTTTTTTATATATTTTTGTGGTTGTATTTTAGCAAG
>M01075:27:000000000-A4DAU:1:1102:10202:5462 1:N:0:33
AAAGTACACAGTTTGGGTTACACATTTGATTACCGGATGCGATGGAAGGACCAATACCTGTCTCTGCATTAATACATGCTGCCACGTTAGTTGTATGTGGAATAATATTAGGTAGTTTTGTATTTTGATGTTTTGAATTTTGATTTAGCTATTTTTATAGTATAATTTGTTGAGCAGTTGGAATAATAGTGTTAATGAGTCTATGTGTTTTTTATCGGTATATAGCATTTAGTACAATATGTCAAATAAGTTTTTCATTTTTTTGTTGTCTTTGTTTAGATCTTTATCTAGGCTGTCTATTTTTTTGTTATCATATGTTTTACAAGGCATCATTGTTTATAGTAATAGGAATATGAATACATATATTTTTTGGTTTACAGGATTTAAGATGTTATTTTTTTATATATTTTTGTGGTTGTATTTTAGCAAG
>M01075:27:000000000-A4DAU:1:1102:24803:5496 1:N:0:33
AGAGTACACAGTTTGGGTTACACATTTGATTACCGGATGCGATGGAAGGACCAATACCTGTCTCTGCATTAATACATGCTGCCACGTTAGTTGTATGTGGAATAATATTAGGTAGTTTTGTATTTTGATGTTTTGAATTTTGATTTAGCTATTTTTATAGTATAATTTGTTGAGCAGTTGGAATAATAGTGTTAATGAGTCTATGTGTTTTTTATCGGTATATAGCATTTAGTACAATATGTCAAATAAGTTTTTCATTTTTTTGTTGTCTTTGTTTAGATCTTTATCTAGGCTGTCTATTTTTTTGTTATCATATGTTTTACAAGGCATCATTGTTTATAGTAATAGGAATATGAATACATATATTTTTTGGTTTACAGGATTTAAGATGTTATTTTTTTATATATTTTTGTGGTTGTATTTTAGCAAG
>M01075:27:000000000-A4DAU:1:1102:24790:5510 1:N:0:33
AGAGTACACAGTTTGGGTTACACATTTGATTACCGGATGCGATGGAAGGACCAATACCTGTCTCTGCATTAATACATGCTGCCACGTTAGTTGTATGTGGAATAATATTAGGTAGTTTTGTATTTTGATGTTTTGAATTTTGATTTAGCTATTTTTATAGTATAATTTGTTGAGCAGTTGGAATAATAGTGTTAATGAGTCTATGTGTTTTTTATCGGTATATAGCATTTAGTACAATATGTCAAATAAGTTTTTCATTTTTTTGTTGTCTTTGTTTAGATCTTTATCTAGGCTGTCTATTTTTTTGTTATCATATGTTTTACAAGGCATCATTGTTTATAGTAATAGGAATATGAATACATATATTTTTTGGTTTACAGGATTTAAGATGTTATTTTTTTATATATTTTTGTGGTTGTATTTTAGCAAG
>M01075:27:000000000-A4DAU:1:1102:10926:5574 1:N:0:33
AGAGTACACAGTTTGGATTACACATTTGATTACCGGATGCGATGGAAGGACCAATACCTGTCTCTGCATTAATACATGCTGCCACGTTAGTTGTATGTGGAATAATATTAGGTAGTTTTGTATTTTGATGTTTTGAATTTTGATTTAGCTATTTTTATAGTATAATTTGTTGAGCAGTTGGAATAATAGTGTTAATGAGTCTATGTGTTTTTTATCGGTATATAGCATTTAGTACAATATGTCAAATAAGTTTTTCATTTTTTTGTTGTCTTTGTTTAGATCTTTATCTAGGCTGTCTATTTTTTTGTTATCATATGTTTTACAAGGCATCATTGTTTATAGTAATAGGAATATGAATACATATATTTTTTGGTTTACAGGATTTAAGATGTTATTTTTTTATATATTTTTGTGGTTGTATTTTAGCAAG
>M01075:27:000000000-A4DAU:1:1102:16346:5664 1:N:0:33
AAAGTACACAGTTTGGATTACACATTTGATTACCGGATGCGATGGAAGGACCAATACCTGTCTCTGCATTAATACATGCTGCCACGTTAGTTGTATGTGGAATAATATTAGGTAGTTTTGTATTTTGATGTTTTGAATTTTGATTTAGCTATTTTTATAGTATAATTTGTTGAGCAGTTGGAATAATAGTGTTAATGAGTCTATGTGTTTTTTATCGGTATATAGCATTTAGTACAATATGTCAAATAAGTTTTTCATTTTTTTGTTGTCTTTGTTTAGATCTTTATCTAGGCTGTCTATTTTTTTGTTATCATATGTTTTACAAGGCATCATTGTTTATAGTAATAGGAATATGAATACATATATTTTTTGGTTTACAGGATTTAAGATGTTATTTTTTTATATATTTTTGTGGTTGTATTTTAGCAAG
>M01075:27:000000000-A4DAU:1:1102:21340:5830 1:N:0:33
AAAGTACACAGTTTGGATTACACATTTGATTACCGGATGCGATGGAAGGACCAATACCTGTCTCTGCATTAATACATGCTGCCACGTTAGTTGTATGTGGAATAATATTAGGTAGTTTTGTATTTTGATGTTTTGAATTTTGATTTAGCTATTTTTATAGTATAATTTGTTGAGCAGTTGGAATAATAGTGTTAATGAGTCTATGTGTTTTTTATCGGTATATAGCATTTAGTACAATATGTCAAATAAGTTTTTCATTTTTTTGTTGTCTTTGTTTAGATCTTTATCTAGGCTGTCTATTTTTTTGTTATCATATGTTTTACAAGGCATCATTGTTTATAGTAATAGGAATATGAATACATATATTTTTTGGTTTACAGGATTTAAGATGTTATTTTTTTATATATTTTTGTGGTTGTATTTTAGCAAG
>M01075:27:000000000-A4DAU:1:1102:25358:5981 1:N:0:33
AAAGTACACAGTTTGGATTACACATTTGATTACCGGATGCGATGGAAGGACCAATACCTGTCTCTGCATTAATACATGCTGCCACGTTAGTTGTATGTGGAATAATATTAGGTAGTTTTGTATTTTGATGTTTTGAATTTTGATTTAGCTATTTTTATAGTATAATTTGTTGAGCAGTTGGAATAATAGTGTTAATGAGTCTATGTGTTTTTTATCGGTATATAGCATTTAGTACAATATGTCAAATAAGTTTTTCATTTTTTTGTTGTCTTTGTTTAGATCTTTATCTAGGCTGTCTATTTTTTTGTTATCATATGTTTTACAAGGCATCATTGTTTATAGTAATAGGAATATGAATACATATATTTTTTGGTTTACAGGATTTAAGATGTTATTTTTTTATATATTTTTGTGGTTGTATTTTAGCAAG
>M01075:27:000000000-A4DAU:1:1102:17943:6026 1:N:0:33
AGAGTACACAGTTTGGATTACATATTTGATTACCGGATGCGATGGAAGGACCAATACCTGTCTCTGCATTAATACATGCTGCCACGTTAGTTGTATGTGGAATAATATTGGGTAGTTTTGTATTTTGATGTTTTGAATTTTGATTTAGCTATTTTTATAGTATAATTTGTTGAGCAGTTGGAATAATAGTGTTAATGAGTCTATGTGTTTTTTATCGGTATATAGCATTTAGTACAATATGTCAAATAAGTTTTTCATTTTTTTGTTGTCTTTGTTTAGATCTTTATCTAGGCTGTCTATTTTTTTGTTATCATATGTTTTACAAGGCATCATTGTTTGTAGTAATAGGAATATGAATACATATATTTTTTGGTTTACAGGATTTAAGATGTTATTTTTTTATATATTTTTGTGGTTGTATTTTAGCAAG
>M01075:27:000000000-A4DAU:1:1102:15530:6034 1:N:0:33
AAAGTACACAGTTTGGGTTACACATTTGATTACCGGATGCGATGGAAGGACCAATACCTGTCTCTGCATTAATACATGCTGCCACGTTAGTTGTATGTGGAATAATATTAGGTAGTTTTGTATTTTGATGTTTTGAATTTTGATTTAGCTATTTTTATAGTATAATTTGTTGAGCAGTTGGAATAATAGTGTTAATGAGTCTATGTGTTTTTTATCGGTGTATAGCATTTAGTACAATATGTCAAATAAGTTTTTCATTTTTTTGTTGTCTTTGTTTAGATCTTTATCTAGGCTGTCTATTTTTTTGTTATCATATGTTTTACAAGGCATCATTGTTTATAGTAATAGGAATATGAATACATATATTTTTTGGTTTACAGGATTTAAGATGTTATTTTTTTATATATTTTTGTGGTTGTATTTTAGCAAG
>M01075:27:000000000-A4DAU:1:1102:8899:6077 1:N:0:33
AAAGTACACAGTTTGGATTGCACATTTGATTACCGGATGCGATGGAAGGACCAATACCTGTCTCTGCATTAATACATGCTGCCACGTTAGTTGTATGTGGAATAATATTAGGTAGTTTTGTATTTTGATGTTTTGAATTTTGATTTAGCTATTTTTATAGTATAATTTGTTGAGCAGTTGGAATAATAGTGTTAATGAGTCTATGTGTTTTTTATCGGTATATAGCATTTAGTACAATATGTCAAATAAGTTTTTCATTTTTTTGTTGTCTTTGTTTAGATCTTTATCTAGGCTGTCTATTTTTTTGTTATCATATGTTTTACAAGGCATCATTGTTTATAGTAATAGGAATATGAATACATATATTTTTTGGTTTACAGGATTTAAGATGTTATTTTTTTATATATTTTTGTGGTTGTATTTTAGCAAG
>M01075:27:000000000-A4DAU:1:1102:8908:6099 1:N:0:33
AAAGTACACAGTTTGGATTGCACATTTGATTACCGGATGCGATGGAAGGACCAATACCTGTCTCTGCATTAATACATGCTGCCACGTTAGTTGTATGTGGAATAATATTAGGTAGTTTTGTATTTTGATGTTTTGAATTTTGATTTAGCTATTTTTATAGTATAATTTGTTGAGCAGTTGGAATAATAGTGTTAATGAGTCTATGTGTTTTTTATCGGTATATAGCATTTAGTACAATATGTCAAATAAGTTTTTCATTTTTTTGTTGTCTTTGTTTAGATCTTTATCTAGGCTGTCTATTTTTTTGTTATCATATGTTTTACAAGGCATCATTGTTTATAGTAATAGGAATATGAATACATATATTTTTTGGTTTACAGGATTTAAGATGTTATTTTTTTATATATTTTTGTGGTTGTATTTTAGCAAG
>M01075:27:000000000-A4DAU:1:1102:20438:6134 1:N:0:33
AGAGTACACAGTTTGGATTGCACATTTGATTACCGGATGCGATGGAAGGACCAATACCTGTCTCTGCATTAATACATGCTGCCACGTTAGTTGTATGTGGAATAATATTAGGTAGTTTTGTATTTTGATGTTTTGAATTTTGATTTAGCTATTTTTATAGTATAATTTGTTGAGCAGTTGGAATAATAGTGTTAATGAGTCTATGTGTTTTTTATCGGTATATAGCATTTAGTACAATATGTCAAATAAGTTTTTCATTTTTTTGTTGTCTTTGTTTAGATCTTTATCTAGGCTGTCTATTTTTTTGTTATCATATGTTTTACAAGGCATCATTGTTTATAGTAATAGGAATATGAATACATATATTTTTTGGTTTACAGGATTTAAGATGTTATTTTTTTATATATTTTTGTGGTTGTATTTTAGCAAG
>M01075:27:000000000-A4DAU:1:1102:23235:6341 1:N:0:33
AAAGTACACAGTTTGGATTACACATTTGATTACCGGATGCGATGGAGGGACCAATACCTGTCTCTGCATTAATACATGCTGCCACGTTAGTTGTATGTGGAATAATATTAGGTAGTTTTGTATTTTGATGTTTTGAATTTTGATTTAGCTATTTTTATAGTATAATTTGTTGAGCAGTTGGAATAATAGTGTTAATGAGTCTATGTGTTTTTTATCGGTATATAGCATTTAGTACAATATGTCAAATAAGTTTTTCATTTTTTTGTTGTCTTTGTTTAGATCTTCATCTAGGCTGTCTATTTTTTTGTTATCATATGTTTTACAAGGCATCATTGTTTATAGTAATAGGAATATGAATACATATATTTTTTGGTTTACAGGATTTAAGATGTTATTTTTTTATATATTTTTGTGGTTGTATTTTAGCAAG
>M01075:27:000000000-A4DAU:1:1102:18753:6350 1:N:0:33
AAAGTACACAGTTTGGATTGCACATTTGATTACCGGATGCGATGGAAGGACCAATACCTGTCTCTGCATTAATACATGCTGCCACGTTAGTTGTATGTGGAATAATATTAGGTAGTTTTGTATTTTGATGTTTTGAATTTTGATTTAGCTATTTTTATAGTATAATTTGTTGAGCAGTTGGAATAATAGTGTTAATGAGTCTATGTGTTTTTTATCGGTATATAGCATTTAGTACAATATGTCAAATAAGTTTTTCATTTTTTTGTTGTCTTTGTTTAGATCTTTATCTAGGCTGTCTATTTTTTTGTTATCATATGTTTTACAAGGCATCATTGTTTATAGTAATAGGAATATGAATACATATATTTTTTGGTTTACAGGATTTAAGATGTTATTTTTTTATATATTTTTGTGGTTGTATTTTAGCAAG
>M01075:27:000000000-A4DAU:1:1102:18582:6397 1:N:0:33
AAAGTACACAGTTTGGATTACACATTTGATTACCGGATGCGATGGAAGGACCAATACCTGTCTCTGCATTAATACATGCTGCCACGTTAGTTGTATGTGGAATAATATTAGGTAGTTTTGTATTTTGATGTTTTGAATTTTGATTTAGCTATTTTTATAGTATAATTTGTTGAGCAGTTGGAATAATAGTGTTAATGAGTCTATGTGTTTTTTATCGGTATATAGCATTTAGTACAATATGTCAAATAAGTTTTTCATTTTTTTGTTGTCTTTGTTTAGATCTTTATCTAGGCTGTCTATTTTTTTGTTATCATATGTTTTACAAGGCATCATTGTTTATAGTAATAGGAATATGAATACATATATTTTTTGGTTTACAGGATTTAAGATGTTATTTTTTTATATATTTTTGTGGTTGTATTTTAGCAAG
>M01075:27:000000000-A4DAU:1:1102:18128:6444 1:N:0:33
AGAGTACACAGTTTGGATTGCACATTTGATTACCGGATGCGATGGAAGGACCAATACCTGTCTCTGCATTAATACATGCTGCCACGTTAGTTGTATGTGGAATAATATTAGGTAGTTTTGTATTTTGATGTTTTGAATTTTGATTTAGCTATTTTTATAGTATAATTTGTTGAGCAGTTGGAATAATAGTGTTAATGAGTCTATGTGTTTTTTATCGGTATATAGCATTTAGTACAATATGTCAAATAAGTTTTTCATTTTTTTGTTGTCTTTGTTTAGATCTTTATCTAGGCTGTCTATTTTTTTGTTATCATATGTTTTACAAGGCATCATTGTTTATAGTAATAGGAATATGAATACATATATTTTTTGGTTTACAGGATTTAAGATGTTATTTTTTTATATATTTTTGTGGTTGTATTTTAGCAAG
>M01075:27:000000000-A4DAU:1:1102:11637:6617 1:N:0:33
AGAGTACACAGTTTGGGTTACACATTTGATTACCGGATGCGATGGAAGGACCAATACCTGTCTCTGCATTAATACATGCTGCCACGTTAGTTGTATGTGGAATAATATTAGGTAGTTTTGTATTTTGATGTTTTGAATTTTGATTTAGCTATTTTTATAGTATAATTTGTTGAGCAGTTGGAATAATAGTGTTAATGAGTCTATGTGTTTTTTACCGGTATATAGCATTTAGTACAATATGTCAAATAAGTTTTTCATTTTTTTGTTGTCTTTGTTTAGATCTTTATCTAGGCTGTCTATTTTTTTGTTATCGTATGTTTTACAAGGCATCATTGTTTATAGTAATAGGAATATGAATACATATATTTTTTGGTTTACAGGATTTAAGATGTTATTTTTTTATATATTTTTGTGGTTGTATTTTAGCAAG
>M01075:27:000000000-A4DAU:1:1102:11894:6618 1:N:0:33
AGAGTACACAGTTTGGATTACACATTTGATTACCGGATGCGATGGAAGGACCAATACCTGTCTCTGCATTAATACGTGCTGCCACGTTAGTTGTATGTGGAATAATATTAGGTAGTTTTGTATTTTGATGTTTTGAATTTTGATTTAGCTATTTTTATAGTATAATTTGTTGAGCAGTTGGAATAATAGTGTTAATGAGTCTATGTGTTTTTTATCGGTATATAGCATTTAGTACAATATGTCAAATAAGTTTTTCATTTTTTTGTTGTCTTTGTTTAGATCTTTATCTAGGCTGTCTATTTTTTTGTTATCATATGTTTTACAAGGCATCATTGTTTATAGTAATAGGAATATGAATACATATATTTTTTGGTTTACAGGATTTAAGATGTTATTTTTTTATATATTTTTGTGGTTGTATCTTGGCAAG
>M01075:27:000000000-A4DAU:1:1102:13426:6621 1:N:0:33
AAAGTACACAGTTTGGGCTACACATTTGATTACCGGATGCGATGGAAGGACCAATACCTGTCTCTGCATTAATACATGCTGCCACGTTAGTTGTATGTGGAATAATATTAGGTAGTTTTGTATTTTGATGTTTTGAATTTTGATTTAGCTATTTTTATAGTATAATTTGTTGAGCAGTTGGAATAATAGTGTTAATGAGTCTATGTGTTTTTTATCGGTATATAGCATTTAGTACAATATGTCAAATAAGTTTTTCATTTTTTTGTTGTCTTTGTTTAGATCTTTATCTAGGCTGTCTATTTTTTTGTTATCATATGTTTTACAAGGCATCATTGTTTATAGTAATAGGAATATGAATACATATATTTTTTGGTTTACAGGATTTAAGATGTTATTTTTTTATATATTTTTGTGGTTGTATTTTAGCAAG
>M01075:27:000000000-A4DAU:1:1102:26041:6636 1:N:0:33
AAAGTACACAGTTTGGATTGCACATTTGATTACCGGATGCGATGGAAGGACCAATACCTGTCTCTGCATTAATACATGCTGCCACGTTAGTTGTATGTGGAATAATATTAGGTAGTTTTGTATTTTGATGTTTTGAATTTTGATTTAGCTATTTTTATAGTATAATTTGTTGAGCAGTTGGAATAATAGTGTTAATGAGTCTATGTGTTTTTTATACGGTATATAGCATTTAGTACAATATGTCAAATAAGTTTTTCATTTTTTTGTTGTCTTTGTTTAGATCTTTATCTAGGCTGTCTATTTTTTTGTTATCATATGTTTTACAAGGCATCATTGTTTATAGTAATAGGAATATGAATACATATATTTTTTGGTTTACAGGATTTAAGATGTTATTTTTTTATATATTTTTGTGGTTGTATTTTAGCAA
>M01075:27:000000000-A4DAU:1:1102:11884:6638 1:N:0:33
AGAGTACACAGTTTGGATTACACATTTGATTACCGGATGCGATGGAAGGACCAATACCTGTCTCTGCATTAATACGTGCTGCCACGTTAGTTGTATGTGGAATAATATTAGGTAGTTTTGTATTTTGATGTTTTGAATTTTGATTTAGCTATTTTTATAGTATAATTTGTTGAGCAGTTGGAATAATAGTGTTAATGAGTCTATGTGTTTTTTATCGGTATATAGCATTTAGTACAATATGTCAAATAAGTTTTTCATTTTTTTGTTGTCTTTGTTTAGATCTTTATCTAGGCTGTCTATTTTTTTGTTATCATATGTTTTACAAGGCATCATTGTTTATAGTAATAGGAATATGAATACATATATTTTTTGGTTTACAGGATTTAAGATGTTATTTTTTTATATATTTTTGTGGTTGTATCTTGGCAAG
>M01075:27:000000000-A4DAU:1:1102:18453:6816 1:N:0:33
AGAGTACACAGTTTGGATTACACATTTGATTACCGGATGCGATGGAAGGACCAATACCTGTCTCTGCATTAATACATGCTGCCACGTTAGTTGTATGTGGAATAATATTAGGTAGTTTTGTATTTTGATGTTTTGAATTTTGATTTAGCTATTTTTATAGTATAATTTGTTGAGCAGTTGGAATAATAGTGTTAATGAGTCTATGTGTTTTTTATCGGTATATAGCATTTAGTACAATATGTCAAATAAGTTTTTCATTTTTTTGTTGTCTTTGTTTAGATCTTTATCTAGGCTGTCTATTTTTTTGTTATCATATGTTTTACAAGGCATCATTGTTTATAGTAATAGGAATATGAATACATATATTTTTTGGTTTACAGGATTTAAGATGTTATTTTTTTATATATTTTTGTGGTTGTATTTTAGCAAG
>M01075:27:000000000-A4DAU:1:1102:18446:6832 1:N:0:33
AGAGTACACAGTTTGGATTACACATTTGATTACCGGATGCGATGGAAGGACCAATACCTGTCTCTGCATTAATACATGCTGCCACGTTAGTTGTATGTGGAATAATATTAGGTAGTTTTGTATTTTGATGTTTTGAATTTTGATTTAGCTATTTTTATAGTATAATTTGTTGAGCAGTTGGAATAATAGTGTTAATGAGTCTATGTGTTTTTTATCGGTATATAGCATTTAGTACAATATGTCAAATAAGTTTTTCATTTTTTTGTTGTCTTTGTTTAGATCTTTATCTAGGCTGTCTATTTTTTTGTTATCATATGTTTTACAAGGCATCATTGTTTATAGTAATAGGAATATGAATACATATATTTTTTGGTTTACAGGATTTAAGATGTTATTTTTTTATATATTTTTGTGGTTGTATTTTAGCAAG
>M01075:27:000000000-A4DAU:1:1102:19843:6963 1:N:0:33
AAAGTACACAGTTTGGATTACACATTTGATTACCGGATGCGATGGAAGGACCAATACCTGTCTCTGCATTAATACATGCTGCCACGTTAGTTGTATGTGGAATAATATTAGGTAGTTTTGTATTTTGATGTTTTGAATTTTGATTTAGCTATTTTTATAGTATAATTTGTTGAGCAGTTGGAATAATAGTGTTAATGAGTCTATGTGTTTTTTATCGGTATATAGCATTTAGTACAATATGTCAAATAAGTTTTTCATTTTTTTGTTGTCTTTGTTTAGATCTTTATCTAGGCTGTCTATTTTTTTGTTATCATATGTTTTACAAGGCATCATTGTTTATAGTAATAGGAATATGAATACATATATTTTTTGGTTTACAGGATTTAAGATGTTATTTTTTTATATATTTTTGTGGTTGTATTTTAGCAAG
>M01075:27:000000000-A4DAU:1:1102:26724:6971 1:N:0:33
AGAGTACACAGTTTGGATTACACATTTGATTACCGGATGCGATGGAAGGACCAATACCTGTCTCTGCATTAATACATGCTGCCACGTTAGTTGTATGTGGAATAATATTAGGTAGTTTTGTATTTTGATGTTTTGAATTTTGATTTAGCTATTTTTATAGTATAATTTGTTGAGCAGTTGGAATAATAGTGTTAATGAGTCTATGTGTTTTTTATAAACGGTATATAGCATTTAGTACAATATGTCAAATAAGTTTTTCATTTTTTTGTTGTCTTTGTTTAGATCTTTATCTAGGCTGTCTATTTTTTTGTTATCATATGTTTTACAAGGCATCATTGTTTATAGTAATAGGAATATGAATACATATATTTTTTGGTTTACAGGATTTAAGATGTTATTTTTTTATATATTTTTGTGGTTGTATTTTAGC
>M01075:27:000000000-A4DAU:1:1102:8920:7007 1:N:0:33
AGAGTACACAGTTTGGATTACACATTTGATTACCGGATGCGATGGAAGGACCAATACCTGTCTCTGCATTAATACATGCTGCCACGTTAGTTGTATGTGGAATAATATTAGGTAGTTTTGTATTTTGATGTTTTGAATTTTGATTTAGCTATTTTTATAGTATAATTTGTTGAGCAGTTGGAATAATAGTGTTAATGAGTCTATGTGTTTTTTATCGGTATATAGCATTTAGTACAATATGTCAAATAAGTTTTTCATTTTTTTGTTGTCTTTGTTTAGATCTTTATCTAGGCTGTCTATTTTTTTGTTATCATATGTTTTACAAGGCATCATTGTTTATAGTAATAGGAATATGAATACATATATTTTTTGGTTTACAGGATTTAAGATGTTATTTTTTTATATATTTTTGTGGTTGTATTTTAGCAAG
>M01075:27:000000000-A4DAU:1:1102:10291:7008 1:N:0:33
AGAGTACACAGTTTGGATTGCACATTTGATTACCGGATGCGATGGAAGGACCAATACCTGTCTCTGCATTAATACATGCTGCCACGTTAGTTGTATGTGGAATAATATTAGGTAGTTTTGTATTTTGATGTTTTGAATTTTGATTTAGCTATTTTTATAGTATAATTTGTTGAGCAGTTGGAATAATAGTGTTAATGAGTCTATGTGTTTTTTATCGGTATATAGCATTTAGTACAATATGTCAAATAAGTTTTTCATTTTTTTGTTGTCTTTGTTTAGATCTTTATCTAGGCTGTCTATTTTTTTGTTATCATATGTTTTACAAGGCATCATTGTTTATAGTAATAGGAATATGAATACATATATTTCTTGGTCTACAGGATTTAAGATGTTATTTTTTTATATATTTTTGTGGTTGTATTTTAGCAAG
>M01075:27:000000000-A4DAU:1:1102:11262:7031 1:N:0:33
AAAGTACACAGTTTGGATTGCACATTTGATTACCGGATGCGATGGAAGGACCAATACCTGTCTCTGCATTAATACATGCTGCCACGTTAGTTGTATGTGGAATAATATTAGGTAGTTTTGTATTTTGATGTTTTGAATTTTGATTTAGCTATTTTTATAGTATAATTTGTTGAGCAGTTGGAATAATAGTGTTAATGAGTCTATGTGTTTTTTATCGGTATATAGCATTTAGTACAATATGTCAAATAAGTTTTTCATTTTTTTGTTGTCTTTGTTTAGATCTTTATCTAGGCTGTCTATTTTTTTGTTATCATATGTTTTACAAGGCATCATTGTTTATAGTAATAGGAATATGAATACATATATTTTTTGGTTTACAGGATTTAAGATGTTATTTTTTTATATATTTTTGTGGTTGTATTTTAGCAAG
>M01075:27:000000000-A4DAU:1:1102:23283:7036 1:N:0:33
AGAGTACACAGTTTGGGTTACACATTTGATTACCGGATGCGATGGAAGGACCAATACCTGTCTCTGCATTAATACATGCTGCCACGTTAGTTGTATGTGGAATAATATTAGGTAGTTTTGTATTTTGATGTTTTGAATTTTGATTCAGCTATTTTTATAGTATAATTTGTTGAGCAGTTGGAATAATAGTGTTAATGAGTCTATGTGTTTTTTATCGGTATATAGCATTTAGTACAATATGTCAAATAAGTTTTTCATTTTTTTGTTGTCTTTGTTTAGATCTTTATCTAGGCTGTCTATTTTTTTGTTATCATATGTTTTACAAGGCATCATTGTTTATAGTAATAGGAATATGAATACATATATTTTTTGGTTTACAGGATTTAAGATGTTATTTTTTTATATATTTTTGTGGTTGTATTTTAGCAAG
>M01075:27:000000000-A4DAU:1:1102:23264:7041 1:N:0:33
AGTACACAGTTTGGGTTACACATTTGATTACCGGATGCGATGGAAGGACCAATACCTGTCTCTGCATTAATACATGCTGCCACGTTAGTTGTATGTGGAATAATATTAGGTAGTTTTGTATTTTGATGTTTTGAATTTTGATTCAGCTATTTTTATAGTATAATTTGTTGAGCAGTTGGAATAATAGTGTTAATGAGTCTATGTGTTTTTTATAACGGTATATAGCATTTAGTACAATATGTCAAATAAGTTTTTCATTTTTTTGTTGTCTTTGTTTAGATCTTTATCTAGGCTGTCTATTTTTTTGTTATCATATGTTTTACAAGGCATCATTGTTTATAGTAATAGGAATATGAATACATATATTTTTTGGTTTACAGGATTTAAGATGTTATTTTTTTATATATTTTTGTGGTTGTATTTTAGCAAG
>M01075:27:000000000-A4DAU:1:1102:24337:7125 1:N:0:33
AGAGTACACAGTTTGGGTTACACATTTGATTACCGGATGCGATGGAAGGACCAATACCTGTTTCTGCATTAATACATGCTGCCACGTTAGTTGTATGTGGAATAATATTAGGTAGTTTTGTATTTTGATGTTTTGAATTTTGATTTAGCTATTTTTATAGTATAATTTGTTGAGCAGTTGGAATAATAGTGTTAATGAGTCTATGTGTTTTTTATCGGTATATAGCATTTAGTACAATATGTCAAATAAGTTTTTCATTTTTTTGTTGTCTTTGTTTAGATCTTTATCTAGGCTGTCTATTTTTTTGTTATCATATGTTTTACAAGGCATCATTGTTTATAGTAATAGGAATATGAATACATATATTTTTTGGTTTACAGGATTTAAGATGTTATTTTTTTATATATTTTTGTGGTTGTATTTTAGCAAG
>M01075:27:000000000-A4DAU:1:1102:13915:7196 1:N:0:33
AAAGTACACAGTTTGGGTTACACATTTGATTACCGGATGCGATGGAAGGACCAATACCTGTCTCTGCATTAATACATGCTGCCACGTTAGTTGTATGTGGAATAATATTAGGTAGTTTTGTATTTTGATGTTTTGAATTTTGATTTAGCTATTTTTATAGTATAATTTGTTGAGCAGTTGGAATAATAGTGTTAATGAGTCTATGTGTTTTTTATCGGTATATAGCATTTAGTACAATATGTCAAATAAGTTTTTCATTTTTTTGTTGTCTTTGTTTAGATCTTTATCTAGGCTGTCTATTTTTTTGTTATCATATGTTTTACAAGGCATCATTGTTTATAGTAATAGGAATATGAATACATATATTTTTTGGTTTACAGGATTTAAGATGTTATTTTTTTATATATTTTTGTGGTTGTATTTTGGCAAG
>M01075:27:000000000-A4DAU:1:1102:15496:7223 1:N:0:33
AGAGTACACAGTTTGGGTTGCATATTTGATTACCGGATGCGATGGAAGGACCAATACCTGTCTCTGCATTAATACATGCTGCCACGTTAGTTGTATGTGGAATAATATTAGGTAGTTTTGTATTTCGATGTTTTGAATTTTGATTTAGCTATTTTTATAGTATAATTTGTTGAGCAGTTGGAATAATAGTGTTAATGAGTCTATGTGTTTTTTATCGGTATATAGCATTTAGTACAATATGTCAAATAAGTTTTTCATTTTTTTGTTGTCTTTGTTTAGATCTTTATCTAGGCTGTCTATTTTTTTGTTATCATATGTTTTACAAGGCATCATTGTTTATAGTAATAGGAATATGAATACATATATTTTTTGGTTTACAGGATTTAAGATGTTATTTTTTTATATATTTTTGTGGTTGTATTTTAGCAAG
>M01075:27:000000000-A4DAU:1:1102:5350:7324 1:N:0:33
AGAGTACACAGTTTGGGTTACACATTTGATTACCGGATGTGATGGAAGGACCAATACCTGTCTCTGCATTAATACATGCTGCCACGTTAGTTGTATGTGGAATAATATTAGGTAGTTTTGTATTTTGATGTTTTGAATTTTGATTTAGCTATTTTTATAGTATAATTTGTTGAGCAGTTGGAATAATAGTGTTAATGAGTCTATGTGTTTTTTATACGGTATATAGCATTTAGTACAATATGTCAAATAAGTTTTTCATTTTTTTGTTGTCTTTGTTTAGATCTTTATCTAGGCTGTCTATTTTTTGTTATCATATGTTTTACAAGGCATCATTGTTTATAGTAATAGGAATATGAATACATATATTTTTTGGTTTACAGGATTTAAGATGTTATTTTTTTATATATTTTTGTGGTTGTATTTTAGCAAG
>M01075:27:000000000-A4DAU:1:1102:20090:7363 1:N:0:33
AGAGTACACAGTTTGGATTACACATTTGATTACCGGATGCGATGGAAGGACCAATACCTGTCTCTGCATTAATACATGCTGCCACGTTAGTTGTATGTGGAATAATATTAGGTAGTTTTGTATTTTGATGTTTTGAATTTTGATTTAGCTATTTTTATAGTATAATTTGTTGAGCAGTTGGAATAATAGTGTTAATGAGTCTATGTGTTTTTTATCGGTATATAGCATTTAGTACAATATGTCAAATAAGTTTTTCATTTTTTTGTTGTCTTTGTTTAGATCTTTATCTAGGCTGTCTATTTTTTTGTTATCATATGTTTTACAAGGCATCATTGTTTATAGTAATAGGAATATGAATACATATATTTTTTGGTTTACAGGATTTAAGATGTTATTTTTTTATATATTTTTGTGGTTGTATCTTAGCAAG
>M01075:27:000000000-A4DAU:1:1102:22083:7373 1:N:0:33
AGAGTACACAGTTTGGATTGCACATTTGATTACCGGATGCGATAGAAGGACCAATACCTGTCTCTGCATTAATACATGCTGCCACGTTAGTTGTATGTGGAATAATATTAGGTAGTTTTGTATTTTGATGTTTTGAATTTTGATTTAGCTATTTTTATAGTATAATTTGTTGAGCAGTTGGAATAATAGTGTTAATGAGTCTATGTGTTTTTTATCGGTATATAGCATTTAGTACAATATGTCAAATAAGTTTTTCATTTTTTTGTTGTCTTTGTTTAGATCTTTATCTAGGCTGTCTATTTTTTTGTTATCATATGTTTTACAAGGCATCATTGTTTATAGTAATAGGAATATGAATACATATATTTTTTGGTTTACAGGATTTAAGATGTTATTTTTTTATATATTTTTGTGGTTGTATTTTAGCAAG
>M01075:27:000000000-A4DAU:1:1102:18456:7379 1:N:0:33
AAAGTACACAGTTTGGATTGCACATTTGATTACCGGATGCGATGGAAGGACCAATACCTGTCTCTGCATTAATACATGCTGCCACGTTAGTTGTATGTGGAATAATATTAGGTAGTTTTGTATTTTGATGTTTTGAATTTTGATTTAGCTATTTTTATAGTATAATTTGTTGAGCAGTTGGAATAATAGTGTTAATGAGTCTATGTGTTTTTTATCGGTATATAGCATTTAGTACAATATGTCAAATAAGTTTTTCATTTTTTTGTTGTCTTTGTTTAGATCTTTATCTAGGCTGTCTATTTTTTTGTTATCATATGTTTTACAAGGCATCATTGTTTATAGTAATAGGAATATGAATACATATATTTTTTGGTTTACAGGATTTAAGATGTTATTTTTTTATATATTTTTGTGGTCGTATTTTAGCAAG
>M01075:27:000000000-A4DAU:1:1102:22082:7392 1:N:0:33
AGAGTACACAGTTTGGATTGCACATTTGATTACCGGATGCGATAGAAGGACCAATACCTGTCTCTGCATTAATACATGCTGCCACGTTAGTTGTATGTGGAATAATATTAGGTAGTTTTGTATTTTGATGTTTTGAATTTTGATTTAGCTATTTTTATAGTATAATTTGTTGAGCAGTTGGAATAATAGTGTTAATGAGTCTATGTGTTTTTTATCGGTATATAGCATTTAGTACAATATGTCAAATAAGTTTTTCATTTTTTTGTTGTCTTTGTTTAGATCTTTATCTAGGCTGTCTATTTTTTTGTTATCATATGTTTTACAAGGCATCATTGTTTATAGTAATAGGAATATGAATACATATATTTTTTGGTTTACAGGATTTAAGATGTTATTTTTTTATATATTTTTGTGGTTGTATTTTAGCAAG
>M01075:27:000000000-A4DAU:1:1102:15299:7544 1:N:0:33
AGAGTACACAGTTTGGATTGCACATTTGATTACCGGATGCGATGGAAGGACCAATACCTGTCTCTGCATTAATACATGCTGCCACGTTAGTTGTATGTGGAATAATATTAGGTAGTTTTGTATTTTGATGTTTTGAATTTTGATTTAGCTATTTTTATAGTATAATTTGTTGAGCAGTTGGAATAATAGTGTTAATGAGTCTATGTGTTTTTTATCGGTATATAGCATTTAGTACAATATGTCAAATAAGTTTTTCATTTTTTTGTTGTCTTTGTTTAGATCTTTATCTAGGCTGTCTATTTTTTTGTTATCATATGTTTTACAAGGCATCATTGTTTATAGTAATAGGAATATGAATACATATATTTTTTGGTTTACAGGATTTAAGATGTTATTTTTTTATATATTTTTGTGGTTGTATTTTGGCAAG
>M01075:27:000000000-A4DAU:1:1102:11881:7560 1:N:0:33
AAAGTACACAGTTTGGATTACACATTTGATTACCGGATGCGATGGAAGGACCAATACCTGTCTCTGCATTAATACATGCTGCCACGTTAGTTGTATGTGGAATAATATTAGGTAGTTTTGTATTTTGATGTTTTGAATTTTGATTTAGCTATTTTTATAGTATAATTTGTTGAGCAGTTGGAATAATAGTGTTAATGAGTCTATGTGTTTTTTATCGGTATATAGCATTTAGTACAATATGTCAAATAAGTTTTTCATTTTTTTGTTGTCTTTGTTTAGATCTTTATCTAGGCTGTCTATTTTTTTGTTATCATATGTTTTACAAGGCATCATTGTTTATAGTAATAGGAATATGAATACATATATTTTTTGGTTTACAGGATTTAAGATGTTATTTTTTTATATATTTTTGTGGTTGTATTTTAGCAAG
>M01075:27:000000000-A4DAU:1:1102:20746:7722 1:N:0:33
AGAGTACACAGTTTGGATTACACATTTGATTACCGGATGCGATGGAAGGACCAATACCTGTCTCTGCGTTAATACATGCTGCCACGTTAGTTGTATGTGGAATAATATTAGGTAGTTTTGTATTTTGATGTTTTGAATTTTGATTTAGCTATTTTTATAGTATAATTTGTTGAGCAGTTGGAATAATAGTGTTAATGAGTCTATGTGTTTTTTATCGGTATATAGCATTTAGTACAATATGTCAAATAAGTTTTTCATTTCTTTGTTGTCTTTGTTTAGATCTTTATCTAGGCTGTCTATTTTTTTGTTATCATATGTTTTACAAGGCATCATTGTTTATAGTAATAGGAATATGAATACATATATTTTTTGGTTTACAGGATTTAAGATGTTATTTTTTTATATATTTTTGTGGTTGTATCTTAGCAAG
>M01075:27:000000000-A4DAU:1:1102:8860:7842 1:N:0:33
AGAGTACACAGTTTGGATTACACATTTGATTACCGGATGCGATGGAAGGACCAATACCTGTCTCTGCATTAATACATGCTGCCACGTTAGTTGTATGTGGAATAATATTAGGTAGTTTTGTATTTTGATGTTTTGAATTTTGATTTAGCTATTTTTATAGTATAATTTGTTGAGCAGTTGGAATAATAGTGTTAATGAGTCTATGTGTTTTTATACGGTATATAGCATTTAGTACAATATGTCAAATAAGTTTTTCATTTTTTTGTTGTCTTTGTTTAGATCTTTATCTAGGCTGTCTATTTTTTTGTTATCATATGTTTTACAAGGCATCATTGTTTATAGTAATAGGAATATGAATACATATATTTTTTGGTTTACAGGATTTAAGATGTTATTTTTTTATATATTTTTGTGGTTGTATTTTAGCAAG
>M01075:27:000000000-A4DAU:1:1102:27407:8059 1:N:0:33
AGAGTACACAGTTTGGATTACACATTTGATTACCGGATGCGATGGAAGGACCAATACCTGTCTCTGCATTAATACATGCTGCCACGTTAGTTGTATGTGGAATAATATTAGGTAGTTTTGTATTTTGATGTTTTGAATTTTGATTTAGCTATTTTTATAGTATAATTTGTTGAGCAGTTGGAATAATAGTGTTAATGAGTCTATGTGTTTTTTATCGGTATATAGCATTTAGTACAATATGTCAAATAAGTTTTTCATTTTTTTGTTGTCTTTGTTTAGATCTTTATCTAGGCTGTCTATTTTTTTGTTATCATATGTTTTACAAGGCATCATTGTTTATAGTAATAGGAATATGAATACATATATTTTTTGGTTTACAGGATTTAAGATGTTATTTTTTTATATATTTTTGTGGTTGTATTTTAGCAAG
>M01075:27:000000000-A4DAU:1:1102:8469:8060 1:N:0:33
AGAGTACACAGTTTGGATTACACATTTGATTACCGGATGCGATGGAAGGACCAATACCTGTCTCTGCATTAATACATGCTGCCACGTTAGTTGTATGTGGAATAATATTAGGTAGTTTTGTATTTTGATGTTTTGAATTTTGATTTAGCTATTTTTATAGTATAATTTGTTGAGCAGTTGGAATAATAGTGTTAATGAGTCTATGTGTTTTTTATCGGTATATAGCATTTAGTACAATATGTCAAATAAGTTTTTCATTTTTTTGTTGTCTTTGTTTAGATCTTTATCTAGGCTGTCTATTTTTTTGTTATCATATGTTTTACAAGGCATCATTGTTTATAGTAATAGGAATATGAATACATATATTTTTTGGTTTACAGGATTTAAGATGTTATTTTTTTATATATTTTTGTGGTTGTATTTTAGCAAG
>M01075:27:000000000-A4DAU:1:1102:15323:8093 1:N:0:33
AAAGTACACAGTTTGGATTACACATTTGATTACCGGATGCGATGGAAGGACCAATACCTGTCTCTGCATTAATACATGCTGCCACGTTAGTTGTATGTGGAATAATATTAGGTAGTTTTGTATTTTGATGTTTTGAATTTTGATTTAGCTATTTTTATAGTATAATTTGTTGAGCAGTTGGAATAATAGTGTTAATGAGTCTATGTGTTTTTTATCGGTATATAGCATTTAGTACAATATGTCAAATAAGTTTTTCATTTTTTTGTTGTCTTTGTTTAGATCTTTATCTAGGCTGTCTATTTTTTTGTTATCATATGTTTTACAAGGCATCATTGTTTATAGTAATAGGAATATGAATACATATATTTTTTGGTTTACAGGATTTAAGATGTTATTTTTTTATATATTTTTGTGGTTGTATTTTAGCAAG
>M01075:27:000000000-A4DAU:1:1102:27632:8152 1:N:0:33
AGAGTACACAGTTTGGGTTGCACATTTGATTACCGGATGCGATGGAAGGACCAATACCTGTCTCTGCATTAATACATGCCGCCACGTTAGTTGTATGTGGAATAATATTAGGTAGTTTTGTATTTTGATGTTTTGAATTTTGATTTAGCTATTTTTATAGTATAATTTGTTGAGCAGTTGGAATAATAGTGTTAATGAGTCTATGTGTTTTTTATGAAACGGTATATAGCATTTAGTACAATATGTCGAATAAGTTTTTCATTTTTTTGTTGTCTTTGTTTAGATCTTTATCTAGGCTGTCTATTTTTTTGTTATCATATGTTTTACAAGGCATCATTGTTTATAGTAATAGGAATATGAATACATATATTTTTTGGTTTACAGGATTTAAGATGTTATTTTTTTATATATTTTTGTGGTTGTATTTTAG
>M01075:27:000000000-A4DAU:1:1102:25652:8187 1:N:0:33
AAAGTACACAGTTTGGATTGCACATTTGATTACCGGATGCGATGGAAGGACCAATACCTGTCTCTGCATTAATACATGCTGCCACGTTAGTTGTATGTGGAATAATATTAGGTAGTTTTGTATTTTGATGTTTTGAATTTTGATTTAGCTATTTTTATAGTATAATTTGTTGAGCAGTTGGAATAATAGTGTTAATGAGTCTATGTGTTTTTTATCGGTATATAGCATTTAGTACAATATGTCAAATAAGTTTTTCATTTTTTTGTTGTCTTTGTTTAGATCTTTATCTAGGCTGTCTATTTTTTTGTTATCATATGTTTTACAAGGCATCATTGTTTATAGTAATAGGAATATGAATACATATATTTTTTGGTTTACAGGATTTAAGATGTTATTTTTTTATATATTTTTGTGGTTGTATTTTAGCAAG
>M01075:27:000000000-A4DAU:1:1102:11306:8209 1:N:0:33
AAAGTACACAGTTTGGATTACATATTTGATTACCGGATGCGATGGAAGGACCAATACCTGTCTCTGCATTAATACATGCTGCCACGTTAGTTGTATGTGGAATAATATTAGGTAGTTTTGTATTTTGATGTTTTGAATTTTGATTTAGCTATTTTTATAGTATAATTTGTTGAGCAGTTGGAATAATAGTGTTAATGAGTCTATGTGTTTTTTATCGGTATATAGCATTTAGTACAATATGTCAAATAAGTTTTTCATTTTTTTGTTGTCTTTGTTTAGATCTTTATCTAGGCTGTCTATTTTTTTGTTATCATATGTTTTACAAGGCATCATTGTTTATAGTAATAGGAATATGAATACATATATTTTTTGGTTTACAGGATTTAAGATGTTATTTTTTTATATATTTTTGTGGTTGTATTTTAGCAAG
>M01075:27:000000000-A4DAU:1:1102:8810:8313 1:N:0:33
AGAATACACAGTTTGGATTGCACATTTGATTACCGGATGCGATGGAAGGACCAATACCTGTCTCTGCATTAATACATGCTGCCACGTTAGTTGTATGTGGAATAATATTAGGTAGTTTTGTATTTTGATGTTTTGAATTTTGATTTAGCTATTTTTATAGTATAATTTGTTGAGCAGTTGGAATAATAGTGTTAATGAGTCTATGTGTTTTTTATCGGTATATAGCATTTAGTACAATATGTCAAATAAGTTTTTCATTTTTTTGTTGTCTTTGTTTAGATCTTTATCTAGGCTGTCTATTTTTTTGTTATCATATGTTTTACAAGGCATCATTGTTTATAGTAATAGGAATATGAATACATATATTTTTTGGTTTACAGGATTTAAGATGTTATTTTTTTATATATTTTTGTGGTTGTATCTTAGCAAG
>M01075:27:000000000-A4DAU:1:1102:7215:8370 1:N:0:33
AGAGTACACAGTTTGGATTACACATTTGATTACCGGATGCGATGGAAGGACCAATACCTGTCTCTGCATTAATACATGCTGCCACGTTAGTTGTATGTGGAATAATATTAGGTAGTTTTGTATTTTGATGTTTTGAATTTTGATTTAGCTATTTTTATAGTATAATTTGTTGAGCAGTTGGAATAATAGTGTTAATGAGTCTATGTGTTTTTTATCGGTATATAGCATTTAGTACAATATGTCAAATAAGTTTTTCATTTTTTTGTTGTCTTTGTTTAGATCTTTATCTAGGCTGTCTATTTTTTTGTTATCATATGTTTTACAAGGCATCATTGTTTATAGTAATAGGAATATGAATACATATATTTTTTGGTTTACAGGATTTAAGATGTTATTTTTTTATATATTTTTGTGGTTGTATTTTAGCAAG
>M01075:27:000000000-A4DAU:1:1102:18572:8492 1:N:0:33
AAAGTACACAGTTTGGATTACACATTTGATTACCGGATGCGATGGAAGGACCAATACCTGTCTCTGCATTAATACATGCTGCCACGTTAGTTGTATGTGGAATAATATTAGGTAGTTTTGTATTTTGATGTTTTGAATTTTGATTTAGCTATTTTTATAGTATAATTTGTTGAGCAGTTGGAATAATAGTGTTAATGAGTCTATGTGTTTTTTATCGGTATATAGCATTTAGTACAATATGTCAAATAAGTTTTTCATTTTTTTGTTGTCTTTGTTTAGATCTTTATCTAGGCTGTCTATTTTTTTGTTATCATATGTTTTACAAGGTATCATTGTTTATAGTAATAGGAATATGAATACATATATTTTTTGGTTTACAGGATTTAAGATGTTATTTTTTTATATATTTTTGTGGTTGTATCTTAGCAAG
>M01075:27:000000000-A4DAU:1:1102:4102:8495 1:N:0:33
AAAGTACACAGTTTGGATTACATATTTGATTACCGGATGCGATGGAAGGACCAATACCTGTCTCTGCATTAATACATGCTGCCACGTTAGTTGTATGTGGAATAATATTAGGTAGTTTTGTATTTTGATGTTTTGAATTTTGATTTAGCTATTTTTATAGTATAATTTGTTGAGCAGTTGGAATAATAGTGTTAATGAGTCTATGTGTTTTTTATCGGTATATAGCATTTAGTACAATATGTCAAATAAGTTTTTCATTTTTTTGTTGTCTTTGTTTAGATCTTTATCTAGGCTGTCTATTTTTTTGTTATCATATGTTTTACAAGGCATCATTGTTTATAGTAATAGGAATATGAATACATATATTTTTTGGTTTACAGGATTTAAGGTGTTATTTTTTTATATATTTTTGTGGTTGTATTTTAGCAAG
>M01075:27:000000000-A4DAU:1:1102:4086:8504 1:N:0:33
AAAGTACACAGTTTGGATTACATATTTGATTACCGGATGCGATGGAAGGACCAATACCTGTCTCTGCATTAATACATGCTGCCACGTTAGTTGTATGTGGAATAATATTAGGTAGTTTTGTATTTTGATGTTTTGAATTTTGATTTAGCTATTTTTATAGTATAATTTGTTGAGCAGTTGGAATAATAGTGTTAATGAGTCTATGTGTTTTTTATCGGTATATAGCATTTAGTACAATATGTCAAATAAGTTTTTCATTTTTTTGTTGTCTTTGTTTAGATCTTTATCTAGGCTGTCTATTTTTTTGTTATCATATGTTTTACAAGGCATCATTGTTTATAGTAATAGGAATATGAATACATATATTTTTTGGTTTACAGGATTTAAGGTGTTATTTTTTTATATATTTTTGTGGTTGTATTTTAGCAAG
>M01075:27:000000000-A4DAU:1:1102:21596:8536 1:N:0:33
AAAGTACACAGTTTGGATTGCACATTTGATTACCGGATGCGATGGAAGGACCAATACCTGTCTCTGCATTAATACATGCTGCCACGTTAGTTGTATGTGGAATAATATTAGGTAGTTTTGTATTTTGATGTTTTGAATTTTGATTTAGCTATTTTTATAGTATAATTTGTTGAGCAGTTGGAATAATAGTGTTAATGAGTCTATGTGTTTTTTATCGGTATATAGCATTTAGTACAATATGTCAAATAAGTTTTTCATTTTTTTGTTGTCTTTGTTTAGATCTTTATCTAGGCTGTCTATTTTTTTGTTATCATATGTTTTACAAGGCATCATTGTTTATAGTAATAGGAATATGAATGCATATATTTTTTGGTTTACAGGATTTAAGATGTTATTTTTTTATATATTTTTGTGGTTGTATTTTAGCAAG
>M01075:27:000000000-A4DAU:1:1102:16244:8720 1:N:0:33
AGAGTACACAGTTTGGGTTACACATTTGATTACCGGATGCGATGGAAGGACCAATACCTGTCTCTGCATTAATACATGCTGCCACGTTAGTTGTATGTGGAATAATATTAGGTAGTTTTGTATTTTGATGTTTTGAATTTTGATTTAGCTATTTTTATAGTATAATTTGTTGAGCAGTTGGAATAATAGTGTTAATGAGTCTATGTGTTTTTTATCGGTATATAGCATTTAGTACAATATGTCAAATAAGTTTTTCATTTTTTTGTTGTCTTTGTTTAGATCTTTATCTAGGCTGTCTATTTTTTTGTTATCATATGTTTTACAAGGCATCATTGTTTATAGTAATAGGAATATGAATACATATATTTTTTGGTTTACAGGATTTAAGATGTTATTTTTTTATATATTTTTGTGGTTGTATTTTAGCAAG
>M01075:27:000000000-A4DAU:1:1102:4520:8721 1:N:0:33
AGAGTACACAGTTTGGGTTACACATTTGATTACCGGATGCGATGGAAGGACCAATACCTGTCTCTGCATTAATACATGCTGCCACGTTAGTTGTATGTGGAATAATATTAGGTAGTTTTGTATTTTGATGTTTTGAATTTTGATTTAGCTATTTTTATAGTGTAATTTGTTGAGCAGTTGGAATAATAGTGTTAATGAGTCTATGTGTTTTTTATCGGTATATAGCATTTAGTACAATATGTCAAATAAGTTTTTCATTTTTTTGTTGTCTTTGTTTAGATCTTTATCTAGGCTGTCTATTTTTTTGTTATCATATGTTTTACAAGGCATCATTGTTTATAGTAATAGGAATATGAATACATATATTTTTTGGTTTACAGGATTTAAGATGTTATTTTTTTATATATTTTTGTGGTTGTATTTTAGCAAG
>M01075:27:000000000-A4DAU:1:1102:18422:8750 1:N:0:33
AGAGTACACAGTTTGGGTTGCACATTTGATTACCGGATGCGATGGAAGGACCAATACCTGTCTCTGCATTAATACATGCTGCCACGTTAGTTGTATGTGGAATAATATTAGGTAGTTTTGTATTTTGATGTTTTGAATTTTGATTTAGCTATTTTTATAGTATAATTTGTTGAGCAGTTGGAATAATAGTGTTAATGAGTCTATGTGTTTTTTATCGGTATATAGCATTTAGTACAATATGTCAAATAAGTTTTTCATTTTTTTGTTGTCTTTGTTTAGATCTTTATCTAGGCTGTCTATTTTTTTGTTATCATATGTTTTACAAGGCATCATTGTTTATAGTAATAGGAATATGAATACATATATTTTTTGGTTTACAGGATTTAAGATGTTATTTTTTTATATATTTTTGTGGTTGTATTTTAGCAAG
>M01075:27:000000000-A4DAU:1:1102:9968:8753 1:N:0:33
AAAGTACACAGTTTGGGTTACACATTTGATTACCGGATGCGATGGAAGGACCAATACCTGTCTCTGCATTAATACATGCTGCCACGTTAGTTGTATGTGGAATAATATTAGGTAGTTTTGTATTTTGATGTTTTGAATTTTGATTTAGCTATTTTTATAGTATAATTTGTTGAGCAGTTGGAATAATAGTGTTAATGAGTCTATGTGTTTTTTATACGGTATATAGCACTTAGTACAATATGTCAAATAAGTTTTTCATTTTTTTGTTGTCTTTGTTTAGATCTTTATCTAGGCTGTCTATTTTTTGTTATCATATGTTTTACAAGGCATCATTGTTTATAGTAATAGGAATATGAATACATATATTTTTTGGTTTACAGGATTTAAGATGTTATTTTTTTATATATTTTTGTGGTTGTATTTTAGCAAG
>M01075:27:000000000-A4DAU:1:1102:18434:8767 1:N:0:33
AGAGTACACAGTTTGGGTTGCACATTTGATTACCGGATGCGATGGAAGGACCAATACCTGTCTCTGCATTAATACATGCTGCCACGTTAGTTGTATGTGGAATAATATTAGGTAGTTTTGTATTTTGATGTTTTGAATTTTGATTTAGCTATTTTTATAGTATAATTTGTTGAGCAGTTGGAATAATAGTGTTAATGAGTCTATGTGTTTTTTATCGGTATATAGCATTTAGTACAATATGTCAAATAAGTTTTTCATTTTTTTGTTGTCTTTGTTTAGATCTTTATCTAGGCTGTCTATTTTTTTGTTATCATATGTTTTACAAGGCATCATTGTTTATAGTAATAGGAATATGAATACATATATTTTTTGGTTTACAGGATTTAAGATGTTATTTTTTTATATATTTTTGTGGTTGTATTTTAGCAAG
>M01075:27:000000000-A4DAU:1:1102:4046:8809 1:N:0:33
AAAGTACACAGTTTGGATTGCACATTTGATTACCGGATGCGATGGAAGGACCAATACCTGTCTCTGCATTAATACATGCTGCCACGTTAGTTGTATGTGGAATAATATTAGGTAGTTTTGTATTTTGATGTTTTGAATTTTGATTTAGCTATTTTTATAGTATAATTTGTTGAGCAGTTGGAATAATAGTGTTAATGAGTCTATGTGTTTTTTATCGGCATATAGCATTTAGTACAGTATGTCAAATAAGTTTTTCATTTTTTTGTTGTCTTTGTTTAGATCTTTATCTAGGCTGTCTATTTTTTTGTTATCATATGTTTTACAAGGCATCATTGTTTATAGTAATAGGAATATGAATACATATATTTTTTGGTTTACAGGATTTAAGATGTTATTTTTTTATATATTTTTGTGGTTGTATTTTAGCAAG
>M01075:27:000000000-A4DAU:1:1102:23626:8925 1:N:0:33
AAAGTACACAGTTTGGGTTACACATTTGATTACCGGATGCGATGGAAGGACCAATACCTGTCTCTGCATTAATACATGCTGCCACGTTAGTTGTATGTGGAATAATATTAGGTAGTTTTGTATTTTGATGTTTTGAATTTTGATTTAGCTATTTTTATAGTATAATTTGTTGAGCAGTTGGAATAATAGTGTTAATGAGTCTATGTGTTTTTTATCGGTATATAGCATTTAGTACAATATGTCAAATAAGTTTTTCATTTTTTTGTTGTCTTTGTTTAGATCTTTATCTAGGCTGTCTATTTTTTTGTTATCATATGTTTTACAAGGCATCATTGTTTATAGTAATAGGAATATGAATACATATATTTTTTGGTTTACAGGATTTAAGATGTTATTTTTTTATATATTTTTGTGGTTGTATTTTAGCAAG
>M01075:27:000000000-A4DAU:1:1102:13030:8955 1:N:0:33
AGAGTACACAGTTTGGGTTACACATTTGATTACCGGATGCGATGGAAGGACCAATACCTGTCTCTGCATTAATACATGCTGCCACGTTAGTTGTATGTGGAATAATATTAGGTAGTTTTGTATTTTGATGTTTTGAATTTTGATTTAGCTATTTTTATAGTATAATTTGTTGAGCAGTTGGAATAATAGTGTTAATGAGTCTATGTGTTTTTTATCGGTATATAGCATTTAGTACAATATGTCAAATAAGTTTTTCATTTTTTTGTTGTCCTTGTTTAGATCTTTATCTAGGCTGTCTATTTTCTTGTTATCATATGTTTTACAAGGCATCATTGTTTATAGTAATAGGAATATGAATACATATATTTTTTGGTTTACAGGATTTAAGATGTTATTTTTTTATATATTTTTGTGGTTGTATTTTAGCAAG
>M01075:27:000000000-A4DAU:1:1102:12209:8957 1:N:0:33
AGAGTACACAGTTTGGGTTACACATTTGATTACCGGATGCGATGGAAGGACCAATACCTGTCTCTGCATTAATACATGCTGCCACGTTAGTTGTATGTGGAATAATATTAGGTAGTTTTGTATTTTGATGTTTTGAATTTTGATTTAGCTATTTTTATAGTATAATTTGTTGAGCAGTTGGAATAATAGTGTTAATGAGTCTATGTGTTTTTTATCGGTATATAGCATTTAGTACAATATGTCAAATAAGTTTTTCATTTTTTTGTTGTCTCTGTTTAGATCTTTATCTAGGCTGTCTATTTTTTTGTTATCATATGTTTTACAAGGCATCATTGTTTATAGTAATAGGAATATGAATACATATATTTTTTGGTTTACAGGATTTAAGATGTTATTTTTTTATATATTTTTGTGGTTGTATTTTAGCAAG
>M01075:27:000000000-A4DAU:1:1102:10985:9004 1:N:0:33
AGAGTACACAGTTTGGATTACACATTTGATTACCGGATGCGATGGAAGGACCAATACCTGTCTCTGCATTAATACATGCTGCCACGTTAGTTGTATGTGGAATAATATTAGGTAGTTTTGTATTTTGATGTTTTGAATTTTGATTTAGCTATTTTTATAGTATAATTTGTTGAGCAGTTGGAATAATAGTGTTAATGAGTCTATGTGTTTTTTATCGGTATATAGCATTTAGTACAATATGTCGAATAAGTTTTTCATTTTTTTGTTGTCTTTGTTTAGATCTTTATCTAGGCTGTCTATTTTTTTGTTATCATATGTTTTACAAGGCATCATTGTTTATAGTAATAGGAATATGAATACATATATTTTTTGGTTTACAGGATTTAAGATGTTATTTTTTTATATATTTTTGTGGTTGTATTTTAGCAAG
>M01075:27:000000000-A4DAU:1:1102:4891:9069 1:N:0:33
AGAGTACACAGTTTGGATTGCACATTTGATTACCGGATGCGATGGAAGGACCAATACCTGTCTCTGCATTAATACATGCTGCCACGTTAGTTGTATGTGGAATAATATTAGGTAGTTTTGTATTTTGATGTTTTGAATTTTGATTTAGCTATTTTTATAGTATAATTTGTTGAGCAGTTGGAATAATAGTGTTAATGAGTCTATGTGTTTTTTATCGGTATATAGCATTTAGTACAATATGTCAAATAAGTTTTTCATTTTTTTGTTGTCTTTGTTTAGATCTTTATCTAGGCTGTCTATTTTTTTGTTATCATATGTTTTACAAGGCATCATTGTTTATAGTAATAGGAATATGAATACATATATTTTTTGGTTTACAGGATTTAAGATGTTATTTTTTTATATATTTTTGTGGTTGTATTTTAGCAAG
>M01075:27:000000000-A4DAU:1:1102:16234:9199 1:N:0:33
AGAGTACACAGTTTGGACTACACATTTGATTACCGGATGCGATGGAAGGACCAATACCTGTCTCTGCATTAATACATGCTGCCACGTTAGTTGTATGTGGAATAATATTAGGTAGTTTTGTATTTTGATGTTTTGAATTTTGATTTAGCTATTTTTATAGTATAATTTGTTGAGCAGTTGGAATAATAGTGTTAATGAGTCTATGTGTTTTTTATCGGTATATAGCATTTAGTACAATATGTCAAATAAGTTTTTCATTTTTTTGTTGTCTTTGTTTAGATCTTTATCTAGGCTGTCTATTTTTTTGTTATCATATGTTTTACAAGGCATCATTGTTTATAGTAATAGGAATATGAATACATATATTTTTTGGTTTACAGGATTTAAGATGTTATTTTTTTATATATTTTTGTGGTTGTATTTTAGCAAG
>M01075:27:000000000-A4DAU:1:1102:12674:9204 1:N:0:33
AAAGTACACAGTTTGGATTACACATTTGATTACCGGATGCGATGGAAGGACCAATACCTGTCTCTGCATTAATACATGCTGCCACGTTAGTTGTATGTGGAATAATATTAGGTAGTTTTGTATTTTGATGTTTTGAATTTTGATTTAGCTATTTTTATAGTATAATTTGTTGAGCAGTTGGAATAATAGTGTTAATGAGTCTATGTGTTTTTTATCGGTATATAGCATTTAGTACAATATGTCAAATAAGTTTTTCATTTTTTTGTTGTCTTTGTTTAGATCTTTATCTAGGCTGTCTATTTTTTTGTTATTATATGTTTTACAAGGCATCATTGTTTATAGTAATAGGAATATGAATACATATATTTTTTGGTTTACAGGATTTAAGATGTTATTTTTTTATATATTTTTGTGGTTGTATTTTAGCAAG
>M01075:27:000000000-A4DAU:1:1102:14810:9357 1:N:0:33
AAAGTACACAGTTTGGATTGCACATTTGATTACCGGATGCGATGGAAGGACCAATACCTGTCTCTGCATTAATACATGCTGCCACGTTAGTTGTATGTGGAATAATATTAGGTAGTTTTGTATTTTGATGTTTTGAATTTTGATTTAGCTATTTTTATAGTATAATTTGTTGAGCAGTTGGAATAATAGTGTTAATGAGTCTATGTGTTTTTTATCGGTATATAGCATTTAGTACAATATGTCAAATAAGTTTTTCATTTTTTTGTTGTCTTTGTTTAGATCTTTATCTAGGCTGTCTATTTTTTTGTTATCATATGTTTTACAAGGCATCATTGTTTATAGTAATAGGAATATGAATACATATATTTTTTGGTTTACAGGATTTAAGATGTTATTTTTTTATATATTTTTGTGGTTGTATTTTAGCAAG
>M01075:27:000000000-A4DAU:1:1102:9644:9390 1:N:0:33
AGAGTACACAGTTTGGATTACACATTTGATTACCGGATGCGATGGAAGGACCAATACCTGTCTCTGCATTAATACATGCCGCCACGTTAGTTGTATGTGGAATAATATTAGGTAGTTTTGTATTTTGATGTTTTGAATTTTGATTTAGCTATTTTTATAGTATAATTTGTTGAGCAGTTGGAATAATAGTGTTAATGAGTCTATGTGTTTTTTATCGGTATATAGCATTTAGTACAATATGTCAAATAAGTTTTTCATTTTTTTGTTGTCTTTGTTTAGATCTTTATCTAGGCTGTCTATTTTTTTGTTATCATATGTTTTACAAGGCATCATTGTTTATAGTAATAGGAATATGAATACATATATTTTTTGGTTTACAGGATTTAAGATGTTATTTTTTTATATATTTTTGTGGTTGTATTTTAGCAAG
>M01075:27:000000000-A4DAU:1:1102:11226:9495 1:N:0:33
AGAGTACACAGTTTGGATTACATATTTGATTACCGGATGCGATGGAAGGACCAATACCTGTCTCTGCATTAATACATGCTGCCACGTTAGTTGTATGTGGAATAATATTAGGTAGTTTTGTATTTTGATGTTTTGAATTTTGATTTAGCTATTTTTATAGTATAATTTGTTGAGCAGTTGGAATAATAGTGTTAATGAGTCTATGTGTTTTTTATCGGTATATAGCATTTAGTACAATATGTCAAATAAGTTTTTCATTTTTTTGTTGTCTTTGTTTAGATCTTTATCTAGGCTGTCTATTTTTTTGTTATCATATGTTTTACAAGGCATCATTGTTTATAGTAATAGGAATATGAATACATATACTTTTTGGTTTACAGGATTTAAGATGTTATTTTTTTATATATTTTTGTGGTTGTATTTTAGCAAG
>M01075:27:000000000-A4DAU:1:1102:20269:9510 1:N:0:33
AAAGTACACAGTTTGGGTTGCACATTTGATTACCGGATGCGATGGAAGGACCAATACCTGTCTCTGCATTAATACATGCTGCCACGTTAGTTGTATGTGGAATAATATTAGGTAGTTTTGTATTTTGATGTTTTGAATTTTGATTTAGCTATTTTTATAGTATAATTTGTTGAGCAGTTGGAATAATAGTGTTAATGAGTCTATGTGTTTTTTATCGGTATATAGCATTTAGTACAATATGTCAAATAAGTTTTTCATTTTTTTGTCGTCTTTGTTTAGATCTTTATCTAGGCTGTCTATTTTTTTGTTATCATATGTTTTACAAGGCATCATTGTTTATAGTAATAGGAATATGAATACATATATTTTTTGGTTTACAGGATTTAAGATGTTATTTTTTTATATATTTTTGTGGTTGTATTTTAGCAAG
>M01075:27:000000000-A4DAU:1:1102:24791:9533 1:N:0:33
AGAGTACACAGTTTGGGTTACACATTTGATTACCGGATGCGATGGAAGGACCAATACCTGTCTCTGCATTAATACATGCTGCCACGTTAGTTGTATGTGGAATAATATTAGGTAGTTTTGTATTTTGATGTTTTGAATTTTGATTTAGCTATTTTTATAGTATAATTTGTTGAGCAGTTGGAATAATAGTGTTAATGAGTCTATGTGTTTTTTATCGGTATATAGCATTTAGTACAATATGTCAAATAAGTTTTTCATTTTTTTGTTGTCTTTGTTTAGATCTTTATCTAGGCTGTCTATTTTTTTGTTATCATATGTTTTACAAGGCATCATTGTTTATAGTAATAGGAATATGAATACATATATTTTTTGGTTTACAGGATTTAAGATGTTATTTTTTTATATATTTTTGTGGTTGTATTTTAGCAAG
>M01075:27:000000000-A4DAU:1:1102:21912:9604 1:N:0:33
AAAGTACACAGTTTGGGTTACACATTTGATTACCGGATGCGATGGAAGGACCAATACCTGTCTCTGCATTAATACATGCTGCCACGTTAGTTGTATGTGGAATAATATTAGGTAGTTTTGTATTTTGATGTTTTGAATTTTGATTTAGCTATTTTTATAGTATAATTTGTTGAGCAGTTGGAATAATAGTGTTAATGAGTCTATGTGTTTTTTATCGGTATATAGCATTTAGTACAATATGTCAAATAAGTTTTTCATTTTTTTGTTGTCTTTGTTTAGATCTTTATCTAGGCTGTCTATTTTTTTGTTATCATATGTTTTACAAGGCATCATTGTTTATAGTAATAGGAATATGAATACATATATTTTTTGGTTTACAGGATTTAAGATGTTATTTTTTTATATATTTTTGTGGTTGTATTTTAGCAAG
>M01075:27:000000000-A4DAU:1:1102:28097:9768 1:N:0:33
AAAGTACACAGTTTGGGCTACACATTTGATTACCGGATGCGATGGAAGGACCAATACCTGTCTCTGCATTAATACATGCTGCCACGTTAGTTGTATGTGGAATAATATTAGGTAGTTTTGTATTTTGATGTTTTGAATTTTGATTTAGCTATTTTTATAGTATAATTTGTTGAGCAGTTGGAATAATAGTGTTAATGAGTCTATGTGTTTTTTATCGGTATATAGCATTTAGTACAATATGTCAAATAAGTTTTTCATTTTTTTGTTGTCTTTGTTTAGATCTTTATCTAGGCTGTCTATTTTTTTGTTATCATATGTTTTACAAGGCATCATTGTTTATAGTAATAGGAATATGAATACATATATTTTTTGGTTTACAGGATTTAAGATGTTATTTTTTTATATATTTTTGTGGTTGTATTTTAGCAAG
>M01075:27:000000000-A4DAU:1:1102:28074:9770 1:N:0:33
AAAGTACACAGTTTGGGCTACACATTTGATTACCGGATGCGATGGAAGGACCAATACCTGTCTCTGCATTAATACATGCTGCCACGTTAGTTGTATGTGGAATAATATTAGGTAGTTTTGTATTTTGATGTTTTGAATTTTGATTTAGCTATTTTTATAGTATAATTTGTTGAGCAGTTGGAATAATAGTGTTAATGAGTCTATGTGTTTTTTATCGGTATATAGCATTTAGTACAATATGTCAAATAAGTTTTTCATTTTTTTGTTGTCTTTGTTTAGATCTTTATCTAGGCTGTCTATTTTTTTGTTATCATATGTTTTACAAGGCATCATTGTTTATAGTAATAGGAATATGAATACATATATTTTTTGGTTTACAGGATTTAAGATGTTATTTTTTTATATATTTTTGTGGTTGTATTTTAGCAAG
>M01075:27:000000000-A4DAU:1:1102:6836:9875 1:N:0:33
AAAGTACACAGTTTGGATTACACATTTGATTACCGGATGCGATGGAAGGACCAATACCTGTCTCTGCATTAATACATGCTGCCACGTTAGTTGTATGTGGAATAATATTAGGTAGTTTTGTATTTTGATGTTTTGAATTTTGATTTAGCTATTTTTATAGTATAATTTGTTGAGCAGTTGGAATAATAGTGTTAATGAGTCTATGTGTTTTTTATCGGTATATAGCATTTAGTACAATATGTCAAATAAGTTTTTCATTTTTTTGTTGTCTTTGTTTAGATCTTTATCTAGGCTGTCTATTTTTTTGTTATCATATGTTTTACAAGGCATCATTGTTTATAGTAATAGGAATATGAATACATATATTTTTTGGTTTACAGGATTTAAGATGTTATTTTTTTATATATTTTTGTGGTTGTATTTTAGCAAG
>M01075:27:000000000-A4DAU:1:1102:18451:9976 1:N:0:33
AAAGTACACAGTTTGGGTTACACATTTGATTACCGGATGCGATGGAAGGACCAATACCTGTCTCTGCATTAATACATGCTGCCACGTTAGTTGTATGTGGAATAATATTAGGTAGTTTTGTATTTTGATGTTTTGAATTTTGATTTAGCTATTTTTATAGTATAATTTGTTGAGCAGTTGGAATAATAGTGTTAATGAGTCTATGTGTTTTTTATCGGTATATAGCATTTAGTACAATATGTCAAATAAGTTTTTCATTTTTTTGTTGTCTTTGTTTAGATCTTTATCTAGGCTGTCTATTTTTTTGTTATCATATGTTTTACAAGGCATCATTGTTTATAGTAATAGGAATATGAATACATATATTTTTTGGTTTACAGGATTTAAGATGTTATTTTTTTATATATTTTTGTGGTTGTATTTTAGCAAG
>M01075:27:000000000-A4DAU:1:1102:3454:9980 1:N:0:33
AAAGTACACAGTTTGGGTTACACATTTGATTACCGGATGCGATGGAAGGACCAATACCTGTCTCTGCATTAATACATGCTGCCACGTTAGTTGTATGTGGAATAATATTAGGTAGTTTTGTATTTTGATGTTTTGAATTTTGATTTAGCTATTTTTATAGTATAATTTGTTGAGCAGTTGGAATAATAGTGTTAATGAGTCTATGTGTTTTTTATACGGTATATAGCATTTAGTACAATATGTCAAATAAGTTTTTCATTTTTTTGTTGTCTTTGTTTAGATCTTTATCTAGGCTGTCTATTTTTTTGTTATCATATGTTTTACAAGGCATCATTGTTTATAGTAATAGGAATATGAATACATATATTTTTTGGTTTACAGGATTTAAGATGTTATTTTTTTATATATTTTTGTGGTTGTATTTTAGCAA
>M01075:27:000000000-A4DAU:1:1102:9247:9982 1:N:0:33
AGAGTACACAGTTTGGGTTGCACATTTGATTACCGGATGCGATGGAAGGACCAATACCTGTCTCTGCATTAATACATGCTGCCACGTTAGTTGTATGTGGAATAATATTAGGTAGTTTTGTATTTTGATGTTTTGAATTTTGATTTAGCTATTTTTATAGTATAATTTGTTGAGCAGTTGGAATAATAGTGTTAATGAGTCTATGTGTTTTTTATCGGTATATAGCATTTAGTACAATATGTCAAATAAGTTTTTCATTTTTTTGTTGTCTTTGTTTAGATCTTTATCTAGGCTGTCTATTTTTTTGTTATCATATGTTTTACAAGGCATCATTGTTTATAGTAATAGGAATATGAATACATATATTTTTTGGTTTACAGGATTTAAGATGTTATTTTTTTATATATTTTTGTGGTTGTATTTTAGCAAG
>M01075:27:000000000-A4DAU:1:1102:18446:9994 1:N:0:33
AAAGTACACAGTTTGGGTTACACATTTGATTACCGGATGCGATGGAAGGACCAATACCTGTCTCTGCATTAATACATGCTGCCACGTTAGTTGTATGTGGAATAATATTAGGTAGTTTTGTATTTTGATGTTTTGAATTTTGATTTAGCTATTTTTATAGTATAATTTGTTGAGCAGTTGGAATAATAGTGTTAATGAGTCTATGTGTTTTTTATCGGTATATAGCATTTAGTACAATATGTCAAATAAGTTTTTCATTTTTTTGTTGTCTTTGTTTAGATCTTTATCTAGGCTGTCTATTTTTTTGTTATCATATGTTTTACAAGGCATCATTGTTTATAGTAATAGGAATATGAATACATATATTTTTTGGTTTACAGGATTTAAGATGTTATTTTTTTATATATTTTTGTGGTTGTATTTTAGCAAG
>M01075:27:000000000-A4DAU:1:1102:13588:10035 1:N:0:33
AAAGTACACAGTTTGGATTGCACATTTGATTACCGGATGCGATGGAAGGACCAATACCTGTCTCTGCATTAATACATGCTGCCACGTTAGTTGTATGTGGAATAATATTAGGTAGTTTTGTATTTTGATGTTTTGAATTTTGATTTAGCTATTTTTATAGTATAATTTGTTGAGCAGTTGGAATAATAGTGTTAATGAGTCTATGTGTTTTTTATCGGTATATAGCATTTAGTACAATATGTCAAATAAGTTTTTCATTTTTTTGTTGTCTTTGTTTAGATCTTTATCTAGGCTGTCTATTTTTTTGTTATCGTATGTTTTACAAGGCATCATTGTTTATAGTAATAGGAATATGAATACATATATTTTTTGGTTTACAGGATTTAAGATGTTATTTTTTTATATATTTTTGTGGTTGTATCTTAGCAAG
>M01075:27:000000000-A4DAU:1:1102:4111:10051 1:N:0:33
AAAGCACACAGTTTGGATTACACATTTGATTACCGGATGCGATGGAAGGACCAATACCTGTCTCTGCATTAATACATGCTGCCACGTTAGTTGTATGTGGAATAATATTAGGTAGTTTTGTATTTTGATGTTTTGAATTTTGATTTAGCTATTTTTATAGTATAATTTGTTGAGCAGTTGGAATAATAGTGTTAATGAGTCTATGTGTTTTTTATCGGTATATAGCATTTAGTACAATATGTCAAATAAGTTTTTCATTTTTTTGTTGTCTTTGTTTAGATCTTTATCTAGGCTGTCTATTTTTTTGTTATCATATGTTTTACAAGGCATCATTGTTTATAGTAATAGGAATATGAATACATATATTTTTTGGTTTACAGGATTTAAGATGTTATTTTTTTATATATTTTTGTGGTTGTATTTTAGCAAG
>M01075:27:000000000-A4DAU:1:1102:20229:10051 1:N:0:33
AAAGTACACAGTTTGGATTGCACATTTGATTACCGGATGCGATGGAAGGACCAATACCTGTCTCTGCATTAATACATGCTGCCACGTTAGTTGTATGTGGAATAATATTAGGTAGTTTTGTATTTTGATGTTTTGAATTTTGATTTAGCTATTTTTATAGTATAATTTGTTGAGCAGTTGGAATAATAGTGTTAATGAGTCTATGTGTTTTTTATCGGTATATAGCATTTAGTACAATATGTCAAATAAGTTTTTCATTTTTTTGTTGTCTTTATTTAGATCTTTATCTAGGCTGTCTATTTTTTTGTTATCATATGTTTTACAAGGCATCATTGTTTATAGTAATAGGAATATGAGTACATATATTTTTTGGTTTACAGGATTTAAGATGTTATTTTTTTATATATTTTTGTGGTTGTATTTTAGCAAG
>M01075:27:000000000-A4DAU:1:1102:4128:10054 1:N:0:33
AAAGTACACAGTTTGGATTACACATTTGATTACCGGATGCGATGGAAGGACCAATACCTGTCTCTGCATTAATACATGCTGCCACGTTAGTTGTATGTGGAATAATATTAGGTAGTTTTGTATTTTGATGTTTTGAATTTTGATTTAGCTATTTTTATAGTATAATTTGTTGAGCAGTTGGAATAATAGTGTTAATGAGTCTATGTGTTTTTTATCGGTATATAGCATTTAGTACAATATGTCAAATAAGTTTTTCATTTTTTTGTTGTCTTTGTTTAGATCTTTATCTAGGCTGTCTATTTTTTTGTTATCATATGTTTTACAAGGCATCATTGTTTATAGTAATAGGAATATGAATACATATATTTTTTGGTTTACAGGATTTAAGATGTTATTTTTTTATATATTTTTGTGGTTGTATTTTAGCAAG
>M01075:27:000000000-A4DAU:1:1102:7839:10058 1:N:0:33
AAAGTACACAGTTTGGGTTGCACATTTGATTACCGGATGCGATGGAAGGACCAATACCTGTCTCTGCATTAATACATGCTGCCACGTTAGTTGTATGTGGAATAATATTAGGTAGTTTTGTATTTTGATGTTTTGAATTTTGATTTAGCTATTTTTATAGTATAATTTGTTGAGCAGTTGGAATAATAGTGTTAATGAGTCTATGTGTTTTTTATCGGTATATAGCATTTAGTACAATATGTCAAATAAGTTTTTCATTTTTTTGTTGTCTTTGTTTAGATCTTTATCTAGGCTGTCTATTTTTTTGTTATCATATGTTTTACAAGGCATCATTGTTTATAGTAATAGGAATATGAATACATATATCTTTTGGTTTACAGGATTTAAGATGTTATTTTTTTATATATTTTTGTGGTTGTATTTTAGCAAG
>M01075:27:000000000-A4DAU:1:1102:24145:10062 1:N:0:33
AGAGTACACAGTTTGGATTACACATTTGATTACCGGATGCGATGGAAGGACCAATACCTGTCTCTGCATTGATACATGCTGCCACGTTAGTTGTATGTGGAATAATATCAGGTAGTTTTGTATTTTGATGTTTCGAATTTTGATTTAGCTATTTTTATAGTATAATCTGTTGAGCAGTTGGAATAATAGTGTTAATGAGTCTATGTGTTTTTTATCGGTATATAGCATTTAGTACAATATGTCAAATAAGTTTTTCATTTTTTTGTTGTCTTTGTTTAGATCTTTATCTAGGCTGTCTATTTTTTTGTTATCATATGTTTTACAAGGCATCATTGTTTATAGTAATAGGAATATGAATACATATATTTTTTGGTTTACAGGATTTAAGATGTTATTTTTTTATATATTTTTGTGGTTGTATTTTAGCAAG
>M01075:27:000000000-A4DAU:1:1102:9761:10078 1:N:0:33
AGAGTACACAGTTTGGATTACACATTTGATTACCGGATGCGATGGAAGGACCAATACCTGTCTCTGCATTAATACATGCTGCCACGTTAGTTGTATGTGGAATAATATTAGGTAGTTTTGTATTTTGATGTTTTGAATTTTGATTTAGCTATTTTTATAGTATAATTTGTTGAGCAGTTGGAATAATAGTGTTAATGAGTCTATGTGTTTTTTATCGGTATATAGCATTTAGTACAATATGTCAAATAAGTTTTTCATTTTTTTGTTGTCTTTGTTTAGATCTTTATCTAGGCTGTCTATTTTTTTGTTATCATATGTTTTACAAGGCATCATTGTTTATAGTAATAGGAATATGAATACATATATTTTTTGGATTACAGGATTTAAGATGTTATTTTTTTATATATTTTTGTGGTTGTATTTTAGCAGG
>M01075:27:000000000-A4DAU:1:1102:22863:10101 1:N:0:33
AAAGTACACAGTTTGGATTACACATTTGATTACCAGATGCGATGGAAGGACCAATACCTGTCTCTGCATTAATACATGCTGCCACGTTAGTTGTATGTGGAATAATATTAGGTAGTTTTGTATTTTGATGTTTTGAATTTTGATTTAGCTATTTTTATAGTATAATTTGTTGAGCAGTTGGAATAATAGTGTTAATGAGTCTATGTGTTTTTTATCGGTATATAGCATTTAGTACAATATGTCAAATAAGTTTTTCATTTTTTTGTTGTCTTTGTTTAGATCTTTATCTAGGCTGTCTATTTTTTTGTTATCATATGTTTTACAAGGCATCATTGTTTATAGTAATAGGAATATGAATACATATATTTTTTGGTTTACAGGATTTAAGATGTTATTTTTTTATATATTTTTGTGGTTGTATTTTAGCAAG
>M01075:27:000000000-A4DAU:1:1102:28293:10175 1:N:0:33
AGAGTACACAGTTTGGGTTACACATTTGATTACCGGATGCGATGGAAGGACCAATACCTGTCTCTGCATTAATACATGCTGCCACGTTAGTTGTATGTGGAATAATATTAGGTAGTTTTGTATTTTGATGTTTTGAATTTTGATTTAGCTATTTTTATAGTATAATTTGTTGAGCAGTTGGAATAATAGTGTTAATGAGTCTATGTGTTTTTTATCGGTATATAGCATTTAGTACAATATGTCAAATAAGTTTTTCATTTTTTTGTTGTCTTTGTTTAGATCTTTATCTAGGCTGTCTATTTTTTTGTTATCATATGTTTTACAAGGCATCATTGTTTATAGTAATAGGAATATGAATACATATATTTTTTGGTTTACAGGACTTAAGATGTTATTTTTTTATATATTTTTGTGGTTGTATCTTAGCAAG
>M01075:27:000000000-A4DAU:1:1102:20661:10285 1:N:0:33
AGAGTACACAGTTTGGATTACACATTTGATTACCGGATGCGATGGAAGGACCAATACCTGTCTCTGCATTAATACATGCTGCCACGTTAGTTGTATGTGGAATAATATTAGGTAGTTTTGTATTTTGATGTTTTGAATTTTGATTTAGCTATTTTTATAGTATAATTTGTTGAGCAGTTGGAATAATAGTGTTAATGAGTCTATGTGTTTTTTATCGGTATATAGCATTTAGTACAATATGTCAAATAAGTTTTTCATTTTTTTGTTGTCTTTGTTTAGATCTTTATCTAGGCTGTCTATTTTTTTGTTATCATATGTTTTACAAGGCATCATTGTTTATAGTAATAGGAATATGAATACATATATTTTTTGGTTTACAGGATTTAAGATGTTATTTTTTTATATATTTTTGTGGTTGTATTTTAGCAAG
>M01075:27:000000000-A4DAU:1:1102:18628:10490 1:N:0:33
AAAGTACACAGTTTGGGTTACACATTTGATTACCGGATGCGATGGAAGGACCAATACCTGTCTCTGCATTAATACATGCTGCCACGTTAGTTGTATGTGGAATAATATTAGGTAGTTTTGTATTTTGATGTTTTGAATTTTGATTTAGCTATTTTTATAGTATAATTTGTTGAGCAGTTGGAATAATAGTATTAATGAGTCTATGTGTTTTTTATCGGTATATAGCATTTAGTACAATATGTCAAATAAGTTTTTCATTTTTTTGTTGTCTTTGTTTAGATCTTTATCTAGGCTGTCTATTTTTTTGTTATCATATGTTTTACAAGGCATCATTGTTTATAGTAATAGGAATATGAATACATATATTTTTTGGTTTACGGGATTTAAGATGTTATTTTTTTATATATTTTTGTGGTTGTATTTTAGCAAG
>M01075:27:000000000-A4DAU:1:1102:22256:10594 1:N:0:33
AGAGTACACAGTTTGGGTTGCACATTTGATTACCGGATGCGATGGAAGGACCAATACCTGTCTCTGCATTAATACATGCTGCCACGTTAGTTGTATGTGGAATAATATTAGGTAGTTTTGTATTTTGATGTTTTGAATTTTGATTTAGCTATTTTTATAGTATAATTTGTTGAGCAGTTGGAATAATAGTGTTAATGAGTCTATGTGTTTTTTATCGGTATATAGCATTTAGTACAATATGTCAAATAAGTTTTTCATTTTTTTGTTGTCTTTGTTTAGATCTTTATCTAGGCTGTCTATTTTTTTGTTATCATATGTTTTACAAGGCATCATTGTTTATAGTAATAGGAATATGAATACATATATTTTTTGGTTTACAGGATTTAAGATGTTATTTTTTTATATATTTTTGTGGTTGTGTTTTAGCAAG
>M01075:27:000000000-A4DAU:1:1102:10491:10664 1:N:0:33
AGAGTACACAGTTTGGGTTACACATTTGATTACCGGATGCGATGGAAGGACCAATACCTGTCTCTGCATTAATACATGCTGCCACGTTAGTTGTATGTGGAATAATATTAGGTAGTTTTGTATTTTGATGTTTTGAATTTTGATTTAGCTATTTTTATAGTATAATTTGTTGAGCAGTTGGAATAATAGTGTTAATGAGTCTATGTGTTTTTTATCGGTATATAGCATTTAGTACAATATGTCAAATAAGTTTTTCATTTTTTTGTTGTCTTTGTTTAGATCTTTGTCTAGGCTGTCTATTTTTTTGTTATCATATGTTTTACAAGGCATCATTGTTTATAGTAATAGGAATATGAATACATATATTTTTTGGTTTACAGGATTTAAGATGTTATTTTTTTATATATTTTTGTGGTTGTATTTTAGCAAG
>M01075:27:000000000-A4DAU:1:1102:14338:10706 1:N:0:33
AAAGTACACAGTTTGGATTGCACATTTGATTACCGGATGCGATGGAAGGACCAATACCTGTCTCTGCATTAATACATGCTGCCACGTTAGTTGTATGTGGAATAATATTAGGTAGTTTTGTATTTTGATGTTTTGAATTTTGATTTAGCTATTTTTATAGTATAATTTGTTGAGCAGTTGGAATAATAGTGTTAATGAGTCTATGTGTTTTTTATACGGTATATAGCATTTAGTACAATATGTCAAATAAGTTTTTCATTTTTTTGTTGTCTTTGTTTAGATCTTTATCTAGGCTGTCTATTTTTTTGTTATCATATGTTTTACAAGGCATCATTGTTTATAGTAATAGGAATATGAATACATATATTTTTTGGTTTACAGGATTTAAGATGTTATTTTTTTATATATTTTTGTGTTGTATCTTAGCAAG
>M01075:27:000000000-A4DAU:1:1102:25282:10714 1:N:0:33
AAAGTACACAGTTTGGATTACACATTTGATTACCGGATGCGATGGAAGGACCAATACCTGTCTCTGCATTAATACATGCTGCCACGTTAGTTGTATGTGGAATAATATTAGGTAGTTTTGTATTTTGATGTTTTGAATTTTGATTTAGCTATTTTTATAGTATAATTTGTTGAGCAGTTGGAATAATAGTGTTAATGAGTCTATGTGTTTTTTATCGGTATATAGCATTTAGTACAATATGTCAAATAAGTTTTTCATTTTTTTGTTGTCTTTGTTTAGATCTTTATCTAGGCTGTCTATTTTTTTGTTATCATATGTTTTACAAGGCATCATTGTTTATAGTAATAGGAATATGAATACATATATTTTTTGGTTTACAGGATTTAAGATGTTATTTTTTTATATATTTTTGTGGTTGTATTTTAGCAAG
>M01075:27:000000000-A4DAU:1:1102:20882:10737 1:N:0:33
AGAGTACACAGTTTGGATTGCACATTTGATTACCGGATGCGATGGAAGGACCAATACCTGTCTCTGCATTAATACATGCTGCCACGTTAGTTGTATGTGGAATAATATTAGGTAGTTTTGTATTTTGATGTTTTGAATTTTGATTTAGCTATTTTTATAGTATAATTTGTTGAGCAGTTGGAATAATAGTGTTAATGAGTCTATGTGTTTTTTATCGGTATATAGCATTTAGTACAATATGTCAAATAAGTTTTTCATTTTTTTGTTGTCTTTGTTTAGATCTTTATCTAGGCTGTCTATTTTTTTGTTATCATATGTTTTACAAGGCATCATTGTTTATAGTAATAGGAATATGAATACATATATTTCTTGGTTTACAGGATTTAAGATGTTATTTTTTTATATATTTTTGTGGTTGTATTTTAGCAAG
>M01075:27:000000000-A4DAU:1:1102:26092:10743 1:N:0:33
AAAGTACACAGTTTGGATTACACATTTGATTACCGGATGCGATGGAAGGACCAATACCTGTCTCTGCATTAATACATGCTGCCACGTTAGTTGTATGTGGAATAATATTAGGTAGTTTTGTATTTTGATGTTTTGAATTTTGATTTAGCTATTTTTATAGTATAATTTGTTGAGCAGTTGGAATAATAGTGTTAATGAGTCTATGTGTTTTTTATCGGTATATAGCATTTAGTACAATATGTCAAATAAGTTTTTCATTTTTTTGTTGTCTTTGTTTAGATCTTTATCTAGGCTGTCTATTTTTTTGTTATCATATGTTTTACAAGGCATCATTGTTTATAGTAATAGGAATATGAATACATATATTTTTTGGTTTACAGGATTTAAGATGTTATTTTTTTATATATTTTTGTGGTTGTATCTTAGCAAG
>M01075:27:000000000-A4DAU:1:1102:5097:10778 1:N:0:33
AGAGTACACAGTTTGGATTGCACATTTGATTACCGGATGCGATGGAAGGACCAATACCTGTCTCTGCATTAATACATGCTGCCACGTTAGTTGTATGTGGAATAATATTAGGTAGTTTTGTATTTTGATGTTTTGAATTTTGATTTAGCTATTTTTATAGTATAATTTGTTGAGCAGTTGGAATAATAGTGTTAATGAGTCTATGTGTTTTTTATCGGTATATAGCATTTAGTACAATATGTCAAATAAGTTTTTCATTTTTTTGTTGTCTTTGTTTAGATCTTTATCTAGGCTGTCTATTTTTTTGTTATCATATGTTTTACAAGGCATCATTGTTTATAGTAATAGGAATATGAATACATATATTTTTTGGTTTACAGGATTTAAGATGTTATTTTTTTATATATTTTTGTGGTTGTATTTTAGCAAG
>M01075:27:000000000-A4DAU:1:1102:10989:10893 1:N:0:33
AAAGTACACAGTTTGGATTACACATTTGATTACCGGATGCGATGGAAGGACCAATACCTGTCTCTGCATTAATACATGCTGCCACGTTAGTTGTATGTGGAATAATATTAGGTAGTTTTGTATTTTGATGTTTTGAATTTTGATTTAGCTATTTTTATAGTATAATTTGTTGAGCAGTTGGAATAATAGTGTTAATGAGTCTATGTGTTTTTTATCGGTATATAGCATTTAGTACAATATGTCAAATAAGTTTTTCATTTTTTTGTTGTCTTTGTTTAGATCTTTATCTAGGCTGTCTATTTTTTTGTTATCATATGTTTTACAAGGCATCATTGTTTATAGTAATAGGAATATGAATACATATATTTTTTGGTTTACAGGATTTAAGATGTTATTTTTTTATATATTTTTGTGGTTGTATTTTGGCAAG
>M01075:27:000000000-A4DAU:1:1102:11008:10896 1:N:0:33
AAAGTACACAGTTTGGATTACACATTTGATTACCGGATGCGATGGAAGGACCAATACCTGTCTCTGCATTAATACATGCTGCCACGTTAGTTGTATGTGGAATAATATTAGGTAGTTTTGTATTTTGATGTTTTGAATTTTGATTTAGCTATTTTTATAGTATAATTTGTTGAGCAGTTGGAATAATAGTGTTAATGAGTCTATGTGTTTTTTATCGGTATATAGCATTTAGTACAATATGTCAAATAAGTTTTTCATTTTTTTGTTGTCTTTGTTTAGATCTTTATCTAGGCTGTCTATTTTTTTGTTATCATATGTTTTACAAGGCATCATTGTTTATAGTAATAGGAATATGAATACATATATTTTTTGGTTTACAGGATTTAAGATGTTATTTTTTTATATATTTTTGTGGTTGTATTTTGGCAAG
>M01075:27:000000000-A4DAU:1:1102:24947:10963 1:N:0:33
AGAGTACACAGTTTGGGTTACACATTTGATTACCGGATGCGATGGAAGGACCAATACCTGTCTCTGCATTAATACATGCTGCCACGTTAGTTGTATGTGGAATAATATTAGGTAGTTTTGTATTTTGATGTTTTGAATTTTGATTTAGCTATTTTTATAGTATAATTTGTTGAGCAGTTGGAATAATAGTGTTAATGAGTCTATGTGTTTTTTATACGGTATATAGCATTTAGTACAATATGTCAAATAAGTTTTTCATTTTTTGTTGTCTTTGTTTAGATCTTTATCTAGGCTGTCTATTTTTTTGTTATCATATGTTTTACAAGGCATCATTGTTTATAGTAATAGGAATATGAATACATATATTTTTTGGTTTACAGGATTTAAGATGTTATTTTTTTATATATTTTTGTGGTTGTATCTTAGCAAG
>M01075:27:000000000-A4DAU:1:1102:25406:10963 1:N:0:33
AAAGTACACAGTTTGGATTACACATTTGATTACCGGATGCGATGGAAGGACCAATACCTGTCTCTGCATTAATACATGCTGCCACGTTAGTTGTATGTGGAATAATATTAGGTAGTTTTGTATTTTGATGTTTTGAATTTTGATTTAGCTATTTTTATAGTATAATTTGTTGAGCAGTTGGAATAATAGTGTTAATGAGTCTATGTGTTTTTTATCGGTATATAGCATTTAGTACAATATGTCAAATAAGTTTTTCATTTTTTTGTTGTCTTTGTTTAGATCTTTATCTAGGCTGTCTATTTTTTTGTTATCATATGTTTTACAAGGCATCATTGTTTATAGTAATAGGAATATGAATACATATATTTTTTGGTTTACAGGATTTAAGATGTTATTTTTTTATATATTTTTGTGGTTGTATCTTAGCAAG
>M01075:27:000000000-A4DAU:1:1102:16953:10971 1:N:0:33
AAAGTACACAGTTTGGGTTGCACATTTGATTACCGGATGCGATGGAAGGACCAATATCTGTCTCTGCATTAATACATGCTGCCACGTTAGTTGTATGTGGAATAATATTAGGTAGTTTTGTATTTTGATGTTTTGAATTTTGATTTAGCTATTTTTATAGTATAATTTGTTGAGCAGTTGGAATAATAGTGTTAATGAGTCTATGTGTTTTTTATCGGTATATAGCATTTAGTACAATATGTCAAATAAGTTTTTCATTTTTTTGTTGTCTTTGTTTAGATCTTTATCTAGGCTGTCTATTTTTTTGTTATCATATGTTTTACAAGGCATCATTGTTTATAGTAATAGGAATATGAATACATATATTTTTTGGTTTACAGGATTTAAGATGTTATTTTTTTATATATTTTTGTGGTTGTATTTTAGCAAG
>M01075:27:000000000-A4DAU:1:1102:3433:10990 1:N:0:33
AAAGTACACAGTTTGGATTACATATTTGATTACCGGATGCGATGGAAGGACCAATACCTGTCTCTGCATTAATACATGCTGCCACGTTAGTTGTATGTGGAATAATATTAGGTAGTTTTGTATTTTGATGTTTTGAATTTTGATTTAGCTATTTTTATAGTATAATTTGTTGAGCAGTTGGAATAATAGTGTTAATGAGTCTATGTGTTTTTTATCGGTATATAGCATTTAGTACAATATGTCAAATAAGTTTTTCATTTTTTTGTTGTCTTTGTTTAGATCTTTATCTAGGCTGTCTATTTTTTTGTTATCATATGTTTTACAAGGCATCATTGTTTATAGTAATAGGAATATGAATACATATATTTTTTGGTTTACAGGATTTAAGATGTTATTTTTTTATATATTTTTGTGGTTGTATTTTAGCAAG
>M01075:27:000000000-A4DAU:1:1102:9446:10992 1:N:0:33
AAAGTACACAGTTTGGGTTACACATTTGATTACCGGATGCGATGGAAGGACCAATACCTGTCTCTGCATTAATACATGCTGCCACGTTAGTTGTATGTGGAATAATATTAGGTAGTTTTGTATTTTGATGTTTTGAATTTTGATTTAGCTATTTTTATAGTATAATTTGTTGAGCAGTTGGAATAATAGTGTTAATGAGTCTATGTGTTTTTTATCGGTATATAGCATTTAGTACAATATGTCAAATAAGTTTTTCATTTTTTTGTTGTCTTTGTTTAGATCTTTATCTAGGCTGTCTATTTTTTTGTTATCATATGTTTTACAAGGCATCATTGTTTATAGTAATAGGAATACGAATACATATATTTTTTGGTTTACAGGATTTAAGATGTTATTTTTTTATATATTTTTGTGGTTGTATCTTGGCAAG
>M01075:27:000000000-A4DAU:1:1102:3453:10992 1:N:0:33
AAAGTACACAGTTTGGATTACATATTTGATTACCGGATGCGATGGAAGGACCAATACCTGTCTCTGCATTAATACATGCTGCCACGTTAGTTGTATGTGGAATAATATTAGGTAGTTTTGTATTTTGATGTTTTGAATTTTGATTTAGCTATTTTTATAGTATAATTTGTTGAGCAGTTGGAATAATAGTGTTAATGAGTCTATGTGTTTTTTATCGGTATATAGCATTTAGTACAATATGTCAAATAAGTTTTTCATTTTTTTGTTGTCTTTGTTTAGATCTTTATCTAGGCTGTCTATTTTTTTGTTATCATATGTTTTACAAGGCATCATTGTTTATAGTAATAGGAATATGAATACATATATTTTTTGGTTTACAGGATTTAAGATGTTATTTTTTTATATATTTTTGTGGTTGTATTTTAGCAAG
>M01075:27:000000000-A4DAU:1:1102:23226:11022 1:N:0:33
AGAGTACACAGTTTGGGTTACATATTTGATTACCGGATGCGATGGAAGGACCAATACCTGTCTCTGCATTAATACATGCTGCCACGTTAGTTGTATGTGGAATAATATTAGGTAGTTTTGTATTTTGATGTTTTGAATTTTGATTTAGCTATTTTTATAGTATAATTTGTTGAGCAGTTGGAATAATAGTGTTAATGAGTCTATGTGTTTTTTATCGGTATATAGCATTTAGTACAATATGTCAAATAAGTTTTTCATTTTTTTGTTGTCTTTGTTTAGATCTTTATCTAGGCTGTCTATTTTTTTGTTATCATATGTTTTACAAGGCATCATTGTTTATAGTAATAGGAATATGAATACATATATTTTTTGGTTTACAGGATTTAAGATGCTATTTTTTTATATATTTCTGTGGTTGTATTTTAGCAAG
>M01075:27:000000000-A4DAU:1:1102:11499:11034 1:N:0:33
AAAGTACACAGTTTGGGTTGCACATTTGATTACCGGATGCGATGGAAGGACCAATACCTGTCTCTGCATTAATACATGCTGCCACGTTAGTTGTATGTGGAATAATATTAGGTAGTTTTGTATTTTGATGTTTTGAATTTTGATTTAGCTATTTTTATAGTATAATTTGTTGAGCAGTTGGAATAATAGTGTTAATGAGCCTATGTGTTTTTTATCGGTATATAGCATTTAGTACAATATGTCAAATAAGTTTTTCATTTTTTTGTTGTCTTTGTTTAGATCTTTATCTAGGCTGTCTATTTTTTTGTTATCATATGTTTTACAAGGCATCATTGTTTATAGTAATAGGAATATGAATACATATATTTTTTGGTTTACAGGATTTAAGATGTTATTTTTTTATATATTTTTGTGGTTGTATTTTAGCAAG
>M01075:27:000000000-A4DAU:1:1102:13961:11178 1:N:0:33
AAAGTACACAGTTTGGGTTGCATATTTGATTACCGGATGCGATGGAAGGACCAATACCTGCCTCTGCATTAATACATGCTGCCACGTTAGTTGTATGTGGAATAATATTAGGTAGTTTTGTATTTTGATGTTTTGAATTTTGATTTAGCTATTTTTATAGTATAATTTGTTGAGCAGTTGGAATAATAGTGTTAATGAGTCTATGTGTTTTTTATCGGTATATAGCATTTAGTACAATATGTCAAATAAGTTTTTCATTTTTTTGTTGTCTTTGTTTAGATCTTTATCTAGGCTGTCTATTTTTTTGTTATCATATGTTTTACAAGGCATCATTGTTTATAGTAATAGGAATATGAATACATATATTTTTTGGTTTACAGGATTTAAGATGTTATTTTTTTATATATTTTTGTGGTTGTATCTTAGCAAG
>M01075:27:000000000-A4DAU:1:1102:17809:11191 1:N:0:33
AGAGTACACAGTTTGGATTGCACATTTGATTACCGGATGCGATGGAAGGACCAATACCTGTCTCTGCATTAATACATGCTGCCACGTTAGTTGTATGTGGAATAATATTAGGTAGTTTTGTATTTTGATGTTTTGAATTTTGATTTAGCTATTTTTATAGTATAATTTGTTGAGCAGTTGGAATAATAGTGTTAATGAGTCTATGTGTTTTTTATCGGCATATAGCATTTAGTACAATATGTCAAATAAGTTTTTCATTTTTTTGTTGTCTTTGTTTAGATCTTTATCTAGGCTGTCTATTTTTTTGTTATCATATGTTTTACAAGGCATCATTGTTTATAGTAATAGGAATATGAATACATATATTTTTTGGTTTACAGGATTTAAGATGTTATTTTTTTATATATTTTTGTGGTTGTATTTTAGCAAG
>M01075:27:000000000-A4DAU:1:1102:28497:11229 1:N:0:33
AGAGTACACAGTTTGGGTTGCACATTTGATTACCGGATGCGATGGAAGGACCAATACCTGTCTCTGCATTAATACATGCTGCCACGTTAGTTGTATGTGGAATAATATTAGGTAGTTTTGTATTTTGATGTTTTGAATTTTGATTTAGCTATTTCTATAGTATAATTTGTTGAGCAGTTGGAATAATAGTGTTAATGAGTCTATGTGTTTTTTATCGGTATATAGCATTTAGTACAATATGTCAAATAAGTTTTTCATTTTTTTGTTGTCTTTGTTTAGATCTTTATCTAGGCTGTCTATTTTTTTGTTATCATATGTTTTACAAGGCATCATTGTTTATAGTAATAGGAATATGAATACATATATTTTTTGGTTTACAGGATTTAAGATGTTATTTTTTTATATATTTTTGTGGTTGTATTTTAGCAAG
>M01075:27:000000000-A4DAU:1:1102:28479:11233 1:N:0:33
AGAGTACACAGTTTGGGTTGCACATTTGATTACCGGATGCGATGGAAGGACCAATACCTGTCTCTGCATTAATACATGCTGCCACGTTAGTTGTATGTGGAATAATATTAGGTAGTTTTGTATTTTGATGTTTTGAATTTTGATTTAGCTATTTCTATAGTATAATTTGTTGAGCAGTTGGAATAATAGTGTTAATGAGTCTATGTGTTTTTTATCGGTATATAGCATTTAGTACAATATGTCAAATAAGTTTTTCATTTTTTTGTTGTCTTTGTTTAGATCTTTATCTAGGCTGTCTATTTTTTTGTTATCATATGTTTTACAAGGCATCATTGTTTATAGTAATAGGAATATGAATACATATATTTTTTGGTTTACAGGATTTAAGATGTTATTTTTTTATATATTTTTGTGGTTGTATTTTAGCAAG
>M01075:27:000000000-A4DAU:1:1102:8191:11242 1:N:0:33
AGAGTACACAGTTTGGGTTGCACATTTGATTACCGGATGCGATGGAAGGACCAATACCTGTCTCTGCATTAATACATGCTGCCACGTTAGTTGTATGTGGAATAATATTAGGTAGTTTTGTATTTTGATGTTTTGAATTTTGATTTAGCTATTTTTATAGTATAATTTGTTGAGCAGTTGGAATAATAGTGTTAATGAGTCTATGTGTTTTTTATCGGTATATAGCATTTAGTACAATATGTCAAATAAGTTTTTCATTTTTTTGTTGTCTTTGTTTAGATCTTTATCTAGGCTGTCTATTTTTTTGTTATCATATGTTTTACAAGGCATCATTGTTTATAGTAATAGGAATATGAATACATATATTTTTTGGTTTACAGGATTTAAGATGTTATTTTTTTATATATTTTTGTGGTTGTATCTTGGCAAG
>M01075:27:000000000-A4DAU:1:1102:24884:11307 1:N:0:33
AAAGTACACAGTTTGGGTTACACATTTGATTACCGGATGCGATGGAAGGACCAATACCTGTCTCTGCATTAATACATGCTGCCACGTTAGTTGTATGTGGAATAATATTAGGTAGTTTTGTATTTTGATGTTTTGAATTTTGATTTAGCTATTTTTATAGTATAATTTGTTGAGCAGTTGGAATAATAGTGTTAATGAGTCTATGTGTTTTTTATCGGTATATAGCATTTAGTACAATATGTCAAATAAGTTTTCCATTTTTTTGTTGTCTTTGTTTAGATCTTTATCTAGGCTGTCTATTTTTTTGTTATCATATGTTTTACAAGGCATCATTGTTTATAGTAATAGGAATATGAATACATATATTTTTTGGTTTACAGGATTTAAGATGTTATTTTTTTATATATTTTTGTGGTTGTATCTTAGCAAG
>M01075:27:000000000-A4DAU:1:1102:9264:11736 1:N:0:33
AGAGTACACAGTTTGGATTACACATTTGATTACCGGATGCGATGGAAGGACCAATACCTGTCTCTGCATTAATACATGCTGCCACATTAGTTGTATGTGGAATAATATTAGGTAGTTTTGTATTTTGATGTTTTGAATTTTGATTTAGCTATTTTTATAGTATAATTTGTTGAGCAGTTGGAATAATAGTGTTAATGAGTCTATGTGTTTTTTATAACGGTATATAGCATTTAGTACAATATGTCAAATAAGTTTTTCATTTTTTTGTTGTCTTTGTTTAGATCTTTATCTAGGCTGTCTATTTTTTGTTATCATATGTTTTACAAGGCATCATTGTTTATAGTAATAGGAATATGAATACATATATTTTTTGGTTTACAGGATTTAAGATGTCATTTTTTATATATTTTTGTGGTTGTATCTTAGCAAG
>M01075:27:000000000-A4DAU:1:1102:10948:11855 1:N:0:33
AGAGTACACAGTTTGGGTTGCATATTTGATTACCGGATGCGATGGAAGGACCAATACCTGTCTCTGCATTAATACATGCTGCCACGTTAGTTGTATGTGGAATAATATTAGGTAGTTTTGTATTTTGATGTTTTGAATTTTGATTTAGCTATTTTTATAGTATAATTTGTTGAGCAGTTGGAATAATAGTGTTAATGAGTCTATGTGTTTTTTATCGGTATATAGCATTTAGTACAATATGTCAAATAAGTTTTTCATTTTTTTGTTGTCTTTGTTTAGATCTTTATCTAGGCTGTCTATTTTTTTGTTATCATATGTTTTACAAGGCATCATTGTTTATAGTAATAGGAATATGAATACATATATTTTTTGGTTTACAGGATTTAAGATGTTATTTTTTTATATATTTTTGTGGTTGTATTTTAGCAAG
>M01075:27:000000000-A4DAU:1:1102:4407:11860 1:N:0:33
AGAGTACACAGTTTGGATTACACATTTGAGTACCGGATGCGATGGAAGGACCAATACCTGTCTCTGCATTAATACATGCTGCCACGTTAGTTGTATGTGGAATAATATTAGGTAGTTTTGTATTTTGATGTTTTGAATTTTGATTTAGCTATTTTTATAGTATAATTTGTTGAGCAGTTGGAATAATAGTGTTAATGAGTCTATGTGTTTTTTATCGGTATATAGCATTTAGTACAATATGTCAAATAAGTTTTTCATTTTTTTGTTGTCTTTGTTTAGATCTTTATCTAGGCTGTCTATTTTTTTGTTATCATATGTTTTACAAGGCATCATTGTTTATAGTAATAGGAATATGAATACATATATTTTTTGGTTTACAGGATTTAAGATGTTATTTTTTTATATATTTTTGTGGTTGTATCTTGGCAAG
>M01075:27:000000000-A4DAU:1:1102:4389:11864 1:N:0:33
AGAGTACACAGTTTGGATTACACATTTGAGTACCGGATGCGATGGAAGGACCAATACCTGTCTCTGCATTAATACATGCTGCCACGTTAGTTGTATGTGGAATAATATTAGGTAGTTTTGTATTTTGATGTTTTGAATTTTGATTTAGCTATTTTTATAGTATAATTTGTTGAGCAGTTGGAATAATAGTGTTAATGAGTCTATGTGTTTTTTATCGGTATATAGCATTTAGTACAATATGTCAAATAAGTTTTTCATTTTTTTGTTGTCTTTGTTTAGATCTTTATCTAGGCTGTCTATTTTTTTGTTATCATATGTTTTACAAGGCATCATTGTTTATAGTAATAGGAATATGAATACATATATTTTTTGGTTTACAGGATTTAAGATGTTATTTTTTTATATATTTTTGTGGTTGTATCTTGGCAAG
>M01075:27:000000000-A4DAU:1:1102:10932:11865 1:N:0:33
AGAGTACACAGTTTGGGTTGCATATTTGATTACCGGATGCGATGGAAGGACCAATACCTGTCTCTGCATTAATACATGCTGCCACGTTAGTTGTATGTGGAATAATATTAGGTAGTTTTGTATTTTGATGTTTTGAATTTTGATTTAGCTATTTTTATAGTATAATTTGTTGAGCAGTTGGAATAATAGTGTTAATGAGTCTATGTGTTTTTTATCGGTATATAGCATTTAGTACAATATGTCAAATAAGTTTTTCATTTTTTTGTTGTCTTTGTTTAGATCTTTATCTAGGCTGTCTATTTTTTTGTTATCATATGTTTTACAAGGCATCATTGTTTATAGTAATAGGAATATGAATACATATATTTTTTGGTTTACAGGATTTAAGATGTTATTTTTTTATATATTTTTGTGGTTGTATTTTAGCAAG
>M01075:27:000000000-A4DAU:1:1102:4400:11880 1:N:0:33
AGAGTACACAGTTTGGATTACACATTTGAGTACCGGATGCGATGGAAGGACCAATACCTGTCTCTGCATTAATACATGCTGCCACGTTAGTTGTATGTGGAATAATATTAGGTAGTTTTGTATTTTGATGTTTTGAATTTTGATTTAGCTATTTTTATAGTATAATTTGTTGAGCAGTTGGAATAATAGTGTTAATGAGTCTATGTGTTTTTTATCGGTATATAGCATTTAGTACAATATGTCAAATAAGTTTTTCATTTTTTTGTTGTCTTTGTTTAGATCTTTATCTAGGCTGTCTATTTTTTTGTTATCATATGTTTTACAAGGCATCATTGTTTATAGTAATAGGAATATGAATACATATATTTTTTGGTTTACAGGATTTAAGATGTTATTTTTTTATATATTTTTGTGGTTGTATCTTGGCAAG
>M01075:27:000000000-A4DAU:1:1102:28913:11911 1:N:0:33
AGAGTACACAGTTTGGATTACACATTTGATTACCGGATGCGATGGAAGGACCAATACCTGTCTCTGCATTAATACATGCTGCCACGTTAGTTGTATGTGGAATAATATTAGGTAGTTTTGTATTTTGATGTTTTGAATTTTGATTTAGCTATTTTTATAGTATAATTTGTTGAGCAGTTGGAATAATAGTGTTAATGAGTCTATGTGTTTTTTATCGGTATATAGCATTTAGTACAATATGTCAAATAAGTTTTTCATTTTTTTGTTGTCTTTGTTTAGATCTTTATCTAGGCTGTCTATTTTTTTGTTATCATATGTTTTACAAGGCATCATTGTTTATAGTAATAGGAATATGAATACATATATTTTTTGGTTTACAGGATTTAAGATGTTATTTTTTTATATATTTTTGTGGTTGTATTTTAGCAAG
>M01075:27:000000000-A4DAU:1:1102:7732:12115 1:N:0:33
AGAGTACACAGTTTGGGTTGCACATTTGATTACCGGATGCGATGGAAGGACCAATACCTGTCTCTGCATTAATACATGCTGCCACGTTAGTTGTATGTGGAATAATATTAGGTAGTTTTGTATTTTGATGTTTTGAATTTTGATTTAGCTATTTTTATAGTATAATTTGTTGAGCAGTTGGAATAATAGTGTTAATGAGTCTATGTGTTTTTTATACGGTATATAGCATTTAGTACAATATGTCAAATAAGTTTTTCATTTTTTGTTGTCTTTGTTTAGATCTTTATCTAGGCTGTCTATTTTTTTGTTATCATATGTTTTACAAGGCATCATTGTTTATAGTAATAGGAATATGAATACATATATTTTTTGGTTTACAGGATTTAAGATGTTATTTTTTTATATATTTTTGTGGTTGTATTTTAGCAAG
>M01075:27:000000000-A4DAU:1:1102:25492:12200 1:N:0:33
AAAGTACACAGTTTGGATTACACATTTGATTACCGGATGCGATGGAAGGACCAATACCTGTCTCTGCATTAATACATGCTGCCACGTTAGTTGTATGTGGAATAATATTAGGTAGTTTTGTATTTTGATGTTTTGAATTTTGATTTAGCTATTTTTATAGTATAATTTGTTGAGCAGTTGGAATAATAGTGTTAATGAGTCTATGTGTTTTTTATCGGTATATAGCATTTAGTACAATATGTCAAATAAGTTTTTCATTTTTTTGTTGTCTTTGTTTAGATCTTTATCTAGGCTGTCTATTTTTTTGTTATCATATGTTTTACAAGGCATCATTGTTTATAGTAATAGGAATATGAATACATATATTTTTTGGTTTACAGGATTTAAGATGTTATTTTTTTATATATTTTTGTGGTTGTATCTTAGCAAG
>M01075:27:000000000-A4DAU:1:1102:20892:12209 1:N:0:33
AAAGTACACAGTTTGGGTTACACATTTGATTACCGGATGCGATGGAAGGACCAATACCTGTCTCTGCATTAATACATGCTGCCACGTTAGTTGTATGTGGAATAATATTAGGTAGTTTTGTATTTTGATGTTTTGAATTTTGATTTAGCTATTTTTATAGTATAATTTGTTGAGCAGTTGGAATAATAGTGTTAATGAGTCTATGTGTTTTTTATCGGTATATAGCATTTAGTACAATATGTCAAATAAGTTTTTCATTTTTTTGTTGTCTTTGTTTAGATCTTTATCTAGGCTGTCTATTTTTTTGTTATCATATGTTTTACAAGGCATCATTGTTTATAGTAATAGGAATATGAATACATATATTTTTTGGTTTACAGGATTTAAGATGTTATTTTTTTATATATTTTTGTGGTTGTATTTTAGCAAG
>M01075:27:000000000-A4DAU:1:1102:19539:12215 1:N:0:33
AGAGTACACAGTTTGGATTGCACATTTGATTACCGGATGCGATGGAAGGACCAATACCTGTCTCTGCATTAATACATGCTGCCACGTTAGTTGTATGTGGAATAATATTAGGTAGTTTTGTATTTTGATGTTTTGAATTTTGATTTAGCTATTTTTATAGTATAATTTGTTGAGCAGTTGGAATAATAGTGTTAATGAGTCTATGTGTTTTTTATCGGTATATAGCATTTAGTACAATATGTCAAATAAGTTTTTCATTTTTTTGTTGTCTTTGTTTAGATCTTTATCTAGGCTGTCTATTTTTTTGTTACCATATGTTTTACAAGGCATCATTGTTTATAGTAATAGGAATATGAATACATATATTTTTTGGTTTACAGGATTTAAGATGTTATTTTTTTATATATTTTTGTGGTTGTATTTTAGCAAG
>M01075:27:000000000-A4DAU:1:1102:19528:12231 1:N:0:33
AGAGTACACAGTTTGGATTGCACATTTGATTACCGGATGCGATGGAAGGACCAATACCTGTCTCTGCATTAATACATGCTGCCACGTTAGTTGTATGTGGAATAATATTAGGTAGTTTTGTATTTTGATGTTTTGAATTTTGATTTAGCTATTTTTATAGTATAATTTGTTGAGCAGTTGGAATAATAGTGTTAATGAGTCTATGTGTTTTTTATCGGTATATAGCATTTAGTACAATATGTCAAATAAGTTTTTCATTTTTTTGTTGTCTTTGTTTAGATCTTTATCTAGGCTGTCTATTTTTTTGTTACCATATGTTTTACAAGGCATCATTGTTTATAGTAATAGGAATATGAATACATATATTTTTTGGTTTACAGGATTTAAGATGTTATTTTTTTATATATTTTTGTGGTTGTATTTTAGCAAG
>M01075:27:000000000-A4DAU:1:1102:26259:12258 1:N:0:33
AAAGTACACAGTTTGGATTACACATTTGATTACCGGATGCGATGGAAGGACCAATACCTGTCTCTGCATTAATACATGCTGCCACGTTAGTTGTATGTGGAATAATATTAGGTAGTTTTGTATTTTGATGTTTTGAATTTTGATTTAGCTATTTTTATAGTATAATTTGTTGAGCAGTTGGAATAATAGTGTTAATGAGTCTATGTGTTTTTTATCGGTATATAGCATTTAGTACAATATGTCAAATAAGTTTTTCATTTTTTTATTGTCTTTGTTTAGATCTTTATCTAGGCTGTCTATTTTTTTGTTATCATATGTTTTACAAGGCATCATTGTTTATAGTAATAGGAATATGAATACATATATTTTTTGGTTTACAGGATTTAAGATGTTATTTTTTTATATATTTTTGTGGTTGTATTTTAGCAAG
>M01075:27:000000000-A4DAU:1:1102:16165:12261 1:N:0:33
AAAGTACACAGTTTGGATTGCACATTTGATTACCGGATGCGATGGAAGGACCAATACCTGTCTCTGCATTAATACATGCTGCCACGTTAGTTGTATGTGGAATAATATTAGGTAGTTTTGTATTTTGATGTTTTGAATTTTGATTTAGCTATTTTTATAGTATAATTTGTTGAGCAGTTGGAATAATAGTGTTAATGAGTCTATGTGTTTTTTATCGGTATATAGCATTTAGTACAATATGTCAAATAAGTTTTTCATTTTTTTGTTGTCTTTGTTTAGATCCTTATCTAGGCTGTCTATTTTTTTGTTATCATATGTTTTACAAGGCATCATTGTTTATAGTAATAGGAATATGAATACATATATTTTTTGGTTTACAGGATTTAAGATGTTATTTTTTTATATATTTTTGTGGTTGTATTTTAGCAAG
>M01075:27:000000000-A4DAU:1:1102:24857:12267 1:N:0:33
AAAGTACACAGTTTGGATTACATATTTGATTACCGGATGCGATGGAAGGACCAATACCTGTCTCTGCATTAATACATGCTGCCACGTTAGTTGTATGTGGAATAATATTAGGTAGTTTTGTATTTTGATGTTTTGAATTTTGATTTAGCTATTTTTATAGTATAATTTGTTGAGCAGTTGGAATAATAGTGTTAATGAGTCTATGTGTTTTTTATCGGTATATAGCATTTAGTACAATATGTCAAATAAGTTTTTCATTTTTTTGTTGTCTTTGTTTAGATCTTTATCTAGGCTGTCTATTTTTTTGTTATCATATGTTTTACAAGGCATCATTGTTTATAGTAATAGGAATATGAATACATATATTTTTTGGTTTACAGGATTTAAGATGTTATTTTTTTATATATTTTTGTGGTTGTATTTTAGCAAG
>M01075:27:000000000-A4DAU:1:1102:16152:12276 1:N:0:33
AAAGTACACAGTTTGGATTGCACATTTGATTACCGGATGCGATGGAAGGACCAATACCTGTCTCTGCATTAATACATGCTGCCACGTTAGTTGTATGTGGAATAATATTAGGTAGTTTTGTATTTTGATGTTTTGAATTTTGATTTAGCTATTTTTATAGTATAATTTGTTGAGCAGTTGGAATAATAGTGTTAATGAGTCTATGTGTTTTTTATCGGTATATAGCATTTAGTACAATATGTCAAATAAGTTTTTCATTTTTTTGTTGTCTTTGTTTAGATCCTTATCTAGGCTGTCTATTTTTTTGTTATCATATGTTTTACAAGGCATCATTGTTTATAGTAATAGGAATATGAATACATATATTTTTTGGTTTACAGGATTTAAGATGTTATTTTTTTATATATTTTTGTGGTTGTATTTTAGCAAG
>M01075:27:000000000-A4DAU:1:1102:13250:12307 1:N:0:33
AGAGTACACAGTTTGGGTTACACATTTGATTACCGGATGCGATGGAAGGACCAATACCTGTCTCTGCATTAATACATGCTGCCACGTTAGTTGTATGTGGAATAATATTAGGTAGTTTTGTATTTTGATGTTTTGAATTTTGATTTAGCTATTTTTATAGTATAATTTGTTGAGCAGTTGGAATAATAGTGTTAATGAGTCTATGTGTTTTTTATCGGTATATAGCATTTAGTACAATATGTCAAATAAGTTTTTCATTTTTTTGTTGTCTTTGTTTAGATCTTTATCTAGGCTGTCTATTTTTTTGTTATCATATGTTTTACAAGGCATCATTGTTTATAGTAATAGGAATATGAATACATATATTTTTTGGTTTACAGGATTTAAGATGTTATTTTTTTATATATTTTTGTGGTTGTATCTTGGCAAG
>M01075:27:000000000-A4DAU:1:1102:11536:12341 1:N:0:33
AAAGTACACAGTTTGGATTGCACATTTGATTACCGGATGCGATGGAAGGACCAATACCTGTCTCTGCATTAATACATGCTGCCACGTTAGTTGTATGTGGAATAATATTAGGTAGTTTTGTATTTTGATGTTTTGAATTTTGATTTAGCTATTTTTATAGTATAATTTGTTGAGCAGTTGGAATAATAGTGTTAATGAGTCTATGTGTTTTTTATACGGTATATAGCATTTAGTACAATATGTCAAATAAGTTTTTCATTTTTTTGTTGTCTTTGTTTAGATCTTTATCTAGGCTGTCTATTTTTTGTTATCATATGTTTTACAAGGCATCATTGTTTATAGTAATAGGAATATGAATACATATATTTTTTGGTTTACAGGATTTAAGATGTTATTTTTTTATATATTTTTGTGGTTGTATTTTAGCAAG
>M01075:27:000000000-A4DAU:1:1102:27438:12354 1:N:0:33
AAAGTACACAGTTTGGGTTGCACATTTGATTACCGGATGCGATGGAAGGACCAATACCTGTCTCTGCATTAATACATGCTCCCACGTTAGTTGTATGTGGAATAATATTAGGTAGTTTTGTATTTTGATGTTTTGAATTTTGATTTAGCTATTTTTATAGTATAATTTGTTGAGCAGTTGGAATAATAGTGTTAATGAGTCTATGTGTTTTTTATCGGTATATAGCATTTAGTACAATATGTCAAATAAGTTTTTCATTTTTTTGTTGTCTTTGTTTAGATCTTTATCTAGGCTGTCTATTTTTTTGTTATCATATGTTTTACAAGGCATCATTGTTTATAGTAATAGGAATATGAATACATATATTTTTTGGTTTACAGGATTTAAGATGTTATTTTTTTATATATTTTTGTGGTTGTATTTTGGCAAG
>M01075:27:000000000-A4DAU:1:1102:27459:12360 1:N:0:33
AAAGTACACAGTTTGGGTTGCACATTTGATTACCGGATGCGATGGAAGGACCAATACCTGTCTCTGCATTAATACATGCTGCCACGTTAGTTGTATGTGGAATAATATTAGGTAGTTTTGTATTTTGATGTTTTGAATTTTGATTTAGCTATTTTTATAGTATAATTTGTTGAGCAGTTGGAATAATAGTGTTAATGAGTCTATGTGTTTTTTATCGGTATATAGCATTTAGTACAATATGTCAAATAAGTTTTTCATTTTTTTGTTGTCTTTGTTTAGATCTTTATCTAGGCTGTCTATTTTTTTGTTATCATATGTTTTACAAGGCATCATTGTTTATAGTAATAGGAATATGAATACATATATTTTTTGGTTTACAGGATTTAAGATGTTATTTTTTTATATATTTTTGTGGTTGTATTTTGGCAAG
>M01075:27:000000000-A4DAU:1:1102:17926:12451 1:N:0:33
AAAGTACACAGTTTGGATTACACATTTGATTACCGGATGCGATGGAAGGACCAATACCTGTCTCTGCATTAATACATGCTGCCACGTTAGTTGTATGTGGAATAATATTAGGTAGTTTTGTATTTTGATGTTTTGAATTTTGATTTAGCTATTTTTATAGTATAATTTGTTGAGCAGTTGGAATAATAGTGTTAATGAGTCTATGTGTTTTTTATCGGTATATAACATTTAGTACAATATGTCAAATAAGTTTTTCATTTTTTTGTTGTCTTTGTTTAGATCTTTATCTAGGCTGTCTATTTTTTTGTTATCATATGTTTTACAAGGCATCATTGTTTATAGTAATAGGAATATGAATACATATATTTCTTGGTTTACAGGATTTAAGATGTTATTTTTTTATATATTTTTGTGGTTGTATCTTAGCAAG
>M01075:27:000000000-A4DAU:1:1102:17141:12523 1:N:0:33
AGAGTACACAGTTTGGATTGCACATTTGATTACCGGATGCGATGGAAGGACCAATACCTGTCTCTGCATTAATACATGCTGCCACGTTAGTTGTATGTAGAATAATATTAGGTAGTTTTGTATTTTGATGTTTTGAATTTTGATTTAGCTATTTTTATAGTATAATTTGTTGAGCAGTTGGAATAATAGTGTTAATGAGTCTATGTGTTTTTTATAACGGTATATAGCATTTAGTACAATATGTCAAATAAGTTTTTCATTTTTTTGTTGTCTTTGTTTAGATCTTTATCTAGGCTGTCTATTTTTTTGTTATCATATGTTTTACAAGGCATCATTGTTTATAGTAATAGGAATATGAATACATATATTTTTTGGTTTACAGGATTTAAGATGTTATTTTTTTATATATTTTTGTGGTTGTATTTTAGCA
>M01075:27:000000000-A4DAU:1:1102:21668:12536 1:N:0:33
AAAGTACACAGTTTGGATTGCACATTTGATTACCGGATGCGATGGAAGGACCAATACCTGTCTCTGCATTAATACATGCTGCCACGTTAGTTGTATGTGGAATAATATTAGGTAGTTTTGTATTTTGATGTTTTGAATTTTGATTTAGCTATTTTTATAGTATAATTTGTTGAGCAGTTGGAATAATAGTGTTAATGAGTCTATGTGTTTTTTATCGGTATATAGCATTTAGTACAATATGTCAAATAAGTTTTTCATTTTTTTGTTGTCTTTGTTTAGATCTTTATCTAGGCTGTCTATTTTTTTGTTATCATATGTTTTACAAGGCATCATTGTTTATAGTAATAGGAATATGAATACATATATTTTTTGGTTTACAGGATTTAAGATGTTATTTTTTTATATATTTTTGTGGTTGTATTTTAGCAAG
>M01075:27:000000000-A4DAU:1:1102:26249:12564 1:N:0:33
AAAGTACACAGTTTGGATTACACATTTGATTACCGGATGCGATGGAAGGACCAATACCTGTCTCTGCATTAATACATGCTGCCACGTTAGTTGTATGTGGAATAATATTAGGTAGTTTTGTATTTTGATGTTTTGAATTTTGATTTAGCTATTTTTATAGTATAATTTGTTGAGCAGTTGGAATAATAGTGTTAATGAGTCTATGTGTTTTTTACCGGTATATAGCATTTAGTACAATATGTCAAATAAGTTTTTCATTTTTTTGTTGTCTTTGTTTAGATCTTTATCTAGGCTGTCTATTTTTTTGTTATCATATGTTTTACAAGGCATCATTGTTTATAGTAATAGGAATATGAATACATATATTTTTTGGTTTACAGGATTTAAGATGTTATTTTTTTATATATTTTTGTGGTTGTATTTTGGCAAG
>M01075:27:000000000-A4DAU:1:1102:26232:12580 1:N:0:33
AAAGTACACAGTTTGGATTACACATTTGATTACCGGATGCGATGGAAGGACCAATACCTGTCTCTGCATTAATACATGCTGCCACGTTAGTTGTATGTGGAATAATATTAGGTAGTTTTGTATTTTGATGTTTTGAATTTTGATTTAGCTATTTTTATAGTATAATTTGTTGAGCAGTTGGAATAATAGTGTTAATGAGTCTATGTGTTTTTTACCGGTATATAGCATTTAGTACAATATGTCAAATAAGTTTTTCATTTTTTTGTTGTCTTTGTTTAGATCTTTATCTAGGCTGTCTATTTTTTTGTTATCATATGTTTTACAAGGCATCATTGTTTATAGTAATAGGAATATGAATACATATATTTTTTGGTTTACAGGATTTAAGATGTTATTTTTTTATATATTTTTGTGGTTGTATTTTGGCAAG
>M01075:27:000000000-A4DAU:1:1102:8563:12607 1:N:0:33
AGAGTACACAGTTTGGATTACACATTTGATTACCGGATGCGATGGAAGGACCAATACCTGTCTCTGCATTAATACATGCTGCCACGTTAGTTGTATGTGGAATAATATTAGGTAGTTTTGTATTTTGATGTTTTGAATTTTGATTTAGCTATTTTTATAGTATAATTTGTTGAGCAGTTGGAATAATAGTGTTAATGAGTCTATGTGTTTTTTATCGGTATATAGCATTTAGTACAATATGTCAAATAAGTTTTTCATTTTTTTGTTGTCTTTGTTTAGATCTTTATCTAGGCTGTCTATTTTTTTGTTATCATATGTTTTACAAGGCATCATTGTTTATAGTAATAGGAATATGAATACATATATTTTTTGGTTTACAGGATTTAAGATGTTATTTTTTTATATATTTTTGTGGTTGTATTTTAGCAAG
>M01075:27:000000000-A4DAU:1:1102:6409:12637 1:N:0:33
AGAGTACACAGTTTGGATTGCACATTTGATTACCGGATGCGATGGAAGGACCAATACCTGTCTCTGCATTAATACATGCTGCCACGTTAGTTGTATGTGGAATAATATTAGGTAGTTTTGTATTTTGATGTTTTGAATTTTGATTTAGCTATTTTTATAGTATAATTTGTTGAGCAGTTGGAATAATAGTGTTAATGAGTCTATGTGTTTTTTATCGGTATATAGCATTTAGTACAATATGTCAAATAAGTTTTTCATTTTTTTGTTGTCTTTGTTTAGACCTTTATCTAGGCTGTCTATTTTTTTGTTATCATATGTTTTACAAGGCATCATTGTTTATAGTAATAGGAATATGAATACATATATTTTTTGGTTTACAAGATTTAAGATGTTATTTTTTTATATATTTTTGTGGTTGTATTTTAGCAAG
>M01075:27:000000000-A4DAU:1:1102:27643:12740 1:N:0:33
AGAGTACACAGTTTGGATTACACATTTGATTACCGGATGCGATGGAAGGACCAATACCTGTCTCTGCATTAATACATGCTGCCACGTTAGTTGTATGTGGAATAATATTAGGTAGTTTTGTATTTTGATGTTTTGAATTTTGATTTAGCTATTTTTATAGTATAATTTGTTGAGCAGTTGGAATAATAGTGTTAATGAGTCTATGTGTTTTTTATACGGTATATAGCATTTAGTACAATATGTCAAATAAGTTTTTCATTTTTTGTTGTCTTTGTTTAGATCTTTATCTAGGCTGTCTATTTTTTTGTTATCATATGTTTTACAAGGCATCATTGTTTATAGTAATAGGAATATGAATACATATATTTTTTGGTTTACAGGATTTAAGATGTTATTTTTTTATATATTTTTGTGGTTGTATTTTAGCAAG
>M01075:27:000000000-A4DAU:1:1102:18929:12780 1:N:0:33
AGAGTACACAGTTTGGATTACACATTTGATTACCGGATGCGATGGAAGGACCAATACCTGTCTCTGCATTAATACATGCTGCCACGTTAGTTGTATGTGGAATAATATTAGGTAGTTTTGTATTTTGATGTTTTGAATTTTGATTTAGCTATTTTTATAGTATAATTTGTTGAGCAGTTGGAATAATAGTGTTAATGAGTCTATGTGTTTTTTATCGGTATATAGCATTTAGTACAATATGTCAAATAAGTTTTTCATTTTTTTGTTGTCTTTGTTTAGATCTTTATCTAGGCTGTCTATTTTTTTGTTATCATATGTTTTACAAGGCATCATTGTTTATAGTAATAGGAATATGAATACATATATTTTTTGGTTTACAGGATTTAAGATGTTATTTTTTTATATATTTTTGTGGTTGTATTTTAGCAAG
>M01075:27:000000000-A4DAU:1:1102:5038:12831 1:N:0:33
AAAGTACACAGTTTGGATTACATATTTGATTACCGGATGCGATGGAAGGACCAATACCTGTCTCTGCATTAATACATGCTGCCACGTTAGTTGTATGTGGAATAATATTAGGTAGTTTTGTATTTTGATGTTTTGAATTTTGATTTAGCTATTTTTATAGTATAACTTGTTGAGCAGTTGGAATAATAGTGTTAATGAGTCTATGTGTTTTTTATCGGTATATAGCATTTAGTACAATATGTCAAATAAGTTTTTCATTTTTTTGTTGTCTTTGTTTAGATCTTTGTCTAGGCTGTCTATTTTTTTGTTATCATATGTTTTACAAGGCATCATTGTTTATAGTAATAGGAATATGAATACATATATTTTTTGGTTTACAGGATTTAAGATGTTATTTTTTTATATATTTTTGTGGTTGTATCTTGGCAAG
>M01075:27:000000000-A4DAU:1:1102:5049:12846 1:N:0:33
AAAGTACACAGTTTGGATTACATATTTGATTACCGGATGCGATGGAAGGACCAATACCTGTCTCTGCATTAATACATGCTGCCACGTTAGTTGTATGTGGAATAATATTAGGTAGTTTTGTATTTTGATGTTTTGAATTTTGATTTAGCTATTTTTATAGTATAACTTGTTGAGCAGTTGGAATAATAGTGTTAATGAGTCTATGTGTTTTTTATCGGTATATAGCATTTAGTACAATATGTCAAATAAGTTTTTCATTTTTTTGTTGTCTTTGTTTAGATCTTTGTCTAGGCTGTCTATTTTTTTGTTATCATATGTTTTACAAGGCATCATTGTTTATAGTAATAGGAATATGAATACATATATTTTTTGGTTTACAGGATTTAAGATGTTATTTTTTTATATATTTTTGTGGTTGTATCTTGGCAAG
>M01075:27:000000000-A4DAU:1:1102:24455:12860 1:N:0:33
AGAGTACACAGTTTGGATTACACATTTGATTACCGGATGCGATGGAAGGACCAATACCTGTCTCTGCATTAATACATGCTGCCACGTTAGTTGTATGTGGAATAATATTAGGTAGTTTTGTATTTTGATGTTTTGAATTTTGATTTAGCTATTTTTATAGTATAATTTGTTGAGCAGTTGGAATAATAGTGTTAATGAGTCTATGTGTTTTTTATCGGTATATAGCATTTAGTACAATATGTCAAATAAGTTTTTCATTTTTTTGTTGTCTTTGTTTAGATCTTTATCTAGGCTGTCTATTTTTTTGTTATCATATGTTTTACAAGGCATCATTGTTTATAGTAATAGGAATATGAATACATATATTTTTTGGTTTACAGGATTTAAGATGTTATTTTTTTATATATTTTTGTGGTTGTATTTTAGCAAA
>M01075:27:000000000-A4DAU:1:1102:19391:13085 1:N:0:33
AGAGTACACAGTTTGGATTACACATTTGATTACCGGATGCGATGGAAGGACCAATACCTGTCTCTGCATTAATACATGCTGCCACGTTAGTTGTATGTGGAATAATATTAGGTAGTTTTGTATTTTGATGTTTTGAATTTTGATTTAGCTATTTTTATAGTATAATTTGTTGAGCAGTTGGAATAATAGTGTTAATGAGTCTATGTGTTTTTTATCGGTATATAGCATTTAGTACAATATGTCAAATAAGTTTTTCATTTTTTTGTTGTCTTTGTTTAGATCTTTATCTAGGCTGTCTATTTTTTTGTTATCATATGTTTTACAAGGCATCATTGTTTATAGTAATAGGAATATGAATACATATATTTTTTGGTTTACAGGATTTAAGATGTTATTTTTTTATATATTTTTGTGGTTGTATTTTAGCAAG
>M01075:27:000000000-A4DAU:1:1102:8085:13243 1:N:0:33
AAAGTACACAGTTTGGATTACACATTTGATTACCGGATGCGATGGAAGGACCAATACCTGTCTCTGCATTAATACATGCTGCCACGTTAGTTGTATGTGGAATAATATTAGGTAGTTTTGTATTTTGATGTTTTGAATTTTGATTTAGCTATTTTTATAGTATAATTTGTTGAGCAGTTGGAATAATAGTGTTAATGAGTCTATGTGTTTTTTATCGGTATATAGCATTTAGTACAATATGTCAAATAAGTTTTTCATTTTTTTGTTGTCTTTGTTTAGACCTTTATCTAGGCTGTCTATTTTTTTGTTATCATATGTTTTACAAGGCATCATTGTTTATAGTAATAGGAATATGAATACATATATTTTTTGGTTTACAGGATTTAAGATGTTATTTTTTTATATATTTTTGTGGTTGTATTTTAGCAAG
>M01075:27:000000000-A4DAU:1:1102:29400:13314 1:N:0:33
AGAGTACACAGTTTGGGTTGCATATTTGATTACCGGATGCGATGGAAGGACCAATACCTGTCTCTGCATTAATACATGCTGCCACGTTAGTTGTATGTGGAATAATATTAGGTAGTTTTGTATTTTGATGTTTTGAATTTTGATTTAGCTATTTTTATAGTATAATTTGTTGAGCAGTTGGAATAATAGTGTTAATGAGTCTATGTGTTTTTTATCGGTATATAGCATTTAGTACAATATGTCAAATAAGTTTTTCATTTTTTTGTTGTCTTTGTTTAGATCTTTATCTAGGCTGTCTATTTTTTTGTTATCATATGTTTTACAAGGCATCATTGTTTATAGTAATAGGAATATGAATACATATATTTTTTGGTTTACAGGATTTAAGATGTTATTTTTTTATATATTTTTGTGGTTGTATTTTAGCAAG
>M01075:27:000000000-A4DAU:1:1102:29384:13323 1:N:0:33
AGAGTACACAGTTTGGGTTGCATATTTGATTACCGGATGCGATGGAAGGACCAATACCTGTCTCTGCATTAATACATGCTGCCACGTTAGTTGTATGTGGAATAATATTAGGTAGTTTTGTATTTTGATGTTTTGAATTTTGATTTAGCTATTTTTATAGTATAATTTGTTGAGCAGTTGGAATAATAGTGTTAATGAGTCTATGTGTTTTTTATCGGTATATAGCATTTAGTACAATATGTCAAATAAGTTTTTCATTTTTTTGTTGTCTTTGTTTAGATCTTTATCTAGGCTGTCTATTTTTTTGTTATCATATGTTTTACAAGGCATCATTGTTTATAGTAATAGGAATATGAATACATATATTTTTTGGTTTACAGGATTTAAGATGTTATTTTTTTATATATTTTTGTGGTTGTATTTTAGCAAG
>M01075:27:000000000-A4DAU:1:1102:13167:13591 1:N:0:33
AGAGTACACAGTTTGGATTACACATTTGATTACCGGATGCGATGGAAGGACCAATACCTGTCTCTGCATTAATACATGCTGCCACGTTAGTTGTATGTGGAATAATATTAGGTAGTTTTGTATTTTGATGTTTTGAATTTTGATTTAGCTATTTTTATAGTATAATTTGTTGAGCAGTTGGAATAATAGTGTTAATGAGTCTATGTGTTTTTTATCGGTATATAGCATTTAGTACAATATGTCAAATAAGTTTTTCATTTTTTTGTTGTCTTTGTTTAGATCTTTATCTAGGCTGTCTATTTTTTTGTTATCATATGTTTTACAAGGCATCATTGTTTATAGTAATAGGAATATGAATACATATATTTTTTGGTTTACAGGATTTAAGATGTTATTTTTTTATATATTTTTGTGGTTGTATTTTAGCAAG
>M01075:27:000000000-A4DAU:1:1102:27123:13638 1:N:0:33
AAAGTACACAGTTTGGATTACACATTTGATTACCGGATGCGATGGAAGGACCAATACCTGTCTCTGCATTAATACATGCTGCCACGTTAGTTGTATGTGGAATAATATTAGGTAGTTTTGTATTTTGATGTTTTGAATTTTGATTTAGCTATTTTTATAGTATAATTTGTTGAGCAGTTGGAATAATAGTGTTAATGAGTCTATGTGTTTTTTATCGGTATATAGCATTTAGTACAATATGTCAAATAAGTTTTTCATTTTTTTGTTGTCTTTGTTTAGATCTTTATCTAGGCTGTCTATTTTTTTGTTATCATATGTTTTACAAGGCATCATTGTTTATAGTAATAGGAATATGAATACATATATTTTTTGGTTTACAGGATCTAAGATGTTATTTTTTTATATATTTTTGTGGTTGTATCTTAGCAAG
>M01075:27:000000000-A4DAU:1:1102:13961:13736 1:N:0:33
AAAGTACACAGTTTGGATTACACATTTGATTACCGGATGCGATGGAAGGACCAATACCTGTCTCTGCATTAATACATGCTGCCACGTTAGTTGTATGTGGAATAATATTAGGTAGTTTTGTATTTTGATGTTTTGAATTTTGATTTAGCTATTTTTATAGTATAATTTGTTGAGCAGTTGGAATAATAGTGTTAATGAGTCTATGTGTTTTTTATCGGTATATAGCATTTAGTACAATATGTCAAATAAGTTTTTCATTTTTTTGTTGTCTTTGTTTAGATCTTTATCTAGGCTGTCTATTTTTTTGTTATCATATGTTTTACAAGGCATCATTGTTTATAGTAATAGGAATATGAATACATATATTTTTTGGTTTACAGGATTTAAGATGTTATTTTTTTATATATTTTTGTGGTTGTATCTTAGTAAG
>M01075:27:000000000-A4DAU:1:1102:25693:13769 1:N:0:33
AGAGTACACAGTTTGGATTACACATTTGATTACCGGATGCGATGGAAGGACCAATACCTGTCTCTGCATTAATACATGCTGCCACGTTAGTTGTATGTGGAATAATATTAGGTGGTTTTGTATTTTGATGTTTTGAATTTTGATTTAGCTATTTTTATAGTATAATTTGTTGAGCAGTTGGAATAATAGTGTTAATGAGTCTATGTGTTTTTTATCGGTATATAGCATTTAGTACAATATGTCAAATAAGTTTTTCATTTTTTTGTTGTCTTTGTTTAGATCTTTATCTAGGCTGTCTATTTTTTTGTTATCATATGTTTTACAAGGCATCATTGTTTATAGTAATAGGAATATGAATACATATATTTTTTGGTTTACAGGATTTAAGATGTTATTTTTTTATATATTTTTGTGGTTGTATTTTAGCAAG
>M01075:27:000000000-A4DAU:1:1102:16602:13780 1:N:0:33
AGAGTACACAGTTTGGATTACACATCTGATTACCGGATGCGATGGAAGGACCAATACCTGTCTCTGCATTAATACATGCTGCCACGTTAGTTGTATGTGGAATAATATTAGGTAGTTTTGTATTTTGATGTTTTGAATTTTGATTTAGCTATTTTTATAGTATAATTTGTTGAGCAGTTGGAATAATAGTGTTAATGAGTCTATGTGTTTTTTATAACGGTATATAGCATTTAGTACAATATGTCAAATAAGTTTTTCATTTTTTTGTTGTCTTTGTTTAGATCCTTATCTAGGCTGTCTATTTTTTTGTTATCATATGTTTTACAAGGCATCATTGTTTATAGTAATAGGAATATGAATACATATATTTTTTGGTTTACAGGATTTAAGATGTTATTTTTATATATTTTTGTGGTTGTATCTTGGCAAG
>M01075:27:000000000-A4DAU:1:1102:22907:13818 1:N:0:33
AGAGTACACAGTTTGGATTACACATTTGATTACCGGATGCGATGGAAGGACCAATACCTGTCTCTGCATTAATACATGCTGCCACGTTAGTTGTATGTGGAATAATATTAGGTAGTTTTGTATTTTGATGTTTTGAATTTTGATTTAGCTATTTTTATAGTATAATTTGTTGAGCAGTTGGAATAATAGTGTTAATGAGTCTATGTGTTTTTTATCGGTATATAGCATTTAGTACAATATGTCAAATAAGTTTTTCATTTTTTTGTTGTCTTTGTTTAGATCTTTATCTAGGCTGTCTATTTTTTTGTTATCATATGTTTTACAAGGCATCATTGTTTATAGTAATAGGAATATGAATACATATATTTTTTGGTTTACAGGATTTAAGATGTTATTTTTTTATATATTTTTGTGGTTGTATTTTAGCAAG
>M01075:27:000000000-A4DAU:1:1102:10162:13923 1:N:0:33
AAAGTACACAGTTTGGATTGCACATTTGATTACCGGATGCGATGGAAGGACCAATACCTGTCTCTGCATTAATACATGCTGCCACGTTAGTTGTATGCGGAATAATATTAGGTAGTTTTGTATTTTGATGTTTTGAATTTTGATTTAGCTATTTTTATAGTATAATTTGTTGAGCAGTTGGAATAATAGTGTTAATGAGTCTATGTGTTTTTTATCGGTATATAGCATTTAGTACAATATGTCAAATAAGTTTTTCATTTTTTTGTTGTCTTTGTTTAGATCTTTATCTAGGCTGTCTATTTTTTTGTTATCATATGTTTTACAAGGCATCATTGTTTATAGTAATAGGAATATGAATACATATATTTTTTGGTTTACAGGATTTAAGATGTTATTTTTTTATATATTTTTGTGGTTGTATTTTAGCAAG
>M01075:27:000000000-A4DAU:1:1102:4249:14056 1:N:0:33
AAAGTACACAGTTTGGATTACACATTTGATTACCGGATGCGATGGAAGGACCAATACCTGTCTCTGCATTAATACATGCTGCCACGTTAGTTGTATGTGGAATAATATTAGGTAGTTTTGTATTTTGATGTTTTGAATTTTGATTTAGCTATTTTTATAGTATAATTTGTTGAGCAGTTGGAATAATAGTGTTAATGAGTCTATGTGTTTTTTATCGGTATATAGCATTTAGTACAATATGTCAAATAAGTTTTTCATTTTTTTGTTGTCTTTGTTTAGATCTTTATCTAGGCTGTCTATTTTTTTGTTATCATATGTTTTACAAGGCATCATTGTTTATAGTAATAGGAATATGAATACATATATTTTTTGGTTTACAGGATTTAAGATGTTATTTTTTTATATATTTTTGTGGTTGTATTTTAGCAAG
>M01075:27:000000000-A4DAU:1:1102:22629:14088 1:N:0:33
AGAGTACACAGTTTGGATTGCACATTTGATTACCGGATGCGATGGAAGGACCAATACCTGTCTCTGCATTAATACATGCTGCCACGTTAGTTGTATGTGGAATAATATTAGGTAGTTTTGTATTTTGATGTTTTGAATTTTGATTTAGCTATTTTTATAGTATAATTTGTTGAGCAGTTGGAATAATAGTGTTAATGAGTCTATGTGTTTTTTATCGGTATATAGCATTTAGTACAATATGTCAAATAAGTTTTTCATTGTTTTGTTGTCTTTGTTTAGATCTTTATCTAGGCTGTCTATTTTTTTGTTATCATATGTTTTACAGGGCATCATTGTTTATAGTAATAGGAATATGAATACATATATTTTTTGGTTTACAGGATTTAAGATGTTATTTTTTTATATATTTTTGTGGTTGTATCTTGACAAG
>M01075:27:000000000-A4DAU:1:1102:23436:14106 1:N:0:33
AAAGTACACAGTTTGGGCTGCACATTTGATTACCGGATGCGATGGAAGGACCAATACCTGTCTCTGCATTAATACATGCTGCCACGTTAGTTGTATGTGGAATAATATTAGGTAGTTTTGTATTTTGATGTTTTGAATTTTGATTTAGCTATTTTTATAGTATAATTTGTTGAGCAGTTGGAATAATAGTGTTAATGAGTCTATGTGTTTTTTATCGGTATATAGCATTTAGTACAATATGTCAAATAAGTTTTTCATTTTTTTGTTGTCTTTGTTTAGATCTTTATCTAGGCTGTCTATTTTTTTGTTATCATATGTTTTACAAGGCATCATTGTTTATAGTAATAGGAATATGAATACATATATTTTTTGGTTTACAGGATTTAAGATGTTATTTTTTTATATATTTTTGTGGTTGTATTTTAGCAAG
>M01075:27:000000000-A4DAU:1:1102:17408:14121 1:N:0:33
AGAGTACACAGTTTGGATTACACATTTGATTACCGGATGCGATGGAAGGACCAATACCTATCTCTGCATTAATACATGCTGCCACGTTAGTTGTATGTGGAATAATATTAGGTAGTTTTGTATTTTGATGTTTTGAATTTTGATTTAGCTATTTTTATAGTATAATTTGTTGAGCAGTTGGAATAATAGTGTTAATGAGTCTATGTGTTTTTTATCAGTATATAGCGTTTAGTACAATATGTCAAATAAGTTTTTCATTTTTTTGTTGTCTTTGTTTAGATCTTTATCTAGGCTGTCTATTTTTTTGTTATCATATGTTTTACAAGGCATCATTGTTTATAGTAATAGGAATATGAATACATATATTTTTTGGTTTACAGGATTTAAGATGTTATTTTTTTATATATTTTTGTGGTTGTATTTTAGCAAG
>M01075:27:000000000-A4DAU:1:1102:12372:14157 1:N:0:33
AGAGTACACAGTTTGGATTACACATTTGATTACCGGATGCGATGGAAGGACCAATACCTGTCTCTGCATTAATACATGCTGCCACGTTAGTTGTATGTGGAATAATATTAGGTAGTTTTGTATTTTGATGTTTTGAATTTTGATTTAGCTATTTTTATAGTATAATTTGTTGAGCAGTTGGAATAATAGTGTTAATGAGTCTACGTGTTTTTTATCGGTATATAGCATTTAGTACAATATGTCAAATAAGTTTTTCATTTTTTTGTTGTCTTTGTTTAGATCTTTATCTAGGCTGTCTATTTTTTTGTTATCATATGTTTTACAAGGCATCATTGTTTATAGTAATAGGAATATGAATACATATATTTTTTGGTTTACAGGATTTAAGATGTTATTTTTTTATATATTTTTGTGGTTGTATTTTAGCAAG
>M01075:27:000000000-A4DAU:1:1102:4422:14192 1:N:0:33
AGAGTACACAGTTTGGATTACACATTTGATTACCGGATGCGATGGAAGGACCAATACCTGTCTCTGCATTAATACATGCTGCCACGCTAGTTGTATGTGGAATAATATTAGGTAGTTTTGTATTTTGATGTTTTGAATTTTGATTTAGCTATTTTTATAGTATAATTTGTTGAGCAGTTGGAATAATAGTGTTAATGAGTCTATGTGTTTTTTATCGGTATATAGCATTTAGTACAATATGTCAAATAAGTTTTTCATTTTTTTGTTGTCTTTGTTTAGATCTTTATCTAGGCTGTCTATTTTTTTGTTATCATATGTTTTACAAGGCATCATTGTTTATAGTAATAGGAATATGAATGCATATATTTTTTGGTTTACAGGATTTAAGATGTTATTTTTTTATATATTTTTGTGGTTGTATTTTAGCAAG
>M01075:27:000000000-A4DAU:1:1102:2272:14208 1:N:0:33
AGAGTACACAGTTTGGATTACACATTTGATTACCGGATGCGATGGAAGGACCAATACCTGTCTCTGCATTAATACATGCTGCCACGTTAGTTGTATGTGGAATAATATTAGGTAGTTTTGTATTTTGATGTTTTGAATTTTGATTTAGCTATTTTTATAGTATAATTTGTTGAGCAGTTGGAATAATAGTGTTAATGAGTCTATGTGTTTTTTATCGGTATATAGCATTTAGTACAATATGTCAAATAAGTTTTTCATTTTTTTGTTGTCTTTGTTTAGATCTTTATCTAGGCTGTCTATTTTTTTGTTATCATATGTTTTACAAGGCATCATTGTTTATAGTAATAGGAATATGAATACATATATTTTTTGGTTTACAGGATTTAAGATGTTATTTTTTTATATATTTTTGTGGTTGTATTTTAGCAAG
>M01075:27:000000000-A4DAU:1:1102:17647:14385 1:N:0:33
AAAGTACACAGTTTGGATTACATATTTGATTACCGGATGCGATGGAAGGACCAATACCTGTCTCTGCATTAATACATGCTGCCACGTTAGTTGTATGTGGAATAATATTAGGTAGTTTTGTATTTTGATGTTTTGAATTTTGATTTAGCTATTTTTATAGTATAATTTGTTGAGCAGTTGGAATAGTAGTGTTAATGAGTCTATGTGTTTTTTATCGGTATATAGCATTTAGTACAATATGTCAAATAAGTTTTTCATTTTTTTGTTGTCTTTGTTTAGATCTTTATCTAGGCTGTCTATTTTTTTGTTATCATATGTTTTACAAGGCATCATTGTTTATAGTAATAGGAATATGAATACATATATTTTTTGGTTTACAGGATTTAAGATGTTATTTTTTTATATATTTTTGTGGTTGTATTTTAGCAAG
>M01075:27:000000000-A4DAU:1:1102:19157:14577 1:N:0:33
AGAGTACACAGTTTGGGTTACACATTTGATTACCGGATGCGATGGAAGGACCAATACCTGTCTCTGCATTAATACATGCTGCCACGTTAGTTGTATGTGGAATAATATTAGGTAGTTTTGTATTTTGATGTTTTGAATTTTGATTTAGCTATTTTTATAGTATAATTTGTTGAGCAGTTGGAATAATAGTGTTAATGAGTCTATGTGTTTTTTATCGGTATATAGCATTTAGTACAATATGTCAAATAAGTTTTTCATTTTTTTGTTGTCTTTGTTTAGATCTTTATCTAGGCTGTCTATTTTTTTGTTATCATATGTTTTACAAGGCATCATTGTTTATAGTAATAGGAATATGAATACATATATTTTTTGGTTTACAGGATTTAAGATGTTATTTTTTTATATATTTTTGTGGTTGTATTTTAGCAAG
>M01075:27:000000000-A4DAU:1:1102:19168:14591 1:N:0:33
AGAGTACACAGTTTGGGTTACACATTTGATTACCGGATGCGATGGAAGGACCAATACCTGTCTCTGCATTAATACATGCTGCCACGTTAGTTGTATGTGGAATAATATTAGGTAGTTTTGTATTTTGATGTTTTGAATTTTGATTTAGCTATTTTTATAGTATAATTTGTTGAGCAGTTGGAATAATAGTGTTAATGAGTCTATGTGTTTTTTATCGGTATATAGCATTTAGTACAATATGTCAAATAAGTTTTTCATTTTTTTGTTGTCTTTGTTTAGATCTTTATCTAGGCTGTCTATTTTTTTGTTATCATATGTTTTACAAGGCATCATTGTTTATAGTAATAGGAATATGAATACATATATTTTTTGGTTTACAGGATTTAAGATGTTATTTTTTTATATATTTTTGTGGTTGTATTTTAGCAAG
>M01075:27:000000000-A4DAU:1:1102:10342:14640 1:N:0:33
AGAGTACACAGTTTGGGTTGCACATTTGATTACCGGATGCGATGGAAGGGCCAATACCTGTCTCTGCATTAATACATGCTGCCACGTTAGTTGTATGTGGAATAATATTAGGTAGTTTTGTATTTTGATGTTTTGAATTTTGATTAGCTATTTTTATAGTATAATTTGTTGAGCAGTTGGAATAATAGTGTTAATGAGTCTATGTGTTTTTTATACGGTATATAGCATTTAGTACAATATGTCAAATAAGTTTTTCATTTTTTTGTTGTCTTTGTTTAGATCTTTATCTAGGCTGTCTATTTTTTTGTTATCATATGTTTTACAAGGCATCATCGTTTATAGTAGTAGGAATATGAATACATATATTTTTTGGTTTACAGGATTTAAGATGTTATTTTTTTATATATTTTTGTGGTTGTATTTTGGCAAG
>M01075:27:000000000-A4DAU:1:1102:12799:14778 1:N:0:33
AAAGTACACAGTTTGGATTGCACATTTGATTACCGGATGCGATGGAAGGACCAATACCTGTCTCTGCATTAATACATGCTGCCACGTTAGTTGTATGTGGAATAATATTAGGTAGTTTTGTATTTTGATGTTTTGAATTTTGATTTAGCTATTTTTATAGTATAATTTGTTGAGCAGTTGGAATAATAGTGTTAACGAGTCTATGTGTTTTTTATCGGTATATAGCATTTAGTACAATATGTCAAATAAGTTTTTCATTTTTTTGTTGTCTTTGTTTAGATCTTTATCTAGGCTGTCTATTTTTTTGTTATCATATGTTTTACAAGGCATCATTGTTTATAGTAATAGGAATATGAATACATATATTTTTTGGTTTACAGGATTTAAGATGTTATTTTTTTATATATTTTTGTGGTTGTATTTTAGCAAG
>M01075:27:000000000-A4DAU:1:1102:10383:14881 1:N:0:33
AGAGTACACAGTTTGGATTACACATTTGATTACCGGATGCGATGGAAGGACCAATACCTGTCTCTGCATTAATACATGCTGCCACGTTAGTCGTATGTGGAATAATATTAGGTAGTTTTGTATTTTGATGTTTTGAATTTTGATTTAGCTATTTTTATAGTATAATTTGTTGAGCAGTTGGAATAATAGTGTTAATGAGTCTATGTGTTTTTTATCGGTATATAGCATTTAGTACAATATGTCAAATAAGCTTTTCATTTTTTTGTTGTCTTTGTTTAGATCTTTATCTGGGCTGTCTATTTTTTTGTTATCATATGTTTTACAAGGCATCATTGTTTATAGTAATAGGAATATGAATACATATATTTTTTGGTTTACAGGATTTAAGATGTTATTTTTTTATATATTTTTGTGGTTGTATTTTGGCAAG
>M01075:27:000000000-A4DAU:1:1102:6827:14919 1:N:0:33
AAAGTACACAGTTTGGACTACACATTTGATTACCGGAAGCGATGGAAGGACCAATACCTGTCTCTGCATTAATACATGCTGCCACGTTAGTTGTATGTGGAATAATATTAGGTAGTTTTGTATTTTGATGTTTTGAATTTTGATTTAGCTATTTTTATAGTATAATTTGTTGAGCAGTTGGAATAATAGTGTTAATGAGTCTATGTGTTTTTTATCGGTATATAGCATTTAGTACAATATGTCAAATAAGTTTTTCATTTTTTTGTTGTCTTTGTTTAGATCTTTATCTAGGCTGTCTATTTTTTTGTTATCATATGTTTTACAAGGCATCATTGTTTATAGTAATAGGAATATGAATACATATATTTTTTGGTTTACAGGATTTAAGATGTTATTTTTTTATATATTTTTGTGGTTGTATCTTAGCAAG
>M01075:27:000000000-A4DAU:1:1102:5890:14932 1:N:0:33
AGAGTACACAGTTTGGATTACACATTTGATTATCGGATGCGATGGAAGGACCAATACCTGTCTCTGCATTAATACATGCTGCCACGTTAGTTGTATGTGGAATAATATTAGGTAGTTTTGTATTTTGATGTTTTGAATTTTGATTTAGCTATTTTTATAGTATAATTTGTTGAGCAGTTGGAATAATAGTGTTAATGAGTCTATGTGTTTTTTATCGGTATATAGCATTTAGTACAATATGTCAAATAAGTTTTTCATTTTTTTGTTGTCTTTGTTTAGATCTTTATCTAGGCTGTCTATTTTTTTGTTATCATATGTTTTACAAGGCATCATTGTTTATAGTAATAGGAATATGAATACATATATTTTTTGGTTTACAGGATTTAAGATGTTATTTTTTTATATATTTTTGTGGTTGTATTTTGGCAAG
>M01075:27:000000000-A4DAU:1:1102:3727:15140 1:N:0:33
AAAGTACACAGTTTGGATTACACATTTGATTACCGGATGCGATGGAAGGACCAATACCTGTCTCTGCATTAATACATGCTGCCACGTTAGTTGTATGTGGAATAATATTAGGTAGTTTTGTATTTTGATGTTTTGAATTTTGATTTAGCTATTTTTATAGTATAATTTGTTGAGCAGTTGGAATAATAGTGTTAATGAGTCTATGTGTTTTTTATCGGTATATAGCATTTAGTACAATATGTCAAATAAGTTTTTCATTTTTTTGTTGTCTTTGTTTAGATCTTTATCTAGGCTGTCTATTTTTTTGTTATCATATGTTTTACAAGGCATCATTGTTTATAGTAATAGGAATATGAATACATATATTTTTTGGTTTACAGGATTTAAGATGTTATTTTTTTATATATTTTTGTGGTTGTATTTTAGCAAG
>M01075:27:000000000-A4DAU:1:1102:22747:15170 1:N:0:33
AGAGTACACAGTTTGGGTTACACATTTGATTACCGGATGCGATGGAAGGACCAATACCTGTCTCTGCATTAATACATGCTGCCACGTTAGTTGTATGTGGAATAATATTAGGTAGTTTTGTATTTTGATGTTTTGAATTTTGATTTAGCTATTTTTATAGTATAATTTGTTGAGCAGTTGGAATAATAGTGTTAATGAGTCTATGTGTTTTTTATCGGTATATAGCATTTAGTACAATATGTCAAATAAGTTTTTCATTTTTTTGTTGCCTTTGTTTAGATCTTTATCTAGGCTGTCTATTTTTTTGTTATCATATGTTTTACAAGGCATCATTGTTTATAGTAATAGGAATATGAATACATATATTTTTTGGTTTACAGGATTTAAGATGTTATTTTTTTATATATTTTTGTGGTTGTATTTTAGCAAG
>M01075:27:000000000-A4DAU:1:1102:10083:15189 1:N:0:33
AAAGTACACAGTTTGGATTACACATTTGATTACCGGATGCGATGGAAGGACCAATACCTGTCTCTGCATTAATACATGCTGCCACGTTAGTTGTATGTGGAATAATATTAGGTAGTTTTGTATTTTGATGTTTTGAATTTTGATTTAGCTATTTTTATAGTATAATTTGTTGAGCAGTTGGAATAATAGTGTTAATGAGTCTATGTGTTTTTTATCGGTATATAGCATTTAGTACAATATGTCAAATAAGTTTTTCATTTTTTTGTTGTCTTTGTTTGGATCTTTATCTAGGCTGTCTACTTTTTTGTTATCATATGTCTTACAAGGCATCATTGTTTATAGTAATAGGAATATGAATACATATATTTTTTGGTTTACAGGATTTAAGATGTTATTTTTTTATATATTTTTGTGGTTGTATTTTAGCAAG
>M01075:27:000000000-A4DAU:1:1102:22748:15189 1:N:0:33
AGAGTACACAGTTTGGGTTACACATTTGATTACCGGATGCGATGGAAGGACCAATACCTGTCTCTGCATTAATACATGCTGCCACGTTAGTTGTATGTGGAATAATATTAGGTAGTTTTGTATTTTGATGTTTTGAATTTTGATTTAGCTATTTTTATAGTATAATTTGTTGAGCAGTTGGAATAATAGTGTTAATGAGTCTATGTGTTTTTTATCGGTATATAGCATTTAGTACAATATGTCAAATAAGTTTTTCATTTTTTTGTTGCCTTTGTTTAGATCTTTATCTAGGCTGTCTATTTTTTTGTTATCATATGTTTTACAAGGCATCATTGTTTATAGTAATAGGAATATGAATACATATATTTTTTGGTTTACAGGATTTAAGATGTTATTTTTTTATATATTTTTGTGGTTGTATTTTAGCAAG
>M01075:27:000000000-A4DAU:1:1102:18558:15222 1:N:0:33
AGAGTACACAGTTTGGGTTACACATTTGATTACCGGATGCGATGGAAGGACCAATACCTGTCTCTGCATTAATACATGCTGCCACGTTAGTTGTATGTGGAATAATATTAGGTAGTTTTGTATTTTGATGTTTTGAATTTTGATTTAGCTATTTTTATAGTATAATTTGTTGAGCAGTTGGAATAATAGTGTTAATGAGTCTATGTGTTTTTTATCGGTATATAGCATTTAGTACAATATGTCAAATAAGTTTTTCATTTTTTTGTTGTCTTTGTTTAGATCTTTATCTAGGCTGTCTATTTTTTTGTTATCATATGTTTTACAAGGCATCATTGTTTATAGTAATAGGAATATGAATACATATATTTTTTGGTTTACAGGATTTAAGATGTTATTTTTTTATATATTTTTGTGGTTGTATTTTAGCAAG
>M01075:27:000000000-A4DAU:1:1102:23978:15270 1:N:0:33
AAAGTACACAGTCTGGGCTGCACATTTGATTACCGGATGCGATGGAAGGACCAATACCTGTCTCTGCATTAATACATGCTGCCACGTTAGTTGTATGTGGAATAATATTAGGTAGTTTTGTATTTTGATGTTTTGAATTTTGATTTAGCTATTTTTATAGTATAATTTGTTGAGCAGTTGGAATAATAGTGTTAATGAGTCTATGTGTTTTTTATCGGTATATAGCATTTAGTACAATATGTCAAATAAGTTTTTCATTTTTTTGTTGTCTTTGTTTAGATCTTTATCTAGGCTGTCTATTTTTTTGTTATCATATGTTTTACAAGGCATCATTGTTTATAGTAATAGGAATATGAATACATATATTTTTTGGTTTACAGGATTTAAGATGTTATTTTTTTATATATTTTTGTGGTTGTATTTTAGCAAG
>M01075:27:000000000-A4DAU:1:1102:17334:15272 1:N:0:33
AGAGTACACAGTTTGGATTACACATTTGATTACCGGATGCGATGGAAGGACCAATACCTGTCTCTGCATTAATACATGCTGCCACGTTAGTTGTATGTGGAATAATATTGGGTAGTTTTGTATTTTGATGTTTTGAATTTTGATTTAGCCATTTTTATAGTATAATTTGTTGAGCAGTTGGAATAATAGTGTTAATGAGTCTATGTGTTTTTTATCGGTATATAGCATTTAGTACAATATGTCAAATAAGTTTTTCATTTTTTTGTTGTCTTTGTTTAGATCTTTATCTAGGCTGTCTATTTTTTTGTTATCATATGTTTTACAAGGCATCATTGTTTATAGTAATAGGAATATGAATACATATATTTTTTGGTTTACAGGATTTAAGATGTTATTTTTTTATATATTTTTGTGGTTGTATTTTAGCAAG
>M01075:27:000000000-A4DAU:1:1102:2544:15277 1:N:0:33
AAAGTACACAGTTTGGATTGCACATTTGATTACCGGATGCGATGGAAGGACCAATACCTGTCTCTGCATTAATACATGCTGCCACGTTAGTTGTATGTGGAATAATATTAGGTAGTTTTGTATTTTGATGTTTTGAATTTTGATTTAGCTATTTTTATAGTATAATTTGTTGAGCAGTTGGAATAATAGTGTTAATAAGTCTATGTGTTTTTTATCGGTATATAGCATTTAGTACAATATGTCAAATAAGTTTTTCATTTTTTTGTTGTCTTTGTTTAGATCTTTATCTAGGCTGTCTATTTTTTTGTTATCATATGTTTTACAAGGCATCATTGTTTATAGTAATAGGAATATGAATACATATATTTTTTGGTTTACAGGATTTAAGATGTTATTTTTTTATATATTTTTGTGGTTGTATTTTAGCAAG
>M01075:27:000000000-A4DAU:1:1102:20121:15327 1:N:0:33
AAAGTACACAGTTTGGATTACACATTTGATTACCGGATGCGATGGAAGGACCAATACCTGTCTCTGCATTAATACATGCTGCCACGTTAGTTGTATGTGGAATAATATTAGGTAGTTTTGTATTTTGATGTTTTGAATTTTGATTTAGCTATTTTTATAGTATAATTTGTTGAGCAGTTGGAATAATAGTGTTAATGAGTCTATGTGTTTTTTATCGGTATATAGCATTTAGTACAATATGTCAAATAAGTTTTTCATTTTTTTGTTGTCTTTGTTTAGATCTTTATCTAGGCTGTCTATTTTTTTGTTATCATATGTTTTACAAGGCATCATTGTTTATAGTAATAGGAATATGAATACATATATTTTTTGGTTTACAGGATTTAAGATGTTATTTTTTTATATATTTTTGTGGTTGTATTTTAGCAAG
>M01075:27:000000000-A4DAU:1:1102:4135:15331 1:N:0:33
AAAGTACACAGTTTGGGTTACACATTTGATTACCGGATGCGATGGAAGGACCAATACCTGTCTCTGCATTAATACATGCTGCCACGTTAGTTGTATGTGGAATAATATTAGGTAGTTTTGTATTTTGATGTTTTGAATTTTGATTTAGCTATTTTTATAGTATAATTTGTTGAGCAGTTGGAATAATAGTGTTAATGAGTCTATGTGTTTTTTATCGGTATATAGCATTTAGTACAATATGTCAAATAAGTTTTTCATTTTTTTGTTGTCTTTGTTTAGATCTTTATCTAGGCTGTCTATTTTTTTGTTATCATATGTTTTACAAGGCATCGTTGTTTATAGTAATAGGAATATGAATACATATATTTTTTGGTTTACAGGATTTAAGATGTTATTTTTTTATATATTTTTGTGGTTGTATTTTAGCAAG
>M01075:27:000000000-A4DAU:1:1102:12695:15365 1:N:0:33
AAAGTACACAGTTTGGATTGCACATTTGATTACCGGATGCGATGGAAGGACCAATACCTGTCTCTGCATTAATACATGCTGCCACGTTAGTTGTATGTGGAATAATATTAGGTAGTTTTGTATTTTGATGTTTTGAATTTTGATTTAGCTATTTTTATAGTATAATTTGTTGAGCAGTTGGAATAATAGTGTTAATGAGTCTATGTGTTTTTTATCGGTATATAGCATTTAGTACAATATGTCAAATAAGTTTTTCATTTTTTTGTTGTCTTTGTTTAGATCTTTATCTAGGCTGTCTATTTTTTTGTTATCATATGTTTTACAAGGCATCATTGTTTATAGTAATAGGAATATGAATACATATATTTTTTGGTTTACAGGATTTAAGATGTTATTTTTTTATATATTTTTGTGGTTGTATTTTAGCAAG
>M01075:27:000000000-A4DAU:1:1102:24179:15381 1:N:0:33
AAAGTACACAGTTTGGATTGCACATTTGATTACCGGATGCGATGGAAGGACCAATACCTGTCTCTGCATTAATACATGCTGCCACGTTAGTTGTATGTGGAATAATATTAGGTAGTTTTGTATTTTGATGTTTTGAATTTTGATTTAGCTATTTTTATAGTATAATTTGTTGAGCAGTTGGAATAATAGTGTTAATGAGTCTATGTGTTTTTTATCGGTATATAGCATTTAGTACAATATGTCAAATAAGTTTTTCATTTTTTTGTTGTCTTTGTTTAGATCTTTATCTAGGCTGTCTATTTTTTTGTTATCATATGTTTTACAAGGCATCATTGTTTATAGTAATAGGAATATGAATACATATATTTTTTGGTTTACAGGATTTAAGATGTTATTTTTTTATATATTTTTGTGGTTGTATTTTAGCAAG
>M01075:27:000000000-A4DAU:1:1102:12763:15497 1:N:0:33
AGAGTACACAGTTTGGATTACACATTTGATTACCGGATGCGATGGAAGGACCAATACCTGTCTCTGCATTAATACATGCTGCCACGTTAGTTGTATGTGGAATAATATTAGGTAGTTTTGTATTTTGATGTTTTGAATTTTGATTTAGCTATTTTTATAGTATAATTTGTTGAGCAGTTGGAATAATAGTGTTAATGAGTCTATGTGTTTTTTATCGGTATATAGCATTTAGTACAATATGTCAAATAAGTTTTTCATTTTTTTGTTGTCTTTGTTTAGATCTTTATCTAGGCTGTCTATTTTTTTGTTATCATATGTTTTACAAGGCATCATTGTTTATAGTAATAGGAATATGAATACATATATTTTTTGGTTTACAGGATTTAAGATGTTATTTTTTTATATATTTTTGTGGTTGTATTTTAGCAAG
>M01075:27:000000000-A4DAU:1:1102:23532:15519 1:N:0:33
AGAGTACACAGTTTGGATTACACATTTGATTACCGGATGCGATGGAAGGACCAATACCTGTCTCTGCATTAATACATGCTGCCACGTTAGTTGTATGTGGAATAATATTAGGTAGTTTTGTATTTTGATGTTTTGAATTTTGATTTAGCTATTTTTATAGTATAATTTGTTGAGCAGTTGGAATAATAGTGTTAATGAGTCTATGTGTTTTTTATCGGTATATAGCATTTAGTACAATATGTCAAATAAGTTTTTCATTTTTTTGTTGTCTTTGTTTAGATCTTTATCTAGGCTGTCTATTTTTTTGTTATCATATGTTTTACAAGGCATCATTGTTTATAGTAATAGGAATATGAATACATATATTTTTTGGTTTACAGGATTTAAGATGTTATTTTTTTATATATTTTTGTGGTTGTATTTTAGCAAG
>M01075:27:000000000-A4DAU:1:1102:6958:15619 1:N:0:33
AAAGTACACAGTTTGGATTACACATTTGATTACCGGATGCGATGGAAGGACCAATACCTGTCTCTGCATTAATACATGCTGCCACGTTAGTTGTATGTGGAATAATATTAGGTAGTTTTGTATTTTGATGTTTTGAATTTTGATTTAGCTATTTTTATAGTATAATTTGTTGAGCAGTTGGAATAATAGTGTTAATGAGTCTATGTGTTTTTTATCGGTATATAGCATTTAGTACAATATGTCAAATAAGTTTTTCATTTTTTTGTTGTCTTTGTTTAGATCTTTATCTAGGCTGTCTATTTTTTTGTTATCATATGTTTTACAAGGCATCATTGTTTATAGTAATAGGAATATGAATACATATATTTTTTGGTTTACAGGATTTAAGATGTTATTTTTTTATATATTTTTGTGGTTGTATTTTAGCAAG
>M01075:27:000000000-A4DAU:1:1102:6216:15780 1:N:0:33
AAAGTACACAGTTTGGGTTACACATTTGATTACCGGATGCGATGGAAGGACCAATACCTGTCTCTGCATTAATACATGCTGCCACGTTAGTTGTATGTGGAATAATATTAGGTAGTTTTGTATTTTGATGTTTTGAATTTTGATTTAGCTATTTTTATAGTATAATTTGTTGAGCAGTTGGAATAATAGTGTTAATGAGTCTATGTGTTTTTTATCGGTATATAGCATTTAGTACAATATGTCAAATAAGTTTTTCATTTTTTTGTTGTCTTTGTTTAGATCTTTATCTAGGCTGTCTATTTTTTTGTTATCATATGTTTTACAAGGCATCATTGTTTATAGTAATAGGAATATGAATACATATATTTTTTGGTTTACAGGATTTAAGATGTTATTTTTTTATATATTTTTGTGGTTGTATTTTAGCAAG
>M01075:27:000000000-A4DAU:1:1102:19423:15829 1:N:0:33
AAAGTACACAGTTTGGATTACACATTTGATTACCGGATGCGATGGAAGGACCAATACCTGTCTCTGCATTAATACATGCTGCCACGTTAGTTGTATGTGGAATAATATTAGGTAGTTTTGTACTTTGATGTTTTGAATTTTGATTTAGCTATTTTTATAGTATAATTTGTTGGGCAGTTGGAATAATAGTGTTAATGAGTCTATGTGTTTTTTATCGGTATATAGCATTTAGTACAATATGTCAAATAAGTTTTTCATTTTTTTGTTGTCTTTGTTTAGATCTTTATCTAGGCTGTCTATTTTTTTGTTATCATATGTTTTACAAGGCATCATTGTTTATAGTAATAGGAATATGAATACATATATTTTTTGGTTTACAGGATTTAAGGTGTTATTTTTTTATATATTTTTGTGGTTGTATCTTGGCAAG
>M01075:27:000000000-A4DAU:1:1102:3315:15855 1:N:0:33
AAAGTACACAGTTTGGGTTACACATTTGATTACCGGATGCGATGGAAGGACCAATACCTGTCTCTGCATTAATACATGCTGCCACGTTAGTTGTATGTGGAATAATATTAGGTAGTTTTGTATTTTGATGTTTTGAATTTTGATTTAGCTATTTTTATAGTATAATTTGTTGAGCAGTTGGAATAATAGTGTTAATGAGTCTATGTGTTTTTTATCGGTATATAGCATTTAGTACAATATGTCAAATAAGTTTTTCATTTTTTTGTTGTCTTTGTTTAGATCTTTATCTAGGCTGTCTATTTTTTTGTTATCATATGTTTTACAAGGCATCATTGTTTATAGTAATAGGAATATGAATACATATATTTTTTGGTTTACAGGATTTAAGATGTTATTTTTTTATATATTTTTGTGGTTGTATTTTAGCAAG
>M01075:27:000000000-A4DAU:1:1102:21220:15871 1:N:0:33
AGAGTACACAGTTTGGATTACACATTTGATTACCGGATGCGATGGAAGGACCAATACCTGTCTCTGCATTAATACATGCTGCCACGTTAGTTGTATGTGGAATAATATTAGGTAGTTTTGTATTTTGATGTTTTGAATTTTGATTTAGCTATTTTTATAGTATAATTTGTTGAGCAGTTGGAATAATAGTGTTAATGAGTCTATGTGTTTTTTATCGGTATATAGCATTTAGTACAATATGTCAAATAAGTTTTTCATTTTTTTGTTGTCTTTGTTTAGATCTTTATCTAGGCTGTCTATTTTTTTGTTATCATATGTTCTACAAGGCATCATTGTTTATAGTAATAGGAATATGAATACATATATTTTTTGGTTTACAGGATTTAAGATGTTATTTTTTTATATATTTTTGTGGTTGTATTTTAGCAAG
>M01075:27:000000000-A4DAU:1:1102:10499:15874 1:N:0:33
AAAGTACACAGTTTGGGTTGCACATTTGATTACCGGATGCGGTGGAAGGACCAATACCTGTCTCTGCATTAATACATGCTGCCACGTTAGTTGTATGTGGAATAATATTAGGTAGTTTTGTATTTTGATGTTTTGAATTTTGATTTAGCTATTTTTATAGTATAATTTGTTGAGCAGTTGGAATAATAGTGTTAATGAGTCTATGTGTTTTTTATACGGTATATAGCATTTAGTACAATATGTCAAATAAGTTTTTCATTTTTTGTTGTCTTTGTTTAGATCTTTATCTAGGCTGTCTATTTTTTTGTTATCATATGTTTTACAAGGCATCATTGTTTATAGTAATAGGAATATGAATACATATATTTTTTGGTTTACAGGATTTAAGATGTTATTTTTTTATATATTTTTGTGGTTGTATCTTAGCAAG
>M01075:27:000000000-A4DAU:1:1102:18528:15946 1:N:0:33
AAAGTACACAGTTTGGATTACATATTTGATTACCGGATGCGATGGAAGGACCAATACCTGTCTCTGCATTAATACATGCTGCCACGTTAGTTGTATGTGGAATAATATTAGGTAGTTTTGTATTTTGATGTTTTGAATTTTGATTTAGCTATTTTTATAGTATAATTTGTTGAGCAGTTGGAATAATAGTGTTAATGAGTCTATGTGTTTTTTATCGGTATATAGCATTTAGTACAATATGTCAAATAAGTTTTTCATTTTTTTGTTGTCTTTGTTTAGATCTTTATCTAGGCTGTCTATTTTTTTGTTATCATATGTTTTACAAGGCATCATTGTTTATAGTAATAGGAATATGAATACATATATTTTTTGGTTTACAGGATTTAAGATGTTATTTTTTTATATATTTTTGTGGTTGTATTTTAGCAAG
>M01075:27:000000000-A4DAU:1:1102:7774:15991 1:N:0:33
AGAGTACACAGTTTGGATTACACATTTGATTACCGGATGCGATGGAAGGACCAATACCTGTCTCTGCATTAATACATGCTGCCACGTTAGTTGTATGTGGAATAATATTAGGTAGTTTTGTATTTTGATGTTTTGAATTTTGATTTAGCTATTTTTATAGTATAATTTGTTGAGCAGTTGGAATAATAGTGTTAATGAGTCTATGTGTTTTTTATCGGTATATAGCATTTAGTACAATATGTCAAATAAGTTTTTCATTTTTTTGTTGTCTTTGTTTAGATCTTTATCTAGGCTGTCTATTTTTTTGTTATCATATGATTTACAAGGCATCATTGTTTATAGTAATAGGAATATGAATACATATATTTTTTGGTTTACAGGATTTAAGATGTTATTTTTTTATATATTTTTGTGGTTGTATTTTAGCAAG
>M01075:27:000000000-A4DAU:1:1102:17981:16004 1:N:0:33
AGAGTACACAGTTTGGATTACACATTTGATTACCGGATGCGATGGAAGGACCAATACCTGTCTCTGCATTAATACATGCTGCCACGTTAGTTGTATGTGGAATAATATTAGGTAGTTTTGTATTTTGATGTTTTGAATTTTGATTTAGCTATTTTTATAGTATAATTTGTTGAGCAGTTGGAATAATAGTGTTAATGAGTCTATGTGTTTTTTATCGGTATATAGCATTTAGTACAATATGTCAAATAAGTTTTTCATTTTTTTGTTGTCTTTGTTTAGATCTTTATCTAGGCTGTCTATTTTTTTGTTATCATATGTTTTACAAGGCATCATTGTTTATAGTAATAGGAATATGAATACATATATTTTTTGGTTTACAGGATTTAAGATGTTATTTTTTTATATATTTTTGTGGTTGTATTTTAGCAAG
>M01075:27:000000000-A4DAU:1:1102:20802:16072 1:N:0:33
AAAGTACACAGTTTGGATTACACATTTGATTACCGGATGCGATGGAAGGACCAATACCTGTCTCTGCATTAATACATGCTGCCACGTTAGTTGTATGTGGAATAATATTAGGTAGTTTTGTATTTTGATGTTTTGAATTTTGATTTAGCTATTTTTATAGTATAATTTGTTGAGCAGTTGGAATAATAGTGTTAATGAGTCTATGTGTTTTTTATCGGTATATAGCATTTAGTACAATATGTCAAATAAGTTTTTCATTTTTTTGTTGTCTTTGTTTAGATCTTTATCTAGGCTGTCTATTTTTTTGTTATCATATGTTTTACAAGGCATCATTGTTTATAGTAATAGGAATATGAATACATATATTTTTTGGTTTACAGGATTTAAGATGTTATTTTTTTATATATTTTTGTGGTTGTATTTTGGCAAG
>M01075:27:000000000-A4DAU:1:1102:22206:16105 1:N:0:33
AGAGTACACAGTTTGGATTACACATTTGATTACCGGATGCGATGGAAGGACCAATACCTATCTCTGCATTAATACATGCTGCCACGTTAGTTGTATGTGGAATAATATTAGGTAGTTTTGTATTTTGATGTTTTGAATTTTGATTTAGCTATTTTTATAGTATAATTTGTTGAGCAGTTGGAATAATAGTGTTAATGAGTCTATGTGTTTTTTATCGGTATATAGCATTTAGTACAATATGTCAAATAAGTTTTTCATTTTTTTGTTGTCTTTGTTTAGATCTTTATCTAGGCTGTCTATTTTTTTGTTATCATATGTTTTACAAGGCATCATTGTTTATAGTAATAGGAATATGAATACATATATTTTTTGGTTTACAGGATTTAAGATGTTATTTTTTTATATATTTTTGTGGTTGTATTTTAGCAAG
>M01075:27:000000000-A4DAU:1:1102:24288:16150 1:N:0:33
AGAGTACACAGTTTGGATTACACATTTGATTACCGGGTGCGATGGAAGGACCAATACCTGTCTCTGCATTAATACATGCTGCCACGTTAGTTGTATGTGGAATAATATTAGGTAGTTTTGTATTTTGATGTTTTGAATTTTGATTTAGCTATTTTTATAGTATAATTTGTTGAGCAGTTGGAATAATAGTGTTAATGAGTCTATGTGTTTTTTATCGGTATATAGCATTTAGTACAATATGTCAAATAAGTTTTTCATTTTTTTGTTGTCTTTGTTTAGATCTTTATCTAGGCTGTCTATTTTTTTGTTATCATATGTTTTACAAGGCATCATTGTTTATAGTAATAGGAATATGAATACATATATTTTTTGGTTTACAGGATTTAAGATGTTATTTTTTTATATATTTTTGTGGTTGTATTTTAGCAAG
>M01075:27:000000000-A4DAU:1:1102:24307:16150 1:N:0:33
AGAGTACACAGTTTGGATTACACATTTGATTACCGGGTGCGATGGAAGGACCAATACCTGTCTCTGCATTAATACATGCTGCCACGTTAGTTGTATGTGGAATAATATTAGGTAGTTTTGTATTTTGATGTTTTGAATTTTGATTTAGCTATTTTTATAGTATAATTTGTTGAGCAGTTGGAATAATAGTGTTAATGAGTCTATGTGTTTTTTATCGGTATATAGCATTTAGTACAATATGTCAAATAAGTTTTTCATTTTTTTGTTGTCTTTGTTTAGATCTTTATCTAGGCTGTCTATTTTTTTGTTATCATATGTTTTACAAGGCATCATTGTTTATAGTAATAGGAATATGAATACATATATTTTTTGGTTTACAGGATTTAAGATGTTATTTTTTTATATATTTTTGTGGTTGTATTTTAGCAAG
>M01075:27:000000000-A4DAU:1:1102:2970:16273 1:N:0:33
AGAGTACACAGTTTGGATTACACATTTGATTACCGGATGCGATGGAAGGACCAATACCTGTCTCTGCATTAATACATGCTGCCACGTTAGTTGTATGTGGAATAATATTAGGTAGTTTTGTATTTTGATGTTTTGAATTTTGATTTAGCTATTTTTATAGTATAATTTGTTGAGCAGTTGGAATAATAGTGTTAATGAGTCTATGTGTTTTTTATACGGTATATAGCATTTAGTACAATATGTCAAATAAGTTTTTCATTTTTTTGTTGTCTTTGTTTAGATCTTTATCTAGGCTGTCTATTTTTTTGTTATCATATGTTTTACAAGGCATCATTGTTTATAGTAATAGGAATATGAATACATATATTTTTTGGTTTACAGGATTTAAGATGTTATTTTTTTATATATTTTTGTGGTTGTATTTTAGCAA
>M01075:27:000000000-A4DAU:1:1102:5020:16312 1:N:0:33
AAAGTACACAGTTTGGGTTACACATTTGATTACCGGATGCGATGGAAGGACCAATACCTGTCTCTGCATTAATACATGCTGCCACGTTAGTTGTATGTGGAATAATATTAGGTAGTTTTGTATTTTGATGTTTTGAATTTTGATTTAGCTATTTTTATAGTATAATTTGTTGAGCAGTTGGAATAATAGTGTTAATGAGTCTATGTGTTTTTTATCGGTATATAGCATTTAGTACAATATGTCAAATAAGTTTTTCATTTTTTTGTTGTCTTTGTTTAGATCTTTATCTAGGCTGTCTATTTTTTTGTTATCATATGTTTTACAAGGCATCATTGTTTATAGTAATAGGAATATGAATACATATATTTTTTGGTTTACAGGATTTAAGATGTTATTTTTTTATATATTTTTGTGGTTGTATTTTAGCAAG
>M01075:27:000000000-A4DAU:1:1102:20449:16325 1:N:0:33
AGAGTACACAGTTTGGGTTACACATTTGATTACCGGATGCGATGGAAGGACCAATACCTGTCTCTGCATTAATACATGCTGCCACGTTAGTTGTATGTGGAATAATATTAGGTAGTTTTGTATTTTGATGTTTTGAATTTTGATTTAGCTATTTTTATAGTATAATTTGTTGAGCAGTTGGAATAATAGTGTTAATGAGTCTATGTGTTTTTTATCGGTATATAGCATTTAGTACAATATGTCAAATAAGTTTTTCATTTTTTTGTTGTCTTTGTTTAGATCTTTATCTAGGCTGTCTATTTTTTTGTTATCATATGTTTTACAAGGCATCATTGTTTATAGTAATAGGAATATGAATACATATATTTTTTGGTTTACAGGATTTAAGATGTTATTTTTTTATATATTTTTGTGGTTGTATTTTAGCAAG
>M01075:27:000000000-A4DAU:1:1102:20717:16370 1:N:0:33
AAAGTACACAGTTTGGATTGCACATTTGATTACCGGATGCGATGGAAGGACCAATACCTGTCTCTGCATTAATACATGCTGCCACGTTAGTTGTATGTGGAATAATATTAGGTAGTTTTGTATTTTGATGTTTTGAATTTTGATTTAGCTATTTTTATAGTATAATTTGTTGAGCAGTTGGAATAATAGTGTTAATGAGTCTATGTGTTTTTTATCGGTATATAGCATTTAGTACAATATGTCAAATAAGTTTTTCATTTTTTTGTTGTCTTTGTTTAGATCTTTATCTAGGCTGTCTATTTTTTTGTTATCATATGTTTTACAAGGCATCATTGTTTATAGTAATAGGAATATGAATACATATATTTTTTGGTTTACAGGATTTAAGATGTTATTTTTTTATATATTTTTGTGGTTGTATTTTAGCAAG
>M01075:27:000000000-A4DAU:1:1102:21386:16378 1:N:0:33
AAAGTACACAGTTTGGATTGCACATTTGATTACCGGATGCGATGGAAGGACCAATACCTGTCTCTGCATTAATACATGCTGCCACGTTAGTTGTATGTGGAATAATATTAGGTAGTTTTGTATTTTGATGTTTTGAATTTTGATTTAGCTATTTTTATAGTATAATTTGTTGAGCAGTTGGAATAATAGTGTTAATGAGTCTATGTGTTTTTTATCGGTATATAGCATTTAGTACAATATGTCAAATAAGTTTTTCATTTTTTTGTTGTCTTTGTTTAGATCTTTATCTAGGCTGTCTATTTTTTTGTTATCATATGTTTTACAAGGCATCATTGTTTATAGTAATAGGAATATGAATACATATATTTTTTGGTTTACAGGATTTAAGATGTTATTTTTTTATATATTTTTGTGGTTGTATTTTAGCAAG
>M01075:27:000000000-A4DAU:1:1102:17912:16421 1:N:0:33
AGAGTACACAGTTTGGGTTACACATTTGATTACCGGATGCGATGGAAGGACCAATACCTGTCTCTGCATTAATACATGCTGCCACGTTAGTTGTATGTGGAATAATATTAGGTAGTTTTGTATTTTGATGTTTTGAATTTTGATTTAGCTATTTTTGTAGTATAATTTGTTGAGCAGTTGGAATAATAGTGTTAATGAGTCTATGTGTTTTTTATCGGTATATAGCATTTAGTACAATATGTCAAATAAGTTTTTCATTTTTTTGTTGTCTTTGTTTAGATCTTTATCTAGGCTGTCTATTTTTTTGTTATCATATGTTTTACAAGGCATCATTGTTTATAGTAATAGGAATATGAATACATATATTTTTTGGTTTACAGGATTTAAGATGTTATTTTTTTATATATTTTTGTGGTTGTATTTTAGCAAG
>M01075:27:000000000-A4DAU:1:1102:29032:16471 1:N:0:33
AAAGTACACAGTTTGGATTGCACATTTGATTACCGGATGCGATGGAAGGACCAATACCTGTCTCTGCATCAATACATGCTGCCACGTTAGTTGTATGTGGAATAATATTAGGTAGTTTTGTATTTTGATGTTTTGAATTTTGATTTAGCTATTTTTATAGTATAATTTGTTGAGCAGTTGGAATAATAGTGTTAATGAGTCTATGTGTTTTTTATCGGTATATAGCATTTAGTACAATATGTCAAATAAGTTTTTCATTTTTTTGTTGTCTTTGTTTAGATCTTTATCTAGGCTGTCTATTTTTTTGTTATCATATGTTTTACAAGGCATCATTGTTTATAGTAATAGGAATATGAATACATATATTTTTTGGTTTACAGGATTTAAGATGTTATTTTTTTATATATTTTTGTGGTTGTATTTTAGCAAG
>M01075:27:000000000-A4DAU:1:1102:29048:16479 1:N:0:33
AAAGTACACAGTTTGGATTGCACATTTGATTACCGGATGCGATGGAAGGACCAATACCTGTCTCTGCATCAATACATGCTGCCACGTTAGTTGTATGTGGAATAATATTAGGTAGTTTTGTATTTTGATGTTTTGAATTTTGATTTAGCTATTTTTATAGTATAATTTGTTGAGCAGTTGGAATAATAGTGTTAATGAGTCTATGTGTTTTTTATCGGTATATAGCATTTAGTACAATATGTCAAATAAGTTTTTCATTTTTTTGTTGTCTTTGTTTAGATCTTTATCTAGGCTGTCTATTTTTTTGTTATCATATGTTTTACAAGGCATCATTGTTTATAGTAATAGGAATATGAATACATATATTTTTTGGTTTACAGGATTTAAGATGTTATTTTTTTATATATTTTTGTGGTTGTATTTTAGCAAG
>M01075:27:000000000-A4DAU:1:1102:24893:16541 1:N:0:33
AAAGTACACAGTTTGGGTTACACATTTGATTACCGGATGCGATGGAAGGACCAATACCTGTCTCTGCATTAATACATGCTGCCACGTTAGTTGTATGTGGAATAATATTAGGTAGTTTTGTATTTTGATGTTTTGAATTCTGATTTAGCTATTTTTATAGTATAATTTGTTGAGCAGTTGGAATAATAGTGTTAATGAGTCTATGTGTTTTTTATCGGTATATAGCATTTAGTACAATATGTCAAATAAGTTTTTCATTTTTTTGTTGTCTTTGTTTAGATCTTTATCTAGGCTGTCTATTTTTTTGTTATCATATGTTTTACAAGGCATCATTGTTTATAGTAATAGGAATATGAATACATATATTTTTTGGTTTACAGGATTTAAGATGTTATTTTTTTATATATTTTTGTGGTTGTATTTTAGCAAG
>M01075:27:000000000-A4DAU:1:1102:28170:16547 1:N:0:33
AAAGTACACAGTTTGGATTGCACATTTGATTACCGGATGCGATGGAAGGACCAATACCTGTCTCTGCATTAATACATGCTGCCACGTTAGTTGTATGTGGAATAATATTAGGTAGTTTTGTATTTTGATGTTTTGAATTTTGATTTAGCTATTTTTATAGTATAATTTGTTGAGCAGTTGGAATAATAGTGTTAATGAGTCTATGTGTTTTTTATCGGTATATAGCATTTAGTACAATATGTCAAATAAGTTTTTCATTTTTTTGTTGTCTTTGTTTAGATCTTTATTTAGGCTGTCTATTTTTTTGTTATCATATGTTTTACAAGGCATCATTGTTTATAGTAATAGGAATATGAATACATATATTTTTTGGTTTACGGGATTTAAGATATTATTTTTTTATATATTTTTGTGGTTGTATTTTAGCAAG
>M01075:27:000000000-A4DAU:1:1102:28149:16559 1:N:0:33
AAAGTACACAGTTTGGATTGCACATTTGATTACCGGATGCGATGGAAGGACCAATACCTGTCTCTGCATTAATACATGCTGCCACGTTAGTTGTATGTGGAATAATATTAGGTAGTTTTGTATTTTGATGTTTTGAATTTTGATTTAGCTATTTTTATAGTATAATTTGTTGAGCAGTTGGAATAATAGTGTTAATGAGTCTATGTGTTTTTTATCGGTATATAGCATTTAGTACAATATGTCAAATAAGTTTTTCATTTTTTTGTTGTCTTTGTTTAGATCTTTATTTAGGCTGTCTATTTTTTTGTTATCATATGTTTTACAAGGCATCATTGTTTATAGTAATAGGAATATGAATACATATATTTTTTGGTTTACGGGATTTAAGATATTATTTTTTTATATATTTTTGTGGTTGTATTTTAGCAAG
>M01075:27:000000000-A4DAU:1:1102:22482:16562 1:N:0:33
AGAGTACACAGTTTGGATTACACATTTGATTACCGGATGCGATGGAAGGACCAATACCTGTCTCTGCATTAATACATGCTGCCACGTTAGTTGTATGTGGAATAATATTAGGTAGTTTTGTATTTTGATGTTTTGAATTTTGATTTAGCTATTTTTATAGTATAATTTGTTGAGCAGTTGGAATAATAGTGTTAATGAGTCTATGTGTTTTTTATACGGTATATAGCATTAGTACAATATGTCAAATAAGTTTTTCATTTTTTTGTTGTCTTTGTTTAGATCTTTATCTAGGCTGTCTATTTTTTTGTTATCATATGTTTTACAAGGCATCATTGTTTATAGTAATAGGAATATGAATACATATATTTTTTGGTTTACAGGATTTAAGATGTTATTTTTTTATATATTTTTGTGGTTGTATTTTAGCAAG
>M01075:27:000000000-A4DAU:1:1102:12793:16593 1:N:0:33
AAAGTACACAGTTTGGATTACACATTTGATTACCGGATGCGATGGAAGGACCAATACCTGTCTCTGCATTAATACATGCTGCCACGTTAGTTGTATGTGGAATAATATTAGGTAGTTTTGTATTTTGATGTTTTGAATTTTGATTTAGCTATTTTTATAGTATAATTTGTTGAGCAGTTGGAATAATAGTGTTAATGAGTCTATGTGTTTTTTATCGGTATATAGCATTTAGTACAATATGTCAAATAAGTTTTTCATTTTTTTGTTGTCTTTGTTTAGATCTTTATCTAGGCTGTCTATTTTTTTGTTATCATATGTTTTACAAGGCATCATTGTTTATAGTAATAGGAATATGAATACATATATTTTTTGGTTTACAGGATTTAAGATGTTATTTTTTTATATATTTTTGTGGTTGTATTTTAGCAAG
>M01075:27:000000000-A4DAU:1:1102:17808:16594 1:N:0:33
AAAGTACACAGTTTGGGTTACACATTTGATTACCGGATGCGATGGAAGGACCAATACCTGTCTCTGCATTAATACATGCTGCCACGTTAGTTGTATGTGGAATAATATTAGGTAGTTTTGTATTTTGATGTTTTGAATTTTGATTTAGCTATTTTTATAGTATAATTTGTTGAGCAGTTGGAATAATAGTGTTAATGAGTCTATGTGTTTTTTATCGGTATATAGCATTTAGTACAATATGTCAAATAAGTTTTTCATTTTTTTGTTGTCTTTGTTTAGATCTTTATCTAGGCTGTCTATTTTTTTGTTATCATATGTTTTACAAGGCATCATTGTTTATAGTAATAGGAATATGAATACATATATTTTTCGGTTTACAGGATTTAAGATGTTATTTTTTTATATACTTTTGTGGTTGTATTTTAGCAAG
>M01075:27:000000000-A4DAU:1:1102:22979:16601 1:N:0:33
AGAGTACACAGTTTGGATTACACATTTGATTACCGGATGCGATGGAAGGACCAATACCTGTCTCTGCATTAATACATGCTGCCACGTTAGTTGTATGTGGAATAATATTAGGTAGTTTTGTATTTTGATGTTTTGAATTTTGATTTAGCTATTTTTATAGTATAATTTGTTGAGCAGTTGGAATAATAGTGTTAATGAGTCTATGTGTTTTTTATACGGTATATAGCATTTAGTACAATATGTCAAATAAGTTTTTCATTTTTTTGTTGTCTTTGTTTAGATCTTTATCTAGGCTGTCTATTTTTTTGTTATCATATGTTTTACAAGGCATCATTGTTTATAGTAATAGGAATATGAATACATATATTTTTTGGTTTACAGGATTTAAGATGTTATTTTTTATATATTTTTGTGGTTGTATTTTAGCAAG
>M01075:27:000000000-A4DAU:1:1102:24977:16696 1:N:0:33
AAAGTACACAGTTTGGATTGCACATTTGATTACCGGATGCGATGGAAGGACCAATACCTGTCTCTGCATTAATACATGCTGCCACGTTAGTTGTATGTGGAATAATATTAGGTAGTTTTGTATTTTGATGTTTTGAATTTTGATTTAGCTATTTTTATAGTATAATTTGTTGAGCAGTTGGAATAATAGTGTTAATGAGTCTATGTGTTTTTTATCGGTATATAGCATTTAGTACAATATGTCAAATAAGTTTTTCATTTTTTTGTTGTCTTTGTTTAGATCTTTATCTAGGCTGTCTATTTTTTTGTTATCATATGTTTTACAAGGCATCATTGTTTATAGTAATAGGAATATGAATACATATATTTTTTGGTTTACAGGATTTAAGATGTTATTTTTTTATATATTTTTGTGGTTGTATTTTAGCAAG
>M01075:27:000000000-A4DAU:1:1102:13134:16918 1:N:0:33
AAAGTACACAGTTTGGGTTACACATTTGATTACCGGATGCGATGGAAGGACCAATACCTGTCTCTGTATTAATACATGCTGCCACGTTAGTTGTATGTGGAATAATATTAGGTAGTTTTGTATTTTGATGTTTTGAATTTTGATTTAGCTATTTTTATAGTATAATTTGTTGAGCAGTTGGAATAATAGTGTTAATGAGTCTATGTGTTTTTTATCGGTATATAGCATTTAGTACAATATGTCAAATAAGTTTTTCATCTTTTTGTTGTCTTTGTTTAGATCTTTATCTAGGCTGTCTATTTTTTTGTTATCATATGTTTTACAAGGCATCATTGTTTATAGTAATAGGAATATGAATACATATATTTTTTGGTTTACAGGATTTAAGATGTTATTTTTTTATATATTTTTGTGGTTGTATTTTAGCAAG
>M01075:27:000000000-A4DAU:1:1102:9607:16976 1:N:0:33
AGAGTACACAGTTTGGATTGCACATTTGATTACCGGATGCGATGGAAGGACCAATACCTGTCTCTGCATTAATACATGCTGCCACGTTAGTTGTATGTGGAATAATATTAGGTAGTTTTGTATTTTGATGTTTTGAATTTTGATTTAGCTATTTTTATAGTATAATTTGTTGAGCAGTTGGAATAATAGTGTTAATGAGTCTATGTGTTTTTTATCGGTATATAGCATTTAGTACAATATGTCAAATAAGTTTTTCATTTTTTTGTTGTCTTTGTTTAGATCTTTATCTAGGCTGTCTATTTTTTTGTTATCATATGTTTTACAAGGCATCATTGTTTATAGTAATAGGAATATGAATACATATATTTTTTGGTTTACAGGATTTAAGATGTTATTTTTTTATATATTTTTGTGGTTGTATTTTAGCAAG
>M01075:27:000000000-A4DAU:1:1102:28925:17010 1:N:0:33
AGAGTACACAGTTTGGATTACACATTTGATTACCGGATGCGATGGAAGGACCAATACCTGTCTCTGCATTAATACATGCTGCCACGTTAGTTGTATGTGGAATAATATTAGGTAGTTTTGTATTTTGATGTTTTGAATTTTGATTTAGCTATTTTTATAGTATAATTTGTTGAGCAGTTGGAATAATAGTGTTAATGAGTCTATGTGTTTTTTATCGGTATATAGCATTTAGTACAATATGTCAAATAAGTTTTTCATTTTTTTGTTGTCTTTGTTTAGATCTTTATCTAGGCTGTCTATTTTTTTGTTATCATATGTTTTACAAGGCATCATTGTTTATAGTAATAGGAATATGAATACATATATTTTTTGGTTTACAGGATTTAAGATGTTATTTTTTTATATATTTTTGTGGTTGTATTTTAGCAAG
>M01075:27:000000000-A4DAU:1:1102:18182:17384 1:N:0:33
AAAGTACACAGTTTGGGTTACACATTTGATTACCGGATGCGATGGAAGGACCAATACCTGTCTCTGCATTAATACATGCTGCCACGTTAGTTGTATGTGGAATAATATTAGGTAGTTTTGTATTTTGATGTTTTGAATTTTGATTTAGCTATTTTTATAGTATAATTTGTTGAGCAGTTGGAATAATAGTGTTAATGAGTCTATGTGTTTTTTATCGGTATATAGCATTTAGTACAATATGTCAAATAAGTTTTTCATTTTTTTGTTGTCTTTGTTTAGATCTTTATCTAGGCTGTCTATTTTTTTGTTATCATATGTTTTACAAGGCATCATTGTTTATAGTAATAGAAATATGAATACATATATTTTTTGGTTTACAGGATTTAAGATGTTATTTTTTTATATATTTTTGTGGTTGTATTTTAGCAAG
>M01075:27:000000000-A4DAU:1:1102:10101:17417 1:N:0:33
AGAGTACACAGTTTGGATTGCATATTTGATTACCGGATGCGATGGAAGGACCAATACCTGTCTCTGCATTAATACATGCTGCCACGTTAGTTGTATGTGGAATAATATTAGGTAGTTTTGTATTTTGATGTTTTGAATTTTGATTTAGCTATTTTTATAGTATAATTTGTTGAGCAGTTGGAATAATAGTGTTAATGAGTCTATGTGTTTTTTATCGGTATATAGCATTTAGTACAATATGTCAAATAAGTTTTTCATTTTTTTGTTGTCTTTGTTTAGATCTTTATCTAGGCTGTCTATTTTTTTGTTATCATATGTTTTACAAGGCATCATTGTTTATAGTAATAGGAATATGAATACATATATTTTTTGGTTTACAGGATTTAAGATGTTATTTTTTTATATATTTTTGTGGTTGTATTTTAGCAAG
>M01075:27:000000000-A4DAU:1:1102:27842:17424 1:N:0:33
AAAGTACACAGTTTGGATTGCACATTTGATTACCGGATGCGATGGAAGGACCAATACCTGTCTCTGCATTAATACATGCTGCCACGTTAGTTGTATGTGGAATAATATTAGGTAGTTTTGTATTTTGATGTTTTGAATTTTGATTTAGCTATTTTTATAGTATAATTTGTTGAGCAGTTGGAATAATAGTGTTAATGAGTCTATGTGTTTTTTATCGGTATATAGCATTTAGTACAATATGTCAAATAAGTTTTTCATTTTTTTGTTGTCTTTGTTTAGATCTTTATCTAGGCTGTCTATTTTTTTGTTATCATATGTTTTACAAGGCATCATTGTTTATAGTAATAGGAATATGAATACATATATTTTTTGGTTTACAGGATTTAAGATGTTATTTTTTTATATATTTTTGTGGTTGTATTTTAGCAAG
>M01075:27:000000000-A4DAU:1:1102:27859:17435 1:N:0:33
AAAGTACACAGTTTGGATTGCACATTTGATTACCGGATGCGATGGAAGGACCAATACCTGTCTCTGCATTAATACATGCTGCCACGTTAGTTGTATGTGGAATAATATTAGGTAGTTTTGTATTTTGATGTTTTGAATTTTGATTTAGCTATTTTTATAGTATAATTTGTTGAGCAGTTGGAATAATAGTGTTAATGAGTCTATGTGTTTTTTATCGGTATATAGCATTTAGTACAATATGTCAAATAAGTTTTTCATTTTTTTGTTGTCTTTGTTTAGATCTTTATCTAGGCTGTCTATTTTTTTGTTATCATATGTTTTACAAGGCATCATTGTTTATAGTAATAGGAATATGAATACATATATTTTTTGGTTTACAGGATTTAAGATGTTATTTTTTTATATATTTTTGTGGTTGTATTTTAGCAAG
>M01075:27:000000000-A4DAU:1:1102:23196:17468 1:N:0:33
AGAGTACACAGTTTGGACTGCACATTTGATTACCGGATGCGATGGAAGGACCAATACCTGTCTCTGCATTAGTACATGCTGCCACGTTAGTTGTATGTGGAATAATATTAGGTAGTTTTGTATTTTGATGTTTTGAATTTTGATTTAGCTATTTTTATAGTATAATTTGTTGAGCAGTTGGAATAATAGTGTTAATGAGTCTATATGTTTTTTATCGGTATATAGCATTTAGTACAATATGTCAAATAAGTTTTTCATTTTTTTGTTGTCTTTGTTTAGATCTTTATCTAGGCTGTCTATTTTTTTGTTATCATATGTTTTACAAGGCACCATTGTTTATAGTAATAGGAATATGAATACATATATTTTTTGGTTTACAGGATTTAAGATGTTATTTTTTTATATATTTTTGTGGTTGTATTTTAGCAAG
>M01075:27:000000000-A4DAU:1:1102:26663:17527 1:N:0:33
AAAGTACACAGTTTGGGTTACACATTTGATTACCGGATGCGATGGAAGGACCAATACCTGTCTCTGCATTAATACATGCTGCCACGTTAGTTGTATGTGGAATAATATTAGGTAGTTTTGTATTTTGATGTTTTGAATTTTGATTTAGCTATTTTTATAGTATAATTTGTTGAGCAGTTGGAATAATAGTGTTAATGAGTCTATGTGTTTTTTATCGGTATATAGCATTTAGTACAATATGTCAAATAAGTTTTTCATTTTTTTGTTGTCTTTGTTTAGATCTTTATCTAGGCTGTCTATTTTTTTGTTATCATATGTTTTACAAGGCATCATTGTTTATAGTAATAGGAATATGAATACATATATTTTTTGGTTTACAGGATTTAAGATGTTATTTTTTTATATATTTTTGTGGTTGTATTTTAGCAAG
>M01075:27:000000000-A4DAU:1:1102:17050:17702 1:N:0:33
AAAGTACACAGTTTGGATTGCATATTTGATTACCGGATGCGATGGAAGGACCAATACCTGTCTCTGCATTAATACATGCTGCCACGTTAGTTGTATGTGGAATAATATTAGGTAGTTTTGTATTTTGATGTTTTGAATTTTGATTTAGCTATTTTTATAGTATAATTTGTTGAGCAGTTGGAATAATAGTGTTAATGAGTCTATGTGTTTTTTATCGGTATATAGCATTTAGTACAATATGTCAAATAAGTTTTTCATTTTTTTGTTGTCTTTGTTTAGATCTTTATCTAGGCTGTCTATTTTTTTGTTATCATATGTTTTACAAGGCATCATTGTTTATAGTAATAGGAATATGAATACATATATTTTTTGGTTTACAGGATTTAAGATGTTATTTTTTTATATATTTTTGTGGTTGTATTTTAGCAAG
>M01075:27:000000000-A4DAU:1:1102:9534:17718 1:N:0:33
AGAGTACACAGTTTGGATTGCACATTTGATTACCGGATGCGATGGAAGGACCAATACCTGTCTCTGCATTAATACATGCTGCCACGTTAGTTGTATGTGGAATAATATTAGGTAGTTTTGTATTTTGATGTTTTGAATTTTGATTTAGCTATTTTTATAGTATAATTTGTTGAGCAGTTGGAATAATAGTGTTAATGAGTCTATGTGTTTTTTATCGGTATATAGCATTTAGTACAATATGTCAAATAAGTTTTTCATTTTTTTGTTGTCTTTGTTTAGATCTTTATCTAGGCTGTCTATTTTTTTGTTATCATATGTTTTACAAGGCATCATTGTTTATAGTAATAGGAATATGAATACATATATTTTTTGGTTTACAGGATTTAAGATGTTATTTTTTTATATATTTTTGTGGTTGTATTTTAGCAAG
>M01075:27:000000000-A4DAU:1:1102:9162:17739 1:N:0:33
AAAGTACACAGTTTGGATTACATATTTGATTACCGGATGCGATGGAAGGACCAATACCTGTCTCTGCATTAATACATGCTGCCACGTTAGTTGTATGTGGAATAATATTAGGTAGTTTTGTATTTTGATGTTTTGAATTTTGATTTAGCTATTTTTATAGTATAATTTGTTGAGCAGTTGGAATAATAGTGTTAATGAGTCTATGTGTTTTTTATCGGTATATAGCATTTAGTACAATATGTCAAATAAGTTTTTCATTTTTTTGTTGTCTTTGTTTAGATCTTTATCTAGGCTGTCTATTTTTTTGTTATCATATGTTTTACAAGGCATCATTGTTTATAGTAATAGGAATATGAATACATATATTTTTTGGTTTACAGGATTTAAGATGTTATTTTTTTATATATTTTTGTGGTTGTATTTTAGCAAG
>M01075:27:000000000-A4DAU:1:1102:4478:17773 1:N:0:33
AGAGTACACAGTTTGGATTACACATTTGATTACCGGATGCGATGGAAGGACCAATACCTGTCTCTGCATTAATACATGCTGCCACGTTAGTTGTATGTGGAATAATATTAGGTAGTTTTGTATTTTGATGTTTTGAATTTTGATTTAGCTATTTTTATAGTATAATTTGTTGAGCAGTTGGAATAATAGTGTTAATGAGTCTATGTGTTTTTTATCGGTATATAGCATTTAGTACAATATGTCAAATAAGTTTTTCATTTTTTTGTTGTCTTTGTTTAGATCTTTATCTAGGCTGTCTATTTTTTTGTTATCATATGTTTTACAAGGCATCATTGTTTATAGTAATAGGAATATGAATACATATATTTTTTGGTTTACAGGATTTAAGATGTTATTTTTTTATATATTTTTGTGGTTGTATTTTAGCAAG
>M01075:27:000000000-A4DAU:1:1102:7686:17786 1:N:0:33
AGAGTACACAGTTTGGATTACATATTTGATTACCGGATGCGATGGAAGGACCAATACCTGTCTCTGCATTAATACATGCTGCCACGTTAGTTGTATGTGGAATAATATTAGGTAGTTTTGTATTTTGATGTTTTGAATTTTGATTTAGCTATTTTTATAGTATAATTTGTTGAGCAGTTGGAATAATAGTGTTAATGAGTCTATGTGTTTTTTATCGGTATATAGCATTTAGTACAATACGTCAAATAAGTTTTTCATTTTTTTGTTGTCTTTGTTTAGATCTTTATCTAGGCTGTCTATTTTTTTGTTATCATATGTTTTACAAGGCATCATTGTTTATAGTAATAGGAATATGAATACATATATTTTTTGGTTTACAGGATTTAAGATGTTATTTTTTTATATATTTTTGTGGTTGTATTTTAGCAAG
>M01075:27:000000000-A4DAU:1:1102:23265:17882 1:N:0:33
AAAGTACACAGTTTGGATTACATATTTGATTACCGGATGCGATGGAAGGACCAATACCTGTCTCTGCATTAATACATGCTGCCACGTTAGTTGTATGTGGAATAATATTAGGTAGTTTTGTATTTTGATGTTTTGAATTTTGATTTAGCTATTTTTATAGTATAATTTGTTGAGCAGCTGGAATAATAGTGTTAATGAGTCTATGTGTTTTTTATCGGTATATAGCATTTAGCACAATATGTCAAATAAGTTTTTCATTTTTTTGTTGTCTTTGTTTAGATCTTTATCTAGGCTGTCTATTTTTTTGTTATCATATGTTTTACAAGGCATCATTGTTTATAGTAATAGGAATATGAATACATATATTTTTTGGTTTACAGGATTTAAGATGTTATTTTTTTATATATTTTTGTGGTTGTATTTTAGCAAG
>M01075:27:000000000-A4DAU:1:1102:23246:17883 1:N:0:33
AAAGTACACAGTTTGGATTACATATTTGATTACCGGATGCGATGGAAGGACCAATACCTGTCTCTGCATTAATACATGCTGCCACGTTAGTTGTATGTGGAATAATATTAGGTAGTTTTGTATTTTGATGTTTTGAATTTTGATTTAGCTATTTTTATAGTATAATTTGTTGAGCAGCTGGAATAATAGTGTTAATGAGTCTATGTGTTTTTTATCGGTATATAGCATTTAGCACAATATGTCAAATAAGTTTTTCATTTTTTTGTTGTCTTTGTTTAGATCTTTATCTAGGCTGTCTATTTTTTTGTTATCATATGTTTTACAAGGCATCATTGTTTATAGTAATAGGAATATGAATACATATATTTTTTGGTTTACAGGATTTAAGATGTTATTTTTTTATATATTTTTGTGGTTGTATTTTAGCAAG
>M01075:27:000000000-A4DAU:1:1102:25493:17899 1:N:0:33
AAAGTACACAGTTTGGATTGCACATTTGATTACCGGATGCGATGGAAGGACCGATACCTGTCTCTGCATTAATACATGCTGCCACGCTAGTTGTATGTGGAATAATATTAGGTAGTTTTGTATTTTGATGTTTTGAATTTTGATTTAGCTATTTTTATAGTATAATTTGTTGAGCAGTTGGAATAATAGTGTTAATGAGTCTATGTGTTTTTTATCGGTATATAGCATTTAGTACAATATGTCAAATAAGTTTTTCATTTTTTTGTTGTCTTTGTTTAGATCTTTATCTAGGCTGTCTATTTTTTTGTTATCATATGTTTTACAAGGCATCATTGTTTATAGTAATAGGAATATGAATACATATATTTTTTGGTTTACAGGATTTAAGATGTTATTTTTTTATATATTTTTGTGGTTGTATTTTAGCAAG
>M01075:27:000000000-A4DAU:1:1102:15779:17941 1:N:0:33
AAAGTACACAGTTTGGATTACATATTTGATTACCGGATGCGATGGAAGGACCAATACCTGTCTCTGCATTAATACATGCTGCCACGTTAGTTGTATGTGGAATAATATTAGGTAGTTTTGTATTTTGATGTTTTGAATTTTGATTTAGCTATTTTTATAGTATAATTTGTTGAGCAGTTGGAATAATAGTGTTAATGAGTCTATGTGTTTTTTATCGGTATATAGCATTTAGTACAATATGTCAAATAAGTTTTTCATTTTTTTGTTGTCTTTGTTTAGATCTTTATCTAGGCTGTCTATTTTTTTGTTATCATATGTTTTACAAGGCATCATTGTTTATAGTAATAGGAATATGAATACATATATTTTTTGGTTTACAGGATTTAAGATGTTATTTTTTTATATATTTTTGTGGTTGTATCTTAGCAAG
>M01075:27:000000000-A4DAU:1:1102:18086:17973 1:N:0:33
AGAGTACACAGTTTGGGTTGCATATTTGATTACCGGATGCGATGGAAGGACCAATACCTGTCTCTGCATTAATACATGCTGCCACGTTAGTTGTATGTGGAATAATATTAGGTAGTTTTGTATTTTGATGTTTTGAATTTTGATTTAGCTATTTTTATAGTATAATTTGTTGAGCAGTTGGAATAATAGTGTTAATGAGTCTATGTGTTTTTTATCGGTATATAGCATTTAGTACAATATGTCAAATAAGTTTTTCATTTTTTTGTTGTCTTTGTTTAGATCTTTATCTAGGCTGTCTATTTTTTTGTTATCATATGTTTTACAAGGCATCATTGTTTATAGTAATAGGAATATGAATACATATATTTTTTGGTTTACAGGATTTAAGATGTTATTTTTTTATATATTTTTGTGGTTGTATTTTAGCAAG
>M01075:27:000000000-A4DAU:1:1102:18098:17989 1:N:0:33
AGAGTACACAGTTTGGGTTGCATATTTGATTACCGGATGCGATGGAAGGACCAATACCTGTCTCTGCATTAATACATGCTGCCACGTTAGTTGTATGTGGAATAATATTAGGTAGTTTTGTATTTTGATGTTTTGAATTTTGATTTAGCTATTTTTATAGTATAATTTGTTGAGCAGTTGGAATAATAGTGTTAATGAGTCTATGTGTTTTTTATCGGTATATAGCATTTAGTACAATATGTCAAATAAGTTTTTCATTTTTTTGTTGTCTTTGTTTAGATCTTTATCTAGGCTGTCTATTTTTTTGTTATCATATGTTTTACAAGGCATCATTGTTTATAGTAATAGGAATATGAATACATATATTTTTTGGTTTACAGGATTTAAGATGTTATTTTTTTATATATTTTTGTGGTTGTATTTTAGCAAG
>M01075:27:000000000-A4DAU:1:1102:27386:17996 1:N:0:33
AGAGTACACAGTTTGGATTACACATTTGATTACCGGATGCGATGGAAGGACCAATACCTGTCTCTGCATTAATACATGCTGCCACGTTAGTTGTATGTGGAATAATATTAGGTAGTTTTGTATTTTGATGTTTTGAATTTTGATTTAGCTATTTTTATAGTATAATTTGTTGAGCAGTTGGAATAATAGTGTTAATGAGTCTATGTGTTTTTTATCGGTATATAGCATTTAGTACAATATGTCAAATAAGTTTTTCATTTTTTTGTTGTCTTTGTTTAGATCTTTATCTAGGCTGTCTATTTTTTTGTTATCATATGTTTTACAAGGCATCATTGTTTATAGTAATAGGAATATGAATACATATATTTTTTGGTTTACAGGATTTAAGATGTTATTTTTTTATATATTTTTGTGGTTGTATTTTAGCAAG
>M01075:27:000000000-A4DAU:1:1102:27366:18003 1:N:0:33
AGAGTACACAGTTTGGATTACACATTTGATTACCGGATGCGATGGAAGGACCAATACCTGTCTCTGCATTAATACATGCTGCCACGTTAGTTGTATGTGGAATAATATTAGGTAGTTTTGTATTTTGATGTTTTGAATTTTGATTTAGCTATTTTTATAGTATAATTTGTTGAGCAGTTGGAATAATAGTGTTAATGAGTCTATGTGTTTTTTATCGGTATATAGCATTTAGTACAATATGTCAAATAAGTTTTTCATTTTTTTGTTGTCTTTGTTTAGATCTTTATCTAGGCTGTCTATTTTTTTGTTATCATATGTTTTACAAGGCATCATTGTTTATAGTAATAGGAATATGAATACATATATTTTTTGGTTTACAGGATTTAAGATGTTATTTTTTTATATATTTTTGTGGTTGTATTTTAGCAAG
>M01075:27:000000000-A4DAU:1:1102:20057:18019 1:N:0:33
AGAGTACACAGTTTGGATTACATATTTGATTACCGGATGCGATGGAAGGACCAATACCTGTCTCTGCATTAATACATGCTGCCACGTTAGTTGTATGTGGAATAATATTAGGTAGTTTTGTATTTTGATGTTTTGAATTTTGATCTAGCTATTTTTATAGTATAATTTGTTGAGCAGTTGGAATAATAGTGTTAATGAGTCTATGTGTTTTTTATAACGGTATATAGCATTTAGTACAATATGTCAAATAAGTTTTTCATTTTTTTGTTGTCTTTGTTTAGATCTTTATCTAGGCTGTCTATTTTTTGTTATCATATGTTTTACAAGGCATCATTGTTTATAGTAATAGGAATATGAATACATATATTTTTTGGTTTACAGGATTTAAGATGTTATTTTTTTATATATTTTTGTGGTTGTATTTTAGCAA
>M01075:27:000000000-A4DAU:1:1102:15751:18026 1:N:0:33
AAAGTACACAGTTTGGATTGCACATTTGATTACCGGATGCGATGGAAGGACCAATACCTGTCTCTGCATTAATACATGCTGCCACGTTAGTTGTATGTGGAATAATATTAGGTAGTTTTGTATTTTGATGTTTTGAATTTTGATTTAGCTATTTTTATAGTATAATTTGTTGAGCAGTTGGAATAATAGTGTTAATGAGTCTATGTGTTTTTTATCGGTATATAGCATTTAGTACAATATGTCAAATAAGTTTTTCATTTTTTTGTTGTCTTTGTTTAGATCTTTATCTAGGCTGTCTATTTTTTTGTTATCATATGTTTTACAAGGCATCATTGTTTATAGTAATAGGAATATGAATACATATATTTTTTGGTTTACAGGATTTAAGATGTTATTTTTTTATATATTTTTGTGGTTGTATTTTAGCAAG
>M01075:27:000000000-A4DAU:1:1102:22098:18100 1:N:0:33
AAAGTACACAGTTTGGGTTACACATTTGATTACCGGATGCGATGGAAGGACCAATACCTGTCTCTGCATTAATACATGCTGCCACGTTAGTTGTATGTGGAATAATATTAGGTAGTTTTGTATTTTGATGTTTTGAATTTTGATTTAGCTATTTTTATAGTATAATTTGTTGAGCAGTTGGAATAATAGTGTTAATGAGTCTATGTGTTTTTTATCGGTATATAGCATTTAGTACAATATGTCAAATAAGTTTTTCATTTTTTTGTTGTCTTTGTTTAGATCTTTATCTAGGCTGTCTATTTTTTTGTTATCATATGTTTTACAAGGCATCATTGTTTATAGTAATAGGAATATGAATACATATATTTTTTGGTTTACAGGATTTAAGATGTTATTTTTTTATATATTTTTGTGGTTGTATTTTAGCAAG
>M01075:27:000000000-A4DAU:1:1102:18270:18112 1:N:0:33
AAAGTACACAGTTTGGATTACACATTTGATTACCGGATGCGATGGAAGGACCAATACCTGTCTCTGCATTAATACATGCTGCCACGTTAGTTGTATGTGGAATAATATTAGGTAGTTTTGTATTTTGATGTTTTGAATTTTGATTTAGCTATTTTTATAGTATAATTTGTTGAGCAGTTGGAATAATAGTGTTAATGAGTCTATGTGTTTTTTATCGGTATATAGCATTTAGTACAATATGTCAAATAAGTTTTTCATTTTTTTGTTGTCTTTGTTTAGATCTTTATCTAGGCTGTCTATTTTTTTGTTATCATATGTTTTACAAGGCATCATTGTTTATAGTAATAGGAATATGAATACATATATTTTTTGGTTTACAGGATTTAAGATGTTATTTTTTTATATATTTTTGTGGTTGTATTTTAGCAAG
>M01075:27:000000000-A4DAU:1:1102:28063:18179 1:N:0:33
AAAGTACACAGTTTGGATTACACATTTGATTACCGGCTGCGATGGAAGGACCAATACCTGTCTCTGCATTAATACATGCTGCCACGTTAGTTGTATGTGGAATAATATTAGGTAGTTTTGTATTTTGATGTTTTGAATTTTGATTTAGCTATTTTTATAGTATAATTTGTTGAGCAGTTGGAATAATAGTGTTAATGAGTCTATGTGTTTTTTATCGGTATATAGCATTTAGTACAATATGTCAAATAAGTTTTTCATTTTTTTGTTGTCTTTGTTTAGATCTTTATCTAGGCTGTCTATTTTTTTGTTATCATATGTTTTACAAGGCATCATTGTTTATAGTAATAGGAATATGAATACATATATTTTTTGGTTTACAGGATTTAAGATGTTATTTTTTTATATATTTTTGTGGTTGTATTTTAGCAAG
>M01075:27:000000000-A4DAU:1:1102:28402:18183 1:N:0:33
AAAGTACACAGTTTGGGTTACACATTTGATTACCGGATGCGATGGAAGGACCAATACCTGTCTCTGCATTAATACATGCTGCCACGTTAGTTGTATGTGGAATAATATTAGGTAGTTTTGTATTTTGATGTTTTGAATTTTGATTTAGCTATTTTTATAGTATAATTTGTTGAGCAGTTGGAATAATAGTGTTAATGAGTCTATGTGTTTTTTATCGGTATATAGCATTTAGTACAATATGTCGAATAAGTTTTTCATTTTTTTGTTGTCTTTGTTTAGATCTTTATCTAGGCTGTCTATTTTTTTGTTATCATATGTTTTACAAGGCATCATTGTTTATAGTAATAGGAATATGAATACATATATTTTTTGGTTTACAGGATTTAAGATGTTATTTTTTTATATATTTTTGTGGTTGTATTTTAGCAAG
>M01075:27:000000000-A4DAU:1:1102:8092:18254 1:N:0:33
AAAGTACACAGTTTGGGTTACACATTTGATTACCGGATGCGATGGAAGGACCAATACCTGTCTCTGCATTAATACATGCTGCCACGTTAGTTGTATGTGGAATAATATTAGGTAGTTTTGTATTTTGATGTTTTGAATTTTGATTTAGCTATTTTTATAGTATAATTTGTTGAGCAGTTGGAATAATCGTGTTAATGAGTCTATGTGTTTTTTATCGGTGTATAGCATTTAGTACAATATGTCAAATAAGTTTTTCATTTTTTTGTTGTCTTTGTTTAGATCTTTATCTAGGCTGTCTATTTTTTTGTTATCATATGTTTTACAAGGCATCATTGTTTATAGTAATAGGAATATGAATACATATATTTTTTGGTTTACAGGATTTAAGATGTTATTTTTTTATATATTTTTGTGGTTGTATTTTAGCAAG
>M01075:27:000000000-A4DAU:1:1102:3050:18266 1:N:0:33
AGAGTACACAGTTTGGATTGCACATTTGATTACCGGATGCGATGGAAGGACCAATACCTGTCTCTGCATTAATACATGCTGCCACGTTAGTTGTATGTGGAATAATATTAGGTAGTTTTGTATTTTGATGTTTTGAATTTTGATTTAGCTATTTTTATAGTATAATTTGTTGAGCAGTTGGAATAATAGTGTTAATGAGTCTATGTGTTTTTTATCGGTATATAGCATTTAGTACAATATGTCAAATAAGTTTTTCATTTTTTTGTTGTCTTTGTTTAGATCTTTATCTAGGCTGTCTATTTTTTTGTTATCATATGTTTTACAAGGCATCATTGTTTATAGTAATAGGAATATGAATACATATATTTTTTGGTTTACAGGATTTAAGATGTTATTTTTTTATATATTTTTGTGGTTGTATTTTAGCAAG
>M01075:27:000000000-A4DAU:1:1102:8100:18270 1:N:0:33
AAAGTACACAGTTTGGGTTACACATTTGATTACCGGATGCGATGGAAGGACCAATACCTGTCTCTGCATTAATACATGCTGCCACGTTAGTTGTATGTGGAATAATATTAGGTAGTTTTGTATTTTGATGTTTTGAATTTTGATTTAGCTATTTTTATAGTATAATTTGTTGAGCAGTTGGAATAATCGTGTTAATGAGTCTATGTGTTTTTTATCGGTGTATAGCATTTAGTACAATATGTCAAATAAGTTTTTCATTTTTTTGTTGTCTTTGTTTAGATCTTTATCTAGGCTGTCTATTTTTTTGTTATCATATGTTTTACAAGGCATCATTGTTTATAGTAATAGGAATATGAATACATATATTTTTTGGTTTACAGGATTTAAGATGTTATTTTTTTATATATTTTTGTGGTTGTATTTTAGCAAG
>M01075:27:000000000-A4DAU:1:1102:25476:18298 1:N:0:33
AGAGTACACAGTTTGGGTTGCACATTTGATTACCGGATGCGATGGAAGGACCAATACCTGTCTCTGCATTAATACATGCTGCCACGTTAGTTGTATGTGGAATAATATTAGGTAGTTTTGTATTTTGATGTTTTGAATTTTGATTTAGCTATTTTTATAGTATAATTTGTTGAGCAGTTGGAATAATAGTGTTAATGAGTCTATGTGTTTTTTATCGGTATATAGCATTTAGTACAATATGTCAAATAAGTTTTTCATTTTTTTGTTGTCTTTGTTTAGATCTTTATCTAGGCTGTCTATTTTTTTGTTATCATATGTTTTACAAGGCATCATTGTTTATAGTAATAGGAATATGAATACATATATTTTTTGGTTTACAGGATTTAAGATGTTATTTTTTTATATATTTTTGTGGTTGTATTTTAGCAAG
>M01075:27:000000000-A4DAU:1:1102:7471:18356 1:N:0:33
AAAGTACACAGTTTGGATCGCACATTTGATTACCGGATGCGATGGAAGGACCAATACCTGTCTCTGCATTAATACATGCTGCCACGTTAGCTGTATGTGGAATAATATTAGGTAGTTTTGTATTTTGATGTTTTGAATTTTGATTTAGCTATTTTTATAGTATAATTTGTTGAGCAGTTGGAATAATAGTGTTAATGAGTCTATGTGTTTTTTATCGGTATATAGCATTTAGTACAATATGTCAAATAAGTTTTTCATTTTTTTGTTGTCTTTGTTTAGATCTTTATCTAGGCTGTCTATTTTTTTGTTATCATATGTTTTACAAGGCATCATTGTTTATAGTAATAGGAATATGAATACATATATTTTTTGGTTTACAGGATTTAAGATGTTATTTTTTTATATATTTTTGTGGTTGTATCTTAGCAAG
>M01075:27:000000000-A4DAU:1:1102:8683:18366 1:N:0:33
AAAGTACACAGTTTGGGTTGCACATTTGATTACCGGATGCGATGGAAGGACCAATACCTGTCTCTGCATTAATACATGCTGCCACGTTAGTTGTATGTGGAATAATATTAGGTAGTTTTGTATTTTGATGTTTTGAATTTTGATTTAGCTATTTTTATAGTATAATTTGTTGAGCAGTTGGAATAACAGTGTTAATGAGTCTATGTGTTTTTTATCGGTATATAGCATTTAGTACAATATGTCAAATAAGTTTTTCATTTTTTTGTTGTCTTTGTTTAGATCTTTATCTAGGCTGTCTATTTTTTTGTTATCATATGTTTTACAAGGCATCATTGTTTATAGTAATAGGAATATGAATACATATATTTTTTGGTTTACAGGATTTAAGATGTTATTTTTTTATATATTTTTGTGGTTGTATTTTAGCAAG
>M01075:27:000000000-A4DAU:1:1102:9368:18371 1:N:0:33
AAAGTACACAGTTTGGATTGCACATTTGATTACCGGATGCGATGGAAGGACCAATACCTGTCTCTGCATTAATACATGCTGCCACGTTAGTTGTATGTGGAATAATATTAGGTAGTTTTGTATTTTGATGTTTTGAATTTTGATTTAGCTATTTTTATAGTATAATTTGTTGAGCAGTTGGAATAATAGTGTTAATGAGTCTATGTGTTTTTTATCGGTATATAGCATTTAGTACAATATGCCAAATAAGTTTTTCATTTTTTTGTTGTCTTTGTTTAGATCTTTATCTAGGCTGTCTATTTTTTTGTTATCATATGTTTTACAAGGCATCATTGTTTATAGTAATAGGAATATGAATACATATATTTTTTGGTTTACAGGATTTAAGATGTTATTTTTTTATATATTTTTGTGGTTGTATTTTAGCAAG
>M01075:27:000000000-A4DAU:1:1102:15278:18372 1:N:0:33
AAAGTACACAGTTTGGATTACACATTTGATTACCGGATGCGATGGAAGGACCAATACCTGTCTCTGCATTAATACATGCTGCCACGTTAGTTGTATGTGGAATAATATTAGGTAGTTTTGTATTTTGATGTTTTGAATTTTGATTTAGCTATTTTTATAGTATAATTTGTTGAGCAGTTGGAATAATAGTGTTAATGAGTCTATGTGTTTTTTATCGGTATATAGCATTTAGTACAATATGTCAAATAAGTTTTTCATTTTTTTGTTGTCTTTGTTTAGATCTTTATCTAGGCTGTCTATTTTTTTGTTATCATATGTTTTACAAGGCATCATTGTTTATAGTAATAGGAATATGAATACATATATTTTTTGGTTTACAGGATTTAAGATGTTATTTTTTTATATATTTTTGTGGTTGTATTTTAGCAAG
>M01075:27:000000000-A4DAU:1:1102:15262:18382 1:N:0:33
AAAGTACACAGTTTGGATTACACATTTGATTACCGGATGCGATGGAAGGACCAATACCTGTCTCTGCATTAATACATGCTGCCACGTTAGTTGTATGTGGAATAATATTAGGTAGTTTTGTATTTTGATGTTTTGAATTTTGATTTAGCTATTTTTATAGTATAATTTGTTGAGCAGTTGGAATAATAGTGTTAATGAGTCTATGTGTTTTTTATCGGTATATAGCATTTAGTACAATATGTCAAATAAGTTTTTCATTTTTTTGTTGTCTTTGTTTAGATCTTTATCTAGGCTGTCTATTTTTTTGTTATCATATGTTTTACAAGGCATCATTGTTTATAGTAATAGGAATATGAATACATATATTTTTTGGTTTACAGGATTTAAGATGTTATTTTTTTATATATTTTTGTGGTTGTATTTTAGCAAG
>M01075:27:000000000-A4DAU:1:1102:23239:18389 1:N:0:33
AAAGTACACAGTTTGGGTTGCACATTTGATTACCGGATGCGATGGAAGGACCAATACCTGTCTCTGCATTAATACATGCTGCCACGTTAGTTGTATGTGGAATAATATTAGGTAGTTTTGTATTTTGATGTTTTGAATTTTGATTTAGCTATTTTTATAGTATAATTTGTTGAGCAGTTGGAATAATAGTGTTAATGAGTCTATGTGTTTTTTATCGGTATATAGCATTTAGTACAATATGTCAAATAAGTTTTTCATTTTTTTGTTGTCTTTGTTTAGATCTTTATCTAGGCTGTCTATTTTTTTGTTATCATATGTTTTACAAGGCATCATTGTTTATAGTAATAGGAATATGAATACATATATTTTTTGGTTTACAGGATTTAAGATGTTATTTTTTTATATATTTTTGTGGTTGTATTTTAGCAAG
>M01075:27:000000000-A4DAU:1:1102:8685:18389 1:N:0:33
AAAGTACACAGTTTGGGTTGCACATTTGATTACCGGATGCGATGGAAGGACCAATACCTGTCTCTGCATTAATACATGCTGCCACGTTAGTTGTATGTGGAATAATATTAGGTAGTTTTGTATTTTGATGTTTTGAATTTTGATTTAGCTATTTTTATAGTATAATTTGTTGAGCAGTTGGAATAACAGTGTTAATGAGTCTATGTGTTTTTTATCGGTATATAGCATTTAGTACAATATGTCAAATAAGTTTTTCATTTTTTTGTTGTCTTTGTTTAGATCTTTATCTAGGCTGTCTATTTTTTTGTTATCATATGTTTTACAAGGCATCATTGTTTATAGTAATAGGAATATGAATACATATATTTTTTGGTTTACAGGATTTAAGATGTTATTTTTTTATATATTTTTGTGGTTGTATTTTAGCAAG
>M01075:27:000000000-A4DAU:1:1102:7016:18395 1:N:0:33
AGAGTACACAGTTTGGATTACACATTTGATTACCGGATGCGATGGAAGGACCAATACCTGTCTCTGCATTAATACATGCTGCCACGTTAGTTGTATGTGGAATAATATTAGGTAGTTTTGTATTTTGATGTTTTGAATTTTGATTTAGCTATTTTTACAGTATAATTTGTTGAGCAGTTGGAATAATAGTGTTAATGAGTCTATGTGTTTTTTATCGGTATATAGCATTTAGTACAATATGTCAAATAAGTTTTTCATTTTTTTGTTGTCTTTGTTTAGATCTTTATCTAGGCTGTCTATTTTTTTGTTATCATATGTTTTACAAGGCATCATTGTTTATAGTAATAGGAATATGAATACATATATTTTTTGGTTTACAGGATTTAAGATGTTATTTTTTTATATATTTTTGTGGTTGTATTTTAGCAAG
>M01075:27:000000000-A4DAU:1:1102:25105:18430 1:N:0:33
AGAGTACACTGTTTGGGTTACACATTTGATTACCGGATGCGATGGAAGGACCAATACCTGTCTCTGCATTAATACATGCTGCCACGTTAGTTGTATGTGGAATAATATTAGGTAGTTTTGTATTTTGATGTTTTGAATTTTGATTTAGCTATTTTTATAGTATAATTTGTTGAGCAGTTGGAATAATAGTGTTAATGAGTCTATGTGTTTTTTATCGGTATATAGCATTTAGTACAATATGTCAAATAAGTTTTTCATTTTTTTGTTGTCTTTGTTTAGATCTTTATCTAGGCTGTCTATTTTCTTGCTATCATATGTTTTACAAGGCATCATTGTTTATAGTAATAGGAATATGAATACATATATTTTTTGGCTTACAGGATTTAAGATGTTATTTTTTTATATATTTTTGTGGTTGTATTTTAGCAAG
>M01075:27:000000000-A4DAU:1:1102:26319:18443 1:N:0:33
AAAGTACACAGTTTGGATTACACATTTGATTACCGGATGCGATGGAAGGACCAATACCTGTCTCTGCATTAATACATGCTGCCACGTTAGTTGTATGTGGAATAATATTAGGTAGTTTTGTATTTTGATGTTTTGAATTTTGATTTAGCTATTTTTATAGTATAATTTGTTGAGCAGTTGGAATAATAGTGTTAATGAGTCTATGTGTTTTTTATCGGTATATAGCATTTAGTACAATATGTCAAATAAGTTTTTCATTTTTTTGTTGTCTTTGTTTAGATCTTTATCTAGGCTGTCTATTTTTTTGTTATCATATGTTTTACAAGGCATCATTGTTTATAGTAATAGGAATATGAATACATATATTTTTTGGTTTACAGGATTTAAGATGTTATTTTTTTATATATTTTTGTGGTTGTATTTTAGCAAG
>M01075:27:000000000-A4DAU:1:1102:26275:18471 1:N:0:33
AAAGTACACAGTTTGGATTACACATTTGATTACCGGATGCGATGGAAGGACCAATACCTGTCTCTGCATTAATACATGCTGCCACGTTAGTTGTATGTGGAATAATATTAGGTAGTTTTGTATTTTGATGTTTTGAATTTTGATTTAGCTATTTTTATAGTATAATTTGTTGAGCAGTTGGAATAATAGTGTTAATGAGTCTATGTGTTTTTTATCGGTATATAGCATTTAGTACAATATGTCAAATAAGTTTTTCATTTTTTTGTTGTCTTTGTTTAGATCTTTATCTAGGCTGTCTATTTTTTTGTTATCATATGTTTTACAAGGCATCATTGTTTATAGTAATAGGAATATGAATACATATATTTTTTGGTTTACAGGATTTAAGATGTTATTTTTTTATATATTTTTGTGGTTGTATTTTAGCAAG
>M01075:27:000000000-A4DAU:1:1102:19383:18550 1:N:0:33
AGAGTACACAGTTTGGATTACACATTTGATTACCGGATGCGATGGAAGGACCAATACCTGTCTCTGCATTAATACATGCTGCCACGTTAGTTGTATGTGGAATAGTATTAGGTAGTTTTGTATTTTGATGTTTTGAATTTTGATTTAGCTATTTTTATAGTATAATTTGTTGAGCAGTTGGAATAATAGTGTTAATGAGTCTATGTGTTTTTTATCGGTATATAGCATTTAGTACAATATGTCAAATAAGTTTTTCATTTTTTTGTTGTCTTTGTTTAGATCTTTATCTAGGCTGTCTATTTTTTTGTTATCATATGTTTTACAAGGCATCATTGTTTATAGTAATAGGGATATGAATACATATATTTTTTGGTTTACAGGATTTAAGATGTTATTTTTTTATATATTTTTGTGGTTGTATTTTAGCAAG
>M01075:27:000000000-A4DAU:1:1102:19400:18553 1:N:0:33
AGAGTACACAGTTTGGATTACACATTTGATTACCGGATGCGATGGAAGGACCAATACCTGTCTCTGCATTAATACATGCTGCCACGTTAGTTGTATGTGGAATAGTATTAGGTAGTTTTGTATTTTGATGTTTTGAATTTTGATTTAGCTATTTTTATAGTATAATTTGTTGAGCAGTTGGAATAATAGTGTTAATGAGTCTATGTGTTTTTTATCGGTATATAGCATTTAGTACAATATGTCAAATAAGTTTTTCATTTTTTTGTTGTCTTTGTTTAGATCTTTATCTAGGCTGTCTATTTTTTTGTTATCATATGTTTTACAAGGCATCATTGTTTATAGTAATAGGGATATGAATACATATATTTTTTGGTTTACAGGATTTAAGATGTTATTTTTTTATATATTTTTGTGGTTGTATTTTAGCAAG
>M01075:27:000000000-A4DAU:1:1102:25455:18677 1:N:0:33
AGAGTACACAGTTTGGGCTGCATATTTGATTACCGGATGCGATGGAAGGACCAATACCTGTCTCTGCATTAATACATGCTGCCACGTTAGTTGTATGTGGAATAATATTAGGTAGTTTTGTATTTTGATGTTTTGAATTTTGATTTAGCTATTTTTATGGTATAATTTGTTGAGCAGTTGGAATAATAGTGTTAATGAGTCTATGTGTTTTTTATCGGTATATAGCATTTAGTACAATATGTCAAATAAGTTTTTCATTTTTTTGTTGTCTTTGTTTAGATCTTTATCTAGGCTGTCTATTTTTTTGTTATCATATGTTTTACAAGGCATCATTGTTTATAGTAATAGGAATATGAATACATATATTTTTTGGTTTACAGGATTTAAGATGTTATTTTTTTATATATTTTTGTGGTTGTATTTTAGCAAG
>M01075:27:000000000-A4DAU:1:1102:28122:18702 1:N:0:33
AGAGTACACAGTTTGGGTTGCACATTTGATTACCGGATGCGATGGAAGGACCAATACCTGTCTCTGCATTAATACATGCTGCCACGTTAGTTGTATGTGGAATAATATTAGGTAGTTTTGTATTTTGATGTTTTGAATTTTGATTTAGCTATTTTTATAGTATAATTTGTTGAGCAGTTGGAATAATAGTGTTAATGAGTCTATGTGTTTTTTATCGGTATATAGCATTTAGTACAATATGTCAAATAAGTTTTTCATTTTTTTGTTGTCTTTGTTTAGATCTTTATCTAGGCTGTCTATTTTTTTGTTATCATATGTTTTACAAGGCATCATTGTTTATAGTAATAGGAATATGAATACATATATTTTTTGGTTTACAGGATTTAAGATGTTATTTTTTTATATATTTTTGTGGTTGTATTTTAGCAAG
>M01075:27:000000000-A4DAU:1:1102:28136:18713 1:N:0:33
AGAGTACACAGTTTGGGTTGCACATTTGATTACCGGATGCGATGGAAGGACCAATACCTGTCTCTGCATTAATACATGCTGCCACGTTAGTTGTATGTGGAATAATATTAGGTAGTTTTGTATTTTGATGTTTTGAATTTTGATTTAGCTATTTTTATAGTATAATTTGTTGAGCAGTTGGAATAATAGTGTTAATGAGTCTATGTGTTTTTTATCGGTATATAGCATTTAGTACAATATGTCAAATAAGTTTTTCATTTTTTTGTTGTCTTTGTTTAGATCTTTATCTAGGCTGTCTATTTTTTTGTTATCATATGTTTTACAAGGCATCATTGTTTATAGTAATAGGAATATGAATACATATATTTTTTGGTTTACAGGATTTAAGATGTTATTTTTTTATATATTTTTGTGGTTGTATTTTAGCAAG
>M01075:27:000000000-A4DAU:1:1102:22029:18714 1:N:0:33
AGAGTACACAGTTTGGGTTGCACATTTGATTACCGGATGCGATGGAAGGACCAATACCTGTCTCTGCATTAATACATGCTGCCACGTTAGTTGTATGTGGAATAATATTAGGTAGTTTTGTATTTTGATGTTTTGAATTTTGATTTAGCTATTTTTATAGTATAATTTGTTGAGCAGTTGGAATAATAGTGTTAATGAGTCTATGTGTTTTTTATCGGTATATAGCATTTAGTACAATATGTCAAATAAGTTTTTCATTTTTTTGTTGTCTTTGTTTAGATCTTTATCTAGGCTGTCTATTTTTTTGTTATCATATGTTTTACAAGGCATCATTGTTTATAGTAATAGGAATATGAATACATATATTTTTTGGTTTACAGGATTTAAGATGTTATTTTTTTATATATTTTTGTGGTTGTATTTTAGCAAG
>M01075:27:000000000-A4DAU:1:1102:22842:18785 1:N:0:33
AAAGTACACAGTTTGGGTTACACATTTGATTACCGGATGCGATGGAAGGACCAATACCTGTCTCTGCATTAATACATGCTGCCACGTTAGTTGTATGTGGAATAATATTAGGTAGTTTTGTATTTTGATGTTTTGAATTTTGATTTAGCTATTTTTATAGTATAATTTGTTGAGCAGTTGGAATAATAGTGTTAATGAGTCTATGTGTTTTTTATCGGTATATAGCATTTAGTACAATATGTCAAATAAGTTTTTCATTTTTTTGTTGTCTTTGTTTAGATCTTTATCTAGGCTGCCTATTTTTTTGTTATCATATGTTTTACAAGGCATCATTGTTTATAGTAATAGGAATATGAATACATATATTTTTTGGTTTACAGGATTTAAGATGTTATTTTTTTATATATTTTTGTGGTTGTATTTTAGCAAG
>M01075:27:000000000-A4DAU:1:1102:11712:18809 1:N:0:33
AAAGTACACAGTTTGGATTACACATTTGATTACCGGATGCGATGGAAGGACCAATACCTGTCTCTGCATTAATACATGCTGCCACGTTAGTTGTATGTGGAATAATATTAGGTAGTTTTGTATTTTGATGTTTTGAATTTTGATTTAGCTATTTTTATAGTATAATTTGTTGAGCAGTTGGAATAATAGTGTTAATGAGTCTATGTGTTTTTTATCGGTATATAGCATTTAGTACAATATGTCAAATAAGTTTTTCATTTTTTTGTTGTCTTTGTTTAGATCTTTATCTAGGCTGTCTATTTTTTTGTTATCATATGTTTTACAAGGCATCATTGTTTATAGTAATAGGAATATGAATACATATATTTTTTGGTTTACAGGATTTAAGATGTTATTTTTTTATATATTTTTGTGGTTGTATTTTAGCAAG
>M01075:27:000000000-A4DAU:1:1102:12589:18834 1:N:0:33
AGAGTACACAGTTTGGGTTGCACATTTGATTACCGGATGCGATGGAAGGACCAATACCTGTCTCTGCATTAATACATGCTGCCACGTTAGTTGTATGTGGAATAATATTAGGTAGTTTTGTATTTTGATGTTTTGAATTTTGATTTAGCTATTTTTATAGTATAATTTGTTGAGCAGTTGGAATAATAGTGTTAATGAGTCTATGTGTTTTTTATCGGTATATAGCATTTAGTACAATATGTCAAATAAGTTTTTCATTTTTTTGTTGTCTTTGTTTAGATCTTTATCTAGGCTGTCTATTTTTTTGTTATCATATGTTTTACAAGGCATCATTGTTTATAGTAATAGGAATACGGATACATATATTTTTTGGTTTACAGGATTTAAGATGTTATTTTTTTATATATTTTTGTGGTTGTATTTTAGCAAG
>M01075:27:000000000-A4DAU:1:1102:16142:18851 1:N:0:33
AGAGTACACAGTTTGGATTACACATTTGATTACCGGATGCGATGGAAGGACCAATACCTGTCTCTGCATTAATACATGCTGCCACGTTAGTTGTATGTGGAATAATATTAGGTAGTTTTGTATTTTGATGTTTTGAATTTTGATTTAGCTATTTTTATAGTATAATTTGTTGAGCAGTTGGAATAATAGTGTTAATGAGTCTATGTGTTTTTTATCGGTATATAGCATTTAGTACAATATGTCAAATAAGTTTTTCATTTTTTTGTTGTCTTTGTTTAGATCTTTATCTAGGCTGTCTATTTTTTTGTTATCATATGTTTTACAAGGCATCATTATTTATAGTAATAGGAATATGAATACATATATTTTTTGGTTTACAGGATTTAAGATGTTATTTTTTTATATATTTTTGTGGTTGTATTTTAGCAAG
>M01075:27:000000000-A4DAU:1:1102:18713:18887 1:N:0:33
AAAGTACACAGTTTGGATTACATATTTGATTACCGGATGCGATGGAAGGACCAATACCTGTCTCTGCATTAATACATGCTGCCACGTTAGTTGTATGTGGAATAATATTAGGTAGTTTTGTATTTTGATGTTTTGAATTTTGATTTAGCTATTTTTATAGTATAATTTGTTGAGCAGTTGGAATAATAGTGTTAATGAGTCTATGTGTTTTTTATCGGTATATAGCATTTAGTACAATATGTCAAATAAGTTTTTCATTTTTTTGTTGTCTTTGTTTAGATCTTTATCTAGGCTGTCTATTTTTTTGTTATCATATGTTTTACAAGGCATCATTGTTTATAGTAATAGGAATATGAATACATATATTTTTTGGTTTACAGGATTTAAGATGTTATTTTTTTATATATTTTTGTGGTTGTATTTTGGCAAG
>M01075:27:000000000-A4DAU:1:1102:18828:18900 1:N:0:33
AAAGTACACAGTTTGGATTACACATTTGATTACCGGATGCGATGGAAGGACCAATACCTGTCTCTGCATTAATACATGCTGCCACGTTAGTTGTATGTGGAATAATATTAGGTAGTTTTGTATTTTGATGTTTTGAATTTTGATTTAGCTATTTTTATAGTATAATTTGTTGAGCAGTTGGAATAATAGTGTTAATGAGTCTATGTGTTTTTTATCGGTATATAGCATTTAGTACAATATGTCAAATAAGTTTTTCATTTTTTTGTTGTCTTTGTTTAGATCTTTATCTAGGCTGTCTATTTTTTTGTTATCATATGTTTTACAAGGCATCATCGTTTATAGTAATAGGAATATGAATACATATATTTTTTGGTTTACAGGATTTAAGATGTTATTTTTCTATATATTTTTGTGGTTGTATTTTAGCAAG
>M01075:27:000000000-A4DAU:1:1102:19292:18902 1:N:0:33
AAAGTACACAGTTTGGGTTACACATTTGATTACCGGATGCGATGGAAGGACCAATACCTGTCTCTGCATTAATACATGCTGCCACGTTAGTTGTATGTGGAATAATATTAGGTAGTTTTGTATTTTGATGTTTTGAATTTTGATTTAGCTATTTTTATAGTATAATTTGTTGAGCAGTTGGAATAATAGTGTTAATGAGTCTATGTGTTTTTTATCGGTATATAGCATTTAGTACAATATGTCAAATAAGTTTTTCATTTTTTTGTTGTCTTTGTTTAGATCTTTATCTAGGCTGTCTATTTTTTTGTTATCATATGTTTTACAAGGCATCATTGTTTATAGTAATAGGAATATGAATACATATATTTTTTGGTTTACAGGATTTAAGATGTTATTTTTTTATATATTTTTGTGGTTGTATTTTAGCAAG
>M01075:27:000000000-A4DAU:1:1102:19272:18910 1:N:0:33
AAAGTACACAGTTTGGGTTACACATTTGATTACCGGATGCGATGGAAGGACCAATACCTGTCTCTGCATTAATACATGCTGCCACGTTAGTTGTATGTGGAATAATATTAGGTAGTTTTGTATTTTGATGTTTTGAATTTTGATTTAGCTATTTTTATAGTATAATTTGTTGAGCAGTTGGAATAATAGTGTTAATGAGTCTATGTGTTTTTTATCGGTATATAGCATTTAGTACAATATGTCAAATAAGTTTTTCATTTTTTTGTTGTCTTTGTTTAGATCTTTATCTAGGCTGTCTATTTTTTTGTTATCATATGTTTTACAAGGCATCATTGTTTATAGTAATAGGAATATGAATACATATATTTTTTGGTTTACAGGATTTAAGATGTTATTTTTTTATATATTTTTGTGGTTGTATTTTAGCAAG
>M01075:27:000000000-A4DAU:1:1102:27118:19013 1:N:0:33
AGAGTACACAGTTTGGGTTACACATTTGATTACCGGATGCGATGGAAGGACCAATACCTGTCTCCGCATTAATACATGCTGCCACGTTAGTTGTATGTGGAATAATATTAGGTAGTTTTGTATTTTGATGTTTTGAATTTTGATTTAGCTATTTTTATAGTATAATTTGTTGAGCAGTTGGAATAATAGTGTTAATGAGTCTATGTGTTTTTTATACGGTATATAGCATTTAGTACAATATGTCAAATAAGTTTTTCATTTTTTTGTTGTCTTTGTTTAGATCTTTATCTAGGCTGTCTATTTTCTTGTTATCATATGTTTTACAAGGCATCATTGTTTATAGTAATAGGAATATGAATACATATATTTTTGGTTTACAGGATTTAAGATGTTATTTTTTTATATATTTTTGTGGTTGTATTTTAGCAAG
>M01075:27:000000000-A4DAU:1:1102:13402:19044 1:N:0:33
AGAGTACACAGTTTGGATTACACATTTGATTACCGGATGCGATGGAAGGACCAATACCTGTCTCTGCATTAATACATGCTGCCACGTTAGTTGTATGTGGAATAATATTAGGTAGTTTTGTATTTTGATGTTTTGAATTTTGATTTAGCTATTTTTATAGTATAATTTGTTGAGCAGTTGGAATAATAGTGTTAATGAGTCTATGTGTTTTTTATCGGTATATAGCATTTAGTACAATATGTCAAATAAGTTTTTCATTTTTTTGTTGTCTTTGTTTAGATCTTTATCTAGGCTGTCTATTTTTTTGTTATCATATGTTTTACAAGGCATCATTGTTTATAGTAATAGGAATATGAATACATATATTTTTTGGTTTACAGGATTTAAGATGTTATTTTTTTATATATTTTTGTGGTTGTATTTTAGCAAG
>M01075:27:000000000-A4DAU:1:1102:6963:19054 1:N:0:33
AAAGTACACAGTTTGGATTGCACATTTGATTACCGGATGCGATGGAAGGACCAATACCTGTCTCTGCATTAATACATGCTGCCACGTTAGTTGTATGTGGAATAATATTAGGTAGTTTTGTATTTTGATGTTTTGAATTTTGATTTAGCTATTTTTATAGTATAATTTGTTGAGCAGTTGGAATAATAGTGTTAATGAGTCTATGTGTTTTTTATCGGTATATAGCATTTAGTACAATATGTCAAATAAGTTTTTCATTTTTTTGTTGTCTTTGTTTAGATCTTTATCTAGGCTGTCTATTTTTTTGTTATCATATGTTTTACAAGGCATCATTGTTTATAGTAATAGGAATATGAATACATATATTTTTTGGTTTACAGGATTTAAGATGTTATTTTTTTATATATTTTTGTGGTTGTATTTTAGCAAG
>M01075:27:000000000-A4DAU:1:1102:25965:19073 1:N:0:33
AAAGTACACAGTTTGGATTACACATTTGATTACCGGATGCGATGGAAGGACCAATACCTGTCTCTGCATTAATACATGCTGCCACGTTAGTTGTATGTGGAATAATATTAGGTAGTTTTGTATTTTGATGTTTTGAATTTTGATTTAGCTATTTTTATAGTATAATTTGTTGAGCAGTTGGAATAATAGTGTTAATGAGTCTATGTGTTTTTTATCGGTATATAGCATTTAGTACAATATGTCAAATAAGTTTTTCATTTTTTTGTTGTCTTTGTTTAGATCTTTATCTAGGCTGTCTATTTTTTTGTTACCATATGTTTTACAAGGCATCATTGTTTATAGTAATAGGAATATGAATACATATATTTTTTGGTTTACAGGATTTAAGATGTTATTTTTTTATATATTTTTGTGGTTGTATTTTAGCAAG
>M01075:27:000000000-A4DAU:1:1102:12361:19140 1:N:0:33
AAAGTACACAGTTTGGATTACATATTTGATTACCGGATGCGATGGAAGGACCAATACCTGTCTCTACATTAATACATGCTGCCACGTTAGTTGTATGTGGAGTAATATTAGGTAGTTTTGTATTTTGATGTTTTGAATTTTGATTTAGCTATTTTTATAGTATAATTTGTTGAGCAGTTGGAATAATAGTGTTAATGAGTCTATGTGTTTTTTATCGGTATATAGCATTTAGTACAATATGTCAAATAAGTTTTTCATTTTTTTGTTGTCTTTGTTTAGATCTTTATCTAGGCTGTCTATTTTTTTGTTATCATATGTTTTACAAGGCATCATTGTTTATAGTAATAGGAATATGAATACATATATTTTTTGGTTTACAGGATTTAAGATGTTATTTTTTTATATATTTTTGTGGTTGTATTTTAGCAAG
>M01075:27:000000000-A4DAU:1:1102:13255:19371 1:N:0:33
AGAGTACACAGTTTGGATTACACATTTGATTACCGGATGCGATGGAAGGACCAATACCTGTCTCTGCATTAATACATGCTGCCACGTTAGTTGTATGTGGAATAATATTAGGTAGTTTTGTATTTTGATGTTTTGAATTTTGATTTAGCTATTTTTATAGTATAATTTGTTGAGCAGTTGGAATAATAGTGTTAATGAGTCTATGTGTTTTTTATCGGTATATAGCATTTAGTACAATATGTCAAATAAGTTTTTCATTTTTTTGTTGTCTTTGTTTAGATCTTTATCTAGGCTGTCTATTTTTTTGTTATCATATGTTTTACAAGGCATCATTGTTTATAGTAATAGGAATATGAATACATATATTTTTTGGTTTACAGGATTTAAGATGTTATTTTTTTATATATTTTTGTGGTTGTATTTTAGCAAG
>M01075:27:000000000-A4DAU:1:1102:7651:19386 1:N:0:33
AAAGTACACAGTTTGGATTGCACATTTGATTACCGGATGCGATGGAAGGACCAATACCTGTCTCTGCATTAATACATGCTGCCACGTTAGTTGTATGTGGAATAATATTAGGTAGTTTTGTATTTTGATGTTTTGAATTTTGATTTAGCTATTTTTATAGTATAATTTGTTGAGCAGTTGGAATAATAGTGTTAATGAGTCTATGTGTTTTTTATCGGTATATAGCATTTAGTACAATATGTCAAATAAGTTTTTCATTTTTTTGTTGTCTTTGTTTAGATCTTTATCTAGGCTGTCTATTTTTTTGTTATCATATGTTTTACAAGGCATCATTGTTTATAGTAATAGGAATATGAATACATATATTTTTTGGTTTACAGGATTTAAGATGTTATTTTTTTATATATTTTTGTGGTTGTATCTTAGCAAG
>M01075:27:000000000-A4DAU:1:1102:13246:19390 1:N:0:33
AGAGTACACAGTTTGGATTACACATTTGATTACCGGATGCGATGGAAGGACCAATACCTGTCTCTGCATTAATACATGCTGCCACGTTAGTTGTATGTGGAATAATATTAGGTAGTTTTGTATTTTGATGTTTTGAATTTTGATTTAGCTATTTTTATAGTATAATTTGTTGAGCAGTTGGAATAATAGTGTTAATGAGTCTATGTGTTTTTTATCGGTATATAGCATTTAGTACAATATGTCAAATAAGTTTTTCATTTTTTTGTTGTCTTTGTTTAGATCTTTATCTAGGCTGTCTATTTTTTTGTTATCATATGTTTTACAAGGCATCATTGTTTATAGTAATAGGAATATGAATACATATATTTTTTGGTTTACAGGATTTAAGATGTTATTTTTTTATATATTTTTGTGGTTGTATTTTAGCAAG
>M01075:27:000000000-A4DAU:1:1102:20323:19400 1:N:0:33
AAAGTACACAGTTTGGATTACACATTTGATTACCGGATGCGATGGAAGGACCAATACCTGTCTCTGCATTAATACATGCTGCCACGTTAGTTGTATGTGGAATAATATTAGGTAGTTTTGTATTTTGATGTTTTGAATTTTGATTTAGCTATTTTTATAGTATAATTTGTTGAGCAGTTGGAATAATAGTGTTAATGAGTCTATGTGTTTTTTATCGGTATATAGCATTTAGTACAATATGTCAAATAAGTTTTTCATTTTTTTGTTGTCTTTGTTTAGATCTTTATCTAGGCTGTCTATTTTTTTGTTATCATATGTTTTACAAGGCATCATTGTTTATAGTAATAGGAATATGAATACATATATTTTTTGGTTTACAGGATTTAAGATGTTATTTTTTTATATATTTTTGTGGTTGTATTTTAGCAAG
>M01075:27:000000000-A4DAU:1:1102:22878:19401 1:N:0:33
AGAGTACACAGTTTGGGTTACACATTTGATTACCGGATGCGATGGAAGGACCAATACCTGTCTCTGCATTAATACATGCTGCCACGTTAGTTGTATGTGGAATAATATTAGGTAGTTTTGTATTTTGATGTTTTGAATTTTGATTTAGCTATTTTTATAGTATAATTTGTTGAGCAGTTGGAATAATAGTGTTAATGAGTCTATGTGTTTTTTATCGGTATATAGCATTTAGTACAATATGTCAAATAAGTTTTTCATTTTTTTGTTGTCTTTGTTTAGATCTTTATCTAGGCTGTCTATTTTTTTGTTATCATATGTTTTACAAGGCATCATTGTTTATAGTAATAGGAATATGAATACATATATTTTTTGGTTTACAGGATTTAAGATGTTATTTTTTTATACATTTTTGTGGTTGTATTTTAGCAAG
>M01075:27:000000000-A4DAU:1:1102:22875:19420 1:N:0:33
AGAGTACACAGTTTGGGTTACACATTTGATTACCGGATGCGATGGAAGGACCAATACCTGTCTCTGCATTAATACATGCTGCCACGTTAGTTGTATGTGGAATAATATTAGGTAGTTTTGTATTTTGATGTTTTGAATTTTGATTTAGCTATTTTTATAGTATAATTTGTTGAGCAGTTGGAATAATAGTGTTAATGAGTCTATGTGTTTTTTATCGGTATATAGCATTTAGTACAATATGTCAAATAAGTTTTTCATTTTTTTGTTGTCTTTGTTTAGATCTTTATCTAGGCTGTCTATTTTTTTGTTATCATATGTTTTACAAGGCATCATTGTTTATAGTAATAGGAATATGAATACATATATTTTTTGGTTTACAGGATTTAAGATGTTATTTTTTTATACATTTTTGTGGTTGTATTTTAGCAAG
>M01075:27:000000000-A4DAU:1:1102:20324:19421 1:N:0:33
AAAGTACACAGTTTGGATTACACATTTGATTACCGGATGCGATGGAAGGACCAATACCTGTCTCTGCATTAATACATGCTGCCACGTTAGTTGTATGTGGAATAATATTAGGTAGTTTTGTATTTTGATGTTTTGAATTTTGATTTAGCTATTTTTATAGTATAATTTGTTGAGCAGTTGGAATAATAGTGTTAATGAGTCTATGTGTTTTTTATCGGTATATAGCATTTAGTACAATAAGTCAAATAAGTTTTTCATTTTTTTGTTGTCTTTGTTTAGATCTTTATCTAGGCTGTCTATTTTTTTGTTATCATATGTTTTACAAGGCATCATTGTTTATAGTAATAGGAATATGAATACATATATTTTTTGGTTTACAGGATTTAAGATGTTATTTTTTTATATATTTTTGTGGTTGTATTTTAGCAAG
>M01075:27:000000000-A4DAU:1:1102:4345:19454 1:N:0:33
AAAGTACACAGTTTGGATTACACATTTGATTACCGGATGCGATGGAAGGACCAATACCTGTCTCTGCATTAATACATGCTGCCACGTTAGTTGTATGTGGAATAATATTAGGTAGTTTTGTATTTTGATGTTTTGAATTTTGATTTAGCTATTTTTATAGTATAATTTGTTGAGCAGTTGGAATAATAGTGTTAATGAGTCTATGTGTTTTTTATAACGGTATATAGCATTTAGTACAATATGTCAAATAAGTTTTTCATTTTTTGTTGTCTTTGTTTAGATCTTTATCTAGGCTGTCTATTTTTTTGTTATCATATGTTTTACAAGGCATCATTGTTTATAGTAATAGGAATATGAATACATATATTTTTTGGTTTACAGGATTTAAGATGTTATTTTTTTATATATTTTTGTGGTTGTATTTTAGCAA
>M01075:27:000000000-A4DAU:1:1102:20214:19555 1:N:0:33
AAAGTACACAGTTTGGATTACATATTTGATTACCGGATGCGATGGAAGGACCAATACCTGTCTCTGCATTAATACATGCTGCCACGTTAGTTGTATGTGGAATAATATTAGGTAGTTTTGTATTTTGATGTTTTGAATTTTGATTTAGCTATTTTTATAGTATAATTTGTTGAGCAGTTGGAATAATAGTGTTAATGAGTCTATGTGTTCTTTATCGGTATATAGCATTTAGTACAATATGTCAAATAAGTTTTTCATTTTTTTGTTGTCTTTGTTTAGATCTTTATCTAGGCTGTCTATTTTTTTGTTATCATATGTTTTACAAGGCATCATTGTTTATAGTAATAGGAATATGAATACATATATTTTTTGGTTTACAGGATTTAAGATGTTATTTTTTTATATATTTTTGTGGTTGTATTTTAGCAAG
>M01075:27:000000000-A4DAU:1:1102:14559:19572 1:N:0:33
AGAGTACACAGTTTGGATTACACATTTGATTACCGGATGCGATGGAAGGACCAATACCTGTCTCTGCATTAATACATGCTGCCACGTTAGTTGTATGTGGAATAATATTAGGTAGTTTTGTATTTTGATGTTTTGAATTTTGATTTAGCTATTTTTATAGTATAATTTGTTGAGCAGTTGGAATAATAGTGTTAATGAGTCTATGTGTTTTTTATCGGTATATAGCATTTAGTACAATATGTCAAATAAGTTTTTCATTTTTTTGTTGTCTTTGTTTAGATCTTTATCTAGGCTGTCTATTTTTTTGTTATCATATGTTTTACAAGGCATCATTGTTTATAGTAATAGGAATATGAATACATATATTTTTTGGTTTACAGGATTTAAGATGTTATTTTTTTATATATTTTTGTGGTTGTATTTTAGCAGG
>M01075:27:000000000-A4DAU:1:1102:25347:19664 1:N:0:33
AAAGTACACAGTTTGGATTACACATTTGATTACCGGATGCGATGGAAGGACCAATACCTGTCTCTGCATTAATACATGCTGCCACGTTAGTTGTATGTGGAATAATATTAGGTAGTTTTGTATTTTGATGTTTTGAATTTTGATTTAGCTATTTTTATAGTATAATTTGTTGAGCAGTTGGAATAATAGTGTTAATGAGTCTATGTGTTTTTTATCGGTATATAGCATTTAGTACAATATGTCAAATAAGTTTTTCATTTTTTTGTTGTCTTTGTTTAGATCTTTATCTAGGCTGTCTATTTTTTTGTTATCATATGTTTTACAAGGCATCATTGTTTATAGTAATAGGAATATGAATACATATATTTTTTGGTTTACAGGATTTAAGATGTTATTTTTTTATATATTTTTGTGGTTGTATTTTAGCAAG
>M01075:27:000000000-A4DAU:1:1102:4439:19781 1:N:0:33
AAAGTACACAGTTTGGGTTACACATTTGATTACCGGATGCGATGGAAGGACCAATACCTGTCTCTGCATTAATACATGCTGCCACGTTAGTTGTATGTGGAATAATATTAGGTAGTTTTGTATTTTGATGTTTTGAATTTTGATTTAGCTATTTTTATAGTATAATTTGTTGAGCAGTTGGAATAATAGTGTTAATGAGTCTATGTGTTTTTTATACGGTATATAGCATTTAGTACAATATGTCAAATAAGTTTTTCATTTTTTTGTTGTCTTTGCTTAGATCTTTATCTAGGCTGTCTATTTTTTTGTTATCATATGTTTTACAAGGCATCATTGTTTATAGTAATAGGAATATGAATACATATATTTTTTGGTTTACAGGATTTAAGATGTTATTTTTTTATATATTTTTGTGGTTGTATTTTAGCAA
>M01075:27:000000000-A4DAU:1:1102:9230:19791 1:N:0:33
AGAGTACACAGTTTGGGTTACACATTTGATTACCGGATGCGATGGAAGGACCAATACCTGTCTCTGCATTAATACATGCTGCCACGTTAGTTGTATGTGGAATAATATTAGGTAGTTTTGTATTTTGATGTTTTGAATTTTGATTTAGCTATTTTTATAGTATAATTTGTTGAGCAGTTGGAATAATAGTGTTAATGAGTCTATGTGTTTTTTATCGGTATATAGCATTTAGTACAATATGTCAAATAAGTTTTTCATTTTTTTGTTGTCTTTGTTTAGATCTTTATCTAGGCTGTCTATTTTTTTGTTATCATATGTTTTACAAGGCATCATTGTTTATAGTAATAGGAATATGAATACATATATTTTTTGGTTTACAGGATTTAAGATGTTATTTTTTTATATATTTTTGTGGTTGTATTTTAGCAAG
>M01075:27:000000000-A4DAU:1:1102:9208:19794 1:N:0:33
AGAGTACACAGTTTGGGTTACACATTTGATTACCGGATGCGATGGAAGGACCAATACCTGTCTCTGCATTAATACATGCTGCCACGTTAGTTGTATGTGGAATAATATTAGGTAGTTTTGTATTTTGATGTTTTGAATTTTGATTTAGCTATTTTTATAGTATAATTTGTTGAGCAGTTGGAATAATAGTGTTAATGAGTCTATGTGTTTTTTATCGGTATATAGCATTTAGTACAATATGTCAAATAAGTTTTTCATTTTTTTGTTGTCTTTGTTTAGATCTTTATCTAGGCTGTCTATTTTTTTGTTATCATATGTTTTACAAGGCATCATTGTTTATAGTAATAGGAATATGAATACATATATTTTTTGGTTTACAGGATTTAAGATGTTATTTTTTTATATATTTTTGTGGTTGTATTTTAGCAAG
>M01075:27:000000000-A4DAU:1:1102:27104:19814 1:N:0:33
GAGTACACAGTTTGGATTACACATTTGATTACCGGATGCGATGGAAGGACCAATACCTGTCTCTGCATTAATACATGCTGCCACGTTAGTTGTATGTGGAATAATATTAGGTAGTTTTGTATTTTGATGTTTTGAATTTTGATTTAGCTATTTTTATAGTATAATTTGTTGAGCAGTTGGAATAATAGTGTTAATGAGTCTATGTGTTTTTTATACGGTATATAGCATTTAGTACAATATGTCAAATAAGTTTTTCATTTTTTTGTTGTCTTTGTTTAGATCTTTATCTAGGCTGTCTATTTTTTTGTTATCATATGTTTTACAAGGCATCATTGTTTATAGTAATAGGAATATGAATACATATATTTTTTGGTTTACAGGATTTAAGATGTTATTTTTTTATATATTTTTGTGGTTGTATTTTAGCAAG
>M01075:27:000000000-A4DAU:1:1102:5287:19834 1:N:0:33
AAAGTACACAGTTTGGGTTACACATTTGATTACCGGATGCGATGGAAGGACCAATACCTGTCTCTGCATTAATACATGCTGCCACGTTAGTTGTATGTGGAATAATATTAGGTAGTTTTGTATTTTGATGTTTTGAATTTTGATTTAGCTATTTTTATAGTATAATTTGTTGAGCAGTTGGAATAATAGTGTTAATGAGTCTATGTGTTTTTTATCGGTATATAGCATTTAGTACAATATGTCAAATAAGTTTTTCATTTTTTTGTTGTCTTTGTTTAGATCTTTATCTAGGCTGTCTATTTTTTTGTTATCATATGTTTTACAAGGCATCATTGTTTATAGTAATAGGAATATGAATACATATATTTTTTGGTTTACAGGATTTAAGATGTTATTTTTTTATATATTTTTGTGGTTGTATTTTAGCAAG
>M01075:27:000000000-A4DAU:1:1102:17048:19844 1:N:0:33
AGAGTACACAGTTTGGGTTACACATTTGATTACCGGATGCGATGGAAGGACCAATACCTGTCTCTGCATTAATACATGCTGCCACGTTAGTTGTATGTGGAATAATATTAGGTAGTTTTGTATTTTGATGTTTTGAATTTTGATTTAGCTATTTTTATAGTATAATTTGTTGAGCAGTTGGAATAATAGTGTTAATGAGTCTATGTGTTTTTTATAACGGTATATAGCATTTAGTACAATATGTCAAATAAGTTTTTCATTTTTTGTTGTCTTTGTTTAGATCTTTATCTAGGCTGTCTATTTTTTTGTTATCATATGTTTTACAAGGCATCATTGTTTATAGTAATAGGAATATGAATACATATATTTTTTGGTTTACAGGATTTAAGATGTTATTTTTTATATATTTTTGTGGTTGTATTTTAGCAAG
>M01075:27:000000000-A4DAU:1:1102:5227:19947 1:N:0:33
AAAGTACACAGTTTGGATTACATATTTGATTACCGAATGCGATGGAAGGACCAATACCTGTCTCTGCATTAATACATGCTGCCACGTTAGTTGTATGTGGAATAATATTAGGTAGTTTTGTATTTTGATGTTTTGAATTTTGATTTAGCTATTTTTATAGTATAATTTGTTGAGCAGTTGGAATAATAGTGTTAATGAGTCTATGTGTTTTTTATCGGTATATAGCATTTAGTACAATATGTCAAATAAGTTTTTCATTTTTTTGTTGTCTTTGTTTAGATCTTTATCTAGGCTGTCTATTTTTTTGTTATCATATGTTTTACAAGGCATCATTGTTTATAGTAATAGGAATATGAATACATATATTTTTTGGTTTACAGGATTTAAGATGTTATTTTTTTATATATTTTTGTGGTTGTATTTTAGCAAG
>M01075:27:000000000-A4DAU:1:1102:5224:19964 1:N:0:33
AAAGTACACAGTTTGGATTACATATTTGATTACCGAATGCGATGGAAGGACCAATACCTGTCTCTGCATTAATACATGCTGCCACGTTAGTTGTATGTGGAATAATATTAGGTAGTTTTGTATTTTGATGTTTTGAATTTTGATTTAGCTATTTTTATAGTATAATTTGTTGAGCAGTTGGAATAATAGTGTTAATGAGTCTATGTGTTTTTTATCGGTATATAGCATTTAGTACAATATGTCAAATAAGTTTTTCATTTTTTTGTTGTCTTTGTTTAGATCTTTATCTAGGCTGTCTATTTTTTTGTTATCATATGTTTTACAAGGCATCATTGTTTATAGTAATAGGAATATGAATACATATATTTTTTGGTTTACAGGATTTAAGATGTTATTTTTTTATATATTTTTGTGGTTGTATTTTAGCAAG
>M01075:27:000000000-A4DAU:1:1102:12309:19965 1:N:0:33
AGAGTACACAGCTTGGGCTGCACATTTGATTACCGGATGCGATGGAAGGACCAATACCTGTCTCTGCATTAATACATGCTGCCACGTTAGTTGTATGTGGAATAATATTAGGTAGTTTTGTATTTTGATGTTTTGAATTTTGATTTAGCTATTTTTATAGTATAATTTGTTGAGCAGTTGGAATAATAGTGTTAATGAGTCTATGTGTTTTTTATCGGTATATAGCATTTAGTACAATATGTCAAATAAGTTTTTCATTTTTTTGTTGTCTTTGTTTAGATCTTTATCTAGGCTGTCTATTTTTTTGTTATCATATGTTTTACAAGGCATCATTGTTTATAGTAATAGGAATATGAATACATATATTTTTTGGTTTACAGGATTTAAGATGTTATTTTTTTATATATTTTTGTGGTTGTATCTTAGCAAG
>M01075:27:000000000-A4DAU:1:1102:12297:19981 1:N:0:33
AGAGTACACAGCTTGGGCTGCACATTTGATTACCGGATGCGATGGAAGGACCAATACCTGTCTCTGCATTAATACATGCTGCCACGTTAGTTGTATGTGGAATAATATTAGGTAGTTTTGTATTTTGATGTTTTGAATTTTGATTTAGCTATTTTTATAGTATAATTTGTTGAGCAGTTGGAATAATAGTGTTAATGAGTCTATGTGTTTTTTATCGGTATATAGCATTTAGTACAATATGTCAAATAAGTTTTTCATTTTTTTGTTGTCTTTGTTTAGATCTTTATCTAGGCTGTCTATTTTTTTGTTATCATATGTTTTACAAGGCATCATTGTTTATAGTAATAGGAATATGAATACATATATTTTTTGGTTTACAGGATTTAAGATGTTATTTTTTTATATATTTTTGTGGTTGTATCTTAGCAAG
>M01075:27:000000000-A4DAU:1:1102:24857:20254 1:N:0:33
AAAGTACACAGTTTGGACTACACATTTGATTACCGGATGCGATGGAAGGACCAATACCTGTCTCTGCATTAATACATGCTGCCACGTTAGTTGTATGTGGAATAATATTAGGTAGTTTTGTATTTTGATGTTTTGAATTTTGATTTAGCTATTTTTATAGTATAATTTGTTGAGCAGTTGGAATAATAGTGTTAATGAGTCTATGTGTTTTTTATCGGTATATAGCATTTAGTACAATATGTCAAATAAGTTTTTCATTTTTTTGTTGTCTTTGTTTAGATCTTTATCTAGGCTGTCTATTTTTTTGTTATCATATGTTTTACAAGGCATCATTGTTTATAGTAATAGGAATATGAATACATATATTTTTTGGTTTACAGGATTTAAGATGTTATTTTTTTATATATTTTTGTGGTTGTATTTTAGCAAG
>M01075:27:000000000-A4DAU:1:1102:14650:20280 1:N:0:33
AGAGTACACAGTTTGGATTACATATTTGATTACCGGATGCGATGGAAGGACCAATACCTGTCTCTGCATTAATACATGCTGCCACGTTAGTTGTATGTGGAATAATATTAGGTAGTTTTGTATTTTGATGTTTTGAATTTTGATTTAGCTATTTTTATAGTATAATTTGTTGAGCAGTTGGAATAATAGTGTTAATGAGTCTATGTGTTTTTTATCGGTATATAGCATTTAGTACAATATGTCAAATAAGTTTTTCATTTTTTTGTTGTCTTTGTTTAGATCTTTATCTAGGCTGTCTATTTTTTTGTTATCATATGTTTTACAAGGCATCATTGTTTATAGTAATAGGAATATGAATACATATATTTTTTGGTTTACAGGATTTAAGATGTTATTTTTTTATATATTTTTGTGGTTATATCTTAGCAAG
>M01075:27:000000000-A4DAU:1:1102:9946:20292 1:N:0:33
AAAGTACACAGTTTGGATTGCACATTTGATTACCGGATGCGATGGAAGGACCAATACCTGTCTCTGCATTAATACATGCTGCCACGCTAGTTGTATGTGGAATAATATTAGGTAGTTTTGTATTTTGATGTTTTGAATTTTGATTTAGCTATTTTTATAGTATAATTTGTTGAGCAGTTGGAATAATAGTGTTAATGAGTCTATGTGTTTTTTATCGGTATATAGCATTTAGTACAATATGTCAAATAAGTTTTTCATTTTTTTGTTGTCTTTGTTTAGATCTTTATCTAGGCCGTCTATTTTTTTGTTATCATATGTTTTACAAGGCATCATTGTTTATAGTAATAGGAATATGAATACATATATTTTTTGGTTTACAGGATTTAAGATGTTATTTTTTTATATATTTTTGTGGTTGTATTTTAGCAAG
>M01075:27:000000000-A4DAU:1:1102:24478:20314 1:N:0:33
AAAGTACACAGTTTGGATTACACATTTGATTACCGGATGCGATGGAAGGACCAATACCTGTCTCTGCATTAATACATGCTGCCACGTTAGTTGTATGTGGAATAATATTAGGTAGTTTTGTATTTTGATGTTTTGAATTTTGATTTAGCTATTTTTATAGTATAATTTGTTGAGCAGTTGGAATAATAGTGTTAATGAGTCTATGTGTTTTTTATCGGTATATAGCATTTAGTACAATATGTCAAATAAGTTTTTCATTTTTTTGTTGTCTTTGTTTAGATCTTTATCTAGGCTGTCTATTTTTTTGTTATCATATGTTTTACAAGGCATCATTGTTTATAGTAATAGGAATATGAATACATATATTTTTTGGTTTACAGGATTTAAGATGTTATTTTTTTATATATTTTTGTGGTTGTATTTTAGCAAG
>M01075:27:000000000-A4DAU:1:1102:20552:20415 1:N:0:33
AGAGTACACAGTTTGGATTACACATTTGATTACCGGATGCGATGGAAGGACCAATACCTGTCTCTGCATTAATACATGCTGCCACGTTAGTTGTATGTGGAATAATATTAGGTAGTTTTGTATTTTGATGTTTTGAATTTTGATTTAGCTATTTTTATAGTATAATTTGTTGAGCAGTTGGAATAATAGTGTTAATGAGTCTATGTGTTTTTTATCGGTATATAGCATTTAGTACAATATGTCAAATAAGTTTTTCATTTTTTTGTTGTCTTTGTTTAGATCTTTATCTAGGCTGTCTATTTTTTTGTTATCATATGTTTTACAAGGCATCATTGTTTATAGTAATAGGAATATGAATACATATATTTTTTGGTTTACAGGATTTAAGATGTTATTTTTTTATATATTTTTGTGGTTGTATTTTAGCAAG
>M01075:27:000000000-A4DAU:1:1102:14673:20421 1:N:0:33
AGAGTACACAGTTTGGATTACACATTTGATTACCGGATGCGATGGAAGGACCAATACCTGTCTCTGCATTAATACATGCTGCCACGTTAGTTGTATGTGGAATAATATTAGGTAGTTTTGTATTTTGATGTTTTGAATTTTGATTTAGCTATTTTTATAGTATAATTTGTTGAGCAGTTGGAATAATAGTGTTAATGAGTCTATGTGTTTTTTATCGGTATATAGCATTTAGTACAATATGTCAAATAAGTTTTTCATTTTTTTGTTGTCTTTGTTTAGATCTTTATCTAAGCTGTCTATTTTTTTGTTATCATATGTTTTACAAGGCATCATTGTTTATAGTAATAGGAATATGAATACATATATTTTTTGGTTTACAGGATTTAAGATGTTATTTTTTTATATATTTTTGTGGTTGTATCTTGGCAAG
>M01075:27:000000000-A4DAU:1:1102:16368:20443 1:N:0:33
AGAGTACACAGTTTGGATTGCACATTTGATTACCGGATGCGATGGAAGGACCAATACCTGTCTCTGCATTAATACATGCTGCCACGTTAGTTGTATGTGGAATAATATTAGGTAGTTTTGTATTTTGATGTTTTGAATTTTGATTTAGCTATTTTTATAGTATAATTTGTTGAGCAGTTGGAATAATAGTGTTAATGAGTCTATGTGTTTTTTATCGGTATATAGCATTTAGTACAATATGTCAAATAAGTTTTTCATTTTTTTGTTGTCTTTGTTTAGATCTTTATCTAGGCTGTCTATTTTTTTGTTATCATATGTTTTACAAGGCATCATTGTTTATAGTAATAGGAATATGAATACATATATTTTTTGGTTTACAGGATTTAAGATGTTATTTTTTTATATATTTTTGTGGTTGTATTTTAGCAAG
>M01075:27:000000000-A4DAU:1:1102:16342:20448 1:N:0:33
AGAGTACACAGTTTGGATTGCACATTTGATTACCGGATGCGATGGAAGGACCAATACCTGTCTCTGCATTAATACATGCTGCCACGTTAGTTGTATGTGGAATAATATTAGGTAGTTTTGTATTTTGATGTTTTGAATTTTGATTTAGCTATTTTTATAGTATAATTTGTTGAGCAGTTGGAATAATAGTGTTAATGAGTCTATGTGTTTTTTATCGGTATATAGCATTTAGTACAATATGTCAAATAAGTTTTTCATTTTTTTGTTGTCTTTGTTTAGATCTTTATCTAGGCTGTCTATTTTTTTGTTATCATATGTTTTACAAGGCATCATTGTTTATAGTAATAGGAATATGAATACATATATTTTTTGGTTTACAGGATTTAAGATGTTATTTTTTTATATATTTTTGTGGTTGTATTTTAGCAAG
>M01075:27:000000000-A4DAU:1:1102:25696:20455 1:N:0:33
AAAGTACACAGTTTGGATTGCACATTTGATTACCGGATGCGATGGAAGGACCAATACCTGTCTCTGCATTAATACATGCTGCCACGTTAGTTGTATGTGGAATAATATTAGGTAGTTTTGTATTTTGATGTTTTGAATTTTGATTTAGCTATTTTTATAGTATAATTTGTTGAGCAGTTGGAATAATAGTGTTAATGAGTCTATGTGTTTTTTATCGGTATATAGCATTTAGTACAATATGTCAAATAAGTTCTTCATTTTTTTGTTGTCTTTGTTTAGATCTTTATCTAGGCTGTCTATTTTTTTGTTATCATATGTTTTACAAGGCATCATTGTTTATAGTAATAGGAATATGAATACATATATTTTTTGGTTTACAGGATTTAAGACGTTATTTTTTTATATATTTTTGTGGTTGTATTTTAGCAAG
>M01075:27:000000000-A4DAU:1:1102:27083:20483 1:N:0:33
AGAGTACACAGTTTGGGTCACACATTTGATTACCGGATGCGATGGAAGGACCAATACCTGTCTCTGCATTAATACATGCTGCCACGTTAGTTGTATGTGGAATAATATTAGGTAGTTTTGTATTTTGATGTTTTGAATTTTGATTTAGCTATTTTTATAGTATAATTTGTTGAGCAGTTGGAATAATAGTGTTAATGAGTCTATGTGTTTTTTATCGGTATATAGCATTTAGTACAATATGTCAAATAAGTTTTTCATTTTTTTGTTGTCTTTGTTTAGATCTTTATCTAGGCTGTCTATTTTTTTGTTATCATATGTTTTACAAGGCATCATTGTTTATAGTAATAGGAATATGAATACATATATTTTTTGGTTTACAGGATTTAAGATGTTATTTTTTTATATATTTTTGTGGTTGTATTTTAGCAAG
>M01075:27:000000000-A4DAU:1:1102:15793:20492 1:N:0:33
AAAGTACACAGTTTGGATTACACATTTGATTACCGGATGCGATGGAAGGACCAATACCTGTCTCTGCATTAATACATGCTGCCACGTTAGTTGTATGTGGAATAATATTAGGTAGTTTTGTATTTTGATGTTTTGAATTTTGATTTAGCTATTTTTATAGTATAATTTGTTGAGCAGTTGGAATAATAGTGTTAATGAGTCTATGTGTTTTTTATCGGTATATAGCATTTAGTACAATATGTCAAATAAGTTTTTCATTTTTTTGTTGTCTTTGTTTAGATCTTTATCTAGGCTGTCTATTTTTTTGTTATCATATGTTTTACAAGGCATCATTGTTTATAGTAATAGGAATATGAATACATATATTTTTTGGTTTACAGGATTTAAGATGTTATTTTTTTATATATTTTTGTGGTTGTATCTTGGCAAG
>M01075:27:000000000-A4DAU:1:1102:15796:20516 1:N:0:33
AAAGTACACAGTTTGGATTACACATTTGATTACCGGATGCGATGGAAGGACCAATACCTGTCTCTGCATTAATACATGCTGCCACGTTAGTTGTATGTGGAATAATATTAGGTAGTTTTGTATTTTGATGTTTTGAATTTTGATTTAGCTATTTTTATAGTATAATTTGTTGAGCAGTTGGAATAATAGTGTTAATGAGTCTATGTGTTTTTTATCGGTATATAGCATTTAGTACAATATGTCAAATAAGTTTTTCATTTTTTTGTTGTCTTTGTTTAGATCTTTATCTAGGCTGTCTATTTTTTTGTTATCATATGTTTTACAAGGCATCATTGTTTATAGTAATAGGAATATGAATACATATATTTTTTGGTTTACAGGATTTAAGATGTTATTTTTTTATATATTTTTGTGGTTGTATCTTGGCAAG
>M01075:27:000000000-A4DAU:1:1102:8327:20558 1:N:0:33
[truncated: 6,912,257 more chars]
