# Supplementary material for: Deep Sequencing of the Trypanosoma cruzi GP63 Surface Proteases Reveals Diversity and Diversifying Selection among Chronic and Congenital Chagas Disease Patients
Source: PLoS Negl Trop Dis. 2015 Apr 7;9(4):e0003458. doi: 10.1371/journal.pntd.0003458 (PMC4388557; doi:10.1371/journal.pntd.0003458)
Supplement: S1 Appendix — (GZ) [file pntd.0003458.s004.gz › Users/martin/Data/Data_analysis_Cruzi_deep_seq/Deep_cruzi_data/Data_cruzi_deep/Goias_ND5/B00EV6A_S43_L001_joined_t.fasta]

>M01075:27:000000000-A4DAU:1:1101:14853:1570 1:N:0:43
AGAGTACACAGTTTGGATTACACATTTGATTACCGGATGCGATGGAAGGACCAATACCTGTCTCTGCGTTAATACATGCTGCCACGTTAGTTGTATGTGGAATAATATTAGGTAGTTTTGTATTTTGATGTTTTGAATTTTGATTTAGCTATTTTTATAATATAATTTGTTGAGCAGTTGGAATAATAGTGTTAATGAGTCTATGTGTTTTTTATAAACGGTATATAGCATTTAGTACAATATGTCAAATAAGTTTTTCATTTTTTTGTTGTCTTTGTTTAGATCTTTATCTAGGCTGTCTATTTTTTTGTTATCATATGTTTTACAAGGCATCATTGTTTATAGTAATAGGAATATGAATACATATATTTTTTGGTTTACAGGATTTAAGATGTTATTTTTTTATATATTTTTGTGGTTGTATTTTAGC
>M01075:27:000000000-A4DAU:1:1101:14834:1572 1:N:0:43
AGAGTACACAGTTTGGATTACACATTTGATTACCGGATGCGATGGAAGGACCAATACCTGTCTCTGCGTTAATACATGCTGCCACGTTAGTTGTATGTGGAATAATATTAGGTAGTTTTGTATTTTGATGTTTTGAATTTTGATTTAGCTATTTTTATAATATAATTTGTTGAGCAGTTGGAATAATAGTGTTAATGAGTCTATGTGTTTTTTATAAACGGTATATAGCATTTAGTACAATATGTCAAATAAGTTTTTCATTTTTTTGTTGTCTTTGTTTAGATCTTTATCTAGGCTGTCTATTTTTTTGTTATCATATGTTTTACAAGGCATCATTGTTTATAGTAATAGGAATATGAATACATATATTTTTTGGTTTACAGGATTTAAGATGTTATTTTTTTATATATTTTTGTGGTTGTATTTTAGC
>M01075:27:000000000-A4DAU:1:1101:18040:1924 1:N:0:43
AGAGTACACAGTTTGGATTACACATTTGATTACCGGATGCGATGGAAGGACCAATACCTGTCTCTGCATTAATACATGCTGCCACGTTAGTTGTATGTGGAATAATATTAGGTAGTTTTGTATTTTGATGTTTTGAATTTTGATTTAGCTATTTTTATAGTATAATTTGTTGAGCAGTTGGAATAATAGTGTTAATGAGTCTATGTGTTTTTTATGAAACGGTATATAGCATTTAGTACAATATGTCAAATAAGTTTTTCATTTTTTTGTTGTCTTTGTTTAGATCTTTATCTAGGCTGTCTATTTTTTTGTTATCATATGTTTTACAAGGCATCATTGTTTATAGTAATAGGAATATGAATACATATATTTTTGGTTTACAGGATTTAAGATGTTATTTTTTTATATATTTTTGTGGTTGTATTTTAGC
>M01075:27:000000000-A4DAU:1:1101:13503:2383 1:N:0:43
AGAGTACACAGTTTGGGTTATACATTTGATTACCGGATGCGATGGAAGGACCAATACCTGTCTCTGCATTAATACATGCTGCCACGTTAGTTGTATGTGGAATAATATTAGGTAGTTTTGTATTTTGATGTTTTGAATTTTGATTTAGCTATTTTTATAGTATAATTTGTTGAGCAGTTGGAATAATAGTGTTAATGAGTCTATGTGTTTTTTATCGGTATATAGCATTTAGTACAATATGTCAAATAAGTTTTTCATTTTTTTGTTGTCTTTGTTTAGATCTTTATCTAGGCTGTCTATTTTTTTGTTATCATATGTTTTACAAGGCATCATTGTTTATAGTAATAGGAATATGAATACATATATTTTTTGGTTTACAGGATTTAAGATGTTATTTTTTTATATATTTTTGTGGTTGTATTTTAGCAAG
>M01075:27:000000000-A4DAU:1:1101:16413:2456 1:N:0:43
AGAGTACACAGTTTGGATTACACATTTGATTACCGGATGCGATGGAAGGACCAATACCTGTCTCTGCATTAATACATGCTGCCACGTTAGTTGTATGTGGAATAATATTAGGTAGTTTTGTATTTTGATGTTTTGAATTTTGATTTAGCTATTTTTATAGTATAATTTGTTGAGCAGTTGGAATAATAGTGTTAATGAGTCTATGTGTTTTTTATCGGTATATAGCGTTTAGTACAATATGTCAAATAAGTTTTTCATTTTTTTGTTGTCTTTGTTTAGATCTTTATCTAGGCTGTCTATTTTTTTGTTATCATATGTTTTACAAGGCATCATTGTTTATAGTAATAGGAATATGAATACATATATTTTTTGGTTTACAGGATTTAAGATGTTATTTTTTTATATATTTTTGTGGTTGTATTTTAGCAAG
>M01075:27:000000000-A4DAU:1:1101:15898:2459 1:N:0:43
AAAGTACACAGTTTGGATTGCACATTTGATTACCGGATGCGATGGAAGGACCAATACCTGTCTCTGCATTAATACATGCTGCCACGTTAGTTGTATGTGGAATAATATTAGGTAGTTTTGTATTTTGATGTTTTGAATTTTGATTTAGCTATTTTTATAGTATAATTTGTTGAGCAGTTGGAATAATAGTGTTAATGAGTCTATGTGTTTTTTATCGGTATATAGCATTTAGTACAATATGTCAAATAAGTTTTTCATTTTTTTGTTGTCTTTGTTTAGATCTTTATCTAGGCTGTCTATTTTTTTGTTATCATATGTTTTACAAGGCATCATTGTTTATAGTAATAGGAATATGAATACATATATTTTTTGGTTTACAGGATTTAAGATGTTATTTTTTTATATATTTTTGTGGTTGTATTTTAGCAAG
>M01075:27:000000000-A4DAU:1:1101:15888:2473 1:N:0:43
AAAGTACACAGTTTGGATTGCACATTTGATTACCGGATGCGATGGAAGGACCAATACCTGTCTCTGCATTAATACATGCTGCCACGTTAGTTGTATGTGGAATAATATTAGGTAGTTTTGTATTTTGATGTTTTGAATTTTGATTTAGCTATTTTTATAGTATAATTTGTTGAGCAGTTGGAATAATAGTGTTAATGAGTCTATGTGTTTTTTATCGGTATATAGCATTTAGTACAATATGTCAAATAAGTTTTTCATTTTTTTGTTGTCTTTGTTTAGATCTTTATCTAGGCTGTCTATTTTTTTGTTATCATATGTTTTACAAGGCATCATTGTTTATAGTAATAGGAATATGAATACATATATTTTTTGGTTTACAGGATTTAAGATGTTATTTTTTTATATATTTTTGTGGTTGTATTTTAGCAAG
>M01075:27:000000000-A4DAU:1:1101:13164:2524 1:N:0:43
AAAGTACACAGTTTGGGCTACATATTTGATTACCGGATGCGATGGAAGGACCAATACCTGTCTCTGCATTAATACATGGTGCCACGTTAGTTGTATGTGGAATAATATTAGGTAGTTTTGTATTTTGATGTTTTGAATTTTGATTTAGCTATTTTTATAGTATAATTTGTTGAGCAGTTGGAATAATAGTGTTAATGAGTCTATGTGTTTTTTATCGGTATATAGCATTTAGTACAATATGTCAAATAAGTTTTTCATTTTTTTGTTGTCTTTGTTTAGATCTTTATCTAGGCTGTCTATTTTTTTGTTATCATATGTTCTACAAGGCATCATTGTTTATAGTAATAGGAATATGAATACATATATTTTTTGGTTTACAGGATTTAAGATGTTATTTTTTTATATATTTTTGTGGTTGTATCTTAGCAAG
>M01075:27:000000000-A4DAU:1:1101:21075:2550 1:N:0:43
AAAGTACACAGTTTGGATTACACATTTGATTACCGGATGCGATGGAAGGACCAATACCTGTCTCTGCATTAATACATGCTGCCACGTTAGTTGTATGTGGAATAATATTAGGTAGTTTTGTATTTTGATGTTTTGAATTTTGATTTAGCTATTTTTATAGTATAATTTGTTGAGCAGTTGGAATAATAGTGTTAATGAGTCTATGTGTTTTTTATAAACGGTATATAGCATTTAGTACAATATGTCAAATAAGTTTTTCATTTTTTTGTTGTCTTTGTTTAGATCTTTATCTAGGCCGTCTATTTTTTTGTTATCATATGTTTTACAAGGCATCATTGTTTATAGTAATAGGAATATGAATACATATATTTTTTGGTTTACAGGATTTAAGATGTTATTTTTTTATATATTTTTGTGGTTGTATTTTAGC
>M01075:27:000000000-A4DAU:1:1101:17302:2579 1:N:0:43
AAAGTACACAGTTTGGATTACACATTTGATTACCGGATGCGATGGAAGAACCAATACCTGTCTCTGCATTAATACATGCTGCCACGTTAGTTGTATGTGGAATAATATTAGGTAGTTTTGTATTTTGATGTTTTGAATTTTGATTTAGCTATTTTTATAGTATAATTTGTTGAGCAGTTGGAATAATAGTGTTAATGAGTCTATGTGTTTTTTATCGGTATATAGCATTTAGTACAATATGTCAAATAAGTTTTTCATTTTTTTGTTGTCTTTGTTTAGATCTTTATCTAGGCTGTCTATTTTTTTGTTACCATATGTTTTACAAGGCATCATTGTTTATAGTAATAGGAATATGAATACATATATTTTTTGGTTTACAGGATTTAAGATGTTATTTTTTTATATATTTTTGTGGTTGTATTTTAGCAAG
>M01075:27:000000000-A4DAU:1:1101:19587:2678 1:N:0:43
AAAGTACACAGTTTGGGTTACACATTTGATTACCGGATGCGATGGAAGGACCAATACCTGTCTCTGCATTAATACATGCTGCCACGTTAGTTGTATGTGGAATAATATTAGGTAGTTTTGTATTTTGATGTTTTGAATTTTGATTTAGCTATTTTTATAGTATAATTTGTTGAGCAGTTGGAATAATAGTGTTAATGAGTCTATGTGTTTTTTATACGGTATATAGCATTTAGTACAATATGTCAAATAAGTTTTTCATTTTTTTGTTGTCTTTGTTTAGATCTTTATCTAGGCTGTCTATTTTTTTGTTATCATATGTTTTACAAGGCATCATTGTTTATAGTAATAGGAATATGAATACATATATTTTTGGTTTACAGGATTTAAGATGTTATTTTTTTATATATTTTTGTGGTTGTATTTTAGCAAG
>M01075:27:000000000-A4DAU:1:1101:19873:2697 1:N:0:43
AGAGTACACAGTTTGGATTACACATTTGATTACCGGATGCGATGGAAGGACCAATACCTGTCTCTGCATTAATACATGCTGCCACGTTAGTTGTATGTGGAATAATATTAGGTAGTTTTGTATTTTGATGTTTTGAATTTTGATTTAGCTATTTTTATAGTATAATTTGTTGAGCAGTTGGAATAATAGTGTTAATGAGTCTATGTGTTTTTTATCGGTATATAGCATTTAGTACAATATGTCAAATAAGTTTTTCATTTTTTTGTTGTCTTTGTTTAGATCTTTATCTAGGCTGTCTATTTTTTTGTTATCATATGTTTTACAAGGCATCATTGTTTATAGTAATAGGAATATGAATACATATATTTTTTGGTTTACAGGATTTAAGATGTTATTTTTTTATATATTTTTGTGGTTGTATTTTGGCAAA
>M01075:27:000000000-A4DAU:1:1101:15879:2741 1:N:0:43
AAAGTACACAGTTTGGATTGCACATTTGATTACCGGATGCGATGGAAGGACCAATACCTGTCTCTGCATTAATACATGCTGCCACGTTAGTTGTATGTGGAATAATATTAGGTAGTTTTGTATTTTGATGTTTTGAATTTTGATTTAGCTATTTTTATAGTATAATTTGTTGAGCAGTTGGAATAATAGTGTTAATGAGTCTATGTGTTTTTTATCGGTATATAGCATTTAGTACAATATGTCAAATAAGTTTTTCATTTTTTTGTTGTCTTTGTTTAGATCTTTATCTAGGCTGTCTATTTTTTTGTTATCATATGTTTTACAAGGCATCATTGTTTATAGTAATAGGAATATGAATACATATATTTTTTGGTTTACAGGATTTAAGATGTTATTTTTTTATATATTTTTGTGATTGTATCTTAGCAAG
>M01075:27:000000000-A4DAU:1:1101:20816:2802 1:N:0:43
GTACACAGTTTGGATTACACATTTGATTACCGGATGCGATGGAAGGACCAATACCTGTCTCTGCATTAATACATGCTGCCACGTTAGTTGTATGTGGAATAATATTAGGTAGTTTTGTATTTTGATGTTTTGAACTTCGATTTAGCTATTTTTATAGTATAATTTGTTGAGCAGTTGGAATAATAGTGTTAATGAGTCTATGTGTTTTTTATAATCGGTATATAGCATTTAGTACAATATGTCAAATAAGTTTTTCATTTTTTTGTTGTCTTTGTTTAGATCTTTATCTAGGCTGTCTATTTTTTTGTTATCATATGTTTTACAAGGCATCATTGTTTATAGTAATAGGAATATGAATACATATATTTTTTGGTTTACAGGATTTAAGATGTTATTTTTTTATATATTTTTGTGGTTGTATCTTAGCAAG
>M01075:27:000000000-A4DAU:1:1101:15769:3241 1:N:0:43
AGAGTACACAGTTTGGATTACACATTGGATTACCGGATGCGATGGAAGGACCAATACCTGTCTCTGCATTAATACATGCTGCCACGTTAGTTGTATGTGGAATAATATTAGGTAGTTTTGTATTTTGATGTTTTGAATTTTGATTTAGCTATTTTTATAGTATAATTTGTTGAGCAGTTGGAATAATAGTGTTAATGAGTCTATGTGTTTTTTATCGGTATATAGCATTTAGTACAATATGTCAAATAAGTTTTTCATTTTTTTGTTGTCTCTGTTTAGATCTTTATCTAGGCTGTCTATTTTTTTGTTATCATATGTTTTACAAGGCATCATTGTTTATAGTAATAGGAATATGAATACATATATTTTTTGGTTTACAGGATTTAAGATGTTATTTTTTTATATATTTTTGTGGTTGTATTTTAGCAAG
>M01075:27:000000000-A4DAU:1:1101:15771:3261 1:N:0:43
AGAGTACACAGTTTGGATTACACATTTGATTACCGGATGCGATGGAAGGACCAATACCTGTCTCTGCATTAATACATGCTGCCACGTTAGTTGTATGTGGAATAATATTAGGTAGTTTTGTATTTTGATGTTTTGAATTTTGATTTAGCTATTTTTATAGTATAATTTGTTGAGCAGTTGGAATAATAGTGTTAATGAGTCTATGTGTTTTTTATCGGTATATAGCATTTAGTACAATATGTCAAATAAGTTTTTCATTTTTTTGTTGTCTCTGTTTAGATCTTTATCTAGGCTGTCTATTTTTTTGTTATCATATGTTTTACAAGGCATCATTGTTTATAGTAATAGGAATATGAATACATATATTTTTTGGTTTACAGGATTTAAGATGTTATTTTTTTATATATTTTTGTGGTTGTATTTTAGCAAG
>M01075:27:000000000-A4DAU:1:1101:21544:3340 1:N:0:43
AAAGTACACAGTTTGGATTACACATTTGATTACCGGATGCGATGGAAGGACCAATACCTGTCTCTGCATTAATACATGCTGCCACGTTAGTTGTATGTGGAATAATATTAGGTAGTTTTGTATTTTGATGTTTTGAATTTTGATTTAGCTATTTTTATAGTATAATTTGTTGAGCAGTTGGAATAATAGTGTTAATGAGTCTATGTGTTTTTTATCGGTATATAGCATTTAGTACAATATGTCAAATAAGTTTTTCATTTTTTTGTTGTCTTTGTTTAGATCTTTATCTAGGCTGTCTATTTTTTTGTTATCATATGTTTTACAAGGCATCATTGTTTATAGTAATAGGAATATGAATACATATATTTTTTGGTTTACAGGATTTAAGATGTTATTTTTTTATATATTTTTGTGGTTGTATTTTAGCAAG
>M01075:27:000000000-A4DAU:1:1101:9588:3453 1:N:0:43
AGAGTACACAGTTTGGATTACACATTTGATTACCGGATGCGATGGATGGACCAATACCTGTCTCTGCATTAATACATGCTGCCACGTTAGTTGTATGTGGAATAATATTAGGTAGTTTTGTATTTTGATGTTTTGAATTTTGACTTAGCTATTTTTATAGTATAATTTGTTGAGCAGTTGGAATAATAGTGTTAATGAGTCTATGTGTTTTTTATCGGTATATAGCATTTAGTACAATATGTCAAATAAGTTTTTCATTTTTTTGTTGTCTTTGTTTAGATCTTTATCTAGGCTGTCTATTTTTTTGTTATCATATGTTTTACAAGGCATCATTGTTTATAGTAATAGGAATATGAATACATATATTTTTTGGTTTACAGGATTTAAGATGTTATTTTTTTATATATTTTTGTGGTTGTATTTTAGCAAG
>M01075:27:000000000-A4DAU:1:1101:17309:3683 1:N:0:43
AAAGTACACAGTTTGGATTACATATTTGATTACCGGATGCGATGGAAGGACCAATACCTGTCTCTGCATTAATACATGCTGCCACGTTAGTTGTATGTGGAATAATATTAGGTAGTTTTGTATTTTGATGTTTTGAATTTTGATTTAGCTATTTTTATAGTATAATTTGTTGAGCAGTTGGAATAATAGTGTTAATGAGTCTATGTGTTTTTTATCGGTATATAGCATTTAGTACAATATGTCAAATAAGTTTTTCATTTTTTTGTTGTCTTTGTTTAGATCTTTATCTAGGCTGTCTATTTTTTTGTTATCATATGTTTTACAAGGCATCATTGTTTATAGTAATAGGAATATGAATACATATATTTTTTGATTTACAGGATTTAAGATGTTATTTTTTTATATATTTTTGTGGTTGTATCTTAGCAAG
>M01075:27:000000000-A4DAU:1:1101:22160:3717 1:N:0:43
AGAGTACACAGTTTGGATTACATATTTGATTACCGGATGCGATGGAAGGACCAATACCTGTCTCTGCATTAATACATGCTGCCACGTTAGTTGTATGTGGAATAATATTAGGTAGTTTTGTATTTTGATGTTTTGAATTTTGATTTAGCTATTTTTATAGTATAATTTGTTGAGCAGTTGGAATAATAGTGTTAATGAGTCTATGTGTTTTTTATCGGTATATAGCATTTAGTACAATATGTCAAATAAGTTTTTCATTTTTTTGTTGTCTTTGTTTAGATCTTTATCTAGGCTGTCTATTTTTTTGTTATCATATGTTTTACAAGGCATCATTGTTTATAGTAATAGGAATATGAATACATATATTTTTTGGTTTACAGGATTTAAGATGTTATTTTTTTATATATTTTTGTGGTTGTATTTTGGCAAG
>M01075:27:000000000-A4DAU:1:1101:8279:3782 1:N:0:43
AGAGTACACAGTTTGGATTACACATTTGATTACCGGATGCNANNGAAGGACCAATACCTNNCTCTGCATTAATACATGCTGCCACGTTAGTTGTATGTGGAANAATATTAGGTAGTTTTGTATTTTGATGNTTTGAATTTTGATTTAGCTATTTTTATAGTATAATTTGTTGAGCAGTTGGAATAATAGTGTTAATGAGTCTATGTGTTTTTTATAAACGGTATATAGCATTTAGTACAATATGTCAAATAAGTTTTTCATTTTTTTGTTGTCTTTGTTTAGATCTTTATCTAGGCCGTCTATTTTTTTGTTATCATATGTTTTACAAGGCATCATTGTTTATAGTAATAGGAATATGAATACATATATTTTTTGGTTTACAGGATTTAAGATGTTATTTTTTTATATATTTTTGTGGTTGTATCTTAGC
>M01075:27:000000000-A4DAU:1:1101:12463:3799 1:N:0:43
AGAGTACACAGTTTGGGCTGCACATTTGATTACCGGATGCGATGGAAGGACCAATACCTGTCTCTGCATTAATACATGCTGCCACGTTAGTTGTATGTGGAATAATATTAGGTAGTTTTGTATTTTGATGTTTTGAATTTTGATTTAGCTATTTTTATAGTATAATTTGTTGAGCAGTTGGAATAATAGTGTTAATGAGTCTATGTGTTTTTTATCGGTATATAGCATTTAGTACAATATGTCAAATAAGTTTTTCATTTTTTTGTTGTCTTTGTTTAGATCTTTATCTAGGCTGTCTATTTTTTTGTTATCATATGTTTTACAAGGCATCATTGTTTATAGTAATAGGAATATGAATACATATATTTTTTGGTTTACAGGATTTAAGATGTTATTTTTTTATATATTTTTGTGGTTGTATTTTAGCAAG
>M01075:27:000000000-A4DAU:1:1101:15143:3850 1:N:0:43
AAAGTACACAGTTTGGATTACACATTCGATTACCGGATGCGATGGAAGGACCAATACCTGTCTCTGCATTAATACATGCTGCCACGTTAGTTGTATGTGGAATAATATTAGGTAGTTTTGTATTTTGATGTTTTGAATTTTGATTTAGCTATTTTTATAGTATAATTTGTTGAGCAGTTGGAATAATAGTGTTAATGAGTCTACGTGTTTTTTATCGGTATATAGCATTTAGTACAATATGTCAAATAAGTTTTTCATTTTTTTGTTGTCTTTGTTTAGATCTTTATCTAGGCTGTCTATTTTTTTGTTATCATATGTTTTACAAGGCATCATTGTTTATAGTAATAGGAATATGAATACATATATTTTTTGGTTTACAGGATTTAAGATGTTATTTTTTTATATATTTTTGTGGTTGTATTTTAGCAAG
>M01075:27:000000000-A4DAU:1:1101:18324:3866 1:N:0:43
AGAGTACACAGTTTGGATTACATATTTGATTACCGGATGCGATGGAAGGACCAATACCTGTCTCTGCATTAATACATGCTGCCACGTTAGTTGTATGTGGAATAATATTAGGTAGTTTTGTATTTTGATGTTTTGAATTTTGATTTAGCTATTTTTATAGTATAATTTGTTGAGCAGTTGGAATAATAGTGTTAATGAGTCTATGTGTTTTTTATCGGTATATAGCATTTAGTACAATATGTCAAATAAGTTTTTCATTTTTTTGTTGTCTTTGTTTAGATCTTTATCTAGGCTGTCTATTTTTTTGTTATCATATGTTTTACAAGGCATCATTGTTTATAGTAATAGGAATATGAATACATATATTTTTTGGTTTACAGGATTTAAGATGTTATTTTTTTATATATTTTTGTGGTTGTATTTTGGCAAG
>M01075:27:000000000-A4DAU:1:1101:15149:3871 1:N:0:43
AAAGTACACAGTTTGGATTACACATTCGATTACCGGATGCGATGGAAGGACCAATACCTGTCTCTGCATTAATACATGCTGCCACGTTAGTTGTATGTGGAATAATATTAGGTAGTTTTGTATTTTGATGTTTTGAATTTTGATTTAGCTATTTTTATAGTATAATTTGTTGAGCAGTTGGAATAATAGTGTTAATGAGTCTACGTGTTTTTTATCGGTATATAGCATTTAGTACAATATGTCAAATAAGTTTTTCATTTTTTTGTTGTCTTTGTTTAGATCTTTATCTAGGCTGTCTATTTTTTTGTTATCATATGTTTTACAAGGCATCATTGTTTATAGTAATAGGAATATGAATACATATATTTTTTGGTTTACAGGATTTAAGATGTTATTTTTTTATATATTTTTGTGGTTGTATTTTAGCAAG
>M01075:27:000000000-A4DAU:1:1101:20972:3916 1:N:0:43
AAAGTACACAGTTTGGATTACACATTTGATTACCGGATGCGATGGAAGGACCAATACCTGTCTCTGCATTAATACATGCTGCCACGTTAGTTGTATGTGGAATAATATTAGGTAGTTTTGTATTTTGATGTTTTGAATTTTGATTTAGCTATTTTTATAGTATAATTTGTTGAGCAGTTGGAATAATAGTGTTAATGAGTCTATGTGTTTTTTATCGGTATATAGCATTTAGTACAATATGTCAAATAAGTTTTTCATTTTTTTGTTGTCTTTGTTTAGATCTTTATCTAGGCTGTCTATTTTTTTGTTATCATATGTTTTACAAGGCATCATTGTTTATAGTAATAGGAATATGAATACATATATTTTTTGGTTTACAGGATTTAAGATGTTATTTTTTTATATATTTTTGTGGTTGTATTTTAGCAAG
>M01075:27:000000000-A4DAU:1:1101:16355:3997 1:N:0:43
AAAGTACACAGTTTGGATTGCACATTTGATTACCGGATGCGATGGAAGGACCAATACCTGTCTCTGCATTAATACATGCTGCCACGTTAGTTGTATGTGGAATAATATTAGGTAGTTTTGTATTTTGATGTTTTGAATTTTGATTTAGCTATTTTTATAGTATAATTTGTTGAGCAGTTGGAATAATAGTGTTAATGAGTCTATGTGTTTTTTATCGGTATATAGCATTTAGTACAATATGTCAAATAAGTTTTTCATTTTTTTGTTGTCTTTGTTTAGATCTTTATCTAGGCTGTCTATTTTTTTGTTATCATATGTTTTACAAGGCATCATTGTTTATAGTAATAGGGATATGAATACATATATTTTTTGGTTTACAGGATTTAAGATGTTATTTTTTTATATATTTTTGTGGTTGTATTTTAGCAAG
>M01075:27:000000000-A4DAU:1:1101:17693:4040 1:N:0:43
AAAGTACACAGTTTGGGTTACACGTTTGATTACCGGATGCGATGGAAGGACCAATACCTGTCTCTGCATTAATACATGCTGCCACGTTAGTTGTATGTGGAATAATATTAGGTAGTTTTGTATTTTGATGTTTTGAATTTTGATTTAGCTATTTTTATAGTATAATTTGTTGAGCAGTTGGAATAATAGTGTTAATGAGTCTATGTGTTTTTTATCGGTATATAGCATTTAGTACAATATGTCAAATAAGTTTTTCATTTTTTTGTTGTCTTTGTTTAGATCTTTATCTAGGCTGTCTATTTTTTTGTTATCATATGTTTTACAAGGCATCATTGTTTATAGTAATAGGAATATGAATACATATATTTTTTGGTTTACAGGATTTAAGATGTTATTTTTTTATATATTTTTGTGGTTGTATTTTAGCAAG
>M01075:27:000000000-A4DAU:1:1101:13679:4052 1:N:0:43
AAAGTACACAGTTTGGATTGCACATTTGATTACCGGATGCGATGGAAGGACCAATACCTGTCTCTGCATTAATACATGCTGCCACGTTAGTTGTATGTGGAATAATATTAGGTAGTTTTGTATTTTGATGTTTTGAATTTTGATTTAGCTATTTTTATAGTATAACTTGTTGAGCAGTTGGAATAATAGTGTTAATGAGTCTATGTGTTTTTTATCGGTATATAGCATTTAGTACAATATGTCAAATAAGTTTTTCATTTTTTTGTTGTCTTTGTTTAGATCTTTATCTAGGCTGTCTATTTTTTTGTTATCATATGTTTTACAAGGCATCATTGTTTATAGTAATAGGAATATGAATACATATATTTTTTGGTTTACAGGATTTAAGATGTTATTTTTTTATATATTTTTGTGGTTGTATTTTAGCAAG
>M01075:27:000000000-A4DAU:1:1101:16020:4129 1:N:0:43
AAAGTACACAGTTTGGATTGCACATTTGATTACCGGATGCGATGGAAGGACCAATACCTGTCTCTGCATTAATACATGCTGCCACGTTAGTTGTATGTGGAATAATATTAGGTAGTTTTGTATTTTGATGTTTTGAATTTTGATTTAGCTATTTTTATAGTATAATTTGTTGAGCAGTTGGAATAATAGTGTTAATGAGTCTATGTGTTTTCTATCGGTATATAGCATTTAGTACAATATGTCAAATAAGTTTTTCATTTTTTTGTTGTCTTTGTTTAGATCTTTATCTAGGCTGTCTATTTTTTTGTTATCATATGTTTTACAAGGCATCATTGTTTATAGTAATAGGAATATGAATACATATATTTTTTGGTTTACAGGATTTAAGATGTTATTTTTTTATATATTTTTGTGGTTGTATTTTAGCAAG
>M01075:27:000000000-A4DAU:1:1101:16453:4130 1:N:0:43
AGAGTACACAGTTTGGATTACACATTTGATTACCGGATGCGATGGAAGGACCAATACCTGTCTCTGCATTAATACATGCTGCCACGTTAGTTGTATGTGGAATAATATTAGGTAGTTTTGTATTTTGATGTTTTGAATTTTGATTTAGCTATTTTTATAGTATAATTTGTTGAGCAGTTGGAATAATAGTGTTAATGAGTCTATGTGTTTTTTATCGGTATATAGCATTTAGTACAATATGTCAAATAAGTTTTTCATTTTTTTGTTGTCTTTGTTTAGATCTTTATCTAGGCTGTCTATTTTTTTGTTATCATATGTTTTACAAGGCATCATTGTTTATAGTAATAGGAATATGAATACATATATTTTTTGGTTTACAGGATTTAAGATGTTATTTTTTTATATATTTTTGTGGTTGTATTTTAGCAAG
>M01075:27:000000000-A4DAU:1:1101:7809:4190 1:N:0:43
AGAGTACACAGTTTGGATTACACATTTGATTACCGGATGCGATGGAAGGACCAATACCTGTCTCTGCATTAATACATGCTGCCACGTTAGTTGTATGTGGAATAATATTAGGTAGTTTTGTATTTTGATGTTTTGAATTTTGATTTAGCTATTTTTATAGTATAATTTGTTGAGCAGTTGGAATAATAGTGTTAATGAGTCTATGTGTTTTTTATCGGTATATAGCATTTAGTACAATATGTCAAATAAGTTTTTCATTTTTTTGTTGTCTTTGTTTAGATCTTTATCTAGGCTGTCTATTTTTTTGTTATCATATGTTTTACAAGGCATCATTGTTTATAGTAATAGGAATATGAATACATATATTTTTTGGTTTACAGGATTTAAGATGTTATTTTTTTATATATTTTTGTGGTTGTATTTTAGCAAG
>M01075:27:000000000-A4DAU:1:1101:12962:4558 1:N:0:43
AAAGTACACAGTTTGGGCTGCACATTTGATTACCGGATGCGATGGAAGGACCAATACCTGTCTCTGCATTAATACATGCTGCCACGTTAGTTGTATGTGGAATAATATTAGGTAGTTTTGTATTTTGATGTTTTGAATTTTGATTTAGCTATTTTTATAGTATAATTTGTTGAGCAGTTGGAATAATAGTGTTAATGAGTCTATGTGTTTTTTATCGGTATATAGCATTTAGTACAATATGTCAAATAAGTTTTTCATTTTTTTGTTGTCTTTGTTTAGATCTTTATCTAGGCTGTCTATTTTTTTGTTATCATATGTTTTACAAGGCATCATTGTTTATAGTAATAGGAATATGAATACATATATTTTTTGGTTTACAGGATTTAAGATGTTATTTTTTTATATATTTTTGTGGTTGTATTTTAGCAAG
>M01075:27:000000000-A4DAU:1:1101:16380:4670 1:N:0:43
AAAGTACACAGTTTGGACCGCATATTTGATTACCGGATGCGATGGAAGGACCAATACCTGTCTCTGCATTAATACATGCTGCCACGTTAGTTGTATGTGGAATAATATTAGGTAGTTTTGTATTTTGATGTTTTGAATTTTGATTTAGCTATTTTTATAGTATAATTTGTTGAGCAGTTGGAATAATAGTGTTAATGAGTCTATGTGTTTTTTATCGGTATATAGCATTTAGTACAATATGTCAAATAAGTTTTTCATTTTTTTGTTGTCTTTGTTTAGATCTTTATCTAGGCTGTCTATTTTTTTGTTATCATATGTTTTACAAGGCATCATTGTTTATAGTAATAGGAATATGAATACATATATTTTTTGGTTTACAGGATTTAAGATGTTATTTTTTTATATATTTTTGTGGTTGTATTTTAGCAAG
>M01075:27:000000000-A4DAU:1:1101:10306:4714 1:N:0:43
AAAGTACACAGTTTGGATTGCACATTTGATTACCGGATGCGATGGAAGGACCAATACCTGTCTCTGCATTAATACATGCTGCCACGTTAGTTGTATGTGGAATAATATTAGGTAGTTTTGTATTTTGATGTTTTGAATTTTGATTTAGCTATTTTTATAGTATAATTTGTTGAGCAGTTGGAATAATAGTGTTAATGAGTCTATGTGTTTTTTATCGGTATATAGCATTTAGTACAATATGTCAAATAAGTTTTTCATTTTTTTGTTGTCTTTGTTTAGATCTTTATCTAGGCTGTCTATTTTTTTGTTATCATATGTTTTACAAGGCATCATTGTTTATAGTAATAGGAATATGAATACATATATTTTTTGGTTTACAGGATTTAAGATGTTATTTTTTTATATATTTTTGTGGTTGTATTTTAGCAAG
>M01075:27:000000000-A4DAU:1:1101:12252:4717 1:N:0:43
AAAGTACACAGTTTGGATTACACATTTGATTACCGGATGCGATGGAAGGACCAATACCTGTCTCTGCATTAATACATGCTGCCACGTTAGTTGTATGTGGAATAATATTAGGTAGTTTTGTATTTTGATGTTTTGAATTTTGATTTAGCTATTTTTATAGTATAATTTGTTGAGCAGTTGGAATAATAGTGTTAATGAGTCTATGTGTTTTTTATCGGTATATAGCATTTAGTACAATATGTCAAATAAGTTTTTCATTTTTTTGTTGTCTTTGTTTAGATCTTTATCTAGGCTGTCTATTTTTTTGTTATCATATGTTTTACAAGGCATCATTGTTTATAGTAATAGGAATATGAATACATATATTTTTTGGTTTACAGGATTTAAGATGTTATTTTTTTATATATTTTTGTGGTTGTATTTTGGCAAG
>M01075:27:000000000-A4DAU:1:1101:7763:4760 1:N:0:43
AGAGTACACAGTTTGGATTGCACATTTGATTACCGGATGCGATGGAAGGACCAATACCTGTCTCTGCATTAATACATGCTGCCACGTTAGTTGTATGTGGAATAATATTAGGTAGTTTTGTATTTTGATGTTTTGAATTTTGATTTAGCTATTTTTATAGTATAATTTGTTGAGCAGTTGGAATAATAGTGTTAATGAGTCTATGTGTTTTTTATCGGTATATAGCATTTAGTACAATATGTCAAATAAGTTTTTCATTTTTTTGTTGTCTTTGTTTAGATCTTTATCTAGGCTGTCTATTTTTTTGTTATCATATGTTTTACAAGGCATCATTGTTTATAGTAATAGGAATATGAATACATATATTTTTTGGTTTACAGGATTTAAGATGTTATTTTTTTATATATTTTTGTGGTTGTATTTTAGCAAG
>M01075:27:000000000-A4DAU:1:1101:7745:4762 1:N:0:43
AGAGTACACAGTTTGGATTGCACATTTGATTACCGGATGCGATGGAAGGACCAATACCTGTCTCTGCATTAATACATGCTGCCACGTTAGTTGTATGTGGAATAATATTAGGTAGTTTTGTATTTTGATGTTTTGAATTTTGATTTAGCTATTTTTATAGTATAATTTGTTGAGCAGTTGGAATAATAGTGTTAATGAGTCTATGTGTTTTTTATCGGTATATAGCATTTAGTACAATATGTCAAATAAGTTTTTCATTTTTTTGTTGTCTTTGTTTAGATCTTTATCTAGGCTGTCTATTTTTTTGTTATCATATGTTTTACAAGGCATCATTGTTTATAGTAATAGGAATATGAATACATATATTTTTTGGTTTACAGGATTTAAGATGTTATTTTTTTATATATTTTTGTGGTTGTATTTTAGCAAG
>M01075:27:000000000-A4DAU:1:1101:9037:4870 1:N:0:43
AGAGTACACAGTTTGGACTGCACATTTGATTACCGGATGCGATGGGAGGACCAATACCTGTCTCTGCATTAACACATGCTGCCACGTTAGTTGTATGTGGAATAATATTAGGTAGTTTTGTATTTTGATGTTTTGAATTTTGATTTAGCTATTTTTATAGTATAATTTGTTGAGCAGTTGGAATAATAGTGTTAATGAGTCTATGTGTTTTTTATCGGTATATAGCATTTAGTACAATATGTCAAATAAGTTTTTCATTTTTTTGTTGTCTTTGTTTAGATCTTTATCTAGGCTGTCTATTTTTTTGTTATCATATGTTTTACAAGGCATCATTGTTCATAGTAATAGGAATATGAATACATATATTTTTTGGTTTACAGGATTTAAGATGTTATTTTTTTATATATTTTTGTGGTTGTATTTTAGCAAG
>M01075:27:000000000-A4DAU:1:1101:17992:4881 1:N:0:43
AAAGTACACAGTTTGGATTACACATTTGATTACCGGATGCGATGGAAGGACCAATACCTGTCTCTGCATTAATACATGCTGCCACGTTAGTTGTATGTGGAATAATATTAGGTAGTTTTGTATTTTGATGTTTTGAATTTTGATTTAGCTATTTTTATAGTATAATTTGTTGAGCAGTTGGAATAATAGTGTTAATGAGTCTATGTGTTTTTTATACGGTATATAGCATTTAGTACAATATGTCAAATAAGTTTTTCATTTTTTTGTTGTCTTTGTTTAGATCTTTATCTAGGCTGTCTATTTTTTGTTATCATATGTTTTACAAGGCATCATTGTTTATAGTAATAGGAATATGAATACATATATTTTTTGGTTTACAGGATTTAAGATGTTATTTTTTTATATATTTTTGTGGTTGTATTTTAGCAAG
>M01075:27:000000000-A4DAU:1:1101:16924:4911 1:N:0:43
AAAGTACACAGTTTGGATTACACATTTGATTACCGGATGCGATGGAAGGACCAATACCTGTCTCTGCATTAATACATGCTGCCACGTTAGTTGTATGTGGAATAATATTAGGTAGTTTTGTATTTTGATGTTTCGAATTTTGATTTAGCTATTTTTATAGTATAATTTGTTGAGCAGTTGGAATAATAGTGTTAATGAGTCTATGTGTTTTTTATCGGTATATAGCATTTAGTACAATATGTCAAATAAGTTTTTCATTTTTTTGTTGTCTTTGTTTAGATCTTTATCTAGGCTGTCTATTTTTTTGTTATCATATGTTTTACAAGGCATCATTGTTTATAGTAATAGGAATATGAATACATATATTTTTTGGTTTACAGGATTTAAGATGTTATTTTTTTATATATTTTTGTGGTTGTATTTTAGCAAG
>M01075:27:000000000-A4DAU:1:1101:24598:4916 1:N:0:43
AAAGTACACAGTTTGGATTACACATTTGATTACCGGATGCGATGGAAGGACCAATACCTGTCTCTGCATTAATACATGCTGCCACGTTAGTTGTATGTGGAATAATATTAGGTAGTTTTGTATTTTGATGTTTTGAATTTTGATTTAGCTATTTTTATAGTATAATTTGTTGAGCAGTTGGAATAATAGTGTTAATGAGTCTATGTGTTTTTTATACGGTATATAGCATTTAGTACAATATGTCAAATAAGTTTTTCATTTTTTTGTTGTCTTTGTTTAGATCTTTATCTAGGCTGTCTATTTTTTTGTTATCATATGTTTTACAAGGCATCATTGTTTATAGTAATAGGAATATGAATACATATATTTTTTGGTTTACAGGATTTAAGATGTTATTTTTTTATATATCTTTGTGGTTGTATTTTAGCAA
>M01075:27:000000000-A4DAU:1:1101:24584:4938 1:N:0:43
AAAGTACACAGTTTGGATTACACATTTGATTACCGGATGCGATGGAAGGACCAATACCTGTCTCTGCATTAATACATGCTGCCACGTTAGTTGTATGTGGAATAATATTAGGTAGTTTTGTATTTTGATGTTTTGAATTTTGATTTAGCTATTTTTATAGTATAATTTGTTGAGCAGTTGGAATAATAGTGTTAATGAGTCTATGTGTTTTTTATCGGTATATAGCATTTAGTACAATATGTCAAATAAGTTTTTCATTTTTTTGTTGTCTTTGTTTAGATCTTTATCTAGGCTGTCTATTTTTTTGTTATCATATGTTTTACAAGGCATCATTGTTTATAGTAATAGGAATATGAATACATATATTTTTTGGTTTACAGGATTTAAGATGTTATTTTTTTATATATCTTTGTGGTTGTATTTTAGCAAG
>M01075:27:000000000-A4DAU:1:1101:19080:4953 1:N:0:43
AAAGTACACAGTTTGGATTACACATTTGATTACCGGATGCGATGGAAGGACCAATACCTGTCTCTGCATTAATACATGCTGCCACGTTAGTTGTATGTGGAATAATATTAGGTAGTTTTGTATTTTGATGTTTTGAATTTTGATTTAGCTATTTTTATAGTATAATTTGTTGAGCAGTTGGAATAATAGTGTTAATGAGTCTATGTGTTTTTTATCGGTATATAGCATTTAGTACAATATGTCAAATAAGTTTTTCATTTTTTTGTTGTCTTTGTTTAGATCTTTATCTAGGCTGTCTATTTTTTTGTTATCATATGTTTTACAAGGCATCATTGTTTATAGTAATAGGAATATGAATACATATATTTTTTGGTTTACAGGATTTAAGATGTTATTTTTTTATATATTTTTGTGGTTGTATTTTAGCAAG
>M01075:27:000000000-A4DAU:1:1101:20938:4969 1:N:0:43
AAAGTACACAGTTTGGGTTACACATTTGATTACCGGATGCGATGGAAGGACCAATACCTGTCTCTGCATTAATACATGCTGCCACGTTAGTTGTATGTGGAATAATATTAGGTAGTTTTGTATTTTGATGTTTTGAATTTTGATTTAGCTATTTTTATAGTATAATTTGTTGAGTAGTTGGAATAATAGTGTTAATGAGTCTATGTGTTTTTTATACGGTATATAGCATTTAGTACAATATGTCAAATAAGTTTTTCATTTTTTTGTTGTCTTTGTTTAGATCTTTATCTAGGCTGTCTATTTTTTGTTATCATATGTTTTACAAGGCATCATTGTTTATAGTAATAGGAATATGAATACATATATTTTTTGGTTTACAGGATTTAAGATGTTATTTTTTTATATATTTTTGTGGTTGTATTTTAGCAAG
>M01075:27:000000000-A4DAU:1:1101:19712:5012 1:N:0:43
AAAGTACACAGTTTGGATTACACATTTGATTACCGGATGCGATGGAAGGACCAATACCTGTCTCTGCATTAATACATGCTGCCACGTTAGTTGTATGTGGAATAATATTAGGTAGTTTTGTATTTTGATGTTTTGAATTTTGATTTAGCTATTTTTATAGTATAATTTGTTGAGCAGTTGGAATAATAGTGTTAATGAGTCTATGTGTTTTTTATCGGTATATAGCATTTAGTACAATATGTCAAATAAGTTTTTCATTTTTTTGTTGTCTTTGTTTAGATCTTTATCTAGGCTGTCTATTTTTTTGTTATCATATGTTTTACAAGGCATCATTGTTTATAGTAATAGGAATATGAATACATATATTTTTTGGTTTACAGGATTTAAGATGTTATTTTTTTATATATTTTTGTGGTTGTATTTTAGCAAG
>M01075:27:000000000-A4DAU:1:1101:10025:5050 1:N:0:43
AAAGTACACAGTTTGGATTACATATTTGATTACCGGATGCGATGGAAGGACCAATACCTGTCTCTGCATTAATACATGCTGCCACGTTAGTTGTATGTGGAATAATATTAGGTAGTTTTGTATTTTGATGTTTTGAATTTTGATTTAGCTATTTTTATAGTATAATTTGTTGAGCAGTTGGAATAATAGTGTTAATGAGTCTATGTGTTTTTTATCGGTATATAGCATTTAGTACAATATGTCAAATAAGTTTTTCATTTTTTTGTTGTCTTTGTTTAGATCTTTATCTAGGCTGTCTATTTTTTTGTTATCATATGTTTTACAAGGCATCATTGTTTATAGTAATAGGAATATGAATACATATATTTTTTGGTTTACAGGATTTAAGATGTTATTTTTTTATATATTTTTGTGGTTGTATTTTAGCAAG
>M01075:27:000000000-A4DAU:1:1101:15639:5166 1:N:0:43
AGAGTACACAGTTTGGATTACACATTTGATTACCGGATGCGATGGAAGGACCAATACCTGTCTCTGCATTAATACATGCTGCCACGTTAGTTGTATGTGGAATAATATTAGGTAGTTTTGTATTTTGATGTTTTGAATTTTGATTTAGCTATTTTTATAGTATAATTTGTTGAGCAGTTGGAATAATAGTGTTAATGAGTCTATGTGTTTTTTATCGGTATATAGCATTTAGTACAATATGTCAAATAAGTTTTTCATTTTTTTGTTGTCTTTGTTTAGATCTTTATCTAGGCTGTCTATTTTTTTGTTATCATATGTTTTACAAGGCATCATTGTTTATAGTAATAGGAATATGAATACATATATTTTTTGGTTTACAGGATTTAAGATGTTATTTTTTTATATATTTTTGTGGTTGTATTTTAGCAAG
>M01075:27:000000000-A4DAU:1:1101:12114:5184 1:N:0:43
AAAGTACACAGTTTGGATTGCACATTTGATTACCGGATGCGATGGAAGGACCAATACCTGTCTCTGCATTAATACATGCTGCCACGTTAGTTGTATGTGGAATAATATTAGGTAGTTTTGTATTTTGATGTTTTGAATTTTGATTTAGCTATTTTTATAGTATAATTTGTTGAGCAATTGGAATAATAGTGTTAATGAGTCTATGTGTTTTTTATACGGTATATAGCGTTTAGTACAATATGTCAAATAAGTTTTTCATTTTTTTGTTGTCTTTGTTAGATCTTTATCTAGGCTGTCTATTTTTTTGTTATCATATGTTTTACAAGGCATCATTGTTTATAGTAATAGGAATATGAATACATATATTTATTGGTTTACAGGATTTAAGATGTTATTTTTTTATATATTTTTGTGGTTGTATCTTAGCAAG
>M01075:27:000000000-A4DAU:1:1101:17947:5237 1:N:0:43
AAAGTACACAGTTTGGGTTACACATTTGATTACCGGATGCGATGGAAGGACCAATACCTGTCTCTGCATTAATACATGCTGCCACGTTAGTTGTATGTGGAATAATATTAGGTAGTTTTGTATTTTGATGTTTTGAATTTTGATTTAGCTATTTTTATAGTATAATTTGTTGAGCAGTTGGAATAATAGTGTTAATGAGTCTATGTGTTTTTTATCGGTATATAGCATTTAGTACAATATGTCAAATAAGTTTTTCATTTTTTTGTTGTCTTTGTTTAGATCTTTATCTAGGCTGTCTATTTTTTTGTTATCATATGTTTTACAAGGCATCATTGTTTATAGTAATAGGAATATGAATACATATATTTTTTGGTTTACAGGATTTAAGATGTTATTTTTTTATATATTTTTGTGGTTGTATTTTAGCAAG
>M01075:27:000000000-A4DAU:1:1101:24663:5243 1:N:0:43
AGAGTACACAGTTTGGATTACACATTTGATTACCGGATGCGATGGAAGGACCAATACCTGTCTCTGCATTAATACATGCTGCCACGTTAGTTGTATGTGGAATAATATTAGGTAGTTTTGTATTTTGATGTTTTGAATTTTGATTTAGCTATTTTTATAGTATAATTTGTTGAGCAGTTGGAATAATAGTGTTAATGAGTCTATGTGTTTTTTATCGGTATATAGCATTTAGTACAATATGTCAAATAAGTTTTTCATTTTTTTGTTGTCTTTGTTTAGATCTTTATCTAGGCTGTCTATTTTTTTGTTATCATATGTTTTACAAGGCATCATTGTTTATAGTAATAGGAATATGAATACATATATTTTTTGGTCTACAGGATTTAAGATGTTATTTTTTTATATATTTTTGTGGTTGTATTTTAGCAAG
>M01075:27:000000000-A4DAU:1:1101:23414:5321 1:N:0:43
AAAGTACACAGTTTGGATTGCACATTTGATTACCGGATGCGATGGAAGGACCAATACCTGTCTCTGCATTAATACATGCTGCCACGTTAGTTGTATGTGGAATAATATTAGGTAGTTTTGTATTTTGATGTTTTGAATTTTGATTTAGCTATTTTTATAGTATAATTTGTTGAGCAGTTGGAATAATAGTGTTAATGAGTCTATGTGTTTTTTATCGGTATATAGCATTTAGTACAATATGTCAAATAAGTTTTTCATTTTTTTGTTGTCTTTGTTTAGATCTTTATCTAGGCTGTCTATTTTTTTGTTATCATATGTTTTACAAGGCATCATTGTTTATAGTAATAGGAATATGAATACATATATTTTTTGGTTTACAGGATTTAAGATGTTATTTTTTTATATATTTTTGTGGTTGTATTTTAGCAAG
>M01075:27:000000000-A4DAU:1:1101:23401:5335 1:N:0:43
AAAGTACACAGTTTGGATTGCACATTTGATTACCGGATGCGATGGAAGGACCAATACCTGTCTCTGCATTAATACATGCTGCCACGTTAGTTGTATGTGGAATAATATTAGGTAGTTTTGTATTTTGATGTTTTGAATTTTGATTTAGCTATTTTTATAGTATAATTTGTTGAGCAGTTGGAATAATAGTGTTAATGAGTCTATGTGTTTTTTATCGGTATATAGCATTTAGTACAATATGTCAAATAAGTTTTTCATTTTTTTGTTGTCTTTGTTTAGATCTTTATCTAGGCTGTCTATTTTTTTGTTATCATATGTTTTACAAGGCATCATTGTTTATAGTAATAGGAATATGAATACATATATTTTTTGGTTTACAGGATTTAAGATGTTATTTTTTTATATATTTTTGTGGTTGTATTTTAGCAAG
>M01075:27:000000000-A4DAU:1:1101:7422:5339 1:N:0:43
AAAGTACACAGTTTGGGTTACACATTTGATTACCGGATGCGATGGAAGGACCAATACCTGTCTCTGCATTAATACATGCTGCCACGTTAGTTGTATGTGGAATAATATTAGGTAGTTTTGTATTTTGATGTCTTGAATTTTGATTTAGCTATTTTTATAGTATAATTTGTTGAGCAGTTGGAATAATAGTGTTAATGAGTCTATGTGTTTTTTATCGGTATATAGCATTTAGTACAATATGTCAAATAAGTTTTTCATTTTTTTGTTGTCTTTGTTTAGATCTTTATCTAGGCTGTCTATTTTTTTGTTATCATATGTTTTACAAGGCATCATTGTTTATAGTAATAGGAATATGAATACATATATTTTTTGGTTTACAGGATTTAAGATGTTATTTTTTTATATATTTTTGTGGTTGTATTTTAGCAAG
>M01075:27:000000000-A4DAU:1:1101:22392:5346 1:N:0:43
AAAGTACACAGTTTGGGTTGCACATTTGATTACCGGATGCGATGGAAGGACCAATACCTGTCTCTGCATTAATACATGCTGCCACGTTAGTTGTATGTGGAATAATATTAGGTAGTTTTGTATTTTGATGTTTTGAATTTTGATTTAGCTATTTTTATAGTATAATTTGTTGAGCAGTTGGAATAATAGTGTTAATGAGTCTATGTGTTTTTATACGGTATATAGCATTTAGTACAATATGTCAAATAAGTTTTTCATTTTTTTGTTGTCTTTGTTTAGATCTTTATCTAGGCTGTCTATTTTTTTGTTATCATATGTTTTACAAGGCATCATTGTTTATAGTAATAGGAATATGAATACATATATTTTTTGGTTTACAGGATTTAAGATGTTATTTTTTTATATATTTTTGTGGTTGTATTTTAGCAAG
>M01075:27:000000000-A4DAU:1:1101:9383:5355 1:N:0:43
AAAGTACACAGTTTGGATTACACATTTGATTACCGGATGCGATGGAAGGACCAATACCTGTCTCTGCATTAATACATGCTGCCACGTTAGTTGTATGTGGAATAATATTAGGTAGTTTTGTATTTTGATGTTTTGAATTTTGATTTAGCTATTTTTATAGTATAATTTGTTGAGCAGTTGGAATAATAGTGTTAATGAGTCTATGTGTTTTTTATCGGTATATAGCATTTAGTACAATATGTCAAATAAGTTTTTCATTTTTTTGTTGTCTTTGTTTAGATCTTTATCTAGGCTGTCTATTTTTTTGTTATCATATGTTTTACAAGGCATCATTGTTTATAGTAATAGGAATATGAATACATATATTTTTTGGTTTACAGGATTTAAGATGTTATTTTTTTATATATTTTTGTGGTTGTATTTTAGCAAG
>M01075:27:000000000-A4DAU:1:1101:10892:5395 1:N:0:43
AAAGTACACAGTTTGGATTACATATTTGATTACCGGATGCGATGGAAGGACCAATACCTGTCTCTGCATTAATACATGCTGCCACGTTAGTTGTATGTGGAATAATATTAGGTAGTTTTGTATTTTGATGTTTTGAATTTTGATTTAGCTATTTTTATAGTATAATTTGTTGAGCAGTTGGAATAATAGTGTTAATGAGTCTATGTGTTTTTTATCGGTATATAGCATTTAGTACAATATGTCAAATAAGTTTTTCATTTTTTTGTTGTCTTTGTTTAGATCTTTATCTAGGCTGTCTATTTTTTTGTTATCATATGTTTTACAAGGCATCATTGTTTATAGTAATAGGAATATGAATACATATATTTTTTGGTTTACAGGATTTAAGATGTTATTTTTTTATATATTTTTGTGGTTGTATTTTAGCAAG
>M01075:27:000000000-A4DAU:1:1101:15620:5447 1:N:0:43
AGAGTACACAGTTTGGATTGCACATTTGATTACCGGATGCGATGGAAGGACCAATACCTGTCTCTGCATTAATACATGCTGCCACGTTAGTTGTATGTGGAATAATATTAGGTAGTTTTGTATTTTGATGTTTTGAATTTTGATTTAGCTATTTTTATAGTATAATTTGTTGAGCAGTTGGAATAATAGTGTTAATGAGTCTATGTGTTTTTTATCGGTATATAGCATTTAGTACAATATGTCAAATAAGTTTTTCATTTTTTTGTTGTCTTTGTTTAGATCTTTATCTAGGCTGTCTATTTTTTTGTTATCATATGTTTTACAAGGCATCATTGTTTATAGTAATAGGAATATGAATACATATATTTTTTGGTTTACAGGATTTAAGATGTTATTTTTTTATATATTTTTGTGGTTGTATTTTAGCAAG
>M01075:27:000000000-A4DAU:1:1101:15172:5495 1:N:0:43
AGAGTACACAGTTTGGGTTACACATTTGATTACCGGATGCGATGGAAGGACCAATACCTGTCTCTGCATTAATACATGCTGCCACGTTAGTTGTATGTGGAATAATATTAGGTAGTTTTGTATTTTGATGTTTTGAATTTTGATTTAGCTATTTTTATAGTATAATTTGTTGAGCAGTTGGAATAATAGTGTTAATGAGTCTATGTGTTTTTTATCGGTATATAGCATTTAGTACAATATGTCAAATAAGTTTTTCATTTTTTTGTTGTCTTTGTTTAGATCTTTATCTAGGCTGTCTATTTTTTTGTTATCATATGTTTTACAAGGCATCATTGTTTATAGTAATAGGAATATGAATACATATATTTTTTGGTTTACAGGATTTAAGATGTTATTTTTTTATATATTTTTGTGGTTGTATTTTAGCAAG
>M01075:27:000000000-A4DAU:1:1101:15855:5500 1:N:0:43
AAAGTACACAGTTTGGGTTACACATTTGATTACCGGATGCGATGGAAGGACCAATACCTGTCTCTGCATTAATACATGCTGCCACGTTAGTTGTATGTGGAATAATATTAGGTAGTTTTGTATTTTGATGTTTTGAATTTTGATTTAGCTATTTTTATAGTATAATTTGTTGAGCAGTTGGAATAATAGTGTTAATGAGTCTATGTGTTTTTTATCGGTATATAGCATTTAGTACAATATGTCAAATAAGTTTTTCGTTTTTTTGTTGTCTTTGTTTAGATCTTTATCTAGGCTGTCTATTTTTTTGTTATCATATGTTTTACAAGGCATCATTGTTTATAGTAATAGGAATATGAATACATATATTTTTTGGTTTACAGGATTTAAGATGTTATTTTTTTATATATTTTTGTGGTTGTATCTTGGCAAG
>M01075:27:000000000-A4DAU:1:1101:19995:5784 1:N:0:43
AAAGTACACAGTTTGGATTGCACATTTGATTACCGGATGCGATGGAAGGACCAATACCTGTCTCTGCATTAATACATGCTGCCACGTTAGTTGTATGTGGAATAATATTAGGTAGTTTTGTATTTTGATGTTTTGAATTTTGATTTAGCTATTTTTATAGTATAATTTGTTGAGCAGTTGGAATAATAGTGTTAATGAGTCTATGTGTTTTTTATCGGTATATAGCATTTAGTACAATATGTCAAATAAGTTTTTCATTTTTTTGTTGTCTTTGTTTAGATCTTTATCTAGGCTGTCTATTTTTTTGTTATCATATGTTTTACAAGGCATCATTGTTTATAGTAATAGGAATATGAATACATATATTTTTTGGTTTACAGGATTTAAGATGTTATTTTTTTATATATTTTTGTGGTTGTATTTTAGCAAG
>M01075:27:000000000-A4DAU:1:1101:22117:5798 1:N:0:43
AGTCCCCAGTTTGGATTGCATATTTGATTCCCGGCTGCGATGGAAGGACCAATACCTGTCTCTGCATTAATACATGCTGCCACGTTAGTTGTCTGTGGAATAATATTAGGTAGTTTTGTATTTTGATGTTTTGCATTTTGATTTAGCTATTTTTATAGTATAATTTGTTGAGCAGTTGGAATAATAGTGTTAATGAGTCTATGTGTTTTTTATAACGGTATATAGCATTTAGTACAATATGTCAAATAAGTTTTTCATTTTTTTGTTGTCTTTGTTTAGATCTTTATCTAGGCTGTCTATTTTTTTGTTATCATATGTTTTACAAGGCATCATTGTTTATAGTAATAGGAATATGAATACATATATTTTTTGGTTTACAGGATTTAAGATGTTATTTTTTTATATATTTTTGTGGTCGTATTTTAGCAAG
>M01075:27:000000000-A4DAU:1:1101:20003:5799 1:N:0:43
AAAGTACACAGTTTGGATTGCACATTTGATTACCGGATGCGATGGAAGGACCAATACCTGTCTCTGCATTAATACATGCTGCCACGTTAGTTGTATGTGGAATAATATTAGGTAGTTTTGTATTTTGATGTTTTGAATTTTGATTTAGCTATTTTTATAGTATAATTTGTTGAGCAGTTGGAATAATAGTGTTAATGAGTCTATGTGTTTTTTATCGGTATATAGCATTTAGTACAATATGTCAAATAAGTTTTTCATTTTTTTGTTGTCTTTGTTTAGATCTTTATCTAGGCTGTCTATTTTTTTGTTATCATATGTTTTACAAGGCATCATTGTTTATAGTAATAGGAATATGAATACATATATTTTTTGGTTTACAGGATTTAAGATGTTATTTTTTTATATATTTTTGTGGTTGTATTTTAGCAAG
>M01075:27:000000000-A4DAU:1:1101:12178:5837 1:N:0:43
AAAGTACACAGTTTGGATTACACATTTGATTACCGGATGCGATGGAAGGACCAATACCTGTCTCTGCATTAATACATGCTGCCACGTTAGTTGTATGTGGAATAATATTAGGTAGTTTTGTATTTTGATGTTTTGAATTTTGATTTAGCTATTTTTATAGTATAATTTGTTGAGCAGTTGGAATAATAGTGTTAATGAGTCTATGTGTTTTTTATCGGTATATAGCATTTAGTACAATATGTCAAATAAGTTTTTCATTTTTTTGTTGTCTTTGTTTAGATCTTTATCTAGGCTGTCTATTTTTTTGTTATCATATGTTTTACAAGGCATCATTGTTTATAGTAATAGGAATATGAATACATATATTTTTTGGTTTACAGGATTTAAGATGTTATTTTTTTATATATTTTTGTGGTTGTATTTTAGCAAG
>M01075:27:000000000-A4DAU:1:1101:24788:5976 1:N:0:43
AAAGTACACAGTTTGGATTACATATTTGATTACCGGATGCGATGGAAGGACCAATACCTGTCTCTGCATTAATACATGCTGCCACGTTAGTTGTATGTGGAATAATATTAGGTAGTTTTGTATTTTGATGTTTTGAATTTTGATTTAGCTATTTTTATAGTATAATTTGTTGAGCAGTTGGAATAATAGTGTTAATGAGTCTATGTGTTTTTTATCGGTATATAGCATTTAGTACAATATGTCAAATAAGTTTTTCATTTTTTTGTTGTCTTTGTTTAGATCTTTATCTAGGCTGTCTATTTTTTTGTTATCATATGTTTTACAAGGCATCATTGTTTATAGTAATAGGAATATGAATACATATATTTTTTGGTTTACAGGATTTAAGATGTTATTTTTTTATATATTTTTGTGGTTGTATTTTAGCAAG
>M01075:27:000000000-A4DAU:1:1101:7322:6034 1:N:0:43
AAAGTACACAGTTTGGATTGCACATTTGATTACCGGATGCGATGGAAGGACCAATACCTGTCTCTGCATTAATACATGCTGCCACGTTAGTTGTATGTGGAATAATATTAGGTAGTTTTGTATTTTGATGTTTTGAATTTTGATTTAGCTATTTTTATAGTATAATTTGTTGAGCAGTTGGAATAATAGTGTTAATGAGTCTATGTGTTTTTTATCGGTATATAGCATTTAGTACAATATGTCAAATAAGTTTTTCATTTTTTTGTTGTCTTTGTTTAGATCTTTATCTAGGCTGTCTATTTTTTTGTTATCATATGTTTTACAAGGCATCATTGTTTATAGTAATAGGAATATGAATACATATATTTTTTGGTTTACAGGATTTAAGATGTTATTTTTTTATATATTTTTGTGGTTGTATCTTGGCAAG
>M01075:27:000000000-A4DAU:1:1101:7306:6042 1:N:0:43
AAAGTACACAGTTTGGATTGCACATTTGATTACCGGATGCGATGGAAGGACCAATACCTGTCTCTGCATTAATACATGCTGCCACGTTAGTTGTATGTGGAATAATATTAGGTAGTTTTGTATTTTGATGTTTTGAATTTTGATTTAGCTATTTTTATAGTATAATTTGTTGAGCAGTTGGAATAATAGTGTTAATGAGTCTATGTGTTTTTTATCGGTATATAGCATTTAGTACAATATGTCAAATAAGTTTTTCATTTTTTTGTTGTCTTTGTTTAGATCTTTATCTAGGCTGTCTATTTTTTTGTTATCATATGTTTTACAAGGCATCATTGTTTATAGTAATAGGAATATGAATACATATATTTTTTGGTTTACAGGATTTAAGATGTTATTTTTTTATATATTTTTGTGGTTGTATCTTGGCAAG
>M01075:27:000000000-A4DAU:1:1101:18296:6058 1:N:0:43
AGAGTACACAGTTTGGGTTACACATTTGATTACCGGATGCGATGGAAGGACCAATACCTGTCTCTGCATTAATACATGCTGCCACGTTAGTTGTATGTGGAATAATATTAGGTAGTTTTGTATTTTGATGTTTTGAATTTTGATTTAGCTATTTTTATAGTATAATTTGTTGAGCAGTTGGAATAATAGTGTTAATGAGTCTATGTGTTTTTTATCGGTATATAGCATTTAGTACAATATGTCAAATAAGTTTTTCATTTTTTTGTTGTCTTTGTTTAGATCTTTATCTAGGCTGTCTATTTTTTTGTTATCATATGTTTTACAAGGCATCATTGTTTATAGTAATAGGAATATGAATACATATATTTTTTGGTTTACAGGATTTAAGATGTTATTTTTTTATATATTTTTGTGGTTGTATTTTAGCAAG
>M01075:27:000000000-A4DAU:1:1101:18277:6067 1:N:0:43
AGAGTACACAGTTTGGGTTACACATTTGATTACCGGATGCGATGGAAGGACCAATACCTGTCTCTGCATTAATACATGCTGCCACGTTAGTTGTATGTGGAATAATATTAGGTAGTTTTGTATTTTGATGTTTTGAATTTTGATTTAGCTATTTTTATAGTATAATTTGTTGAGCAGTTGGAATAATAGTGTTAATGAGTCTATGTGTTTTTTATCGGTATATAGCATTTAGTACAATATGTCAAATAAGTTTTTCATTTTTTTGTTGTCTTTGTTTAGATCTTTATCTAGGCTGTCTATTTTTTTGTTATCATATGTTTTACAAGGCATCATTGTTTATAGTAATAGGAATATGAATACATATATTTTTTGGTTTACAGGATTTAAGATGTTATTTTTTTATATATTTTTGTGGTTGTATTTTAGCAAG
>M01075:27:000000000-A4DAU:1:1101:22120:6074 1:N:0:43
AGAGTACACAGTTTGGATTACACATTTGATTACCGGATGCGATGGAAGGACCAATACCTGTCTCTGCATTAATACATGCTGCCACGTTAGTTGTATGTGGAATAATATTAGGTAGTTTTGTATTTTGATGTTTTGAATTTTGATTTAGCTATTTTTATAGTATAATTTGTTGAGCAGTTGGAATAATAGTGTTAATGAGTCTATGTGTTTTTTATCGGTATATAGCATTTAGTACAATATGTCAAATAAGTTTTTCATTTTTTTGTTGTCTTTGTTTAGATCTTTATCTAGGCTGTCTATTTTTTTGTTATCATATGTTTTACAAGGCATCATTGTTTATAGTAATAGGAATATGAATACATATATTTTTTGGTTTACAGGATTTAAGATGTTATTTTTTTATATATTTTTGTGGTTGTATTTTAGCAAG
>M01075:27:000000000-A4DAU:1:1101:7845:6075 1:N:0:43
AGAGTACACAGTTTGGGTTACACATTTGATTACCGGATGCGATGGAAGGACCAATACCTGTCTCTGCATTAATACATGCTGCCACGTTAGTTGTATGTGGAATAATATTAGGTAGTTTTGTATTTTGATGTTTTGAATTTTGATTTAGCTATTTTTATAGTATAATTTGTTGAGCAGTTGGAATAATAGTGTTAATGAGTCTATGTGTTTTTTATCGGTATATAGCATTTAGTACAATATGTCAAATAAGTTTTTCATTTTTTTGTTGTCTTTGTTTAGATCTTTATCTAGGCTGTCTATTTTTTTGTTATCATATGTTTTACAAGGCATCATTGTTTATAGTAATAGGAATATGAATACATATATTTTTTGGTTTACAGGATTTAAGATGTTATTTTTTTATATATTTTTGTGGTTGTATTTTAGCAAG
>M01075:27:000000000-A4DAU:1:1101:5828:6190 1:N:0:43
AAAGTACACAGTTTGGGTTGCACATTTTATTACCGGATTCTCTTGAAGGACCAATACCTGTCTCTGCATTAATACATGCTGCCACGTTAGTTGTATGTGGAATAATATTAGGTAGTTTTGTATTTTGATGTTTTGAATTTTGATTTAGCTATTTTTATAGTATAATTTGTTGAGCAGTTGGAATAATAGTGTTAATGAGTCTATGTGTTTTTTGTAAACGGTATATAGAATTTAGTAAAATATGTCAAATAAGTTTTTTATTTTTTTGTTGTAGGTGTGTAGATCTTTATATAGGCTGTCTATTTTTTTGTTATCATATGTTTTACAAGGCATCATTGTTTATAGTAATAGGAATATGAATACATATATTTTTTGGTTTACAGGATTTAAGATGTTATTTTTTTATATATTTGTGTGGTTGTATTTTAGC
>M01075:27:000000000-A4DAU:1:1101:7976:6259 1:N:0:43
AGAGTACACAGTTTGGATTACACATTTGATTACCGGATGCGATGGAAGGACCAATACCTGTCTCTGCATTAATACATGCTGCCACGTTAGTTGTATGTGGAATAATATTAGGTAGTTTTGTATTTTGATGTTTTGAGTTTTGATTTAGCTATTTTTATAGTATAATTTGTTGAGCAGTTGGAATAATAGTGTTAATGAGTCTATGTGCTTTTTATCGGTATATAGCATTTAGTACAATATGTCAAATAAGTTTTTCATTTTTTTGTTGTCTTTGTTTAGATCTTTATCTAGGCTGTCTATTTTTTTGTTATCATATGTTTTACAAGGCATCATTGTTTATAGTAATAGGAATATGAATACATATATTTTTTGGTTTACAGGATTTAAGATGTTATTTTTTTATATATTTTTGTGGTTGTATTTTAGCAAG
>M01075:27:000000000-A4DAU:1:1101:24790:6294 1:N:0:43
AAAGTACACAGTTTGGATTGCACATTTGATTACCGGATGCGATGGAAGGACCAATACCTGTCTCTGCATTAATACATGCTGCCACGTTAGTTGTATGTGGAATAATATTAGGTAGTTTTGTATTTTGATGTTTTGAATTTTGATTTAGCTATTTTTATAGTATAATTTGTTGAGCAGTTGGAATAATAGTGTTAATGAGTCTATGTGTTTTTTATCGGTATATAGCATTTAGTACAATATGTCAAATAAGTTTTTCATTTTTTTGTTGTCTTTGTTTAGATCTTTATCTAGGCTGTCTATTTTTTTGTTATCATATGTTTTACAAGGCATCATTGTTTATAGTAATAGGAATATGAATACATATATTTTTTGGTTTACAGGATTTAAGATGTTATTTTTTTATATATTTTTGTGGTTGTATCTTAGCAAG
>M01075:27:000000000-A4DAU:1:1101:23663:6377 1:N:0:43
AAAGTACACAGTTTGGATTACACATTTGATTACCGGATGCGATGGAAGGACCAATACCTGTCTCTGCATTAATACATGCTGCCACGTTAGTTGTATGTGGAATAATATTAGGTAGTTTTGTATTTTGATGTTTTGAATTTTGATTTAGCTATTTTTATAGTATAATTTGTTGAGCAGTTGGAATAATAGTGTTAATGAGTCTATGTGTTTTTTATCGGTATATAGCATTTAGTACAATATGTCAAATAAGTTTTTCATTTTTTTGTTGTCTTTGTTTAGATCTTTATCTAGGCTGTCTATTTTTTTGTTATCATATGTTTTACAAGGCATCATTGTTTATAGTAATAGGAATATGAATACATATATTTTTTGGTTTACAGGATTTAAGATGTTATTTTTTTATATATTTTTGTGGTTGTATTTTAGCAAG
>M01075:27:000000000-A4DAU:1:1101:26013:6435 1:N:0:43
AAAGTACACAGTTTGGATTACACATTTGATTACCGGATGCGATGGAAGGACCAATACCTGTCTCTGCATTAATACATGCTGCCACGTTAGTTGTATGTGGAATAATATTAGGTAGTTTTGTATTTTGATGTTTTGAATTTTGATTTAGCTATTTTTATAGTATAATTTGTTGAGCAGTTGGAATAATAGTGTTAATGAGTCTATGTGTTTTTTATCGGTATATAGTATTTAGTACAATATGTCAAATAAGTTTTTCATTTTTTTGTTGTCTTTGTTTAGATCTTTATCTAGGCTGTCTATTTTTTTGTTATCATATGTTTTACAAGGCATCATTGTTTATAGTAATAGGAATATAAATACATATATTTTTTGGTTTACAGGATTTAAGATGTTATTTTTTTATATATTTTTGTGGTTGTATTTTAGCAAG
>M01075:27:000000000-A4DAU:1:1101:19008:6535 1:N:0:43
AAAGTACACAGTTTGGATTGCACATTTGATTACCGGATGCGATGGAAGGACCAATACCTGTCTCTGCATTAATACATGCTGCCACGTTAGTTGTATGTGGAATAATATTAGGTAGTTTTGTATTTTGATGTTTTGAATTTTGATTTAGCTATTTTTATAGTATAATTTGTTGAGCAGTTGGAATAATAGTGTTAATGAGTCTATGTGTTTTTTATCGGTATATAGCATTTAGTACAATATGTCAAATAAGTTTTTCATTTTTTTGTTGTCTTTGTTTAGATCTTTATCTAGGCTGTCTATTTTTTTGTTATCATATGTTTTACAAGGCATCATTGTTTATAGTAATAGGAATATGAATACATATATTTTTTGGTTTACAGGATTTAAGATGTTATTTTTTTATATATTTTTGTGGTTGTATTTTAGCAAG
>M01075:27:000000000-A4DAU:1:1101:12606:6593 1:N:0:43
AGAGTACACAGTTTGGATTACACATTTGATTACCGGATGCGATGGAAGGACCAATACCTGTCTCTGCATTAATACACGCTGCCACGTTAGTTGTATGTGGAATAATATTAGGTAGTTTTGTATTTTGATGTTTTGAATTTTGATTTAGCTATTTTTATAGTATAATTTGTTGAGCAGTTGGAATAATAGTGTTAATGAGTCTATGTGTTTTTTATACGGTATATAGCATTTAGTACAATATGTCAAATAAGTTTTTCATTTTTTTGTTGTCTTTGTTTAGATCTTTATCTAGGCTGTCTATTTTTTGTTATCATATGTTTTACAAGGCATCATTGTTTATAGTAATAGGAATATGAGTACATATATTTTTTGGTTTACAGGATTTAAGATGTTATTTTTTTATATATTTTTGTGGTTGTATCTTAGCAAG
>M01075:27:000000000-A4DAU:1:1101:9822:6595 1:N:0:43
AGAGTACACAGTTTGGGTTACACATTTGATTACCGGATGCGATGGAAGGACCAATACCTGTCTCTGCATTAATACATGCTGCCACGTTAGTTGTATGTGGAATAATATTAGGTAGTTTTGTATTTTGATGTTTTGAATTTTGATTTAGCTATTTTTATAGTATAATTTGTTGAGCAGTTGGAATAATAGTGTTAATGAGTCTATGTGTTTTTTATACGGTATATAGCATTTAGTACAATATGTCAAATAAGTTTTTCATTTTTTGTTGTCTTTGTTTAGATCTTTATCTAGGCTGTCTATTTTTTTGTTATCATATGTTTTACAAGGCATCATTGTTTATAGTAATAGGAATATGAATACATATATTTTTTGGTTTACAGGATTTAAGATGTTATTTTTTTATATATTTTTGTGGTTGTATTTTAGCAAG
>M01075:27:000000000-A4DAU:1:1101:12616:6611 1:N:0:43
AGAGTACACAGTTTGGATTACACATTTGATTACCGGATGCGATGGAAGGACCAATACCTGTCTCTGCATTAATACACGCTGCCACGTTAGTTGTATGTGGAATAATATTAGGTAGTTTTGTATTTTGATGTTTTGAATTTTGATTTAGCTATTTTTATAGTATAATTTGTTGAGCAGTTGGAATAATAGTGTTAATGAGTCTATGTGTTTTTTATACGGTATATAGCATTTAGTACAATATGTCAAATAAGTTTTTCATTTTTTTGTTGTCTTTGTTTAGATCTTTATCTAGGCTGTCTATTTTTTGTTATCATATGTTTTACAAGGCATCATTGTTTATAGTAATAGGAATATGAGTACATATATTTTTTGGTTTACAGGATTTAAGATGTTATTTTTTTATATATTTTTGTGGTTGTATCTTAGCAAG
>M01075:27:000000000-A4DAU:1:1101:8211:6643 1:N:0:43
AAAGTACACAGTTTGGATTACACATTTGATTACCGGATGCGATGGAAGGACCAATACCTGTCTCTGCATTAATACATGCTGCCACGTTAGTTGTATGTGGAATAATATTAGGTAGTTTTGTATTTTGATGTTTTGAATTTTGATTTAGCTATTTTTATAGTATAATTTGTTGAGCAGTTGGAATAATAGTGTTAATGAGTCTATGTGTTTTTTATCGGTATATAGCATTTAGTACAATATGTCAAATAAGTTTTTCATTTTTTTGTTGTCTTTGTTTAGATCTTTATCTAGGCTGTCTATTTTTTTGTTATCATATGTATTACAAGGCATCATTGTTTATAGTAATAGGAATATGAATACATATATTTTTTGGTTTACAGGATTTAAGATGTTATTTTTTTATATATTTTTGTGGTTGTATTTTAGCAAG
>M01075:27:000000000-A4DAU:1:1101:9739:6684 1:N:0:43
GAGTACACAGTTTGGATTGCACATTTGATTACCGGATGCGATGGAAGGACCAATACCTGTCTCTGCATTAATACATGCTGCCACGTTAGTTGTATGTGGAATAATATTAGGTAGTTTTGTATTTTGATGTTTTGAATTTTGATTTAGCTATTTTTATAGTATAATTTGTTGAGCAGTTGGAATAATAGTGTTAATGAGTCTATGTGTTTTTTATACGGTATATAGCATTTAGTACAATATGTCAAATAAGTTTTTCATTTTTTTGTTGTCTTTGTTTAGATCTTTATCTAGGCTGTCTATTTTTTTGTTATCATATGTTTTACAAGGCATCATTGTTTATAGTAATAGGAATATGAATACATATATTTTTTGGTTTACAGGATTTAAGATGTTATTTTTTTATATATTTTTGTGGTTGTATTTTAGCAAA
>M01075:27:000000000-A4DAU:1:1101:8971:6687 1:N:0:43
AAAGTACACAGTTTGGATTGCACATTTGATTACCGGATGCGATGGAAGGACCAATACCTGTCTCTGCATTAATACATGCTGCCACGTTAGTTGTATGTGGAATAATATTAGGTAGTTTTGTATTTTGATGTTTTGAATTTTGATTTAGCTATTTTTATAGTATAATTTGTTGAGCAGTTGGAATAATAGTGTTAATGAGTCTATGTGTTTTTTATCGGTATATAGCATTTAGTACAATATGTCAAATAAGTTTTTCATTTTTTTGTTGTCTTTGTTTAGATCTTTATCTAGGCTGTCTATTTTTTTGTTATCATATGTTTTACAAGGCATCATTGTTTATAGTAATAGGAATATGAATACATATATTTTTTGGTTTACAGGATTTAAGATGTTATTTTTTTATATATTTTTGTGGTTGTATTTTAGCAAG
>M01075:27:000000000-A4DAU:1:1101:9725:6696 1:N:0:43
AGAGTACACAGTTTGGATTGCACATTTGATTACCGGATGCGATGGAAGGACCAATACCTGTCTCTGCATTAATACATGCTGCCACGTTAGTTGTATGTGGAATAATATTAGGTAGTTTTGTATTTTGATGTTTTGAATTTTGATTTAGCTATTTTTATAGTATAATTTGTTGAGCAGTTGGAATAATAGTGTTAATGAGTCTATGTGTTTTTTATCGGTATATAGCATTTAGTACAATATGTCAAATAAGTTTTTCATTTTTTTGTTGTCTTTGTTTAGATCTTTATCTAGGCTGTCTATTTTTTTGTTATCATATGTTTTACAAGGCATCATTGTTTATAGTAATAGGAATATGAATACATATATTTTTTGGTTTACAGGATTTAAGATGTTATTTTTTTATATATTTTTGTGGTTGTATTTTAGCAAA
>M01075:27:000000000-A4DAU:1:1101:19488:6782 1:N:0:43
AAAGTACACAGTTTGGATTGCACATTTGATTACCGGATGCGATGGAAGGACCAATACCTGTCTCTGCATTAATACATGCTGCCACGTTAGTTGTATGTGGAATAATATTAGGTAGTTTTGTATTTTGATGTTTTGAATTTTGATTTAGCTATTTTTATAGTATAATTTGTTGAGCAGTTGGAATAATAGTGTTAATGAGTCTATGTGTTTTTTATCGGTATATAGCATTTAGTACAATATGTCAAATAAGTTTTTCATTTTTTTGTTGTCTTTGTTTAGATCTTTATCTAGGCTGTCTATTTTTTTGTTATCATATGTTTTACAAGGCATCATTGTCTATAGTAATAGGAATATGAATACATATATTTTTTGGTTTACAGGATTTAAGATGTTATTTTTTTATATATTTTTGTGGTTGTATTTTAGCAAG
>M01075:27:000000000-A4DAU:1:1101:10323:6927 1:N:0:43
AGAGTACACAGTTTGGATTACACATTTGATTACCGGATGCGATGGAAGGACCAATACCTGTCTCTGCATTAATACATGCTGCCACGTTAGTTGTATGTGGAATAATATTAGGTAGTTTTGTATTTTGATGTTTTGAATTTTGATTTAGCTATTTTTATAGTATAATTTGTTGAGCAGTTGGAATAATAGTGTTAATGAGTCTATGTGTTTTTTATCGGTATATAGCATTTAGTACAATATGTCAAATAAGTTTTTCATTTTTTTGTTGTCTTTGTTTAGATCTTTATCTAGGCTGTCTATTTTTTTGTTATCATATGTTTTACAAGGCATCATTGTTTATAGTAATAGGAATATGAATACATATATTTTTTGGTTTACAGGATTTAAGATGTTATTTTTTTATATATTTTTGTGGTTGTATTTTAGCAAG
>M01075:27:000000000-A4DAU:1:1101:14951:6960 1:N:0:43
AGAGTACACAGTTTGGGTTGCACATTTGATTACCGGATGCGATGGAAGGACCAATACCTGTCTCTGCATTAATACATGCTGCCACGTTAGTTGTATGTGGAATAATATTAGGTAGTTTTGTATTTTGATGTTTTGAATTTTGATTTAGCTATTTTTATAGTATAATTTGTTGAGCAGTTGGAATAATAGTGTTAATGAGTCTATGTGTTTTTTATCGGTATATAGCATTTAGTACAATATGTCAAATAAGTTTTTCATTTTTTTGTTGTCTTTGTTTAGATCTTTATCTAGGCTGTCTATTTTTTTGTTATCATATGTTTTACAAGGCATCATTGTTTATAGTAATAGGAATATGAATACATATATTTTTTGGTTTACAGGATTTAAGATGTTATTTTTTTATATATTTTTGTGGTTGTATTTTAGCAAG
>M01075:27:000000000-A4DAU:1:1101:13954:7030 1:N:0:43
AAAGTACACAGTTTGGATTACATATTTGATTACCGGATGCGATGGAAGGACCAATACCTGTCTCTGCATTAATACATGCTGCCACGTTAGTTGTATGTGGAATAATATTAGGTAGTTTTGTATTTTGATGTTTTGAATTTTGATTTAGCTATTTCTATAGTATAATTTGTTGAGCAGTTGGAATAATAGTGTTAATGAGTCTATGTGTTTTTTATCGGTATATAGCATTTAGTACAATATGTCAAATAATTTTTTCATTTTTTTGTTGTCTTTGTTTAGATCTTTATCTAGGCTGTCTATTTTTTTGTTATCATATGTTTTACAAGGCATCATTGTTTATAGTAATAGGAATATGAATACATATATTTTTTGGTTTACAGGATTTAAGATGTTATTTTTTTATATATTTTTGTGGTTGTATTTTAGCAAG
>M01075:27:000000000-A4DAU:1:1101:16485:7096 1:N:0:43
AAAGTACACAGTTTGGATTACATATTTGATTACCGGATGCGATGGAAGGACCAATACCTGTCTCTGCATTAATACATGCTGCCACGTTAGTTGTATGTGGAATAATATTAGGTAGTTTTGTATTTTGATGTTTTGAATTTTGATTTAGCTATTTTTATAGTATAATTTGTTGAGCAGTTGGAATAATAGTGTTAATGAGTCTACGTGTTTTTTATCGGTATATAGCATTTAGTACAATATGTCAAATAAGTTTTTCATTTTTTTGTTGTCTTTGTTTAGATCTTTATCTAGGCTGTCTATTTTTTTGTTATCATATGTTTTACAAGGCATCATTGTTTATAGTAATAGGAATATGAATACATATATTTTTTGGTTTACAGGATTTAAGATGTTATTTTTTTATATATTTTTGTGGTTGTATTTTAGCAAG
>M01075:27:000000000-A4DAU:1:1101:9522:7105 1:N:0:43
AAAGTACACAGTTTGGATTACACATTTGATTACCGGATGCGATGGAAGGACCAATACCTGTCTCTGCATTAATACATGCTGCCACGTTAGTTGTATGTGGAATAATATTAGGTAGTTTTGTATTTTGATGTTTTGAATTTTGATTTAGCTATTTTTATAGTATAATTTGTTGAGCAGTTGGAATAATAGTGTTAATGAGTCTATGTGTTTTTTATCGGTATATAGCATTTAGTACAATATGTCAAATAAGTTTTTCATTTTTTTGTTGTCTTTGTTTAGATCTTTATCTAGGCTGTCTATTTTTTTGTTATCATATGTTTTACAAGGCATCATTGTTTATAGTAATAGGAATATGAATACATATATTTTTTGGTTTACAGGATTTAAGATGTTATTTTTTTATATATTTTTGTGGTTGTATTTTAGCAAG
>M01075:27:000000000-A4DAU:1:1101:24150:7126 1:N:0:43
AGAGTACACAGTTTGGATTACACATTTGATTACCGGATGCGATGGAAGGACCAATACCTGTCTCTGCATTAATACATGCTGCCACGTTAGTTGTATGTGGAATAATATTAGGTAGTTTTGTATTTTGATGTTTTGAATTTTGATTTAGCTATTTTTATAGTATAATTTGCTGAGCAGTTGGAATAATAGTGTTAATGAGTCTATGTGTTTTTTATCGGTATATAGCATTTAGTACAATATGTCAAATAAGTTTTTCATTTTTTTGTTGTCTTTGTTTAGATCTTTATCTAGGCTGTCTATTTTTTTGTTATCATATGTTTTACAAGGCATCATTGTTTATAGTAATAGGAATATGAATACATATATTTTTTGGTTTACAGGATTTAAGATGTTATTTTTTTATATATTTTTGTGGTTGTATTTTAGCAAG
>M01075:27:000000000-A4DAU:1:1101:5918:7144 1:N:0:43
AGAGTACACAGTTTGGGCTGCACATTTGATTACCGGATGCGATGGAAGGACCAATACCTGTCTCTGCATTAATACATGCTGCCACGTTAGTTGTATGTGGAATAATATTAGGTAGTTTTGTATTTTGATGTTTTGAATTTTGATTTAGCTATTTTTATAGTATAATTTGTTGAGCAGTTGGAATAATAGTGTTAATGAGTCTATGTGTTTTTTATCGGTATATAGCATTTAGTACAATATGTCAAATAAGTTTTTCATTTTTTTGTTGTCTTTGTTTAGATCTTTATCTAGGCTGTCTATTTTTTTGTTATCATATGTTTTACAAGGCATCATTGTTTATAGTAATAGGAATATGAATACATATATTTTCTGGTTTACAGGATTTAAGATGTTATTTTTTTATATATTTTTGTGGTTGTATTTTAGCAAG
>M01075:27:000000000-A4DAU:1:1101:18332:7195 1:N:0:43
AAAGTACACAGTTTGGATTGCACATTTGATTACCGGATGCGATGGAAGGACCAATACCTGTCTCTGCATTAATACATGCTGCCACGTTAGTTGTATGTGGAATAATATTAGGTAGTTTTGTATTTTGATGTTTTGAATTTTGATTTAGCTATTTTTATAGTATAATTTGTTGAGCAGTTGGAATAATAGTGTTAATGAGTCTATGTGTTTTTTATCGGTATATAGCATTTAGTACAATATGTCAAATAAGTTTTTCATTTTTTTGTTGTCTTTGTTTAGACCTTTATCTAGGCTGTCTATTTTTTTGTTATCATATGTTTTACAAGGCATCATTGTTTATAGTAATAGGAATATGAATACATATATTTTTTGGTTTACAGGATTTAAGATGTTATTTTTTTATATATTTTTGTGGTTGTATTTTAGCAAG
>M01075:27:000000000-A4DAU:1:1101:25635:7223 1:N:0:43
AAAGTACACAGTTTGGGTTACACATTTGATTACCGGATGCGATGGAAGGACCAATACCTGTCTCTGCATTAATACATGCTGCCACGTTAGTTGTATGTGGAATAATATTAGGTAGTTTTGTATTTTGATGTTTTGAATTTTGATTTAGCTATTTTTATAGTATAATTTGTTGAGCAGTTGGAATAATAGTGTTAATGAGTCTATGTGTTTTTTATCGGTATATAGCATTTAGTACAATATGTCAAATAAGTTTTTCATTTTTTTGTTGTCTTTGTTTAGATCTTTATCTAGGCTGTCTATTTTTTTGTTATCATATGTTTTACAAGGCATCATTGTTTATAGTAATAGGAATATGAATACATATATTTTTTGGTTTACAGGATTTAAGATGTTATTTTTTTATATATTTTTGTGGTTGTATTTTAGCAAG
>M01075:27:000000000-A4DAU:1:1101:22116:7261 1:N:0:43
AAAGTACACAGTTTGGGTTACACATTTGATTACCGGATGCGATGGAAGGACCAATACCTGTCTCTGCATTAATACATGCTGCCACGTTAGTTGTATGTGGAATAATATTAGGTAGTTTTGTATTTTGATGTTTTGAATTTTGATTTAGCTATTTTTATAGTATAATTTGTTGAGCAGTTGGAATAATAGTGTTAATGAGTCTATGTGTTTTTTATCGGTATATAGCATTTAGTACAATATGTCAAATAAGTTTTTCATTTTTTTGTTGTCTTTGTTTAGATCTTTATCTAGGCTGTCTATTTTTTTGTTATCATATGTTTTACAAGGCATCATTGTTTATAGTTATAGGAATATGAATACATATATTTTTTGGTTTACAGGATTTAAGATGTTATTTTTTTATATATTTTTGTGGTTGTATCTTGGCAAG
>M01075:27:000000000-A4DAU:1:1101:21580:7297 1:N:0:43
AGAGTACACAGTTTGGATTACACATTTGATTACCGGATGCGATGGAAGGACCAATACCTGTCTCTGCATTAATACATGCTGCCACGTTAGTTGTATGTGGAATAATATTAGGTAGTTTTGTATTTTGATGTTTTGAATTTTGATTTAGCTATTTTTATAGTATAATTTGTTGAGCAGTTGGAATAATAGTGTTAATGAGTCTATGTGTTTTTTATCGGTATATAGCATTTAGTACAATATGTCAAATAAGTTTTTCATTTTTTTGTTGTCTTTGTTTAGATCTTTATCTAGGCTGTCTATTTTTTTGTTATCATATGTTTTACAAGGCATCATTGTTTATAGTAATAGGAATATGAATACATATATTTTTTGGTTTACAGGATTTAAGATGTTATTTTTTTATATATTTTTGTGGTTGTATTTTAGCAAG
>M01075:27:000000000-A4DAU:1:1101:6131:7440 1:N:0:43
AAAGTACACAGTTTGGGTTGCACATTTGATTACCGGATGCGATGGAAGGACCAATACCTGTCTCTGCATTAATACATGCTGCCACGTTAGTTGTATGTGGAATAATATTAGGTAGTTTTGTATTTTGATGTTTTGAATTTTGATTTAGCTATTTTTATAGTATAATTTGTTGAGCAGTTGGAATAATAGTGTTAATGAGTCTATGTGTTTTTTATCGGTATATAGCATTTAGTACAATATGTCAAATAAGTTTTTCATTTTTTTGTTGTCTTTGTTTAGATCTTTATCTAGGCTGTCTATTTTTTTGTTATCATATGTTTTACAAGGCATCATTGTTTATAGTAATAGGAATATGAATACATATATTTTTTGGTTTACAGGATTTAAGATGTTATTTTTTTATATATTTTTGTGGTTGTATTTTAGCAAG
>M01075:27:000000000-A4DAU:1:1101:18442:7441 1:N:0:43
AGAGTACACAGTTTGGATTACACATTTGATTACCGGATGCGATGGAAGGACCAATACCTGTCTCTGCATTAATACATGCTGCCACGTTAGTTGTATGTGGAATAATATTAGGTAGTTTTGTATTTTGATGTTTTGAATTTTGATTTAGCTATTTTTATAGTATAATTTGTTGAGCAGTTGGAATAATAGTGTTAATGAGTCTATGTGTTTTTTATCGGTATATAGCATTTAGTACAATATGTCAAATAAGTTTTTCATTTTTTTGTTGTCTTTGTTTAGATCTTTATCTAGGCTGTCTATTTTTTTGTTATCATATGTTTTACAAGGCATCATTGTTTATAGTAATAGGAATATGAATACATATATTTTTTGGTTTACAGGATTTAAGATGTTATTTTTTTATATATTTTTGTGGTTGTATTTTAGCAAG
>M01075:27:000000000-A4DAU:1:1101:18434:7458 1:N:0:43
AGAGTACACAGTTTGGATTACACATTTGATTACCGGATGCGATGGAAGGACCAATACCTGTCTCTGCATTAATACATGCTGCCACGTTAGTTGTATGTGGAATAATATTAGGTAGTTTTGTATTTTGATGTTTTGAATTTTGATTTAGCTATTTTTATAGTATAATTTGTTGAGCAGTTGGAATAATAGTGTTAATGAGTCTATGTGTTTTTTATCGGTATATAGCATTTAGTACAATATGTCAAATAAGTTTTTCATTTTTTTGTTGTCTTTGTTTAGATCTTTATCTAGGCTGTCTATTTTTTTGTTATCATATGTTTTACAAGGCATCATTGTTTATAGTAATAGGAATATGAATACATATATTTTTTGGTTTACAGGATTTAAGATGTTATTTTTTTATATATTTTTGTGGTTGTATTTTAGCAAG
>M01075:27:000000000-A4DAU:1:1101:13397:7462 1:N:0:43
AGAGTACACAGTTTGGGTTACACATTTGATTACCGGATGCGATGGAAGGACCAATACCTGTCACTGCATTAATACATGCTGCCACGTTAGTTGTATGTGGAATAATATTAGGTAGTTTTGTATTTTGATGTTTTGAATTTTGATTTAGCTATTTTTATAGTATAATTTGTTGAGCAGTTGGAATAATAGTGTTAATGAGTCTATGTGTTTTTTATCGGTATATAGCATTTAGTACAATATGTCAAATAAGTTTTTCATTTTTTTGTTGTCTTTGTTTAGATCTTTATCTAGGCTGTCTATTTTTTTGTTATCATATGTTTTACAAGGCATCATTGTTTATAGTAATAGGAATATGAATACATATATTTTTTGGTTTACAGGATTTAAGATGTTATTTTTTTATATATTTTTGTGGTTGTATTTTAGCAAG
>M01075:27:000000000-A4DAU:1:1101:12063:7538 1:N:0:43
AGAGTACACGGTTTGGATTACACATTTGATTACCGGATGCGATGGAAGGACCAATACCTGTCTCTGCATTAATACATGCTGCCACGTTAGTTGTATGTGGAATAATATTAGGTAGTTTTGTATTTTGATGTTTTGAATTTTGATTTAGCTATTTTTATAGTATAATTTGTTGAGCAGTTGGAATAATAGTGTTAATGAGTCTATGTGTTTTTTATACGGTATATAGCATTTAGTACAATATGTCAAATAAGTTTTTCATTTTTTTGTTGTCTTTGTTTAGATCTTTATCTAGGCTGTCTATTTTTTTGTTATCATAAGTTTTACAAGGCATCATTGTTTATAGTAATAGGAATATGAATACATATATTTTTTGGTTTACAGGATTTAAGATGTTATTTTTTATATATTTTTGTGGTTGTATTTTAGCAAG
>M01075:27:000000000-A4DAU:1:1101:12071:7558 1:N:0:43
AGAGTACACGGTTTGGATTACACATTTGATTACCGGATGCGATGGAAGGACCAATACCTGTCTCTGCATTAATACATGCTGCCACGTTAGTTGTATGTGGAATAATATTAGGTAGTTTTGTATTTTGATGTTTTGAATTTTGATTTAGCTATTTTTATAGTATAATTTGTTGAGCAGTTGGAATAATAGTGTTAATGAGTCTATGTGTTTTTTATACGGTATATAGCATTTAGTACAATATGTCAAATAAGTTTTTCATTTTTTTGTTGTCTTTGTTTAGATCTTTATCTAGGCTGTCTATTTTTTTGTTATCATAAGTTTTACAAGGCATCATTGTTTATAGTAATAGGAATATGAATACATATATTTTTTGGTTTACAGGATTTAAGATGTTATTTTTTATATATTTTTGTGGTTGTATTTTAGCAAG
>M01075:27:000000000-A4DAU:1:1101:6530:7684 1:N:0:43
AAAGTACACAGTTTGGATTACACATTTGATTACCGGATGCGATGGAAGGACCAATACCTGTCTCTGCATTAATACATGCTGCCACGTTAGTTGTATGTGGAATAATATTAGGTAGTTTTGTATTTTGATGTTTTGAATTTTGATTTAGCTATTTTTATAGTATAATTTGTTGAGCAGTTGGAATAATAGTGTTAATGAGTCTATGTGTTTTTTATCGGTATATAGCATTTAGTACAATATGTCAAATAAGTTTTTCATTTTTTTGTTGTCTTTGTTTAGATCTTTATCTAGGCTGTCTATTTTTTTGTTATCATATGTTTTACAAGGCATCATTGTTTATAGTAATAGGAATATGAATACATATATTTTTTGGTTTACAGGATTTAAGATGTTATTTTTTTATATATTTTTGTGGTTGTATTTTAGCAAG
>M01075:27:000000000-A4DAU:1:1101:26709:7714 1:N:0:43
AAAGTACACAGTTTGGATTGCACATTTGATTACCGGATGCGATGGAAGGACCAATACCTGTCTCTGCATTAATACATGCTGCCACGTTAGTTGTATGTGGAATAATATTAGGTAGTTTTGTATTTTGATGTTTTGAATTTTGATTTAGCTATTTTTATAGTATAATTTGTTGAGCAGTTGGAATAATAGTGTTAATGAGTCTATGTGTTTTTTATCGGTATATAGCATTTAGTACAATATGTCAAATAAGTTTTTCATTTTTTTGTTGTCTTTGTTTAGATCTTTATCTAGGCTGTCTATTTTTTTGTTATCATATGTTTTACAAGGCATCATTGTTTATAGTAATAGGAATATGAATACATATATTTTTTGGTTTACAGGATTTAAGATGTTATTTTTTTATATATTTTTGTGGTTGTATTTTAGCAAG
>M01075:27:000000000-A4DAU:1:1101:6401:7756 1:N:0:43
AAAGTACACAGTTTGGATTGCATATTTGATTACCGGATGCGATGGAAGGACCAATACCTGTCTCTGCATTAATACATGCTGCCACGTTAGTTGTATGTGGAATAATATTAGGTAGTTTTGTATTTTGATGTTTTGAATTTTGATTTAGCTATTTTTATAGTATAATTTGTTGAGCAGTTGGAATAATAGTGTTAATGAGTCTATGTGTTTTTTATCGGTATATAGCATTTAGTACAATATGTCAAATAAGTTTTTCATTTTTTTGTTGTCTTTGTTTAGATCTTTATCTAGGCTGTCTATTTTTTTGTTATCATATGTTTTACAAGGCATCATTGTTTATAGTAATAGGAATATGAATACATATATTTTTTGGTTTACAGGATTTAAGATGTTATTCTTTTATATATTTTTGTGGTTGTATTTTAGCAAG
>M01075:27:000000000-A4DAU:1:1101:6201:7784 1:N:0:43
AGAGTACACAGTTTGGATTACACATTTGATTACCGGATGCGATGGAAGGACCAATACCTGTCTCTGCATTAATACATGCTGCCACGTTAGTTGTATGTGGAATAATATTAGGTAGTTTTGTATTTTGATGTTTTGAATTTTGATTTAGCTATTTTTATAGTATAATTTGTTGAGCAGTTGGAATAATAGTGTTAATGAGTCTATGTGTTTTTTATCGGTATATAGCATTTAGTACAATATGTCAAATAAGTTTCTCATTTTTTTGTTGTCTTTGTTTAGATCTTTATCTAGGCTGTCTATTTTTTTGTTATCATATGTTTTACAAGGCATCATTGTTTATAGTAATAGGAATATGAATACATATATTTTTTGGTTTACAGGATTTAAGATGTTATTTTTTTATATATTTTTGTGGTTGTATTTTAGCAAG
>M01075:27:000000000-A4DAU:1:1101:19923:7936 1:N:0:43
AGAGTACACAGTTTGGATTACACATTTGATTACCGGATGCGATGGAAGGACCAATACCTGTCTCTGCATTAATACATGCTGCCACGTTAGTTGTATGTGGAATAATATTAGGTAGTTTTGTATTTTGATGTTTTGAATTTTGATTTAGCTATTTTTATAGTATAATTTGTTGAGCAGTTGGAATAATAGTGTTAATGAGTCTATGTGTTTTTTATCGGTATATAGCATTTAGTACAATATGTCAAATAAGTTTTTCATTTTTTTGTTGTCTTTGTTTAGATCTTTATCTAGGCTGTCTATTTTTTTGTTATCATATGTTTTACAAGGCATCATTGTTTATAGGAATAGGAATATGAATACATATATTTTTTGGTTTACAGGATTTAAGATGTTATTTTTTTATATATTTTTGTGGTTGTATTTTAGCAAG
>M01075:27:000000000-A4DAU:1:1101:11838:8061 1:N:0:43
AGAGTACACAGTTTGGATTGCACATTTGATTACCGGATGCGATGGAAGGACCAATACCTGTCTCTGCATTAATACATGCTGCCACGTTAGTTGTATGTGGAATAATATTAGGTAGTTTTGTATTTTGATGTTTTGAATTTTGATTTAGCTATTTTTATAGTATAATTTGTTGAGCAGTTGGAATAATAGTGTTAATGAGTCTATGTGTTTTTTATAACGGTATATAGCATTTAGTACAATATGTCAAATAAGTTTTTCATTTTTTTGTTGTCTTTGTTTAGATCTTTATCTAGGCTGTCTATTTTTTTGTTATCATATGTTTTACAAGGCATCATTGTTTATAGTAATAGGAATATGAATACATATATTTTTTGGTTTACAGGATTTAAGATGTTATTTTTTTATATATTTTTGTGGTTGTATTTTAGCA
>M01075:27:000000000-A4DAU:1:1101:10265:8104 1:N:0:43
AAAGTACACAGTTTGGGTTACACATTTGATTACCGGATGCGATGGAAGGACCAATACCTGTCTCTGCACTAATACATGCTGCCACGTTAGTTGTATGTGGAATAATATTAGGTAGTTTTGTATTTTGATGTTTTGAATTTTGATTTAGCTATTTTTATAGTATAATTTGTTGAGCAGTTGGAATAATAGTGTTAATGAGTCTATGTGTTTTTTATCGGTATATAGCATTTAGTACAATATGTCAAATAAGTTTTTCATTTTTTTGTTGTCTTTGTTTAGATCTTTATCTAGGCTGTCTATTTTTTTGTTATCATATGTTTTACAAGGCATCATTGTTTATAGTAATAGGAATATGAATACATATATTTTTTGGTTTACAGGATTTAAGATGTTATTTTTTTATATATTTTTGTGGTTGTATCTTGGCAAG
>M01075:27:000000000-A4DAU:1:1101:21987:8124 1:N:0:43
AAAGTACACAGTTTGGGTTACACATTTGATTACCGGATGCGATGGAAGGACCAATACCTGTCTCTGCATTAATACATGCTGCCACGTTAGTTGTATGTGGAATAATATTAGGTAGTTTTGTATTTTGATGTTTTGAATCTTGATTTAGCTATTTTTATAGTATAATTTGTTGAGCAGTTGGAATAATAGTGTTAATGAGTCTATGTGTTTTTTATCGGTATATAGCATTTAGTACAATATGTCAAATAAGTTTTTCATTTTTTTGTTGTCTTTGTTTAGATCTTTATCTAGGCTGTCTATTTTTTTGTTATCATATGTTTTACAAGGCATCATTGTTTATAGTAATAGGAATATGAATACATATATTTTTTGGTTTACAGGATTTAAGATGTTATTTTTTTATATATTTTTGTGGTTGTATCTTAGCAAG
>M01075:27:000000000-A4DAU:1:1101:13758:8164 1:N:0:43
AGAGTACACAGTTTGGGCTGCATATTTGATTACCGGATGCGATGGAAGGACCAATACCTGTCTCTGCATTAATACATGCTGCCACGTTAGTTGTATGTGGAATAATATTAGGTAGTTTTGTATTTTGATGTTTTGAATTTTGATTTAGCTATTTTTATAGTATAATTTGTTGAGCAGTTGGAATAATAGTGTTAATGAGTCTATGTGTTTTTTATCGGTATATAGCATTTAGTACAATATGTCAAATAAGTTTTTCATTTTTTTGTTGTCTTTGTTTAGATCTTTATCTAGGCTGTCTATTTTTTTGTTATCATATGTTTTACAAGGCATCATTGTTTATAGTAATAGGAATATGAATACATATATTTTTTGGTTTACAGGATTTAAGATGTTATTTTTTTATATATTTTTGTGGTTGTATTTTAGCAAG
>M01075:27:000000000-A4DAU:1:1101:16080:8174 1:N:0:43
AAAGTACACAGTTTGGATTACACATTTGATTACCGGATGCGATGGAAGGACCAATACCTGTCTCTGCATTAATACATGCTGCCACGTTAGTTGTATGTGGAATAATATTAGGTAGTTTTGTATTTTGATGTTTTGAATTTTGATTTAGCTATTTTTATAGTATAATTTGTTGAGCAGTTGGAATAATAGTGTTAATGAGTCTATGTGTTTTTTATCGGTATATAGCATTTAGTACAATATGTCAAATAAGTTTTTCATTTTTTTGTTGTCTTTGTTTAGATCTTTATCTAGGCTGTCTATTTTTTTGTTATCATATGTTTTACAAGGCATCATTGTTTATAGTAATAGGAATATGAATACATATATTTTTTGGTTTACAGGATTTAAGATGTTATTTTTTTATATATTTTTGTGGTTGTATTTTAGCAAG
>M01075:27:000000000-A4DAU:1:1101:16063:8184 1:N:0:43
AAAGTACACAGTTTGGATTACACATTTGATTACCGGATGCGATGGAAGGACCAATACCTGTCTCTGCATTAATACATGCTGCCACGTTAGTTGTATGTGGAATAATATTAGGTAGTTTTGTATTTTGATGTTTTGAATTTTGATTTAGCTATTTTTATAGTATAATTTGTTGAGCAGTTGGAATAATAGTGTTAATGAGTCTATGTGTTTTTTATCGGTATATAGCATTTAGTACAATATGTCAAATAAGTTTTTCATTTTTTTGTTGTCTTTGTTTAGATCTTTATCTAGGCTGTCTATTTTTTTGTTATCATATGTTTTACAAGGCATCATTGTTTATAGTAATAGGAATATGAATACATATATTTTTTGGTTTACAGGATTTAAGATGTTATTTTTTTATATATTTTTGTGGTTGTATTTTAGCAAG
>M01075:27:000000000-A4DAU:1:1101:27463:8207 1:N:0:43
AGAGTACACAGTTTGGATTACACATTTGATTACCGGATGCGATGGAAGGACCAATACCTGTCTCTGCATTAATACATGCTGCCACGTTAGTTGTATGTGGAATAATATTAGGTAGTTTTGTATTTTGATGTTTTGAATTTTGATTTAGCTATTTTTATAGTATAATTTGTTGAGCAGTTGGAATAATAGTGTTAATGAGTCTATGTGTTTTTTATCGGTATATAGCATTTAGTACAATATGTCAAATAAGTTTTTCATTTTTTTGTTGTCTTTGTTTAGATCTTTATCTAGGCTGTCTATTTTTTTGTTATCATATGTTTTACAAGGCATCATTGTTTATAGTAATAGGAATATGAATACATATATTTTTTGGTTTACAGGATTTAAGATGTTATTTTTTTATATATTTTTGTGGTTGTATTTTAGCAAG
>M01075:27:000000000-A4DAU:1:1101:18399:8265 1:N:0:43
AAGTACACAGTTTGGATTACACATTTGATTACCGGATGCGATGGAAGGACCAATACCTGTCTCTGCATTAATACATGCTGCCACGTTAGTTGTATGTGGAATAATATTAGGTAGTTTTGTATTTTGATGTTTTGAATTTTGATTTAGCTATTTTTATAGTATAATTTGTTGAGCAGTTGGAATAATAGTGTTAATGAGTCTATGTGTTTTTTATACGGTATATAGCATTTAGTACAATATGTCAAATAAGTTTTTCATTTTTTTGTTGTCTTTGTTTAGATCTTTATCTAGGCTGTCTATTTTTTTGTTATCATATGTTTTACAAGGCATCATTGTTTATAGTAATAGGAATATGAATACATATATTTTTTGGTTTACAGGATTTAAGATGTTATTTTTTTATATATTTTTGTGGTTGTATTTTAGCAAG
>M01075:27:000000000-A4DAU:1:1101:18408:8284 1:N:0:43
AAAGTACACAGTTTGGATTACACATTTGATTACCGGATGCGATGGAAGGACCAATACCTGTCTCTGCATTAATACATGCTGCCACGTTAGTTGTATGTGGAATAATATTAGGTAGTTTTGTATTTTGATGTTTTGAATTTTGATTTAGCTATTTTTATAGTATAATTTGTTGAGCAGTTGGAATAATAGTGTTAATGAGTCTATGTGTTTTTTATCGGTATATAGCATTTAGTACAATATGTCAAATAAGTTTTTCATTTTTTTGTTGTCTTTGTTTAGATCTTTATCTAGGCTGTCTATTTTTTTGTTATCATATGTTTTACAAGGCATCATTGTTTATAGTAATAGGAATATGAATACATATATTTTTTGGTTTACAGGATTTAAGATGTTATTTTTTTATATATTTTTGTGGTTGTATTTTAGCAAG
>M01075:27:000000000-A4DAU:1:1101:5427:8286 1:N:0:43
AAAGTACACAGTTTGGGTTACACATTTGATTACCGGATGCGATGGAAGGACCAATACCTGTCTCTGCATTAATACATGCTGCCACGTTAGTTGTATGTGGAATAATATTAGGTAGTTTTGTATTTTGATGTTTTGAATTTTGATTTAGCTATTTTTATAGTATAATTTGTTGAGCAGTTGGAATAATAGTGTTAATGAGTCTATGTGTTTTTTATCGGTATATAGCATTTAGTACAATATGTCAAATAAGTTTTTCATTTTTTTGTTGTCTTTGTTTAGATCTTTATCTAGGCTGTCTATTTTTTTGTTATCATATGTTTTACAAGGCATCATTGTTTATAGTAATAGGAATATGAATACATATATTTTTTGGTTTACAGGATTTAAGATGTTATTTTTTTATATATTTTTGTGGTTGTATCTTGGCAAG
>M01075:27:000000000-A4DAU:1:1101:6307:8327 1:N:0:43
AAAGTACACAGTTTGGATTACACATTTGATTACCGGATGCGATGGAAGGACCAATACCTGTCTCTGCATTAATACATGCTGCCACGTTAGTTGTATGTGGAATAATATTAGGTAGTTTTGTATTTTGATGTTTTGAATTTTGATTTAGCTATTTTTATAGTATAATTTGTTGAGCAGTTGGAATAATAGTGTTAATGAGTCTATGTGTTTTTTATCGGTATATAGCATTTAGTACAATATGTCAAATAAGTTTTTCATTTTTTTGTTGTCTTTGTTTAGATCTTTATCTAGGCTGTCTATTTTTTTGTTATCATATGTTTTACAAGGCATCATTGTTTATAGTAATAGGAATATGAATACATATATTTTTTGGTTTACAGGATTTAAGATGTTATTTTTTTATATATTTTTGTGGTTGTATTTTAGCAAG
>M01075:27:000000000-A4DAU:1:1101:26272:8328 1:N:0:43
AGAGTACACAGTTTGGATTACATATTTGATTACCGGATGCGATGGAAGGACCAATACCTGTCTCTGCATTAATACATGCTGCCACGTTAGTTGTATGTGGAATAATATTAGGTAGTTTTGTATTTTGATGTTTTGAATTTTGATTTAGCTATTTCTATAGTATAATTTGTTGAGCAGTTGGAATAATAGTGTTAATGAGTCTATGTGTTTTTTATCGGTATATAGCATTTAGTACAATATGTCAAATAAGTTTTTCATTTTTTTGTTGTCTTTGTTTAGATCTTTATCTAGGCTGTCTATTTTTTTGTTATCATATGTTTTACAAGGCATCATTGTTTATAGTAATAGGAATATGAATACATATATTTTTTGGTTTACAGGATTTAAGATGTTATTTTTTTATATATTTTTGTGGTTGTATTTTAGCAAG
>M01075:27:000000000-A4DAU:1:1101:13895:8343 1:N:0:43
AGAGTACACAGTTTGGATTGCACATTTGATTACCGGATGCGATGGAAGGACCAATACCTGTCTCTGCATTAATACATGCTGCCACGTTAGTTGTATGTGGAATAATATTAGGTAGTTTTGTATTTTGATGTTTTGAATTTTGATTTAGCTACTTTTATAGTATAATTTGTTGAGCAGTTGGAATAATAGTGTTAATGAGTCTATGTGTTTTTTATCGGTATATAGCATTTAGTACAATATGTCAAATAAGTTTTTCATTTTTTTGTTGTCTTTGTTTAGATCTTTATCTAGGCTGTCTATTTTTTTGTTATCATATGTTTTACAAGGCATCATTGTTTATAGTAATAGGAATATGAATACATATATTTTTTGGTTTACAGGATTTAAGATGTTATTTTTTTATATATTTTTGTGGTTGTATTTTAGCAAG
>M01075:27:000000000-A4DAU:1:1101:21882:8390 1:N:0:43
AAAGTACACAGTTTGGGTTGCACATTTGATTACCGGATGCGATGGAAGGACCAATACCTGTCTCTGCATTAATACATGCTGCCACGTTAGTTGTATGTGGAATAATATTAGGTAGTTTTGTATTTTGATGTTTTGAATTTTGATTTAGCTATTTTTATAGTATAATTTGTTGAGCAGTTGGAATAATAGTGTTAATGAGTCTATGTGTTTTTTATCGGTATATAGCATTTAGTACAATATGTCAAATAAGTTTTTCATTTTCTTGTTGTCTTTGTTTAGATCTTTATCTAGGCTGTCTATTTTTTTGTTATCATATGTTTTACAAGGCATCATTGTTTATAGTAATAGGAATATGAATACATATATTTTTTGGTTTACAGGATTTAAGATGTTATTTTTTTATATATTTTTGTGGTTGTATTTTGGCAAG
>M01075:27:000000000-A4DAU:1:1101:14291:8469 1:N:0:43
AAAGTACACAGTTTGGGTTACACATTTGATTACCGGATGCGATGGAAGGACCAATACCTGTCTCTGCATTAATACATGCTGCCACGTTAGTTGTATGTGGAATAATATTAGGTAGTTTTGTATTTTGATGTTTTGAATTTTGATTTAGCTATTTTTATAGTATAATTTGTTGAGCAGTTGGAATAATAGTGTTAATGAGTCTATGTGTTTTTTATCGGTATATAGCATTTAGTACAATATGTCGAATAAGTTTTTCATTTTTTTGTTGTCTTTGTTTAGATCTTTATCTAGGCTGTCTATTTTTTTGTTATCATATGATTTACAAGGCATCATTGTTTATAGTAATAGGAATATGAATACATATATTTTTTGGTTTACAGGATTTAAGATGTTATTTTTTTATATATTTTTGTGGTTGTATTTTAGCGAG
>M01075:27:000000000-A4DAU:1:1101:21267:8485 1:N:0:43
AAAGTACACAGTTTGGGTTACACATTTGATTACCGGATGCGATGGAAGGACCAATACCTGTCTCTGCATTAATACATGCTGCCACGTTAGTTGTATGTGGAATAATATTAGGTAGTTTTGTATTTTGATGTTTTGAATTTTGATTTAGCTATTTTTATAGTATAATTTGTTGAGCAGTTGGAATAATAGTGTTAATGAGTCTATGTGTTTTTTATCGGTATATAGCATTTAGTACAATATGTCAAATAAGTTTTTCATTTTTTTGTTGTCTTTGTTTAGATCTTTATCTAGGCTGTCTATTTTTTTGTTATCATACGTTTTACAAGGCATCATTGTTTATAGTAATAGGAATATGAATACATATATTTTTTGGTTTACAGGATTTAAGATGTTATTTTTTTATATATTTTTGTGGTTGTATTTTAGCAAG
>M01075:27:000000000-A4DAU:1:1101:11685:8492 1:N:0:43
AAAGTACACAGTTTGGGTTGCACATTTGATTACCGGATGCGATGGAAGGACCAATACCTGTCTCTGCATTAATACATGCTGCCACGTTAGTTGTATGTGGAATAATATTAGGTAGTTTTGTATTTTGATGTTTTGAATTTTGATTTAGCTATTTTTATAGTATAATTTGTTGAGCAGTTGGAATAATAGTGTTAATGAGTCTATGTGTTTTTTATCGGTATATAGCATTTAGTACAATATGTCAAATAAGTTTTTCATTTTTTTGTCGTCTTTGTTTAGATCTTTATCTAGGCTGTCTATTTTTTTGTTATCATATGTTTTACAAGGCATCATTGTTTATAGTAATAGGAATATGAATACATATATTTTTTGGTTTACAGGATTTAAGATGTTATTTTTTTATATATTTTTGTGGTTGTATTTTAGCAAG
>M01075:27:000000000-A4DAU:1:1101:16090:8496 1:N:0:43
AGAGTACACAGTTTGGGTTGCACATTTGATTACCGGATGCGATGGAAGGACCAATACCTGTCTCTGCATTAATACATGCTGCCACGTTAGTTGTATGTGGAATAATATTAGGTAGTTTTGTATTTTGATGTTTTGAATTTTGATTTAGCTATTTTTATAGTATAATTTGTTGAGCAGTTGGAATAATAGTGTTAATGAGTCTATGTGTTTTTTATCGGTATATAGCATTTAGTACAATATGTCAAATAAGTTTTTCATTTTTTTGTTGTCTTTGTTTAGATCTTTATCTAGGCTGTCTATTTTTTTGTTATCATATGTTTTACAAGGCATCATTGTTTATAGTAATAGGAATATGAATACATATATTTTTTGGTTTACAGGATTTAAGATGTTATTTTTTTATATATTTTTGTGGTTGTATTTTAGCAAG
>M01075:27:000000000-A4DAU:1:1101:13107:8498 1:N:0:43
AGAGTACACAGTTTGGATTGCACATTTGATTACCGGATGCGATGGAAGGACCAATACCTGTCTCTGCATTAATACATGCTGCCACGCTAGTTGTATGTGGAATAATATTAGGTAGTTTTGTATTTTGATGTTTTGAATTTTGATTTAGCTATTTTTATAGTATAATTTGTTGAGCAGTTGGAATAATAGTGTTAATGAGTCTATGTGTTTTTTATCGGTATATAGCATTTAGTACAATATGTCAAATAAGTTTTTCATTTTTTTGTTGTCTTTGTTTAGATCTTTATCTAGGCTGTCTATTTTTTTGTTATCATATGTTTTACAAGGCATCATTGTTTATAGTAATAGGAATATGAATACATATATTTTTTGGTTTACAGGATTTAAGATGTTATTTTTTTATATATTTTTGTGGTTGTATTTTAGCAAG
>M01075:27:000000000-A4DAU:1:1101:11699:8503 1:N:0:43
AAAGTACACAGTTTGGGTTGCACATTTGATTACCGGATGCGATGGAAGGACCAATACCTGTCTCTGCATTAATACATGCTGCCACGTTAGTTGTATGTGGAATAATATTAGGTAGTTTTGTATTTTGATGTTTTGAATTTTGATTTAGCTATTTTTATAGTATAATTTGTTGAGCAGTTGGAATAATAGTGTTAATGAGTCTATGTGTTTTTTATCGGTATATAGCATTTAGTACAATATGTCAAATAAGTTTTTCATTTTTTTGTCGTCTTTGTTTAGATCTTTATCTAGGCTGTCTATTTTTTTGTTATCATATGTTTTACAAGGCATCATTGTTTATAGTAATAGGAATATGAATACATATATTTTTTGGTTTACAGGATTTAAGATGTTATTTTTTTATATATTTTTGTGGTTGTATTTTAGCAAG
>M01075:27:000000000-A4DAU:1:1101:10454:8506 1:N:0:43
AAAGTACACAGTTTGGATTACACATTTGATTACCGGATGCGATGGAAGGACCAATACCTGTCTCTGCATTAATACATGCTGCCACGTTAGTTGTATGTGGAATAATATTAGGTAGTTTTGTATTTTGATGTTTTGAATTTTGATTTAGCTATTTTTATAGTATAATTTGTTGAGCAGTTGGAATAATAGTGTTAATGAGTCTATGTGTTTTTTATCGGTATATAGCATTTAGTACAATATGTCAAATAAGTTTTTCATTTTTTTGTTGTCTTTGTTTAGATCTTTATCTAGGCTGTCTATTTTTTTGTTATCATATGTTTTACAAGGCATCATTGTTTATAGTAATAGGAATATGAATACATATATTTTTTGGTTTACAGGATTTAAGATGTTATTTTTTTATATATTTTTGTGGTTGTATTTTAGCAAG
>M01075:27:000000000-A4DAU:1:1101:24737:8536 1:N:0:43
AAAGTACACAGTTTGGATTGCACATTTGATTACCGGATGCGATGGAAGGACCAATACCTGTCTCTGCATTAATACATGCTGCCACGTTAGTTGTATGTGGAATAATATTAGGTAGTTTTGTATTTTGATGTTTTGAATTTTGATTTAGCTATTTTTATAGTATAATTTGTTGAGCAGTTGGAATAATAGTGTTAATGAGTCTATGTGTTTTTTATCGGTATATAGCATTTAGTACAATATGTCAAATAAGTTTTTCATTTTTTTGTTGTCTTTGTTTAGATCTTTATCTAGGCTGTCTATTTTTTTGTTATCATATGTTTTACAAGGCATCATTGTTTATAGTAATAGGGATATGAATACATATATTTTTTGGTTTACAGGATTTAAGATGTTATTTTTTTATATATTTTTGTGGTTGTATTTTAGCAAG
>M01075:27:000000000-A4DAU:1:1101:7306:8548 1:N:0:43
AAAGTACACAGTTTGGATTACACATTTGATTACCGGATGCGATGGAAGGACCAATACCTGTCTCTGCATTAATACATGCTGCCACGTTAGTTGTATGTGGAATAATATTAGGTAGTTTTGTATTTTGATGTTTTGAATTTTGATTTAGCTATTTTTATAGTATAATTTGTTGAGCAGTTGGAATAATAGTGTTAATGAGTCTATGTGTTCTTTATCGGTATATAGCATTTAGTACAATATGTCAAATAAGTTTTTCATTTTTTTGTTGTCTTTGTTTAGATCTTTATCTAGGCTGTCTATTTTTTTGTTATCATATGTTTTACAAGGCATCATTGTTTATAGTAATAGGAATATGAATACATATATTTTTTGGTTTACAGGATTTAAGATGTTATTTTTTTATATATTTTTGTGGTTGTATTTTAGCAAG
>M01075:27:000000000-A4DAU:1:1101:18009:8552 1:N:0:43
AAAGTACACAGTTTGGATTACATATTTGATTACCGGATGCGATGGAAGGACCAATACCTGTCTCTGCATTAATACATGCTGCCACGTTAGTTGTATGTGGAATAATATTAGGTAGTTTTGTATTTTGATGTTTTGAATTTTGATTTAGCTATTTTTATAGTATAATTTGTTGAGCAGTTGGAATAATAGTGTTAATGAGTCTATGTGTTTTTTATCGGTATATAGCATTTAGTACAATATGTCAAATAAGTTTTTCATTTTTTTGTTGTCTTTGTTTAGATCTTTATCTAGGCTGTCTATTTTTTTGTTATCATATGTTTTACAAGGCATCATTGTTTATAGTAATAGGAATATGAATACATATATTTTTTGGTTTACAGGATTTAAGATGTTATTTTTTTATATATTTTTGTGGTTGTATCTTAGCAAG
>M01075:27:000000000-A4DAU:1:1101:26167:8648 1:N:0:43
AAAGTACACAGTTTGGATTGCACATTTGATTACCGGATGCGATGGAAGGACCAATACCTGTCTCTGCATTAATACATGCTGCCACGTTAGTTGTATGTGGAATAATATTAGGTAGTTTTGTATTTTGATGTTTTGAATTTTGATTTAGCTATTTTTATAGTATAATTTGTTGAGCAGTTGGAATAATAGTGTTAATGAGTCTATGTGTTTTTTATACGGTATATAGCATTTAGTACAATATGTCAAATAAGTTTTTCATTTTTTTGTTGTCTTTGTTTAGATCTTTATCTAGGCTGTCTATTTTTTTGTTATCATATGTTTTACAAGGCATCATTGTTTATAGTAATAGGAATATGAATACATATATTTTTTGGTTTACAGGATTTAAGATGTTATTTTTTATATATTTTTGTGGTTGTATTTTAGCAAG
>M01075:27:000000000-A4DAU:1:1101:13940:8653 1:N:0:43
AAAGTACACAGTTTGGACTACACATTTGATTACCGGATGCGATGGAAGGACCAATACCTGTCTCTGCATTAATACATGCTGCCACGTTAGTTGTATGTGGAATAATATTAGGTAGTTTTGTATTTTGATGTTTTGAATTTTGATTTAGCTATTTTTATAGTATAATTTGTTGAGCAGTTGGAATAATAGTGTTAATGAGTCTATGTGTTTTTTATCGGTATATAGCATTTAGTACAATATGTCAAATAAGTTTTTCATTTTTTTGTTGTCTTTGTTTAGATCTTTATCTAGGCTGTCTATTTTTTTGTTATCATATGTTTTACAAGGCATCATTGTTTATAGTAATAGGAATATGAATACATATATTTTTTGGTTTACAGGATTTAAGATGTTATTTTTTTATATATTTTTGTGGTTGTATTTTAGCAAG
>M01075:27:000000000-A4DAU:1:1101:5915:8764 1:N:0:43
AGAGTACACAGTTTGGATTACACATTTGACTACCGGATGCGATGGAAGGACCAATACCTGTCTCTGCATTAATACATGCTGCCACGTTAGTTGTATGTGGAATAATATTAGGTAGTTTTGTATTTTGATGTTTTGAATTTTGATTTAGCTATTTTTATAGTATAATTTGTTGAGCAGTTGGAATAATAGTGTTAATGAGTCTATGTGTTTTTTATCGGTATATAGCATTTAGTACAATATGTCCAATAAGTTTTTCATTTTTTTGTTGTCTTTGTTTAGATCTTTATCTAGGCTGTCTATTTTTTTGTTATCATATGTTTTACAAGGCATCATTGTTTATAGTAATAGGAATATGAATACATATATTTTTTGGTTTACAGGATTTAAGATGTTATTTTTTTATATATTTTTGTGGTTGTATTTTAGCAAG
>M01075:27:000000000-A4DAU:1:1101:21664:8791 1:N:0:43
AAAGTACACAGTTTGGGTTACACATTTGATTACCGGATGCGATGGAAGGACCAATACCTGTCTCTGCATTAATACATGCTGCCACGTTAGTTGTATGTGGAATAATATTAGGTAGTTTTGTATTTTGATGTTTTGAATTTTGATTTAGCTATTTTTATAGTATAATTTGTTGAGCAGTTGGAATAATAGTGTTAATGAGTCTATGTGTTTTTTATCGATATATAGCATTTAGTACAATATGTCAAATAAGTTTTTCATTTTTTTGTTGTCTTTGTTTAGATCTTTATCTAGGCTGTCTATTTTTTTGTTATCATATGTTTTACAAGGCATCATTGTTTATAGTAATAGGAATATGAATACATATATTTTTTGGTTTACAGGATTTAAGATGTTATTTTTTTATATATTTTTGTGGTTGTATTTTAGCAAG
>M01075:27:000000000-A4DAU:1:1101:25557:8867 1:N:0:43
AAAGTACACAGTTTGGGTTGCACATTTGATTACCGGATGCGATGGAAGGACCAATACCTGTCTCTGCATTAATACATGCTGCCACGTTAGTTGTATGTGGAATAATATTAGGTAGTTTTGTATTTTGATGTTTTGAATTTTGATTTAGCTATTTTTATAGTATAATTTGTTGAGCAGTTGGAATAATAGTGTTAATGAGTCTATGTGTTTTTTATCGGTATATAGCATTTAGTACAATATGTCAAATAAGTTTTTCATTTTTTTGTTGTCTTTGTTTAGATCTTTATCTAGGCTGTCTATTTTTTTGTTATCATATGTTTTACAAGGCATCATTGTTTATAGTAATAGGAATATGAATACATATATTTTTTGGTTTACAGGATTTAAGATGTTATTTTTTTATATATTTTTGTGGTTGTATTTTAGCAAG
>M01075:27:000000000-A4DAU:1:1101:26017:8921 1:N:0:43
AAAGTACACAGTTTGGATTACATATTTGATTACCGGATGCGATGGAAGGACCAATACCTGTCTCTGCATTAATACATGCTGCCACGTTAGTTGTATGTGGAATAATATTAGGTAGTTTTGTATTTTGATGTTTTGAATTTTGATTTAGCTATTTTTATAGTATAATTTGTTGAGCAGTTGGAATAATAGTGTTAATGAGTCTATGTGTTTTTTATCGGTATATAGCATTTAGTACAATATGTCAAATAAGTTTTTCATTTTTTTGTTGTCTTTGTTTAGATCTTTATCTAGGCTGTCTATTTTTTTGTTATCATATGTTTTACAAGGCATCATTGTTTATAGTAATAGGAATATGAATACATATATTTTTTGGTTTACAGGATTTAAGATGTTATTTTTTTATATATTTTTGTGGTTGTATTTTAGCAAG
>M01075:27:000000000-A4DAU:1:1101:26037:8926 1:N:0:43
AAAGTACACAGTTTGGATTACATATTTGATTACCGGATGCGATGGAAGGACCAATACCTGTCTCTGCATTAATACATGCTGCCACGTTAGTTGTATGTGGAATAATATTAGGTAGTTTTGTATTTTGATGTTTTGAATTTTGATTTAGCTATTTTTATAGTATAATTTGTTGAGCAGTTGGAATAATAGTGTTAATGAGTCTATGTGTTTTTTATCGGTATATAGCATTTAGTACAATATGTCAAATAAGTTTTTCATTTTTTTGTTGTCTTTGTTTAGATCTTTATCTAGGCTGTCTATTTTTTTGTTATCATATGTTTTACAAGGCATCATTGTTTATAGTAATAGGAATATGAATACATATATTTTTTGGTTTACAGGATTTAAGATGTTATTTTTTTATATATTTTTGTGGTTGTATTTTAGCAAG
>M01075:27:000000000-A4DAU:1:1101:26018:8939 1:N:0:43
AAAGTACACAGTTTGGATTACATATTTGATTACCGGATGCGATGGAAGGACCAATACCTGTCTCTGCATTAATACATGCTGCCACGTTAGTTGTATGTGGAATAATATTAGGTAGTTTTGTATTTTGATGTTTTGAATTTTGATTTAGCTATTTTTATAGTATAATTTGTTGAGCAGTTGGAATAATAGTGTTAATGAGTCTATGTGTTTTTTATCGGTATATAGCATTTAGTACAATATGTCAAATAAGTTTTTCATTTTTTTGTTGTCTTTGTTTAGATCTTTATCTAGGCTGTCTATTTTTTTGTTATCATATGTTTTACAAGGCATCATTGTTTATAGTAATAGGAATATGAATACATATATTTTTTGGTTTACAGGATTTAAGATGTTATTTTTTTATATATTTTTGTGGTTGTATTTTAGCAAG
>M01075:27:000000000-A4DAU:1:1101:17649:9054 1:N:0:43
AAAGTACACAGTTTGGATTACACATTTGATTACCGGATGCGTTGGAAGGACCAATACCTGTCTCTGCATTAATACATGCTGCCACGTTAGTTGTATGTGGAATAATATTAGGTGGTTTTGTATTTTGATGTTTTGAATTTTGATTTAGCTATTTTTATAGTATAATTTGTTGAGCAGTTGGAATAATAGTGTTAATGAGTCTATGTGTTTTTTATCGGTATATAGCATTTAGTACAATATGTCAAATAAGTTTTTCATTTTTTTGTTGTCTTTGTTTAGATCTTTATCTAGGCTGTCTATTTTTTTGTTATCATATGTTTTACAAGGCATCATTGTTTATAGTAATAGGAATATGAATACATATATTTTTTGGTTTACAGGATTTAAGATGTTATTTTTTTATATATTTTTGTGGTTGTATTTTAGCAAG
>M01075:27:000000000-A4DAU:1:1101:26870:9057 1:N:0:43
AGAGTACACAGTTTGGGTTACACATTTGATTACCGGATGCGATGGAAGGACCAATACCTGTCTCTGCATTAATACATGCTGCCACGTTAGTTGTATGTGGAATAATATTAGGTAGTTTTGTATTTTGATGTTTTGAATTTTGATTTAGCTATTTTTATAGTATAATTTGTTGAGCAGTTGGAATAATAGTGTTAATGAGTCTATGTGTTTTTTATCGGTATATAGCATTTAGTACAATATGTCAAATAAGTTTTTCATTTTTTTGTTGTCTTTGTTTAGATCTTTATCTAGGCTGTCTATTTTTTTGTTATCATATGTTTTACAAGGCATCATTGTTTATAGTAATAGGAATATGAATACATATATTTTTTGGTTTACAGGATTTAAGATGTTATTTTTTTATATATTTTTGTGGTTGTATTTTAGCAAG
>M01075:27:000000000-A4DAU:1:1101:17058:9068 1:N:0:43
AAAGTACACAGTTTGGATTACACATTTGATTACCGGATGCGATGGAAGGACCAATACCTGTCTCTGCATTAATACATGCTGCCACGTTAGTTGTATGTGGAATAATATTAGGTAGTTTTGTATTTTGATGTTTTGAATTTTGATTTAGCTATTTTTATAGTATAATTTGTTGAGCAGTTGGAATAATAGTGTTAATGAGTCTATGTGTTTTTTATCGGTATATAGCATTTAGTACAATATGTCAAATAAGTTTTTCATTTTTTTGTTGTCTTTGTTTAGATCTTTATCTAGGTTGTCTATTTTTTTGTTATCATATGTTTTACAAGGCATCATTGTTTATAGTAATAGGAATATGAATACATATATTTTTTGGTTTACAGGATTTAAGATGTTATTTTTTTATATATTTTTGTGGTTGTATTTTAGCAAG
>M01075:27:000000000-A4DAU:1:1101:12112:9068 1:N:0:43
AGAGTACACAGTTTGGATTACATATTTGATTACCGGATGCGATGGAAGGACCAATACCTGTCTCTGCATTAATACATGCTGCCACGTTAGTTGTATGTGGAATAATATTAGGTAGTTTTGTATTTTGATGTTTTGAATTTTGATTTAGCTATTTTTATAGTATAATTTGTTGAGCAGTTGGAATAATAGTGTTAATGAGTCTATGTGTTTTTTATCGGTATATAGCATTTAGTACAATATGTCAAATAAGTTTTTCATTTTTTTGTTGTCTTTGTTTAGATCTTTATCTAGGCTGTCTATTTTTTTGTTATCATATGTTTTACAAGGCATCATTGTTTATAGTAATAGGAATATGAATACATATATTTTTTGGTTTACAGGATTTAAGATGTTATTTTTTTATATATTTTTGTGGTTGTATCTTAGCAAG
>M01075:27:000000000-A4DAU:1:1101:17652:9071 1:N:0:43
AAAGTACACAGTTTGGATTACACATTTGATTACCGGATGCGTTGGAAGGACCAATACCTGTCTCTGCATTAATACATGCTGCCACGTTAGTTGTATGTGGAATAATATTAGGTGGTTTTGTATTTTGATGTTTTGAATTTTGATTTAGCTATTTTTATAGTATAATTTGTTGAGCAGTTGGAATAATAGTGTTAATGAGTCTATGTGTTTTTTATCGGTATATAGCATTTAGTACAATATGTCAAATAAGTTTTTCATTTTTTTGTTGTCTTTGTTTAGATCTTTATCTAGGCTGTCTATTTTTTTGTTATCATATGTTTTACAAGGCATCATTGTTTATAGTAATAGGAATATGAATACATATATTTTTTGGTTTACAGGATTTAAGATGTTATTTTTTTATATATTTTTGTGGTTGTATTTTAGCAAG
>M01075:27:000000000-A4DAU:1:1101:17046:9080 1:N:0:43
AAAGTACACAGTTTGGATTACACATTTGATTACCGGATGCGATGGAAGGACCAATACCTGTCTCTGCATTAATACATGCTGCCACGTTAGTTGTATGTGGAATAATATTAGGTAGTTTTGTATTTTGATGTTTTGAATTTTGATTTAGCTATTTTTATAGTATAATTTGTTGAGCAGTTGGAATAATAGTGTTAATGAGTCTATGTGTTTTTTATCGGTATATAGCATTTAGTACAATATGTCAAATAAGTTTTTCATTTTTTTGTTGTCTTTGTTTAGATCTTTATCTAGGTTGTCTATTTTTTTGTTATCATATGTTTTACAAGGCATCATTGTTTATAGTAATAGGAATATGAATACATATATTTTTTGGTTTACAGGATTTAAGATGTTATTTTTTTATATATTTTTGTGGTTGTATTTTAGCAAG
>M01075:27:000000000-A4DAU:1:1101:15417:9090 1:N:0:43
AGAGTACACAGTTTGGGTTGCACATTTGATTACCGGATGCGATGGAAGGACCAATACCTGTCTCTGCATTAATACATGCTGCCACGTTAGTTGTATGTGGAATAATATTAGGTAGTTTTGTATTTTGATGTTTTGAATTTTGATTTAGCTATTTTTATAGTATAATTTGTTGAGCAGTTGGAATAATAGTGTTAATGAGTCTATGTGTTTTTTATCGGTATATAGCATTTAGTACAATATGTCAAATAAGTTTTTCATTTTTTTGTTGTCTTTGTTTAGATCTTTATCTAGGCTGTCTATTTTTTTGTTATCATATGTTTTACAAGGCATCATTGTTTATAGTAATAGGAATATGAATACATATATTTTTTGGTTTACAGGATTTAAGATGTTATTTTTTTATATATTTTTGTGGTTGTATTTTAGCAAG
>M01075:27:000000000-A4DAU:1:1101:8771:9120 1:N:0:43
AAAGTACACAGTTTGGATTACACATTTGATTACCGGATGCGATGGAAGGACCAATACCTGTCTCTGCATTAATACATGCTGCCACGTTAGTTGTATGTGGAATAATATTAGGTAGTTTTGTATTTTGATGTTTTGAATTTTGATTTAGCTATTTTTATAGTATAATTTGTTGAGCAGTTGGAATAATAGTGTTAATGAGTCTATGTGTTTTTTATCGGTATATAGCATTTAGTACAATATGTCAAATAAGTTTTTCATTTTTTTGTTGTCTTTGTTTAGATCTTTATCTAGGCTGTCTATTTTTTTGTTATCATATGTTTTACAAGGCATCATTGTTTATAGTAATAGGAATATGAATACATATATTTTTTGGTTTACAGGATTTAAGATGTTATTTTTTTATATATTTTTGTGGTTGTATTTTAGCAAG
>M01075:27:000000000-A4DAU:1:1101:9831:9138 1:N:0:43
AAAGTACACAGTTTGGATTGCACATTTGATTACCGGATACGATGGAAGGACCAATACCTGTCTCTGCATTAATACATGCTGCCACGTTAGTTGTATGTGGAATAATATTAGGTAGTTTTGTATTTTGATGTTTTGAATTTTGATTTAGCTATTTTTATAGTATAATTTGTTGAGCAGTTGGAATAATAGTGTTAATGAGTCTATGTGTTTTTTATCGGTATATACCATTTAGTACAATATGTCAAATAAGTTTTTCATTTTTTTGTTGTCTTTGTTTAGATCTTTATCTAGGCTGTCTATTTTTTTGTTATCATATGTTTTACAAGGCATCATTGTTTATAGTAATAGGAATATGAATACATATATTTTTTGGTTTACAGGATTTAAGATGTTATTTTTTTATATATTTTTGTGGTTGTATTTTAGCAAG
>M01075:27:000000000-A4DAU:1:1101:27335:9321 1:N:0:43
AGAGTACACAGTTTGGATTGCACATTTGATTACCGGATGCGATGGAAGGACCAATACCTGTCTCTGCATTAATACATGCTGCCACGTTAGTTGTATGTGGAATAATATTAGGTAGTTTTGTATTTTGATGTTTTGAATTTTGATTTAGCTATTTTTATAGTATAATTTGTTGAGCAGTTGGAATAATAGTGTTAATGAGTCTATGTGTTTTTTATCGGTATATAGCATTTAGTACAATATGTCAAATAAGTTTTTCATTTTTTTGTTGTCTTTGTTTAGATCTTTATCTAGGCTGTCTATTTTTTTGTTATCATATGTTTTACAAGGCATCATTGTTTATAGTAATAGGAATATGAATACATATATTTTTTGGTTTACAGGATTTAAGATGTTATTTTTTTATATATTTTTGTGGTTGTATTTTAGCAAG
>M01075:27:000000000-A4DAU:1:1101:7166:9322 1:N:0:43
AAAGTACACAGTTTGGGCTACACATTTGATTACCGGATGCGATGGAAGGACCAATACCTGTCTCTGCATTAATACATGCTGCCACGTTAGTTGTATGTGGAATAATATTAGGTAGTTTTGTATTTTGATGTTTTGAATTTTGATTTAGCTATTTTTATAGTATAATTTGTTGAGCAGTTGGAATAATAGTGTTAATGAGTCTATGTGTTTTTTATCGGTATATAGCATTTAGTACAATATGTCAAATAAGTTTTTCATTTTTTTGTTGTCTTTGTTTAGATCTTTATCTAGGCTGTCTATTTTTTTGTTATCATATGTTTTACAAGGCATCATTGTTTATAGTAATAGGAATATGAATACATATATTTTTTGGTTTACAGGATTTAAGATGTTATTTTTTTATATATTTTTGTGGTTGTATCTTAGCAAG
>M01075:27:000000000-A4DAU:1:1101:13095:9342 1:N:0:43
AAAGTACACAGTTTGGGTTACACATTTGATTACCGGATGCGATGGAAGGACCAATACCTGTCTCTGCATTAATACATGCTGCCACGTTAGTTGTATGTGGAATAATATTAGGTAGTTTTGTATTTTGATGTTTTGAATTTTGATTTAGCTATTTTTATAGTATAATTTGTTGAGCAGTTGGAATAATAGTGTTAATGAGTCTATGTGTTTTTTATCGGTATATAGCATTTAGTACAATATGTCAAATAAGTTTTTCATTTTTTTGTTGTCTTTGTTTAGATCTTTATCTAGGCTGTCTATTTTTTTGTTATCATATGTTTTACAAGGCATCATTGTTTATAGTAATAGGAATATGAATACATATATTTTTTGGTTTACAGGATTTAAGATGTTATTTTTTTATATATTTTTGTGGTTGTATTTTAGCAAG
>M01075:27:000000000-A4DAU:1:1101:26580:9379 1:N:0:43
AAAGTACACAGTTTGGATTGCACATTTGATTACCGGATGCGATGGAAGGACCAATACCTGTCTCTGCATTAATACATGCTGCCACGTTAGTTGTATGTGGAATAATATTAGGTAGTTTTGTATTTTGATGTTTTGAATTTTGATTTAGCTATTTTTATAGTATAATTTGTTGAGCAGTTGGAATAATAGTGTTAATGAGTCTATGTGTTTTTTATCGGTATATAGCATTTAGTACAATATGTCAAATAAGTTTTTCATTTTTTTGTTGTCTTTGTTTAGATCTTTATCTAGGCTGTCTATTTTTTTGTTATCATATGTTTTACAAGGCATCATTGTTTATAGTAATAGGAATATGAATACATATATTTTTTGGTTTACAGGATTTAAGATGTTATTTTTTTATATATTTTTGTGGTTGTATTTTGGCAAG
>M01075:27:000000000-A4DAU:1:1101:27554:9604 1:N:0:43
AAAGTACACAGTTTGGATTACACATTTGATTACCGGATGCGATGGAAGGACCAATACCTGTCTCTGCATTAATACATGCTGCCACGTTAGTTGTATGTGGAATAATATTAGGTAGTTTTGTATTTTGATGTTTTGAATTTTGATTTAGCTATTTTTATAGTATAATTTGTTGAGCAGTTGGAATAATAGTGTTAATGAGTCTATGTGTTTTTTATCGGTATATAGCATTTAGTACAATATGTCAAATAAGTTTTTCATTTTTTTGTTGTCTTTGTTTAGATCTTTATCTAGGCTGTCTATTTTTTTGTTATCATATGTTTTACAAGGCATCATTGTTTATAGTAATAGGAATATGAATACATATATTTTTTGGTTTACAGGATTTAAGATGTTATTTTTTTATATATTTTTGTGGTTGTATCTTAGCAAG
>M01075:27:000000000-A4DAU:1:1101:17431:9612 1:N:0:43
AGAGTACACAGTTTGGACTACACATTTGATTACCGGATGCGATGGAAGGACCAATACCTGTCTCTGCATTAATACATGCTGCCACGTTAGTTGTATGTGGAATAATATTAGGTAGTTTTGTATTTTGATGTTTTGAATTTTGATTTAGCTATTTTTATAGTATAATTTGTTGAGCAGTTGGAATAATAGTGTTAATGAGTCTATGTGTTTTTTATCGGTATATAGCATTTAGTACAATATGTCAAATAAGTTTTTCATTTTTTTGTTGTCTTTGTTTAGATCTTTATCTAGGCTGTCTATTTTTTTGTTATCATATGTTTTACAAGGCATCATTGTTTATAGTAATAGGAATATGAATACATATATTTTTTGGTTTACAGGATTTAAGATGTTATTTTTTTATATATTTTTGTGGTTGTATCTTAGCAAG
>M01075:27:000000000-A4DAU:1:1101:27570:9614 1:N:0:43
AAAGTACACAGTTTGGATTACACATTTGATTACCGGATGCGATGGAAGGACCAATACCTGTCTCTGCATTAATACATGCTGCCACGTTAGTTGTATGTGGAATAATATTAGGTAGTTTTGTATTTTGATGTTTTGAATTTTGATTTAGCTATTTTTATAGTATAATTTGTTGAGCAGTTGGAATAATAGTGTTAATGAGTCTATGTGTTTTTTATCGGTATATAGCATTTAGTACAATATGTCAAATAAGTTTTTCATTTTTTTGTTGTCTTTGTTTAGATCTTTATCTAGGCTGTCTATTTTTTTGTTATCATATGTTTTACAAGGCATCATTGTTTATAGTAATAGGAATATGAATACATATATTTTTTGGTTTACAGGATTTAAGATGTTATTTTTTTATATATTTTTGTGGTTGTATCTTAGCAAG
>M01075:27:000000000-A4DAU:1:1101:7361:9677 1:N:0:43
AGAGTACACAGTTTGGATTACACATTTGATTACCGGATGCGATGGAAGGACCAATACCTGTCTCTGCATTAATACATGCTGCCACGTTAGTTGTATGTGGAATAATATTAGGTAGTTTTGTATTTTGATGTTTTGAATTTTGATTTAGCTATTTTTATAGTATAATTTGTTGAGCAGTTGGAATAATAGTGTTAATGAGTCTATGTGTTTTTTATCGGTATATAGCATTTAGTACAATATGTCAAATAAGTTTTTCATTTTTTTGTTGTCTTTGTTTAGATCTTTATCTAGGCTGTCTATTTTTTTGTTATCATATGTTTTACAAGGCATCATTGTTTATAGTAATAGGAATATGAATACATATATTTTTTGGTTTACAGGATTTAAGATGTTATTTTTTTATATATTTTTGTGGTTGTATTTTAGCAAG
>M01075:27:000000000-A4DAU:1:1101:14586:9679 1:N:0:43
AGAGTACACAGTTTGGATTACACATTTGATTACCGGATGCGATGGAAGGACCAATACCTGTCTCTGCATTAATACATGCTGCCACGTTAGTTGTATGTGGAATAATATTAGGTAGTTTTGTATTTTGATGTTTTGAATTTTGATTTAGCTATTTTTATAGTATAATTTGTTGAGCAGTTGGAATAATAGTGTTAATGAGTCTATGTGTTTTTTATCGGTATACAGCATTTAGTACAATATGTCAAATAAGTTTTTCATTTTTTTGTTGTCTTTGTTTAGATCTTTATCTAGGCTGTCTATTTTTTTGTTATCATATGTTTTACAAGGCATCATTGTTTATAGTAATAGGAATATGAATACATATATTTTTTGGTTTACAGGATTTAAGATGTTATTTTTTTATATATTTTTGTGGTTGTATTTTAGCAAG
>M01075:27:000000000-A4DAU:1:1101:14262:9708 1:N:0:43
AGAGTACACAGTTTGGATTACACATTTGATTACCGGATGCGATGGAAGGACCAATACCTGTCTCTGCATTAATACATGCTGCCACGTTAGTTGTATGTGGAATAATATTAGGTAGTTTTGTATTTTGATGTTTTGAATTTTGATTTAGCTATTTTTATAGTATAATTTGTTGAGCAGTTGGAATAATAGTGTTAATGAGTCTACGTGTTTTTTATCGGTATATAGCATTTAGTACAATATGTCAAATAAGTTTTTCATTTTTTTGTTGTCTTTGTTTAGATCTTTATCTAGGCTGTCTATTTTTTTGTTATCATATGTTTTACAAGGCATCATTGTTTATAGTAATAGGAATATGAATACATATATTTTTTGGTTTACAGGATTTAAGATGTTATTTTTTTATATATTTTTGTGGTTGTATTTTAGCAAG
>M01075:27:000000000-A4DAU:1:1101:25469:9765 1:N:0:43
AGAGTACACAGTTTGGATTGCACATTTGATTACCGGATGCGATGGAAGGACCAATACCTGTCTCTGCATTAATACATGCTGCCACGTTAGTTGTATGTGGAATAATATTAGGTAGTTTTGTATTTTGATGTTTTGAATTTTGATTTAGCTATTTTTATAGTATAATTTGTTGAGCAGTTGGAATAATAGTGTTAATGAGTCTATGTGTTTTTTATCGGTATATAGCATTTAGTACAATATGTCAAATAAGTTTTTCATTTTTTTGTTGTCTTTGTTTAGATCTTTATCTAGGCTGTCTATTTTTTTGTTATCATATGTTTTACAAGGCATCATTGTTTATAGTAATAGGAATATGAATACATATATTTTTTGGTTTACAGGATTTAAGATGTTATTTTTTTATATATTTTTGTGGTTGTATTTTAGCAAG
>M01075:27:000000000-A4DAU:1:1101:20232:9799 1:N:0:43
AAAGTACACAGTTTGGATTACATATTTGATTACCGGATGCGATGGAAGGACCAATACCTGTCTCTGCATTAATACATGCTGCCACGTTAGTTGTATGTGGAATAATATTAGGTAGTTTTGTATTTTGATGTTTTGAATTTTGATTTAGCTATTTTTATAGTATAATTTGTTGAGCAGTTGGAATAATAGTGTTAATGAGTCTATGTGTTTTTTATCGGTATATAGCATTTAGTACAATATGTCAAATAAGTTTTTCATTTTTTTGTTGTCTTTGTTTAGATCTTTATCTAGGCTGTCTATTTTTTTGTTATCATATGTTTTACAAGGCATCATTGTTTATAGTAATAGGAATATGAATACATATATTTTTTGGTTTACAGGATTTAAGATGTTATTTTTTTATATATTTTTGTGGTTGTATTTTAGCAAG
>M01075:27:000000000-A4DAU:1:1101:17908:9823 1:N:0:43
AGAGTACACAGTTTGGACTACACATTTGATTACCGGATGCGATGGAAGGACCAATACCTGTCTCTGCATTAATACATGCTGCCACGTTAGTTGTATGTGGAATAATATTAGGTAGTTTTGTATTTTGATGTTTTGAATTTTGATTTAGCTATTTTTATAGTATAATTTGTTGAGCAGTTGGAATAATAGTGTTAATGAGTCTATGTGTTTTTTATCGGTATATAGCATTTAGTACAATATGTCAAATAAGTTTTTCATTTTTTTGTTGTCTTTGTTTAGATCTTTATCTAGGCTGTCTATTTTTTTGTTATCATATGTTTTACAAGGCATCATTGTTTATAGTAATAGGAATATGAATACATATATTTTTTGGTTTACAGGATTTAAGATGTTATTTTTTTATATATTTTTGTGGTTGTATTTTAGCAAG
>M01075:27:000000000-A4DAU:1:1101:24783:9830 1:N:0:43
AAAGTACACAGTTTGGGTTACACATTTGATTACCGGATGCGATGGAAGGACCAATACCTGTCTCTGCATTAATACATGCTGCCACGTTAGTTGTATGTGGAATAATATTAGGTAGTTTTGTATTTTGATGTTTTGAATTTTGATTTAGCTATTTTTATAGTATAATTTGTTGAGCAGTTGGAATAATAGTGTTAATGAGTCTATGTGTTTTTTATACGGTATATAGCATTTAGTACAATATGTCAAATAAGTTTTTCATTTTTTTGTTGTCTTTGTTTAGATCTTTATCTAGGCTGTCTATTTTTTGTTATCATATGTTTTACAAGGCATCATTGTTTATAGTAATAGGAATATGAATACATATATTTTTTGGTTTACAGGATTTAAGATGTTATTTTTTTATATATTTTTGTGGTTGTATTTTAGCAAG
>M01075:27:000000000-A4DAU:1:1101:24764:9833 1:N:0:43
AAAGTACACAGTTTGGGTTACACATTTGATTACCGGATGCGATGGAAGGACCAATACCTGTCTCTGCATTAATACATGCTGCCACGTTAGTTGTATGTGGAATAATATTAGGTAGTTTTGTATTTTGATGTTTTGAATTTTGATTTAGCTATTTTTATAGTATAATTTGTTGAGCAGTTGGAATAATAGTGTTAATGAGTCTATGTGTTTTTTATACGGTATATAGCATTTAGTACAATATGTCAAATAAGTTTTTCATTTTTTTGTTGTCTTTGTTTAGATCTTTATCTAGGCTGTCTATTTTTTGTTATCATATGTTTTACAAGGCATCATTGTTTATAGTAATAGGAATATGAATACATATATTTTTTGGTTTACAGGATTTAAGATGTTATTTTTTTATATATTTTTGTGGTTGTATTTTAGCAAG
>M01075:27:000000000-A4DAU:1:1101:23629:9938 1:N:0:43
AAAGTACACAGTTTGGATTACATATTTGATTACCGGATGCGATGGAAGGACCAATACCTGTCTCTGCATTAATACATGCTGCCACGTTAGTTGTATGTGGAATAATATTAGGTAGTTTTGTATTTTGATGTTTTGAATTTTGATTTAGCTATTTTTATAGTATAATTTGTTGAGCAGTTGGAATAATAGTGTTAATGAGTCTATGTGTTTTTTATCGGTATATAGCATTTAGTACAATATGTCAAATAAGTTTTTCATTTTTTTGTTGTCTTTGTTTAGATCTTTATCTAGGCTGTCTATTTTTTTGTTATCATATGTTTTACAAGGCATCATTGTTTATAGTAATAGGAATATGAATACATATATTTTTTGGTTTACAGGATTTAAGATGTTATTTTTTTATATATTTTTGTGGTTGTATTTTAGCAAG
>M01075:27:000000000-A4DAU:1:1101:7902:10049 1:N:0:43
AAAGTACACAGTTTGGGTTACACATTTGATTACCGGATGCGATGGAAGGACCAATACCTGTCTCTGCATTAATACATGCTGCCACGTTAGTTGTATGTGGAATAATATTAGGTAGTTTTGTATTTTGATGTTTTGAATTTTGATTTAGCTATTTTTATAGTATAATTTGTTGAGCAGTTGGAATAATAGTGTTAATGAGTCTATGTGTTTTTTATCGGTATATAGCATTTAGTACAATATGTCAAATAAGTTTTTCATTTTTTTGTTGTCTTTGTTTAGATCTTTATCTAGGCTGTCTATTTTTTTGTTATCATATGTTTTACAAGGCATCATTGTTTATAGTAATAGGAATATGAATACATATATTTTTTGGTTTACAGGATTTAAGATGTTATTTTTTTATATATTTTTGTGGTTGTATTTTGGCAAG
>M01075:27:000000000-A4DAU:1:1101:18420:10156 1:N:0:43
AAAGTACACAGTTTGGATTACATATTTGATTACCGGATGCGATGGAAGGACCAATACCTATCTCTGCATTAATACATGCTGCCACGTTAGTTGTATGTGGAATAATATTAGGTAGTTTTGTATTTTGATGTTTTGAATTTTGATTTAGCTATTTTTATAGTATAATTTGTTGAGCAGTTGGAATAATAGTGTTAATGAGTCTATGTGTTTTTTATCGGTATATAGCATTTAGTACAATATGTCAAATAAGTTTTTCATTTTTTTGTTGTCTTTGTTTAGATCTTTATCTAGGCTGTCTATTTTTTTGTTATCATATGTTTTACAAGGCATCATTGTTTATAGTAATAGGAATATGAATACATATATTTTTTGGTTTACAGGATTCAAGATGTTATTTTTTTATATATTTTTGTGGTTGTATTTTAGCAAG
>M01075:27:000000000-A4DAU:1:1101:18399:10164 1:N:0:43
AAAGTACACAGTTTGGATTACATATTTGATTACCGGATGCGATGGAAGGACCAATACCTATCTCTGCATTAATACATGCTGCCACGTTAGTTGTATGTGGAATAATATTAGGTAGTTTTGTATTTTGATGTTTTGAATTTTGATTTAGCTATTTTTATAGTATAATTTGTTGAGCAGTTGGAATAATAGTGTTAATGAGTCTATGTGTTTTTTATCGGTATATAGCATTTAGTACAATATGTCAAATAAGTTTTTCATTTTTTTGTTGTCTTTGTTTAGATCTTTATCTAGGCTGTCTATTTTTTTGTTATCATATGTTTTACAAGGCATCATTGTTTATAGTAATAGGAATATGAATACATATATTTTTTGGTTTACAGGATTCAAGATGTTATTTTTTTATATATTTTTGTGGTTGTATTTTAGCAAG
>M01075:27:000000000-A4DAU:1:1101:19590:10251 1:N:0:43
AGAGTACACAGTTTGGGCTGCACATTTGATTACCGGATGCGATGGAAGGACCAATACCTGTCTCTGCATTAATACATGCTGCCACGTTAGTTGTATGTGGAATAATATTAGGTAGTTTTGTATTTTGATGTTTTGAATTTTGATTTAGCTATTTTTATAGTATAATTTGTTGAGCAGTTGGAATAATAGTGTTAATGAGTCTATGTGTTTTTTATCGGTATACAGCATTTAGTACAATATGTCAAATAAGTCTTTCATTTTTTTGTTGTCTTTGTTTAGATCTTTATCTAGGCTGTCTATTTTTTTGTTATCATATGTTTTACAAGGCATCATTGTTTATAGTAATAGGAATATGAATACATATATTTTTTGGTTTACAGGATTTAAGATGTTATTTTTTTATATATTTTTGTGGTTGTATTTTAGCAAG
>M01075:27:000000000-A4DAU:1:1101:22572:10274 1:N:0:43
AAAGTACACAGTTTGGATTACACATTTGATTACCGGATGCGATGGAAGGACCAATACCTGTCTCTGCATTAATACATGCTGCCACGTTAGTTGTATGTGGAATAATATTAGGTAGTTTTGTATTTTGATGTTTTGAATTTTGATTTAGCTATTTTTATAGTATAATTTGTTGAGCAGTTGGAATAATAGTGTTAATGAGTCTATGTGTTTTTTATCGGTATATAGCATTTAGTACAATATGTCAAATAAGTTTTTCATTTTTTTGTTGTCTTTGTTTAGATCTTTATCTAGGCTGTCTATTTTTTTGTTATCATATGTTTTACAAGGCATCATCGTTTATAGTAATAGGAATATGAATACATATATTTTTTGGTTTACAGGATTTAAGATGTTATTTTTTTATATATTTTTGTGGTTGTATTTTAGCAAG
>M01075:27:000000000-A4DAU:1:1101:23063:10283 1:N:0:43
AAAGTACACAGTTTGGATTACACATTTGATTACCGGATGCGATGGAAGGACCAATACCTGTCTCTGCATTAATACATGCTGCCACGTTAGTTGTATGTGGAATAATATTAGGTAGTTTTGTATTTTGATGTTTTGAATTTTGATTTAGCTATTTTTATAGTATAATTTGTTGAGCAGTTGGAATAATAGTGTTAATGAGTCTATGTGTTTTTTATCGGTATATAGCATTTAGTACAATATGTCAAATAAGTTTTTCATTTTTTTGTTGTCTTTGTTTAGATCTTTATCTAGGCTGTCTATTTTTTTGTTATCATATGTTTTACAAGGCATCATTGTTTATAGTAATAGGAATATGAATACATATATTTTTTGGTTTACAGGATTTAAGATGTTATTTTTTTATATATTTTTGTGGTTGTATTTTAGCAAG
>M01075:27:000000000-A4DAU:1:1101:17217:10306 1:N:0:43
AAAGTACACAGTTTGGATTACACATTTGATTACCGGATGCGATGGAAGGACCAATACCTGTCTCTGCATTAATACATGCTGCCACATTAGTTGTATGTGGAATAATATTAGGTAGTTTTGTATTTTGATGTTTTGAATTTTGATTTAGCTATTTTTATAGTATAATTTGTTGAGCAGTTGGAATAATAGTGTTAATGAGTCTATGTGTTTTTTATCGGTATATAGCATTTAGTACAATATGTCAAATAAGTTTTTCATTTTTTTGTTGTCTTTGTTTAGATCTTTATCTAGGCTGTCTATTTTTTTGTTATCATATGTTTTACAAGGCATCATTGTTTATAGTAATAGGAATATGAATACATATATTTTTTGGTTTACAGGATTTAAGATGTTATTTTTTTATTTATTTTTGTGGTTGTATTTTAGCAAG
>M01075:27:000000000-A4DAU:1:1101:25988:10330 1:N:0:43
AAAGTACACAGTTTGGATTACACATTTGATTACCGGATGCGATGGAAGGACCAATACCTGTCTCTGCATTAATACATGCTGCCACGTTAGTTGTATGTGGAATAATATTAGGTAGTTTTGTATTTTGATGTTTTGAATTTTGATTTAGCTATTTTTATAGTATAATTTGTTGAGCAGTTGGAATAATAGTGTTAATGAGTCTATGTGTTTTTTATACGGTATATAGCATTTAGTACAATATGTCAAATAAGTTTTTCATTTTTTGTTGTCTTTGTTTAGATCTTTATCTAGGCTGTCTATTTTTTTGTTATCATATGTTTTACAAAGCATCATTGTTTATAGTAATAGGAATATGAATACATATATTTTTTGGTTTACAGGATTTAAGATGTTATTTTTTTATATATTTTTGTGGTTGTATTTTAGCAAG
>M01075:27:000000000-A4DAU:1:1101:25970:10332 1:N:0:43
AAAGTACACAGTTTGGATTACACATTTGATTACCGGATGCGATGGAAGGACCAATACCTGTCTCTGCATTAATACATGCTGCCACGTTAGTTGTATGTGGAATAATATTAGGTAGTTTTGTATTTTGATGTTTTGAATTTTGATTTAGCTATTTTTATAGTATAATTTGTTGAGCAGTTGGAATAATAGTGTTAATGAGTCTATGTGTTTTTTATACGGTATATAGCATTTAGTACAATATGTCAAATAAGTTTTTCATTTTTTGTTGTCTTTGTTTAGATCTTTATCTAGGCTGTCTATTTTTTTGTTATCATATGTTTTACAAAGCATCATTGTTTATAGTAATAGGAATATGAATACATATATTTTTTGGTTTACAGGATTTAAGATGTTATTTTTTTATATATTTTTGTGGTTGTATTTTAGCAAG
>M01075:27:000000000-A4DAU:1:1101:4027:10347 1:N:0:43
AGAGTACACAGTTTGGATTACACATTTGACTACCGGATGCGATGGAAGGACCAATACCTGTCTCTGCATTAATACATGCTGCCACGTTAGTTGTATGTGGAATAATATTAGGTAGTTTTGTACTTTGATGTTTTGAATTTTGATTTAGCTATTTTTATAGTATAATTTGTTGAGCAGTTGGAATAATAGTGTTAATGAGTCTATGTGTTTTTTATCGGTATATAGCATTTAGTACAATATGTCAAATAAGTTTTTCATTTTTTTGTTGTCTTTGTTTAGATCTTTATCTAGGCTGTCTATTTTTTTGTTATCATATGTTTTACAAGGCATCATTGTTTATAGTAATAGGAATATGAATACATATATTTTTTGGTTTACAGGATTTAAGATGTTATTTTTTTATATATTTTTGTGGTTGTATTTTAGCAAG
>M01075:27:000000000-A4DAU:1:1101:25918:10355 1:N:0:43
AGAGTACACAGTTTGGATTACATATTTGATTACCGGATGCGATGGAAGGACCAATACCTGTCTCTGCATTAATACATGCTGCCACGTTAGTTGTATGTGGAATAATATTAGGTAGTTTTGTATTTTGATGCTTTGAATTTTGATTTAGCTATTTTTATAGTATAATTTGTTGAGCAGTTGGAATAATAGTGTTAATGAGTCTATGTGTTTTTTATCGGTATATAGCATTTAGTACAATATGTCAAATAAGTTTTTCATTTTTTTGTTGTCTTTGTTTAGATCTTTATCTAGGCTGTCTATTTTTTTGTTATCATATGTTTTACAAGGCATCATTGTTTATAGTAATAGGAATATGAATACATATATTTTTTGGTTTACAGGATTTAAGATGTTATTTTTTTATATATTTTTGTGGTTGTATTTTAGCAAG
>M01075:27:000000000-A4DAU:1:1101:23293:10454 1:N:0:43
AAAGTACACAGTTTGGGTTACACATTTGATTACCGGATGCGATGGAAGGACTAATACCTGTCTCTGCATTAATACATGCTGCCACGCTAGTTGTATGTGGAATAATATTAGGTAGTTTTGTATTTTGATGTTTTGAATTTTGATTTAGCTATTTTTATAGTATAATTTGTTGAGCAGTTGGAATAATAGTGTTAATGAGTCTATGTGTTTTTTATCGGTATATAGCATTTAGTACAATATGTCAAATAAGTTTTTCATTTTTTTGTTGTCTTTGTTTAGATCTTTATCTAGGCTGTCTATTTTTTTGTTATCATATGTTTTACAAGGCATCATTGTTTATAGTAATAGGAATATGAATACATATATTTTTTGGTTTACAGGATTTAAGATGTTATTTTTTTATATATTTTTGTGGTTGTATTTTAGCAAG
>M01075:27:000000000-A4DAU:1:1101:20989:10524 1:N:0:43
AAAGTACACAGTTTGGATTACATATTTGATTACCGGATGCGATGGAAGGACCAATACCTGTCTCTGCATTAATACATGCTGCCACATTAGTTGTATGTGGAATAATATTAGGTAGTTTTGTATTTTGATGTTTTGAATTTTGATTTAGCTATTTTTATAGTATAATTTGTTGAGCAGTTGGAATAATAGTGTTAATGAGTCTATGTGTTTTTTATCGGTATATAGCATTTAGTACAATATGTCAAATAAGTTTTTCATTTTTTTGTTGTCTTTGTTTAGATCTTTATCTAGGCTGTCTATTTTTTTGTTATCATATGTTTTACAAGGCATCATTGTTTATAGTAATAGGAATATGAATACATATATTTTTTGGTTTACAGGATTTAAGATGTTATTTTTTTATATATTTTTGTGGTTGTATTTTAGCAAG
>M01075:27:000000000-A4DAU:1:1101:9083:10608 1:N:0:43
AAAGTACACAGTTTGGGTTGCACATTTGATTACCGGATGCGATGGAAGGACCAATACCTGTCTCTGCATTAATACATGCTGCCACGTTAGTTGTATGTGGAATAATATTAGGTAGTTTTGTATTTTGATGTTTTGAATTTTGATTTAGCTATTTTTATAGTATAATTTGTTGAGCAGTTGGAATAATAGTGTTAATGAGTCTATGTGTTTTTTATCGGTATATAGCATTTAGTACAATATGTCAAATAAGTTTTTCATTTTTTTGTTGTCTTTGTTTAGATCTTTATCTAGGCTGTCTATTTTTTTGTTATCATATGTTTTACAAGGCATCATTGTTTATAGTAATAGGAATATGAATACATATATTTTTTGGTTTACAGGATTTAAGATGTTATTTTTTTATATATTTTTGTGGTTGTATTTTAGCAAG
>M01075:27:000000000-A4DAU:1:1101:15507:10624 1:N:0:43
AGAGTACACAGTTTGGATTGCACATTTGATTACCGGATGCGATGGAAGGACCAATACCTGTCTCTGCATTAATACATGCTGCTACGTTAGTTGTATGTGGAATAATATTAGGTAGTTTTGTATTTTGATGTTTTGAATTTTGATTTAGCTATTTTTATAGTATAATTTGTTGAGCAGTTGGAATAATAGTGTTAATGAGTCTATGTGTTTTTTATCGGTATATAGCATTTAGTACAATATGTCAAATAAGTTTTTCATTTTTTTGTTGTCTTTGTTTAGATCTTTATCTAGGCTGTCTATTTTTTTGTTATCATATGTTTTACAAGGCATCATTGTTTATAGTAATAGGAATATGAATACATATATTTTTTGGTTTACAGGATTTAAGATGTTATTTTTTTATATATTTTTGTGGTTGTATTTTAGCAAG
>M01075:27:000000000-A4DAU:1:1101:18766:10705 1:N:0:43
AGAGTACACAGTTTGGGTTACACATTTGATTACCGGATGCGATGGAAGGACCAATACCTGTCTCTGCATTAATACATGCTGCCACGTTAGTTGTATGTGGAATAATATTAGGTAGTTTTGTATTTTGATGTTTTGAATTTTGATTTAGCTATTTTTATAGTATAATTTGTTGAGCAGTTGGAATAATAGTGTTAATGAGTCTATGTGTTTTTTATCGGTATATAGCATTTAGTACAATATGTCAAATAAGTTTTTCATTTTTTTGTTGTCTTTGTTTAGATCTTTATCTAGGCTGTCTATTTTTTTGTTATCATATGTTTTACAAGGCATCATTGTTTATAGTAATAGGAATATGAATACATATATTTTTTGGTTTACAGGATTTAAGATGTTATTTTTTTATATATTTTTGTGGTTGTATTTTAGCAAG
>M01075:27:000000000-A4DAU:1:1101:5832:10731 1:N:0:43
AAAGTACACAGTTTGGATTACATATTTGATTACCGGATGCGATGGAAGGACCAATACCTGTCTCTGCATTAATACATGCTGCCACGTTAGTTGTATGTGGAATAATATTAGGTAGTTTTGTATTTTGATGTTTTGAATTTTGATTTAGCTATTTTTATAGTATAATTTGTTGAGCAGTTGGAATAATAGTGTTAATGAGTCTATGTGTTTTTTATCGGTATATAGCATTTAGTACAATATGTCAAATAAGTTTTTCATTTTTTTGTTGTCTTTGTTTAGATCTTTATCTAGGCTGTCTATTTGTTTGTTATCATATGTTTTACAAGGCATCATTGTTTATAGTAATAGGAATATGAATACATATATTTTTTGGTTTACAGGATTTAAGATGTTATTTTTTTATATATTTTTGTGGTTGTATTTTAGCAAG
>M01075:27:000000000-A4DAU:1:1101:21815:10763 1:N:0:43
AAAGTACACAGTTTGGATTACACATTTGATTACCGGATGCGATGGAGGGACCAATACCTGTCTCTGCATTAATACATGCTGCCACGTTAGTTGTATGTGGAATAATATTAGGTAGTTTTGTATTTTGATGTTTTGAATTTTGATTTAGCTATTTTTATAGTATAATTTGTTGAGCAGTTGGAATAATAGTGTTAATGAGTCTATGTGTTTTTTATCGGTATATAGCATTTAGTACAATATGTCAAATAAGTTTTTCATTTTTTTGTTGTCTTTGTTTAGATCTTTATCTAGGCTGTCTATTTTTTTGTTATCATATGTTTTACAAGGCATCATTGTTTATAGTAATAGGAATATGAATACATATATTTTTTGGTTTACAGGATTTAAGATGTTATTTTTTTATATATTTTTGTGGTTGTATTTTAGCAAG
>M01075:27:000000000-A4DAU:1:1101:21804:10780 1:N:0:43
AAAGTACACAGTTTGGATTACACATTTGATTACCGGATGCGATGGAGGGACCAATACCTGTCTCTGCATTAATACATGCTGCCACGTTAGTTGTATGTGGAATAATATTAGGTAGTTTTGTATTTTGATGTTTTGAATTTTGATTTAGCTATTTTTATAGTATAATTTGTTGAGCAGTTGGAATAATAGTGTTAATGAGTCTATGTGTTTTTTATCGGTATATAGCATTTAGTACAATATGTCAAATAAGTTTTTCATTTTTTTGTTGTCTTTGTTTAGATCTTTATCTAGGCTGTCTATTTTTTTGTTATCATATGTTTTACAAGGCATCATTGTTTATAGTAATAGGAATATGAATACATATATTTTTTGGTTTACAGGATTTAAGATGTTATTTTTTTATATATTTTTGTGGTTGTATTTTAGCAAG
>M01075:27:000000000-A4DAU:1:1101:25219:10916 1:N:0:43
AGAGTACACAGTTTGGATTACATATTTGATTACCGGATGCGATGGAAGGACCAATACCTGTCTCTGCATTAATACATGCTGCCACGTTAGTTGTATGTGGAATAATATTAGGTAGTTTTGTATTTTGATGTTTTGAATTTTGATTTAGCTATTTTTATAGTATAATTTGTTGAGCAGTTGGAATAATAGTGTTAATGAGTCTATGTGTTTTTTATCGGTATATAGCATTTAGTACAATATGTCAAATAAGTTTTTCATTTTTTTGTTGTCTTTGTTTAGATCTTTATCTAGGCTGTCTATTTTTTTGTTATCATATGTTTTACAAGGCATCATTGTTTATAGTAATAGGAATATGAATACATATATTTTTTGGTTTACAGGATTTAAGATGTTATTTTTTTATATATTTTTGTGGTTGTATCTTGGCAAG
>M01075:27:000000000-A4DAU:1:1101:24794:10947 1:N:0:43
AGAGTACACAGTTTGGATTGCACATTTGATTACCGGATGCGATGGAAGGACCAATACCTGTCTCTGCATTAATACATGCTGCCACGTTAGTTGTATGTGGAATAATATTAGGTAGTTTTGTATTTTGATGTTTTGAATTTTGATTTAGCTATTTTTATAGTATAATTTGTTGAGCAGTTGGAATAATAGTGTTAATGAGTCTATGTGTTTTTTATCGGTATATAGCATTTAGTACAATATGTCAAATAAGTTTTTCATTTTTTTGTTGTCTTTGTTTAGATCTTTATCTAGGCTGTCTATTTTTTTGTTATCATATGTTTTACAAGGCATCATTGTTTATAGTAATAGGAATATGAATACATATATTTTTTGGTTTACAGGATTTAAGATGTTATTTTTTTATATATTTTTGTGGTTGTATTTTAGCAAG
>M01075:27:000000000-A4DAU:1:1101:25407:10987 1:N:0:43
AAAGTACACAGTTTGGATTGCATATTTGATTACCGGATGCGATGGAAGGACCAATACCTGTCTCTGCATTAATACATGCTGCCACGTTAGTTGTATGTGGAATAATATTAGGTAGTTTTGTATTTTGATGTTTTGAATTTTGATTTAGCTATTTTTATAGTATAATTTGTTGAGCAGTTGGAATAATAGTGTTAATGAGTCTATGTGTTTTTTATCGGTATATAGCATGTAGTACAATATGTCAAATAAGTTTTTCATTTTTTTGTTGTCTTTGTTTAGATCTTTATCTAGGCTGTCTATTTTTTTGTTATCATATGTTTTACAAGGCATCATTGTTTATAGTAATAGGAATATGAATACATATATTTTTTGGTTTACAGGATTTAAGATGTTATTCTTTTATATATTTTTGTGGTTGTATTTTAGCAAG
>M01075:27:000000000-A4DAU:1:1101:16079:11020 1:N:0:43
AAAGTACACAGTTTGGGTTGCACATTTGATTACCGGATGCGATGGAAGGACCAATACCTGTCTCTGCATTAATACATGCTGCCACGTTAGTTGTATGTGGAATAATATTAGGTAGTTTTGTATTTTGATGTTTTGAATTTTGATTTAGCTATTTTTATAGTATAATTTGTTGAGCAGTTGGAATAATAGTGTTAATGAGTCTATGTGTTTTTTATCGGTATATAGCATTTAGTACAATATGTCAAATAAGTTTTTCATTTTTTTGTTGTCTTTGTTTAGATCTTTATCTAGGCTGTCTATTTTTTTGTTATCATATGTTTTACAAGGCATCATTGTTTATAGTAATAGGAATATGAATACATATATTTTTTGGTTTACAGGATTTAAGATGTTATTTTTTTATATATTTTTGTGGTTGTATTTTAGCAAG
>M01075:27:000000000-A4DAU:1:1101:14426:11084 1:N:0:43
AGAGTACACAGTTTGGACTGCACATTTGATTACCGGATGCGATGGGAGGACCAATACCTGTCTCTGCATTAATACATGCTGCCACGTTAGTTGTATGTGGAATAATATTAGGTAGTTTTGTATTTTGATGTTTTGAATTTTGATTTAGCTATTTTTATAGTATAATTTGTTGAGCAGTTGGAATAATAGTGTTAATGAGTCTATGTGTTTTTTATCGGTATATAGCATTTAGTACAATATGTCAAATAAGTTTTTCATTTTTTTGTTGTCTTTGTTTAGATCTTTATCTAGGCTGTCTATTTTTTTGTTATCATATGTTTTACAAGGCATCATTGTTTATAGTAATAGGAATATGAATACATATATTTTTTGGTTTACAGGATTTAAGATGTTATTTTTTTATATATTTTTGTGGTTGTATTTTAGCAAG
>M01075:27:000000000-A4DAU:1:1101:27416:11092 1:N:0:43
AAAGTACACAGTTTGGATTGCACATTTGATTACCGGATGCGATGGAAGGACCAATACCTGTCTCTGCATTAATACATGCTGCCACGTTAGTTGTATGTGGAATAATATTAGGTAGTTTTGTATTTTGATGTTTTGAATTTTGATTTAGCTATTTTTATAGTATAATTTGTTGAGCAGTTGGAATAATAGTGTTAATGAGTCTATGTGTTTTTTATCGGTATATAGCATTTAGTACAATATGTCAAATAAGTTTTTCATTTTTTTGTTGTCTTTGTTTAGATCTTTATCTAGGCTGTCTATTTTTTTGTTATCATATGTTTTACAAGGCATCATTGTTTATAGTAATAGGAATATGAATACATATATTTTTTGGTTTACAGGATTTAAGATGTTATTTTTTTATATATTTTTGTGGTTGTATTTTAGCAAG
>M01075:27:000000000-A4DAU:1:1101:27190:11101 1:N:0:43
AAAGTACACAGTTTGGGTTACACATTTGATTACCGGATGCGATGGAAGGACCAATACCTGTCTCTGCATTAATACATGCTGCCACGTTAGTTGTATGTGGAATAATATTAGGTAGTTTTGTATTTTGATGTTTTGAATTTTGATTTAGCTATTTTTATAGTATAATTTGTTGAGCAGTTGGAATAATAGTGTTAATGAGTCTATGTGTTTTTTATCGGTATATAGCATTTAGTACAATATGTCAAATAAGTTTTTCATTTTTTTGTTGTCTTTGTTTAGATCTTTATCTAGGCTGTCTATTTTTTTGTTATCATATGTTTTACAAGGCATCATTGTTTATAGTAATAGGAATATGAATACATATATTTTTTGGTTTACAGGATTTAAGATGTTATTTTTTTATATATTTTTGTGGTTGTATTTTAGCAAG
>M01075:27:000000000-A4DAU:1:1101:27406:11107 1:N:0:43
AAAGTACACAGTTTGGATTGCACATTTGATTACCGGATGCGATGGAAGGACCAATACCTGTCTCTGCATTAATACATGCTGCCACGTTAGTTGTATGTGGAATAATATTAGGTAGTTTTGTATTTTGATGTTTTGAATTTTGATTTAGCTATTTTTATAGTATAATTTGTTGAGCAGTTGGAATAATAGTGTTAATGAGTCTATGTGTTTTTTATCGGTATATAGCATTTAGTACAATATGTCAAATAAGTTTTTCATTTTTTTGTTGTCTTTGTTTAGATCTTTATCTAGGCTGTCTATTTTTTTGTTATCATATGTTTTACAAGGCATCATTGTTTATAGTAATAGGAATATGAATACATATATTTTTTGGTTTACAGGATTTAAGATGTTATTTTTTTATATATTTTTGTGGTTGTATTTTAGCAAG
>M01075:27:000000000-A4DAU:1:1101:11416:11114 1:N:0:43
AGAGTACACAGTTTGGATTACACATTTGATTACCGGATGCGATGGAAGGACCAATACCTGTCTCTGCATTAATACATGCTGCCACGTTAGTTGTATGTGGAATAATATTAGGTAGTTTTGTATTTTGATGTTTTGAATTTTGATTTAGCTATTTTTATAGTATAATTTGTTGAGCAGTTGGAATAATAGTGTTAATGAGTCTATGTGTTTTTTATCGGTATATAGCATTTAGTACAATATGTCAAATAAGTTTTTCATTTTTTTGTTGTCTTTGTTTAGATCTTTATCTAGGCTGTCTATTTTTTTGTTATCATATGTTTTACAAGGCATCATTGTTTATAGTAATAGGAATATGAATACATATATTTTTTGGTTTACAGGATTTAAGATGTTATTTTTTTATATATTTTTGTGGTTGTATTTTAGCAAG
>M01075:27:000000000-A4DAU:1:1101:12894:11194 1:N:0:43
AAAGTACACAGTTTGGGTTGCACATTTGATTACCGGATGCGATGGAAGGACCAATACCTGTCTCTGCATTAATACATGCTGCCACGTTAGTTGTATGTGGAATAATATTAGGTAGTTTTGTATTTTGATGTTTTGAATTTTGATTTAGCTATTTTTATAGTATAATTTGTTGAGCAGTTGGAATAATAGTGTTAATGAGTCTATGTGTTTTTTATCGGTATATAGCATTTAGTACAATATGTCAAATAAGTTTTTCATTTTTTTGTTGTCTTTGTTTAGATCTTTATCTAGGCTGTCTATTTTTTTGTTATCATATGTTTTACAAGGCATCATTGTTTATAGTAATAGGAATATGAATACATATATTTTTTGGTTTACAGGATTTAAGATGTTATTTTTTTATATATTTTTGTGGTTGTATTTTAGCAAG
>M01075:27:000000000-A4DAU:1:1101:27818:11204 1:N:0:43
AAAGTACACAGTTTGGATTGCACATTTGATTACCGGATGCGATGGAAGGACCAATACCTGTCTCTGCATTAATACATGCTGCCACGTTAGTTGTATGTGGAATAATATTAGGTAGTTTTGTATTTTGATGTTTTGAATTTTGATTTAGCTATTTTTATAGTATAATTTGTTGAGCAGTTGGAATAATAGTGTTAATGAGTCTATGTGTTTTTTATCGGTATATAGCATTTAGTACAATATGTCAAATAAGTTTTTCATTTTTTTGTTGTCTTTGTTTAGATCTTTATCTAGGCTGTCTATTTTTTTGTTATCATATGTTTTACAAGGCATCATTGTTTATAGTAATAGGAATATGAATACATATATTTTTTGGTTTACAGGATTTAAGATGTTATTTTTTTATATATTTTTGTGGTTGTATTTTAGCAAG
>M01075:27:000000000-A4DAU:1:1101:27835:11207 1:N:0:43
AAAGTACACAGTTTGGATTGCACATTTGATTACCGGATGCGATGGAAGGACCAATACCTGTCTCTGCATTAATACATGCTGCCACGTTAGTTGTATGTGGAATAATATTAGGTAGTTTTGTATTTTGATGTTTTGAATTTTGATTTAGCTATTTTTATAGTATAATTTGTTGAGCAGTTGGAATAATAGTGTTAATGAGTCTATGTGTTTTTTATCGGTATATAGCATTTAGTACAATATGTCAAATAAGTTTTTCATTTTTTTGTTGTCTTTGTTTAGATCTTTATCTAGGCTGTCTATTTTTTTGTTATCATATGTTTTACAAGGCATCATTGTTTATAGTAATAGGAATATGAATACATATATTTTTTGGTTTACAGGATTTAAGATGTTATTTTTTTATATATTTTTGTGGTTGTATTTTAGCAAG
>M01075:27:000000000-A4DAU:1:1101:12908:11207 1:N:0:43
AAAGTACACAGTTTGGGTTGCACATTTGATTACCGGATGCGATGGAAGGACCAATACCTGTCTCTGCATTAATACATGCTGCCACGTTAGTTGTATGTGGAATAATATTAGGTAGTTTTGTATTTTGATGTTTTGAATTTTGATTTAGCTATTTTTATAGTATAATTTGTTGAGCAGTTGGAATAATAGTGTTAATGAGTCTATGTGTTTTTTATCGGTATATAGCATTTAGTACAATATGTCAAATAAGTTTTTCATTTTTTTGTTGTCTTTGTTTAGATCTTTATCTAGGCTGTCTATTTTTTTGTTATCATATGTTTTACAAGGCATCATTGTTTATAGTAATAGGAATATGAATACATATATTTTTTGGTTTACAGGATTTAAGATGTTATTTTTTTATATATTTTTGTGGTTGTATTTTAGCAAG
>M01075:27:000000000-A4DAU:1:1101:18683:11374 1:N:0:43
AAAGTACACAGTTTGGATTGCACATTTGATTACCGGATGCGATGGAAGGACCAATACCTGTCTCTGCATTAATACATGCTGCCACGTTAGTTGTATGTGGAATAATATTAGGTAGTTTTGTATTTTGATGTTTTGAATTTTGATTTAGCTATTTTTATAGTATAATTTGTTGAGCAGTTGGAATAATAGTGTTAATGAGTCTATGTGTTTTTTATCGGTATATAGCATTTAGTACAATATGTCAAATAAGTTTTTCATTTTTTTGTTGTCTTTGTTTAGATCTTTATCTAGGCTGTCTATTTTTTTGTTATCATATGTTTTACAAGGCATCATTGTTTATAGTAATAGGAATATGAATACATATATTTTTTGGTTTACAGGATTTAAGATGTTATTTTTTTATATATTTTTGTGGTTGTATCTTAGCAAG
>M01075:27:000000000-A4DAU:1:1101:18697:11386 1:N:0:43
AAAGTACACAGTTTGGATTGCACATTTGATTACCGGATGCGATGGAAGGACCAATACCTGTCTCTGCATTAATACATGCTGCCACGTTAGTTGTATGTGGAATAATATTAGGTAGTTTTGTATTTTGATGTTTTGAATTTTGATTTAGCTATTTTTATAGTATAATTTGTTGAGCAGTTGGAATAATAGTGTTAATGAGTCTATGTGTTTTTTATCGGTATATAGCATTTAGTACAATATGTCAAATAAGTTTTTCATTTTTTTGTTGTCTTTGTTTAGATCTTTATCTAGGCTGTCTATTTTTTTGTTATCATATGTTTTACAAGGCATCATTGTTTATAGTAATAGGAATATGAATACATATATTTTTTGGTTTACAGGATTTAAGATGTTATTTTTTTATATATTTTTGTGGTTGTATCTTAGCAAG
>M01075:27:000000000-A4DAU:1:1101:15645:11417 1:N:0:43
AGAGTACACAGTTTGGATTACACATTTGATTACCGGATGCGATGGAAGGACCAATACCTGTCTCTGCATTAATACATGCTGCCACGTTAGTTGTATGTGGAATAATATTAGGTAGTTTTGTATTTTGATGTTTTGAATTTTGATTTAGCTATTTTTATAGTATAATTTGTTGAGCAGTTGGAATAATAGTGTTAATGAGTCTATGTGTTTTTTATCGGTATATAGCATTTAGTACAATATGTCAAATAAGTTTTTCATTTTTTTGTTGTCTTTGTTTAGATCTTTATCTAGGCTGTCTATTTTTTTGTTATCATATGTTTTACAAGGCATCATTGTTTATAGTAATAGGAATATGAATACATATATTTTTTGGTTTACAGGATTTAAGATGTTATTTTTTTATATATTTTTGTGGTTGTATTTTAGCAAG
>M01075:27:000000000-A4DAU:1:1101:4436:11494 1:N:0:43
AAAGTACACAGTTTGGATTACACATTTGATTACCGGATGCGATGGAAGGACCAATACCTGTCTCTGCATTAATACATGCTGCCACGTTAGTTGTATGTGGAATAATATTAGGTAGTTTTGTATTTTGATGTTTTGAATTTTGATTTAGCTATTTTTATAGTATAATTTGTTGAGCAGTTGGAATAATAGTGTTAATGAGTCTATGTGTTTTTTATCGGTATATAGCATTTAGTACAATATGTCAAATAAGTTTTTCATTTTTTTGTTGTCTTTGTTTAGATCTTTATCTAGGCTGTCTATTTTTTTGTTATCATATGTTTTACAAGGCATCATTGTTTATAGTAATAGGAATATGAATACATATATTTTTTGGTTTACAGGATTTAAGATGTTATTTTTTTATATATTTTTGTGGTTGTATCTTAGCAAG
>M01075:27:000000000-A4DAU:1:1101:26303:11532 1:N:0:43
AAAGTACACAGTTTGGATTACATATTTGATTACCGGATGCGATGGAAGGACCAATACCTGTCTCTGCATTAATATATGCTGCCACGTTAGTTGTATGTGGAATAATATTAGGTAGTTTTGTATTTTGATGTTTTGAATTTTGATTTAGCTATTTTTATAGTATAATTTGTTGAGCAGTTGGAATAATAGTGTTAATGAGTCTATGTGTTTTTTATCGGTATATAGCATTTAGTACAATATGTCAAATAAGTTTTTCATTTTTTTGTTGTCTTTGTTTAGATCTTTATCTAGGCTGTCTATTTTTTTGTTATCATATGTTTTACAAGGCATCATTGTTTATAGTAATAGGAATATGAATACATATATTTTTTGGTTTACAGGATTTAAGATGTTATTTTTTTATATATTTTTGTGGTTGTATTTTAGCAAG
>M01075:27:000000000-A4DAU:1:1101:24178:11550 1:N:0:43
AAAGTACACAGTTTGGGTTACACATTTGATTACCGGATGCGATGGAAGGACCAATACCTGTCTCTGCATTAATACATGCTGCCACGTTAGTTGTATGTGGAATAATATTAGGTAGTTTTGTATTTTGATGTTTTGAATTTTGATTTAGCTATTTTTATAGTATAATTTGTTGAGCAGTTGGAATAATAGTGTTAATGAGTCTATGTGTTTTTTATCGGTATATAGCATTTAGTACAATATGTCAAATAAGTTTTTCATTTTTTTGTTGTCTTTGTTTAGATCTTTATCTAGGCTGTCTATTTTTTTGTTATCATATGTTTTACAAGGCATCATTGTTTATAGTAATAGGAATATGAATACATATATTTTTTGGTTTACAGGATTTAAGATGTTATTTTTTTATATATTTTTGTGGTTGTATTTTAGCAAG
>M01075:27:000000000-A4DAU:1:1101:12038:11618 1:N:0:43
AAAGTACACAGTTTGGATTACACATTTGATTACCGGATGCGATGGAAGGACCAATACCTGTCCCTGCATTAATACATGCTGCCACGTTAGTTGTATGTGGAATAATATTAGGTAGTTTTGTATTTTGATGTTTTGAATTTTGATTTAGCTATTTTTATAGTATAATTTGTTGAGCAGTTGGAATAATAGTGTTAATGAGTCTATGTGTTTTTTATCGGTATATAGCATTTAGTACAATATGTCAAATAAGTTTTTCATTTTTTTGTTGTCTTTGTTTAGATCTTTATCTAGGCTGTCTATTTTTTTGTTATCATATGTTTTACAAGGCATCATTGTTTATAGTAATAGGAATATGAATACATATATTTTTTGGTTTACAGGATTTAAGATGTTATTTTTTTATATATTTTTGTGGTTGTATTTTAGCAAG
>M01075:27:000000000-A4DAU:1:1101:4063:11635 1:N:0:43
AGAGTACACAGTTTGGATTGCACATTTGATTACCGGATGCGATGGAAGGACCAATACCTGTCTCTGCATTAATACATGCTGCCACGTTAGTTGTATGTGGAATAATATTAGGTAGTTTTGTATTTTGATGTTTTGAATTTTGATTTAGCTATTTTTATAGTATAATTTGTTGAGCAGTTGGAATAATAGTGTTAATGAGTCTATGTGTTTTTTATCGGTATATAGCATTTAGTACAATATGTCAAATAAGTTTTTCATTTTTTTGTTGTCTTTGTTTAGATCTTTATCTAGGCTGTCTATTTTTTTGTTATCATATGTTTTACAAGGCATCATTGTTTATAGTAATAGGAATATGAATACATATATTTTTTGGTTTACAGGATTTAAGATGTTATTTTTTTATATATTTTTGTGGTTGTATTTTAGCAAG
>M01075:27:000000000-A4DAU:1:1101:12054:11635 1:N:0:43
AAAGTACACAGTTTGGATTACACATTTGATTACCGGATGCGATGGAAGGACCAATACCTGTCCCTGCATTAATACATGCTGCCACGTTAGTTGTATGTGGAATAATATTAGGTAGTTTTGTATTTTGATGTTTTGAATTTTGATTTAGCTATTTTTATAGTATAATTTGTTGAGCAGTTGGAATAATAGTGTTAATGAGTCTATGTGTTTTTTATCGGTATATAGCATTTAGTACAATATGTCAAATAAGTTTTTCATTTTTTTGTTGTCTTTGTTTAGATCTTTATCTAGGCTGTCTATTTTTTTGTTATCATATGTTTTACAAGGCATCATTGTTTATAGTAATAGGAATATGAATACATATATTTTTTGGTTTACAGGATTTAAGATGTTATTTTTTTATATATTTTTGTGGTTGTATTTTAGCAAG
>M01075:27:000000000-A4DAU:1:1101:27693:11656 1:N:0:43
AGAGTACACAGTTTGGGTTACACATTTGATTACCGGATGCGATGGAAGGACCAATACCTGTCTCTGCATTAATACATGCTGCCACGTTAGTTGTATGTGGAATAATATTAGGTAGTTTTGTATTTTGATGTTTTGAATTTTGATTTAGCTATTTTTATAGTATAATTTGTTGAGCAGTTGGAATAATAGTGTTAATGAGTCTATGTGTTTTTTATCGGTATATAGCATTTAGTACAATATGTCAAATAAGTTTTTCATTTTTTTGTTGTCTTTGTTTAGATCTTTATCTAGGCTGTCTATTTTTTTGTTATCATATGTTTTACAAGGCATCATTGTTTATAGTAATAGGAATATGAATACATATATTTTTTGGTTTACAGGATTTAAGATGTTATTTTTTTATATATTTTTGTGGTTGTATCTTGGCAAG
>M01075:27:000000000-A4DAU:1:1101:13555:11666 1:N:0:43
AGAGTACACAGTTTGGATTACACATTTGATTACCGGATGCGATGGAAGGACCAATACCTGTCTCTGCATTAATACATGCTGCCACGTTAGTTGTATGTGGAATAATATTAGGTAGTTTTGTATTTTGATGTTTTGAATTTTGATTTAGCTATTTTTATAGTATAATTTGTTGAGCAGTTGGAATAATAGTGTTAATGAGTCTATGTGTTTTTTATCGGTATATAGCATTTAGTACAATATGTCAAATAAGTTTTTCATTTTTTTGTTGTCTTTGTTTAGATCTTTATCTAGGCTGTCTATTTTTTTGTTATCATATGTTTTACAAGGCATCATTGTTTATAGTAATAGGAATATGAATACATATATTTTTTGGTTTACAGGATTTAAGATGTTATTTTTTTATATATTTTTGTGGTTGTATTTTAGCAAA
>M01075:27:000000000-A4DAU:1:1101:13569:11680 1:N:0:43
AGAGTACACAGTTTGGATTACACATTTGATTACCGGATGCGATGGAAGGACCAATACCTGTCTCTGCATTAATACATGCTGCCACGTTAGTTGTATGTGGAATAATATTAGGTAGTTTTGTATTTTGATGTTTTGAATTTTGATTTAGCTATTTTTATAGTATAATTTGTTGAGCAGTTGGAATAATAGTGTTAATGAGTCTATGTGTTTTTTATCGGTATATAGCATTTAGTACAATATGTCAAATAAGTTTTTCATTTTTTTGTTGTCTTTGTTTAGATCTTTATCTAGGCTGTCTATTTTTTTGTTATCATATGTTTTACAAGGCATCATTGTTTATAGTAATAGGAATATGAATACATATATTTTTTGGTTTACAGGATTTAAGATGTTATTTTTTTATATATTTTTGTGGTTGTATTTTAGCAAA
>M01075:27:000000000-A4DAU:1:1101:20169:11682 1:N:0:43
AAAGTACACAGTTTGGGTTGCACATTTGATTACCGGATGCGATGGAAGGACCAATACCTGTCTCTGCATTAATACATGCTGCCACGTTAGTTGTATGTGGAATAATATTAGGTAGTTTTGTATTTTGATGTTTTGAATTTTGATTTAGCTATTTTTATAGTATAATTTGTTGAGCAGTTGGAATAATAGTGTTAATGAGTCTATGTGTTTTTTATACGGTATATAGCATTTAGTACAATATGTCAAATAAGTTTTTCATTTTTTTGTTGTCTTTGTTTAGATCTTTATCTAGGCTGTCTATTTTTTTGTTATCATATGTTTTACAAGGCATCATTGTTTATAGTAATAGGAATATGAATACATATATTTTTTGGTTTACAGGATTTAAGATGTTATTTTTTATATATTTTTGTGGTTGTATTTTAGCAAG
>M01075:27:000000000-A4DAU:1:1101:23429:11730 1:N:0:43
AAAGTACACAGTTTGGATTACATATTTGATTACCGGATGCGATGGAAGGACCAATACCTGTCTCTGCATTAATACATGCTGCCACGTTAGTTGTATGTGGAATAATATTAGGTAGTTTTGTATTTTGATGTTTTGAATTTTGATTTAGCTATTTTTATAGTATAATTTGTTGAGCAGTTGGAATAATAGTGTTAATGAGTCTATGTGTTTTTTATCGGTATATAGCATTTAGTACAATATGTCAAATAAGTTTTTCATTTTTTTGTTGTCTTTGTTTAGATCTTTATCTAGGCTGTCTATTTTTTTGTTATCATATGTTTTACAAGGCATCATTGTTTATAGTAATAGGAATATGAATACATATATTTTTTGGTTTACAGGATTTAAGATGTTATTTTTTTATATATTTTTGTGGTTGTATTTTAGCAAG
>M01075:27:000000000-A4DAU:1:1101:6767:11785 1:N:0:43
AGAGTACACAGTTTGGATTGCACATTTGATTACCGGATGCGATGGAAGGACCAATACCTGTCTCCGCATTAATACATGCTGCCACGTTAGTTGTATGTGGAATAATATTAGGTAGTTTTGTATTTTGATGTTTTGAATTTTGATTTAGCTATTTTTATAGTATAATTTGTTGAGCAGTTGGAATAATAGTGTTAATGAGTCTATGTGTTTTTTATCGGTATATAGCATTTAGTACAATATGTCAAATAAGTTTTTCATTTTTTTGTTGTCTTTGTTTAGATCTTTATCTAGGCTGTCTATTTTTTTGTTATCATATGTTTTACAAGGCATCATTGTTTATAGTAATAGGAATATGAATACATATATTTTTTGGTTTACAGGATTTAAGATGTTATTTTTTTATATATTTTTGTGGTTGTATTTTAGCAAG
>M01075:27:000000000-A4DAU:1:1101:17253:11823 1:N:0:43
AGAGTACACAGTTTGGATTGCATATTTGATTACCGGATGCGGTGGAAGGACCAATACCTGTCTCTGCATTAATACATGCTGCCACGTTAGTTGTATGTGGAATAATATTAGGTAGTTTTGTATTTTGATGTTTTGAATTTTGATTTAGCTATTTTTATAGTATAATTTGTTGAGCAGTTGGAATAATAGTGTTAATGAGTCTATGTGTTTTTTATACGGTATATAGCATTTAGTACAATATGTCAAATAAGTTTTTCATTTTTTTGTTGTCTTTGTTTAGATCTTTATCTAGGCTGTCTATTTTTTGTTATCGTATGTTTTACAAGGCATCATTGTTTATAGTAATAGGAATATGAATACATATATTTTTTGGTTTACAGGATTTAAGATGTTATTTTTTTATATATTTTTGTGGTTGTATTTTAGCAAG
>M01075:27:000000000-A4DAU:1:1101:25975:11885 1:N:0:43
AAAGTACACAGTTTGGGTTACACATTTGATTACCGGATGCGATGGAAGGACCAATACCTGTCTCTGCATTAATACATGCTGCCACGTTAGTTGTATGTGGAATAATATTAGGTAGTTTTGTATTTTGATGTTTTGAATTTTGATTTAGCTATTTTTATAGTATAATTTGTTGAGCAGTTGGAATAATAGTGTTAATGAGTCTATGTGTTTTTTATCGGTATATAGCATTTAGTACAATATGTCAAATAAGTTTTTCATTTTTTTGTTGTCTTTGTTTAGATCTTTATCTAGGCTGTCTATTTTTTTGTTATCATATGTTTTACAAGGCATCATTGTTTATAGTAATAGGGATATGAATACATATATTTTTTGGTTTACAGGATTTAAGATGTTATTTTTTTATATATTTTTGTGGTTGTATTTTGGCAAG
>M01075:27:000000000-A4DAU:1:1101:26374:11977 1:N:0:43
AGAGTACACAGTTTGGGTTGCACATTTGATTACCGGATGCGATGGAAGGACCAATACCTGTCTCTGCATTAATACATGCTGCCACGTTAGTTGTATGTGGAATGATATTAGGTAGTTTTGTATTTTGATGTTTTGAATTTTGATTTAGCTATTTTTATAGTATAATTTGTTGAGCAGTTGGAATAATAGTGTTAATGAGTCTATGTGTTTTTTATCGGTATATAGCATTTAGTACAATATGTCAAATAAGTTTTTCATTTTTTTGTTGTCTTTGTTTAGATCTTTATCTAGGCTGTCTATTTTTTTGTTATCATATGTTTTACAAGGCATCATTGTTTATAGTAATAGGAATATGAATACATATATTTTTTGGTTTACAGGATTTAAGATGTTATTTTTTTATATATTTTTGTGGTTGTATTTTAGCAAG
>M01075:27:000000000-A4DAU:1:1101:8843:12059 1:N:0:43
AAAGTACACAGTTTGGGTTACACATTTGATTACCGGATGCGATGGAAGGACCAATACCTGTCTCTGCATTAATACATGCTGCCACGTTAGTTGTATGTGGAATAATATTAGGTAGTTTTGTATTTTGATGTTTTGAATTTTGATTTAGCTATTTTTATAGTATAATTTGTTGAGCAGTTGGAATAATAGTGTTAATGAGTCTATGTGTTTTTTATCGGTATATAGCATTTAGTACAATATGTCAAATAAGTTTTTCATTTTTTTGTTGTCTTTGTTTAGATCTTTATCTAGGCTGTCTATTTTTTTGTTATCATATGTTTTACAAGGCATCATTGTTTATAGTAATAGGAATATGAATACATATATTTTTTGGTTTACAGGATTTAAGATGTTATTTTTTTATATATTTTTGTGGTTGTATTTTAGCAAG
>M01075:27:000000000-A4DAU:1:1101:24381:12075 1:N:0:43
AAAGTACACAGTTTGGATTGCACATTTGATTACCGGATGCGATGGAAGGACCAATACCTGTCTCTGCATTAATACATGCTGCCACGTTAGTTGTATGTGGAATAATATTAGGTAGTTTTGTATTTTGATGTTTTGAATTTTGATTTAGCTATTTTTATAGTATAATTTGTTGAGCAGTTGGAATAATAGTGTTAATGAGTCTATGTGTTTTTTATCGGTATATAGCATTTAGTACAATATGTCAAATAAGTTTTTCATTTTTTTGTTGTCTTTGTTTAGATCTTTATCTAGGCTGTCTATTTTTTTGTTATCATATGTTTTACAAGGCATCATTGTTTATAGTAATAGGAGTATGAATACATATATTTTTTGGTTTACAGGATTTAAGATGTTATTTTTTCATATATTTTTGTGGTTGTATTTTAGCAAG
>M01075:27:000000000-A4DAU:1:1101:17117:12111 1:N:0:43
AGAGTACACAGTTTGGATTACACATTTGATTACCGGATGCGATGGAAGGACCAATACCTGTCTCTGCATTAATACATGCTGCCACGTTAGTTGTATGTGGAATAATATTAGGTAGTTTTGTATTTTGATGTTTTGAATTTTGATTTAGCTATTTTTATAGTATAATTTGTTGAGCAGTTGGAATAATAGTGTTAATGAGTCTATGTGTTTTTTATCGGTATATAGCATTTAGTACAATATGTCAAATAAGTTTTTCATTTTTTTGTTGTCTTTGTTTAGATCTTTATCTAGGCTGTCTATTTTTTTGTTATCATATGTTTTACAAGGCATCATTGTTTATAGTAATAGGAATATGAATACATATATTTTTTGGTTTACAGGATTTAAGATGTTATTTTTTTATATATTTTTGTGGTTGTATTTTAGCAAG
>M01075:27:000000000-A4DAU:1:1101:2851:12115 1:N:0:43
AGAGTACACAGTTTGGATTACACATTTGATTACCGGATGCGATGGAAGGACCAATACCTGTCTCTGCATTAATACATGCTGCCACGTTAGTTGTATGTGGAATAATATTAGGTAGTTTCGTATTTTGATGTTTTGAATTTTGATTTAGCTATTTTTATAGTATAATTTGTTGAGCAGTTGGAATAATAGTGTTAATGAGTCTATGTGTTTTTTATCGGTATATAGCATTTAGTACAATATGTCAAATAAGTTTTTCATTTTTTTGTTGTCTTTGTTTAGATCTTTATCTAGGCTGTCTATTTTTTTGTTATCATATGTTTTACAAGGCATCATTGTTTATAGTAATAGGAATATGAATACATATATTTTTTGGTTTACAGGATTTAAGATGTTATTTTTTTATATATTTTTGTGGTTGTATTTTAGCAAG
>M01075:27:000000000-A4DAU:1:1101:11958:12130 1:N:0:43
AAAGTACACAGTTTGGATTACACATTTGATTACCGGATGCGATGGAAGGACCAATACCTGTCTCTGCATTAATACATGCTGCCACGTTAGTTGTATGTGGAATAATATTAGGTAGTTTTGTATTTTGATGTTTTGAATTTTGATTTAGCTATTTTTATAGTATAATTTGTTGAGCAGTTGGAATAATAGTGTTAATGAGTCTATGTGTTTTTTATCGGTATATAGCATTTAGTACAATATGTCAAATAAGTTTTTCATTTTTTTGTTGTCTTTGTTTAGATCTTTATCTAGGCTGTCTATTTTTTTGTTATCATATGTTTTACAAGGCATCATTGTTTATAGTAATAGGAATATGAATACATATATTTTTTGGTTTACAGGATTTAAGATGTTATTTTTTTATATATTTTTGTGGTTGTATTTTGGCAAG
>M01075:27:000000000-A4DAU:1:1101:2862:12132 1:N:0:43
AGAGTACACAGTTTGGATTACACATTTGATTACCGGATGCGATGGAAGGACCAATACCTGTCTCTGCATTAATACATGCTGCCACGTTAGTTGTATGTGGAATAATATTAGGTAGTTTCGTATTTTGATGTTTTGAATTTTGATTTAGCTATTTTTATAGTATAATTTGTTGAGCAGTTGGAATAATAGTGTTAATGAGTCTATGTGTTTTTTATCGGTATATAGCATTTAGTACAATATGTCAAATAAGTTTTTCATTTTTTTGTTGTCTTTGTTTAGATCTTTATCTAGGCTGTCTATTTTTTTGTTATCATATGTTTTACAAGGCATCATTGTTTATAGTAATAGGAATATGAATACATATATTTTTTGGTTTACAGGATTTAAGATGTTATTTTTTTATATATTTTTGTGGTTGTATTTTAGCAAG
>M01075:27:000000000-A4DAU:1:1101:11949:12241 1:N:0:43
AAAGTACACAGTTTGGGTTGCACATTTGATTACCGGATGCGATGGAGGGACCAATACCTGTCTCTGCATTAATACATGCTGCCACGTTAGTTGTATGTGGAATAATATTAGGTAGTTTTGTATTTTGATGTTTTGAATTTTGATTTAGCTATTTTTATAGTATAATTTGTTGAGCAGTTGGAATAATAGTGTTAATGAGTCTATGTGTTTTTTATCGGTATATAGCATTTAGTACAATATGTCAAATAAGTTTTTCATTTTTTTGTTGTCTTTGTTTAGATCTTTATCTAGGCTGTCTATTTTTTTGTTATCATATGTTTTACAAGGCATCATTGTTTATAGTAATAGGAATATGAATACATATATTTTTTGGTTTACAGGATTTAAGATGTTATTTTTTTATATATTTTTGTGGTTGTATTTTAGCAAG
>M01075:27:000000000-A4DAU:1:1101:18601:12288 1:N:0:43
AGAGTACACAGTTTGGATTGCACATTTGATTACCGGATGCGATGGAAGGACCAATACCTGTCTCTGCATTAATACATGCTGCCACGTTAGTTGTATGTGGAATAATATTAGGTAGTTTTGTATTTTGATGTTTTGAATTTTGATTTAGCTATTTTTATAGTATAATTTGTTGAGCAGTTGGAATAATAGTGTTAATGAGTCTATGTGTTTTTTATCGGTATATAGCATTTAGTACAATATGTCAAATAAGTTTTTCATTTTTTTGTTGTCTTTGTTTAGATCTTTATCTAGGCTGTCTATTTTTTTGTTATCATATGTTTTACAAGGCATCATTGTTTATAGTAATAGGAATATGAATACATATATTTTTTGGTTTACAGGATTTAAGATGTTATTTTTTTATATATTTTTGTGGTTGTATTTTAGCAAG
>M01075:27:000000000-A4DAU:1:1101:15490:12369 1:N:0:43
AAAGTACACAGTTTGGGTTACACATTTGATTACCGGATGCGATGGAAGGACCAATACCTGTCTCTGCATTAATACATGCTGCCACGTTAGTTGTATGTGGAATAATATTAGGTAGTTTTGTATTTTGATGTTTTGAATTTTGATTTAGCTATTTTTATAGTATAATTTGTTGAGCAGTTGGAATAATAGTGTTAATGAGTCTATGTGTTTTTTATCGGTATATAGCATTTAGTACAATATGTCAAATAAGTTTTTCATTTTTTTGTTGTCTTTGTTTAGATCTTTATCTAGGCTGTCTATTTTTTTGTTATCATATGTTTTACAAGGCATCATTGTTTATAGTAATAGGAATATGAATACATATATTTTTTGGTTTACAGGATTTAAGATGTTATTTTTTTATATATTTTTGTGGTTGTATTTTAGCAAG
>M01075:27:000000000-A4DAU:1:1101:20346:12519 1:N:0:43
AGAGTACACAGTTTGGATTACACATTTGATTACCGGATGCGATGGAAGGACCAATACCTGTCTCTGCATTAATACATGCTGCCACGTTAGTTGTATGTGGAATAATATTAGGTAGTTTTGTATTTTGATGTTTTGAATTTTGATTTAGCTATTTTTATAGTATAATTTGTTGAGCAGTTGGAATAATAGTGTTAATGAGTCTATGTGTTTTTTATCGGTATATAGCATTTAGTACAATATGTCAAATAAGTTTTTCATTTTTTTGTTGTCTTTGTTTAGATCTTTATCTAGGCTGTCTATTTTTTTGTTATCATATGTTTTACAAGGCATCATTGTTTATAGTAATAGGAATATGAATACATATATTTTTTGGTTTACAGGATTTAAGATGTTATTTTTTTATATATTTTTGTGGTTGTATTTTAGCAAG
>M01075:27:000000000-A4DAU:1:1101:26913:12536 1:N:0:43
AGAGTACACAGTTTGGATTACACATTTGATTACCGGATGCGATGGAAGGACCAATACCTGTCTCTGCATTAATACATGCTGCCACGTTAGTTGTATGTGGAATAATATTAGGTAGTTTTGTATTTTGATGTTTTGAATTTTGATTTAGCTATTTTTATAGTATAATTTGTTGAGCAGTTGGAATAATAGTGTTAATGAGTCTATGTGTTTTTTATCGGTATATAGCATTTAGTACAATATGTCAAATAAGTTTTTCATTTTTTTGTTGTCTTTGTTTAGATCTTTATCTAGGCTGTCTATTTTTTTGTTATCATATGTTTTACAAGGCATCATTGTTTATAGTAATAGGAATATGAATACATATATTTTTTGGTTTACAGGATTTAAGATGTTATTTTTTTATATATTTTTGTGGTTGTATTTTAGCAAG
>M01075:27:000000000-A4DAU:1:1101:24113:12595 1:N:0:43
AGAGTACACAGTTTGGATTACACATTTGATTACCGGATGCGATGGAAGGACCAATACCTGTCTCTGCATTAATACATGCTGCCACGTTAGTTGTATGTGGAATAATATTAGGTAGTTTTGTATTTTGATGTTTTGAATTTTGATTTAGCTATTTTTATAGTATAATTTGTTGAGCAGTTGGAATAATAGTGTTAATGAGTCTATGTGTTTTTTATCGGTATATAGCATTTAGTACAATATGTCAAATAAGTTTTTCATTTTTTTGTTGTCTTTGTTTAGATCTTTATCTAGGCTGTCTATTTTTTTGTTATCATATGTTTTATAAGGCATCATTGTTTATAGTAATAGGAATATGAATACATATATTTTTTGGTTTACAGGATTTAAGATGTTATTTTTTTATATATTTTTGTGGTTGTATTTTAGCAAG
>M01075:27:000000000-A4DAU:1:1101:28748:12669 1:N:0:43
AAAGTGCACAGTTTGGGTTACACATTTGATTACCGGATGCGATGGAAGGACCAATACCTGTCTCTGCATTAATACATGCTGCCACGTTAGTTGTATGTGGAATAATATTAGGTAGTTTTGTATTTTGATGTTTTGAATTTTGATTTAGCTATTTTTATAGTATAATTTGTTGAGCAGTTGGGATAATAGTGTTAATGAGTCTATGTGTTTTTTATCGGTATATAGCATTTAGTACAATATGTCAAATAAGTTTTTCATTTTTTTGTTGTCTTTGTTTAGATCTTTATCTAGGCTGTCTATTTTTTTGTTATCATATGTTTTACAAGGCATCATTGTTTATAGTAATAGGAATATGAATACATATATTTTTTGGTTTACAGGATTTAAGATGTTATTTTTTTATATATTTTTGTGGTTGTATTTTGGCAAG
>M01075:27:000000000-A4DAU:1:1101:6463:12756 1:N:0:43
AGAGTACACAGTTTGGACTACACATTTGATTACCGGATGCGATGGAAGGACCAATACCTGTCTCTGCATTAATACATGCTGCCACGTTAGTTGTATGTGGAATAATATTAGGTAGTTTTGTATTTTGATGTTTTGAATTTTGATTTAGCTATTTTTATAGTATAATTTGTTGAGCAGTTGGAATGATAGTGTTAATGAGTCTATGTGTTTTTTATACGGTATATAGCATTTAGTACAATATGTCAAATAAGTTTTTCATTTTTTTGTTGTCTTTGTTTAGATCTTTATCTAGGCTGTCTATTTTTTGTTATCATATGTTTTACAAGGCATCATTGTTTATAGTAATAGGAATATGAATACATATATTTTTTGGTTTACAGGATTTAAGATGTTATTTTTTTATATATTTTTGTGGTTGTATTTTAGCAAG
>M01075:27:000000000-A4DAU:1:1101:6475:12770 1:N:0:43
AGAGTACACAGTTTGGACTACACATTTGATTACCGGATGCGATGGAAGGACCAATACCTGTCTCTGCATTAATACATGCTGCCACGTTAGTTGTATGTGGAATAATATTAGGTAGTTTTGTATTTTGATGTTTTGAATTTTGATTTAGCTATTTTTATAGTATAATTTGTTGAGCAGTTGGAATGATAGTGTTAATGAGTCTATGTGTTTTTTATACGGTATATAGCATTTAGTACAATATGTCAAATAAGTTTTTCATTTTTTTGTTGTCTTTGTTTAGATCTTTATCTAGGCTGTCTATTTTTTGTTATCATATGTTTTACAAGGCATCATTGTTTATAGTAATAGGAATATGAATACATATATTTTTTGGTTTACAGGATTTAAGATGTTATTTTTTTATATATTTTTGTGGTTGTATTTTAGCAAG
>M01075:27:000000000-A4DAU:1:1101:20110:12772 1:N:0:43
AAAGTACACAGTTTGGATTGCACATTTGATTACCGGATGCGATGGAAGGACCAATACCTGTCTCTGCATTAATACATGCTGCCACGTTAGTTGTATGTGGAATAATATTAGGTAGTTTTGTATTTTGATGTTTTGAATTTTGATTTAGCTATTTTTATAGTATAATTTGTTGAGCAGTTGGAATAATAGTGTTAATGAGTCTATGTGTTTTTTATCGGTATATAGCATTTAGTACAATATGTCAAATAAGTTTTTCATTTTTTTGTTGTCTTTGTTTAGATCTTTATCTAGGCTGTCTATTTTTTTGTTATCATATGTTCTACAAGGCATCATTGTTTATAGTAATAGGAATATGAATACATATATTTTTTGGTTTACAGGATTTAAGATGTTATTTTTTTATATATTTTTGTGGTTGTATCTTGGCAAG
>M01075:27:000000000-A4DAU:1:1101:27107:12827 1:N:0:43
AAAGTACACAGTTTGGATTACATATTTGATTACCGGATGCGATGGAAGGACCAATACCTGTCTCTGCATTAATACATGCTGCCACGTTAGTTGTATGTGGAATAATATTAGGTAGTTTTGTATTTTGATGTTTTGAATTTTGATTTAGCTATTTTTATAGCATAATTTGTTGAGCAGTTGGAATAATAGTGTTAATGAGTCCATGTGTTTTTTATCGGTATATAGCATTTAGTACAATATGTCAAATAAGTTTTTCATTTTTTTGTTGTCTTTGTTTAGATCTTTATCTAGGCTGTCTATTTTTTTGTTATCATATGTTTTACAAGGCATCATTGTTTATAGTAATAGGAATATGAATACATATATTTCTTGGTTTACAGGATTTAAGATGTTATTTTTTTATATATTTTTGTGGTTGTATTTTAGCAAG
>M01075:27:000000000-A4DAU:1:1101:9793:12836 1:N:0:43
AAAGTACACAGTTTGGATTACATATTTGATTACCGGATGCGATGGAAGGACCAATACCTGTCTCTGCATTAATACATGCTGCCACGTTAGTTGTATGTGGAATAATATTAGGTAGTTTTGTATTTTGATGTTTTGAATTTTGATTTAGCTATTTTTATAGTATAATTTGTTGAGCAGTTGGAATAATAGTGTTAATGAGTCTATGTGTTTTTTATCGGTATATAGCATTTAGTACAATATGTCAAATAAGTTTTTCATTTTTTTGTTGTCTTTGTTTAGATCTTTATCTAGGCTGTCTATTTTTTTGTTATCATATGTTTTACAAGGCATCATTGTTTATAGTAATAGGAATATGAATACATATATTTTTTGGTTTACAGGATTTAAGATGTTATTTTTTTATATATTTTTGTGGTTGTATTTTAGCAAG
>M01075:27:000000000-A4DAU:1:1101:19282:12864 1:N:0:43
AAAGTACACAGTTTGGATTACATATTTGATTACCGGATGCGATGGAAGGACCAATACCTGTCTCTGCATTAATACATGCTGCCACGTTAGTTGTATGTGGAATAATATTAGGTAGTTTTGTATTTTGATGTTTTGAATTTTGATTTAGCTATTTTTATAGTATAATTTGTTGAGCAGTTGGAATAATAGTGTTAATGAGTCTATGTGTTTTTTATCGGTATATAGCATTTAGTACAATATGTCAAATAAGTTTTTCATTTTTTTGTTGTCTTTGTTTAGATCTTTATCTAGGCTGTCTATTTTTTTGTTATCATATGTTTTACAAGGCATCATTGTTTATAGTAATAGGAATATGAATACATATATTTTTTGGTTTACAGGATTTAAGATGTTATTTTTTTATATATTTTTGTGGTTGTATTTTAGCAAG
>M01075:27:000000000-A4DAU:1:1101:25881:12919 1:N:0:43
AGAGTACACAGTTTGGATTACATATTTGATTACCGGATGCGATGGAAGGACCAATACCTGTCTCTGCATTAATACATGCTGCCACGTTAGTTGTATGTGGAATAATATTAGGTAGTTTTGTATTTTGATGTTTTGAATTTTGATTTAGCTATTTTTATAGTATAATTTGTTGAGCAGTTGGAATAATAGTGTTAATGAGTCTATGTGTTTTTTATCGGTATATAGCATTTAGTACAATATGTCAAATAAGTTTTTCATTTTTTTGTTGTCTTTGTTTAGATCTTTATCTAGGCTGTCTATTTTTTTGTTATCATATGTTTTACAAGGCATCATTGTTTATAGTAATAGGAATATGAATACATATATTTTTTGGTTTACAGGATTTAAGATGTTATTTTTTTATATATTTTTGTGGTTGTATTTTAGCAAG
>M01075:27:000000000-A4DAU:1:1101:21036:12922 1:N:0:43
AAAGTACACAGTTTGGGTTGCACATTTGATTACCGGATGCGATGGAAGGACCAATACCTGTCTCTGCATTAATACATGCTGCCACGTTAGTTGTATGTGGAATAATATTAGGTAGTTTTGTATTTTGATGTTTTGAATTTTGATTTAGTTATTTTTATAGTATAATTTGTTGAGCAGTTGGAATAATAGTGTTAATGAGTCTATGTGTTTTTTATCGGTATATAGCATTTAGTACAATATGTCAAATAAGTTTTTCATTTTTTTGTTGTCTTTGTTTAGATCTTTATCTAGGCTGTCTATTTTTTTGTTATCATATGTTTTACAAGGCATCATTGTTTATAGTAATAGGAATATGAATACATATATTTTTTGGTTTACAGGATTTAAGATGTTATTTTTTTATATATTTTTGTGGTTGTATTTTAGCAAG
>M01075:27:000000000-A4DAU:1:1101:8642:12946 1:N:0:43
AAAGTACACAGTTTGGATTACACATTTGATTACCGGATGCGATGGAAGGACCAATACCTGTCTCTGCATTAATACATGCTGCCACGTTAGTTGTATGTGGAATAATATTAGGTAGTTTTGTATTTTGATGTTTTGAATTTTGATTTAGCTATTTTTATAGTATAATTTGTTGAGCAGTTGGAATAATAGTGTTAATGAGTCTATGTGTTTTTTATCGGTATATAGCATTTAGTACAATATGTCAAATAAGTTTTTCATTTTTTTGTTGTCTTTGTTTAGATCTTTATCTAGGCTGTCTATTTTTTTGTTATCATATGTTTTACAAGGCATCATTGTTTATAGTAATAGGAATATGAATACATATATTTTTTGGTTTACAGGATTTAAGATGTTATTTTTTTATATATTTTTGTGGTTGTATTTTAGCAAG
>M01075:27:000000000-A4DAU:1:1101:29019:12946 1:N:0:43
AAAGTACACAGTTTGGGTTACACATTTGATTACCGGATGCGATGGAAGGACCAATACCTGTCTCTGCATTAATACATGCTGCCACGTTAGTTGTATGTGGAATAATATTAGGTAGTTTTGTATTTTGATGTTTTGAATTTTGATTTAGCTATTTTTATAGTATAATTTGTTGAGCAGTTGGAATAATAGTGTTAATGAGTCTATGTGTTTTTTATCGGTATATAGCATTTAGTACAATATGTCAAATAAGTTTTTCATTTTTTTGTTGTCTTTGTTTAGATCTTTATCTAGGCTGTCTATTTTTTCGTTATCATATGTTTTACAAGGCATCATTGTTTATAGTAATAGGAATATGAATACATATATTTTTTGGTTTACAGGATTTAAGATGTTATTTTTTTATATATTTTTGTGGTTGTATTTTAGCAAG
>M01075:27:000000000-A4DAU:1:1101:17810:12991 1:N:0:43
AAAGTACACAGTTTGGATTACACATTTGATTACCGGATGCGATGGAAGGACCAATACCTGTCTCTGCATTAATACATGCTGCCACGTTAGTTGTATGTGGAATAATATTAGGTAGTTTTGTATTTTGATGTTTTGAATTTTGATTTAGCTATTTTTATAGTATAATTTGTTGAGCAGTTGGAATAATAGTGTTAATGAGTCTATGTGTTTTTTATCGGTATATAGCATTTAGTACAATATGTCAAATAAGTTTTTCATTTTTTTGTTGTCTTTGTTTAGATCTTTATCTAGGCTGTCTATTTTTTTGTTATCATATGTTTTACAAGGCATCATTGTTTATAGTAATAGGAATATGAATACATATATTTTTTGGTTTACAGGATTTAAGATGTTATTTTTTTATATATTTTTGTGGTTGTATTTTAGCAAG
>M01075:27:000000000-A4DAU:1:1101:24424:12998 1:N:0:43
AAAGTACACAGTTTGGATTGCACATTTGATTACCGGATGCGATGGAAGGACCAATACCTGTCTCTGCATTAATACATGCTGCCACGTTAGTTGTATGTGGAATAATATTAGGTAGTTTTGTATTTTGATGTTTTGAATTTTGATTTAGCTATTTTTATAGTATAATTTGTTGAGCAGTTGGAATAATAGTGTTAATGAGTCTATGTGTTTTTTATCGGTATATAGCATTTAGTACAATATGTCAAATAAGTTTTTCATTTTTTTGTTGTCTTTGTTTAGATCTTTATCTAGGCTGTCTATTTTTTTGTTATCATATGTTTTACAAGGCATCATTGTTTATAGTAATAGGAATATGAATACATATATTTTTTGGTTTACAGGATTTAAGATGTTATTTTTTTATATATTTTTGTGGTTGTATTTTAGCAAG
>M01075:27:000000000-A4DAU:1:1101:14940:13003 1:N:0:43
AAAGTACACAGTTTGGGTTACACATTTGATTACCGGATGCGATGGAAGGACCAATACCTGTCTCTGCATTAATACATGCTGCCACGTTAGTTGTATGTGGAATAATATTAGGTAGTTTTGTATTTTGATGTTTTGAATTTTGATTTAGCTATTTTTATAGTATAATTTGTTGAGCAGTTGGAATAATAGTGTTGATGAGTCTATGTGTTTTTTATCGGTATATAGCATTTAGTACAATATGTCAAATAAGTTTTTCATTTTTTTGTTGTCTTTGTTTAGATCTTTATCTAGGCTGTCTATTTTTTTGCTATCATATGTTTTACAAGGCATCATTGTTTATAGTAATAGGAATATGAATACATATATTTTTTGGTTTACAGGATTTAAGATGTTATTTTTTTATATATTTTTGTGGTTGTATCTTGGCAAG
>M01075:27:000000000-A4DAU:1:1101:28741:13078 1:N:0:43
AAGTACACAGTTTGGGTTACACATTTGATTACCGGATGCGATGGAAGGACCAATACCTGTCTCTGCATTAATACATGCTGCCACGTTAGTTGTATGTGGAATAATATTAGGTAGTTTTGTATTTTGATGTTTTGAATTTTGATTTAGCTATTTTTATAGTATAATTTGTTGAGCAGTTGGAATAATAGTGTTAATGAGTCTATGTGTTTTTTATACGGTATATAGCATTTAGTACAATATGTCAAATAAGTTTTTCATTTTTTTGTTGTCTTTGTTTAGATCTTTATCTAGGCTGTCTATTTTTTTGTTATCATATGTTTTACAAGGCATCATTGTTTATAGTAATAGGAATATGAATACATATATTTTTTGGTTTACAGGATTTAAGATGTTATTTTTTTATATATTTTTGTGGTTGTATTTTAGCAAG
>M01075:27:000000000-A4DAU:1:1101:19826:13121 1:N:0:43
AGAGTACACAGTTTGGATTACACATTTGATTACCGGATGCGATGGAAGGACCAATACCTGTCTCTGCATTAATACATGCTGCCACGTTAGTTGTATGTGGAATAATATTAGGTAGTTTTGTATTTTGATGTTTTGAATTTTGATTTAGCTATTTTTATAGTATAATTTGTTGAGCAGTTGGAATAATAGTGTTAATGAGTCTATGTGTTTTTTATCGGTATATAGCATTTAGTACAATATGTCAAATAAGTTTTTCATTTTTTTGTTGTCTTTGTTTAGATCTTTATCTAGGCTGTCTATTTTTTTGTTATCATATGTTTTACAAGGCATCATTGTTTATAGTAATAGGAATATGAATACATATATTTTTTGGTTTACAGGATTTAAGATGTTATTTTTTTATATATTTTTGTGGTTGTATTTTAGCAAG
>M01075:27:000000000-A4DAU:1:1101:6085:13126 1:N:0:43
AAAGTACACAGTTTGGGCTGCACATTTGATTACCGGATGCGATGGAAGGACCAATACCTGTCTCTGCATTAATACATGCTGCCACATTAGTTGTATGTGGAATAATATTAGGTAGTTTTGTATTTTGATGTTTTGAATTTTGATTTAGCTATTTTTATAGTATAATTTGTTGAGCAGTTGGAATAATAGTGTTAATGAGTCTATGTGTTTTTTATACGGTATATAGCATTTAGTACAATATGTCAAATAAGTTTTTCATTTTTTGTTGTCTCTGTTTAGATCTTTATCTAGGCTGTCTATTTTTTTGTTATCATATGTTTTACAAGGCATCATTGTTTATAGTAATAGGAATATGAATACATATATTTTTTGGTTTACAGGATTTAAGATGTTATTTTTTTATATATTTTTGTGGTTGTATTTTAGCAAG
>M01075:27:000000000-A4DAU:1:1101:5949:13139 1:N:0:43
AGAGTACACAGTTTGGATTACACATTTGATTACCGGATGCGATGGAAGGACCATACCTGTCTCTGCATTAATACATGCTGCCACGTTAGTTGTATGTGGAATAATATTAGGTAGTTTTGTATTTTGATGTTTTGAATTTTGATTTAGCTATTTTTATAGTATAATTTGTTGAGCAGTTGGAATAATAGTGTTAATGAGTCTATGTGTTTTTTATACGGTATATAGCATTTAGTACAATATGTCAAATAAGTTTTTCATTTTTTTGTTGTCTTTGTTTAGATCTTTATCTAGGCTGTCTATTTTTTTGTTATCATATGTTTTACAAGGCATCATTGTTTATAGTAATAGGAATATGAATACATATATTTTTTGGTTTACAGGATTTAAGATGTTATTTTTTTATATATTTTTGTGGTTGTATTTTAGCAAG
>M01075:27:000000000-A4DAU:1:1101:16661:13178 1:N:0:43
AGAGTACACAGTTTGGATTACACATTTGATTACCGGATGCGATGGAAGGACCAATACCTGTCTCTGCATTAATACATGCTGCCACGTTAGTTGTATGTGGAATAATATTAGGTAGTTTTGTATTTTGATGTTTTGAATTTTGATTTAGCTATTTTTATAGTATAATTTGTTGAGCAGTTGGAATAATAGTGTTAATGAGTCTATGTGTTTTTTATACGGTATATAGCATTTAGTACAATATGTCAAATAAGTTTTTCATTTTTTTGTTGTCTTTGTTTAGATCTTTATCTAGGCTGTCTATTTTTTTGTTATCATATGTTTTACAAGGCATCATTGTTTATAGTAATAGGAATATGAATACATATATTTTTGGTTTACAGGATTTAAGATGTTATTTTTTTATATATTTTTGTGGTTGTATTTTAGCAAG
>M01075:27:000000000-A4DAU:1:1101:19244:13233 1:N:0:43
AGAGTACACAGTTTGGATTGCACATTTGATTACCGGATGCGATGGAAGGACCAATACCTGTCTCTGCATTAATACATGCTGCCACGTTAGTTGTATGTGGAATAATATTAGGTAGTTTTGTATTTTGATGTTTTGAATTTTGATTTAGCTATTTTTATAGTATAATTTGTTGAGCAGTTGGAATAATAGTGTTAATGAGTCTATGTGTTTTTTATCGGTATATAGCATTTAGTACAATATGTCAAATAAGTTTTTCATTTTTTTGTTGTCTTTGTTTAGATCTTTATCTAGGCTGTCTATTTTTTTGTTATCATATGTTTTACAAGGCATCATTGTTTATAGTAATAGGAATATGAATACATATATTTTTTGGTTTACAGGATTTAAGATGTTATTTTTTTATATATTTTTGTGGTTGTATTTTAGCAAG
>M01075:27:000000000-A4DAU:1:1101:21400:13236 1:N:0:43
AAAGTACACAGTTTGGATTACACATTTGATTACCGGATGCGATGGAAGGACCAATACCTGTCTCTGCATTAATACATGCTGCCACGTTAGTTGTATGTGGAATAATATTAGGTGGTTTTGTATTTTGATGTTTTGAATTTTGATTTAGCTATTTTTATAGTATAATTTGTTGAGCAGTTGGAATAATAGTGTTAATGAGTCTATGTGTTTTTTATCGGTATATAGCATTTAGTACAATATGTCAAATAAGTTTTTCATTTTTTTGTTGTCTTTGTTTAGATCTTTATCTAGGCTGTCTATTTTTTTGTTATCATATGTTTTACAAGGCATCATTGTTTATAGTAATAGGAATATGAATACATATATTTTTTGGTTTACAGGATTTAAGATGTTATTTTTTTATATATTTTTGTGGTTGTATTTTAGCAAG
>M01075:27:000000000-A4DAU:1:1101:19257:13248 1:N:0:43
AGAGTACACAGTTTGGATTGCACATTTGATTACCGGATGCGATGGAAGGACCAATACCTGTCTCTGCATTAATACATGCTGCCACGTTAGTTGTATGTGGAATAATATTAGGTAGTTTTGTATTTTGATGTTTTGAATTTTGATTTAGCTATTTTTATAGTATAATTTGTTGAGCAGTTGGAATAATAGTGTTAATGAGTCTATGTGTTTTTTATCGGTATATAGCATTTAGTACAATATGTCAAATAAGTTTTTCATTTTTTTGTTGTCTTTGTTTAGATCTTTATCTAGGCTGTCTATTTTTTTGTTATCATATGTTTTACAAGGCATCATTGTTTATAGTAATAGGAATATGAATACATATATTTTTTGGTTTACAGGATTTAAGATGTTATTTTTTTATATATTTTTGTGGTTGTATTTTAGCAAG
>M01075:27:000000000-A4DAU:1:1101:5072:13377 1:N:0:43
AAAGTACACAGTTTGGATTACACATTTGATTACCGGATGCGATGGAAGGACCAATACCTGTCTCTGCATTAATACATGCTGCCACGTTAGTTGTATGTGGAATAATATTAGGTAGTTTTGTATTTTGATGTTTTGAATTTTGATTTAGCTATTTTTATAGTATAATTTGTTGAGCAGTTGGAATAATAGTGTTAATGAGTCTATGTGTTTTTTATCGGTATATAGCATTTAGTACAATATGTCAAATAAGTTTTTCATTTTTTTGTTGTCTTTGTTTAGATCTTTATCTAGGCTGTCTATTTTTTTGTTATCATATGTTTTACAAGGCATCATTGTTTATAGTAATAGGAATATGAATACATATATTTTTTGGTTTACAGGATTTAAGATGTTATTTTTTTATATATTTTTGTGGTTGTATTTTAGCAAG
>M01075:27:000000000-A4DAU:1:1101:25705:13418 1:N:0:43
AAAGTACACAGTTTGGGTTACACATTTGATTACCGGATGCGATGGAAGGACCAATACCTGTCTCTGCATTAATACATGCTGCCACGTTAGTTGTATGTGGAATAATATTAGGTAGTTTTGTATTTTGATGTTTTGAATTTTGATTTAGCTATTTTTATAGTATAATTTGTTGAGCAGTTGGAATAATAGTGTTAATGAGTCTATGTGTTTTTTATCGGTATATAGCATTTAGTACAATATGTCAAATAAGTTTTTCATTTTTTTGTTGTCTTTGTTTAGATCTTTATCTAGGCTGTCTATTTTTTTGTTATCATATGTTTTACAAGGCATCATTGTTTATAGTAATAGGAATATGAATACATATATTTTTTGGTTTACAGGATTTAAGATGTTATTTTTTTATATATTTTTGTGGTTGTATTTTAGCAAG
>M01075:27:000000000-A4DAU:1:1101:12807:13422 1:N:0:43
AGAGTACACAGTTTGGATTGCACATTTGATTACCGGATGCGATGGAAGGACCAATACCTGTCTCTGCATTAATACATGCTGCCACGTTAGTTGTATGTGGAATAATATTAGGTAGTTTTGTATTTTGATGTTTTGAATTTTGATTTAGCTATTTTTATAGTATAATTTGTTGAGCAGTTGGAATAATAGTGTTAATGAGTCTATGTGTTTTTTATCGGTATATAGCATTTAGTACAATATGTCAAATAAGTTTTTCATTTTTTTGTTGTCTTTGTTTAGATCTTTATCTAGGCTGTCTATTTTTTTGTTATCATATGTTTTACAAGGCATCATTGTTTATAGTAATAGGAATATGAATACATATATTTTTTGGTTTACAGGATTTAAGATGTTATTTTTTTATATATTTTTGTGGTTGTATTTTAGCAAG
>M01075:27:000000000-A4DAU:1:1101:25709:13435 1:N:0:43
AAAGTACACAGTTTGGGTTACACATTTGATTACCGGATGCGATGGAAGGACCAATACCTGTCTCTGCATTAATACATGCTGCCACGTTAGTTGTATGTGGAATAATATTAGGTAGTTTTGTATTTTGATGTTTTGAATTTTGATTTAGCTATTTTTATAGTATAATTTGTTGAGCAGTTGGAATAATAGTGTTAATGAGTCTATGTGTTTTTTATCGGTATATAGCATTTAGTACAATATGTCAAATAAGTTTTTCATTTTTTTGTTGTCTTTGTTTAGATCTTTATCTAGGCTGTCTATTTTTTTGTTATCATATGTTTTACAAGGCATCATTGTTTATAGTAATAGGAATATGAATACATATATTTTTTGGTTTACAGGATTTAAGATGTTATTTTTTTATATATTTTTGTGGTTGTATTTTAGCAAG
>M01075:27:000000000-A4DAU:1:1101:12879:13521 1:N:0:43
AGAGTACACAGTTTGGGTTACACATTTGATTACCGGATGCGATGGAAGGACCAATACCTGTCTCTGCATTAATACATGCTGCCACGTTAGTTGTATGTGGAATAATATTAGGTAGTTTTGTATTTTGATGTTTTGAATTTTGATTTAGCTATTTTTATAGTATAATTTGTTGAGCAGTTGGAATAATAGTGTTAATGAGTCTATGTGTTTTTTATCGGTATATAGCATTTAGTACAATATGTCAAATAAGTTTTTCATTTTTTTGTTGTCTTTGTTTAGATCTTTATCTAGGCTGTCTATTTTTTTGTTATCATATGTTTTACAAGGCATCATTGTTTATAGTAATAGGAATATGAATACATATATTTTTTGGTTTACAGGATTTAAGATGTTATTTTTTTATATATTTTTGTGGTTGTATTTTAGCAAG
>M01075:27:000000000-A4DAU:1:1101:27072:13709 1:N:0:43
AAAGTACACAGTTTGGGTTACACATTTGATTACCGGATGCGATGGAAGGACCAATACCTGTCTCTGCATTAATACATGCTGCCACGTTAGTTGTATGTGGAATAATATTAGGTAGTTTTGTATTTTGATGTTTTGAATTTTGATTTAGCTATTTTTATAGTATAATTTGTTGAGCAGTTGGAATAATAGTGTTAATGAGTCTATGTGTTTTTTATCGGTATATAGCATTTAGTACAATATGTCAAATAAGTTTTTCATTTTTTTGTTGTCTTTGTTTAGATCTTTATCTAGGCTGTCTATTTTTTCGTTATCATATGTTTTACAAGGCATCATTGTTTATAGTAATAGGAATATGAGTACATATATTTTTTGGTTTACAGGATTTAAGATGTTATTTTTTTATATATTTTTGTGGTTGTATTTTAGCAAG
>M01075:27:000000000-A4DAU:1:1101:4579:13709 1:N:0:43
AAAGTACACAGTTTGGATTGCACATTTGATTACCGGATGCGATGGAAGGACCAATACCTGTCTCTGCATTAATACATGCTGCCACGTTAGTTGTATGTGGAATAATATTAGGTAGTTTTGTATTTTGATGTTTTGAATTTTGATTTAGCTATTTTTATAGTATAATTTGTTGAGCAGTTGGAATAATAGTGTTAATGAGTCTATGTGTTTTTTATCGGTATATAGCATTTAGTACAATATGTCAAATAAGTTTTTCATTTTTTTGTTGTCTTTGTTTAGATCTTTATCTAGGCTGTCTATTTTTTTGTTATCATATGTTTTACAAGGCATCATTGTTTATAGTAATAGGAATATGAATACATATATTTTTTGGTTTACAGGATTTAAGATGTTATTTTTTTATATATTTTTGTGGTTGTATTTTGGCAAG
>M01075:27:000000000-A4DAU:1:1101:18587:13743 1:N:0:43
AGAGTACACAGTTTGGGTTGCACATTTGATTACCGGATGCGATGGAAGGACCAATGCCTGTCTCTGCATTAATACATGCTGCCACGTTAGTTGTATGTGGAATAATATTAGGTAGTTTTGTATTTTGATGTTTTGAATTTTGATTTAGCTATTTTTATAGTATAATTTGTTGAGCAGTTGGAATAATAGTGTTAATGAGTCTATGTGTTTTTTATCGGTATATAGCATTTAGTACAATATGTCAAATAAGTTTTTCATTTTTTTGTTGTCTTTGTTTAGATCTTTATCTAGGCTGTCTATTTTTTTGTTATCATATGTTTTACAAGGCATCATTGTTTATAGTAATAGGAATATGAATACATATATTTTTTGGTTTACAGGATTTAAGATGTTATTTTTTTATATATTTTTGTGGTTGTATTTTAGCAAG
>M01075:27:000000000-A4DAU:1:1101:14264:13753 1:N:0:43
AAAGTACACAGTTTGGATTACACATTTGATTACCGGATGCGATGGAAGGACCAATACCTGTCTCTGCATTAATACGTGCTGCCACGTTAGTTGTATGTGGAATAATATTAGGTAGTTTTGTATTTTGATGTCTTGAATTTTGATTTAGCTATTTTTATAGTATAATTTGTTGAGCAGTTGGAATAATAGTGTTAGTGAGTCTATGTGTTTTTTATCGGTATATAGCATTTAGTACGATATGTCAAATAAGTTTTTCATTTTTTTGTTGTCTTTGTTTAGATCTTTATCTAGGCTGTCTATTTTTTTGTTATCATATGTTTTACAAGGCATCATTGTTTATAGTAATAGGAATATGAATACATATATTTTTTGGTTTACAGGATTTAAGATGTTATTTTTTTATATATTTTTGTGGTTGTATTTTAGCAAG
>M01075:27:000000000-A4DAU:1:1101:9975:13762 1:N:0:43
AAAGTACACAGTTTGGGTTGCACATTTGATTACCGGATGCGATGGAAGGACCAATACCTGTCTCTGCATTAATACATGCTGCCACGTTAGTTGTATGTGGAATAATATTAGGTAGTTTTGTATTTTGATGTTTTGAATTTTGATTTAGCTATTTTTATAGTATAATTTGTTGAGCAGTTGGAATAATAGTGTTAATGAGTCTATGTGTTTTTTATCGGTATATAGCATTTAGTACAATATGTCAAATAAGTTTTTCATTTTTTTGTTGTCTTTGTTTAGATCTTTATCTAGGCTGTCTATTTTTTTGTTATCATATGTTTTACAAGGCATCATTGTTTATAGTAATAGGAATATGAATACATATATTTTTTGGTTTACAGGATTTAAGATGTTATTTTTTTATATATTTTTGTGGTTGTATTTTAGCAAG
>M01075:27:000000000-A4DAU:1:1101:15050:13785 1:N:0:43
AGAGTACACAGTTTGGATTACACATTTGATTACCGGATGCGATGGAAGGACCAATACCTGTCTCTGCATTAGTACATGCTGCCACGTTAGTTGTATGTGGAATAATATTAGGTAGTTTTGTATTTTGATGTTTTGAATTTTGATTTAGCTATTTTTATAGTATAATTTGTTGAGCAGTTGGAATAATAGTGTTAATGAGTCTATGTGTTTTTTATCGGTATATAGCATTTAGTACAATATGTCAAATAAGTTTTTCATTTTTTTGTTGTCTTTGTTTAGATCTTTATCTAGGCTGTCTATTTTTTTGTTATCATATGTTTTACAAGGCATCATTGTGTATAGTAATAGGAATATGAATACATATATTTTTTGGTTTACAGGATTTAAGATGTTATTTTTTTATGTATTTTTGTGGTTGTATTTTAGCAAG
>M01075:27:000000000-A4DAU:1:1101:27188:13790 1:N:0:43
AGAGTACACAGTTTGGATTACACATTTGATTACCGGATGCGATGGAAGGACCAATACCTGTCTCTGCATTAATACATGCTGCCACGTTAGTTGTATGTGGAATAATATTAGGTAGTTTTGTATTTTGATGTTTTGAATTTTGATTTAGCTATTTTTATAGTATAATTTGTTGAGCAGTTGGAATAATAGTGTTAATGAGTCTATGTGTTTTTTATCGGTATATAGCATTTAGTACAATATGTCAAATAAGTTTTTCATTTTTTTGTTGTCTTTGTTTAGATCTTTATCTAGGCTGTCTATTTTTTTGTTATCATATGTTTTACAAGGCATCATTGTTTATAGTAATAGGAATATGAATACATATATTTTTTGGTTTACAGGATTTAAGATGTTATTTTTTTATATATTTTTGTGGTTGTATTTTAGCAAG
>M01075:27:000000000-A4DAU:1:1101:4851:13796 1:N:0:43
AGAGTACACAGTTTGGATTGCACATTTGATTACCGGATGCGATGGAAGGACCAATACCTGTCTCTGCATTAATACATGCTGCCACGTTAGTTGTATGTGGAATAATATTAGGTAGTTTTGTATTTTGATGTTTTGAATTTTGATTTAGCTATTTTTATAGTATAATTTGTTGAGCAGTTGGAATAATAGTGTTAATGAGTCTATGTGTTTTTTATCGGTATATAGCATTTAGTACAATATGTCAAATAAGTTTTTCATTTTTTTGTTGTCTTTGTTTAGATCTTTATCTAGGCTGTCTATTTTTTTGTTATCATATGTTTTACAAGGCATCATTGTTTATAGTAATAGGAATATGAATACATATATTTTTTGGTTTACAGGATTTAAGATGTTATTTTTTTATATATTTTTGTGGTTGTATTTTAGCAAG
>M01075:27:000000000-A4DAU:1:1101:15538:13813 1:N:0:43
AGAGTACGCAGTTTGGATTGCACATTTGATTACCGGATGCGATGGAAGGACCAATACCTGTCTCTGCATTAATACATGCTGCCACGTTAGTTGTATGTGGAATAATATTAGGTAGTTTTGTATTTTGATGTTTTGAATTTTGATTTAGCTATTTTTATAGTATAATTTGTTGAGCAGTTGGAATAATAGTGTTAATGAGTCTATGTGTTTTTTATCGGTATATAGCATTTAGTACAATATGTCAAATAAGTTTTTCATTTTTTCGTTGTCTTTGTTTAGATCTTTATCTAGGCTGTCTATTTTTTTGTTATCATATGCTTTACAAGGCATCATTGTTTATAGTAATAGGAATATGAATACATATATTTTTTGGTTTACAGGATTTAAGATGTTATTTTTTTATATATTTTTGTGGTTGTATTTTAGCAAG
>M01075:27:000000000-A4DAU:1:1101:27633:13859 1:N:0:43
AAAGTACACAGTTTGGATTACATATTTGATTACCGGATGCGATGGAAGGACCAATACCTGTCTCTGCATTAATACATGCTGCCACGTTAGTTGTATGTGGAATAATATTAGGTAGTTTTGTATTTTGATGTTTTGAATTTTGATTTAGCTATTTTTATAGTATAATTTGTTGAGCAGTTGGAATAATAGTGTTAATGAGTCTATGTGTTTTTTATCGGTATATAGCATTTAGTACAATATGTCAAATAAGTTTTTCATTTTTTTGTTGTCTTTGTTTAGATCTTTATCTAGGCTGTCTATTTTTTTGTTATCATATGTTTTACAAGGCATCATTGTTTATAGTAATAGGAATATGAATACATATATTTTTTGGTTTACAGGATTTAAGATGTTATTTTTTTATATATTTTTGTGGTTGTATTTTAGCAAG
>M01075:27:000000000-A4DAU:1:1101:26463:13923 1:N:0:43
AAAGTACACAGTTTGGATTACACATTTGATTACCGGATGCGATGGAAGGACCAATACCTGTCTCTGCATTAATACATGCTGCCACGTTAGTTGTATGTGGAATAATATTAGGTAGTTTTGTATTTTGATGTTTTGAATTTTGATTTAGCTATTTTTATAGTATAATTTGTTGAGCAGTTGGAATAATAGTGTTAATGAGTCTATGTGTTTTTTATCGGTATATAGCATTTAGTACAATATGTCAAATAAGTTTTTCATTTTTTTGTTGTCTTTGTTTAGATCTTTATCTAGGCTGTCTATTTTTTTGTTATCATATGTTTTACAAGGCATCATTGTTTATAGTAATAGGAATATGAATACATATATTTTTTGGTTTACAGGATTTAAGATGTTATTTTTTTATATATTTTTGTGGTTGTATTTTAGCAAG
>M01075:27:000000000-A4DAU:1:1101:10548:13976 1:N:0:43
AGAGTACACAGTTTGGATTACACATTTGATTACCGGATGCGATGGAAGGACCAATACCTGTCTCTGCATTAATACATGCTGCCACGTTAGTTGTATGTGGAATAATATTAGGTAGTTTTGTATTTTGATGTTTTGAATTTTGATTTAGCTATTTTTACAGTATAATTTGTTGAGCAGTTGGAATAATAGTGTTAATGAGTCTATGTGTTTTTTATCGGTATATAGCATTTAGTACAATATGTCAAATAAGTTTTTCATTTTTTTGTTGTCTTTGTTTAGATCTTTATCTAGGCTGTCTATTTTTTTGTTATCATATGTTTTACAAGGCATCATTGTTTATAGTAATAGGAATATGAATACATATATTTTTTGGTTTACAGGATTTAAGATGTTATTTTTTTATATATTTTTGTGGTTGTATTTTAGCAAG
>M01075:27:000000000-A4DAU:1:1101:10531:13984 1:N:0:43
AGAGTACACAGTTTGGATTACACATTTGATTACCGGATGCGATGGAAGGACCAATACCTGTCTCTGCATTAATACATGCTGCCACGTTAGTTGTATGTGGAATAATATTAGGTAGTTTTGTATTTTGATGTTTTGAATTTTGATTTAGCTATTTTTACAGTATAATTTGTTGAGCAGTTGGAATAATAGTGTTAATGAGTCTATGTGTTTTTTATCGGTATATAGCATTTAGTACAATATGTCAAATAAGTTTTTCATTTTTTTGTTGTCTTTGTTTAGATCTTTATCTAGGCTGTCTATTTTTTTGTTATCATATGTTTTACAAGGCATCATTGTTTATAGTAATAGGAATATGAATACATATATTTTTTGGTTTACAGGATTTAAGATGTTATTTTTTTATATATTTTTGTGGTTGTATTTTAGCAAG
>M01075:27:000000000-A4DAU:1:1101:7114:14033 1:N:0:43
AAAGTACACAGTTTGGATTACATATTTGATTACCGGATGCGATGGAAGGACCAATACCTGTCTCTGCATTAATACATGCTGCCACGTTAGTTGTATGTGGAATAATATTAGGTAGTTTTGTATTTTGATGTTTTGAATTTTGATTTAGCTATTTTTATAGTATAATTTGTTGAGCAGTTGGAATAATAGTGTTAATGAGTCTATGTGTTTTTTATCGGTATATAGCATTTAGTACAATATGTCAAATAAGTTTTTCATTTTTTTGTTGTCTTTGTTTAGATCTTTATCTAGGCTGTCTATTTTTTTGTTATCATATGTTTTACAAGGCATCATTGTTTATAGTAATAGGAATATGAATACATATATTTTTTGGTTTACAGGATTTAAGATGTTATTTTTTTATATATTTTTGTGGTTGTATTTTAGCAAG
>M01075:27:000000000-A4DAU:1:1101:3205:14316 1:N:0:43
AAAGTACACAGTTTGGATTGCACATTTGATTACCGGATGCGATGGAAGGACCAATACCTGTCTCTGCATTAATACATGCTGCCACGTTAGTTGTATGTGGAATAATATTAGGTAGTTTTGTATTTTGATGTTTTGAATTTTGATTTAGCTATTTTTATAGTATAATTTGTTGAGCAGTTGGAATAATAGTGTTAATGAGTCTATGTGTTTTTTATCGGTATATAGCATTTAGTACAATATGTCAAATAAGTTTTTCATTTTTTTGTTGTCTTTGTTTAGATCTTTATCTAGGCTGTCTATTTTTTTGTTATCATATGTTTTACAAGGCATCATTGTTTATAGTAATAGGAATATGAATACATATATTTTTTGGTTTACAGGATTTAAGATGTTATTTTTTTATATATTTTTGTGGTTGTATTTTAGCAAG
>M01075:27:000000000-A4DAU:1:1101:5861:14334 1:N:0:43
AAAGTACACAGTTTGGATTGCACATTTGATTACCGGATGCGATGGAAGGACCAATACCTGTCTCTGCATTAATACATGCTGCCACGTTAGTTGTATGTGGAATAATATTAGGTAGTTTTGTATTTTGATGTTTTGAATTTTGATTTAGCTATTTTTATAGTATAATTTGTTGAGCAGTTGGAATAATAGTGTTAATGAGTCTATGTGTTTTTTGTCGGTATATAGCATTTAGTACAATATGTCAAATAAGTTTTTCATTTTTTTGTTGTCTTTGTTTAGATCTTTATCTAGGCTGTCTATTTTTTTGTTATCATATGTTTTACAAGGCATCATTGTTTATAGTAATAGGAATATGAATACATATATTTTTTGGTTTACAGGATTTAAGATGTTATTTTTTTATATATTTTTGTGGTTGTATTTTAGCAAG
>M01075:27:000000000-A4DAU:1:1101:9251:14395 1:N:0:43
AGAGTACACAGTTTGGATTACACATTTGATTACCGGATGCGATGGAAGGACCAATACCTGTCTCTGCATTAATACATGCTGCCACGTTAGTTGTATGTGGAATAATATTAGGTAGTTTTGTATTTTGATGTTTTGAATTTTGATTTAGCTATTTTTATAGTATAATTCGTTGAGCAGTTGGAATAATAGTGTTAATGAGTCTATGTGTTTTTTATCGGTATATAGCATTTAGTACAATATGTCAAATAAGTTTTTCATTTTTTTGTTGTCTTTGTTTAGATCTTTATCTAGGCTGTCTATTTTTTTGTTATCATATGTTTTACAAGGCATCATTGTTTATAGTAATAGGAATATGAATACATATATTTTTTGGTTTACAGGATTTAAGATGTTATTTTTTTATATATTTTTGTGGTTGTATTTTAGCAAG
>M01075:27:000000000-A4DAU:1:1101:8425:14402 1:N:0:43
AAAGTACACAGTTTGGGTTGCACATTTGATTACCGGATGCGATGGAAGGACCAATACCTGTCTCTGCATTAATACATGCTGCCACGTTAGTTGTATGTGGAATAATATTAGGTAGTTTTGTATTTTGATGCTTTGAATTTTGATTTAGCTATTTTTATAGTATAATTTGTTGAGCAGTTGGAATAATAGTGTTAATGAGTCTATGTGTTTTTTATCGGTATATAGCATTTAGTACAATATGTCAAATAAGTTTTTCATTTTTTTGTTGTCTTTGTTTAGATCTTTATCTAGGCTGTCTATTTTTTTGTTATCATATGTTTTACAAGGCATCATTGTTTATAGTAATAGGAATATGAATACATATATTTTTTGGTTTACAGGATTTAAGATGTTATTTTTTTATATATTTTTGTGGTTGTATTTTAGCAAG
>M01075:27:000000000-A4DAU:1:1101:28022:14462 1:N:0:43
AGAGTACACAGTTTGGACTACACATTTGATTACCGGATGCGATGGAAGGACCAATACCTGTCTCTGCATTAATACATGCTGCCACGTTAGTTGTATGTGGAATAATATTAGGTAGTTTTGTATTTTGATGTTTTGAATTTTGATTTAGCTATTTTTATAGTATAATTTGTTGAGCAGTTGGAATAATAGTGTTAATGAGTCTATGTGTTTTTTATCGGTATATAGCATTTAGTACAATATGTCAAATAAGTTTTTCATTTTTTTGTTGTCTTTGTTTAGATCTTTATCTAGGCTGTCTATTTTTTTGTTATCATATGTTTTACAAGGCATCATTGTTTATAGTAATAGGGATATGAATACATATATTTTTTGGTTTACAGGATTTAAGATGTTATTTTTTTATATATTTTTGTGGTTGTATTTTAGCAAG
>M01075:27:000000000-A4DAU:1:1101:23732:14540 1:N:0:43
AAAGTACACAGTTTGGGTTGCACATTTGATTACCGGATGCGATGGAAGGACCAATACCTGTCTCTGCATTAATACATGCTGCCACGTTAGTTGTATGTGGAATAATATTAGGTAGTTTTGTATTTTGATGTTTTGAATTTTGATTTAGCTATTTTTATAGTATAATTTGTTGAGCAGTTGGAATAATAGTGTTAATGAGTCTATGTGTTTTTTATCGGTATATAGCATTTAGTACAATATGTCAAATAAGTTTTTCATTTTTTTGTTGTCTTTGTTTAGATCTTTATCTAGGCTGTCTATTTTTTTGTTATCATATGTTTTACAAGGCATCATTGTTTATAGTAATAGGAATATGAATACATATATTTTTTGGTTTACAGGATTTAAGATGTTATTTTTTTATATATTTTTGTGGTTGTATTTTAGCAAG
>M01075:27:000000000-A4DAU:1:1101:16871:14686 1:N:0:43
AAAGTACACAGTTTGGATTACATATTTGATTACCGGATGCGATGGAAGGACCAATACCTGTCTCTGCATTAATACATGCTGCCACGTTAGTTGTATGTGGAATAATATTAGGTAGTTTTGTATTTTGATGTTTTGAATTTTGATTTAGCTATTTTTATAGTATAATTTGTTGAGCAGTTGGAATAATAGTGTTAATGAGTCTATGTGTTTTTTATCGGTATATAGCATTTAGTACAATATGTCAAATAAGTTTTTCATTTTTTTGTTGTCTTTGTTTAGATCTTTATCTAGGCTGTCTATTTTTTTGTTATCATATGTTTTACAAGGCATCATTGTTTATAGTAATAGGAATATGAATACATATATTTTTTGGTTTACAGGATTTAAGATGTTATTTTTTTATATATTTTTGTGGTTGTATTTTAGCAAG
>M01075:27:000000000-A4DAU:1:1101:18458:14722 1:N:0:43
AAAGTACACAGTTTGGATTGCACATTTGATTACCGGATGCGATGGAAGGACCAATACCTGTCTCTGCATTAATACATGCTGCCACGTTAGTTGTATGTGGAATAATATTAGGTAGTTTTGTATTTTGATGTTTTGAATTTTGATTTAGCTATTTTTATAGTATAATTTGTTGAGCAGTTGGAATAATAGTGTTAATGAGTCTATGTGTTTTTTATCGGTATATAGCATTTAGTACAATATGTCAAATAAGTTTTTCATTTTTTTGTTGTCTTTGTTTAGATCTTTATCTAGGCTGTCTATTTTTTTGTTATCATATGTTTTACAAGGCATCATTGTTTATAGTAATAGGAATATGAATACATATATTTTTTGGTTTACAGGATTTAAGATGTTATTTTTTTATATATTTTTGTGGTTGTATTTTAGCAAG
>M01075:27:000000000-A4DAU:1:1101:18471:14738 1:N:0:43
AAAGTACACAGTTTGGATTGCACATTTGATTACCGGATGCGATGGAAGGACCAATACCTGTCTCTGCATTAATACATGCTGCCACGTTAGTTGTATGTGGAATAATATTAGGTAGTTTTGTATTTTGATGTTTTGAATTTTGATTTAGCTATTTTTATAGTATAATTTGTTGAGCAGTTGGAATAATAGTGTTAATGAGTCTATGTGTTTTTTATCGGTATATAGCATTTAGTACAATATGTCAAATAAGTTTTTCATTTTTTTGTTGTCTTTGTTTAGATCTTTATCTAGGCTGTCTATTTTTTTGTTATCATATGTTTTACAAGGCATCATTGTTTATAGTAATAGGAATATGAATACATATATTTTTTGGTTTACAGGATTTAAGATGTTATTTTTTTATATATTTTTGTGGTTGTATTTTAGCAAG
>M01075:27:000000000-A4DAU:1:1101:17323:14763 1:N:0:43
AGAGTACACAGTTTGGATTACACATTTGATTACCGGATGCGATGGAAGGACCAATACCTGTCTCTGCATTAATACATGCTGCCACGTTAGTTGTATGTGGAATAATATTAGGTAGTTTTGTATTTTGATGTTTTGAATTTTGATTTAGCTATTTTTATAGTATAATTTGTTGAGCAGTTGGAATAATAGTGTTAATGAGTCTATGTGTTTTTTATCGGTATATAGCATTTAGTACAATATGTCAAATAAGTTTTTCATTTTTTTGTTGTCTTTGTTTAGATCTTTATCTAGGCTGTCTATTTTTTTGTTATCATATGTTTTACAAGGCATCATTGTTTATAGTAATAGGAATATGAATACATATATTTTTTGGTTTACAGGATTTAAGATGTTATTTTTTTATATATTTTTGTGGTTGTATTTTAGCAAG
>M01075:27:000000000-A4DAU:1:1101:4070:14824 1:N:0:43
AGAGTACACAGTTTGGGTTACACATTTGATTACCGGATGCGATGGAAGGACCAATACCTGTCTCTGCATTAATACATGCTGCCACGTTAGTTGTATGTGGAATAATATTAGGTAGTTTTGTATTTTGATGTTTTGAATTTTGATTTAGCTATTTTTATAGTATAATTTGTTGAGCAGTTGGAATAATAGTGTTAATGAGTCTATGTGTTTTTTATCGGTATATAGCATTTAGTACAATATGTCAAATAAGTTTTTCATTTTTTTGTTGTCTTTGTTTAGATCTTTATCTAGGCTGTCTATTTTTTTGTTATCATATGTTTTACAAGGCATCATTGTTTATAGTAATAGGAATATGAATACATATATTTTTTGGTTTACAGGATTTAAGATGTTATTTTTTTATATATTTTTGTGGTTGTATTTTAGCAAG
>M01075:27:000000000-A4DAU:1:1101:11334:14865 1:N:0:43
AAAGTACACAGTTTGGATTACACATTTGATTACCGGATGCGATGGAAGGACCAATACCTGTCTCTGCATTAATACATGCTGCCACGTTAGTTGTATGTGGAATAATATTAGGTAGTTTTGTATTTTGATGTTTTGAATTTTGATTTAGCTATTTTTATAGTATAATTTGTTGAGCAGTTGGAATAATAGTGTTAATGAGTCTATGTGTTTTTTATCGGTATATAGCATTTAGTACAATATGTCAAATAAGTTTTTCATTTTTTTGTTGTCTTTGTTTAGATCTTTATCTAGGCTGTCTATTTTTTTGTTATCATATGTTTTACAAGGCATCATTGCTTATAGTAATAGGAATATGAATACATATATTTTTTGGTTTACAGGATTTAAGATGTTATTTTTTTATATATTTTTGTGGTTGTATTTTAGCAAG
>M01075:27:000000000-A4DAU:1:1101:26049:14869 1:N:0:43
AAAGTACACAGTTTGGATTACACATTTGATTACCGGATGCGATGGAAGGACCAATACCTGTCTCTGCATTAATACATGCTGCCACGTTAGTTGTATGTGGAATAATATTAGGTAGTTTTGTATTTTGATGTTTTGAATTTTGATTTAGCTATTTTTATAGTATAATTTGTTGAGCAGTTGGAATAATAGTGTTAATGAGTCTATGTGTTTTTTATGGTATATAGCATTTAGTACAATATGTCAAATAAGTTTTTCATTTTTTTGTTGTCTTTGTTTAGATCTTTATCTAGGCTGTCTATTTTTTTGTTATCATATGTTTTACAAGGCATCATTGTTTATAGTAATAGGAATATGAATACATATATTTTTTGGTTTACAGGATTTAAGATGTTATTTTTTTTATATATTTTTGTGGTTGTATCTTAGCAAG
>M01075:27:000000000-A4DAU:1:1101:17572:15152 1:N:0:43
AGAGTACACAGTTTGGATTACACATTTGATTACCGGATGCGATGGAAGGACCAATACCTGTCTCTGCATTAATACATGCTGCCACGTTAGTTGTATGTGGAATAATATTAGGTAGTTTTGTATTTTGATGTTTTGAATTTTGATTTAGCTATTTTTATAGTATAATTTGTTGAGCAGTTGGAATAATAGTGTTAATGAGTCTATGTGTTTTTTATCGGTATATAGCATTTAGTACAATATGTCAAATGAGTTTTTCATTTTTTTGTTGTCTTTGTTTAGATCTTTATCTAGGCTGTCTATTTTTTTGTTATCATATGTTTTACAAGGCATCATTGTTTATAGTAATAGGAATATGAATACATATATTTTTTGGTTTACAGGATTTAAGATGTTATTTTTTTATATATTTTTGTGGTTGTATTTTAGCAAG
>M01075:27:000000000-A4DAU:1:1101:16898:15175 1:N:0:43
AGAGTACACAGTTTGGGTTGCACATTTGATTACCGGATGCGATGGAAGGACCAATACCTGTCTCTGCATTAATACATGCTGCCACGTTAGTTGTACGTGGAATAATATTAGGTAGTTTTGTATTTTGATGTTTTGAATTTTGATTTAGCTATTTTTATAGTATAATTTGTTGAGCAGTTGGAATAATAGTGTTAATGAGTCTATGTGTTTTTTATCGGTATATAGCATTTAGTACAATATGTCAAATAAGTTTTTCATTTTTTTGTTGTCTTTGTTTAGATCTTTATCTAGGCTGTCTATTTTTTTGTTATCATATGTTTTACAAGGCATCATTGTTTATAGTAATAGGAATATGAATACATATATTCTTTGGTTTACAGGATTTAAGATGTTATTTTTTTATATATTTTTGTGGTTGTATTTTAGCAAG
>M01075:27:000000000-A4DAU:1:1101:27833:15235 1:N:0:43
AAAGTACACAGTTTGGATTGCACATTTGATTACCGGATGCGATGGAAGGACCAATACCTGTCTCTGCATTAATACATGCTGCCACGTTAGTTGTATGTGGAATAATATTAGGTAGTTTTGTATTTTGATGTTTTGAATTTTGATTTAGCTATTTTTATAGTATAATTTGTTGAGCAGTTGGAATAATAGTGTTAATGAGTCTATGTGTTTTTTATCGGTATTTAGCATTTAGTACAATATGTCAAATAAGTTTTTCATTTTTTTGTTGTCTTTGTTTAGATCTTTATCTAGGCTGTCTATTTTTTTGTTATCATATGTTTTACAAGGCATCATTGTTTATAGTAATAGGAATATGAATACATATATTTTTTGGTTTACAGGATTTAAGATGTTATTTTTTTATATATTTTTGTGGTTGTATTTTAGCAAG
>M01075:27:000000000-A4DAU:1:1101:4217:15247 1:N:0:43
AGAGTACACAGTTTGGGCTGCACACTTGATTACCGGATGCGATGGAAGGACCAATACCTGTCTCTGCATTAATACATGCTGCCACGTTAGTTGTATGTGGAATAATATTAGGTAGTTTTGTATTTTGATGTTTTGAATTTTGATTTAGCTATTTTTATAGTATAATTTGTTGAGCAGTTGGAATAATAGTGTTAATGAGTCTATGTGTTTTTTATCGGTATATAGCATTTAGTACAATATGTCAAATAAGTTTTTCATTTTTTTGTTGTCTTTGTTTAGATCTTTATCTAGGCTGTCTATTTTTTTGTTATCATATGTTTTACAAGGCATCATTGTTTATAGTAATAGGAATATGAATACATATATTTTTTGGTTTACAGGATTTAAGATGTTATTTCTTTATATATTTTTGTGGTTGTATTTTAGCAAG
>M01075:27:000000000-A4DAU:1:1101:27814:15252 1:N:0:43
AAAGTACACAGTTTGGATTGCACATTTGATTACCGGATGCGATGGAAGGACCAATACCTGTCTCTGCATTAATACATGCTGCCACGTTAGTTGTATGTGGAATAATATTAGGTAGTTTTGTATTTTGATGTTTTGAATTTTGATTTAGCTATTTTTATAGTATAATTTGTTGAGCAGTTGGAATAATAGTGTTAATGAGTCTATGTGTTTTTTATCGGTATTTAGCATTTAGTACAATATGTCAAATAAGTTTTTCATTTTTTTGTTGTCTTTGTTTAGATCTTTATCTAGGCTGTCTATTTTTTTGTTATCATATGTTTTACAAGGCATCATTGTTTATAGTAATAGGAATATGAATACATATATTTTTTGGTTTACAGGATTTAAGATGTTATTTTTTTATATATTTTTGTGGTTGTATTTTAGCAAG
>M01075:27:000000000-A4DAU:1:1101:25154:15345 1:N:0:43
AAAGTACACAGTTTGGATTACATATTTGATTACCGGATGCGATGGAAGGACCAATACCTGTCTCTGCATTAATACATGCTGCCACGTTAGTTGTATGTGGAATAATATTAGGTAGTTTTGTATTTTGATGTTTTGAATTTTGATTTAGCTATTTTTATAGTATAATTTGTTGAGCAGTTGGAATAATAGTGTTAATGAGTCTATGTGTTTTTTATCGGTATATAGCATTTAGTACAATATGTCAAATAAGTTTTTCATTTTTTTGTTGTCTTTGTTTAGATCTTTATCTAGGCTGTCTATTTTTTTGTTATCATATGTTTTACAAGGCATCATTGTTTATAGTAATAGGAATATGAATACATATATTTTTTGGTTTACAGGATTTAAGATGTTATTTTTTTATATATTTTTGTGGTTGTATTTTAGCAAG
>M01075:27:000000000-A4DAU:1:1101:28570:15418 1:N:0:43
AAAGTACACAGTTTGGATTGCACATTTGATTACCGGATGCGATGGAAGGACCAATACCTGTCCCTGCATTAATACATGCTGCCACGTTAGTTGTATGTGGAATAATATTAGGTAGTTTTGTATTTTGATGTTTTGAATTTTGATTTAGCTATTTTTATAGTATAATTTGTTGAGCAGTTGGAATAATAGTGTTAATGAGTCTATGTGTTTTTTATCGGTATATAGCATTTAGTACAATATGTCAAATAAGTTTTTCATTTTTTTGTTGTCTTTGTTTAGATCTTTATCTAGGCTGTCTATTTTTTTGTTATCATATGTTTTACAAGGCATCATTGTTTATAGTAATAGGAATATGAATACATATATTTTTTGGTTTACAGGATTTAAGATGTTATTTTTTTATATATTTTTGTGGTTGTATTTTAGCAAG
>M01075:27:000000000-A4DAU:1:1101:19024:15445 1:N:0:43
AAAGTACACAGTTTGGATTACACATTTGATTACCGGATGCGATGGAAGGACCAATACCTGTCTCTGCATTAATACATGCTGCCACGTTAGTTGTATGTGGAATAATATTAGGTAGTTTTGTATTTTGATGTTTTGAATTTTGATTTAGCTATTTTTATAGTATAATTTGTTGAGCAGTTGGAATAATAGTGTTAATGAGTCTATGTGTTTTTTATCGGTATATAGCATTTAGTACAATATGTCAAATAAGTTTTTCATTTTTTTGTTGTCTTTGTTTAGATCTTTATCTAGGCTGTCTATTTTTTTGTTATCATATGTTTTACAAGGCATCATTGTTTATAGTAATAGGAATATGAATACATATATTTTTTGGTTTACAGGATTTAAGATGTTATTTTTTTATATATTTTTGTGGTTGTATTTTAGCAAG
>M01075:27:000000000-A4DAU:1:1101:11757:15457 1:N:0:43
AGAGTACACAGTTTGGATTGCATATTTGATTACCGGATGCGATGGAAGGACCAATACCTGTCTCTGCATTAATACATGCTGCCACGTTAGTTGTATGTGGAATAATATTAGGTAGTTTTGTATTTTGATGTTTTGAATTTTGATTTAGCTATTTTTATAGTATAATTTGTTGAGCAGTTGGAATAATAGTGTTAATGAGTCTATGTGTTTTTTTTCGGTATATAGCATTTAGTACAATATGTCAAATAAGTTTTTCATTTTTTTGTTGTCTTTGTTTAGATCTTTATCTAGGCTGTCTATTTTTTTGTTATCATATGTTTTACAAGGCATCATTGTTTATAGTAATAGGAATATGAATACATATATTTTTTGGTTCACAGGATTTAAGATGTTATTTTTTTATATATTTTTGTGGTTGTATTTTAGCAAG
>M01075:27:000000000-A4DAU:1:1101:19015:15463 1:N:0:43
AAAGTACACAGTTTGGATTACACATTTGATTACCGGATGCGATGGAAGGACCAATACCTGTCTCTGCATTAATACATGCTGCCACGTTAGTTGTATGTGGAATAATATTAGGTAGTTTTGTATTTTGATGTTTTGAATTTTGATTTAGCTATTTTTATAGTATAATTTGTTGAGCAGTTGGAATAATAGTGTTAATGAGTCTATGTGTTTTTTATCGGTATATAGCATTTAGTACAATATGTCAAATAAGTTTTTCATTTTTTTGTTGTCTTTGTTTAGATCTTTATCTAGGCTGTCTATTTTTTTGTTATCATATGTTTTACAAGGCATCATTGTTTATAGTAATAGGAATATGAATACATATATTTTTTGGTTTACAGGATTTAAGATGTTATTTTTTTATATATTTTTGTGGTTGTATTTTAGCAAG
>M01075:27:000000000-A4DAU:1:1101:19486:15544 1:N:0:43
AAAGTACACAGTTTGGGTTACACATTTGACTACCGGATGCGATGGAAGGACCAATACCTGTCTCTGCATTAATACATGCTGCCACGTTAGTTGTATGTGGAATAATATTAGGTAGTTTTGTATTTTGATGTTTTGAATTTTGATTTAGCTATTTTTATAGTATAATTTGTTGAGCAGTTGGAATAATAGTGTTAATGAGTCTATGTGTTTTTTATCGGTATATAGCATTTAGTACAATATGACAAATAAGTTTTTCATTTTTTTGTTGTCTTTGTTTAGATCTTTATCTAGGCTGTCTATTTTTTTGTTATCATATGTTTTACAAGGCATCATTGTTTATAGTAATAGGAATATGAATACATATATTTTTTGGTTTACAGGATTTAAGATGTTATTTTTTTATATATTTTTGTGGTTGTATTTTAGCAAG
>M01075:27:000000000-A4DAU:1:1101:7326:15585 1:N:0:43
AAAGTACACAGTTTGGATTACACATTTGATTACCGGATGCGATGGAAGGACCAATACCTGTCTCTGCATTAATACATGCTGCCACGTTAGTTGTATGTGGAATAATATTAGGTAGTTTTGTATTTTGATGTTTTGAATTTTGATTTAGCTATTTTTATAGTATAATTTGTTGAGCAGTTGGAATAATAGTGTTAATGAGTCTATGTGTTTTTTATCGGTATATAGCATTTAGTACAATATGTCAAATAAGTTTTTCATTTTTTTGTTGTCTTTGTTTAGATCTTTATCTAGGCTGTCTATTTTTTTGTTATCATATGTTTTACAAGGCATCATTGTTTATAGTAATAGGAATATGAATACATATATTTTTTGGTTTACAGGATTTAAGATGTTATTTTTTTATATATTTTTGTGGTTGTATCTTAGCAAG
>M01075:27:000000000-A4DAU:1:1101:25411:15706 1:N:0:43
AGAGTACACAGTTTGGGTTGCATATTTGATTACCGGATGCGATGGAAGGACCAATACCTGTCTCTGCATTAATACATGCTGCCACGTTAGTTGTATGTGGAATAATATTAGGTAGTTTTGTATTTTGATGTTTTGAATTTTGATTTAGCTATTTTTATAGTATAATTTGTTGAGCAGTTGGAATAATAGTGTTAATGAGTCTATGTGTTTTTTATCGGTATATAGCATTTAGTACAATATGTCAAATAAGTCTTTCATTTTTTTGTTGTCTTTGTTTAGATCTTTATCTAGGCTGTCTATTTTTTTGTTATCATATGTTTTACAAGGCATCATTGTTTATAGTAATAGGAATATGAATACATATATTTTTTGGTTTACAGGATTTAAGATGTTATTTTTTTATATATTTTTGTGGTTGTATTTTAGCAAG
>M01075:27:000000000-A4DAU:1:1101:24739:15768 1:N:0:43
AGAGTACACAGTTTGGACTACACATTTGATTACCGGATGCGATGGAAGGACCAATACCTGTCTCTGCATTAATACATGCTGCCACGTTAGTTGTATGTGGAATAATATTAGGTAGTTTTGTATTTTGATGTTTTGAATTTTGATTTAGCTATTTTTATAGTATAATTTGTTGAGCAGTTGGAATAATAGTGTTAATGAGTCTATGTGTTTTTTATCGGTATATAGCATTTAGTACAATATGTCAAATAAGTTTTTCATTTTTTTGTTGTCTTTGTTTAGATCTTTATCTAGGCTGTCTATTTTTTTGTTATCATATGTTTTACAAGGCATCATTGTTTATAGTAATAGGAATATGAATACATATATTTTTTGGTTTACAGGATTTAAGATGTTATTTTTTTATATATTTTTGTGGTTGTATTTTAGCAAG
>M01075:27:000000000-A4DAU:1:1101:19537:15780 1:N:0:43
AAAGTACACAGTTTGGATTACACATTTGATTACCGGATGCGATGGAAGGACCAATACCTGTCTCTGCATTAATACATGCTGCCACGTTAGTTGTATGTGGAATAATATTAGGTAGTTTTGTATTTTGATGTTTTGAATTTTGATTTAGCTATTTTTATAGTATAATTTGTTGAGCAGTTGGAATAATAGTGTTAATGAGTCTATGTGTTTTTTATCGGTATATAGCATTTAGTACAATATGTCAAATAAGTTTTTCATTTTTTTGTTGTCTTTGTTTAGATCTTTATCTAGGCTGTCTATTTTTTTGTTATCATATGTTTTACAAGGCATCATTGTTTATAGTAATAGGAATATGAATACATATATTTTTTGGTTTACAGGATTTAAGATGTTATTTTTTTATATATTTTTGTGGTTGTATTTTAGCAAG
>M01075:27:000000000-A4DAU:1:1101:11295:15797 1:N:0:43
AAAGTACACAGTTTGGATTACACATTTGATTACCGGATGCGATGGAAGGACCAATACCTGTCTCTGCATTAATACATGCTGCCACGTTAGTTGTATGTGGAATAATATTAGGTAGTTTTGTATTTTGATGTTTTGAATTTTGATTTAGCTATTTTTATAGTATAATTTGTTGAGCAGTTGGAATAATAGTGTTAATGAGTCTATGTGTTTTTTATCGGTATATAGCATTTAGTACAATATGTCAAATAAGTTTTTCATTTTTTTGTTGTCTTTGTTTAGATCTTTATCTAGGCTGTCTATTTTTTTGTTATCATATGTTTTACAAGGCATCATTGTTTATAGTAATAGGAATATGAATACATATATTTTTTGGTTTACAGGATTTAAGATGTTATTTTTTTATATATTTTTGTGGTTGTATTTTAGCAAG
>M01075:27:000000000-A4DAU:1:1101:11310:15813 1:N:0:43
AAAGTACACAGTTTGGATTACACATTTGATTACCGGATGCGATGGAAGGACCAATACCTGTCTCTGCATTAATACATGCTGCCACGTTAGTTGTATGTGGAATAATATTAGGTAGTTTTGTATTTTGATGTTTTGAATTTTGATTTAGCTATTTTTATAGTATAATTTGTTGAGCAGTTGGAATAATAGTGTTAATGAGTCTATGTGTTTTTTATCGGTATATAGCATTTAGTACAATATGTCAAATAAGTTTTTCATTTTTTTGTTGTCTTTGTTTAGATCTTTATCTAGGCTGTCTATTTTTTTGTTATCATATGTTTTACAAGGCATCATTGTTTATAGTAATAGGAATATGAATACATATATTTTTTGGTTTACAGGATTTAAGATGTTATTTTTTTATATATTTTTGTGGTTGTATTTTAGCAAG
>M01075:27:000000000-A4DAU:1:1101:15462:15819 1:N:0:43
AGAGTACACAGTTTGGGTTACACATTTGATTACCGGATGCGATGGAAGGACCAATACCTGTCTCTGCATTAATACATGCTGCCACGTTAGTTGTATGTGGAATAATATTAGGTAGTTTTGTATTTTGATGTTTTGAATTTTGATTTAGCTATTTTTATAGTATAATTTGTTGAGCAGTTGGAATAATAGTGTTAATGAGTCTATGTGTTTTTTATCGGTATATAGCATTTAGTACAATATGTCAAATAAGTTTTTCATTTCTTTGTTGTCTTTGTTTAGATCTTTATCTAGGCTGTCTATTTTTTTGTTATCATATGTTTTACAAGGCATCATTGTTTATAGTAATAGGAATATGAATACATATATTTTTTGGTTTACAGGATTTAAGATGTTATTTTTTTATATATTTTTGTGGTTGTATCTTAGCAAG
>M01075:27:000000000-A4DAU:1:1101:15452:15836 1:N:0:43
AGAGTACACAGTTTGGGTTACACATTTGATTACCGGATGCGATGGAAGGACCAATACCTGTCTCTGCATTAATACATGCTGCCACGTTAGTTGTATGTGGAATAATATTAGGTAGTTTTGTATTTTGATGTTTTGAATTTTGATTTAGCTATTTTTATAGTATAATTTGTTGAGCAGTTGGAATAATAGTGTTAATGAGTCTATGTGTTTTTTATCGGTATATAGCATTTAGTACAATATGTCAAATAAGTTTTTCATTTCTTTGTTGTCTTTGTTTAGATCTTTATCTAGGCTGTCTATTTTTTTGTTATCATATGTTTTACAAGGCATCATTGTTTATAGTAATAGGAATATGAATACATATATTTTTTGGTTTACAGGATTTAAGATGTTATTTTTTTATATATTTTTGTGGTTGTATCTTAGCAAG
>M01075:27:000000000-A4DAU:1:1101:20487:15849 1:N:0:43
AGAGTACACAGTTTGGGTTGCATATTTGATTACTGGATGCGATGGAAGGACCAATACCTGTCTCTGCATTAATACATGCTGCCACGTTAGTTGTATGTGGAATAATATTAGGTAGTTTTGTATTTTGATGTTTTGAATTTTGATTTAGCTATTTTTATAGTATAATTTGTTGAGCAGTTGGAATAATAGTGTTAATGAGTCTATGTGTTTTTTATCGGTATATAGCATTTAGTACAATATGTCAAATAAGTTTTTCATTTTTTTGTTGTCTTTGTTTAGATCTTTATCTAGGCTGTCTATTTTTTTGTTATCATATGTTTTACAAGGCATCATTGTTTATAGTAATAGGAATATGAATACATATATTTTTTGGTTTACAGGATTTAAGATGTTATTTTTTTATATATCTTTGTGGTTGTATTTTAGCAAG
>M01075:27:000000000-A4DAU:1:1101:27451:15885 1:N:0:43
AAAGTACACAGTTTGGATTACACATTTGATTACCGGATGCGATGGAAAGACCAATACCTGTCTCTGCATTAATACATGCTGCCACGTTAGTTGTATGTGGAATAATATTAGGTAGTTTTGTATTTTGATGTTTTGAATTTTGATTTAGCTATTTTTATAGTATAATTTGTTGAGCAGTTGGAATAATAGTGTTAATGAGTCTATGTGTTTTTTATCGGTATATAGCATTTAGTACAATATGTCAAATAAGTTTTTCATTTTTTTGTTGTCTTTGTTTAGATCCTTATCTAGGCTGTCTATTTTTTTGTTATCATATGTTTTACAAGGCATCATTGTTTATAGTAATAGGAATATGAATACATATATTTTTTGGTTTACAGGATTTAAGATGTTATTTTTTTATATATTTTTGTGGTTGTATCTTAGCAAG
>M01075:27:000000000-A4DAU:1:1101:27440:15902 1:N:0:43
AAAGTACACAGTTTGGATTACACATTTGATTACCGGATGCGATGGAAAGACCAATACCTGTCTCTGCATTAATACATGCTGCCACGTTAGTTGTATGTGGAATAATATTAGGTAGTTTTGTATTTTGATGTTTTGAATTTTGATTTAGCTATTTTTATAGTATAATTTGTTGAGCAGTTGGAATAATAGTGTTAATGAGTCTATGTGTTTTTTATCGGTATATAGCATTTAGTACAATATGTCAAATAAGTTTTTCATTTTTTTGTTGTCTTTGTTTAGATCCTTATCTAGGCTGTCTATTTTTTTGTTATCATATGTTTTACAAGGCATCATTGTTTATAGTAATAGGAATATGAATACATATATTTTTTGGTTTACAGGATTTAAGATGTTATTTTTTTATATATTTTTGTGGTTGTATCTTAGCAAG
>M01075:27:000000000-A4DAU:1:1101:18898:15961 1:N:0:43
AGAGTACACAGTTTGGATTACACATTTGATTACCGGATGCGATGGAAGGACCAATACCTGTCTCTGCATTAATACATGCTGCCACGTTAGTTGTATGTGGAATAATATTAGGTAGTTTTGTATTTTGATGTTTTGAATTTTGATTTAGCTATTTTTATAGTATAATTTGTTGAGCAGTTGGAATAATAGTGTTAATGAGTCTGTGTGTTTTTTATCGGTATATAGCATTTAGTACAATATGTCAAATAAGTTTTTCATTCTTTTGTTGTCTTTGTTTAGATCTTTATCTAGGCTGTCTATTTTTTTGTTATCATATGTTTTACAAGGCATCATTGTTTATAGTAATAGGAATATGAATACATATATTTTTTGGTTTACAGGATTTAAGATGTTATTTTTTTATATATTTTTGTGGTTGTATTTTAGCAAG
>M01075:27:000000000-A4DAU:1:1101:15311:16105 1:N:0:43
AGAGTACACAGTTTGGGCTGCACATTTGATTACCGGATGCGATGGAAGGACCAATACCTGTCTCTGCATTAATACATGCTGCCACGTTAGTTGTATGTGGAATAATATTAGGTAGTTTTGTATTTTGATGTTTTGAATTTTGATTTAGCTATTTTTATAGTATAATTTGTTGAGCAGTTGGAATAATAGTGTTAATGAGTCTATGTGTTTTTTATCGGTATATAGCATTTAGTACAATATGTCAAATAAGTTTTTCATTTTTTTGTTGTCTTTGTTTAGATCTTTATCTAGGCTGTCTATTTTTTTGTTATCATATGTTTTACAAGGCATCATTGTTTATAGTAATAGGAATATGAATACATATATTTTTTGGTTTACAGGATTTAAGATGTTATTTTTTTATATATTTTTGTGGTTGTATTTTAGCAAG
>M01075:27:000000000-A4DAU:1:1101:11438:16119 1:N:0:43
AAAGTACACAGTTTGGATTACACATTTGATTACCGGATGCGATGGAAGGACCAATACCTGTCTCTGCATTAATACATGCTGCCACGTTAGTTGTATGTGGAATAATATTAGGTAGTTTTGTATTTTGATGTTTTGAATTTTGATTTAGCTATTTTTATAGTATAATTTGTTGAGCAGTTGGAATAATAGTGTTAATGAGTCTATGTGTTTTTTATCGGTATATAGCATTTAGTACAATATGTCAAATAAGTTTTTCATTTTTTTGTTGTCTTTGTTTAGATCTTTATCTAGGCTGTCTATTTTTTTGTTATCATATGTTTTACAAGGCATCATTGTTTATAGTAATAGGAATATGAATACATATATTTTTTGGTTTACAGGATTTAAGATGTTATTTTTTTATATATTTTTGTGGTTGTATTTTAGCAAG
>M01075:27:000000000-A4DAU:1:1101:8145:16129 1:N:0:43
AGAGTACACAGTTTGGATTACACATTTGATTACCGGATGCGATGGAAGGACCAATACCTGTCTCTGCATTAATACATGCTGCCACGTTAGTTGTATGTGGAATAATATTAGGTAGTTTTGTATTTTGATGTTTTGAATTTTGATTTAGCTATTTTTATAGTATAATTTGTTGAGCAGTTGGAATAATAGTGTTAATGAGTCTATGTGTTTTTTATCGGTATATAGCATTTAGTACAATATGTCAAATAAGTTTTTCATTTTTTTGTTGTCTTTGTTTAGATCTTTATCTAGGCTGTCTATTTTTTTGTTATCATATGTTTTACAAGGCATCATTGTTTATAGTAATAGGAATATGAATACATATATTTTTTGGTTTACAGGATTTAAGATGTTATTTTTTTATATATTTTTGTGGTTGTATTTTAGCAAG
>M01075:27:000000000-A4DAU:1:1101:11654:16162 1:N:0:43
AAAGTACACAGTTTGGATTACATATTTGATTACCGGATGCGATGGAAGGACCAATACCTGTCTCTGCATTAATACACGCTGCCACGTTAGTTGTATGTGGAATAATATTAGGTAGTTTTGTATTTTGATGTTTTGAATTTTGATTTAGCTATTTTTATAGTATAATTTGTTGAGCAGTTGGAATAATAGTGTTAATGAGTCTATGTGTTTTTTATCGGTATATAGCATTTAGTACAATATGTCAAATAAGTTTTTCATTTTTTTGTTGTTTTTGTTTAGATCTTTATCTAGGCTGTCTATTTTTTTGTTATCATATGTTTTACAAGGCATCATTGTTTATAGTAATAGGAATATGAATACATATATTTTTTGGTTTACAGGATTTAGGATGTTATTTTTTTATATATTTTTGTGGTTGTATTTTAGCAAG
>M01075:27:000000000-A4DAU:1:1101:5728:16201 1:N:0:43
AAAGTACACAGTTTGGATTGCACATTTGATTACCGGATGCGATGGATGGACCAATACCTGTCTCTGCATTAATACATGCTGCCACGTTAGTTGTATGTGGAATAATATTAGGTAGTTTTGTATTTTGATGTTTTGAATTTTGATTTAGCTATTTTTATAGTATAATTTGTTGAGCAGTTGGAATAATAGTGTTAATGAGTCTATGTGTTTTTTATCGGTATATAGCATTTAGTACAATATGTCAAATAAGTTTTTCATTTTTTTGTTGTCTTTGTTTAGATCTTTATCTAGGCTGTCTATTTTTTTGTTATCATATGTTTTACAAGGCATCATTGTTTATAGTAATAGGAATATGAATACATATATTTTTTGGTTTACAGGATTTAAGATGTTATTTTTTTATATATTTTTGTGGTTGTATTTTAGCAAG
>M01075:27:000000000-A4DAU:1:1101:27561:16409 1:N:0:43
AAAGTACACAGTTTGGATTGCACATTTGATTACCGGATGCGATGGAAGGACCAATACCTGTCTCTGCATTAATACATGCTGCCACGTTAGTTGTATGTGGAATAATATTAGGTAGTTTTGTATTTTGATGTTTTGAATTTTGATTTAGCTATTTTTATAGTATAATTTGTTGAGCAGTTGGAATAATAGTGTTAATGAGTCTATGTGTTTTTTATCGGTATATAGCATTTAGTACAATATGTCAAATAAGTTTTTCATTTTTTTGTTGTCTTTGTTTAGATCTTTATCTAGGCTGTCTATTTTTTTGTTATCATATGTTTTACAAGGCATCATTGTTTATAGTAATAGGAATATGAATACATATATTTTTTGGTTTACAGGATTTAAGATGTTATTTTTTTATATATTTTTGTGGTTGTATCTTAGCAAG
>M01075:27:000000000-A4DAU:1:1101:13649:16414 1:N:0:43
AGAGTACACAGTTTGGATTACACATTTGATTACCGGATGCGATGGAAGGACCAATACCTGTCTCTGCATTAATACATGCTGCCACGTTAGTTGTATGTGGAATAATATTAGGTAGTTTTGTATTTTGATGTTTTGAATTTTGATTTAGCTATTTTTATAGTATAATTTGTTGAGCAGTTGGAATAATAGTGTTAATGAGTCTATGTGTTTTTTATCGGTATATAGCATTTAGTACAATATGTCAAATAAGTTTTTCATTTTTTTGTTGTCTTTGTTTAGATCTTTATCTAGGCTGTCTATTTTTTTGTTATCATATGTTTTACAAGGCATCATTGTTTATAGTAATAGGAATATGAATACATATATTTTTTGGTTTACAGGATTTAAGATGTTATTTTTTTATATATTTTTGTGGTTGTATTTTAGCAAG
>M01075:27:000000000-A4DAU:1:1101:27571:16427 1:N:0:43
AAAGTACACAGTTTGGATTGCACATTTGATTACCGGATGCGATGGAAGGACCAATACCTGTCTCTGCATTAATACATGCTGCCACGTTAGTTGTATGTGGAATAATATTAGGTAGTTTTGTATTTTGATGTTTTGAATTTTGATTTAGCTATTTTTATAGTATAATTTGTTGAGCAGTTGGAATAATAGTGTTAATGAGTCTATGTGTTTTTTATCGGTATATAGCATTTAGTACAATATGTCAAATAAGTTTTTCATTTTTTTGTTGTCTTTGTTTAGATCTTTATCTAGGCTGTCTATTTTTTTGTTATCATATGTTTTACAAGGCATCATTGTTTATAGTAATAGGAATATGAATACATATATTTTTTGGTTTACAGGATTTAAGATGTTATTTTTTTATATATTTTTGTGGTTGTATCTTAGCAAG
>M01075:27:000000000-A4DAU:1:1101:15534:16512 1:N:0:43
AGAGTACACAGTTTGGATTACACATTTGATTACCGGATGCGATGGAAGGACCAATACCTGTCTCTGCATTAATACATGCTGCCACGTTAGTTGTATGTGGAATAATATTAGGTAGTTTTGTATTTTGATGTTTTGAATTTTGATTTAGCTATTTTTATAGTATAATTTGCTGAGCAGTTGGAATAATAGTGTTAATGAGTCTATGTGTTTTTTATCGGTATATAGCATTTAGTACAATATGTCAAATAAGTTTTTCATTTTTTTGTTGTCTTTGTTTAGATCTTTATCTAGGCTGTCTATTTTTTTGTTATCATATGTTTTACAAGGCATCATTGTTTATAGTAATAGGAATATGAATACATATATTTTTTGGTTTACAGGATTTAAGATGTTATTTTTTTATATATTTTTGTGGTTGTATTTTAGCAAG
>M01075:27:000000000-A4DAU:1:1101:15530:16533 1:N:0:43
AGAGTACACAGTTTGGATTATACATTTGATTACCGGATGCGATGGAAGGACCAATACCTGTCTCTGCATTAATACATGCTGCCACGTTAGTTGTATGTGGAATAATATTAGGTAGTTTTGTATTTTGATGTTTTGAATTTTGATTTAGCTATTTTTATAGTATAATTTGCTGAGCAGTTGGAATAATAGTGTTAATGAGTCTATGTGTTTTTTATCGGTATATAGCATTTAGTACAATATGTCAAATAAGTTTTTCATTTTTTTGTTGTCTTTGTTTAGATCTTTATCTAGGCTGTCTATTTTTTTGTTATCATATGTTTTACAAGGCATCATTGTTTATAGTAATAGGAATATGAATACATATATTTTTTGGTTTACAGGATTTAAGATGTTATTTTTTTATATATTTTTGTGGTTGTATTTTAGCAAG
>M01075:27:000000000-A4DAU:1:1101:10628:16539 1:N:0:43
AAAGTACACAGTTTGGATTACACATTTGATTACCGGATGCGATGGAAGGACCAATACCTGTCTCTGCATTAATACATGCTGCCACGTTAGTTGTATGTGGAATAATATTAGGTAGTTTTGTATTTTGATGTTTTGAATTTTGATTTAGCTATTTTTATAGTATAATTTGTTGAGCAGTTGGAATAATAGTGTTAATGAGTCTATGTGTTTTTTATCGGTATATAGCATTTAGTACAATATGTCAAATAAGTTTTTCATTTTTTTGTTGTCTTTGTTTAGATCTTTATCTAGGCTGTCTATTTTTTTGTTATCATATGTTTTACAAGGCATCATTGTTTATAGTAATAGGAATATGAATACATATATTTTTTGGTTTACAGGATTTAAGATGTTATTTTTTTATATATTTTTGTGGTTGTATTTTAGCAAG
>M01075:27:000000000-A4DAU:1:1101:28468:16583 1:N:0:43
AAAGTACACAGCTTGGATTACACATTTGATTACCGGATGCGATGGAAGGACCAATACCTGTCTCTGCATTAATACATGCTGCCACGTTAGTTGTATGTGGAATAATATTAGGTAGTTTTGTATTTTGATGTTTTGAATTTTGATTTAGCTATTTTTATAGTATAATTTGTTGAGCAGTTGGAATAATAGTGTTAATGAGTCTATGTGTTTTTTATCGGTATATAGCATTTAGTACAATATGTCAAATAAGTTTTTCATTTTTTTGTTGTCTTTGTTTAGATCTTTATCTAGGCTGTCTATTTTTTTGTTATCATATGTTTTACAAGGCATCATTGTTTATAGTAATAGGAATATGAATACATATATTTTTTGGTTTACAGGATTTAAGATGTTATTTTTTTATATATTTTTGTGGTTGTATTTTAGCAAG
>M01075:27:000000000-A4DAU:1:1101:9194:16610 1:N:0:43
AGAGTACACAGTTTGGGTTACACATTTGATTACCGGATGCGATGGAAGGACCAATACCTGTCTCTGCATTAATACATGCTGCCACGTTAGTTGTATGTGGAATAATATTAGGTAGTTTTGTATTTTGATGTTTTGAATTTTGATTTAGCTATTTTTATAGTATAATTTGTTGAGCAGTTGGAATAATAGTGTTAATGAGTCTATGTGTTTTTTATCGGTATATAGCATTTAGTACAATATGTCAAATAAGTTTTTCATTTTTTTGTTGTCTTTGTTTAGATCTTTATCTAGGCTGTCTATTTTTTTGTTATCATATGTTTTACAAGGCATCATTGTTTATAGTAATAGGAATATGAATACATATATTTTTTGGTTTACAGGATTTAAGATGTTATTTTTTTATATATTTTTGTGGTTGTATCTTGGCAAG
>M01075:27:000000000-A4DAU:1:1101:4516:16644 1:N:0:43
AAAGTACACAGTTTGGATTGCACATTTGATTACCGGATGCGATGGAAGGACCAATACCTGTCTCTGCATTAATACATGCTGCCACGTTAGTTGTATGTGGAATAATATTAGGTAGTTTTGTATTTTGATGTTTTGAATTTTGATTTAGCTATTTTTATAGTATAATTTGTTGAGCAGTTGGAATAATAGTGTTAATGAGTCTATGTGTTTTTTATCGGTATATAGCATTTAGTACAATATGTCAAATAAGTTTTTCATTTTTTTGTTGTCTTTGTTTAGATCTTTATCTAGGCTGTCTATTTTTTTGTTATCATATGTTTTACAAGGCATCATTGTTTATAGTAATAGGAATATGAATACATATATTTTTTGGTTTACAGGATTTAAGATGTTATTTTTTTATATATTTTTGTGGTTGTATTTTAGCAAG
>M01075:27:000000000-A4DAU:1:1101:4494:16650 1:N:0:43
AAAGTACACAGTTTGGATTGCACATTTGATTACCGGATGCGATGGAAGGACCAATACCTGTCTCTGCATTAATACATGCTGCCACGTTAGTTGTATGTGGAATAATATTAGGTAGTTTTGTATTTTGATGTTTTGAATTTTGATTTAGCTATTTTTATAGTATAATTTGTTGAGCAGTTGGAATAATAGTGTTAATGAGTCTATGTGTTTTTTATCGGTATATAGCATTTAGTACAATATGTCAAATAAGTTTTTCATTTTTTTGTTGTCTTTGTTTAGATCTTTATCTAGGCTGTCTATTTTTTTGTTATCATATGTTTTACAAGGCATCATTGTTTATAGTAATAGGAATATGAATACATATATTTTTTGGTTTACAGGATTTAAGATGTTATTTTTTTATATATTTTTGTGGTTGTATTTTAGCAAG
>M01075:27:000000000-A4DAU:1:1101:5721:16776 1:N:0:43
AAAGTACACAGTTTGGATTACATATTTGATTACCGGATGCGATGGAAGGACCAATACCTGTCTCTGCATTAATACATGCTGCCACGTTAGTTGTGTGTGGAATAATATTAGGTAGTTTTGTATTTTGATGTTTTGAATTTTGATTTAGCTATTTTTATAGTATAATTTGTTGAGCAGTTGGAATAATAGTGTTAATGAGTCTATGTGTTTTTTATCGGTATATAGCATTTAGTACAATATGTCAAATAAGTTTTTCATTTTTTTGCTGTCTTTGTTTAGATCTTTATCTAGGCTGTCTATTTTTTTGTTATCATATGTTTTACAAGGCATCATTGTTTATAGTAATAGGAATATGAATACATATATTTTTTGGTTTACAGGATTTAAGATGTTATTTTTTTATATATTTTTGTGGTTGTATCTTAGCAAG
>M01075:27:000000000-A4DAU:1:1101:20187:16790 1:N:0:43
AGAGTACACAGTTTGGATTGCACATTTGATTACCGGATGCGACGGAAGGACCAATACCTGTCTCTGCATTAATACATGCTGCCACGTTAGTTGTATGTGGAATAATATTAGGTAGTTTTGTATTTTGATGTTTTGAATTTCGATTTAGCTATTTTTATAGTATAATTTGTTGAGCAGTTGGAATAATAGTGTTAATGAGTCTATGTGTTTTTTATCGGTATATAGCATTTAGTACAATATGTCAAATAAGTTTTTCATTTTTTTGTTGTCTTTGTTTAGATCTTTATCTAGGCTGTCTATTTTTTTGTTATCATATGTTTTACAAGGCATCATTGTTTATAGTAATAGGAATATGAATACATATATTTTTTGGTTTACAGGATTTAAGATGTTATTTTTTTATATATTTTTGTGGTTGTATTTTAGCAAG
>M01075:27:000000000-A4DAU:1:1101:24154:16810 1:N:0:43
AAAAGTACACAGTTTGGATTACACATTTGATTACCGGATGCGATGGAAGGACCAATACCTGTCTCTGCATTAATACATGCTGCCACGTTAGTTGTATGTGGAATAATATTAGGTAGTTTTGTATTTTGATGTTTTGAATTTTGATTTAGCTATTTTTATAGTATAATTTGTTGAGCAGTTGGAATAATAGTGTTAATGAGTCTATGTGTTTTTTACGGTATATAGCATTTAGTACAATATGTCAAATAAGTTTTTCATTTTTTTGTTGTCTTTGTTTAGATCTTTATCTAGGCTGTCTATTTTTTTGTTATCATATGTTTTACAAGGCATCATTGTTTATGGTAATAGGAATATGAATACATATATTTTTTGGTTTACAGGATTTAAGATGTTATTTTTTTATATATTTTTGTGGTTGTATCTTAGCAAG
>M01075:27:000000000-A4DAU:1:1101:16380:16840 1:N:0:43
AAAGTACACAGTTTGGATTACATATTTGATTACCGGATGCGATGGAAGGACCAATACCTGTCTCTGCATTAATACATGCTGCCACGTTAGTTGTATGTGGAATAATATTAAGTAGTTTTGTATTTTGATGTTTTGAATTTTGATTTAGCTATTTTTATAGTATAATTTGTTGAGCAGTTGGAATAATAGTGTTAATGAGTCTATGTGTTTTTTATCGGTATATAGCATTTAGTACAATATGTCAAATAAGTTTTTCATTTTTTTGTTGTCTTTGTTTAGATCTTTATCTAGGCTGTCTATTTTTTTGTTATCATATGTTTTACAAGGCATCATTGTTTATAGTAATAGGAATATGAATACATATATTTTTTGGTTTACAGGATTTAAGATGTTATTTTTTTATATATTTTTGTGGTTGTATTTTAGCAAG
>M01075:27:000000000-A4DAU:1:1101:25383:16849 1:N:0:43
AGAGTACACAGTTTGGGTTGCATATTTGATTACCGGATGCGATGGAAGGACCAATACCTGTCTCTGCATTAATACATGCTGCCACGTTAGTTGTATGTGGAATAATATTAGGTAGTTTTGTATTTTGATGTTTTGAATTTTGATTTAGCTATTTTTATAGTATAATTTGTTGAGCAGTTGGAATAATAGTGTTAATGAGTCTATGTGTTTTTTATCGGTATATAGCATTTAGTACAATATGTCAAATAAGTTTTTCATTTTTTTGTTGTCTTTGTTTAGATCTTTATCTAGGCTGTCTATTTTTTTGTTATCATATGTTTTACAAGGCATCATTGTTTATAGTAATAGGAATATGAATACATATATTTTTTGGTTTACAGGATTTAAGATGTTATTTTTTTATATATTTTTGTGGTTGTATTTTAGCAAG
>M01075:27:000000000-A4DAU:1:1101:13589:16873 1:N:0:43
AAAGTACACAGTTTGGATTACACATTTGATTACCGGATGCGATGGAAGGACCAATACCTGTCTCTGCATTAATACATGCTGCCACGTTAGTTGTATGTGGAATAATATTAGGTAGTTTTGTATTTTGACGTTTTGAATTTTGATTTAGCTATTTTTATAGTATAATTTGTTGAGCAGTTGGAATAATAGTGTTAATGAGTCTATGTGTTTTTTATCGGTATGTAGCATTTAGTACAATATGTCAAATAAGTTTTTCATTTTTTTGTTGTCTTTGTTTAGATCTTTATCTAGGCTGTCTATTTTTTTGTTATCATATGTTTTACAAGGCATCATTGTTTATAGTAATAGGAATATTAATACATATATTTTTTGGTTTACAGGATTTAAGATGTTATTTTTTTATATATTTTTGTGGTTGTATTTTAGCAAG
>M01075:27:000000000-A4DAU:1:1101:13571:16881 1:N:0:43
AAAGTACACAGTTTGGATTACACATTTGATTACCGGATGCGATGGAAGGACCAATACCTGTCTCTGCATTAATACATGCTGCCACGTTAGTTGTATGTGGAATAATATTAGGTAGTTTTGTATTTTGACGTTTTGAATTTTGATTTAGCTATTTTTATAGTATAATTTGTTGAGCAGTTGGAATAATAGTGTTAATGAGTCTATGTGTTTTTTATCGGTATGTAGCATTTAGTACAATATGTCAAATAAGTTTTTCATTTTTTTGTTGTCTTTGTTTAGATCTTTATCTAGGCTGTCTATTTTTTTGTTATCATATGTTTTACAAGGCATCATTGTTTATAGTAATAGGAATATTAATACATATATTTTTTGGTTTACAGGATTTAAGATGTTATTTTTTTATATATTTTTGTGGTTGTATTTTAGCAAG
>M01075:27:000000000-A4DAU:1:1101:12134:16887 1:N:0:43
AAAGTACACAGTTTGGGTTGCACATTTGATTACCGGATGCGATGGAAGGACCAATACCTGTCTCTGCATTAATACATGCTGCCACGTTAGTTGTATGTGGAATAATATTAGGTAGTTTTGTATTTTGATGTTTCGAATTTTGATTTAGCTATTTTTATAGTATAATTTGTTGAGCAGTTGGAATAATAGTGTTAATGAGTCTATGTGTTTTTTATCGGTATATAGCATTTAGTACAATATGTCAAATAAGTTTTTCATTTTTTTGTTGTCTTTGTTTAGATCTTTATCTAGGCTGTCTATTTTTTTGTTATCATATGTTTTACAAGGCATCATTGTTTATAGTAATAGGAATATGAATACATATATTTTTTGGTTTACAGGATTTAAGATGTTATTTTTTTATATATTTTTGTGGTTGTATTTTAGCAAG
>M01075:27:000000000-A4DAU:1:1101:14129:16905 1:N:0:43
AAAGTACACAGTTTGGATTGCACATTTGATTACCGGATGCGATGGAAGGACCAATACCTGTCTCTGCATTAATACATGCTGCCACGTTAGTTGTATGTGGAATAATATTAGGTAGTTTTGTATTTTGATGTTTTGAATTTTGATTTAGCTATTTTTATAGTATAATTTGTTGAGCAGTTGGAATAATAGTGTTAATGAGTCTATGTGTTTTTTATACGGTATATAGCATTTAGTACAATATGTCAAATAAGTTTTTCATTTTTTTGTTGTCTTTGTTTAGATCTTTATCTAGGCTGTCTATTTTTTTGTTATCATATGTTTTACAAGGCATCATTGTTTATAGTAATAGGAATATGAATACATATATTTTTTGGTTTACAGGATTTAAGATGTTATTTTTTATATATTTTTGTGGTTGTATTTTAGCAAG
>M01075:27:000000000-A4DAU:1:1101:9845:16911 1:N:0:43
AAAGTACACAGTTTGGGTTACACATTTGATTACCGGATGCGATGGAAGGACCAATACCTGTCTCTGCATTAATACATGCTGCCACGTTAGTTGTATGTGGAATAATATTAGGTAGTTTTGTATTTTGATGTTTTGAATTTAGATTTAGCTATTTTTATAGTATAATTTGTTGAGCAGTTGGAATAATAGTGTTAATGAGTCTATGTGTTTTTTATCGGTATATAGCATTTAGTACAATATGTCAAATAAGTTTTTCATTTTTTTGTTGTCTTTGTTTAGATCTTTATCTAGGCTGTCTATTTTTTTGTTATCATATGTTTTACAAGGCATCATTGTTTATAGTAATAGGAATATGAATACATATATTTTTTGGTTTACAGGATTTAAGATGTTATTTTTTTATATATTTTTGTGGTTGTATCTTGGCAAG
>M01075:27:000000000-A4DAU:1:1101:4864:16999 1:N:0:43
AGAGTACACAGTTTGGGTTGCACATTTGATTACCGGATGCGATGGAAGGACCAATACCTGTCTCTGCATTAATACATGCTGCCACGTTAGTTGTATGTGGAATAATATTAGGTAGTTTTGTATTTTGATGTTTTGAATTTTGATTTAGCTATTTTTATAGTATAATTTGTTGAGCAGTTGGAATAATAGTGTTAATGAGTCTATGTGTTTTTTATCGGTATATAGCATTTAGTACAATATGTCAAATAAGTTTTTCATTTTTTTGTTGTCTTTGTTTAGATCTTTATCTAGGCTGTCTATTTTTTTGTTATCATATGTTTTACAAGGCATCATTGTTTATAGTAATAGGAATATGAATACATATATTTTTTGGTTTACAGGATTTAAGATGTTATTTTTTTATATATTTTTGTGGTTGTATTTTAGCAAG
>M01075:27:000000000-A4DAU:1:1101:6479:17025 1:N:0:43
AAAGTACACAGTTTGGATTACATATTTGATTACCGGATGCGATGGAAGGACCAATACCTGTCTCTGCATTAATACATGCTGCCACGTTAGTTGTATGTGGAATAATATTAGGTAGTTTTGTATTTTGATGTTTTGAATTTTGATTTAGCTATTTTTATAGTATAATTTGTTGAGCAGTTGGAATAATAGTGTTAATGAGTCTATGTGTTTTTTATCGGTATATAGCATTTAGTACAATATGTCAAATAAGTTTTTCATTTTTTTGTTGTCTTTGTTTAGATCTTTATCTAGGCTGTCTATTTTTTTGTTATCATATGTTTTACAAGGCATCATTGTTTATAGTAATAGGAATATGAATACATATATTTTTTGGTTTACAGGATTTAAGATGTTATTTTTTTATATATTTTTGTGGTTGTATTTTAGCAAG
>M01075:27:000000000-A4DAU:1:1101:19786:17054 1:N:0:43
AAAGTACACAGTTTGGGTTACACATTTGATTACCGGATGCGATGGAAGGACCAATACCTGTCTCTGCATTAATACATGCTGCCACGTTAGTTGTATGTGGAATAATATTAGGTAGTTTTGTATTTTGATGTTTTGAATTTTGATTTAGCTATTTTTATAGTATAATTTGTTGAGCAGTTGGAATAATAGTGTTAATGAGTCTATGTGTTTTTTATACGGTATATAGCATTTAGTACAATATGTCAAATAAGTTTTTCATTTTTTGTTGTCTTTGTTTAGATCTTTATCTAGGCTGTCTATTTTTTTGTTATCATATGTTTTACAAGGCATCATTGTTTATAGTAATAGGAATATGAATACATATATTTTTTGGTTTACAGGATTTAAGATGTTATTTTTTTATATATTTTTGTGGTTGTATTTTAGCAAG
>M01075:27:000000000-A4DAU:1:1101:12820:17098 1:N:0:43
AAAGTACACAGTTTGGATTACACATTTGATTACCGGATGCGATGGAAGGACCAATACCTGTCTCTGCATTAATACATGCTGCCACGTTAGTTGTATGTGGAATAATATTAGGTAGTTTTGTATTTTGATGTTTTGAATTTTGATTTAGCTATTTTTATAGTATAATTTGTTGAGCAGTTGGAATAATAGTGTTAATGAGTCTATGTGTTTTTTATCGGTATATAGCATTTAGTACAATATGTCAAATAAGTTTTTCATTTTTTTGTTGTCTTTGTTTAGATCTTTATCTAGGCTGTCTATTTTTTTGTTATCATATGTTTTACAAGGCATCATTGTTTATAGTAATAGGAATATGAATACATATATTTTTTGGTTTACAGGATTTAAGATGTTATTTTTTTATATATTTTTGTGGTTGTATTTTAGCAAG
>M01075:27:000000000-A4DAU:1:1101:18442:17204 1:N:0:43
AAAGTACGCAGTTTGGATTACACATTTGATTACCGGATGCGATGGAAGGACCAATACCTGTCTCTGCGTTAATACATGCTGCCACGTTAGTTGTATGTGGAATAATATTAGGTAGTTTTGTATTTTGATGTTTTGAATTTTGATTTAGCTATTTTTATAGTATAATTTGTTGAGCAGTTGGAATAATAGTGTTAATGAGTCTATGTGTTTTTTATCGGTATATAGCATTTAGTACAATATGTCAAATAAGTTTTTCATTTTTTTGTTGTCTTTGTTTAGATCTTTATCTAGGCTGTCTATTTTTTTGTTATCATATGTTTTACAAGGCATCATTGTTTATAGTAATAGGAATATGAATACATATATTTTTTGGTTTACAGGATTTAAGATGTTATTTTTTTATATATTTTTGTGGTTGTATTTTAGCAAG
>M01075:27:000000000-A4DAU:1:1101:15222:17207 1:N:0:43
AGAGTACACAGTTTGGATTACACATTTGATTACCGGATGCGATGGAAGGACCAATACCTGTCTCTGCATTAATACATGCTGCCACGTTAGTTGTATGTGGAATAATATTAGGTAGTTTTGTATTTTGATGTTTTGAATTTTGATTTAGCTATTTTTATAGTATAATTTGTTGAGCAGTTGGAATAATAGTGTTAATGAGTCTATGTGTTTTTTATCGGTATATAGCATTTAGTACAATATGTCAAATAAGTTTTTCATTTTTTTGTTGTCTTTGTTTAGATCTTTATCTAGGCTGTCTATTTTTTTGTTATCATATGTTTTACAAGGCATCATTGTTTATAGTAATAGGAATATGAATACATATATTTTTTGGTTTACAGGATTTAAGATGTTATTTTTTTATATATTTTTGTGGTTGTATCTTAGCAAG
>M01075:27:000000000-A4DAU:1:1101:20394:17240 1:N:0:43
AAAGTACACAGTTTGGATTACATATTTGATTACCGGATGCGATGGAAGGACCAATACCTGTCTCTGCATTAATACATGCTGCCACGTTAGTTGTATGTGGGATAATATTAGGTAGTTTTGTATTTTGATGTTTTGAATTTTGATTTAGCTATTTTTATAGTATAATTTGTTGAGCAGTTGGAATAATAGTGTTAATGAGTCTATGTGTTTTTTATCGGTATATAGCATTTAGTACAATATGTCAAATAAGTTTTTCATTTTTTTGTTGTCTTTGTTTAGATCTTTATCTAGGCTGTCTATTTTTTTGTTATCATATGTTTTACAAGGCATCATTGTTTATAGTAATAGGAATATGAATACATATATTTTTTGGTTTACAGGATTTAAGATGTTATTTTTTTATATATTTTTGTGGTTGTATTTTAGCAAG
>M01075:27:000000000-A4DAU:1:1101:16616:17275 1:N:0:43
AGAGTACACAGTTTGGATTACACATTTGATTACCGGATGCGATGGAAGGACCAATACCTGTCTCTGCATTAGTACATGCTGCCACGTTAGTTGTATGTGGAATAATATTAGGTAGTTTTGTATTTTGATGTTTTGAATTTTGATTTAGCTATTTTTATAGTATAATTTGTTGAGCAGTTGGAATAATAGTGTTAATGAGTCTATGTGTTTTTTATCGGTATATAGCATTTAGTACAATATGTCAAATAAGTTTTTCATTTTTTTGTTGTCTTTGTTTAGATCTTTATCTAGGCTGTCTATTTTTTTGTTATCATATGTTTTACAAGGCATCATTGTTTATAGTAATAGGAATATGAATACATATATTTTTTGGTTTACAGGATTTAAGATGTTATTTTTTTATATATTTTTGTGGTTGTATTTTAGCAAA
>M01075:27:000000000-A4DAU:1:1101:14577:17296 1:N:0:43
AAAGTACACAGTTTGGATTACATATTTGATTACCGGATGCGATGGAAGGACCAATACCTGTCTCTGCATTAATACATGCTGCCACGTTAGTTGTATGTGGAATAATATTAGGTAGTTTTGTATTTTGATGTTTTGAATTTTGATTTAGCTATTTTTATAGTATAATTTGTTGAGCAGTTGGAATAATAGTGTTAATGAGTCTATGTGTTTTTTATCGGTATATAGCATTTAGTACAATATGTCAAATAAGTTTTTCATTTTTTTGTTGTCTTTGTTTAGATCTTTATCTAGGCTGTCTATTTTTTTGTTATCATATGTTTTACAAGGCACCATTGTTTATAGTAATAGGAATATGAATACATATATTTTTTGGTTTACAGGATTTAAGATGTTATTTTTTTATATATTTTTGTGGTTGTATCTTAGCAAG
>M01075:27:000000000-A4DAU:1:1101:22969:17396 1:N:0:43
AGAGTACACAGTTTGGGTTACACATTTGATTACCGGATGCGATGGAAGGACCAATACCTGTCTCTGCATTAATACATGCTGCCACGTTAGTTGTATGTGGAATAATATTAGGTAGTTTTGTATTTTGATGTTTTGAATTTTGATTTAGCTATTTTTATAGTATAATTTGTTGAGCAGTTGGAATAATAGTGTTAATGAGTCTATGTGTTTTTTATCGGTATATAGCATTTAGTACAATATGTCAAATAAGTTTTTCATTTTTTTGTTGTCTTTGTTTAGATCTTTATCTGGGCTGTCTATTTTTTTGTTATCATATGTTTTACAAGGCATCATTGTTTATAGTAATAGGAATATGAATACATATATTTTTTGGTTTACAGGATTTAAGATGTTATTTTTTTATATATTTTTGTGGTTGTATTTTAGCAAG
>M01075:27:000000000-A4DAU:1:1101:22986:17403 1:N:0:43
AGAGTACACAGTTTGGGTTACACATTTGATTACCGGATGCGATGGAAGGACCAATACCTGTCTCTGCATTAATACATGCTGCCACGTTAGTTGTATGTGGAATAATATTAGGTAGTTTTGTATTTTGATGTTTTGAATTTTGATTTAGCTATTTTTATAGTATAATTTGTTGAGCAGTTGGAATAATAGTGTTAATGAGTCTATGTGTTTTTTATCGGTATATAGCATTTAGTACAATATGTCAAATAAGTTTTTCATTTTTTTGTTGTCTTTGTTTAGATCTTTATCTGGGCTGTCTATTTTTTTGTTATCATATGTTTTACAAGGCATCATTGTTTATAGTAATAGGAATATGAATACATATATTTTTTGGTTTACAGGATTTAAGATGTTATTTTTTTATATATTTTTGTGGTTGTATTTTAGCAAG
>M01075:27:000000000-A4DAU:1:1101:24626:17429 1:N:0:43
AGAGTACACAGTTTGGATTACACATTTGATTACCGGATGCGATGGAAGGACCAATACCTGTCTCTGCATTAATACATGCTGCCACGTTAGTTGTATGTGGAATAATATTAGGTAGTTTTGTATTTTGATGTTTTGAATTTTGATTTAGATATTTTTATAGTATAATTTGTTGAGCAGTTGGAATAATAGTGTTAATGAGTCTATGTGTTTTTTATCGGTATATAGCATTTAGTACAATATGTCAAATAAGTTTTTCATTTTTTTGTTGTCTTTGTTTAGATCTTTATCTAGGCTGTCTATTTTTTTGTTATCATATGTTTTACAAGGCATCATTGTTTATAGTAATAGGAATATGAATACATATATTTTTTGGTTTACAGGATTTAAGATGTTATTTTTTTATATATTTTTGTGGTTGTATTTTAGCAAG
>M01075:27:000000000-A4DAU:1:1101:24478:17444 1:N:0:43
AGAGTACACAGTTTGGGTTACACATTTGATTACCGGATGCGATGGAAGGACCAATACCTGTCTCTGCATTAATACATGCTGCCACGTTAGTTGTATGTGGAATAATATTAGGTAGTTTTGTATTTTGATGTTTTGAATTTTGATTTAGCTATTTTTATAGTATAATTTGTTGAGCAGTTGGAATAATAGTGTTAATGAGTCTATGTGTTTTTTATCGGTATATAGCATTTAGTACAATATGTCAAATAAGTTTTTCATTTTTTTGTTGTCTTTGTTTAGATCTTTATCTAGGCTGTCTATTTTTTTGTTATCATATGTTTTACAAGGCATCATTGTTTATAGTAATAGGAATATGAATACATATATTTTTTGGTTTACAGGATTTAAGATGTTATTTTTTTATATATTTTTGTGGTTGTATTTTAGCAAG
>M01075:27:000000000-A4DAU:1:1101:24496:17445 1:N:0:43
AGAGTACACAGTTTGGGTTACACATTTGATTACCGGATGCGATGGAAGGACCAATACCTGTCTCTGCATTAATACATGCTGCCACGTTAGTTGTATGTGGAATAATATTAGGTAGTTTTGTATTTTGATGTTTTGAATTTTGATTTAGCTATTTTTATAGTATAATTTGTTGAGCAGTTGGAATAATAGTGTTAATGAGTCTATGTGTTTTTTATCGGTATATAGCATTTAGTACAATATGTCAAATAAGTTTTTCATTTTTTTGTTGTCTTTGTTTAGATCTTTATCTAGGCTGTCTATTTTTTTGTTATCATATGTTTTACAAGGCATCATTGTTTATAGTAATAGGAATATGAATACATATATTTTTTGGTTTACAGGATTTAAGATGTTATTTTTTTATATATTTTTGTGGTTGTATTTTAGCAAG
>M01075:27:000000000-A4DAU:1:1101:14472:17489 1:N:0:43
AAAGTACACAGTTTGGATTACACATTTGATTACCGGATGCGATGGAAGGACCAATACCTGTCTCTGCATTAATACATGCTGCCACGTTAGTTGTATGTGGAATAATATTAGGTAGTTTTGTATTTTGATGGTTTGAATTTTGATTTAGCTATTTTTATAGTATAATTTGTTGAGCAGTTGGAATAATAGTGTTAATGAGTCTATGTGTTTTTTATCGGTATATAGCATTTAGTACAATATGTCAAATAAGTTTTTCATTTTTTTGTTGTCTTTGTTTAGATCTTTATCAAGGCTGTCTATTTTTTTGTTATCATATGTTTTACAAGGCATCATTGTTTATAGTAATAGGAATATGAATACATATATTTTTTGGTTTACAGGATTTAAGATGTTATTTTTTTATATATTTTTGTGGTTGTATCTTGGCAAG
>M01075:27:000000000-A4DAU:1:1101:19311:17513 1:N:0:43
AGAGTACACAGTTTGGGTTACACATTTGATTACCGGATGCGATGGAAGGACCAATACCTGTCTCTGCATTAATACATGCTGCCACGTTAGTTGTATGTGGAATAATATTAGGTAGTTTTGTATTTTGATGTTTTGAATTTTGATTTAGCTATTTTTATAGTATAATTTGTTGAGCAGTTGGAATAATAGCGTTAATGAGTCTATGTGTTTTTTATCGGTATATAGCATTTAGTACAATATGTCAAATAAGTTTTTCATTTTTTTGTTGTCTTTGTTTAGATCTTTATCTAGGCTGTCTATTTTTTTGTTATCATATGTTTTACAAGGCATCATTGTTTATAGTAATAGGAATATGAATACATATATTTTTTGGTTTACAGGATTTAAGATGTTATTTTTTTATATATTTTTGTGGTTGTATTTTAGCAAG
>M01075:27:000000000-A4DAU:1:1101:11792:17529 1:N:0:43
AGAGTACACAGTTTGGATTACACATTTGATTACCGGATGCGATGGAAGGACCAATACCTGTCTCTGCATTAATACATGCTGCCACGTTAGTTGTATGTGGAATAATATTAGGTAGTTTTGTATTTTGGTGTTTTGAATTTTGATTTAGCTATTTTTATAGTATAATTTGTTGAGCAGTTGGAATAATAGTGCTAATGAGTCTATGTGTTTTTTATCGGTATATAGCATTTAGTACAATATGTCAAATAAGTTTTTCATTTTCTTGTTGTCTTTGTTTAGATCTTTATCTAGGCTGTCTATTTTTTTGTTATCATATGTTTTACAAGGCATCATTGTTTATAGTAATAGGAATATGAATACATATATTTTTTGGTTTACAGGATTTAAGATGTTATTTTTTTATATATTTTTGTGGTTGTATCTTAGCAAG
>M01075:27:000000000-A4DAU:1:1101:8532:17559 1:N:0:43
AAAGTACACAGTTTGGGTTACACATTTGATTACCGGATGCGATGGAAGGACCAATACCTGTCTCTGCATTAATACATGCTGCCACGTTAGTTGTATGTGGAATAATATTAGGTAGTTTTGTATTTTGATGTTTTGAATTTTGATTTAGCTATTTTTATAGTATAATTTGTTGAGCAGTTGGAATAATAGTGTTAATGAGTCTATGTGTTTTTTATACGGTATATAGCATTTAGTACAATATGTCAAATAAGTTTTTCATTTTTTTGTTGTCTTTGTTTAGATCTTTATCTAGGCTGTCTATTTTTTGTTATCATATGTTTTACAAGGCATCATTGTTTATAGTAATAGGAATATGAATACATATATTTTTTGGTTTACAGGATTTAAGATGTTATTTTTTTATATATTTTTGTGGTTGTATTTTAGCAAG
>M01075:27:000000000-A4DAU:1:1101:5502:17575 1:N:0:43
AAAGTACACAGTTTGGATTACACATTTGATTACCGGATGCGATGGAAGGACCAATGCCTGTCTCTGCATTAATGCATGCTGCCACGTTAGTTGTATGTGGAATAATATTAGGTAGTTTTGTATTTTGATGTTTTGAATTTTGATTTAGCTATTTTTATAGTATAATTTGTTGAGCAGTTGGAATAATAGTGTTAATGAGTCTATGTGTCTTTTATCGGTATATAGCATTTAGTACAATATGTCAAATAAGTTTTTCATTTTTTTGTTGTCTTTGTTTAGATCTTTATCTAGGCTGTCTATTTTTTTGTTATCATATGTTTTACAAGGCATCATTGTTTATAGTAATAGGAATATGAATACATATATTTTTTGGTTTACAGGATTTAAGATGTTATTTTTTTATATATTTTTGTGGTTGTATTTTAGCAAG
>M01075:27:000000000-A4DAU:1:1101:21142:17581 1:N:0:43
AAAGTACACAGTTTGGATTGCACATTTGATTACCGGATGCGATGGAAGGACCAATACCTGTCTCTGCATTAATACATGCTGCCACGTTAGTTGTATGTGGAATAATATTAGGTAGTTTTGTATTTTGATGTTTTGAATTTTGATTTAGCTATTTTTATAGTATAATTTGTTGAGCAGTTGGAATAATAGTGTTAATGAGTCTATGTGTTTTTTATCGGTATATAGCATTTAGTACAATATGTCAAATAAGTTTTTCATTTTTTTGTTGTCTTTGTTTAGACCTTTATCTAGGCTGTCTATTTTTTTGTTATCATATGTTTTACAAGGCATCATTGTTTATAGTAATAGGAATATGAATACATATATTTTTTGGTTTACAGGATTTAAGATGTTATTTTTTTATATATTTTTGTGGTTGCATCTTGGCAAG
>M01075:27:000000000-A4DAU:1:1101:4205:17606 1:N:0:43
AGAGTACACAGTTTGGGTTGCACATTTGATTACCGGATGCGATGGAAGGACCAATACCTGTCTCTGCATTAATACATGCTGCCACGTTAGTTGTATGTGGAATAATATTAGGTAGTTTTGTATTTTGATGTTTTGAATTTTGATTTAGCTATTTTTATAGTATAATTTGTTGAGCAGTTGGAATAATAGTGTTAATGAGTCTATGTGTTTTTTATCGGTATATAGCATTTAGTACAATATGTCAAATAAGTTTTTCATTTTTTTGTTGTCTTTGTTTAGATCTTTATCTAGGCTGTCTATTTTTTTGTTATCATATGTTTTACAAGGCATCATTGTTTATAGTAATAGGAATATGAATACATATATTTTTTGGTTTACAGGATTTAAGATGTTATTTTTTTATATATTTTTGTGGTTGTATTTTAGCAAG
>M01075:27:000000000-A4DAU:1:1101:3369:17847 1:N:0:43
AGAGTACACAGTTTGGATTGCACATTTGATTACCGGATGCGATGGAAGGACCAATACCTGTCTCTGCATTAATACATGCTGCCACGTTAGTTGTATGTGGAATAATATTAGGTAGTTTTGTATTTTGATGTTTTGAATTTTGATTTAGCTATTTTTATAGTATAATTTGTTGAGCAGTTGGAATAATAGTGTTAATGAGTCTATGTGTTTTTTATCGGTATATAGCATTTAGTACAATATGTCAAATAAGTTTTTCATTTTTTTGTTGTCTTTGTTTGGATCTTTATCTAGGCTGTCTATTTTTTTGTTATCATATGTTTTACAAGGCATCATTGTTTATAGTAATAGGAATATGAATACATATATTTTTTGGTTTACAGGATTTAAGATGTTATTTTTTTATATATTTTTGTGGTTGTATTTTAGCAAG
>M01075:27:000000000-A4DAU:1:1101:21326:17848 1:N:0:43
AAAGTACACAGTTTGGGTTGCACATTTGATTACCGGATGCGATGGAAGGACCAATACCTGTCTCTGCATTAATACATGCTGCCACGTTAGTTGTATGTGGAATAATATTAGGTAGTTTTGTATTTTGATGTTTTGAATTTTGATTTAGCTATTTTTATAGTATAATTTGTTGAGCAGTTGGAATAATAGTGTTAATGAGTCTATGTGTTTTTTATCGGTATATAGCATTTAGTACAATATGTCAAATAAGTTTTTCATTTTTTTGTTGTCTTTGTTTAGATCTTTATCTAGGCTGTCTATTTTTTTGTTATCATATGTTTTACAAGGCATCATTGTTTATAGTAATAGGAATATGAATACATATATTTTTTGGTTTACAGGATTTAAGATGTTATTTTTTTATATATTTTTGTGGTTGTATTTTAGCAAG
>M01075:27:000000000-A4DAU:1:1101:24630:17871 1:N:0:43
AGAGTACACAGTTTGGATTACACATTTGATTACCGGATGCGATGGAAGGACCAATACCTGTCTCTGCATTAATACATGCTGCCACGTTAGTTGTATGTGGAATAATATTAGGTAGTTTTGTATTTTGATGTTTTGAATTTTGATTTAGCTATTTTTATAGTATAATTTGTTGAGCAGTTGGAATAATAGTGTTAATGAGTCTATGTGTTTTTTATCGGTATATAGCATTTAGTACAATATGTCAAATAAGTTTTTCATTTTTTTGTTGTCTTTGTTTAGATCTTTATCTAGGCTGTCTATTTTTTTGTTATCATATGTTTTACAAGGCATCATTGTTTATAGTAATAGGAATATGAATACATATATTTTTTGGTTTACAGGATTTAAGATGTTATTTTTTTATATATTTTTGTGGTTGTATTTTAGCAAG
>M01075:27:000000000-A4DAU:1:1101:24619:17886 1:N:0:43
AGAGTACACAGTTTGGATTACACATTTGATTACCGGATGCGATGGAAGGACCAATACCTGTCTCTGCATTAATACATGCTGCCACGTTAGTTGTATGTGGAATAATATTAGGTAGTTTTGTATTTTGATGTTTTGAATTTTGATTTAGCTATTTTTATAGTATAATTTGTTGAGCAGTTGGAATAATAGTGTTAATGAGTCTATGTGTTTTTTATCGGTATATAGCATTTAGTACAATATGTCAAATAAGTTTTTCATTTTTTTGTTGTCTTTGTTTAGATCTTTATCTAGGCTGTCTATTTTTTTGTTATCATATGTTTTACAAGGCATCATTGTTTATAGTAATAGGAATATGAATACATATATTTTTTGGTTTACAGGATTTAAGATGTTATTTTTTTATATATTTTTGTGGTTGTATTTTAGCAAG
>M01075:27:000000000-A4DAU:1:1101:14851:17891 1:N:0:43
AGAGTACACAGTTTGGATTGCACATTTGATTACCGGATGCGATGGAAGGACCAATACCTGTCTCTGCATTAATACATGCTGCCACGTTAGTTGTATGTGGAATAATATTAGGTAGTTTTGTATTTTGATGTTTTGAATTTTGATTTAGCTATTTTTATAGTATAATTTGTTGAGCAGTTGGAATAATAGTGTTAATGAGTCTATGTGTTTTTTATCGGTATATAGCATCTAGTACAATATGTCAAATAAGTTTTTCATTTTTTTGTTGTCTTTGTTTAGATCTTTATCTAGGCTGTCTATTTTTTTGTTATCATATGTTTTACAAGGCATCATTGTTTATAGTAATAGGAATATGAATACATATATTTTTTGGTTTACAGGATTTAAGATGTTATTTTTTTATATATTTTTGTGGTTGTATTTTGGCAAG
>M01075:27:000000000-A4DAU:1:1101:8596:18157 1:N:0:43
AAAGTACACAGTTTGGGTTACACATTTGATTACCGGATGCGATGGAAGGACCAATACCTGTCTCTGCATTAATACATGCTGCCACGTTAGTTGTATGTGGAATAATATTAGGTAGTTTTGTATTTTGATGTTTTGAATTTTGATTTAGCTATTTTTATAGTATAATTTGTTGAGCAGTTGGAATAATAGTGTTAATGAGTCTATGTGTTTTTTATCGGTATATAGCATTTAGTACAATATGTCAAATAAGTTTTTCATTTTTTTGTTGTCTTTGTTTAGATCTTTATCTAGGCTGTCTATTTTTTTGTTATCATATGTTTTACAAGGCATCATTGTTTATAGTAATAGGAATATGAATACATATATTTTTTGGTTTACAGGATTTAAGATGTTATTTTTTTATATATTTTTGTGGTTGTATTTTAGCAAG
>M01075:27:000000000-A4DAU:1:1101:15210:18160 1:N:0:43
AGAGTACACAGTTTGGGTTACACATTTGATTACCGGATGCGATGGAAGGACCAATACCTGTCTCTGCATTAATACATGCTGCCACGTTAGTTGTATGTGGAATAATATTAGGTAGTTTTGTATTTTGATGTTTTGAATTTTGATTTAGCTATTTTTATAGTATAATTTGTTGAGCAGTTGGAATAATAGTGTTAATGAGTCTATGTGTTTTTTATCGGTATATAGCATTTAGTACAATATGTCAAATAAGTTTTTCATTTTTTTGTTGTCTTTGTTTAGATCTTTATCTAGGCTGTCTATTTTTTTGTTATCATATGTTTTACAAGGCATCATTGTTTATAGTAATAGGAATATGTATACATATATTTTTTGGTTTACAGGATTTAAGATGTTATTTTTTTATATATTTTTGTGGTTGTATTTTAGCAAG
>M01075:27:000000000-A4DAU:1:1101:12598:18184 1:N:0:43
AGAGTACACAGTTTGGATTGCACATTTGATTACCGGATGCGATGGAAGGACCAATACCTGTCTCTGCATTAATACATGCCGCCACGTTAGTTGTATGTGGAATAATATTAGGTAGTTTTGTATTTTGATGTTTTGAATTTTGATTTAGCTATTTTTATAGTATAATTTGTTGAGCAGTTGGAATAATAGTGTTAATGAGTCTATGTGTTTTTTATACGGTATATAGCATTTAGTACAATATGTCAAATAAGTTTTTCATTTTTTGTTGTCTTTGTTTAGATCTTTATCTAGGCTGTCTATTTTTTTGTTATCATATGTTTTACAAGGCATCATTGTTTATAGTAATAGGAATATGAATACATATATTTTTTGGTTTACAGGATTTAGGATGTTATTTTTTTATATATTTTTGTGGTTGTATTTTAGCAAG
>M01075:27:000000000-A4DAU:1:1101:8484:18184 1:N:0:43
AGAGTACACAGTTTGGGTTACACATTTGATTACCGGATGCGATGGAAGGACCAATACCTGTCTCTGCATTAATACATGCTGCCACGTTAGTTGTATGTGGAATAATATTAGGTAGTTTTGTATTTTGATGTTTTGAATTTTGATTTAGCTATTTTTATAGTATAATTTGTTGAGCAGTTGGAATAATAGTGTTAATGAGTCTATGTGTTTTTTATCGGTATATAGCATTTAGTACAATATGTCAAATAAGTTTTTCATTTTTTTGTTGTCTTTGTTTAGATCTTTATCTAGGCTGTCTATTTTTTTGTTATCATATGTTTTACAAGGCATCATTGTTTATAGTAATAGGAATATGAATACATATATTTTTTGGTTTACAGGATTTAAGATGTTATTTTTTTATATATTTTTGTGGTTGTATTTTAGCAAG
>M01075:27:000000000-A4DAU:1:1101:19218:18257 1:N:0:43
AAAGTACACAGTTTGGATTGCACATTTGATTACCGGATGCGATGGAAGGACCAATACCTGTCTCTGCATTAATACATGCCGCCACGTTAGTTGTATGTGGAATAATATTAGGTAGTTTTGTATTTTGATGTTTTGAATTTTGATTTAGCTATTTTTATAGTATAATTTGTTGAGCAGTTGGAATAATAGTGTTAATGAGTCTATGTGTTTTTTATCGGTATATAGCATTTAGTACAATATGTCAAATAAGTTTTTCATTTTTTTGTTGTCTTTGTTTAGATCTTTATCTAGGCTGTCTATTTTTTTGTTATCATATGTTTTACAAGGCATCATTGTTTATAGTAATAGGAATATGAATACATATATTTTTTGGTTTACAGGATTTAAGATGTTATTTTTTTATATATTTTTGTGGTTGTATTTTAGCAAG
>M01075:27:000000000-A4DAU:1:1101:9314:18269 1:N:0:43
AGAGTACACAGTTTGGGTTGCACATTTGATTACCGGATGCGATGGAAGGACCAATACCTGTCTCTGCATTAATACATGCTGCCACGTTAGTTGTATGTGGAATAATATTAGGTAGTTTTGTATTTTGATGTTTTGAATTTTGATTTAGCTATTTTTATAGTATAATTTGTTGAGCAGTTGGAATAATAGTGTTAATGAGTCTATGTGTTTTTTATCGGTATATAGCATTTAGTACAATATGTCAAATAAGTTTTTCATTTTTTTGTTGTCTTTGTTTAGATCTTTATCTAGGCTGTCTATTTTTTTGTTATCATATGTTTTACAAGGCATCATTGTTTATAGTAATAGGAATATGAATACATATATTTTTTGGTTTACAGGATTTAAGATGTTATTTTTTTATATATTTTTGTGGTTGTATTTTAGCAAG
>M01075:27:000000000-A4DAU:1:1101:20536:18281 1:N:0:43
AAAGTACACAGTTTGGATTACACATTTGATTACCGGATGCAATGGAAGGACCAATACCTGTCTCTGCATTAATACATGCCGCCACGTTAGTTGTATGTGGAATAATATTAGGTAGTTTTGTATTTTGATGTTTTGAATTTTGATTTAGCTATTTTTATAGTATAATTTGTTGAGCAGTTGGAATAATAGTGTTAATGAGTCTATGTGTTTTTTATCGGTATATAGCATTTAGTACAATATGTCAAATAAGTTTTTCATTTTTTTGTTGTCTTTGTTTAGCTCTTTATCTAGGCTGTCTATTTTTTTGTTATCATATGTTTTACAAGGCATCATTGTTTATAGTAATAGGAATATGAATACATATATTTTTTGGTTTACAGGATTTAAGATGTTATTTTTTTATATATTTTTGTGGTTGTATTTTAGCAAG
>M01075:27:000000000-A4DAU:1:1101:25355:18317 1:N:0:43
AGAGTACACAGTTTGGATTACACATTTGATTACCGGATGCGATGGAAGGACCAATACCTGTCTCTGCATTAATACATGCTGCCACGTTAGTTGTATGTGGAATAATATTAGGTAGTTTTGTATTTTGATGTTTTGAATTTTGATTTAGCTATTTTTATAGTATAATTTGTTGAGCAGTTGGAATAATAGTGTTAATGAGTCTATGTGTTTTTTATACGGTATATAGCATTTAGTACAATATGTCAAATAAGTTTTTCATTTTTTTGTTGTCTTTGTTTAGATCTTTATCTAGGCTGTCTATTTTTTTGTTATCATATGTTTTACAAGGCATCATTGTTTATAGTAATAGGAATATGAATACATATATTTTTTGGTTTACAGGATTTAAGATGTTATTTTTTTATATATTTTTGTGGTTGTATTTAGCAAG
>M01075:27:000000000-A4DAU:1:1101:14464:18340 1:N:0:43
AGAGTACACAGTTTGGATTACACATTTGATTACCGGATGCGATGGAAGGACCAATACCTGTCTCTGCATTAATACATGCTGCCACGTTAGTTGTATGTGGAATAATATTAGGTAGTTTTGTATTTTGATGTTTTGAATTTTGATTTAGCTATTTTTATAGTATAATTTGTTGAGCAGTTGGAATAATAGTGTTAATGAGTCTATGTGTTTTTTATCGGTATATAGCATTTAGTACAATATGTCAAATAAGTTTTTCATTTTTTTGTTGTCTTTGTTTAGATCTTTATCTAGGCTGTCTATTTTTTTGTTATCATATGTTTTACAAGGCATCATTGTTTATAGTAATAGGAATATGAATACATATATTTTTTGGTTTACAGGATTTAAGATGTTATTTTTTTATATATTTTTGTGGTTGTATTTTAGCAAG
>M01075:27:000000000-A4DAU:1:1101:9848:18357 1:N:0:43
AAAGTACACAGTTTGGGTTACACATTTGATTACCGGATGCGATGGAAGGACCAATACCTGTCTCTGCATTAATACATGCTGCCACGTTAGTTGTATGTGGAATAATATTAGGTAGTTTTGTATTTTGATGTTTTGAATTTTGATTTAGCTATTTTTATAGTATAATTTGTTGAGCAGTTGGAATAATAGTGTTAATGAGTCTATGTGTTTTTTATCGGTATATAGCATTTAGTACAATATGTCAAATAAGTTTTTCATTTTTTTGTTGTCTTTGTTTAGATCTTTATCTAGGCTGTCTATTTTTTTGTTATCATATGTTTTACAAGGCATCATTGTTTATAGTAATAGGAATATGAATACATATATTTTTTGGTTTACAGGATTTAAGATGTTATTTTTTTATATATTTTTGTGGTTGTATTTTAGCAAG
>M01075:27:000000000-A4DAU:1:1101:22820:18377 1:N:0:43
AAAGTACACAGTTTGGGTTGCACATTTGATTACCGGATGCGATGGAAGGACCAATACCTGTCTCTGCATTAATACATGCTGCCACGTTAGTTGTATGTGGAATAATATTAGGTAGTTTTGTATTTTGATGTTTTGAATTTTGATTTAGCTATTTTTATAGTATAATTTGTTGAGCAGTTGGAATAATAGTGTTAATGAGTCTATGTGTTTTTTATCGGTATATAGCATTTAGTACAATATGTCAAATAAGTTTTTCATTTTTTTGTTGTCTTTGTTTAGATCTTTATCTAGGCTGTCTATTTTTTTGTTATCATATGTTTTACAAGGCATCATTGTTTATAGTAATAGGAATATGAATACATATATTTTTTGGTTTACAGGATTTAAGATGTTATTTTTTTATATATTTTTGTGGTTGTATTTTAGCAAG
>M01075:27:000000000-A4DAU:1:1101:15473:18450 1:N:0:43
AAAGTACACAGTTTGGGTTACACATTTGATTACCGGATGCGATGGAAGGACCAATACCTGTCTCTGCATTAATACATGCTGCCACGTTAGTTGTATGTGGAATAATATTAGGTAGTTTTGTATTTTGATGTTTTGAATTTTGATTTAGCTATTTTTATAGTATAATTTGTTGAGCAGTTGGAATAATAGTGTTAATGAGTCTATGTGTTTTTTATCGGTATATAGCATTTAGTACAATATGTCAAATAAGTTTTTCATTTTTTTGTTGTCTTTGTTTAGATCTTTATCTAGGCTGTCTATTTTTTTGTTATCATATGTTTTACAAGGCATCATTGTTTATAGTAATAGGAATATGAATACATATATTTTTTGGTTTACAGGATTTAAGATGTTATTTTTTTATATATTTTTGTGGTTGTATTTTAGCAAG
>M01075:27:000000000-A4DAU:1:1101:20669:18457 1:N:0:43
AAAGTACACAGTTTGGATTACATATTTGATTACCGGATGCGATGGAAGGACCAATACCTGTCTCTGCATTAATACATGCTGCCACGTTAGTTGTATGTGGAATAATATTAGGTAGTTTTGTATTTTGATGTTTTGAATTTTGATTTAGCTATTTTTATAGTATAATTTGTTGAGCAGTTGGAATAATAGTGTTAATGAGTCTATGTGTTTTTTATCGGTATATAGCATTTAGTACAATATGTCAAATAAGTTTTTCATTTTTTTGTTGTCTTTGTTTAGATCTTTATCTAGGCTGTCTATTTTTTTGTTATCATATGTTTTACAAGGCATCATTGTTTATAGTAATAGGAATATGAATACATATATTTTTTGGTTTACAGGATTTAAGATGTTATTTTTTTATATATTTTTGTGGTTGTATTTTAGCAAG
>M01075:27:000000000-A4DAU:1:1101:15480:18468 1:N:0:43
AAAGTACACAGTTTGGGTTACACATTTGATTACCGGATGCGATGGAAGGACCAATACCTGTCTCTGCATTAATACATGCTGCCACGTTAGTTGTATGTGGAATAATATTAGGTAGTTTTGTATTTTGATGTTTTGAATTTTGATTTAGCTATTTTTATAGTATAATTTGTTGAGCAGTTGGAATAATAGTGTTAATGAGTCTATGTGTTTTTTATCGGTATATAGCATTTAGTACAATATGTCAAATAAGTTTTTCATTTTTTTGTTGTCTTTGTTTAGATCTTTATCTAGGCTGTCTATTTTTTTGTTATCATATGTTTTACAAGGCATCATTGTTTATAGTAATAGGAATATGAATACATATATTTTTTGGTTTACAGGATTTAAGATGTTATTTTTTTATATATTTTTGTGGTTGTATTTTAGCAAG
>M01075:27:000000000-A4DAU:1:1101:9272:18478 1:N:0:43
AAAGTACACAGTTTGGATTACACATTTGATTACCGGATGCGATGGAAGGACCAATACCTGTCTCTGCATTAATACATGCTGCCACGTTAGTTGTATGTGGAATAATATTAGGTAGTTTTGTATTTTGATGTTTTGAATTTTGATTTAGCTATTTTTATAGTATAATTTGTTGAGCAGTTGGAATAATAGTGTTAATGAGTCTATGTGTTTTTTATCGGTATATAGCATTTAGTACAATATGTCAAATAAGTTTTTCATTTTTTTGTTGTCTTTGTTTAGATCTTTATCTAGGCTGTCTATTTTTTTGTTATCATATGTTTTACAAGGCATCATTGTTTATAGTAATAGGAATATGAATACATATATTTTTTGGTTTACAGGATTTAAGATGTTATTTTTTTATATATTTTTGTGGTTGTATTTTAGCAAG
>M01075:27:000000000-A4DAU:1:1101:24941:18501 1:N:0:43
AAAGTACACAGTTTGGATTACATATTTGATTACCGGATGCGATGGAAGGACCAATACCTGTCTCTGCATTAATACATGCTGCCACGTTAGTTGTATGTGGAATAATATTAGGTAGTTTTGTATTTTGATGTTTTGAATTTTGATTTAGCTATTTTTATAGTATAATTTGTTGAGCAGTTGGAATAATAGTGTTAATGAGTCTATGTGTTTTTTATCGGTATATAGCATTTAGTACAATATGTCAAATAAGTTTTTCATTTTTTTGTTGTCTTTGTTTAGATCTTTATCTAGGCTGTCTATTTTTTTGTTATCATATGTTTTACAAGGCATCATTGTTTATAGTAATAGGAATATGAATACATATATTTTTTGGTTTACAGGATTTAAGATGTTATTTTTTTATATATTTTTGTGGTTGTATTTTAGCAAG
>M01075:27:000000000-A4DAU:1:1101:16042:18523 1:N:0:43
AAAGTACACAGTTTGGATTACACATTTGATTACCGGATGCGATGGAAGGACCAATACCTGTCTCTGCATTAATACATGCTGCCACGTTAGTTGTATGTGGAATAATATTAGGTAGTTTTGTATTTTGATGTTTTGAATTTTGATTTAGCTATTTTTATAGTATAATTTGTTGAGCAGTTGGAATAATAGTGTTAATGAGTCTATGTGTTTTTTATCGGTATATAGCATTTAGTACAATATGTCAAATAAGTTTTTCATTTTTTTGTTGTCTTTGTTTAGATCTTTATCTAGGCTGTCTATTTTTTTGTTATCATATGTTTTACAAGGCATCATTGTTTATAGTAATAGGAATATGAATACATATATTTTTTGGTTTACAGGATTTAAGATGTTATTTTTTTATATATTTTTGTGGTTGTAATTTAGCAAG
>M01075:27:000000000-A4DAU:1:1101:15016:18525 1:N:0:43
AAAGTACACAGTTTGGATTACACATTTGATTACCGGATGCGATGGAAGGACCAATACCTGTCTCTGCATTAATACATGCTGCCACGTTAGTTGTATGTGGAATAATATTAGGTAGTTTTGTATTTTGATGTTTTGAATTTTGATTTAGCTATTTTTATAGTATAATTTGTTGAGCAGTTGGAATAATAGTGTTAATGAGTCTATGTGTTTTTTATCGGTATATAGCATTTAGTACAATATGTCAAATAAGTTTTTCATTTTTTTGTTGTCTTTGTTTAGATCTTTATCTAGGCTGTCTATTTTTTTGTTATCATATGTTTTACAAGGCATCATTGTTTATAGTAATAGGAATATGAATACATATATTTTTTGGTTTACAGGATTTAAGATGTTATTTTTTTATATATTTTTGTGGTTGTATTTTAGCAAG
>M01075:27:000000000-A4DAU:1:1101:4263:18599 1:N:0:43
AGAGTACACAGTTTGGGTTACACATTTGATTACCGGATGCGATGGAAGGACCAATACCTGTCTCTGCATTAATACATGCTGCCACGTTAGTTGTATGTGGAATAATATTAGGTAGTTTTGTATTTTGATGTTTTGAATTTTGATTTAGCTATTTTTATAGTATAATTTGTTGAGCAGTTGGAATAATAGTGTTAATGAGTCTATGTGTTTTTTATCGGTATATAGCATTTAGTACAATATGTCAAATAAGTTTTTCATTTTTTTGTTGTCTTTGTTTAGATCTTTATCTAGGCTGTCTATTTTTTTGTTATCATATGTTTTACAAGGCATCATTGTTTATAGTAATAGGAATATGAATACATATATTTTTTGGTTTACAGGATTTAAGATGTTATTTTTTTATATATTTTTGTGGTTGTATTTTAGCAAG
>M01075:27:000000000-A4DAU:1:1101:11365:18601 1:N:0:43
AAAGTACACAGTTTGGGTTACACATTTGATTACCGGATGCGATGGAAGGACCAATACCTGTCTCTGCATTAATACATGCTGCCACGTTAGTTATATGTGGAATAATATTAGGTAGTTTTGTATTTTGATGTTTTGAATTTTGATTTAGCTATTTTTATAGTATAATTTGTTGAGCAGTTGGAATAATAGTGTTAATGAGTCTATGTGTTTTTTATCGGTATATAGCATTTAGTACAATATGTCAAATAAGTTTTTCATTTTTTTGTTGTCTTTGTTTAGATCTTTATCTAGGCTGTCTATTTTTTTGTTATCATATGTTTTACAAGGCATCATTGTTTATAGTAATAGGAATATGAATACATATATTTTTTGGTTTACAGGATTTAAGATGTTATTTTTTTATATATTTTTGTGGTTGTATTTTAGCAAG
>M01075:27:000000000-A4DAU:1:1101:11360:18676 1:N:0:43
AGAGTACACAGTTTGGATTACGCATTTGATTACCGGATGCGATGGAAGGACCAATACCTGTCTCTGCATTAATACATGCTGCCACGTCAGTTGTATGTGGAATAATATTAGGTAGTTTTGTATTTTGATGTTTTGAATTTTGATTTAGCTATTTTTATAGTATAATTTGTTGAGCAGTTGGAATAATAGTGTTAATGAGTCTATGTGTTTTTTATACGGTATATAGCATTTAGTACAATATGTCAAATAAGTTTTTCATTTTTTTGTTGTCTTTGTTTAGATCTTTATCTAGGCTGTCTATTTTTTTGTTATCATATGTTTTACAAGGCATCATTGTTTATAGTAATAGGAATATGAATACATATATTTTTTGGTTTACAGGATTTAAGATGTTATTTTTTATATATTTTTGTGGTTGTATTTTAGCAAG
>M01075:27:000000000-A4DAU:1:1101:6185:18699 1:N:0:43
AGAGTACACAGTTTGGATTGCACATTTGATTACCGGATGCGATGGAAGGACCAATACCTGTCTCTGCATTAATACATGCTGCCACGTTAGTTGTATGTGGAATAATATTAGGTAGTTTTGTATTTTGATGTTTTGAATTTTGATTTAGCTATTTTTATAGTATAATTTGTTGAGCAGTTGGAATAATAGTGTTAATGAGTCTATGTGTTTTTTATCGGTATATAGCATTTAGTACAATATGTCAAATAAGTTTTTCATTTTTTTGTTGTCTTTGTTTAGATCTTTATCTAGGCTGTCTATTTTTTTGTTATCATATGTTTTACAAGGCATCATTGTTTATAGTAATAGGAATATGAATACATATATTTTTTGGTTTACAGGATTTAAGATGTTATTTTTTTATATATTTTTGTGGTTGTATTTTAGCAAG
>M01075:27:000000000-A4DAU:1:1101:23647:18712 1:N:0:43
AAAGTACACAGTTTGGATTACACATTTGATTACCGGATGCGATGGAAGGACCAATACCTGTCTCTGCATTAATACATGCTGCCACGTTAGTTGTATGTGGAATAATATTAGGTAGTTTTGTATTTTGATGTTTTGAATTTTGATTTAGCTATTTTTATAGTATAATTTGTTGAGCAGTTGGAATAATAGTGTTAATGAGTCTATGTGTTTTTTATCGGTATATAGCGTTTAGTACAATATGTCAAATAAGTTTTTCATTTTTTTGTTGTCTTTGTTTAGATCTTTATCTAGGCTGTCTATTTTTTTGTTATCATATGTTTTACAAGGCATCATTGTTTATAGTAATAGGAATATGAATACATATATTTTTTGGTTTACAGGATTTAAGATGTTATTTTTTTATATATTTTTGTGGTTGTATCTTGGCAAG
>M01075:27:000000000-A4DAU:1:1101:6565:18727 1:N:0:43
AGAGTACACAGTTTGGATTACACATTTGATTACCGGATGCGATGGAAGGACCAATACCTGTCTCTGCATTAATACATGCTGCCACGTTAGTTGTATGTGGAATAATATTAGGTAGTTTTGTATTTTGATGTTTTGAATTTTGATTTAGCTATTTTTATAGTATAATTTGTTGAGCAGTTGGAATAATAGTGTTAATGAGTCTATGTGTTTTTTATCGGTATATAGCATTTAGTACAATATGTCAAATAAGTTTTTCATTTTTTTGTTGTCTTTGTTTAGATCTTTATCTAGGCTGTCTATTTTTTTGTTATCATATGTTTTACAAGGCATCATTGTTTATAGTAATAGGAATATGAATACATATATTTTTTGGTTTACAGGATTTAAGATGTTATTTTTTTATATATTTTTGTGGTTGTATTTTAGCAAG
>M01075:27:000000000-A4DAU:1:1101:10689:18741 1:N:0:43
AGAGTACACAGTTTGGATTGCACATTTGATTACCGGATGCGATGGAAGGACCAATACCTGTCTCTGCATTAATACATGCTGCCACGTTAGTTGTATGTGGAATAATATTAGGTAGTTTTGTATTTTGATGTTTTGAATTTTGATTTAGCTATTTTTATAGTATAATTTGTTGAGCAGTTGGAATAATAGTGTTAATGAGTCTATGTGTTTTTTATCGGTATATAGCATTTAGTACAATATGTCAAATAAGTTTTTCATTTTTTTGTTGTCTTTGTTTAGATCTTTATCCAGGCTGTCTATTTTTTTGTTATCATATGTTTTACAAGGCATCATTGTTTATAGTAATAGGAATATGAATACATATATTTTTTGGTTTACAGGATTTAAGATGTTATTTTTTTATATATTTTTGTGGTTGTATTTTAGCAAG
>M01075:27:000000000-A4DAU:1:1101:19685:18838 1:N:0:43
AGAGTACACAGTTTGGGTTACACATTTGATTACCGGATGCGATGGAAGGACCAATACCTGTCTCTGCATTAATACATGCTGCCACGTTAGTTGTATGTGGAATAATATTAGGTAGTTTTGTATTTTGATGTTTTGAATTTTGATTTAGCTATTTTTATAGTATAATTTGTTGAGCAGTTGGAATAATAGTGTTAATGAGTCTATGTGTTTTTTATCGGTATATAGCATTTAGTACAATATGTCAAATAAGTTTTTCATTTTTTTGTTGTCTTTGTTTAGATCTTTATCTAGGCTGTCTATTTTTTTGTTATCATATGTTTTACAAGGCATCATTGTTTATAGTAATAGGAATATGAATACATATATTTTTTGGTTTACAGGATTTAAGATGTTATTTTTTTATATATTTTTGTGGTTGTATTTTAGCAAG
>M01075:27:000000000-A4DAU:1:1101:6713:18902 1:N:0:43
AGAGTACACAGTTTGGATTACACATTTGATTACCGGATGCGATGGAAGGACCAATACCTGTCTCTGCATTAATACATGCTGCCACGTTAGTTGTATGTGGAATAATATTAGGTAGTTTTGTATTTTGATGTTTTGAATTTTGATTTAGCTATTTTTATAGTATAATTTGTTGAGCAGTTGGAATAATAGTGTTAATGAGTCTATGTGTTTTTTATCGGTATATAGCATTTAGTACAATATGTCAAATAAGTTTTTCATTTTTTTGTTGTCTTTGTTTAGATCTTTATCTAGGCTGTCTATTTTTTTGTTATCATATGTTTTACAAGGCATCATTGTTTATAGTAATAGGAATATGAATACATAAATTTTTTGGTTTACAGGATTTAAGATGTTATTTTTTTATATATTTTTGTGGTTGTATCTTAGCAAG
>M01075:27:000000000-A4DAU:1:1101:8807:18993 1:N:0:43
AAAGTACACAGTTTGGATTACACATTTGATTACCGGATGCGATGGAAGGACCAATACCTGTCTCTGCATTAATACATGCTGCCACGTTAGTTGTATGTGGAATAATATTAGGTAGTTTTGTATTTTGATGTTTTGAATTTTGATTTAGCTATTTTTATAGTATAATTTGTTGAGCAGTTGGAATAATAGTGTTAATGAGTCTATGTGTTTTTTATCGGTATATAGCATTTAGTACAATATGTCAAATAAGTTTTTCATTTTTTTGTTGTCTTTGTTTAGATCTTTATCTAGGCTGTCTATTTTTTTGTTATCATATGTTTTACAAGGCATCATTGTTTATAGTAATAGGAATATGAATACATATATTTTTTGGTTTACAGGATTTAAGATGTTATTTTTTTATATATTTTTGTGGTTGTATTTTAGCAAG
>M01075:27:000000000-A4DAU:1:1101:15908:19312 1:N:0:43
GGAGTACACAGTTTGGATTACACATTTGATTACCGGATGCGATGGAAGGACCAATACCTGTCTCTGCATTAATACATGCTGCCACGTTAGTTGTATGTGGAATAATATTAGGTAGTTTTGTATTTTGATGTTTTGAATTTTGATTTAGCTATTTTTATAGTATAATTTGTTGAGCAGTTGGAATAATAGTGTTAATGAGTCTATGTGTTTTTTATCGGTATATAGCATTTAGTACAATATGTCAAATAAGTTTTTCATTTTTTTGTTGTCTTTGTTTAGATCTTTATCTAGGCTGTCTATTTTTTTGTTATCATATGTTTTACAAGGCATCATTGTTTATAGTAATAGGAATATGAATACATATATTTTTTGGTTTACAGGATTTAAGATGTTATTTTTTTATATATTTTTGTGGTTGTATTTTAGCAAG
>M01075:27:000000000-A4DAU:1:1101:24559:19360 1:N:0:43
AGAGTACACAGTTTGGGTTACACATTTGATTACCGGATGCGATGGAAGGACCAATACCTGTCTCTGCATTAATACATGCTGCCACGTTAGTTGTATGTGGAATAATATTAGGTAGTTTTGTATTTTGATGTTTTGAATTTTGATTTAGCTATTTTTACAGTATAATTTGTTGAGCAGTTGGAATAATAGTGTTAATGAGTCTATGTGTTTTTTATCGGTATATAGCATTTAGTACAATATGTCAAATAAGTTTTTCATTTTTTTGTTGTCTTTGTTTAGATCTTTATCTAGGCTGTCTATTTTTTTGTTATCATATGTTTTACAAGGCATCATTGTTTATAGTAATAGGAATATGAATACATATATTTTTTGGTTTACAGGATTTAAGATGTTATTTTTTTATATATTTTTGTGGTTGTATTTTAGCAAG
>M01075:27:000000000-A4DAU:1:1101:11941:19409 1:N:0:43
AAAGTACACAGTTTGGATTGCACATTTGATTACCGGATGCGATGGAAGGACCAATACCTGTCTCTGCATTAATACATGCTGCCACGTTAGTTGTATGTGGAATAATATTAGGTAGTTTTGTATTTTGATGTTTTGAATTTTGATTTAGCTATTTTTATAGTATAATTTGTTGAGCAGTTGGAATAATAGTGTTAATGAGTCTATGTGTTTTTTATCGGTATATAGCATTTAGTACAATATGTCAAATAAGTTTTTCATTTTTTTGTTGTCTTTGTTTAGATCTTTATCTAGGCTGTCTATTTTTTTGTTATCATATGTTTTACAAGGCATCATTGTTTATAGTAATAGGAATATGAATACATATATTTTTTGGTTTACAGGATTTAAGATGTTATTTTTTTATATATTTTTGTGGTTGTATTTTAGCAAG
>M01075:27:000000000-A4DAU:1:1101:23913:19504 1:N:0:43
AAAGTACACAGTTTGGATTGCACATTTGATTACCGGATGCGATGGAAGGACCAATACCTGTCTCTGCATTAATACATGCTGCCACGTTAGTTGTATGTGGAATAATATTAGGTAGTTTTGTATTTTGATGTTTTGAATTTTGATTTAGCTATTTTTATAGTATAATTTGTTGAGCAGTTGGAATAATAGTGTTAATGAGTCTATGTGTTTTTTATGGCATATAGCATTTAGTACAATATGTCAAATAAGTTTTTCATTTTTTTTGTTGTCTTTGTTTAGATCTTTATCTAGGCTGTCTATTTTTTTGTTATCATATGTTTTACAAGGCATCATTGTTTATAGTAATAGGAATATGAATACATATATTTTTTGGTTTACAGGATTTAAGATGTTATTTTTTTATATATTTTTGTGGTTGTATTTTAGCAAG
>M01075:27:000000000-A4DAU:1:1101:6766:19508 1:N:0:43
AAAGTACACAGTTTGGATTACATATTTGATTACCGGATGCGATGGAAGGACCAATACCTGTCTCTGCATTAATACATGCCGCCACGTTAGTTGTATGTGGAATAATATTAGGTAGTTTTGTATTTTGATGTTTTGAATTTTGATTTAGCTATTTTTATAGTATAATTTGTTGAGCAGTTGGAATAATAGTGTTAATGAGTCTATGTGTTTTTTATCGGTATATAGCATTTAGTACAATATGTCAAATAAGTTTTTCATTTTTTTGTTGTCTTTGTTTAGATCTTTATCTAGGCTGTCTATTTTTTTGTTATCATATGTTTTACAAGGCATCATTGTTTATAGTAATAGGAATATGAATACATATATTTTTTGGTTTACAGGATTTAAGATGTTATTTTTTTATATATTTTTGTGGTTGTATTTTAGCAAG
>M01075:27:000000000-A4DAU:1:1101:12870:19586 1:N:0:43
AAAGTACACAGTTTGGGTTACACATTTGATTACCGGATGCGATGGAAGGACCAATACCTGTCTCTGCATTAATACATGCTGCCACGTTAGTTGTATGTGGAATAATATTAGGTAGTTTTGTATTTTGATGTTTTGAATTTTGATTTAGCTATTTTTATAGTATAATTTGTTGAGCAGTTGGAATAATAGTGTTAATGAGTCTATGTGTTTTTTATCGGTATATAGCATTTAGTACAATATGTCAAATAAGTTTTTCATTTTTTTGTTGTCTTTGTTTAGATCTTTATCTAAGCTGTCTATTTTTTTGTTATCATATGTTTTACAAGGCATCATTGTTTATAGTAATAGGAATATGAATACATATATTTTTTGGTTTACAGGATTTAAGATGTTATTTTTTTATATATTTTCGTGGTTGTATTTTAGCAAG
>M01075:27:000000000-A4DAU:1:1101:23069:19606 1:N:0:43
AGAGTACACAGTTTGGATTACACATTTGATTACCGGATGCGATGGAAGGACCAATACCTGTCTCTGCATTAATACATGCTGCCACGTTAGTTGTATGTGGAATAATATTAGGTAGTTTTGTATTTTGATGTTTTGAATTTTGATTTAGCTATTTTTATAGTATAATTTGTTGAGCAGTTGGAATAATAGTGTTAATGAGTCTATGTGTTTTTTATCGGTATATAGCATTTAGTACAATATGTCAAATAAGTTTTTCATTTTTTTGTTGTCTTTGTTTAGATCTTTATCTAGGCTGTCTATTTTTTTGTTATCATATGTTTTACAAGGCATCATTGTTTATAGTAATAGGAATATGAATACATATATTTTTTGGTCTACAGGATTTAAGATGTTATTTTTTTATATATTTTTGTGGTTGTATTTTAGCAAG
>M01075:27:000000000-A4DAU:1:1101:3942:19692 1:N:0:43
AAGTACACAGTTTGGATTACACATTTGATTACCGGATGCGATGGAAGGACCAATACCTGTCTCTGCATTAATACATGCTGCCACGTTAGTTGTATGTGGAATAATATTAGGTAGCTTTGTATTTTGATGTTTTGAATTTTGATTTAGCTATTTTTATAGTATAATTTGTTGAGCAGTTGGAATAATAGTGTTAATGAGTCTATGTGTTTTTTATACGGTATATAGCATTTAGTACAATATGTCAAATAAGTTTTTCATTTTTTTGTTGTCTTTGTTTAGATCTTTATCTAGGCTGTCTATTTTTTTGTTATCATATGTTTTACAAGGCATCATTGTTTATAGTAATAGGAATATGAATACATATATTTTTTGGTTTACAGGATTTAAGATGTTATTTTTTTATATATTTTTGTGGTTGTATTTTAGCAAG
>M01075:27:000000000-A4DAU:1:1101:25766:19755 1:N:0:43
AAAGTACACAGTTTGGATTGCACATTTGATTACCGGATGCGATGGAAGGACCAATACCTGTCTCTGCATTAATACATGCTGCCACGTCAGTTGTATGTGGAATAATATTAGGTAGTTTTGTATTTTGATGTTTTGAATTTTGATTTAGCTATTTTTATAGTATAATTTGTTGAGCAGTTGGAATAATAGTGTTAATGAGTCTATGTGTTTTTTATCGGTATATAGCATTTAGTACAATATGTCAAATAAGTTTTTCATTTTTTTGTTGTCTTTGTTTAGATCTTTATCTAGGCTGTCTATTTTTTTGTTATCATATGTTTTACAAGGCATCATTGTTTATAGTAATAGGAATATGAATACATATATTTTTTGGTTTACAGGATTTAAGATGTTATTTTTTTATATATTTTTGTGGTTGTATTTTAGCAAG
>M01075:27:000000000-A4DAU:1:1101:25782:19761 1:N:0:43
AAAGTACACAGTTTGGATTGCACATTTGATTACCGGATGCGATGGAAGGACCAATACCTGTCTCTGCATTAATACATGCTGCCACGTCAGTTGTATGTGGAATAATATTAGGTAGTTTTGTATTTTGATGTTTTGAATTTTGATTTAGCTATTTTTATAGTATAATTTGTTGAGCAGTTGGAATAATAGTGTTAATGAGTCTATGTGTTTTTTATCGGTATATAGCATTTAGTACAATATGTCAAATAAGTTTTTCATTTTTTTGTTGTCTTTGTTTAGATCTTTATCTAGGCTGTCTATTTTTTTGTTATCATATGTTTTACAAGGCATCATTGTTTATAGTAATAGGAATATGAATACATATATTTTTTGGTTTACAGGATTTAAGATGTTATTTTTTTATATATTTTTGTGGTTGTATTTTAGCAAG
>M01075:27:000000000-A4DAU:1:1101:8610:19825 1:N:0:43
AGAGTACACAGTTTGGATTACACATTTGATTACCGGATGCGATGGAAGGACCAATACCTGTCTCTGCATTAATACATGCTGCCACGTTAGTTGTATGTGGAATAATATTAGGTAGTTTCGTATTTTGATGTTTTGAATTTTGATTTAGCTATTTTTATAGTATAATTTGTTGAGCAGTTGGAATAATAGTGTTAATGAGTCTATGTGTTTTTTATCGGTATATAGCATTTAGTACAATATGTCAAATAAGTTTTTCATTTTTCTGTTGTCTTTGTTTAGATCTTTATCTAGGCTGTCTATTTTTTTGTTATCATATGTTTTACAAGGCATCATTGTCTATAGTAATAGGAATATGAATACATATATTTTTTGGTTTACAGGATTTAAGATGTTATTTTTTTATATATTTTTGTGGTTGTATTTTAGCAAG
>M01075:27:000000000-A4DAU:1:1101:13842:19839 1:N:0:43
AGAGTACACAGTTTGGATTACACATTTGATTACCGGATGCGATGGAAGGACCAATACCTGTCTCTGCATTAATACATGCTGCCACGTTAGTTGTATGTGGAATAATACTAGGTAGTTTTGTATTTTGATGTTTTGAATTTTGATTTAGCTATTTTTATAGTATAATTTGTTGAGCAGTTGGAATAATAGTGTTAATGAGTCTATGTGTTTTTTATCGGTATATAGCATTTAGTACAATATGTCAAATAAGTTTTTCATTTTTTTGTTGTCTTTGTTTAGATCTTTATCTAGGCTGTCTATTTTTTTGTTATCATATGTTTTACAAGGCATCATTGTTTATAGTAATAGGAATATGAATACATATATTTTTTGGTTTACAGGATTTAAGATGTTATTTTTTTATATATTTTTGTGGTTGTATTTTAGCAAG
>M01075:27:000000000-A4DAU:1:1101:13455:19913 1:N:0:43
AAAGTACACAGTTTGGATTACACATTTGATTACCGGATGCGATGGAAGGACCAATACCTGTCTCTGCATTAATACATGCTGCCACGTTAGTTGTATGTGGAATAATATTAGGTAGTTTTGTATTTTGATGTTTTGAATTTTGATTTAGCTATTTTTATAGTATAATTTGTTGAGCAGTTGGAATAATAGTGTTGATGAGTCTATGTGTTTTTTATCGGTATATAGCATTTAGTACAATATGTCAAATAAGTTTTTCATTTTTTTGTTGTCTTTGTTTAGATCTTTATCTAGGCTGTCTATTTTTTTGTTATCATATGTTTTACAAGGCATCATTGTTTATAGTAATAGGAATATGAATACATATATTTTTTGGTTTACAGGATTTAAGATGTTATTTTTTTATATATTTTTGTGGTTGTATTTTAGCAAG
>M01075:27:000000000-A4DAU:1:1101:23230:19924 1:N:0:43
AGAGTACACAGTTTGGATTACACATTTGATTACCGGATGCGATGGAAGGACCAATACCTGTCTCTGCATTAATACATGCTGCCACGTTAGTTGTATGTGGAATAATATTAGGTAGTTTTGTATTTTGATGTTTTGAATTTTGATTTAGCTATTTTTATAGTATAATTTGTTGAGCAGTTGGAATAATAGTGTTAATGAGTCTATGTGTTTTTTATCGGTATATAGCATTTAGTACAATATGTCAAATAAGTTTTTCATTTTTTTGTTGTCTTTGTTTAGATCTTTATCTAGGCTGTCTATTTTTTTGTTATCATATGTTTTACAAGGCATCATTGTTTATAGTAATAGGAATATGAATACATATATTTTTTGGTTTACAGGATTTAAGATGTTATTTTTTTATATATTTTTGTGGTTGTATTTTAGCAAG
>M01075:27:000000000-A4DAU:1:1101:5393:19936 1:N:0:43
AGAGTACACAGTTTGGGTTACACATTTGATTACCGGATGCGATGGAAGGACCAATACCTGTCTCTGCATTAATACATGCTGCCACGTTAGTTGTATGTGGAATAATATTAGGTAGTTTTGTATTTTGATGTTTTGAATTTCGATTTAGCTATTTTTATAGTATAATTTGTTGAGCAGTTGGAATAATAGTGTTAATGAGTCTGTGTGTTTTTTATCGGTATATAGCATTTAGTACAATATGTCAAATAAGTTTTTCATTTTTTTGTTGTCTTTGTTTAGATCTTTATCTAGGCTGTCTATTTTTTTGTTATCATATGTTTTACAAGGCATCATTGTTTATAGTAATAGGAATATGAATACATATATTTTTTGGTTTACAGGATTTAAGATGTTATTTTTTTATATATTTTTGTGGTTGTATTTTAGCAAG
>M01075:27:000000000-A4DAU:1:1101:14447:19955 1:N:0:43
AATGTACACAGTTTGGGTTACACATTTGATTACCGGATGCGATGGAAGGACCAATACCTGTCTCTGCATTAATACATGCTGCCACGTTAGTTGTATGTGGAATAATATTAGGTAGTTTTGTATTTTGATGTTTTGAATTTTGATTTAGCTATTTTTATAGTATAATTTGTTGAGCAGTTGGAATAATAGTGTTAATGAGTCTATGTGTTTTTTATCGGTATATAGCATTTAGTACAATATGTCAAATAAGTTTTTCATTTTTTTGTTGTCTTTGTTTAGATCTTTATCTAGGCTGTCTATTTTTTTGTTATCATATGTTTTACAAGGCATCATTGTTTATAGTAATAGGAATATGAATACATATATTTTTTGGTTTACAGGATTTAAGATGTTATTTTTTTATATATTTTTGTGGTTGTATTTTAGCAAG
>M01075:27:000000000-A4DAU:1:1101:9798:19984 1:N:0:43
AAAGTACACAGTTTGGATTGCACATTTGATTACCGGATGCGATGGAAGGACCAATACCTGTCTCTGCATTAATACATGCTGCCACGTTAGTTGTATGTGGAATAATATTAGGTAGTTTTGTATTTTGATGTTTTGAATTTTGATTTAGCTATTTTTATAGTATAATTTGTTGAGCAGTTGGAATAATAGTGTTAATGAGTCTATGTGTTTTTTATCGGTATATAGCATTTAGTACAATATGTCAAATAAGTTTTTCATTTTTTTGTTGTCTTTGTTTAGATCTTTATCTAGGCTGTCTATTTTTTTGTTATCATATGTTTTACAAGGCATCATTGTTTATAGTAATAGGAATATGAATACATATATTTTTTGGTTTACAGGATTTAAGATGTTATTTTTTTATATATTTTTGTGGTTGTATTTTAGCAAG
>M01075:27:000000000-A4DAU:1:1101:19315:20079 1:N:0:43
AAAGTACACAGTTTGGGTTACACATTTGATTACCGGATGCGATGGAAGGACCAATACCTGTCTCTGCATTAATACATGCTGCCACGTTAGTTGTATGTGGAATAATATTAGGTAGTTTTGTATTTTGATGTTTTGAATTTTGATTTAGCTATTTTTATAGTATAATTTGTTGAGCAGTTGGAATAATAGTGTTAATGAGTCTATGTGTTTTTTATCGGTATATAGCATTTAGTACAATATGTCAAATAAGTTTTTCATTTTTTTGTTGTCTTTGTTTAGATCTTTATCTAGGCTGTCTATTTTTTTGTTATCATATGTTTTACAAGGCATCATTGTTTATAGTAATAGGAATATGAATACATATATTTTTTGGTTTACAGGATTTAAGATGTTATTTTTTTATATATTTTTGTGGTTGTATTTTAGCAAG
>M01075:27:000000000-A4DAU:1:1101:13470:20114 1:N:0:43
AAAGTACACAGTTTGGACTACACATTTGATTACCGGATGCGATGGAAGGACCAATACCTGTCTCTGCATTAATACATGCTGCCACGTTAGTTGTATGTGGAATAATATTAGGTAGTTTTGTATTTTGATGTTTTGAATTTTGATTTAGCTATTTTTATAGTATAATTTGTTGAGCAGTTGGAATAATAGTGTTAATGAGTCTATGTGTTTTTTATACGGTATATAGCATTTAGTACAATATGTCAAATAAGTTTTTCATTTTTTTGTTGTCTTTGTTTAGATCTTTATCTAGGCTGTCTATTTTTTTGTTATCATATGTTTTACAAGGCATCATTGTTTATAGTAATAGGAATATGAATACATATATTTTTTGGTTTACAGGATTTAAGATGTTATTTTTTTATATATTTTGTGGTTGTATTTTAGCAAG
>M01075:27:000000000-A4DAU:1:1101:24718:20167 1:N:0:43
AAAGTACACAGTTTGGATTGCACATTTGATTACCGGATGCGATGGAAGGACCAATACCTGTCTCTGCATTAATACATGCTGCCACGTTAGTTGTATGTGGAATAATATTAGGTAGTTTTGTATTTTGATGTTTTGAATTTTGATTTAGCTATTTTTATAGTATAATTTGTTGAGCAGTTGGAATAATAGTGTTAATGAGTCTATGTGTTTTTTATCGGTATATAGCATTTAGTACAATATGTCAAATAAGTTTTTCATTTTTTTGTTGTCTTTGTTTAGATCTTTATCTAGGCTGTCTATTTTTTTGTTATCATATGTTTTACAAGGCATCATTGTTTATAGTAATAGGAATATGAATACATATATTTTTTGGTTTACAGGATTTAAGATGTTATTTTTTTATATATTTTTGTGGTTGTATTTTAGCAAG
>M01075:27:000000000-A4DAU:1:1101:21355:20253 1:N:0:43
AAAGTACACAGTTTGGATTACACATTTGATTACCGGATGCGATGGAAGGACCAATACCTGTCTCTGCATTAATACATGCTGCCACGTTAGTTGTATGTGGAATAATATTAGGTAGTTTTGTATTTTGATGTTTTGAATTTTGATTTAGCTATTTTTATAGTATAATTTGTTGAGCAGTTGGAATAATAGTGTTAATGAGTCTATGTGTTTTTTATCGGTATATAGCATTTAGTACAATATGTCGAATAAGTTTTTCATTTTTTTGTTGTCTTTGTTTAGATCTTTATCTAGGCTGTCTATTTTTTTGTTATCATATGTTTTACAAGGCATCATTGTTTATAGTAATAGGAATATGAATACATATATTTTTTGGTTTACAGGATTTAAGATGTTATTTTTTTATATATTTTTGTGGTTGTATTTTAGCAAG
>M01075:27:000000000-A4DAU:1:1101:21335:20256 1:N:0:43
AAAGTACACAGTTTGGATTACACATTTGATTACCGGATGCGATGGAAGGACCAATACCTGTCTCTGCATTAATACATGCTGCCACGTTAGTTGTATGTGGAATAATATTAGGTAGTTTTGTATTTTGATGTTTTGAATTTTGATTTAGCTATTTTTATAGTATAATTTGTTGAGCAGTTGGAATAATAGTGTTAATGAGTCTATGTGTTTTTTATCGGTATATAGCATTTAGTACAATATGTCGAATAAGTTTTTCATTTTTTTGTTGTCTTTGTTTAGATCTTTATCTAGGCTGTCTATTTTTTTGTTATCATATGTTTTACAAGGCATCATTGTTTATAGTAATAGGAATATGAATACATATATTTTTTGGTTTACAGGATTTAAGATGTTATTTTTTTATATATTTTTGTGGTTGTATTTTAGCAAG
>M01075:27:000000000-A4DAU:1:1101:25198:20285 1:N:0:43
AAAGTACACAGTTTGGATCGCACATTTGATTACCGGATGCGATGGAAGGACCAATACCTGTCTCTGCATTAATACATGCTGCCACGTTAGTTGTATGTGGAATAATATTAGGTAGTTTTGTATTTTGATGTTTTGAATTTTGATTTAGCTATTTTTATAGTATAATTTGTTGAGCAGTTGGAATAATAGTGTTAATGAGTCTATGTGTTTTTTATCGGTATATAGCATTTAGTACAATATGTCAAATAAGTTTTTCATTTTTTTGTTGTCTTTGTTTAGATCTTTATCTAGGCTGTCTATTTTTTTGTTATCATATGTTTTACAAGGCATCATTGTTTATAGTAATAGGAATATGAATACATATATTTTTCGGTTTACAGGATTTAAGATGTTATTTTTTTATATATTTTTGTGGTTGTATTTTAGCAAG
>M01075:27:000000000-A4DAU:1:1101:25220:20287 1:N:0:43
AAAGTACACAGTTTGGATCGCACATTTGATTACCGGATGCGATGGAAGGACCAATACCTGTCTCTGCATTAATACATGCTGCCACGTTAGTTGTATGTGGAATAATATTAGGTAGTTTTGTATTTTGATGTTTTGAATTTTGATTTAGCTATTTTTATAGTATAATTTGTTGAGCAGTTGGAATAATAGTGTTAATGAGTCTATGTGTTTTTTATCGGTATATAGCATTTAGTACAATATGTCAAATAAGTTTTTCATTTTTTTGTTGTCTTTGTTTAGATCTTTATCTAGGCTGTCTATTTTTTTGTTATCATATGTTTTACAAGGCATCATTGTTTATAGTAATAGGAATATGAATACATATATTTTTCGGTTTACAGGATTTAAGATGTTATTTTTTTATATATTTTTGTGGTTGTATTTTAGCAAG
>M01075:27:000000000-A4DAU:1:1101:9558:20295 1:N:0:43
AGAGTACACAGTTTGGGTTACACATTTGATTACCGGATGCGATGGAAGGACCAATACCTGTCTCTGCATTAATACATGCTGCCACGTTAGTTGTATGTGGAATAATATTAGGTAGTTTTGTATTTTGATGTTTTGAATTTTGATTTAGCTATTTTTATAGTATAATTTGTTGAGCAGTTGGAATAATAGTGTTAATGAGTCTATGTGTTTTTTATCGGTATATAGCATTTAGTACAATATGTCAAATAAGTTTTTCATTTTTTTGTTGTCTTTGTTTAGATCTTTATCTAGGCTGTCTATTTTTTTGTTATCATATGCTTTACAAGGCATCATTGTTTATAGTAATAGGAATATGAATACATATATTTTTTGGTTTACAGGATTTAAGATGTTATTTTTTTATATATTTTTGTGGTTGTATTTTAGCAAG
>M01075:27:000000000-A4DAU:1:1101:20372:20296 1:N:0:43
AAAGTACACAGTTTGGGTTACACATTTGATTACCGGATGCGATGGAAGGACCAATACCTGTCTCTGCATTAATACATGCTGCCACGTTAGTTGTATGTGGAATAATATTAGGTAGTTTTGTATTTTGATGTTTTGAATTTTGATTTAGCTATTTTTATAGTATAATTTGTTGAGCAGTTGGAATAATAGTGTTAATGAGTCTATGTGTTTTTTATCGGTATATAGCATTTAGTACAATATGTCAAATAAGTTTTTCATTTTTTTGTTGTCTTTGTTTAGATCTTTATCTAGGCTGTCTATTTTTTTGTTATCATATGTTTTACAAGGCATCATTGTTTATAGTAATAGGAATATGAATACATATATTTTTTGGTTTACAGGATTTAAGATGTTATTTTTTTATATATTTTTGTGGTTGTATTTTAGCAAG
>M01075:27:000000000-A4DAU:1:1101:20359:20309 1:N:0:43
AAAGTACACAGTTTGGGTTACACATTTGATTACCGGATGCGATGGAAGGACCAATACCTGTCTCTGCATTAATACATGCTGCCACGTTAGTTGTATGTGGAATAATATTAGGTAGTTTTGTATTCTGATGTTTTGAATTTTGATTTAGCTATTTTTATAGTATAATTTGTTGAGCAGTTGGAATAATAGTGTTAATGAGTCTATGTGTTTTTTATCGGTATATAGCATTTAGTACAATATGTCAAATAAGTTTTTCATTTTTTTGTTGTCTTTGTTTAGATCTTTATCTAGGCTGTCTATTTTTTTGTTATCATATGTTTTACAAGGCATCATTGTTTATAGTAATAGGAATATGAATACATATATTTTTTGGTTTACAGGATTTAAGATGTTATTTTTTTATATATTTTTGTGGTTGTATTTTAGCAAG
>M01075:27:000000000-A4DAU:1:1101:23318:20389 1:N:0:43
AAAGTACACAGTTTGGGTTACACATTTGATTACCGGATGCGATGGAAGGACCAATACCTGTCTCTGCATTAATACATGCTGCCACGTTAGTTGTATGTGGAATAATATTAGGTAGTTTTGTATTTTGATGTTTTGAATTTTGATTTAGCTATTTTTATAGTATAATTTGTTGAGCAGTTGGAATAATAGTGTTAATGAGTCTATGTGTTTTTTATCGGTATATAGCATTTAGTACAATATGTCAAATAAGTTTTTCATTTTTTTGTTGTCTTTGTTTAGATCTTTATCTAGGCTGTCTATTTTTTTGTTATCATATGTTTTACAAGGCATCATTGTTTATAGTAATAGGAATATGAATACATATATTTTTTGGTTTACAGGATTTAAGATGTTATTTTTTTATATATTTTTGTGGTTGTATTTTAGCAAG
>M01075:27:000000000-A4DAU:1:1101:23301:20405 1:N:0:43
AAAGTACACAGTTTGGGTTACACATTCGATTACCGGATGCGATGGAAGGACCAATACCTGTCTCTGCATTAATACATGCTGCCACGTTAGTTGTATGTGGAATAATATTAGGTAGTTTTGTATTTTGATGTTTTGAATTTTGATTTAGCTATTTTTATAGTATAATTTGTTGAGCAGTTGGAATAATAGTGTTAATGAGTCTATGTGTTTTTTATCGGTATATAGCATTTAGTACAATATGTCAAATAAGTTTTTCATTTTTTTGTTGTCTTTGTTTAGATCTTTATCTAGGCTGTCTATTTTTTTGTTATCATATGTTTTACAAGGCATCATTGTTTATAGTAATAGGAATATGAATACATATATTTTTTGGTTTACAGGATTTAAGATGTTATTTTTTTATATATTTTTGTGGTTGTATTTTAGCAAG
>M01075:27:000000000-A4DAU:1:1101:27712:20438 1:N:0:43
AAAGTACACAGTTTGGATTACACATTTGATTACCGGATGCGATGGATGGACCAATACCTGTCTCTGCATTAATACATGCTGCCACGTTAGTTGTATGTGGAATAATATTAGGTAGTTTTGTATTTTGATGTTTTGAATTTTGATTTAGCTATTTTTATAGTATAATTTGTTGAGCAGTTGGAATAATAGTGTTAATGAGTCTATGTGTTTTTTATCGGTATATAGCATTTAGTACAATATGTCAAATAAGTTTTTCATTTTTTTGTTGTCTTTGTTTAGATCTTTATCTAGGCTGTCTATTTTTTTGTTATCATATGTTTTACAAGGCATCATTGTTTATAGTAATAGGAATATGAATACATATATTTTTTGGTTTACAGGATTTAAGATGTTATTTTTTTATATATTTTTGTGGTTGTATTTTAGCAAG
>M01075:27:000000000-A4DAU:1:1101:10658:20449 1:N:0:43
AGAGTACACAGCTTGGATTGCACATTTGATTACCGGATGCGATGGAAGGACCAATACCTGTCTCTGCATTAATACATGCTGCCACGTTAGTTGTATGTGGAATAATATTAGGTAGTTTTGTATTTTGATGTTTTGAATTTTGATTTAGCTATTTTTATAGTATAATTTGTTGAGCAGTTGGAATAATAGTGTTAATGAGTCTATGTGTTTTTTATCGGTATATAGCATTTAGTACAATATGTCAAATAAGTTTTTCATTTTTTTGTTGTCTTTGTTTAGATCTTTATCTAGGCTGTCTATTTTTTTGTTATCATATGTTTTACAAGGCATCATTGTTTATAGTAATAGGAATATGAATACATATATTTTTTGGTTTACAGGATTTAAGATGTTATTTTTTTATATATTTTTGTGGTTGTATTTTAGCAAG
>M01075:27:000000000-A4DAU:1:1101:8829:20453 1:N:0:43
AAAGTACACAGTTTGGGTTACACATTTGATTACCGGATGCGATGGAAGGACCAATACCTGTCTCTGCATTAATACATGCTGCCACGTTAGTTGTATGTGGAATAATATTAGGTAGTTTTGTATTTTGATGTTTTGAATTTCGATTTAGCTATTTTTATAGTATAATTTGTTGAGCAGTTGGAATAATAGTGTTAATGAGTCTATGTGTTTTTTATCGGTATATAGCATTTAGTACAATATGTCAAATAAGTTTTTCATTTTTTTGTTGTCTTTGTTTAGATCTTTATCTAGGCTGTCTATTTTTCTGTTATCATATGTTTTACAAGGCATCATTGTTTATAGTAATAGGAATATGAATACATATATTTTTTGGTTTACAGGATTTAAGATGTTATTTTTTTATATATTTTCGTGGTTGTATTTTAGCAAG
>M01075:27:000000000-A4DAU:1:1101:8702:20454 1:N:0:43
AAAGTACACAGTTTGGATTGCACATTTGATTACCGGATGCGATGGAAGGACCAATACCTGTCTCTGCATTAATACATGCTGCCACGTTAGTTGTATGTGGAATAATATTAGGTAGTTTTGTATTTTGATGTTTTGAATTTTGATTTAGCTATTTTTATAGTATAATTTGTTGAGCAGTTGGAATAATAGTGTTAATGAGTCTATGTGTTTTTTATCGGTATATAGCATTTAGTACAATATGTCAAATAAGTTTTTCATTTTTTTGTTGTCTTTGTTTAGATCTTTATCTAGGCTGTCTATTTTTTTGTTATCATATGTTTTACAAGGCATCATTGTTTATAGTAATAGGAATATGAATACATATATTTTTTGGTTTACAGGATTTAAGATGTTATTTTTTTATATATTTTTGTGGTTGTATTTTAGCAAG
>M01075:27:000000000-A4DAU:1:1101:5861:20470 1:N:0:43
AAAGTACACAGTTTGGATTACACATTTGATTACCGGATGCGATGGAAGGACCAATACCTGTCTCTGCATTAATACATGCTGCCACGTTAGTTGTATGTGGAATAATATTAGGTAGTTTTGTATTTTGATGTTTTGAATTTTGATTTAGCTATTTTTATAGTATAATTTGTTGAGCAGTTGGAATAATAGTGTTAATGAGTCTATGTGTTTTTTATACGGTATATAGCATTTAGTACAATATGTCAAATAAGTTTTTCATTTTTTTGTTGTCTTTGTTTAGATCTTTATCTAGGCTGTCTATTTTTTTGTTATCATATGTTTTACAAGGCATCATTGTTTATAGTAATAGGGATATGAATACATATATTTTTTGGTTTACAGGATTAAGATGTTATTTTTTTATATATTTTTGTGGTTGTATTTTAGCAAG
>M01075:27:000000000-A4DAU:1:1101:8697:20471 1:N:0:43
AAAGTACACAGTTTGGATTGCACATTTGATTACCGGATGCGATGGAAGGACCAATACCTGTCTCTGCATTAATACATGCTGCCACGTTAGTTGTATGTGGAATAATATTAGGTAGTTTTGTATTTTGATGTTTTGAATTTTGATTTAGCTATTTTTATAGTATAATTTGTTGAGCAGTTGGAATAATAGTGTTAATGAGTCTATGTGTTTTTTATCGGTATATAGCATTTAGTACAATATGTCAAATAAGTTTTTCATTTTTTTGTTGTCTTTGTTTAGATCTTTATCTAGGCTGTCTATTTTTTTGTTATCATATGTTTTACAAGGCATCATTGTTTATAGTAATAGGAATATGAATACATATATTTTTTGGTTTACAGGATTTAAGATGTTATTTTTTTATATATTTTTGTGGTTGTATTTTAGCAAG
>M01075:27:000000000-A4DAU:1:1101:7150:20497 1:N:0:43
AGAGTATACAGTTTGGATTACACATTTGATTACCGGATGCGATGGAAGGACCAATACCTGTCTCTGCATTAATACATGCTGCCACGTTAGTTGTATGTGGAATAATATTAGGTAGTTTTGTATTTTGATGTTTTGAATTTTGATTTAGCTATTTTTATAGTATAATTTGTTGAGCAGTTGGAATAATAGTGTTAATGAGTCTATGTGTTTTTTATCGGTATATAGCATTTAGTACAATATGTCAAATAAGTTTTTCATTTTTTTGTTGTCTTTGTTTAGATCTTTATCTAGGCTGTCTATTTTTTTGTTATCATATGTTTTACAAGGCATCATTGTTTATAGTAATAGGAATATGAATACATATATTTTTTGGTTTACAGGATTTAAGATGTTATTTTTATATATATTTTTGTGGTTGTATTTTAGCAAG
>M01075:27:000000000-A4DAU:1:1101:22511:20509 1:N:0:43
AAAGTACACAGTTTGGATTGCACATTTGATTACCGGATGCGATGGAAGGACCAATACCTGTCTCTGCATTAATACATGCTGCCACGTTAGTTGTATGTGGAATAATATTAGGTAGTTTTGTATTTTGATGTTTTGAATTTTGATTTAGCTATTTTTATAGTATAATTTGTTGAGCAGTTGGAATAATAGTGTTAATGAGTCTATGTGTTTTTTATCGGTATATAGCATTTAGTACAATATGTCAAATAAGTTTTTCATTTTTTTGTTGTCTTTGTTTAGATCTTTATCTAGGCTGTCTATTTTTTTGTTATCATATGTTTTACAAGGCATCATTGTTTATAGTAATAGGAATATGAATACATATATTTTTTGGTTTACAGGATTTAAGATGTTATTTTTTTATATATTTTTGTGGTTGTATTTTAGCAAG
>M01075:27:000000000-A4DAU:1:1101:18767:20562 1:N:0:43
AGAGTACACAGTTTGGGCTGCACATTTGATTACCGGATGCGATGGAAGGACCAATACCTGTCTCTGCATTAATACATGCTGCCACGTTAGTTGTATGTGGAATAATATTAGGTAGTTTTGTATTTTGATGTTTTGAATTTTGATTTAGCTATTTTTATAGTATAATTTGTTGAGCAGTTGGAATAATAGTGTTAATGAGTCTATGTGTTTTTTATCGGTATATAGCATTTAGTACAATATGTCAAATAAGTTTTTCATTTTTTTGTTGTCTTTGTTTAGATCTTTATCTAGGCTGTCTATTTTTTTGTTATCATATGTTTTACAAGGCATCATTGTTTATAGTAATAGGAATATGAATACATATATTTTTTGGTTTACAGGATTTAAGATGTTATTTTTTTATATATTTTTGTGGTTGTATTTTAGCAAG
>M01075:27:000000000-A4DAU:1:1101:8712:20566 1:N:0:43
AGAGTACACAGTTTGGATTACACATTTGATTACCGGATGCGATGGAAGGACCAATACCTGTCTCTGCATTAATACATGCTGCCACGTTAGTTGTATGTGGAATAATATTAGGTAGTTTTGTATTTTGATGTTTTGAATTTTGATTTAGCTATTTTTATAGTATAATTTGTTGAGCAGTTGGAATAATAGTGTTAATGAGTCTATGTGTTTTTTATCGGTATATAGCATTTAGTACAATATGTCAAATAAGTTTTTCATTTTTTTGTTGTCTTTGTTTAGATCTTTATCTAGGCTGTCTATTTTTTTGTTATCATATGTTTTACAAGGCATCATTGTTTATAGTAATAGGAATATGAATACATATATTTTTTGGTTTACAGGATTTAAGATGTTATTTTTTTATATATTTTTGTGGTTGTATTTTAGCAAG
>M01075:27:000000000-A4DAU:1:1101:8111:20568 1:N:0:43
AAAGTACACAGTTTGGGTTACACATTTGATTACCGGATGCGATGGAAGGACCAATACCTGTCTCTGCATTAATACATGCTGCCACGTTAGTTGTATGTGGAATAATATTAGGTAGTTTTGTATTTTGATGTTTTGAATTTTGATTTAGCTATTTTTATAGTATAATTTGTTGAGCAGTTGGAATAATAGTGTTAATGAGTCTATGTGTTTTTTATCGGTATATAGCATTTAGTACAATATGTCAAATAAGTTTTTCATTTTTTTGTTGTCTTTGTTTAGATCTTTATCTAGGCTGTCTATTTTTTTGTTATCATATGTTTTACAAGGCATCATTGTTTATAGTAATAGGAATATGAATACATATATTTTTTGGTTTACAGGATTTAAGATGTTATTTTTTTATATATTTTTGTGGTTGTATTTTAGCAAG
>M01075:27:000000000-A4DAU:1:1101:8690:20568 1:N:0:43
AGAGTACACAGTTTGGATTACACATTTGATTACCGGATGCGATGGAAGGACCAATACCTGTCTCTGCATTAATACATGCTGCCACGTTAGTTGTATGTGGAATAATATTAGGTAGTTTTGTATTTTGATGTTTTGAATTTTGATTTAGCTATTTTTATAGTATAATTTGTTGAGCAGTTGGAATAATAGTGTTAATGAGTCTATGTGTTTTTTATCGGTATATAGCATTTAGTACAATATGTCAAATAAGTTTTTCATTTTTTTGTTGTCTTTGTTTAGATCTTTATCTAGGCTGTCTATTTTTTTGTTATCATATGTTTTACAAGGCATCATTGTTTATAGTAATAGGAATATGAATACATATATTTTTTGGTTTACAGGATTTAAGATGTTATTTTTTTATATATTTTTGTGGTTGTATTTTAGCAAG
>M01075:27:000000000-A4DAU:1:1101:11093:20583 1:N:0:43
AAAGTACACAGTTTGGATTGCACATTTGATTACCGGATGCGATGGAAGGACCAATACCTGTCTCTGCATTAATACATGCTGCCACGTTAGTTGTATGTGGAATAATATTAGGTAGTTTTGTATTTTGATGTTTTGAATTTTGATTTAGCTATTTTTATAGTATAATTTGTTGAGCAGTTGGAATAATAGTGTTAATGAGTCTATGTGTTTTTTATCGGTATATAGCATTTAGTACAATATGTCAAATAAGTTTTTCATTTTTTTGTTGTCTTTGTTTAGATCTTTATCTAGGCTGTCTATTTTTTTGTCATCATATGTTTTACAAGGCATCATTGTTTATAGTAATAGGAATATGAATACATATATTTTTTGGTTTACAGGATTTAAGATGTTATTTTTTTATATATTTTTGTGGTTGTATCTTAGCAAG
>M01075:27:000000000-A4DAU:1:1101:19917:20598 1:N:0:43
AAAGTACACAGTTTGGATTACATATTTGATTACCGGATGCGATGGAAGGACCAATACCTGTCTCTGCATTAATACATGCTGCCACGTTAGTTGTATGTGGAATAATATTAGGTAGTTTTGTATTTTGATGTTTTGAATTTTGATTTAGCTATTTTTATAGTATAATTTGTTGAGCAGTTGGAATAATAGTGTTAATGAGTCTATGTGTTTTTTATCGGTATATAGCATTTAGTACAATATGTCAAATAAGTTTTTCATTTTTTTGTTGTCTTTGTTTAGATCTTTATCTAGGCTGTCTATTTTTTTGTTATCATATGTTTTACAAGGCATCATTGTTTATAGTAATAGGAATATGAATACATATATTTTTTGGTTTACAGGATTTAAGATGTTATTTTTTTATATATTTTTGTGGTTGTATTTTAGCAAG
>M01075:27:000000000-A4DAU:1:1101:26521:20655 1:N:0:43
AGAGTACACAGTTTGGGTTGCACATTTGATTACCGGATGCGATGGAAGGACCAATACCTGTCTCTGCATTAATACATGCTGCCACGTTAGTTGTATGTGGAATAATATTAGGTAGTTTTGTATTTTGATGTTTTGAATTTTGATTTAGCTATTTTTATAGTATAATTTGTTGAGCAGTTGGAATAATAGTGTTAATGAGTCTATGTGTTTTTTATGGTATATAGCATTTAGTACAATATGTCAAATAAGTTTTTCATTTTTTTTGTTGTCTTTGTTTAGATCTTTATCTAGGCTGTCTATTTTTTTGTTATCATATGTTTTACAAGGCATCATTGTTTATAGTAATAGGAATATGAATACATATATTTTTTGGTTTACAGGATTTAAGATGTTATTTTTTTATATATTTTTGTGGTTGTATTTTAGCAAG
>M01075:27:000000000-A4DAU:1:1101:26541:20657 1:N:0:43
AGAGTACACAGTTTGGGTTGCACATTTGATTACCGGATGCGATGGAAGGACCAATACCTGTCTCTGCATTAATACATGCTGCCACGTTAGTTGTATGTGGAATAATATTAGGTAGTTTTGTATTTTGATGTTTTGAATTTTGATTTAGCTATTTTTATAGTATAATTTGTTGAGCAGTTGGAATAATAGTGTTAATGAGTCTATGTGTTTTTTATGGTATATAGCATTTAGTACAATATGTCAAATAAGTTTTTCATTTTTTTTGTTGTCTTTGTTTAGATCTTTATCTAGGCTGTCTATTTTTTTGTTATCATATGTTTTACAAGGCATCATTGTTTATAGTAATAGGAATATGAATACATATATTTTTTGGTTTACAGGATTTAAGATGTTATTTTTTTATATATTTTTGTGGTTGTATTTTAGCAAG
>M01075:27:000000000-A4DAU:1:1101:26932:20666 1:N:0:43
AGAGTACACAGTTTGGATTACACATTTGATTACCGGATGCGATGGAAGGACCAATACCTGTCTCTGCATTAATACATGCTGCCACGTTAGTTGTATGTGGAATAATATTAGGTAGTTTTGTATTTTGATGTTTTGAATTTTGATTTAGCTATTTTTATAGTATAATTTGTTGAGCAGTTGGAATAATAGTGTTAATGAGTCTATGTGTTTTTTATCGGTATATAGCATTTAGTACAATATGTCAAATAAGTTTTTCATTTTTTTGTTGTCTTTGTTTAGATCTTTATCTAGGCTGTCTATTTTTTTGTTATCATATGTTTTACAAGGCATCATTGTTTATAGTAATAGGAATATGAATACATATATTTTTTGGTTTACAGGATTTAAGATGTTATTTTTTTATATATTTTTGTGGTTGTATTTTAGCAAG
>M01075:27:000000000-A4DAU:1:1101:14120:20693 1:N:0:43
AGAGTACACAGTTTGGATTACACATTTGATTACCGGATGCGATGGAAGGACCAATACCTGTCTCTGCATTAATATATGCTGCCACGTTAGTTGTATGTGGAATAATATTAGGTAGTTTTGTATTTTGATGTTTTGAATTTTGATTTAGCTATTTTTATAGTATAATTTGTTGAGCAGTTGGAATAATAGTGTTAATGAGTCTATGTGTTTTTTATCGGTATATAGCATTTAGTACGATATGTCAAATAAGTTTTTCATTTTTTTGTTGTCTTTGTTTAGATCTTTATCTAGGCTGTCTATTTTTTTGTTATCATATGTTTTACAAGGCATCATTGTTTATAGTAATAGGAATATGAATACATATATTTTTTGGTTTACAGGATTTAAGATGTTATTTTTTTATATATTTTTGTGGTTGTATTTTAGCAAG
>M01075:27:000000000-A4DAU:1:1101:14139:20696 1:N:0:43
AGAGTACACAGTTTGGATTACACATTTGATTACCGGATGCGATGGAAGGACCAATACCTGTCTCTGCATTAATATATGCTGCCACGTTAGTTGTATGTGGAATAATATTAGGTAGTTTTGTATTTTGATGTTTTGAATTTTGATTTAGCTATTTTTATAGTATAATTTGTTGAGCAGTTGGAATAATAGTGTTAATGAGTCTATGTGTTTTTTATCGGTATATAGCATTTAGTACGATATGTCAAATAAGTTTTTCATTTTTTTGTTGTCTTTGTTTAGATCTTTATCTAGGCTGTCTATTTTTTTGTTATCATATGTTTTACAAGGCATCATTGTTTATAGTAATAGGAATATGAATACATATATTTTTTGGTTTACAGGATTTAAGATGTTATTTTTTTATATATTTTTGTGGTTGTATTTTAGCAAG
>M01075:27:000000000-A4DAU:1:1101:21508:20831 1:N:0:43
AAAGTACACAGTTTGGATTGCACATTTGATTACCGGATGCGATGGAAGGACCAATACCTGTCTCTGCATTAATACATGCTGCCACGTTAGTTGTATGTGGAATAATATTAGGTAGTTTTGTATTTTGACGTTTTGAATTTTGATTTAGCTATTTTTATAGTATAATTTGTCGAGCAGTTGGAATAATAGTGTTAATGAGTCTATGTGTTTTTTATACGGTATATAGCATTTAGTACAATATGTCAAATAAGTTTTTCATTTTTTGTTGTCTTTGTTTAGATCTTTATCTAGGCTGTCTATTTTTTTGTTATCATATGTTTTACAAGGCATCATTGTTTACAGTAATAGGAATATGAATACATATATTTTTTGGTTTACAGGATTTAAGATGTTATTTTTTTATATATTTTTGTGGTTGTATTTTAGCAAA
>M01075:27:000000000-A4DAU:1:1101:21501:20848 1:N:0:43
AAAGTACACAGTTTGGATTGCACATTTGATTACCGGATGCGATGGAAGGACCAATACCTGTCTCTGCATTAATACATGCTGCCACGTTAGTTGTATGTGGAATAATATTAGGTAGTTTTGTATTTTGACGTTTTGAATTTTGATTTAGCTATTTTTATAGTATAATTTGTCGAGCAGTTGGAATAATAGTGTTAATGAGTCTATGTGTTTTTTATACGGTATATAGCATTTAGTACAATATGTCAAATAAGTTTTTCATTTTTTGTTGTCTTTGTTTAGATCTTTATCTAGGCTGTCTATTTTTTTGTTATCATATGTTTTACAAGGCATCATTGTTTACAGTAATAGGAATATGAATACATATATTTTTTGGTTTACAGGATTTAAGATGTTATTTTTTTATATATTTTTGTGGTTGTATTTTAGCAAA
>M01075:27:000000000-A4DAU:1:1101:11939:20892 1:N:0:43
AGAGTACACAGTTTGGATTACACATTTGATTACCGGATGCGATGGAAGGACCAATACCTGTCTCTGCATTAATACATGCTGCCACGTTAGTTGTATGTGGAATAATATTAGGTAGTTTTGTATTTTGATGTTTTGAATTTTGATTTAGCTATTTTTATAGTATAATTTGTTGAGCAGTTGGAATAATAGTGTTAATGAGTCTATGTGTTTTTTATCGGTATATAGCATTTAGTACAATATGTCAAATAAGTTTTTCATTTTTTTGTTGTCTTTGTTTAGATCTTTATCTAGGCTGTCTATTTTTTTGTTATCATATGTTTTACAAGGCATCATTGTTTATAGTAATAGGAATATGAATACATATATTTTTTGGTTTACAGGATTTAAGATGTTATTTTTTTATATATTTTTGTGGTTGTATTTTAGCAAG
>M01075:27:000000000-A4DAU:1:1101:26580:20901 1:N:0:43
GAGTACACAGTTCGGGTTACACATTTGATTACCGGATGCGATGGAAGGACCAATACCTGTCTCTGCATTAATACATGCTGCCACGTTAGTTGTATGTGGAATAATATTAGGTAGTTTTGTATTTTGATGTTTTGAATTTTGATTTAGCTATTTTTATAGTATAATTTGTTGAGCAGTTGGAATAATAGTGTTAATGAGTCTATGTGTTTTTTATACGGTATATAGCATTTAGTACAATATGTCAAATAAGTTTTTCATTTTTTTGTTGTCTTTGTTTAGATCTTTATCTAGGCTGTCTATTTCTTTGTTACCATATGTTTTACAAGGCATCATTGTTTATAGTAATAGGAATATGAATACATATATTTTTTGGTTTACAGGATTTAAGATGTTATTTTTTTATATATTTTTGTGGTTGTATCTTAGCAAG
>M01075:27:000000000-A4DAU:1:1101:19308:20933 1:N:0:43
AAAGTACACAGTTTGGATTGCACATTTGATTACCGGATGCGATGGAAGGACCAATACCTGTCTCTGCATTAATACATGCTGCCACGTTAGTTGTATGTGGAATAATATTAGGTAGTTTTGTATTTTGATGTTTTGAATTTTGATTTAGCTATTTTTATAGTATAATTTGTTGAGCAGTTGGAATAATAGTGTTAATGGGTCTATGTGTTTTTTATCGGTATATAGCATTTAGTACAATATGTCAAATAAGTTTTTCATTTTTTTGTTGTCTTTGTTTAGATCTTTATCTAGGCTGTCTATTTTTTTGTTATCATATGTTTTACAAGGCATCATTGTTTATAGTAATAGGAATATGAATACATATATTTTTTGGTTTACAGGATTTAAGATGTTATTTTTTTATATATTTTTGTGGTTGTATTTTAGCAAG
>M01075:27:000000000-A4DAU:1:1101:16145:20960 1:N:0:43
AGAGTACACAGTTTGGATTACACATTTGATTACCGGATGCGATGGAAGGACCAATACCTGTCTCTGCATTAATACATGCTGCCACGTTAGTTGTATGTGGAATAATATTAGGTAGTTTTGTATTTTGATGTTTTGAATTTTGATTTAGCTATTTTTATAGTATAATTTGTTGAGCAGTTGGAATAATAGTGTTAATGAGTCTATGTGTTTTTTATCGGTATATAGCATTTAGTACAATATGTCAAATAAGTTTTTCATTTTTTTGTTGTCTTTGTTTAGATCTTTATCTAGGCTGTCTATTTTTTTGTTATCATATGTTTTACAAGGCGTCATTGTTTATAGTAATAGGAATATGAATACATATATTTTTTGGTTTACAGGATTTAAGATGTTATTTTTTTATATATTTTTGTGGTTGTATTTTAGCAAG
>M01075:27:000000000-A4DAU:1:1101:16135:20975 1:N:0:43
AGAGTACACAGTTTGGATTACACATTTGATTACCGGATGCGATGGAAGGACCAATACCTGTCTCTGCATTAATACATGCTGCCACGTTAGTTGTATGTGGAATAATATTAGGTAGTTTTGTATTTTGATGTTTTGAATTTTGATTTAGCTATTTTTATAGTATAATTTGTTGAGCAGTTGGAATAATAGTGTTAATGAGTCTATGTGTTTTTTATCGGTATATAGCATTTAGTACAATATGTCAAATAAGTTTTTCATTTTTTTGTTGTCTTTGTTTAGATCTTTATCTAGGCTGTCTATTTTTTTGTTATCATATGTTTTACAAGGCGTCATTGTTTATAGTAATAGGAATATGAATACATATATTTTTTGGTTTACAGGATTTAAGATGTTATTTTTTTATATATTTTTGTGGTTGTATTTTAGCAAG
>M01075:27:000000000-A4DAU:1:1101:12817:20977 1:N:0:43
AGAGTACACAGTTTGGATTACACATTTGATTACCGGATGCGATGGAAGGACCAATACCTGTCTCTGCATTAATACATGCTGCCACGTTAGTTGTATGTGGAATAATATTAGGTAGTTTTGTATTTTGATGTTTTGAATTTTGATTTAGCTATTTTTATAGTATAATTTGTTGAGCAGTTGGAATAATAGTGTTAATGAGTCTATGTGTTTTTTATCGGTATATAGCATTTAGTACAATATGTCAAATAAGTTTTTCATTTTTTTGTTGTCTTTGTTTAGATCTTTATCTAGGCTGTCTATTTTTTTGTTATCATATGTTTTACAAGGCATCATTGTTTATAGTAATAGGAATATGAATACATATATTTTTTGGTTTACAGGATTTAAGATGTTATTTTTTTATATATTTTTGTGGTTGTATTTTAGCAAG
>M01075:27:000000000-A4DAU:1:1101:18980:21045 1:N:0:43
AGAGTACACAGTTTGGGTTACACATTTGATTACCGGATGCGATGGAAGGACCAATACCTGTCTCTGCATTAATACATGCTGCCACGTTAGTTGTATGTGGAATAATATTAGGTAGTTTTGTATTTTGATGTTTTGAATTTTGATTTAGCTATTTTTATAGTATAATTTGTTGAGCAGTTGGAATAATAGTGTTAATGAGTCTATGTGTTTTTTATCGGTATATAGCATTTAGTACAATATGTCAAATAAGTTTTTCATTTTTTTGTTGTCTTTGTTTAGATCTTTATCTAGGCTGTCTATTTTTTTGTTATCATATGTTTTACAAGGCATCATTGTTTATAGTAATAGGAATATGAATACATATATTTTTTGGTTTACAGGATTTAAGATGTTATTTTTTTATATATTTTTGTGGTTGTATTTTAGCAAG
>M01075:27:000000000-A4DAU:1:1101:18222:21056 1:N:0:43
AAAGTACACAGTTTGGATTACACATTTGATTACCGGATGCGATGGAAGGACCAATACCTGTCTCTGCATTAATACATGCTGCCACGTTAGTTGTATGTGGAATAATATTAGGTAGTTTTGTATTTTGATGTTTTGAATTTTGATTTAGCTATTTTTATAGTATAATTTGTTGAGCAGTTGGAATAATAGTGTTAATGAGTCTATGTGTTTTTTATACGGTATATAGCATTTAGTACAATATGTCAAATAAGTTTTTCATTTTTTTGTTGTCTTTGTTTAGATCTTTATCTAGGCTGTCTATTTTTTTGTTATCATATGTTTTACAAGGCATCATTGTTTATAGTAATAGGAATATGAATACATATATTTTTTGGTTTACAGGATTTAAGATGTTATTTTTTTATATATTTTGTGGTTGTATTTTAGCAAG
>M01075:27:000000000-A4DAU:1:1101:27557:21193 1:N:0:43
AAAGTACACAGTTTGGGTTGCACATTTGATTACCGGATGCGATGGAAGGACCAATACCTGTCTCTGCATTAATACATGCTGCCACGTTAGTTGTATGTGGAATAATATTAGGTAGTTTTGTATTTTGATGTTTTGAATTTTGATTTAGCTATTTTTATAGTATAATTTGTTGAGCAGTTGGAATAATAGTGTTAATGAGTCTATGTGTTTTTTATCGGTATATAGCATTTAGTACAATATGTCAAATAAGTTTTTCATTTTTTTGTTGTCTTTGTTTAGATCTTTATCTAGGCTGTCTATTTTTTTGTTATCATATGTTTTACAAGGCATCATTGTTTATAGTAATAGGAATATGAATACATATATTTTTTGGTTTACAGGATTTAAGATGTTATTTTTTTATATATTTTTGTGGTTGTATCTTAGCAAG
>M01075:27:000000000-A4DAU:1:1101:26769:21280 1:N:0:43
AAAGTACACAGTTTGGATTACACATTTGATTACCGGATGCGATGGAAGGACCAATACCTGTCTCTGCATTAATACATGCTGCCACGTTAGTTGTATGTGGAATAATATTAGGTAGTTTTGTATTTTGATGTTTTGAATTTTGATTTAGCTATTTTTATAGTATAATTTGTTGAGCAGTTGGAATAATAGTGTTAATGAGTCTATGTGTTTTTTATCGGTATATAGCATTTAGTACAATATGTCAAATAAGTTTTTCATTTTTTTGTTGTCTTTGTTTAGATCTTTATCTAGGCTGTCTATTTTTTTGTTATCATATGTTTTACAAGGCATCATTGTTTATAGTAATAGGAATATGAATACATATATTTTTTGGTTTACAGGATTTAAGATGTTATTTTTTTATATATTTTTGTGGTTGTATTTTAGCAAG
>M01075:27:000000000-A4DAU:1:1101:10194:21329 1:N:0:43
AGAGTACACAGTTTGGATTACACATTTGATTACCGGATGCGATGGAAGGACCAATACCTGTCTCTGCATTAATACATGCTGCCACGTTAGTTGTATGCGGAATAATATTAGGTAGTTTTGTATTTTGATGTTTTGAATTTTGATTTAGCTATTTTTATAGTATAATTTGTTGAGCAGTTGGAATAATAGTGTTAATGAGTCTATGTGTTTTTTATCGGTATATAGCATTTAGTACAATATGTCAAATAAGTTTTTCATTTTTTTGTTGTCTTTGTTTAGATCTTTATCTAGGCTGTCTATTTTTTTGTTATCATATGTTTTACAAGGCATCATTGTTTATAGTAATAGGAATATGAATACATATATTTTTTGGTTTACAGGATTTAAGATGTTATTTTTTTATATATTTTTGTGGTTGTATTTTAGCAAG
>M01075:27:000000000-A4DAU:1:1101:7667:21340 1:N:0:43
AGAGTACACAGTTTGGATTACACATTTGATTACCGGATGCGATGGAAGGACCAATACCTGTCTCTGCATTAATACATGCTGCCACGTTAGTTGTATGTGGAATAATATTAGGTAGTTTTGTATTTTGATGTTTTGAATTTTGATTTAGCTATTTTTATAGTATAATTTGTTGAGCAGTTGGAATAATAGTGTTAATGAGTCTATGTGTTTTTTATCGGTATATAGCATTTAGTACAATATGTCAAATAAGTTTTTCATTTTTTTGTTGTCTTTGTTTAGATCTTTATCTAGGCTGTCTATTTTTTTGTTATCATATGTTTTACAAGGCATCATTGTTTATAGTAATAGGAATATGAATACATATATTTTTTGGTTTACAGGATTTAAGATGTTATTTTTTTATATATTTTTGTGGTTGTATTTTAGCAAG
>M01075:27:000000000-A4DAU:1:1101:12513:21393 1:N:0:43
AGAGTACACAGTTTGGGTTGCATATTTGATTACCGGATGCGATGGAAGGACCAATACCTGTCTCTGCATTAATACATGCTGCCACGTTAGTTGTATGTGGAATAATATTAGGTAGTTTTGTATTTTGATGTTTTGAATTTTGATTTAGCTATTTTTATAGTATAATTTGTTGAGCAGTTGGAATAATAGTGTTAATGAGTCTATGTGTTTTTTATCGGTATATAGCATTTAGTACAATATGTCAAATAAGTTTTTCATTTTTTTGTTGTCTTTGTTTAGATCTTTATCTAGGCTGTCTATTTTTTTGTTATCATATGTTTTACAAGGCATCATTGTTTATAGTAATAGGAATATGAATACATATATTTTTTGGTTTACAGGATTTAAGATGTTATTTTTTTATATATTTTTGTGGTTGTATTTTAGCAAG
>M01075:27:000000000-A4DAU:1:1101:14584:21519 1:N:0:43
AAAGTACACAGTTTGGATTACACATTTGATTACCGGATGCGATGGAAGGACCAATACCTGTCTCTGCATTAATACATGCTGCCACGTTAGTTGTATGTGGAATAATATTAGGTAGTTTTGTATTTTGATGTTTTGAATTTTGATTTAGCTATTTTTATAGTATAATTTGTTGAGCAGTTGGAATAATAGTGTTAATGAGTCTATGTGTCTTTTATCGGTATATAGCATTTAGTACAATATGTCAAATAAGTTTTTCATTTTTTTGTTGTCTTTGTTTAGATCTTTATCTAGGCTGTCTATTTTTTTGTTATCATATGTTTTACAAGGCATCATTGTTTATAGTAATAGGAATATGAATACATATATTTTTTGGTTTACAGGATTTAAGATGTTATTTTTTTATATATTTTTGTGGTTGTATTTTAGCAAG
>M01075:27:000000000-A4DAU:1:1101:14572:21539 1:N:0:43
AAAGTACACAGTTTGGATTACACATTTGATTACCGGATGCGATGGAAGGACCAATACCTGTCTCTGCATTAATACATGCTGCCACGTTAGTTGTATGTGGAATAATATTAGGTAGTTTTGTATTTTGATGTTTTGAATTTTGATTTAGCTATTTTTATAGTATAATTTGTTGAGCAGTTGGAATAATAGTGTTAATGAGTCTATGTGTCTTTTATCGGTATATAGCATTTAGTACAATATGTCAAATAAGTTTTTCATTTTTTTGTTGTCTTTGTTTAGATCTTTATCTAGGCTGTCTATTTTTTTGTTATCATATGTTTTACAAGGCATCATTGTTTATAGTAATAGGAATATGAATACATATATTTTTTGGTTTACAGGATTTAAGATGTTATTTTTTTATATATTTTTGTGGTTGTATTTTAGCAAG
>M01075:27:000000000-A4DAU:1:1101:26481:21627 1:N:0:43
AGAGTACACAGTTTGGGCTACACATTTGATTACCGGATGCGATGGAAGGACCAATACCTGTCTCTGCATTAATACATGCTGCCACGTTAGTTGTATGTGGAATAATATTAGGTAGTTTTGTATTTTGATGTTTTGAATTTTGATTTAGCTATTTTTATAGTATAATTTGTTGAGCAGTTGGAATAATAGTGTTAATGAGTCTATGTGTTTTTTATCGGTATATAGCATTTAGTACAATATGTCAAATAAGTTTTTCATTTTTTTGTTGTCTTTGTTTAGATCTTTATCTAGGCTGTCTATTTTTTTGTTATCATATGTTTTACAAGGCATCATTGTTTATAGTAATAGGAATATGAATACATATATTTTTTGGTTTACAGGATTTAAGATGTTATTTTTTTATATATTTTTGTGGTTGTATTTTAGCAAG
>M01075:27:000000000-A4DAU:1:1101:23488:21776 1:N:0:43
AAAGTACACAGTTTGGATTACACATTTGATTACCGGATGCGATGGAAGGACCAATACCTGTCTCTGCATTAATACATGCTGCCACGTTAGTTGTATGTGGAATAATATTAGGTAGTTTTGTATTTTGATGTTTTGAACTTTGATTTAGCTATTTTTATAGTATAATTTGTTGAGCAGTTGGAATAATAGTGTTAATGAGTCTATGTGTTTTTTATCGGTATATAGCATTTAGTACAATATGTCAAATAAGTTTTTCATTTTTTTGTTGTCTTTGTTTAGATCTTTATCTAGGCTGTCTATTTTTTTGTTATCATATGTTTTACAAGGCATCATTGTTTATAGTAATAGGAATATGAATACATATATTTTTTGGTTTACAGGATTTAAGATGTTATTTTTTTATATATTTTTGTGGTTGTATTTTAGCAAG
>M01075:27:000000000-A4DAU:1:1101:23707:21838 1:N:0:43
AAAGTACACAGTTTGGATTACACATTTGATTACCGGATGCGATGGAAGGACCAATACCTGTCTCTGCATTAATACATGCTGCCACGTTAGTTGTATGTGGAATAATATTAGGTAGTTTTGTATTTTGATGTTTTGAATTTTGATTTAGCTATTTTTATAGTATAATTTGTTGAGCAGTTGGAATAATAGTGTTAATGAGTCTATGTGTTTTTTATCGGTATATAGCATTTAGTACAATATGTCAAATAAGTTTTTCATTTTTTTGTTGTCTTTGTTTAGATCTTTATCTAGGCTGTCTATTTTTTTGTTATCATATGTTTTACAAGGCATCATTGTTTATAGTAATAGGAATATGAATACATATATTTTTTGGTTTACAGGATTTAAGATGTTATTTTTTTATACATTTTTGTGGTTGTATTTTAGCAAG
>M01075:27:000000000-A4DAU:1:1101:13801:21842 1:N:0:43
AAAGTACACAGTTTGGATTGCACATTTGATTACCGGATGCGATGGAAGGACCAATACCTGTCTCTGCATTAATACATGCTGCCACGTTAGTTGTATGTGGAATAATATTAGGTAGTTTTGTATTTTGATGTTTTGAATTTTGATTTAGCTATTTTTATAGTATAATTTGTTGAGCAGTTGGAATAATAGTGTTAATGAGTCTATGTGTTTTTTATCGGTATATAGCATTTAGTACAATATGTCAAATAAGTTTTTCATTTTTTTGTTGTCTTTGTTTAGATCTTTATCTAGGCTGTCTATTTTTTTGTTATCATATGTTTTACAAGGCATCATTGTTTATAGTAATAGGGATATGAATACATATATTTTTTGGTTTACAGGATTTAAGATGTTATTTTTTTATATATTTTTGTGGTTGTATTTTAGCAAG
>M01075:27:000000000-A4DAU:1:1101:16165:21856 1:N:0:43
AAAGTACACAGTTTGGACTGCATATTTGATTACCGGATGCGATGGAAGGACCAATACCTGTCTCTGCATTAATACATGCTGCCACGTTAGTTGTATGTGGAATAATATTAGGTAGTTTTGTATTTTGATGTTTTGAATTTTGATTTAGCTATTTTTATAGTATAATTTGTTGAGCAGTTGGAATAATAGTGTTAATGAGTCTATGTGTTTTTTATCGGTATATAGCATTTAGTACAATATGTCAAATAAGTTTTTCATTTTTTTGTTGTCTTTGTTTAGATCTTTATCTAGGCTGTCTATTTTTTTGTTATCATATGTTTTACAAGGCATCATTGTTTATAGTAATAGGAATATGAATACATATATTTTTTGGTTTACAGGATTTAAGATGTTATTTTTTTATATATTTTTGTGGTTGTATTTTAGCAAG
>M01075:27:000000000-A4DAU:1:1101:9424:21882 1:N:0:43
AGAGTACACAGTTTGGATTACACATTTGATTACCGGATGCGATGGAAGGACCAATACCTGTCTCTGCATTAATACATGCTGCCACGTTAGTTGTATGTGGAATAATATTAGGTAGTTTTGTATTTTGATGTTTTGAATTTTGATTTAGCTATTTTTATAGTATAATTTGTTGAGCAGTTGGAATAATAGTGTTAATGAGTCTATGTGTTTTTTATCGGTATATAGCATTTAGTACAATATGTCAAATAAGTTTTTCATTTTTTTGTTGTCTTTGTTTAGATCTTTATCTAGGCTGTCTATTTTTTTGTTATCATATGTTTTACAAGGCATCATTGTTTATAGTAATAGGAATATGAATACATATATTTTTTGGTTTACAGGATTTAAGATGTTATTTTTTTATATATTTTTGTGGTTGTATTTTAGCAAG
>M01075:27:000000000-A4DAU:1:1101:8048:21941 1:N:0:43
AAAGTACACAGTTTGGACTGCACATTTGATTACCGGATGCGATGGAAGGACCAATACCTGTCTCTGCATTAATACATGCTGCCACGTTAGTTGTATGTGGAATAATATTAGGTAGTTTTGTATTTTGATGTTTTGAATTTTGATTTAGCTATTTTTATAGTATAATTTGTTGAGCAGTTGGAATAATAGTGTTAATGAGTCTATGTGTTTTTTATCGGTATATAGCATTTAGTACAATATGTCAAATAAGTTTTTCATTTTTTTGTTGTCTTTGTTTAGATCTTTATCTAGGCTGTCTATTTTTTTGTTATCATATGTTTTACAAGGCATCATTGTTTATAGTAATAGGAATATGAATACATATATTTTTTGGTTTACAGGATTTAAGATGTTATTCTTTTATATATTTTTGTGGTTGTATTTTGGCAAG
>M01075:27:000000000-A4DAU:1:1101:15830:21941 1:N:0:43
AGAGTACACAGTTTGGGTTGCACATTTGATTACCGGATGCGATGGAAGGACCAATACCTGTCTCTGCATTAATACATGCTGCCACGTTAGTTGTATGTGGAATAATATTAGGTAGTTTTGTATTTTGATGTTTTGAATTTTGATTTAGCTATTTTTATAGTATAATTTGTTGAGCAGTTGGAATAATAGTGTTAATGAGTCTATGTGTTTTTTATCGGTATATAGCATTTAGTACAATATGTCAAATAAGTTTTTCATTTTTTTGTTGTCTTTGTTTAGATCTTTATCTAGGCTGTCTATTTTTTTGTTATCATATGTTTTACAAGGCATCATTGTTTATAGTAATAGGAATATGAATACATATATTTTTTGGTTTACAGGATTTAAGATGTTATTTTTTTATATATTTTTGTGGTTGTATTTTAGCAAG
>M01075:27:000000000-A4DAU:1:1101:8062:21955 1:N:0:43
AAAGTACACAGTTTGGACTGCACATTTGATTACCGGATGCGATGGAAGGACCAATACCTGTCTCTGCATTAATACATGCTGCCACGTTAGTTGTATGTGGAATAATATTAGGTAGTTTTGTATTTTGATGTTTTGAATTTTGATTTAGCTATTTTTATAGTATAATTTGTTGAGCAGTTGGAATAATAGTGTTAATGAGTCTATGTGTTTTTTATCGGTATATAGCATTTAGTACAATATGTCAAATAAGTTTTTCATTTTTTTGTTGTCTTTGTTTAGATCTTTATCTAGGCTGTCTATTTTTTTGTTATCATATGTTTTACAAGGCATCATTGTTTATAGTAATAGGAATATGAATACATATATTTTTTGGTTTACAGGATTTAAGATGTTATTCTTTTATATATTTTTGTGGTTGTATTTTGGCAAG
>M01075:27:000000000-A4DAU:1:1101:15843:21955 1:N:0:43
AGAGTACACAGTTTGGGTTGCACATTTGATTACCGGATGCGATGGAAGGACCAATACCTGTCTCTGCATTAATACATGCTGCCACGTTAGTTGTATGTGGAATAATATTAGGTAGTTTTGTATTTTGATGTTTTGAATTTTGATTTAGCTATTTTTATAGTATAATTTGTTGAGCAGTTGGAATAATAGTGTTAATGAGTCTATGTGTTTTTTATCGGTATATAGCATTTAGTACAATATGTCAAATAAGTTTTTCATTTTTTTGTTGTCTTTGTTTAGATCTTTATCTAGGCTGTCTATTTTTTTGTTATCATATGTTTTACAAGGCATCATTGTTTATAGTAATAGGAATATGAATACATATATTTTTTGGTTTACAGGATTTAAGATGTTATTTTTTTATATATTTTTGTGGTTGTATTTTAGCAAG
>M01075:27:000000000-A4DAU:1:1101:12133:21966 1:N:0:43
AAAGTACACAGTTTGGATTACACATTTGATTACCGGATGCGATGGAAGGACCAATACCTGTCTCTGCATTAATACATGCTGCCACGTTAGTTGTATGTGGAATAATATTAGGTAGTTTTGTATTTTGATGTTTTGAATTTTGATTTAGCTATTTTTATAGTATAATTTGTTGAGCAGTTGGAATAATAGTGTTAATGAGTCTATGTGTTTTTTATCGGTATATAGCATTTAGTACAATATGTCAAATAAGTTTTTCATTTTTTTGTTGTCTTTGTTTAGATCTTTATCTAGGCTGTCTATTTTTTTGTTATCATATGTTTTACAAGGCATCATTGTTTATAGTAATAGGAATATGAATACATATATTTTTTGGTTTACAGGATTTAAGATGTTATTTTTTTATATATTTTTGTGGTTGTATTTTAGCAAG
>M01075:27:000000000-A4DAU:1:1101:14909:21988 1:N:0:43
AAAGTACACAGTTTGGGTTACACATTTGATTACCGGATGCGATGGAAGGACCAATACCTGTCTCTGCATTAATACATGCTGCCACGTTAGTTGTATGTGGAATAATATTAGGTAGTTTTGTATTTTGATGTTTTGAATTTTGATTTAGCTATTTTTATAGTATAATTTGTTGAGCAGTTGGAATAATAGTGTTAATGAGTCTATGTGTTTTTTATCGGTATATAGCATTTAGTACAATATGTCAAATAAGTTTTTCATTTTTTTGTTGTCTTTGTTTAGATCTTTATCTAGGCTGTCTATTTTTTTGTTATCATATGTTTTACAAGGCATCATTGTTTATAGTAATAGGAATATGAATACATATATTTTTTGGTTTACAGGATTTAAGATGTTATTTTTTTATATATTTTTGTGGTTGTATTTTAGCAAG
>M01075:27:000000000-A4DAU:1:1101:27763:21996 1:N:0:43
AGAGTACACAGTTTGGATTACACATTTGATTACCGGATGCGATGGAAGGACCAATACCTGTCTCTGCATTAATACATGCTGCCACGTTAGTTGTATGTGGAATAATATTAGGTAGTTTTGTATTTTGATGTTTCGAATTTTGATTTAGCTATTTTTATAGTATAATTTGTTGAGCAGTTGGAATAATAGTGTTAATGAGTCTATGTGTTTTTTATCGGTATATAGCATTTAGTACAATATGTCAAATAAGTTTTTCATTTTTTTGTTGTCTTTGTTTAGATCTTTATCTAGGCTGTCTATTTTTTTGTTATCATATGCTTTACAAGGCATCATTGTTTATAGTAATAGGAATATGAATACATATATTTTTTGGTTTACAGGATTTAAGATGTTATTTTTTTATATATTTTTGTGGTTGTATTTTAGCAAG
>M01075:27:000000000-A4DAU:1:1101:20280:22007 1:N:0:43
AAAGTACACAGTTTGGATTACACATTTGATTACCGGATGCGATGGAAGGACCAATACCTGTCTCTGCATTAATACATGCTGCCACGTTAGTTGTATGTGGAATAATATTAGGTAGTTTTGTATTTTGATGTTTTGAATTTTGATTTAGCTATTTTTATAGTATAATTTGTTGAGCAGTTGGAATAATAGTGTTAATGAGTCTATGTGTTTTTTATCGGTATATAGCATTTAGTACAATATGTCAAATAAGTTTTTCATTTTTTTGTTGTCTTTGTTTAGATCTTTATCTAGGCTGTCTATTTTTTTGTTATCATATGTTTTACAAGGCATCATTGTTTATAGTAATAGGAATATGAATACATATATTTTTTGGTTTACAGGATTTAAGATGTTATTTTTTTATATATTTTTGTGGTTGTATTTTAGCAAG
>M01075:27:000000000-A4DAU:1:1101:26382:22060 1:N:0:43
AAAGTACACAGTTTGGGTTACACATTTGATTACCGGATGCGATGGAAGGACCAATACCTGTCTCTGCATTAATACATGCTGCCACGTTAGTTGTATGTGGAATAATATTAGGTAGTTTTGTATTTTGATGTTTTGAATTTTGATTTAGCTATTTTTATAGTATAATTTGTTGAGCAGTTGGAATAATAGTTTTAATGAGTCTATGTGTTTTTTATCGGTATATAGCATTTAGTACAATATGTCAAATAAGTTTTTCATTTTTTTGTTGTCTTTGTTTAGATCTTTATCTAGGCTGTCTATTTTTTTGTTATCATATGTTTTACAAGGCATCATTGTTTATAGTAATAGGAATATGAATACATATATTTTTTGGTTTACAGGATTTAAGATGTTATTTTTTTATATATTTTTGTGGTTGTATTTTGGCAAG
>M01075:27:000000000-A4DAU:1:1101:14012:22064 1:N:0:43
AAAGTACACAGTTTGGGTTACACATTTGATTACCGGATGCGATGGAAGGACCAATACCTGTCTCTGCATTAATACATGCTGCCACGTTAGTTGTATGTGGAATAATATTAGGTAGTTTTGTATTTTGATGTTTTGAATTTTGATTTAGCTATTTTTATAGTATAATTTGTTGAGCAGTTGGAATAATAGTGTTAATGAGTCTATGTGTTTTTTATCGTTATATAGCATTTAGTACAATATGTCAAATAAGTTTTTCATTTTTTTGTTGTCTTTGTTTAGATCTTTATCTAGACTGTCTATTTTTTTGTTATCATATGTTTTACAAGGCATCATTGTTTATAGTAATAGGAATATGAATACATATATTTTTTGGTTTACAGGATTTAAGATGTTATTTTTTTATATATTTTTGTGGTTGTATTTTAGCAAG
>M01075:27:000000000-A4DAU:1:1101:26394:22074 1:N:0:43
AAAGTACACAGTTTGGGTTACACATTTGATTACCGGATGCGATGGAAGGACCAATACCTGTCTCTGCATTAATACATGCTGCCACGTTAGTTGTATGTGGAATAATATTAGGTAGTTTTGTATTTTGATGTTTTGAATTTTGATTTAGCTATTTTTATAGTATAATTTGTTGAGCAGTTGGAATAATAGTGTTAATGAGTCTATGTGTTTTTTATCGGTATATAGCATTTAGTACAATATGTCAAATAAGTTTTTCATTTTTTTGTTGTCTTTGTTTAGATCTTTATCTAGGCTGTCTATTTTTTTGTTATCATATGTTTTACAAGGCATCATTGTTTATAGTAATAGGAATATGAATACATATATTTTTTGGTTTACAGGATTTAAGATGTTATTTTTTTATATATTTTTGTGGTTGTATTTTGGCAAG
>M01075:27:000000000-A4DAU:1:1101:14027:22078 1:N:0:43
AAAGTACACAGTTTGGGTTACACATTTGATTACCGGATGCGATGGAAGGACCAATACCTGTCTCTGCATTAATACATGCTGCCACGTTAGTTGTATGTGGAATAATATTAGGTAGTTTTGTATTTTGATGTTTTGAATTTTGATTTAGCTATTTTTATAGTATAATTTGTTGAGCAGTTGGAATAATAGTGTTAATGAGTCTATGTGTTTTTTATCGGTATATAGCATTTAGTACAATATGTCAAATAAGTTTTTCATTTTTTTGTTGTCTTTGTTTAGATCTTTATCTAGACTGTCTATTTTTTTGTTATCATATGTTTTACAAGGCATCATTGTTTATAGTAATAGGAATATGAATACATATATTTTTTGGTTTACAGGATTTAAGATGTTATTTTTTTATATATTTTTGTGGTTGTATTTTAGCAAG
>M01075:27:000000000-A4DAU:1:1101:25846:22101 1:N:0:43
AAAGTACACAGTTTGGATTGCACATTTGATTACCGGATGCGATGGAAGGACCAATACCTGTCTCTGCATTAATACATGCTGCCACGTTAGTTGTATGTGGAATAATATTAGGTAGTTTTGTATTTTGATGTTTTGAATTTTGATTTAGCTATTTTTACAGTATAATTTGTTGAGCAGTTGGAATGATAGTGTTAATGAGTCTATGTGTTTTTTATCGGTATATAGCATTTAGTACAATATGTCAAATAAGTTTTTCATTTTTTTGTTGTCTTTGTTTAGATCTTTATCTAGGCTGTCTATTTTTTTGTTATCATATGTTTTACAAGGCATCATTGTTTATAGTAATAGGAATATGAATACATATATTTTTTGGTTTACAGGATTTAAGATGTTATTTTTTTATATATTTTTGTGGTTGTATTTTAGCAAG
>M01075:27:000000000-A4DAU:1:1101:17783:22131 1:N:0:43
AGAGTACACAGTTTGGATTACACATTTGATTACCGGATGCGATGGAAGGACCAATACCTGTCTCTGCATTAATACATGCTGCCACGTTAGTTGTATGCGGAATAATATTAGGTAGTTTTGTATTTCGATGTTTTGAATTTTGATTTAGCTATTTTTATAGTATAATTTGTTGAGCAGTTGGAATAATAGTGTTAATGAGTCTATGAGTTTTTTATCGGTATATAGCATTTAGTACAATATGTCAAATAAGTTTTTCATTTTTTTGTTGTCTTTGTTTAGATCTTTATCTAGGCTGTCTATTTTTTTGTTATCATATGTTTTACAAGGCATCATTGTTTATAGTAATAGGAATATGAATACATATATTTTTTGGTTTACAGGATTTAAGATGTTATTTTTTTATATATTTTTGTGGTTGTATTTTAGCAAA
>M01075:27:000000000-A4DAU:1:1101:25733:22197 1:N:0:43
AGAGTACACAGTTTGGATTACACATTTGATTACCGGATGCGATGGAAGGACCAATACCTGTCTCTGCATTAATACATGCTGCCACGTTAGTTGTATGTGGAATAATATTAGGTAGTTTTGTATTTTGATGTTTTGAATTTTGATTTAGCTATTTTTATAGTATAATTTGTTGAGCAGTTGGAATAATAGTGTTAATGAGTCTATGTGTTTTTTATCGGTATATAGCATTTAGTACAATATGTCAAATAAGTTTTTCATTTTTTTGTTGTCTTTGTTTAGATCTTTATCTAGGCTGTCTATTTTTTTGTTATCATATGTTTTACAAGGCATCATTGTTTATAGTAATAGGAATATGAATACATATATTTTTTGGTTTACAGGATTTAAGATGTTATTTTTTTATATATTTTTGTGGTTGTATTTTAGCAAG
>M01075:27:000000000-A4DAU:1:1101:10555:22202 1:N:0:43
AAAGTACACAGTTTGGATTACACATTTGATTACCGGATGCGATGGAAGGACCAATACCTGTCTCTGCATTAATACATGCTGCCACGTTAGTTGTATGTGGAATAATATTAGGTAGTTTTGTATTTTGATGTTTTGAATTTTGATTTAGCTATTTTTATAGTATAATTTGTTGAGCAGTTGGAATAATAGTGTTAATGAGTCTATGTGTTTTTTATCGGTATATAGCATTTAGTACAATATGTCAAATAAGTTTTTCATTTTTTTGTTGTCTTTGTTTAGATCTTTATCTAGGCTGTCTATTTTTTTGTTATCATATGTTTTACAAGGCATCATTGTTTATAGTAATAGGAATATGAATACATATATTTTTTGGTTTACAGGATTTAAGATGTTATTTTTTTATATATTTTTGTGGTTGTATTTTAGCAAG
>M01075:27:000000000-A4DAU:1:1101:22471:22204 1:N:0:43
AAAGTACACAGTTTGGATTACACATTTGATTACCGGATGCGATGGAAGGACCAATACCTGTCTCTGCATTAATACATGCTGCCACGTTAGTTGTATGTGGAATAATATTAGGTAGTTTTGTATTTTGATGTTTTGAATTTTGATTTAGCTATTTTTATAGTATAATTTGTTGAGCAGTTGGAATAATAGTGTTAATGAGTCTATGTGTTTTTTATCGGTATATAGCATTTAGTACAATATGTCAAATAAGTTTTTCATTTTTTTGTTGTCTTTGTTTAGATCTTTATCTAGGCTGTCTATTTTTTTGTTATCATATGTTTTACAAGGCATCATTGTTTATAGTAATAGGAATATGAATACATATATTTTCTGGTTTACAGGATTTAAGATGTTATTTTTTTATATATTTTTGTGGTTGTATTTTAGCAAG
>M01075:27:000000000-A4DAU:1:1101:22488:22209 1:N:0:43
AAAGTACACAGTTTGGATTACACATTTGATTACCGGATGCGATGGAAGGACCAATACCTGTCTCTGCATTAATACATGCTGCCACGTTAGTTGTATGTGGAATAATATTAGGTAGTTTTGTATTTTGATGTTTTGAATTTTGATTTAGCTATTTTTATAGTATAATTTGTTGAGCAGTTGGAATAATAGTGTTAATGAGTCTATGTGTTTTTTATCGGTATATAGCATTTAGTACAATATGTCAAATAAGTTTTTCATTTTTTTGTTGTCTTTGTTTAGATCTTTATCTAGGCTGTCTATTTTTTTGTTATCATATGTTTTACAAGGCATCATTGTTTATAGTAATAGGAATATGAATACATATATTTTCTGGTTTACAGGATTTAAGATGTTATTTTTTTATATATTTTTGTGGTTGTATTTTAGCAAG
>M01075:27:000000000-A4DAU:1:1101:10546:22219 1:N:0:43
AAAGTACACAGTTTGGATTACACATTTGATTACCGGATGCGATGGAAGGACCAATACCTGTCTCTGCATTAATACATGCTGCCACGTTAGTTGTATGTGGAATAATATTAGGTAGTTTTGTATTTTGATGTTTTGAATTTTGATTTAGCTATTTTTATAGTATAATTTGTTGAGCAGTTGGAATAATAGTGTTAATGAGTCTATGTGTTTTTTATCGGTATATAGCATTTAGTACAATATGTCAAATAAGTTTTTCATTTTTTTGTTGTCTTTGTTTAGATCTTTATCTAGGCTGTCTATTTTTTTGTTATCATATGTTTTACAAGGCATCATTGTTTATAGTAATAGGAATATGAATACATATATTTTTTGGTTTACAGGATTTAAGATGTTATTTTTTTATATATTTTTGTGGTTGTATTTTAGCAAG
>M01075:27:000000000-A4DAU:1:1101:9761:22229 1:N:0:43
AAAGTACACAGTTTGGATTGCACATTTGATTACCGGATGCGATGGAAGGACCAATACCTGTCTCTGCATTAATACATGCTGCCACGTTAGTTGTATGTGGAATAATATTAGGTAGTTTTGTATTTTGATGTTTTGAATTTTGATTTAGCTATTTTTATAGTATAATTTGTTGAGCAGTTGGAATAATAGTGTTAATGAGTCTATGTGTTTTTTATCGGTATATAGCATTTAGTACAATATGTCAAATAAGTTTTTCATTTTTTTGTTGTCTTTGTTTAGATCTTTATCTAGGCTGTCTATTTTTTTGTTATCATATGTTTTACAAGGCATCATTGTTTATAGTAATAGGAATATGAATACATATATTTTTTGGTTTACAGGATTTAAGATGTTATTTTTTTATATATTTTTGTGGTTGTATTTTAGCAAG
>M01075:27:000000000-A4DAU:1:1101:12322:22285 1:N:0:43
AAAGTACACAGTTTGGGTTACACATTTGATTACCGGATGCGATGGAAGGACCAATACCTGTCTCTGCATTAATACATGCTGCCACGTTAGTTGTATGTGGAATAATATTAGGTAGTTTTGTATTTTGATGTTTTGAATTTTGATTTAGCTATTTTTATAGTATAATTTGTTGAGCAGTTGGAATAATAGTGTTAATGAGTCTATGTGTTTTTTATCGGTATATAGCATTTAGTACAATATGTCAAATAAGTTTTTCATTTTTTTGTTGTCTTTGTTTAGATCTTTATCTAGGCTGTCTATTTTTTTGTTATCATATGTTTTACAAGGCATCATTGTTTATAGTAATAGGAATATGAATACATATATTTTTTGGTTTACAGGATTTAAGATGTTATTTTTTTATATATTTTTGTGGTTGTATTTTAGCAAG
>M01075:27:000000000-A4DAU:1:1101:8291:22505 1:N:0:43
AAAGTACACAGTTTGGATTACACATTTGATTACCGGATGCGATGGAAGGACCAATACCTGTCTCTGCATTAATACATGCTGCCACGTTAGTTGTATGTGGAATAATATTAGGTAGTTTTGTATTTTGATGTTTTGAATTTTGATTTAGCTATTTTTATAGTATAATTTGTTGAGCAGTTGGAATAATAGTGTTAATGAGTCTATGTGTTTTTTATCGGTATATAGCATTTAGTACAATATGTCAAATAAGTTTTTCATTTTTTTGTTGTCTTTGTTTAGATCTTTATCTAGGCTGTCTATTTTTTTGTTATCATATGTTTTACAAGGCATCATTGTTTATAGTAATAGGAATATGAATACATATATTTTTTGGTTTACAGGATTTAAGATGTTATTTTTTTATATATTTTTGTGGTTGTATTTTAGCAAG
>M01075:27:000000000-A4DAU:1:1101:15226:22558 1:N:0:43
AAAGTACACAGTTTGGATTGCACATTTGATTACCGGATGCGATGGAAGGACCAATACCTGTCTCTGCATTAATACATGCTGCCACGTTAGTTGTATGTGGAATAATATTAGGTAGTTTTGTATTTTGATGTTTTGAATTTTGATTTAGCTATTTTTATAGTATAATTTGTTGAGCAGTTGGAATAATAGTGTTAATGAGTCTATGTGTTTTTTATCGGTATATAGCATTTAGTACAATATGTCAAATAAGTTTTTCATTTTTTTGTTGTCTTTGTTTAGATCTTTATCTAGGCTGTCTATTTTTTTGTTATCATATGTTTTACAAGGCATCATTGTTTATAGTAATAGGAATATGAATACATATATTTTTTAGTTTACAGGATTTAAGATGTTATTTTTTTATATATTTTTGTGGTTGTATCTTAGCAAG
>M01075:27:000000000-A4DAU:1:1101:15211:22572 1:N:0:43
AAAGTACACAGTTTGGATTGCACATTTGATTACCGGATGCGATGGAAGGACCAATACCTGTCTCTGCATTAATACATGCTGCCACGTTAGTTGTATGTGGAATAATATTAGGTAGTTTTGTATTTTGATGTTTTGAATTTTGATTTAGCTATTTTTATAGTATAATTTGTTGAGCAGTTGGAATAATAGTGTTAATGAGTCTATGTGTTTTTTATCGGTATATAGCATTTAGTACAATATGTCAAATAAGTTTTTCATTTTTTTGTTGTCTTTGTTTAGATCTTTATCTAGGCTGTCTATTTTTTTGTTATCATATGTTTTACAAGGCATCATTGTTTATAGTAATAGGAATATGAATACATATATTTTTTAGTTTACAGGATTTAAGATGTTATTTTTTTATATATTTTTGTGGTTGTATCTTAGCAAG
>M01075:27:000000000-A4DAU:1:1101:9029:22590 1:N:0:43
GAGTACACAGTTTGGGTTACACATTTGATTACCGGATGCGATGGAAGGACCAATACCTGTCTCTGCATTAATACATGCTGCCACGTTAGTTGTATGTGGAATAATATTAGGTAGTTTTGTATTTTGATGTTTTGAATTTTGATTTAGCTATTTTTATAGTATAATTTGTTGAGCAGTTGGAATAATAGTGTTAATGAGTCTATGTGTTTTTTATACGGTATATAGCATTTAGTACAATATGTCAAATAAGTTTTTCATTTTTTTGTTGTCTTTGTTTAGATCTTTATCTAGGCTGTCTATTTTTTTGTTATCATATGTTTTACAAGGCATCATTGTTTATAGTAATAGGAATATGAATACATATATTTTTTGGTTTACAGGATTTAAGATGTTATTTTTTTATATATTTTTGTGGTTGTATTTTAGCAAG
>M01075:27:000000000-A4DAU:1:1101:25137:22659 1:N:0:43
AGAGTACACAGTTTGGACTGCACATTTGATTACCGGATGCGATGGAAGGACCAATACCTGTCTCTGCATTAATACATGCTGCCACGTTAGATGTATGTGGAATAATATTAGGTAGTTTTGTATTTTGATGTTTTGAATTTTGATTTAGCTATTTTTATAGTATAATTTGTTGAGCAGTTGGAATAATAGTGTTAATGAGTCTATGTGTTTTTTATCGGTATATAGCATTTAGTACAATATGTCAAATAAGTTTTTCATTTTTTTGTTGTCTTTGTTTAGATCTTTATCTAGGCTGTCTATTTTTTTGTTATCATATGTTTTACAAGGCATCATTGTTTATAGTAATAGGAATATGAATACATATATTTTTTGGTTTACAGGATTTAAGATGTTATTTTTTTATATATTTTTGTGGTTGTATTTTGGCAAG
>M01075:27:000000000-A4DAU:1:1101:21237:22706 1:N:0:43
AAAGTACACAGTTTGGATTACACATTTGATTACCGGATGCGATGGAAGGACCAATACCTGTCTCTGCATTAATACATGCTGCCACGTTAGTTGTATGTGGAATAATATTAGGTAGTTTCGTATTTTGATGTTTTGAATTTTGATTTAGCTATTTTTATAGTATAATTTGTTGAGCAGTTGGAATAATAGTGTTAATGAGTCTATGTGTTTTTTATCGGTATATAGCATTTAGTACAATATGTCAAATAAGTTTTTCATTTTTTTGTTGTCTTTGTTTAGATCTTTATCTAGGCTGTCTATTTTTTTGTTATCATATGTTTTACAAGGCATCATTGTTTATAGTAATAGGAATATGAATACATATATTTTTTGGTTTACAGGATTTAAGATGTTATTTTTTTATATATTTTTGTGGTTGTATTTTAGCAAG
>M01075:27:000000000-A4DAU:1:1101:26473:22713 1:N:0:43
AAAGTACACAGTTTGGATTACATATTTGATTACCGGATGCGATGGAAGGACCAATACCTGTCTCTGCATTAATACATGCTGCCACGTTAGTTGTATGTGGAATAATATTAGGTAGTTTTGTATTTTGATGTTTTGAATTTTGATTTAGCTATTTTTATAGTATAATTTGTTGAGCAGTTGGAATAATAGTGTTAATGAGTCTATGTGTTTTTTATCGGTATATAGCATTTAGTACAATATGTCAAATAAGTTTTTCATTTTTTTGTTGTCTTTGTTTAGATCTTTATCTAGGCTGTCTATTTTTTTGTTATCATATGTTTTACAAGGCATCATTGTTTATAGTAATAGGAATATGAATGCATATATTTTTTGGTTTACAGGATTTAAGATGTTATTTTTTTATATATTTTTGTGGTTGTATTTTAGCAAG
>M01075:27:000000000-A4DAU:1:1101:17532:22716 1:N:0:43
AAAGTACACAGTTTGGGTTACACATTTGATTACCGGATGCGATGGAAGGACCAATACCTGTCTCTGCATTAATACATGCTGCCACGTTAGTTGTATGTGGAATAATATTAGGTAGTTTTGTATTTTGATGTTTTGAATTTTGATTTAGCTATTTTTATAGTATAATTTGTTGAGCAGTTGGAATAATAGTGTTAATGAGTCTATGTGTTTTTTATCGGTATATAGCATTTAGTACAATATGTCAAATAAGTTTTTCATTTTTTTGTTGTCTTTGTTTAGATCTTTATCTAGGCTGTCTATTTTTTTGTTATCATATGTTTTACAAGGCATCATTGTTTATAGTAATAGGAATATGAATACATATATTTTTTGGTTTACAGGATTTAAGATGTTATTTTTTTATATATTTTTGTGGTTGTATTTTAGCAAG
>M01075:27:000000000-A4DAU:1:1101:26485:22728 1:N:0:43
AAAGTACACAGTTTGGATTACATATTTGATTACCGGATGCGATGGAAGGACCAATACCTGTCTCTGCATTAATACATGCTGCCACGTTAGTTGTATGTGGAATAATATTAGGTAGTTTTGTATTTTGATGTTTTGAATTTTGATTTAGCTATTTTTATAGTATAATTTGTTGAGCAGTTGGAATAATAGTGTTAATGAGTCTATGTGTTTTTTATCGGTATATAGCATTTAGTACAATATGTCAAATAAGTTTTTCATTTTTTTGTTGTCTTTGTTTAGATCTTTATCTAGGCTGTCTATTTTTTTGTTATCATATGTTTTACAAGGCATCATTGTTTATAGTAATAGGAATATGAATGCATATATTTTTTGGTTTACAGGATTTAAGATGTTATTTTTTTATATATTTTTGTGGTTGTATTTTAGCAAG
>M01075:27:000000000-A4DAU:1:1101:26463:22729 1:N:0:43
AAAGTACACAGTTTGGATTACATATTTGATTACCGGATGCGATGGAAGGACCAATACCTGTCTCTGCATTAATACATGCTGCCACGTTAGTTGTATGTGGAATAATATTAGGTAGTTTTGTATTTTGATGTTTTGAATTTTGATTTAGCTATTTTTATAGTATAATTTGTTGAGCAGTTGGAATAATAGTGTTAATGAGTCTATGTGTTTTTTATCGGTATATAGCATTTAGTACAATATGTCAAATAAGTTTTTCATTTTTTTGTTGTCTTTGTTTAGATCTTTATCTAGGCTGTCTATTTTTTTGTTATCATATGTTTTACAAGGCATCATTGTTTATAGTAATAGGAATATGAATGCATATATTTTTTGGTTTACAGGATTTAAGATGTTATTTTTTTATATATTTTTGTGGTTGTATTTTAGCAAG
>M01075:27:000000000-A4DAU:1:1101:17756:22730 1:N:0:43
AGAGTACACAGTTTGGATTACATATTTGATTACCGGATGCGATGGAAGGACCAATACCTGTCTCTGCATTAATACATGCTGCCACGTTAGTTGTATGTGGAATAATATTAGGTAGTTTTGTATTTTGATGTTTTGAATTTTGATTTAGCTATTTTTATAGTATAATTTGTTGAGCAGTTGGAATAATAGTGTTAATGAGTCTATGTGTTTTTTATCGGTATATAGCATTTAGTACAATATGTCAAATAAGTTTTTCATTTTTTTGTTGTCTTTGTTTAGATCTTTATCTAGGCTGTCTATTTTTTTGTTATCATATGTTTTACAAGGCATCATTGCTTATAGTAATAGGAATATGAATACATATATTTTTTGGTTTACAGGATTTAAGATGTTATTTTTTTATATATTTTTGTGGTTGTATTTTAGCAAG
>M01075:27:000000000-A4DAU:1:1101:26680:22770 1:N:0:43
AAAGTACACAGTTTGGGTTACATATTTGATTACCGGATGCGATGGGAGGACCAATACCTGTCTCTGCATTAATACATGCTGCCACGTTAGTTGTATGTGGAATAATATTAGGTAGTTTTGTATTTTGATGTTTTGAATTTTGATTTAGCTATTTTTATAGTATAATTTGTTGAGCAGTTGGAATAATAGTGTTAATGAGTCTATGTGTTTTTTATCGGTATATAGCATTTAGTACAATATGTCAAATAAGTTTTTCATTTTTTTGTTGTCTTTGTTTAGATCTTTATCTAGGCTGTCTATTTTTTTGTTATCATATGTTTTACAAGGCATCATTGTTTATAGTAATAGGAATATGAATACATATATTTTTTGGTTTACAGGATTTAAGATGTTATTTTTTTATATATTTTTGTGGTTGTATCTTAGCAAG
>M01075:27:000000000-A4DAU:1:1101:5257:22798 1:N:0:43
AAAGTACACAGTTTGGATTGCACATTTGATTACCGGATGCGATGGAAGGACCAATACCTGTCTCTGCATTAATACATGCTGCCACGTTAGTTGTATGTGGAATAATATTAGGTAGTTTTGTATTTTGATGTTTTGAATTTTGATTTAGCTATTTTTATAGTATAATTTGTTGAGCAGTTGGAATAATAGTGTTAATGAGTCTATGTGTTTTTTATCGGTATACAGCATTTAGTACAATATGTCAAATAAGTTTTTCATTTTTTTGTTGTCTTTGTTTAGATCTTTATCTAGGCTGTCTATTTTTTTGTTATCATATGTTTTACAAGGCATCATTGTTTATAGTAATAGGAATATGAATACATATATTTTTTGGTTTACAGGATTTAAGATGTTATTTTTTTATATATTTTTGTGGTTGTATTTTAGCAAG
>M01075:27:000000000-A4DAU:1:1101:13590:22801 1:N:0:43
AGAGTACACAGTTTGGATTACACATTTGATTGCCGGATGCGATGGAAGGACCAATACCTGTCTCTGCATTAATACATGCTGCCACGTTAGTTGTATGTGGAATAATATTAGGTAGTTTTGTATTTTGATGTTTTGAATTTTGATTTAGCTATTTTTATAGTATAATTTGTTGAGCAGTTGGAATAATAGTGTTAATGAGTCTATGTGTTTTTTATCGGTATATAGCATTTAGTACAATATGTCAAATAAGTTTTTCATTTTTTTGTTGTCTTTGTTTAGATCTTTATCTAGGCTGTCTATTTTTTTGTTATCATATGTTTTACAAGGCATCATTGTTTATAGTAATAGGAATATGAATACATATATTTTTTGGTTTACAGGATTTAAGATGTTATTTTTTTATATATTTTTGTGGTTGTATTTTAGCAAG
>M01075:27:000000000-A4DAU:1:1101:5249:22815 1:N:0:43
AAAGTACACAGTTTGGATTGCACATTTGATTACCGGATGCGATGGAAGGACCAATACCTGTCTCTGCATTAATACATGCTGCCACGTTAGTTGTATGTGGAATAATATTAGGTAGTTTTGTATTTTGATGTTTTGAATTTTGATTTAGCTATTTTTATAGTATAATTTGTTGAGCAGTTGGAATAATAGTGTTAATGAGTCTATGTGTTTTTTATCGGTATACAGCATTTAGTACAATATGTCAAATAAGTTTTTCATTTTTTTGTTGTCTTTGTTTAGATCTTTATCTAGGCTGTCTATTTTTTTGTTATCATATGTTTTACAAGGCATCATTGTTTATAGTAATAGGAATATGAATACATATATTTTTTGGTTTACAGGATTTAAGATGTTATTTTTTTATATATTTTTGTGGTTGTATTTTAGCAAG
>M01075:27:000000000-A4DAU:1:1101:13591:22820 1:N:0:43
GAGTACACAGTTTGGATTACACATTTGATTGCCGGATGCGATGGAAGGACCAATACCTGTCTCTGCATTAATACATGCTGCCACGTTAGTTGTATGTGGAATAATATTAGGTAGTTTTGTATTTTGATGTTTTGAATTTTGATTTAGCTATTTTTATAGTATAATTTGTTGAGCAGTTGGAATAATAGTGTTAATGAGTCTATGTGTTTTTTATACGGTATATAGCATTTAGTACAATATGTCAAATAAGTTTTTCATTTTTTTGTTGTCTTTGTTTAGATCTTTATCTAGGCTGTCTATTTTTTTGTTATCATATGTTTTACAAGGCATCATTGTTTATAGTAATAGGAATATGAATACATATATTTTTTGGTTTACAGGATTTAAGATGTTATTTTTTTATATATTTTTGTGGTTGTATTTTAGCAAG
>M01075:27:000000000-A4DAU:1:1101:13529:22868 1:N:0:43
AGAGTACACAGTTTGGGCTACACATTTGATTACCGGATGCGATGGAAGGACCAATACCTGTCTCTGCATTAATACATGCTGCCACGTTAGTTGTATGTGGAATAATATTAGGTAGTTTTGTATTTTGATGTTTTGAATCTTGATTTAGCTATTTTTATAGTATAATTTGTTGAGCAGTTGGAATAATAGTGTTAATGAGTCTATGTGTTTTTTATCGGTATATAGCATTTAGTACAATATGTCAAATAAGTTTTTCATTTTTTTGTTGTCTTTGTTTAGATCTTTATCTAGGCTGTCTATTTTTTTGTTATCATATGTTTTACAAGGCATCATTGTTTATAGTAATAGGAATATGAATACATATATTTTTTGGTTTACAGGATTTAAGATGTTATTTTTTTATATATTTTTGTGGTTGTATTTTAGCAAG
>M01075:27:000000000-A4DAU:1:1101:24377:22870 1:N:0:43
AGAGTACACAGTTTGGATTACACATTTGATTACCGGATGCGATGGAAGGACCAATACCTGTCTCTGCATTAATACATGCTGCCACGTTAGTTGTATGTGGAATAATATTAGGTAGTTTTGTATTTTGATGTTTTGAATTTTGATTTAGCTATTTTTATAGTATAATTTGTTGAGCAGTTGGAATAATAGTGTTAATGAGTCTATGTGTTTTTTATCGGTATATAGCATTTAGTACAATATGTCAAATAAGTTTTTCATTTTTTTGTTGACTTTGTTTAGATCTTTATCTAGGCTGTCTATTTTTTTGTTATCATATGTTTTACAAGGCATCATTGTTTATAGTAATAGGAATATGAATACATATATTTTTTGGTTTACAGGATTTAAGATGTTATTTTTTTATATATTTTTGTGGTTGTATTTTGGCAAG
>M01075:27:000000000-A4DAU:1:1101:11126:22874 1:N:0:43
AGAGTACACAGTTTGGATTACACATTTGATTACCGGATGCGATGGAAGGACCAATACCTGTCTCTGCATTAATACATGCTGCCACGTTAGTTGTATGTGGAATAATATTAGGTAGTTTTGTATTTTGATGTTTTGAATTTTGATTTAGCTATTTTTATAGTATAATTTGTTGAGCAGTTGGAATAATAGTGTTAATGAGTCTATGTGTTTTTTATCGGTATATAGCATTTAGTACAATATGTCAAATAAGTTTTTCATTTTTTTGTTGTCTTTGTTTAGATCTTTATCTAGGCTGTCTATTTTTTTGTTATCATATGTTTTACAAGGCATCATTGTTTATAGTAATAGGAATATGAATACATATATTTTTTGGTTTACAGGATTTAAGATGTTATTTTTTTATATATTTTTGTGGTTGTATTTTAGCAAG
>M01075:27:000000000-A4DAU:1:1101:13520:22888 1:N:0:43
AGAGTACACAGTTTGGGCTACACATTTGATTACCGGATGCGATGGAAGGACCAATACCTGTCTCTGCATTAATACATGCTGCCACGTTAGTTGTATGTGGAATAATATTAGGTAGTTTTGTATTTTGATGTTTTGAATCTTGATTTAGCTATTTTTATAGTATAATTTGTTGAGCAGTTGGAATAATAGTGTTAATGAGTCTATGTGTTTTTTATCGGTATATAGCATTTAGTACAATATGTCAAATAAGTTTTTCATTTTTTTGTTGTCTTTGTTTAGATCTTTATCTAGGCTGTCTATTTTTTTGTTATCATATGTTTTACAAGGCATCATTGTTTATAGTAATAGGAATATGAATACATATATTTTTTGGTTTACAGGATTTAAGATGTTATTTTTTTATATATTTTTGTGGTTGTATTTTAGCAAG
>M01075:27:000000000-A4DAU:1:1101:12470:22929 1:N:0:43
AGAGTACACAGTTTGGGCTGCATATTTGATTACCGGATGCGATGGAAGGACCAATACCTGTCTCTGCATTAATACATGCTGCCACGTTAGTTGTATGTGGAATAATATTAGGTAGTTTTGTATTTTGACGTTTTGAATTTTGATTTAGCTATTTTTATAGTATAATTTGTTGAGCAGTTGGAATAATAGTGTTAATGAGTCTATGTGTTTTTTATCGGTATATAGCATTTAGTACAATATGTCAAATAAGTTTTTCATTTTTTTGTTGTCTTTGTTTAGATCTTTATCTAGGCTGTCTATTTTTTTGTTATCATATGTTTTACAAGGCATCATTGTTTATAGTAATAGGAATATGAATACATATATTTTTTGGTTTACAGGATTTAAGATGTTATTTTTTTATATATTTTTGTGGTTGTATTTTAGCAAG
>M01075:27:000000000-A4DAU:1:1101:14752:22943 1:N:0:43
AGAGTACACAGTTTGGATTACACATTTGATTACCGGATGCGATGGAAGGACCAATACCTGTCTCTGCATTAATACATGCTGCCACGTTAGTTGTATGTGGAATAATATTAGGTAGTTTTGTATTTTGATGTTTTGAATTTTGATTTAGCTATTTTTATAGTATAATTTGTTGAGCAGTTGGAATAATAGTGTTAATGAGTCTATGTGTTTTTTATCGGTATATAGCATTTAGTACAATATGTCAAATAAGTTTTTCATCTTTTTGTTGTCTTTGTTTAGATCTTTATCTAGGCTGTCTATTTTTTTGTTATCATATGTTTTACAAGGCATCATTGTTTATAGTGATAGGAATATGAATACATATATTTTTTGGTTTACAGGATTTAAGATGTTATTTTTTTATATATTTTTGTGGTTGTATCTTAGCAAG
>M01075:27:000000000-A4DAU:1:1101:14780:22946 1:N:0:43
AGAGTACACAGTTTGGATTACACATTTGATTACCGGATGCGATGGAAGGACCAATACCTGTCTCTGCATTAATACATGCTGCCACGTTAGTTGTATGTGGAATAATATTAGGTAGTTTTGTATTTTGATGTTTTGAATTTTGATTTAGCTATTTTTATAGTATAATTTGTTGAGCAGTTGGAATAATAGTGTTAATGAGTCTATGTGTTTTTTATCGGTATATAGCATTTAGTACAATATGTCAAATAAGTTTTTCATCTTTTTGTTGTCTTTGTTTAGATCTTTATCTAGGCTGTCTATTTTTTTGTTATCATATGTTTTACAAGGCATCATTGTTTATAGTGATAGGAATATGAATACATATATTTTTTGGTTTACAGGATTTAAGATGTTATTTTTTTATATATTTTTGTGGTTGTATCTTAGCAAG
>M01075:27:000000000-A4DAU:1:1101:10157:23035 1:N:0:43
AGAGTACACAGTTTGGATTACACATTTGATTACCGGATGCGATGGAAGGACCAATACCTGTCTCTGCATTAATACATGCCGCCACGTTAGTTGTATGTGGAATAATATTAGGTAGTTTTGTATTTTGATGTTTTGAATTTTGATTTAGCTATTTTTATAGTATAATTTGTTGAGCAGTTGGAATAATAGTGTTAATGAGTCTATGTGTTTTTTATCGGTATATAGCATTTAGTACAATATGTCAAATAAGTTTTTCATTTTTTTGTTGTCTTTGTTTAGATCTTTATCTAGGCTGTCTATTTTTTTGTTATCATATGTTTTACAAGGCATCATTGTTTATAGTAATAGGAATATGAATACATATATTTTTTGGTTTACAGGATTTAAGATGTTATTTTTTTATATATTTTTGTGGTTGTATTTTAGCAAG
>M01075:27:000000000-A4DAU:1:1101:8313:23081 1:N:0:43
AAAGTACACAGTTTGGATTACACATTTGATTACCGGATGCGATGGGAGGACCAATACCTGTCTCTGCATTAATACATGCTGCCACGTTAGTTGTATGTGGAATAATATTAGGTAGTTTTGTATTTTGATGTTTTGAACTTTGATTTAGCTATTTTTATAGTATAATTTGTTGAGCAGTTGGAATAATAGTGTTAATGAGTCTATGTGTTTTTTATACGGTATATAGCATTTAGTACAATATGTCAAATAAGTTTTTCATTTTTTGTTGTCTTTGTTTAGATCTTTATCTAGGCTGTCTATTTTTTTGTTATCATATGTTTTACAAGGCATCATTGTTTATAGTAATAGGAATATGAATACATATATTTTTTGGTTTACAGGATTTAAGATGTTATTTTTTTATATATTTTTGTGGTTGTATTTTAGCAAG
>M01075:27:000000000-A4DAU:1:1101:20201:23083 1:N:0:43
AAAGTACACAGTTTGGATTGCACATTTGATTACCGGATGCGATGGAAGGACCAATACCTGTCTCTGCATTAATACATGCTGCCACGTTAGTTGTATGTGGAATAATATTAGGTAGTTTTGTATTTTGATGTTTTGAATTTTGATTTAGCTATTTTTATAGTATAATTTGTTGAGCAGTTGGAATAATAGTGTTAATGAGTCTATGTGTTTTTTATACGGTATATAGCATTTAGTACAATATGTCAAATAAGTTTTTCATTTTTTGTTGTCTTTGTTTAGATCTTTATCTAGGCTGTCTATTTTTTTGTTATCATATGTTTTACAAGGCATCATTGTTTATAGTAATAGGAATATGAATACATATATTTTTTGGTTTACAGGATTTAAGATGTTATTTTTTTATATATTTTTATGGTTGTATTTTAGCAAG
>M01075:27:000000000-A4DAU:1:1101:7414:23087 1:N:0:43
AAAGTACACAGTTTGGATTACACATTTGATTACCGGATGCGATGGAAGGACCAATACCTGTCTCTGCATTAATACATGCTGCCACGTTAGTTGTATGTGGAATAATATTAGGTAGTTTTGTATTTTGATGTTTTGAATTTTGATTTAGCTATTTTTATAGTATAATTTGTTGAGCAGTTGGAATAATAGTGTCAATGAGTCTATGTGTTTTTTATCGGTATATAGCATTTAGTACAATATGTCAAATAAGTTTTTCATTTTTTTGTTGTCTTTGTTTAGATCTTTATCTAGGCTGTCTATTTTTTTGTTATCATATGTTTTACAAGGCATCATTGTTTATAGTAATAGGAATATGAATACATATATTTTTTGGTTTACAGGATTTAAGATGTTATTTTTTTATATATTTTTGTGGTTGTATTTTGGCAAG
>M01075:27:000000000-A4DAU:1:1101:8298:23091 1:N:0:43
AAAGTACACAGTTTGGATTACACATTTGATTACCGGATGCGATGGGAGGACCAATACCTGTCTCTGCATTAATACATGCTGCCACGTTAGTTGTATGTGGAATAATATTAGGTAGTTTTGTATTTTGATGTTTTGAACTTTGATTTAGCTATTTTTATAGTATAATTTGTTGAGCAGTTGGAATAATAGTGTTAATGAGTCTATGTGTTTTTTATACGGTATATAGCATTTAGTACAATATGTCAAATAAGTTTTTCATTTTTTGTTGTCTTTGTTTAGATCTTTATCTAGGCTGTCTATTTTTTTGTTATCATATGTTTTACAAGGCATCATTGTTTATAGTAATAGGAATATGAATACATATATTTTTTGGTTTACAGGATTTAAGATGTTATTTTTTTATATATTTTTGTGGTTGTATTTTAGCAAG
>M01075:27:000000000-A4DAU:1:1101:15752:23094 1:N:0:43
AGAGTACACAGTTTGGATTGCACATTTGATTACCGGATGCGATGGAAGGACCAATACCTGTCTCTGCATTAATACATGCTGCCACGTTAGTTGTATGTGGAATAATATTAGGTAGTTTTGTATTTTGATGTTTTGAATTTTGATTTAGCTATTTTTATAGTATAATTTGTTGAGCAGTTGGAATAATAGTGTTAATGAGTCTATGTGTTTTTTATGGTATATAGCATTTAGTACAATATGTCAAATAAGTTTTTCATTTTTTTTGTTGTCTTTGTTTAGATCTTTATCTAGGCTGTCTATTTTTTTGTTATCATATGTTTTACAAGGCATCATTGTTTATAGTAATAGGAATATGAATACATATATTTTTTGGTTTACAGGATTTAAGATGTTATTTTTTTATATATTTTTGTGGTTGTATTTTAGCAAG
>M01075:27:000000000-A4DAU:1:1101:24114:23147 1:N:0:43
AAAGTACACAGTTTGGGTTACACATTTGATTACCGGATGCGATGGAAGGACCAATACCTGTCTCTGCATTAATACATGCTGCCACGTTAGTTGTATGTGGAATAATATTAGGTAGTTTTGTATTTTGATGTTCTGAATTTTGATTTAGCTATTTTTATAGTATAATTTGTTGAGCAGTTGGAATAATAGTGTTAATGAGTCTATGTGTTTTTTATCGGTATATAGCATTTAGTACAATATGTCAAATAAGTTTTTCATTTTTTTGTTGTCTTTGTTTAGATCTTTATCTAGGCTGTCTATTTTTTTGTTATCATATGTTTTACAAGGCATCATTGTTTATAGTAATAGGAATATGAATACATATATTTTTTGGTTTACAGGATTTAAGATGTTATTTTTTTATATATTTTTGTGGTTGTATCTTAGCAAG
>M01075:27:000000000-A4DAU:1:1101:10345:23156 1:N:0:43
AAAGTACACAGTTTGGATTGCACATTTGATTACCGGATGCGATGGAAGGACCAATACCTGTCTCTGCATTAATACATGCTGCCACGTTAGTTGTATGTGGAATAATATTAGGTAGTTTTGTATTTTGATGTTTTGAATTTTGATTTAGCTATTTTTATAGTATAATTTGTTGAGCAGTTGGAATAATAGTGTTAATGAGTCTATGTGTTTTTTATCGGTATATAGCATTTAGTACAATATGTCAAATAAGTTTTTCATTTTTTTGTTGTCTTTGTTTAGATCTTTATCTAGGCTGTCTATTTTTTTGTTATCATATGTTTTACAAGGCATCATTGTTTATAGTAATAGGAATATGAATACATATATTTTTTGGTTTACAGGATTTAAGATGTTATTTTTTTATATATTTTTGTGGTTGTATTTTAGCAAG
>M01075:27:000000000-A4DAU:1:1101:6416:23191 1:N:0:43
AAAGTACACAGTTTGGATTACACATTTGATTACCGGATGCGATGGAAGGACCAATACCTGTCTCTGCATTAATACATGCTGCCACGTTAGTTGTATGCGGAATAATATTAGGTAGTTTTGTATTTTGATGTTTTGAATTTTGATTTAGCTATTTTTATAGTATAATTTGTTGAGCAGTTGGAATAATAGTGTTAATGAGTCTATGTGTTTTTTATCGGTATATAGCATTTAGTACAATATGTCAAATAAGTTTTTCATTTTTTTGTTGTCTTTGTTTAGATCTTTATCTAGGCTGTCTATTTTTTTGTTATCATATGTTTTACAAGGCATCATTGTTTATAGTAATAGGAATATGAATACATATATTTTTTGGTTTACAGGATTTAAGATGTTATTTTTTTATATATTTTTGTGGTTGTATTTTAGCAAG
>M01075:27:000000000-A4DAU:1:1101:7229:23338 1:N:0:43
AAAGTACACAGTTTGGGTTACACATTTGATTACCGGATGCGATGGAAGGACCAATACCTGTCTCTGCATTAATACATGCTGCCACGTTAGTTGTATGTGGAATAATATTAGGTAGTTTTGTATTTTGATGTTTTGAATTTTGATTTAGCTATTTTTATAGTATAATTTGTTGAGCAGTTGGAATAATAGTGTTAATGAGTCTATGTGTTTTTTATCGGTATATAGCATTTAGTACAATATGTCAAATAAGTTTTTCGTTTTTTTGTTGTCTTTGTTTAGATCTTTATCTAGGCTGTCTATTTTTTTGTTATCATATGTTTTACAAGGCATCATTGTTTATAGTAATAGGAATATGAATACATATATTTTTTGGTTTACAGGATTTAAGATGTTATTTTTTTATATATTTTTGTGGTTGTATTTTAGCAAG
>M01075:27:000000000-A4DAU:1:1101:18680:23389 1:N:0:43
AGAGTACACAGTTTGGGTTACACATTTGATTACCGGATGCGATGGAAGGACCAATACCTGTCTCTGCATTAATACATGCTGCCACGTTAGTTGTATGTGGAATAATATTAGGTAGTTTTGTATTTTGATGTTTTGAATTTTGATTTAGCTATTTTTATAGTATAATTTGTTGAGCAGTTGGAATAATAGTGTTAATGAGTCTATGTGTTTTTTATCGGTATATAGCATTTAGTACAATATGTCAAATAAGTTTTTCATTTTTTTGTTGTCTTTGTTTAGATCTTTATCTAGGCTGTCTATTTTTTTGTTATCATATGTTTTACAAGGCATCATTGTTTATAGTAATAGGAATATGAATACATATATTTTTTGGTTTACAGGATTTAAGATGTTATTTTTTTATATATTTTTGTGGTTGTATTTTAGCAAG
>M01075:27:000000000-A4DAU:1:1101:6492:23424 1:N:0:43
AAAGTACACAGTTTGGGCTACACATTTGATTACCGGATGCGATGGAAGGACCAATACCTGTCTCTGCATTAATACATGCTGCCACGTTAGTTGTATGTGGAATAATATTAGGTAGTTTTGTATTTTGATGTTTTGAATTTTGATTTAGCTATTTTTATAGTATAATTTGTTGAGCAGTTGGAATAATAGTGTTAATGAGTCTATGTGTTTTTTATCGGTATATAGCATTTAGTACAATATGTCAAATAAGTTTTTCATTTTTTTGTTGTCTCTGTTTAGATCTTTATCTAGGCTGTCTATTTTTTTGTTATCATATGTTTTACAAGGCATCATTGTTTATAGTAATAGGAATATGAATACATATATTTTTTGGTTTACAGGATTTAAGACGTTATTTTTTTATATATTTTTGTGGTTGTATCTTAGCAAG
>M01075:27:000000000-A4DAU:1:1101:6479:23439 1:N:0:43
AAAGTACACAGTTTGGGCTACACATTTGATTACCGGATGCGATGGAAGGACCAATACCTGTCTCTGCATTAATACATGCTGCCACGTTAGTTGTATGTGGAATAATATTAGGTAGTTTTGTATTTTGATGTTTTGAATTTTGATTTAGCTATTTTTATAGTATAATTTGTTGAGCAGTTGGAATAATAGTGTTAATGAGTCTATGTGTTTTTTATCGGTATATAGCATTTAGTACAATATGTCAAATAAGTTTTTCATTTTTTTGTTGTCTCTGTTTAGATCTTTATCTAGGCTGTCTATTTTTTTGTTATCATATGTTTTACAAGGCATCATTGTTTATAGTAATAGGAATATGAATACATATATTTTTTGGTTTACAGGATTTAAGACGTTATTTTTTTATATATTTTTGTGGTTGTATCTTAGCAAG
>M01075:27:000000000-A4DAU:1:1101:12672:23482 1:N:0:43
AGAGTACACAGTTTGGATTACATATTTGATTACCGGATGCGATGGAAGGACCAATACCTGTCTCTGCATTAATACATGCTGCCACGTTAGTTGTATGTGGAATAATATTAGGTAGTTTTGTATTTTGATGTTTTGAATTTTGATTTAGCTATTTTTATAGTATAATTTGTTGAGCAGTTGGAATAATAGTGTTAATGAGTCTATGTGTTTTTTATCGGTATATAGCATTTAGTACAATATGTCAAATAAGTTTTTCATTTTTTTGTTGTCTTTGTTTAGATCTTTATCTAGGCTGTCTATTTTTTTGTTATCATATGTTTTACAAGGCATCATTGTTTATAGTAATAGGAATATGAATACATATATTTTTTGGTTTACAGGATTTAAGATGTTATTTTTTTATATATTTTTGTGGTTGTATTTTAGCAAG
>M01075:27:000000000-A4DAU:1:1101:17151:23484 1:N:0:43
AAAGTACACAGTTTGGATTGCACATTTGATTACCGGATGCGATGGAAGGACCAATACCTGTCTCTGCATTAATACATGCTGCCACGTTAGTTGTATGTGGAATAATATTAGGTAGTTTTGTATTTTGATGTTTTGAATTTTGATTTAGCTATTTTTATAGTATAATTTGTTGAGCAGTTGGAATAATAGTGTTAATGAGTCTATGTGTTTTTTATCGGTATATAGCATTTAGTACAATATGTCAAATAAGTTTTTCATTTTTTTGTTGTCTTTGTTTAGATCTTTATCTAGGCTGTCTATTTTTTTGTTATCATATGTTTTACAAGGCATCATTGTTTATAGTAATAGGAATATGAATACATATATTTTTTGGTTTACAGGATTTAAGATGTTATTTTTTTATATATTTTTGTGGTTGCATTTTAGCAAG
>M01075:27:000000000-A4DAU:1:1101:9963:23497 1:N:0:43
AAAGTACACAGTTTGGATTACATATTTGATTACCGGATGCGATGGAAGGACCAATACCTGTCTCTGCATTAATACATGCAGCCACGTTAGTTGTATGTGGAATAATATTAGGTAGTTTTGTATTTTGATGTTTTGAATTTTGATTTAGCTATTTTTATAGTATAATTTGTTGAGCAGTTGGAATAATAGTGTTAATGAGTCTATGTGTTTTTTATCGGTATATAGCATTTAGTACAATATGTCAAATAAGTTTTTCATTTTTTTGTTGTCTTTGTTTAGATCTTTATCTAGGCTGTCTATTTTTTTGTTATCATATGTTTTACAAGGCATCATTGTTTATAGTAATAGGAATATGAATACATATATTTTTTGGTTTACAGGATTTAAGATGTTATTTTTTTATATATTTTTGTGGTTGTATCTTAGCAAG
>M01075:27:000000000-A4DAU:1:1101:16784:23531 1:N:0:43
AAAGTACACAGTTTGGATTACACATTTGATTACCGGATGCGATGGAAGGACCAATACCTGTCTCTGCATTAATACATGCTGCCACGTTAGTTGTATGTGGAATAATATTAGGTAGTTTTGTATTTTGATGTTTTGAATTTTGATTTAGCTATTTTTATAGTATAATTTGTTGAGCAGTTGGAATAATAGTGTTAATGAGTCTATGTGTTTTTTATCGGTATATAGCATTTAGTACAATATGTCAAATAAGTTTTTCATTTTTTTGTTGTCTTTGTTTAGATCTTTATCTAGGCTGTCTATTTTTTTGTTATCATATGTTTTACAAGGCATCATTGTTTATAGTAATAGGAATATGAATACATATATTTTTTGGTTTACAGGATTTAAGATGTTATTTTTTTATATATTTTTGTGGTTGTATTTTAGCAAG
>M01075:27:000000000-A4DAU:1:1101:16785:23550 1:N:0:43
AAAGTACACAGTTTGGATTACACATTTGATTACCGGATGCGATGGAAGGACCAATACCTGTCTCTGCATTAATACATGCTGCCACGTTAGTTGTATGTGGAATAATATTAGGTAGTTTTGTATTTTGATGTTTTGAATTTTGATTTAGCTATTTTTATAGTATAATTTGTTGAGCAGTTGGAATAATAGTGTTAATGAGTCTATGTGTTTTTTATCGGTATATAGCATTTAGTACAATATGTCAAATAAGTTTTTCATTTTTTTGTTGTCTTTGTTTAGATCTTTATCTAGGCTGTCTATTTTTTTGTTATCATATGTTTTACAAGGCATCATTGTTTATAGTAATAGGAATATGAATACATATATTTTTTGGTTTACAGGATTTAAGATGTTATTTTTTTATATATTTTTGTGGTTGTATTTTAGCAAG
>M01075:27:000000000-A4DAU:1:1101:22242:23651 1:N:0:43
AGAGTACACAGTTTGGGTTGCATATTTGATTACCGGATGCGATGGAAGGACCAATACCTGTCTCTGCATTAATACATGCTGCCACGTTAGTTGTATGTGGAATAATATTAGGTAGTTTTGTATTTTGATGTTTTGAATTTTGATTTAGCTATTTTTATAGTATAATTTGTTGAGCAGTTGGAATAATAGTGTTAATGAGTCTATGTGTTTTTTATCGGTATATAGCATTTAGTACAATATGTCAAATAAGTTTTTCATTTTTTTGTTGTCTTTGTTTAGATCTTTATCTAGGCTGTCTATTTTTTTGTTATCATATGTTTTACAAGGCATCATTGTTTATAGTAATAGGAATATGAATACATATATTTTTTGGTTTACAGGATTTAAGATGTTATTTTTTTATATATTTTTGTGGTTGTATCTTAGCAAG
>M01075:27:000000000-A4DAU:1:1101:22222:23654 1:N:0:43
AGAGTACACAGTTTGGGTTGCATATTTGATTACCGGATGCGATGGAAGGACCAATACCTGTCTCTGCATTAATACATGCTGCCACGTTAGTTGTATGTGGAATAATATTAGGTAGTTTTGTATTTTGATGTTTTGAATTTTGATTTAGCTATTTTTATAGTATAATTTGTTGAGCAGTTGGAATAATAGTGTTAATGAGTCTATGTGTTTTTTATCGGTATATAGCATTTAGTACAATATGTCAAATAAGTTTTTCATTTTTTTGTTGTCTTTGTTTAGATCTTTATCTAGGCTGTCTATTTTTTTGTTATCATATGTTTTACAAGGCATCATTGTTTATAGTAATAGGAATATGAATACATATATTTTTTGGTTTACAGGATTTAAGATGTTATTTTTTTATATATTTTTGTGGTTGTATCTTAGCAAG
>M01075:27:000000000-A4DAU:1:1101:12055:23654 1:N:0:43
AGAGTACACAGTTTGGATTACACATTTGATTACCGGATGCGATGGAAGGACCAATACCTGTCTCTGCATTAATACATGCTGCCACGTTAGTTGTATGTGGAATAATATTAGGTAGTTTTGTATTTTGATGTTTTGAATTTTGATTTAGCTATTTTTATAGTATAATTTGTTGAGCAGTTGGAATAATAGTGTTAATGAGTCTATGTGTTTTTTATCGGTATATAGCATTTAGTACAATATGTCAAATAAGTTTTTCATTTTTTTGTTGTCTTTGTTTAGATCTTTATCTAGGCTGTCTATTTTTTTGTTATCATATGTTTTACAAGGCATCATTGTTTATAGTAATAGGAATATGAATACATATATTTTTTGGTTTACAGGATTTAAGATGTTATTTTTTTATATATTTTTGTGGTTGTATTTTAGCAAG
>M01075:27:000000000-A4DAU:1:1101:21829:23662 1:N:0:43
AAAAGTACACAGTTTGGATTACACATTTGATTACCGGATGCGATGGAAGGACCAATACCTGTCTCTGCATTAATACATGCTGCCACGTTAGTTGTATGTGGAATAATATTAGGTAGTTTTGTATTTTGATGTTTTGAATTTTGATTTAGCTATTTTTATAGTATAATTTGTTGAGCAGTTGGAATAATAGTGTTAATGAGTCTATGTGTTTTTTACGGTATATAGCATTTAGTACAATATGTCAAATAAGTTTTTCATTTTTTTGTTGTCTTTGTTTAGATCTTTATCTAGGCTGTCTATTTTTTTGTTATCATATGTTTTACAAGGCATCATTGTTTATAGTAATAGGAATATGAATACACATATTTTTTGGTTTACAGGATTTAAGATGTTATTTTTTTATATATTTTTGTGGTTGTATTTTAGCAAG
>M01075:27:000000000-A4DAU:1:1101:14752:23674 1:N:0:43
AGAGTACACAGTTTGGATTACACATTTGATTACCGGATGCGATGGAAGGACCAATACCTGTCTCTGCATTAATACATGCTGCCACGTTAGTTGTATGTGGAATAATATTAGGTAGTTTTGTATTTTGATGTTTTGAATTTTGATTTAGCTATTTTTATAGTATAATTTGTTGAGCAGTTGGAATAATAGTGTTAATGAGTCTATGTGTTTTTTATCGGTATATAGCATTTAGTACAATATGTCAAATAAGTTTTTCATTTTTTTGTTGTCTTTGTTTAGATCTTTATCTAGGCTGTCTATTTTTTTGTTATCATATGTTTTACAAGGCATCATTGTTTATAGTAATAGGAATATGAATACATATATTTTTTGGTTTACAGGATTTAAGATGTTATTTTTTTATATATTTTTGTGGTTGTATTTTAGCAAG
>M01075:27:000000000-A4DAU:1:1101:22968:23677 1:N:0:43
AAAGTACACAGTTTGGATTACACATTTGATTACCGGATGCGATGGAAGGACCAATACCTGTCTCTGCATTAATACATGCTGCCACGTTAGTTGTATGTGGAATAATATTAGGTAGTTTTGTATTTTGATGTTTTGAATTTTGATTTAGCTATTTTTATAGTATAATTTGTTGAGCAGTTGGAATAATAGTGTTAATGAGTCTATGTGTTTTTTATCGGTATATAGCATTTAGTACAATATGTCAAATAAGTTTTTCATTTTTTTGTTGTCTTTGTTTAGATCTTTATCTAGGCTGTCTATTTTTTTGTTATCATATGTTTTACAAGGCATCATTGTTTATAGTAATAGGAATATGAATACATATATTTTTTGGTTTACAGGATTTAAGATGTTATTTTTTTATATATTTTTGTGGTTGTATTTTAGCAAG
>M01075:27:000000000-A4DAU:1:1101:13630:23704 1:N:0:43
AGAGTACACAGTTTGGATTGCACATTTGATTACCGGATGCGATGGAAGGACCAATACCTGCCTCTGCATTAATACATGCTGCCACGTCAGTTGTATGTGGAATAATATTAGGTAGTTTTGTATTTTGATGTTTTGAATTTTGATTTAGCTATTTTTATAGTATAATTTGTTGAGCAGTTGGAATAATAGTGTTAATGAGTCTATGTGTTTTTTATCGGTATATAGCATTTAGTACAATATGTCAAATAAGTTTTTCATTTTTTTGTTGTCTTTGTTTAGATCTTTATCTAGGCTGTCTATTTTTTTGCTATCATATGTTTTACAAGGCATCATTGTTTATAGTAATAGGAATATGAATACATATATTTTTTGGTTTACAGGATTTAAGATGTTATTTTTTTATATATTTTTGTGGTTGTATCTTAGCAAG
>M01075:27:000000000-A4DAU:1:1101:20910:23717 1:N:0:43
AAAGTACACAGTTTGGGTTACACATTTGATTACCGGATGCGATGGAAGGACCAATACCTGTCTCTGCATTAATACATGCTGCCACGTTAGTTGTATGTGGAATAATATTAGGTAGTTTTGTATTTTGATGTTTTGAATTTTGATTTAGCTATTTTTATAGTATAATTTGTTGAGCAGTTGGAATAATAGTGTTAATGAGTCTATGTGTTTTTTATCGGTATATAGCATTTAGTACAATATGTCAAATAAGTTTTTCATTTTTTTGTTGTCTTTGTTTAGATCTTTATCTAGGCTGTCTATTTTTTTGTTATCATATGTTTTACAAGGCATCATTGTTTATAGTAATAGGAATATGAATACATATATTTTTTGGTTTACAGGATTTAAGATGTTATTTTTTTATATATTTTTGTGGTTGTATTTTAGCAAG
>M01075:27:000000000-A4DAU:1:1101:20901:23736 1:N:0:43
AAAGTACACAGTTTGGATTACATATTTGATTACCGGATGCGATGGAAGGACCAATACCTGTCTCTGCATTAATACATGCTGCCACGTTAGTTGTATGTGGAATAATATTAGGTAGTTTTGTATTTTGATGTTTTGAATTTTGATTTAGCTATTTTTATAGTATAATTTGTTGAGCAGTTGGAATAATAGTGTTAATGAGTCTATGTGTTTTTTATCGGTATATAGCATTTAGTACAATATGTCAAATAAGTTTTTCATTTTTTTGTTGTCTTTGTTTAGATCTTTATCTAGGCTGTCTATTTTTTTGTTATCATATGTTTTACAAGGCATCATTGTTTATAGTAATAGGAATATGAATACATATATTTTTTGGTTTACAGGATTTAAGATGTTATTTTTTTATATATTTTTGTGGTTGTATTTTAGCAAG
>M01075:27:000000000-A4DAU:1:1101:9674:23741 1:N:0:43
AAAGTACACAGTTTGGATTACACATTTGATTACCGGATGCGATGGAAGGACCAATACCTGTCTCTGCATTAATACATGCTGCCACGTTAGTTGTATGTGGAATAATATTAGGTAGTTTTGTATTTTGATGTTTTGAATTTTGATTTAGCTATTTTTATAGTATAATTTGTTGAGCAGTTGGAATAATAGTGTTAATGAGTCTATGTGTTTTTTATCGGTATATAGCATTTAGTACAATATGTCAAATAAGTTTTTCATTTTTTTGTTGTCTTTGTTTAGATCTTTATCTAGGCTGTCTATTTTTTTGTTATCATATGTTTTACAAGGCATCATTGTTTATAGTAATAGGAATATGAATACATATATTTTTTGGTTTACAGGATTTAAGATGTTATTTTTTTATATATTTTTGTGGTTGTATCTTAGCAAG
>M01075:27:000000000-A4DAU:1:1101:23263:23785 1:N:0:43
AAAGTACACAGTTTGGATTGCACATTTGATTACCGGATGCGATGGAAGGACCAATACCTGTCTCTGCATTAATACATGCTGCCACGTTAGTTGTATGTGGAATAATATTAGGTAGTTTTGTATTTTGATGTTTTGAATTTTGATTTAGCTATTTTTATAGTATAATTTGTTGAGCAGTTGGAATAATAGTATTAATGAGTCTATGTGTTTTTTATCGGTATATAGCATTTAGTACAATATGTCAAATAAGTTTTTCATTTTTTTGTTGTCTTTGTTTAGATCTTTATCTAGGCTGTCTATTTTTTTGTTATCATATGTTTTACAAGGCATCATTGTTTATAGTAATAGGAATATGAATACATATATTTTTTGGTTTACAGGATTTAAGATGTTATTTTTTTATATATTTTTGTGGTTGTATTTTAGCAAG
>M01075:27:000000000-A4DAU:1:1101:8910:23856 1:N:0:43
AAAGTACACAGTTTGGGTTGCACATTTGATTACCGGATGCGATGGAAGGACCAATACCTGTCTCTGCATTAATACATGCTGCCACGTTAGTTGTATGTGGAATAATATTAGGTAGTTTTGTATTTTGATGTTTTGAATTTTGATTTAGCTATTTTTATAGTATAATTTGTTGAGCAGTTGGAATAATAGTGTTAATGAGTCTATGTGTTTTTTATACGGTATATAGCATTTAGTACAATATGTCAAATAAGTTTTTCATTTTTTTGTTGTCTTTGTTTAGATCTTTATCTAGGCTGTCTATTTTTTTGTTATCATATGTTTTACAAGGCATCATTGTTTATAGTAATAGGAATATGAATACATATATTTTTTGGTTTACAGGATTTAAGATGTTATTTTTTATATATTTTTGTGGTTGTATTTTAGCAAG
>M01075:27:000000000-A4DAU:1:1101:13482:23935 1:N:0:43
AAAGTACACAGTTTGGATTGCACATTTGATTGCCGGATGCGATGGAAGGACCAATACCTGTCTCTGCATTAATACATGCTGCCACGTTAGTTGTATGTGGAATAATATTAGGTAGTTTTGTATTTTGATGTTTTGAATTTTGATTTAGCTATTTTTATAGTATAATTTGTTGAGCAGTTGGAATAATAGTGTTAATGAGTCTATGTGTTTTTTATCGGTATATAGCATTTAGTACAATATGTCAAATAAGTTTTTCATTTTTTTGTTGTCTTTGTTTAGATCTTTATCTAGGCTGTCTATTTTTTTGTTATCATATGTTTTACAAGGCATCATTGTTTATAGTAATAGGAATATGAATACATATATTTTTTGGTTTACAGGATTTAAGATGTTATTTTTTTATATATTTTTGTGGTTGTATTTTAGCAAG
>M01075:27:000000000-A4DAU:1:1101:10492:23943 1:N:0:43
AAAGTACACAGTTTGGATTGCACATTTGATTACCGGATGCGATGGAAGGACCAATACCTGTCTCTGCATTAATACATGCTGCCACGTTAGTTGTATGTGGAATAATATTAGGTAGTTTTGTATTTTGATGTTTTGAATTTTGATTTAGCTATTTTTATAGTATAATTTGTTGAGCAGTTGGAATAATAGTGTTAATGAGTCTATGTGTTTTTTATCGGTATATAGCATTTAGTACAATATGTCAAATAAGTTTTTCATTTTTTTGTTGTCTTTGTTTAGATCTTTATCTAGGCTGTCTATTTTTTTGTTATCATATGTTTTACAAGGCATCATTGTTTATAGTAATAGGAATATGAATACATATATTTTTTGGTTTACAGGATTTAAGATGTTATTTTTTTATATATTTTTGTGGTTGTATTTTAGCAAG
>M01075:27:000000000-A4DAU:1:1101:10474:23944 1:N:0:43
AAAGTACACAGTTTGGATTGCACATTTGATTACCGGATGCGATGGAAGGACCAATACCTGTCTCTGCATTAATACATGCTGCCACGTTAGTTGTATGTGGAATAATATTAGGTAGTTTTGTATTTTGATGTTTTGAATTTTGATTTAGCTATTTTTATAGTATAATTTGTTGAGCAGTTGGAATAATAGTGTTAATGAGTCTATGTGTTTTTTATCGGTATATAGCATTTAGTACAATATGTCAAATAAGTTTTTCATTTTTTTGTTGTCTTTGTTTAGATCTTTATCTAGGCTGTCTATTTTTTTGTTATCATATGTTTTACAAGGCATCATTGTTTATAGTAATAGGAATATGAATACATATATTTTTTGGTTTACAGGATTTAAGATGTTATTTTTTTATATATTTTTGTGGTTGTATTTTAGCAAG
>M01075:27:000000000-A4DAU:1:1101:12289:23956 1:N:0:43
AAAGTACACAGTTTGGGTTACACATTTGATTACCGGATGCGATGGAAGGACCAATACCTGTCTCTGCATTAATACATGCTGCCACGTTAGTTGTATGTGGAATAATATTAGGTAGTTTTGTATTTTGATGTTTTGAATTTTGATTTAGCTATTTTTATAGTATAATTTGTTGAGCAGTTGGAATAATAGTGTTAATGAGTCTATGTGTTTTTTATCGGTATATAGCATTTAGTACAATATGTCAAATAAGTTTTTCATTTTTTTGTTGTCTTTGTTTAGATCTTTATCTAGGCTGTCTATTTTTTTGTTATCATATGTTTTACAAGGCATCATTGTTTATAGTAATAGGAATATGAATACTTATATTTTTTGGTTTACAGGATTTAAGATGTTATTTTTTTATATATTTTTGTGGTTGTATCTTAGCAAG
>M01075:27:000000000-A4DAU:1:1101:16868:23978 1:N:0:43
AAAGTACACAGTTTGGGTTACACATTTGATTACCGGATGCGATGGAAGGACCAATACCTGTCTCTGCATTAATACATGCTGCCACGTTAGTTGTATGTGGAATAATATTAGGTAGTTTTGTATTTTGATGTTTTGAATTTTGATTTAGCTATTTTTATAGTATAATTTGTTGAGCAGTTGGAATAATAGTGTTAATGAGTCTATGTGTTTTTTATCGGTATATAGCATTTAGTACAATATGTCAAATAAGTTTTTCATTTTTTTGTTGTCTTTGTTTAGATCTTTATCTAGGCTGTCTATTTTTTTGTTATCATATGTTTTACAAGGCATCATTGTTTATAGTAATAGGAATATGAATACATATACTTTTTGGTTTACAGGATTTAAGATGTTATTTTTTTATATATTTTTGTGGTTGTATTTTAGCAAG
>M01075:27:000000000-A4DAU:1:1101:10492:23986 1:N:0:43
AAAGTACACAGTTTGGATTGCACATTTGATTACCGGATGCGATGGAAGGACCAATACCTGTCTCTGCATTAATACATGCTGCCACGTTAGTTGTATGTGGAATAATATTAGGTAGTTTTGTATTTTGATGTTTTGAATTTTGATTTAGCTATTTTTATAGTATAATTTGTTGAGCAGTTGGAATAATAGTGTTAATGAGTCTATGTGTTTTTTATCGGTATATAGCATTTAGTACAATATGTCAAATAAGTTTTTCATTTTTTTGTTGTCTTTGTTTAGATCTTTATCTAGGCTGTCTATTTTTTTGTTATCATATGTTTTACAAGGCATCATTGTTTATAGTAATAGGAATATGAATACATATATTTTTTGGTTTACAGGATTTAAGATGTTATTTTTTTATATATTTTTGTGGTTGTATCTTGGCAAG
>M01075:27:000000000-A4DAU:1:1101:18087:24026 1:N:0:43
AGAGTACACAGTTTGGATTGCACATTTGATTACCGGATGCGATGGAAGGACCAATACCTGTCTCTGCATTAATACATGCTGCCACGTTAGTTGTATGTGGAATAATATTAGGTAGTTTTGTATTTTGATGTTTTGAATTTTGATTTAGCTATTTTTATAGTATAATTTGTTGAGCAGTTGGAATAATAGTGTTAATGAGTCTATGTGTTTTTTATCGGTATATAGCATTTAGTACAATATGTCAAATAAGTTTTTCATTTTTTTGTTGTCTTTGTTTAGATCTTTATCTAGGCTGTCTATTTTTTTGTTATCATATGTTTTACAAGGCATCATTGTTTATAGTAATAGGAATATGAATACATATATTTTTTGGTTTACAGGATTTAAGATGTTATTTTTTTATATATTTTTGTGGTTGTATTTTAGCAAG
>M01075:27:000000000-A4DAU:1:1101:14646:24054 1:N:0:43
AGAGTACACAGTTTGGATTACACATTTGATTACCGGATGCGATGGAAGGACCAATACCTGTCTCTGCATTAATACATGCTGCCACGTTAGTTGTATGTGGAATAATATTAGGTAGTTTTGTATTTTGATGTTTTGAATTTTGATTTAGCTATTTTTATAGTATAATTTGTTGAGCAGTTGGAATAATAGTGTTAATGAGTCTATGTGTTTTTTATCGGTATATAGCATTTAGTACAATATGTCAAATAAGTTTTTCATTTTTTTGTTGTCTTTGTTTAGATCTTTATCTAGGCTGTCTATTTTTTTGTTATCATATGTTTTACAAGGCATCATTGTTTATAGTAATAGGAATATGAATACATATATTTTTTGGTTTACAGGATTTAAGATGTTATTTTTTTATATATTTTTGTGGTTGTATTTTAGCAAG
>M01075:27:000000000-A4DAU:1:1101:17579:24099 1:N:0:43
AAAGTACACAGTTTGGATTACACATTTGATTACCGGATGCGATGGAAGGACCAATACCTGTCTCTGCATTAATACATGCTGCCACGTTAGTTGTATGTGGAATAATATTAGGTAGTTTTGTATTTTGATGTTTTGAATTTTGATTTAGCTATTTTTATAGTATAATTTGTTGAGCAGTTGGAATAATAGTGTTAATGAGTCTATGTGTTTTTTATCGGTATATAGCATTTAGTACAATATGTCAAATAAGTTTTTCATTTTTTTGTTGTCTTTGTTTAGATCTTTATCTAGGCTGTCTATTTTTTTGTTATCATATGTTTTACAAGGCATCATTGTTTATAGTAATAGGAATATGAATACATATATTTTTTGGTTTACAGGATTTAAGATGTTATTTTTTTATATATTTTTGTGGTTGTATTTTAGCAAG
>M01075:27:000000000-A4DAU:1:1101:5891:24103 1:N:0:43
AGAGTACACAGTTTGGATTACACATTTGATTACCGGATGCGATGGAAGGACCAATACCTGTCTCTGCATTAATACATGCTGCCACGTTAGTTGTATGTGGAATAATATTAGGTAGTTTTGCATTTTGATGTTTTGAATTTTGATTTAGCTATTTTTATAGTATAATTTGTTGAGCAGTTGGAATAATAGTGTTAATGAGTCTATGTGTTTTTTATCGGTATATAGCATTTAGTACAATATGTCAAATAAGTTTTTCATTTTTTTGTTGTCTCTGTTTAGATCTTTATCTAGGCTGTCTATTTTTTTGTTATCATATGTTTTACAAGGCATCATTGTTTATAGTAATAGGAATATGAATACATATATTTTTAGGTTTACAGGATTTAAGATGTTATTTTTTTATATATTTTTGTGGTTGTATTTTAGCAAG
>M01075:27:000000000-A4DAU:1:1101:23529:24181 1:N:0:43
AAAGTACACAGTTTGGATTACATATTTGATTACCGGATGCGATGGAAGGACCAATACCTGTCTCTGCATTAATACATGCTGCCACGTTAGTTGTATGTGGAATAATATTAGGTAGTTTTGTATTTTGATGTTTTGAATTTTGATTTAGCTATTTTTATAGTATAATTTGTTGAGCAGTTGGAATAATAGTGTTAATGAGTCTATGTGTTTTTTATCGGTATATAGCATTTAGTACAATATGTCAAATAAGTTTTTCATTTTTTTGTTGTCTTTGTTTAGATCTTTATCTAGGCTGTCTATTTTTTTGTTATCATATGTTTTACAAGGCATCATTGTTTATAGTAATAGGAATATGAATACATATATTTTTTGGTTTACAGGATTTAAGATGTTATTTTTTTATATATTTTTGTGGTTGTATTTTAGCAAG
>M01075:27:000000000-A4DAU:1:1101:20318:24212 1:N:0:43
AAAGTACACAGTTTGGGTTACACATTTGATTACCGGATGCGATGGAAGGACCAATACCTGTCTCTGCATTAATACATGCTGCCACGTTAGTTGTATGTGGAATAATATTAGGTAGTTTTGTATTTTGATGTTTTGAATTTTGATTTAGCTATTTTTATAGTATAATTTGTTGAGCAGTTGGAATAATAGTGTTAATGAGTCTATGTGTTTTTTATCGGTATATAGCATTTAGTACAATATGTCAAATAAGTTTTTCATTTTTTTGTTGTCTTTGTTTAGATCTTTATCTAGGCTGTCTATTTTTTTGTTATCATATGTTTTACAAGGCATCATTGTTTATAGTAATAGGAATATGAATACATATATTTTTTGGTTTACAGGATTTAGGATGTTATTTTTTTATATATTTTTGTGGCTGTATTTTGGCAAG
>M01075:27:000000000-A4DAU:1:1101:24293:24228 1:N:0:43
AAAGTACACAGTTTGGATTACATATTTGATTACCGGATGCGATGGAAGGACCAATACCTGTCTCTGCATTAATACATGCTGCCACGTTAGTTGTATGTGGAATAATATTAGGTAGTTTTGTATTTTGATGTTTTGAATTTTGATTTAGCTATTTTTATAGTATAATTTGTTGAGCAGTTGGAATAATAGTGTTAATGAGTCTATGTGTTTTTTATCGGTATATAGCATTTAGTACAATATGTCAAATAAGTTTTTCATTTTTTTGTTGTCTTTGTTTAGATCTTTATCTAGGCTGTCTATTTTTTTGTTATCATATGTTTTACAAGGCATCATTGTTTATAGTAATAGGAATATGAATACATATATTTTTTGGTTTACAGGATTTAAGATGTTATTTTTTTATATATTTTTGTGGTTGTATTTTGGCAAG
>M01075:27:000000000-A4DAU:1:1101:15548:24254 1:N:0:43
AAAGTACACAGTTTGGATTGCACATTTGATTACCGGATGCGATGGAAGGACCAATACCTGTCTCTGCATTAATACATGCTGCCACGTTAGTTGTATGTGGAATAATATTAGGTAGTTTTGTATTTTGATGTTTTGAATTTTGATTTAGCTATTTTTATAGTATAATTTGTTGAGCAGTTGGAATAATAGTGTTAATGAGTCTATGTGTTTTTTATCGGTATATAGCATTTAGTACAATATGTCAAATAAGTTTTTCATTTTTTTGTTGTCTTTGTTTAGATCTTTATCTAGGCTGTCTATTTTTTTGTTATCATATGTTTTACAAGGCATCATTGTTTATAGTAATAGGAATATGAATACATATATTTTTTGGTTTACAGGATTTAAGATGTTATTTTTTTATATATTTTTGTGGTTGTATCTTGGCAAG
>M01075:27:000000000-A4DAU:1:1101:11053:24318 1:N:0:43
AAAGTACACAGTTTGGATTACATATTTGATTACCGGATGCGATGGAAGGACCAATACCTGTCTCTGCATTAATACATGCTGCCACGTTAGTTGTATGTGGAATAATATTAGGTAGTTTTGTATTTTGATGTTTTGAATTTTGATTTAGCTATTTTTATAGTATAATTTGTTGAGCAGTTGGAATAATAGTGTTAATGAGTCTATGTGTTTTTTATCGGTATATAGCATTTAGTACAATATGTCAAATAAGTTTTTCATTTTTTTGTTGTCTTTGTTTAGATCTTTATCTAGGCTGTCTATTTTTTTGTTATCATATGTTTTACAAGGCATCATTGTTTATAGTAATAGGAATATGAATACATATATTTTTTGGTTTACAGGATTTAAGATGTTATTTTTTTATATATTTTTGTGGTTGTATTTTAGCAAG
>M01075:27:000000000-A4DAU:1:1101:7191:24373 1:N:0:43
AAAGTACACAGTTTGGATTGCACATTTGATTACCGGATGCGATGGAAGGACCAATACCTGTCTCTGCATTAATACATGCTGCCACGTTAGTTGTATGTGGAATAATATTAGGTAGTTTTGTATTTTGATGTTTTGAATTTTGATTTAGCTATTTTTATAGTATAATTTGTTGAGCAGTTGGAATAATAGTGTTAATGAGTCTATGTGTTTTTTATACGGTATATAGCATTTAGTACAATATGTCAAATAAGTTCTTCATTTTTTTGTTGTCTTTGTTTAGATCTTTATCTAGGCTGTCTATTTTTTTGTTATCATATGTTTTACAAGGCATCATTGTTTATAGTAATAGGAATATGAATACATATATTTTTTGGTTTACAGGATTTAAGATGTTATTTTTTATATATTTTTGTGGTTGTATTTTGGCAAG
>M01075:27:000000000-A4DAU:1:1101:14852:24491 1:N:0:43
AGAGTACACAGTTTGGATTGCACATTTGATTACCGGATGCGATGGAAGGACCAATACCTGTCTCTGCATTAATACATGCTGCCACGTTAGTTGTATGTGGAATAATATTAGGTAGTTTTGTATTTTGATGTTTTGAATTTTGATTTAGCTATTTTTATAGTATAATTTGTTGAGCAGTTGGAATAATAGTGTTAATGAGTCTATGTGTTTTTTATACGGTATATAGCATTTAGTACAATATGTCAAATAAGTTTTTCATTTTTTGTTGTCTTTGTTTAGATCTTTATCTAGGCTGTCTATTTTTTTGTTATCATATGTTTTACAAGGCATCATTGTTTATAGTAATAGGAATATGAATACATATATTTTTTGGTTTACAGGATTTAAGATGTTATTTTTTTATATATTTTTGTGGTTGTATTTTAGCAAG
>M01075:27:000000000-A4DAU:1:1101:22516:24497 1:N:0:43
AAAGTACACAGTTTGGGTTACACATTTGATTACCGGATGCGATGGAAGGACCAATACCTGTCTCTGCATTAATACATGCTGCCACGTTAGTTGTATGTGGAATAATATTAGGTAGTTTTGTATTTTGATGTTTTGAATTTTGATTTAGCTATTTTTATAGTATAATTTGTTGAGCAGTTGGAATAATAGTGTTAATGAGTCTATGTGTTTTTTATCGGTATATAGCATTTAGTACAATATGTCAAATAAGTTTTTCATTTTTTTGTTGTCTTTGTTTAGATCTTTATCTAGGCTGTCTATTTTTTTGTTATCATATGTTTTACAAGGCATCATTGTTTATAGTAATAGGAATATGAATACATATATTTTTTGGTTTACAGGATTTAAGATGTTATTTTTTTATATATTTTTGTGGTTGTATTTTAGCAAG
>M01075:27:000000000-A4DAU:1:1101:14858:24509 1:N:0:43
AGAGTACACAGTTTGGATTGCACATTTGATTACCGGATGCGATGGAAGGACCAATACCTGTCTCTGCATTAATACATGCTGCCACGTTAGTTGTATGTGGAATAATATTAGGTAGTTTTGTATTTTGATGTTTTGAATTTTGATTTAGCTATTTTTATAGTATAATTTGTTGAGCAGTTGGAATAATAGTGTTAATGAGTCTATGTGTTTTTTATACGGTATATAGCATTTAGTACAATATGTCAAATAAGTTTTTCATTTTTTGTTGTCTTTGTTTAGATCTTTATCTAGGCTGTCTATTTTTTTGTTATCATATGTTTTACAAGGCATCATTGTTTATAGTAATAGGAATATGAATACATATATTTTTTGGTTTACAGGATTTAAGATGTTATTTTTTTATATATTTTTGTGGTTGTATTTTAGCAAG
>M01075:27:000000000-A4DAU:1:1101:18796:24532 1:N:0:43
AGAGTACACAGTTTGGATTGCACATTTGATTACCGGATGCGATGGAAGGACCAATACCTGTCTCTGCATTAATACATGCTGCCACGTTAGTTGTATGTGGAATAATATTAGGTAGTTTTGTATTTTGATGTTTTGAATTTTGATTTAGCTATTTTTATAGTATAATTTGTTGAGCAGTTGGAATAATAGTGTTAATGAGTCTATGTGTTTTTTATCGGTATATAGCATTTAGTACAATATGTCAAATAAGTTTTTCATTTTTTTGTTGTCTTTGTTTAGATCTTTATCTAGGCTGTCTACTTTTTTGTTATCATATGTTTTACAAGGCATCATTGTTTATAGTAATAGGAATATGAATACATATATTTTTTGGTTTACAGGATTTAAGATGTTATTTTTTTATATATTTTTGTGGTTGTATTTTAGCAAG
>M01075:27:000000000-A4DAU:1:1101:13142:24547 1:N:0:43
AGAGTACACAGTTTGGATTGCACATTTGATTACCGGATGCGATGGAAGGACCAATACCTGTCTCTGCATTAATACATGCTGCCACGTTAGTTGTATGTGGAATAATATTAGGTAGTTTTGTATTTTGATGTTTTGAATTTTGATTTAGCTATTTTTATAGTATAATTTGTTGAGCAGTTGGAATAATAGTGTTAATGAGTCTATGTGTTTTTTATCGGTATATAGCATTTAGTACAATATGTCAAATAAGTTTTTCATTTTTTTGTTGTCTTTGTTTAGATCTTTATCTAGGCTGTCTATTTTTTTGTTATCATATGTTTTACAAGGCATCATTGTTTATAGTAATAGGAATATGAATACATATATTTTTTGGTTTACAGGATTTAAGATGTTATTTTTTTATATATTTTTGTGGTTGTATTTTAGCAAG
>M01075:27:000000000-A4DAU:1:1101:7932:24567 1:N:0:43
AAAGTACACAGTTTGGATTACACATTTGATTACCGGATGCGATGGAAGGACCAATACCTGTCTCTGCATTAATACATGCTGCCACGTTAGTTGTATGTGGAATAATATTAGGTGGTTTTGTATTTTGATGTTTTGAATTTTGATTTAGCTATTTTTATAGTATAATTTGTTGAGCAGTTGGAATAATAGTGTTAATGAGTCTATGTGTTTTTTATCGGTATATAGCATTTAGTACAATATGTCAAATAAGTTTTTCATTTTTTTGTTGTCTTTGTTTAGATCTTTATCTAGGCTGTCTATTTTTTTGTTATCATATGTTTTACAAGGCATCATTGTTTATAGTAATAGGAATATGAATACATATATTTTTTGGTTTACAGGATTTAAGATGTTATTTTTTTATATATTTTTGTGGTTGTATCTTAGCAAG
>M01075:27:000000000-A4DAU:1:1101:13627:24589 1:N:0:43
AAAGTACACAGTTTGGGTTACACATTTGATTACCGGATGCGATGGAAGGACCAATACCTGTCTCTGCATTAATACATGCTGCCACGTTAGTTGTATGTGGAATAATATTAGGTAGTTTTGTATTTTGATGTTTTGAATTTTGATTTAGCTATTTTTATAGTATAATTTGTTGAGCAGTTGGAATAATAGTGTTAATGAGTCTATGTGTTTTTTATCGGTATATAGCATTTAGTACAATATGTCAAATAAGTTTTTCATTTTTTTGTTGTCTTTGTTTAGATCTTTATCTAGGCTGTCTATTTTTTTGTTATCATATGTTTTACAAGGCATCATTGTTTATAGTAATAGGAATATGAATACATATATTTTTTGGTTTACAGGATTTAAGATGTTATTTTTTTATATATTTTTGTGGTTGTATTTTAGCAAG
>M01075:27:000000000-A4DAU:1:1101:10003:24614 1:N:0:43
AGAGTACACAGTTTGGATTGCACATTTGATTACCGGATGCGATGGAAGGACCAATACCTGTCTCTGCATTAATACATGCTGCCACGTTAGTTGTATGTGGAATAATATTAGGTAGTTTTGTATTTTGATGTTTTGAATTTTGATTTAGCTATTTTTATAGTATAATTTGTTGAGCAGTTGGAATAATAGTGTTAATGAGTCTATGTGTTTTTTATCGGTATATAGCATTTAGTACAATATGTCAAATAAGTTTTTCATTTTTTTGTTGTCTTTGTTTAGATCTTTATCTAGGCTGTCTATTTTTTTGTTATCATATGTTTTACAAGGCATCATTGTTTATAGTAATAGGAATATGAATACATATATTTTTTGGTTTACAGGATTTAAGATGTTATTTTTTTATATATTTTTGTGGTTGTATTTTAGCAAG
>M01075:27:000000000-A4DAU:1:1101:11972:24616 1:N:0:43
AGAGTACACAGTTTGGATTACACATTTGATTACCGGATGCGATGGAAGGACCAATACCTGTCTCTGCATTAATACATGCTGCCACGTTAGTTATATGTGGAATAATATTAGGTAGTTTTGTATTTTGATGTTTTGAATTTTGATTTAGCTATTTTTATAGTATAATTTGTTGAGCAGTTGGAATAATAGTGTTAATGAGTCTATGTGTTTTTTATCGGTATATAGCATTTAGTACAATATGTCAAATAAGTTTTTCATTTTTTTGTTGTCTTTGTTTAGATCTTTATCTAGGCTGTCTATTTTTTTGTTATCATATGTTTTACAAGGCATCATTGTTTATAGTAATAGGAATATGAATACATATATTTTTTGGTTTACAGGATTTAAGATGTTATTTTTTTATATATTTTTGTGGTTGTATTTTAGCAAG
>M01075:27:000000000-A4DAU:1:1101:15300:24696 1:N:0:43
AGAGTACACAGTTTGGATTACACATTTGATTACCGGATGCGATGGAAGGACCAATACCTGTCTCTGCATTAATACATGCTGCCACGTTAGTTGTATGTGGAATAATATTAGGTAGTTTTGTATTTTGATGTTTTGAATTTTGATTTAGCTATTTTTATAGTATAATTTGTTGAGCAGTTGGAATAATAGTGCTAATGAGTCTATGTGTTTTTTATCGGTATATAGCATTTAGTACAATATGTCAAATAAGTTTTTCATTTTTTTGTTGTCTTTGTTTAGATCTTTATCTAGGCTGTCTATTTTTTTGTTATCATATGTTTTACAAGGCATCATTGTTTATAGTAATAGGAATATGAATACATATATTTTTTGGTTTACAGGATTTAAGATGTTATTTTTTTATATATTTTTGTGGTTGTATTTTAGCAAG
>M01075:27:000000000-A4DAU:1:1101:15030:24705 1:N:0:43
AGAGTACACAGTTTGGATTACACATTTGATTACCGGATGCGATGGAAGGACCAATACCTGTCTCTGCATTAATACATGCTGCCACGTTAGTTGTATGTGGAATAATATTAGGTAGTTTTGTATCTTGATGTTTTGAATTTTGATTTAGCTATTCTTATAGTATAATTTGTTGAGCAGTTGGAATAATAGTGTTAATGAGTCTATGTGTTTTTTATCGGTATATAGCATTTAGTACAATATGTCAAATAAGTTTTTCATTTTTTTGTTGTCTTTGTTTAGATCTTTATCTAGGCTGTCTATTTTTTTGTTATCATATGTTTTACAAGGCATCATTGTTTATAGTAATAGGAATATGAATACATATATTTTTTGGTTTACAGGATTTAAGATGTTATTTTTTTATATATTTTTGTGGTTGTATTTTAGCAAG
>M01075:27:000000000-A4DAU:1:1101:13057:24715 1:N:0:43
AGAGTACACAGTTTGGATTGCACATTTGATTACCGGATGCGATGGAAGGACCAATACCTGTCTCTGCATTAATACATGCTGCCACGTTAGTTGTATGTGGAATAATATTAGGTAGTTTTGTATTTTGATGTTTTGAATTTTGATTTAGCTATTTTTATAGTATAATTTGTTGAGCAGTTGGAATAATAGTGTTAATGAGTCTATGTGTTTTTTATCGGTATATAGCATTTAGTACAATATGTCAAATAAGTTTTTCATTTTTTTGTTGTCTTTGTTTAGATCTTTATCTAGGCTGTCTATTTTTTTGTTATCATATGTTTTACAAGGCATCATTGTTTATAGTAATAGGAATATGAATACATATATTTTTTGGTTTACAGGATTTAAGATGTTATTTTTTTATATATTTTTGTGGTTGTATTTTAGCAAG
>M01075:27:000000000-A4DAU:1:1101:22241:24734 1:N:0:43
AAAGTACACAGTTTGGATTGCACATTTGATTACCGGATGCGATGGAAGGACCAATACCTGTCTCTGCATTAATACATGCTGCCACGTTAGTTGTATGTGGAATAATATTAGGTAGTTTTGTATTTTGATGTTTTGAATTTTGATTTAGCTATTTTTATAGTATAATTTGTTGAGCAGTTGGAATAATAGTGTTAATGAGTCTATGTGTTTTTTATCGGTATATAGCATTTAGTACAATATGTCAAATAAGTTTTTCACTTTTTTGTTGTCTTTGTTTAGATCTTTATCTAGGCTGTCTATTTTTTTGTTATCATATGTTTTACGAGGCATCATTGTTTATAGTAATAGGAATATGAATACATATATTTTTTGGTTTACAGGATTTAAGATGTTATTTTTTTATATATTTTTGTGGTTGTATTTTAGCAAG
>M01075:27:000000000-A4DAU:1:1101:16881:24838 1:N:0:43
AAAGTACACAGTTTGGATTGCACATTTGATTACCGGATGCGATGGAAGGACCACTACCTGTCTCTGCATTAATACATGCTGCCACGTTAGTTGTATGTGGAATAATATTAGGTAGTTTTGTATTTTGATGTTTTGAATTTTGATTTAGCTATTTTTATAGTATAATTTGTTGAGCAGTTGGAATAATAGTGTTAATGAGTCTATGTGTTTTTTATACGGTATATAGCATTTAGTACAATATGTCAAATAAGTTTTTCATTTTTTGTTGTCTTTGTTTAGATCTTTATCTAGGCTGTCTATTTTTTTGTTATCATATGTTTTACAAGGCATCATTGTTTATAGTAATAGGAATATGAATACATATATTTTTTGGTTTACAGGATTTAAGATGTTATTTTTTTATATATTTTTGTGGTTGTATTTTAGCAAG
>M01075:27:000000000-A4DAU:1:1101:14594:24856 1:N:0:43
AAAGTACACAGTTTGGATTACATATTTGATTACCGGATGCGATGGAAGGACCAATACCTGTCTCTGCATTAATACATGCTGCCACGTTAGTTGTATGTGGAATAATATTAGGTAGTTTTGTATTTTGATGTTTTGAATTTTGATTTAGCTATTTTTATAGTATAATTTGTTGAGCAGTTGGAATAATAGTGTTAATGAGTCTATGTGTTTTTTATCGGTATATAGCATTTAGTACAATATGTCAAATAAGTTTTTCATTTTTTTGTTGTCTTTGTTTAGATCTTTATCTAGGCTGTCTATTTTTTTGTTATCATATGTTTTACAAGGCATCATTGTTTATAGTAATAGGAATATGAATACATATATTTTTTGGTTTACAGGATTTAAGATGTTATTTTTTTATATATTTTTGTGGTTGTATCTTGGCAAG
>M01075:27:000000000-A4DAU:1:1101:19596:24961 1:N:0:43
AAAGTACACAGTTTGGATTACACATTTGATTACCGGATGCGATGGAAGGACCAATACCTGTCTCTGCATTAATACATGCTGCCACGTTAGTTGTATGTGGAATAATATTAGGTAGTTTTGTATTTTGATGTTTTGGATTTTGATTTAGCTATTTTTATAGTATAATTTGTTGAGCAGTTGGAATAATAGTGTTAATGAGCCTATGTGTTTTTTATCGGTATATAGCATTTAGTATAATATGTCAAATAAGTTTTTCATTTTTTTGTTGTCTTTGTTTAGATCTTTATCTAGGCTGTCTATTTTTTTGTTATCATATGTTTTACAAGGCATCATTGTTTATAGTAATAGGAATATGAATACATATATTTTTTGGTTTACAGGATGTAAGATGTTATTTTTTTATATATTTTTGTGGTTGTATTTTAGCAAG
>M01075:27:000000000-A4DAU:1:1101:19939:25207 1:N:0:43
AAAGTACACAGTTTGGATTGCACATTTGATTACCGGATGCGATGGAAGGACCAATACCTGTCTCTGCATTAATACATGCTGCCACGTTAGTTGTATGTGGAATAATATTAGGTAGTTTTGTATTTTGATGTTTTGAATTTTGATTTAGCTATTTTTATAGTATAATTTGTTGAGCAGTTGGAATAATAGTGTTAATGAGTCTATGTGTTTTTTATCGGTATATAGCATTTAGTACAATATGTCAATTAAGTTTTTCATTTTTTTGTTGTCTTTGTTTAGATCTTTATCTAGGCTGTTTATTTTTTTGTTATCATATGTTTTACAAGGCATCATTGTTTATAGTAATAGGAATATGAATACATATATTTTTTGGTTTACAGGATTTAAGATGTTATTTTTTTATATATTTTTGTGGTTGTATTTTAGCAAG
>M01075:27:000000000-A4DAU:1:1101:12130:25223 1:N:0:43
AAAGTACACAGTTTGGATTACATATTTGATTACCGGATGCGATGGAAGGACCAATACCTGTCTCTGCATTAATACATGCCGCCACGTTAGTTGTATGTGGAATAATATTAGGTAGTTTTGTATTTTGATGTTTTGAATTTTGATTTAGCTATTTTTATAGTATAATTTGTTGAGCAGTTGGAATAATAGTGTTAATGAGTCTATGTGTTTTTTATCGGTATATAGCATTTAGTACAATATGTCAAATAAGTTTTTCATTTTTTTGTTGTCTTTGTTTAGATCTTTATCTAGGCTGTCTATTTTTTTGTTATCATATGTTTTACAAGGCATCATTGTTTATAGTAATAGGAATATGAATACATATATTTTATGGTTTACAGGATTTAAGATGTTATTTTTTTATATATTTTTGTGGTTGTATTTTAGCAAG
>M01075:27:000000000-A4DAU:1:1101:19927:25225 1:N:0:43
AAAGTACACAGTTTGGATTGCACATTTGATTACCGGATGCGATGGAAGGACCAATACCTGTCTCTGCATTAATACATGCTGCCACGTTAGTTGTATGTGGAATAATATTAGGTAGTTTTGTATTTTGATGTTTTGAATTTTGATTTAGCTATTTTTATAGTATAATTTGTTGAGCAGTTGGAATAATAGTGTTAATGAGTCTATGTGTTTTTTATCGGTATATAGCATTTAGTACAATATGTCAATTAAGTTTTTCATTTTTTTGTTGTCTTTGTTTAGATCTTTATCTAGGCTGTTTATTTTTTTGTTATCATATGTTTTACAAGGCATCATTGTTTATAGTAATAGGAATATGAATACATATATTTTTTGGTTTACAGGATTTAAGATGTTATTTTTTTATATATTTTTGTGGTTGTATTTTAGCAAG
>M01075:27:000000000-A4DAU:1:1101:11524:25260 1:N:0:43
AAAGTACACAGTTTGGATTGCACATTTGATTACCGGATGCGATGGAAGGACCAATACCTGTCTCTGCATTAATACATGCTGCCACGTTAGTTGTATGTGGAATAATATTAGGTAGTTTTGTATTTTGATGTTTTGAATTTTGATTTAGCTATTTTTATAGTATAATTTGTTGAGCAGTTGGAATAATAGTGTTAATGAGTCTATGTGTTTTTTATCGGTATATAGCATTTAGTACAATATGTCAAATAAGTTTTTCATTTTTTTGTTGTCTTTGTTTAGATCTTTATCTAGGCTGTCTATTTTTTTGTTATCATATGTTTTACAAGGCATCATTGTTTATAGTAATAGGAATATGAATACATATATTTTTTGGTTTACAGGATTTAAGATGTTATTTTTTTATATATTTTTGTGGTTGTATTTTAGCAAG
>M01075:27:000000000-A4DAU:1:1101:22322:25358 1:N:0:43
AGAGTACACAGTTTGGGTTGCACATTTGATTACCGGATGCGATGGAAGGACCAATACCTGTCTCTGCATTAATACATGCTGCCACGTTAGTTGTATGTGGAATAATATTAGGTAGTTTTGTATTTTGATGTTTTGAATTTTGATTTAGCTATTTTTATAGTATAATTTGTTGAGCAGTTGGAATAATAGTGTTAATGAGTCTATGTGTTTTTTATCGGTATATAGCATTTAGTACAATATGTCAAATAAGTTTTTCATTTTTTTGTTGTCTTTGTTTAGATCTTTATCTAGGCTGTCTATTTTTTTGTTATCATATGTTTTACAAGGCATCATTGTTTATAGTAATAGGAATATGAATACATATATTTTTTGGTTTACAGGATTTAAGATGTTATTTTTTTATATATTTTTGTGGTTGTATTTTAGCAAG
>M01075:27:000000000-A4DAU:1:1101:25088:25423 1:N:0:43
AAAGTACACAGTTTGGATTACACATTTGATTACCGGATGCGATGGAAGGACCAATACCTGTCTCTGCATTAATACATGCTGCCACGTTAGTTGTATGTGGAATAATATTAGGTAGTTTTGTATTTTGATGTTTTGAATTTTGATTTAGCTATTTTTATAGTATAATTTGTTGAGCAGTTGGAATAATAGTGTTAATGAGTCTATGTGTTTTTTATCGGTATATAGCATTTAGTACAATATGTCAAATAAGTTTTTCATTTTTTTGTTGTCTTTGTTTAGATCTTTATCTAGGCTGTCTATTTTTTTGTTATCATATGTTTTACAAGGCATCATTGTTTATAGTAATAGGAATATGAATACATATATTTTTTGGTTTACAGGATTTAAGATGTTATTTTTTTATATATTTTTGTGGTTGTACTTTAGCAAG
>M01075:27:000000000-A4DAU:1:1101:7344:25518 1:N:0:43
AGTACACAGTTTGGATTACACATTTGATTACCGGATGCGATGGAAGGACCAATACCTGTCTCTGCATTAATACATGCTGCCACGTTAGTTGTATGTGGAATAATATTAGGTAGTTTTGTATTTTGATGTTTTGAATTTTGATTTAGCTATTTTTATAGTATAATTTGTTGAGCAGTTGGAATAATAGTGTTAATGAGTCTATGTGTTTTTTATAACGGTATATAGCATTTAGTACAATATGACAAATAAGTTTTTCATTTTTTTGTTGTCTTTGTTTAGATCTTTATCTAGGCTGTCTATTTTTTTGTTATCATATGTTTTACAAGGCATCATTGTTTATAGTAATAGGAATATGAATACATATATTTTTTGGTTTACAGGATTTAAGATGTTATTTTTTTATATATTTTTGTGGTTGTATTTTAGCAAG
>M01075:27:000000000-A4DAU:1:1101:7361:25520 1:N:0:43
AAAGTACACAGTTTGGATTACACATTTGATTACCGGATGCGATGGAAGGACCAATACCTGTCTCTGCATTAATACATGCTGCCACGTTAGTTGTATGTGGAATAATATTAGGTAGTTTTGTATTTTGATGTTTTGAATTTTGATTTAGCTATTTTTATAGTATAATTTGTTGAGCAGTTGGAATAATAGTGTTAATGAGTCTATGTGTTTTTTATCGGTATATAGCATTTAGTACAATATGACAAATAAGTTTTTCATTTTTTTGTTGTCTTTGTTTAGATCTTTATCTAGGCTGTCTATTTTTTTGTTATCATATGTTTTACAAGGCATCATTGTTTATAGTAATAGGAATATGAATACATATATTTTTTGGTTTACAGGATTTAAGATGTTATTTTTTTATATATTTTTGTGGTTGTATTTTAGCAAG
>M01075:27:000000000-A4DAU:1:1101:19130:25717 1:N:0:43
AAAGTACACAGTTTGGGTTACACATTTGATTACCGGATGCGATGGAAGGACCAATACCTGTCTCTGCATTAATACATGCTGCCACGTTAGTTGTATGTGGAATAATATTAGGTAGTTTTGTATTTTGATGTTTTGAATTTTGATTTAGCTATTTTTATAGTATAATTTGTTGAGCAGTTGGAATAATAGTGTTAATGAGTCTATGTGTTTTTTATCGGTATATAGCATTTAGTACAATATGTCAAATAAGTTTTTCATTTTTTTGTTGTCTTTGTTTAGATCTTTATCTAGGCTGTCTATTTTTTTGTTATCATATGTTTTACAAGGCATCATTGTTTATAGTAATAGGAATATGAATACATATATTTTTTGGTTTACAGGATTTAAGATGTTATTTTTTTATATATTTTTGTGGTTGTATTTTAGCAAG
>M01075:27:000000000-A4DAU:1:1101:11997:25784 1:N:0:43
AGAGTACACAGTTTGGATTACATACTTGATTACCGGATGCGATGGAAGGACCAATACCTGTCTCTGCATTAATACATGCTGCCACGTTAGTTGTATGCGGAATAATATTAGGTAGTTTTGTATTTTGATGTTTTGAATTTTGATTTAGCTATTTTTATAGTATAATTTGTTGAGCAGTTGGAATAATAGTGTTAATGAGTCTATGTGTTTTTTATCGGTATATAGCATTTAGTACAATATGTCAAATAAGTTTTTCATTTTTTTGTTGTCTTTGTTTAGATCTTTATCTAGGCTGTCTATTTTTTTGTTATCATATGTTTTACAAGGCATCATTGTTTATAGTAATAGGAATATGAATACATATATTTTTTGGTTTACAGGATTTAAGATGTTATTTTTTTATATATTTTTGTGGTTGTATTTTAGCAAG
>M01075:27:000000000-A4DAU:1:1101:8340:25876 1:N:0:43
AAAGTACACAGTTTGGATTGCACATTTGATTACCGGATGCGATGGAAGGACCAATACCTGTCTCTGCATTAATACATGCTGCCACGTTAGTTGTATGTGGAATAATATTAGGTAGTTTTGTATTTTGATGTTTTGAATTTTGATTTAGCTATTTTTATAGTATAATTTGTTGAGCAGTTGGAATAATAGTGTTAATGAGTCTATGTGTTTTTTATCGGTATATAGCATTTAGTACAATATGTCAAATAAGTTTTTCATTTTTTTGTTGTCTTTGTTTAGATCTTTATCTAGGCTGTCTATTTTTTTGTTATCATATGTTTTACAAGGCATCATTGTTTATAGTAATAGGAATATGAATACATATATTTTTTGGTTTACAGGATTTAAGATGTTATTTTTTTATATATTTTTGCGGTTGTATTTTAGCAAG
>M01075:27:000000000-A4DAU:1:1101:8359:25878 1:N:0:43
AAAGTACACAGTTTGGATTGCACATTTGATTACCGGATGCGATGGAAGGACCAATACCTGTCTCTGCATTAATACATGCTGCCACGTTAGTTGTATGTGGAATAATATTAGGTAGTTTTGTATTTTGATGTTTTGAATTTTGATTTAGCTATTTTTATAGTATAATTTGTTGAGCAGTTGGAATAATAGTGTTAATGAGTCTATGTGTTTTTTATCGGTATATAGCATTTAGTACAATATGTCAAATAAGTTTTTCATTTTTTTGTTGTCTTTGTTTAGATCTTTATCTAGGCTGTCTATTTTTTTGTTATCATATGTTTTACAAGGCATCATTGTTTATAGTAATAGGAATATGAATACATATATTTTTTGGTTTACAGGATTTAAGATGTTATTTTTTTATATATTTTTGCGGTTGTATTTTAGCAAG
>M01075:27:000000000-A4DAU:1:1101:15661:25955 1:N:0:43
AAAGTACACAGTTTGGATTACACATTTGATTACCGGATGCGATGGAAGGACCAATACCTGTCTCTGCATTAATACATGCTGCCACGTTAGTTGTATGTGGAATAATATTAGGTAGTTTTGTATTTTGATGTTTTGAATTTTGATTTAGCTATTTTTATAGTATAATTTGTTGAGCAGTTGGAATAATAGTGTTAATGAGTCTATGTGTTTTTTATCGGTATATAGCATTTAGTACAATATGTCAAATAAGTTTTTCATTTTTTTGTTGTCTTTGTTTAGATCTTTATCTAGGCTGTCTATTTTTTTGTTATCATATGTTTTACAAGGCATCATTGTTTATAGTAATAGGAATATGAATACATATATTTTTTGGTTTACAGGATTTAAGATGTTATTTTTTTATATATTTTTGTGGTTGTATTTTAGCAAG
>M01075:27:000000000-A4DAU:1:1101:17595:26025 1:N:0:43
AGAGTACACAGTTTGGATTACACATTTGATTACCGGATGCGATGGAAGGACCAATACCTGTCTCTGCATTAATACATGCTGCCACGTTAGTTGTATGTGGAATAATATTAGGTAGGTTTGTATTTTGATGTTTTGAATTTTGATTTAGCTATTTTTATAGTATAATTTGTTGAGCAGTTGGAATAATAGTGTTAATGAGTCTATGTGTTTTTTATCGGTATATAGCATTTAGTACAATATGTCAAATAAGTTTTTCATTTTTTTGTTGTCTTTGTTTAGATCTTTATCTAGGCTGTCTATTTTTTTGTTATCATATGTTTTACAGGGCATCATTGTTTATAGTAATAGGAATATGAATACATATATTTTTTGGTTTACAGGATTTAAGATGTTATTTTTTTATATATTTTTGTGGTTGTATTTTAGCAAG
>M01075:27:000000000-A4DAU:1:1101:17609:26041 1:N:0:43
AGAGTACACAGTTTGGATTACACATTTGATTACCGGATGCGATGGAAGGACCAATACCTGTCTCTGCATTAATACATGCTGCCACGTTAGTTGTATGTGGAATAATATTAGGTAGGTTTGTATTTTGATGTTTTGAATTTTGATTTAGCTATTTTTATAGTATAATTTGTTGAGCAGTTGGAATAATAGTGTTAATGAGTCTATGTGTTTTTTATCGGTATATAGCATTTAGTACAATATGTCAAATAAGTTTTTCATTTTTTTGTTGTCTTTGTTTAGATCTTTATCTAGGCTGTCTATTTTTTTGTTATCATATGTTTTACAGGGCATCATTGTTTATAGTAATAGGAATATGAATACATATATTTTTTGGTTTACAGGATTTAAGATGTTATTTTTTTATATATTTTTGTGGTTGTATTTTAGCAAG
>M01075:27:000000000-A4DAU:1:1101:14636:26049 1:N:0:43
AAAGTACACAGTTTGGATTACACATTTGATTACCGGATGCGATGGAAGGACCAATACCTGTCTCTGCATTAATACATGCTGCCACGTTAGTTGTATGTGGAATAATATTAGGTAGTTTTGTATTTTGATGTTTTGAATTTTGATTTAGCTATTTTTATAGTATAATTTGTTGAGCAGTTGGAATAATAGTGTTAATGAGTCTATGTGTTTTTTATCGGTATATAGCATTTAGTACAATATGTCAAATAAGTTTTTCATTTTTTTGTTGTCTTTGTTTAGATCTTTATCTAGGCTGTCTATTTTTTTGTTATCATATGTTTTACAAGGCATCATTGTTTATAGTAATAGGAATATGAATACATATATTTTTTGGTTTACAGGATTTAAGATGTTATTTTTTTATATATTTTTGTGGTTGTATTTTAGCAAG
>M01075:27:000000000-A4DAU:1:1101:14618:26056 1:N:0:43
AAAGTACACAGTTTGGATTACACATTTGATTACCGGATGCGATGGAAGGACCAATACCTGTCTCTGCATTAATACATGCTGCCACGTTAGTTGTATGTGGAATAATATTAGGTAGTTTTGTATTTTGATGTTTTGAATTTTGATTTAGCTATTTTTATAGTATAATTTGTTGAGCAGTTGGAATAATAGTGTTAATGAGTCTATGTGTTTTTTATCGGTATATAGCATTTAGTACAATATGTCAAATAAGTTTTTCATTTTTTTGTTGTCTTTGTTTAGATCTTTATCTAGGCTGTCTATTTTTTTGTTATCATATGTTTTACAAGGCATCATTGTTTATAGTAATAGGAATATGAATACATATATTTTTTGGTTTACAGGATTTAAGATGTTATTTTTTTATATATTTTTGTGGTTGTATTTTAGCAAG
>M01075:27:000000000-A4DAU:1:1101:15474:26101 1:N:0:43
AAAGTACACAGTTTGGGTTACACATTTGATTACCGGATGCGATGGAAGGACCAATACCTGTCTCTGCATTAATACATGCTGCCACGTTAGTTGTATGTGGAATAATATTAGGTAGTTTTGTATTTTGATGTTTTGAATTTTGATTTAGCTATTTTTATAGTATAATTTGTTGAGCAGTTGGAATAATAGTGTTAATGAGTCTATGTGTTTTTTATCGGTATATAGCATTTAGTACAATATGTCAAATAAGTTTTTCATTTTTTTGTTGTCTTTGTTTAGATCTTTATCTAGGCTGTCTATTTTTTTGTTATCATATGTTTTACAAGGCATCATTGTTTATAGTAATAGGAATATGAATACATATATTTTTTGGTTTACAGGATTTAAGATGTTATTTTTTTATATATTTTTGTGGTTGTATTTTAGCAAG
>M01075:27:000000000-A4DAU:1:1101:15451:26103 1:N:0:43
AAAGTACACAGTTTGGGTTACACATTTGATTACCGGATGCGATGGAAGGACCAATACCTGTCTCTGCATTAATACATGCTGCCACGTTAGTTGTATGTGGAATAATATTAGGTAGTTTTGTATTTTGATGTTTTGAATTTTGATTTAGCTATTTTTATAGTATAATTTGTTGAGCAGTTGGAATAATAGTGTTAATGAGTCTATGTGTTTTTTATCGGTATATAGCATTTAGTACAATATGTCAAATAAGTTTTTCATTTTTTTGTTGTCTTTGTTTAGATCTTTATCTAGGCTGTCTATTTTTTTGTTATCATATGTTTTACAAGGCATCATTGTTTATAGTAATAGGAATATGAATACATATATTTTTTGGTTTACAGGATTTAAGATGTTATTTTTTTATATATTTTTGTGGTTGTATTTTAGCAAG
>M01075:27:000000000-A4DAU:1:1101:14908:26202 1:N:0:43
AGAGCACACAGTTTGGATTGCACATTTGATTACCGGATGCGATGGAAGGACCAATACCTGTCTCTGCATTAATACATGCTGCCACGTTAGTTGCATGTGGAATAATATTAGGTAGTTTTGTATTTTGATGTTTTGAATTTTGATTTAGCTATTTTTATAGTATAATTTGTTGAGCAGTTGGAATAATAGTGTTAATGAGTCTATGTGTTTTTTATCGGTATATAGCATTTAGTACAATATGTCAAATAAGTTTTTCATTTTTTTGTTGTCTTTGTTTAGATCTTTATCTAGGCTGTCTATTTTTTTGTTATCATATGTTTTACAAGGCATCATTGTTTATAGTAATAGGAATATGAATACATATATTTTTTGGTTTACAGGATTTAAGATGTTATTTTTTTATATATTTTTGTGGTTGTATTTTAGCAAG
>M01075:27:000000000-A4DAU:1:1101:9551:26316 1:N:0:43
AAGTACACAGTTTGGGTTACACATTTGATTACCGGATGCGATGGAAGGACCAATACCTGTCTCTGCATTAATACATGCTGCCACGTTAGTTGTATGTGGAATAATATTAGGTAGTTTTGTATTTTGATGTTTTGAATTTTGATTTAGCTATTTTTATAGTATAATTTGTTGAGCAGTTGGAATAATAGTGTTAATGAGTCTATGTGTTTTTTATACGGTATATAGCATTTAGTACAATATGTCAAATAAGTTTTTCATTTTTTTGTTGTCTTTGTTTAGATCTTTATCTAGGCTGTCTATTTTTTTGTTATCATATGTTTTACAAGGCATCATTGTTTATAGTAATAGGAATATGAATACATATATTTTTTGGTTTACAGGATTTAAGATGTTATTTTTTTATATATTTTTGTGGTTGTATTTTAGCAAG
>M01075:27:000000000-A4DAU:1:1101:10903:26662 1:N:0:43
AGTACACAGTTTGGATTACACATTTGATTACCGGATGCGATGGAAGGACCAATACCTGTCTCTGCATTAATACATGCTGCCACGTTAGTTGTATGTGGAATAATATTAGGTAGTTTTGTATTTTGATGTTTTGAATTTTGATTTAGCTATTTTTATAGTATAATTTGTTGAGCAGTTGGAATAATAGTGTTAATGAGCCTATGTGTTTTTTATAACGGTATATAGCATTTAGTACAATATGTCAAATAAGGTTTTCATTTGTTTGTTGTCTTTGTTTAGATCTGTATCTAGGCTGTCTATTTTTTTGTTATCATATGTTTTACAAGGCATCATTGTTTATAGTAATAGGAATATGAATACATATATTTTTTGGTTTACAGGATTTAAGATGTTATTTTTTTATATATTTTTGTGGTTGTATCTTAGCAAG
>M01075:27:000000000-A4DAU:1:1101:11554:26709 1:N:0:43
AGAGTACACAGTTTGGATTACACATTTGATTACCGGATGCGATGGAAGGACCAATACCTGTCTCTGCATTAATACATGCTGCCACGTTAGTTGTATGTGGAATAATATTAGGTAGTTTTGTATTTTGATGTTTTGAATTTTGATTTAGCTATTTTTATAGTATAATTTGTTGAGCAGTTGGAATAATAGTGTTAATGAGTCTATGTGTTTTTTATCGGTATATAGCATTTAGTACAATATGTCAAATAAGTTTTTCATTTTTTTGTTGTCTTTGTTTAGATCTTTATCTAGGCTGTCTATTTTTTTGTTATCATATGTTTTACAAGGCATCATTGTTTATAGTAATAGGAATATGAATACATATATTTTTTGGTTTACAGGATTTAAGATGTTATTTTTTTATATATTTTTGTGGTTGTATTTTAGCAAG
>M01075:27:000000000-A4DAU:1:1101:14321:27056 1:N:0:43
AAAGTACACAGTTTGGATTACATATTTGATTACCGGATGCGATGGAAGGACCAATACCTGTCTCTGCATTAATACATGCTGCCACGTTAGTTGTATGTGGAATAATATTAGGTAGTTTTGTATTTTGATGTTTTGAATTTTGATTTAGCTATTTTTATAGTATAATTTGTTGAGCAGTTGGAATAATAGTGTTAATGAGTCTATGTGTTTTTTATCGGTATATAGCATTTAGTACAATATGTCAAATAAGTTTTTCATTTTTTTGTTGTCTTTGTTTAGATCTTTATCTAGGCTGTCTATTTTTTTGTTATCATATGTTTTACAAGGCATCATTGTTTATAGTAATAGGAATATGAATACATATATTTTTTGGTTTACAGGATTTAAGATGTTATTTTTTTATATATTTTTGTGGTTGTATTTTAGCAAG
>M01075:27:000000000-A4DAU:1:1101:18983:27233 1:N:0:43
AGAGTACACAGTTTGGATTACACATTTGATTACCGGATGCGATGGAAGGACCAATACCTGTCTCTGCATTAATACATGCTGCCACGTTAGTTGTATGTGGAATAATATTAGGTAGTTTTGTATTTTGATGTTTTGAATTTTGATTTAGCTATTTTTATAGTATAATTTGTTGAGCAGTTGGAATAATAGTGTTAATGAGTCTACGTGTTTTTTATCGGTATATAGCATTTAGTACAATATGTCAAATAAGTTTTTCATTTTTTTGTTGTCTTTGTTTAGATCTTTATCTAGGCTGTCTATTTTTTTGTTATCATATGTTTTACAAGGCATCATTGTTTATAGTAATAGGAATATGAATACATATATTTTTTGGTTTACAGGATTTAAGATGTTATTTTTTTATATATTTTTGTGGTTGTATTTTAGCAAG
>M01075:27:000000000-A4DAU:1:1101:12994:27332 1:N:0:43
AAGTACACAGTTTGGATTACACATTTGATTACCGGATGCGATGGAAGGCCCAATACCTGTCTCTGCATTAATACATGCTGCCACGTTAGTTGTATGTGGAATAATATTAGGTAGTTTTGTATTTTGATGTTTTGAATTTTGATTTAGCTATTTTTATAGTATAATTTGTTGAGCAGTTGGAATAATAGTGTTAATGAGTCTATGTGTTTTTTATAACGGTATATAGCATTTAGTACAATATGTCAAATAAGTTTTTCATTTTTTTGTTGTCTTTGTTTAGATCTTTATCTAGGCTGTCTATTTTTTTGTTATCATATGTTTTACAAGGCATCATTGTTTATAGTAATAGGAATATGAATACATATATTTTTTGGTTTACAGGATTTAAGATGTTATTTTTTATATATTTTTGTGGTTGTATTTTGGCAAG
>M01075:27:000000000-A4DAU:1:1101:19709:27363 1:N:0:43
AAAGTACACAGTTTGGATTACACATTTGATTACCGGATGCGATGGAAGGACCAATACCTGTCTCTGCATTAATACATGCTGCCACGTTAGTTGTATGTGGAATAATATTAGGTAGTTTTGTATTTTGATGTTTTGAATTTTGATTTAGCTATTTTTATAGTATAATTTGTTGAGCAGTTGGAATAATAGTGTTAATGAGTCTATGTGTTTTTTATCGGTATATAGCATTTAGTACAATATGTCAAATAAGTTTTTCATTTTTTTGTTGTCTTTGTTTAGATCTTTATCTAGGCTGTCTATTTTTTTGTTATCATATGTTTTACAAGGCATCATTGTTTATAGTAATAGGAATATGAATACATATATTTTTTGGTTTACAGGATTTAAGACGTTATTTTTTTATATATTTTTGTGGTTGTATTTTAGCAAG
>M01075:27:000000000-A4DAU:1:1101:19238:27392 1:N:0:43
AGAGTACACAGTTTGGGTTACACATTTGATTACCGGATGCGATGGAAGGACCAATACCTGTCTCTGCATTAATACATGCTGCCACGTTAGTTGTATGTGGAATAATATTAGGTAGTTTTGTATTTTGATGTTTTGAATTTTGATTTAGCTATTTTTATAGTATAATTTGTTGAGCAGTTGGAATAATAGTGTTAATGAGTCTATGTGTTTTTTATACGGTATATAGCATTTAGTACAATATGTCAAATAAGTTTTTCATTTTTTTGTTGTCTTTGTTTAGATCTTTATCTAGGCTGTCTATTTTTTGTTATCATATGTTTTACAAGGCATCATTGTTTATAGTAATAGGAATATGAATACATATATTTTTTGGTTTACAGGATTTAAGATGTTATTTTTTTATATATTTTTGTGGTTGTATCTTAGCAAG
>M01075:27:000000000-A4DAU:1:1101:14584:27419 1:N:0:43
AAAGTACACAGTTTGGATTACACATTTGATTACCGGATGCGATGGAAGGACCAATACCTGTCTCTGCATTAATACATGCTGCCACGTTAGTTGTATGTGGAATAATATTAGGTAGTTTTGTATTTTGATGTTTTGAGTTTTGATTTAGCTATTTTTATAGTATAATTTGTTGAGCAGTTGGAATAATAGTGTTAATGAGTCTATGTGTTTTTTATCGGTATATAGCATTTAGCACAATATGTCAAATAAGTTTTTCATTTTTTTGTTGTCTTTGTTTAGATCTTTATCTAGGCTGTCTATTTTTTTGTTATCATATGTTTTACAAGGCATCATTGTTTATAGTAATAGGAATATGAATACATATATTTTTTGGTTTACAGGATTTAAGATGTTATTTTTTTATATATTTTTGTGGTTGTATTTTAGCAAG
>M01075:27:000000000-A4DAU:1:1101:13316:27558 1:N:0:43
AGAGTACACAGTTTGGATTACACATTTGATTACCGGATGCGATGGAAGGACCAATACCTGTCTCTGCATTAATACATGCTGCCACGTTAGTTGTATGTGGAATAATATTAGGTAGTTTTGTATTTTGATGTTTTGAATTTTGATTTAGCTATTTTTATAGTATAATTTGTTGAGCAGTTGGAATAATAGTGTTAATGAGTCTATGTGTTTTTTATCGGTATATAGCATTTAGTACAATATGTCAAATAAGTTTTTCATTTTTTTGTTGTCTTTGTTTAGATCTTTATCTAGGCTGTCTATTTTTTTGTTATCATATGTTTTACAAGGCATCATTGTTTATAGTAATAGGAATATGAATACATATATTTTTTGGTTTACAGGATTTAAGATGTTATTTTTTTATATATTTTTGTGGTTGTATTTTAGCAAG
>M01075:27:000000000-A4DAU:1:1101:16158:27675 1:N:0:43
AGAGTACACAGTTTGGATTACACATTTGATTACCGGATGCGATGGAAGGACCAATACCTGTCTCTGCATTAATACATGCTGCCACGTTAGTTGTATGTGGAATAATATTAGGTAGTTTTGTATTTTGATGTTTTGAATTTTGATTTAGCTATTTTTATAGTATAATTTGTTGAGCAGTTGGAATAATAGTGTTAATGAGTCTATGTGTTTTTTATCGGTATATAGCATTTAGTACAATATGTCAAATAAGTTTTTCATTTTTTTGTTGTCTTTGTTTAGATCTTTATCTAGGCTGTCTATTTTTTTGTTATCATATGTTTTACAAGGCATCATTGTTTATAGTAATAGGAATATGAATACATATATTTTTTGGTTTACAGGATTTAAGATGTTATTTTTTTATATATTTTTGTGGTTGTATTTTAGCAAG
>M01075:27:000000000-A4DAU:1:1101:14541:27751 1:N:0:43
AAAGTACACAGTTTGGATTACACATTTGATTACCGGATGCGATGGAAGGGCCAATACCTGTCTCTGCATTAATACATGCTGCCACGTTAGCTGTATGTGGAATAATATTAGGTAGTTTTGTATTTTGATGTTTTGAATTTTGATTTAGCTATTTTTATAGTATAATTTGTTGAGCAGTTGGAATAATAGTGTTAATGAGTCTATGTGTTTTTTATCGGTATATAGCATTTAGTACAATATGTCAGATAAGTTTTTCATTTTTTTGTTGTCTTTGTTTAGATCTTTATCTAGGCTGTCTGTTTTTTTGTTATCATATGTTTTACAAGGCATCATTGTTTATAGTAATAGGAATATGAATACATATATTTTTTGGTTTACAGGATTTAAGATGTTATTTTTTTATATATTTTTGTGGTTGTATTTTAGCAAG
>M01075:27:000000000-A4DAU:1:1101:20024:27842 1:N:0:43
AAAGTACACAGTTTGGGTTACACATTTGATTACCGGATGCGATGGAAGGACCAATACCTGTCTCTGCATTAATACATGCTGCCACGTTAGTTGTATGTGGAATAATATTAGGTAGTTTTGTATTTTGATGTTTTGAATTTTGATTTAGCTATTTTTATAGTATAATTTGTTGAGCAGTTGGAATAATAGTGTTAATGAGTCTATGTGTTTTTTATCGGTATATAGCATTTAGTACAATATGTCAAATAAGTTTTTCATTTTTTTGTTGTCTTTGTTTAGATCTTTATCTAGGCTGTCTATTTTTTTGTTATCATATGTTTTACAAGGCATCATTGTTTATAGTAATAGGAATATGAATACATATATTTTTTGGTTTACAGGATTTAAGATGTTATTTTTTTATATATTTTTGTGGTTGTATTTTAGCAAG
>M01075:27:000000000-A4DAU:1:1101:13273:27887 1:N:0:43
AAAGTACACAGTTTGGACTACACATTTGATTACCGGATGCGATGGAAGGACCAATACCTGTCTCTGCATTAATACATGCTGCCACGTTAGTTGTATGTGGAATAATATTAGGTAGTTTTGTATTTTGATGTTTTGAATTTTGATTTAGCTATTTTTATAGTATAATTTGTTGAGCAGTTGGAATAATAGTGTTAATGAGTCTATGTGTTTTTTATACGGTATATAGCATTTAGTACAATATGTCAAATAAGTTTTTCATTTTTTTGTTGTCTTTGTTTAGATCTTTATCTAGGCTGTCTATTTTTTTGTTATCATATGTTTTACAAGGCATCATTGTTTATAGTGATAGGAATATGAATACATATATTTTTGGGTTACAGGATTTAAGATGTTATTTTTTTATATATTTTTGTGGTTGTATTTTAGCAAG
>M01075:27:000000000-A4DAU:1:1101:19429:28202 1:N:0:43
AGAGTACACAGTTTGGATTACACATTTGATTACCGGATGCGATGGAAGGACCAATACCTGTCTCTGCATTAATACATGCTGCCACGTTAGTTGTATGTGGAATAATATTAGGTAGTTTTGTATTTTGATGTTTTGAATTTTGATTTAGCTATTTTTATAGTATAATTTGTTGAGCAGTTGGAATAATAGTGTTAATGAGTCTATGTGTTTTTTATCGGTATATAGCATTTAGTACAATATGTCAAATAAGTTTTTCATTTTTTTGGTGTCTTTGTTTAGATCTTTATCTAGGCTGTCTATTTTTTTGTTATCATATGTTTTACAAGGCATCATTGTTTATAGTAATAGGAATATGAATACATATATTTTTTGGTTTACAGGATTTAAGATGTTATTTTTTTATATATTTTTGTGGTTGTATTTTAGCAAG
>M01075:27:000000000-A4DAU:1:1101:19410:28209 1:N:0:43
AGAGTACACAGTTTGGATTACACATTTGATTACCGGATGCGATGGAAGGACCAATACCTGTCTCTGCATTAATACATGCTGCCACGTTAGTTGTATGTGGAATAATATTAGGTAGTTTTGTATTTTGATGTTTTGAATTTTGATTTAGCTATTTTTATAGTATAATTTGTTGAGCAGTTGGAATAATAGTGTTAATGAGTCTATGTGTTTTTTATCGGTATATAGCATTTAGTACAATATGTCAAATAAGTTTTTCATTTTTTTGTTGTCTTTGTTTAGATCTTTATCTAGGCTGTCTATTTTTTTGTTATCATATGTTTTACAAGGCATCATTGTTTATAGTAATAGGAATATGAATACATATATTTTTTGGTTTACAGGATTTAAGATGTTATTTTTTTATATATTTTTGTGGTTGTATTTTAGCAAG
>M01075:27:000000000-A4DAU:1:1101:19426:28222 1:N:0:43
AGAGTACACAGTTTGGATTACACATTTGATTACCGGATGCGATGGAAGGACCAATACCTGTCTCTGCATTAATACATGCTGCCACGTTAGTTGTATGTGGAATAATATTAGGTAGTTTTGTATTTTGATGTTTTGAATTTTGATTTAGCTATTTTTATAGTATAATTTGTTGAGCAGTTGGAATAATAGTGTTAATGAGTCTATGTGTTTTTTATCGGTATATAGCATTTAGTACAATATGTCAAATAAGTTTTTCATTTTTTTGTTGTCTTTGTTTAGATCTTTATCTAGGCTGTCTATTTTTTTGTTATCATATGTTTTACAAGGCATCATTGTTTATAGTAATAGGAATATGAATACATATATTTTTTGGTTTACAGGATTTAAGATGTTATTTTTTTATATATTTTTGTGGTTGTATTTTAGCAAG
>M01075:27:000000000-A4DAU:1:1101:14931:28357 1:N:0:43
AAAGTACACAGTTTGGATTGCACATTTGATTACCGGATGCGATGGAAGGACCAATACCTGTCTCTGCATTAATACATGCTGCCACGTTAGTTGTATGTGGAATAATATTAGGTAGTTTTGTATTTTGATGTTTTGAATTTTGATTTAGCTATTTTTATAGTATAATTTGTTGAGCAGTTGGAATAATAGTGTTAATGAGTCTATGTGTTTTTTATCGGTATATAGCATTTAGTACAATATGTCAAATAAGTTTTTCATTTTTTTGTTGTCTTTGTTTAGATCTTTATCTAGGCTGTCTATTTTTTTGTTATCATATGTTTTACAAGGCATCATTGTTTATAGTAATAGGAATATGAATACATATATTTTTTGGTTTACAGGATTTAAGATGTTATTTTTTTATATATTTTTGTGGTTGTATTTTAGCAAG
>M01075:27:000000000-A4DAU:1:1101:16344:28467 1:N:0:43
AAAGTACACAGTTTGGATTACACATTTGATTACCGGATGCGATGGAAGGACCAATACCTGTCTCTGCATTAATACATGCTGCCACGTTAGTTGTATGTGGAATAATATTAGGTAGTTTTGTATTTTGATGTTTTGAATTTTGATTTAGCTATTTTTATAGTATAATTTGTTGAGCAGTTGGAATAATAGTGTTAATGAGTCTATGTGTTTTTTATCGGTATATAGCATTTAGTACAATATGTCAAATAAGTTTTTCATTTTTTTGTTGTCTTTGTTTAGATCTTTATCTAGGCTGTCTATTTTTTTGTTATCATATGTTTTACAAGGCATCATTGTTTATAGTAATAGGAATATGAATACATATATTTTTTGGTTTACAGGATTTAAGATGTTATTTTTTTATATATTTTTGTGGTTGTATCTTAGCAAG
>M01075:27:000000000-A4DAU:1:1101:13159:28523 1:N:0:43
AGAGTACACAGTTTGGGTTACACATTTGATTACCGGATGCGATGGAAGGACCAATACCGGTCTCTGCATTAATACATGCTGCCACGTTAGTTGTATGTGGAATAATATTAGGTAGTTTTGTATTTTGATGTTTTGAATTTTGATTTAGCTATTTTTATAGTATAATTTGTTGAGCAGTTGGAATAATAGTGTTAATGAGTCTATGTGTTTTTTATCGGTATATAGCATTTAGTACAATATGTCAAATAAGTTTTTCATTTTTTTGTTGTCTTTGTTTAGATCTTTATCTAGGCTGTCTATTTTTTTGTTATCATATGTTTTACAAGGCATCATTGTTTATAGTAATAGGAATATGAATACATATATTTTTTGGTTTACAGGATTTAAGATGTTATTTTTTTATATATTTTTGTGGTTGTATTTTAGCAAG
>M01075:27:000000000-A4DAU:1:1101:15396:28817 1:N:0:43
AAAGTACACAGTTTGGATTGCACATTTGATTACCGGATGCGATGGAAGGACCAATACCTGTCTCTGCATTAATACATGCTGCCACGTTAGTTGTATGTGGAATAATATTAGGTAGTTTTGTATTTTGATGTTTTGAATTTTGATTTAGCTATTTTTATAGTATAATTTGTTGAGCAGTTGGAATAATAGTGTTAATGAGTCTATGTGTTTTTTATCGGTATATAGCATTTAGTACAATATGTCAAATAAGTTTTTCATTTTTTTGTTGTCTTTGTTTAGATCTTTATCTAGGCTGTCTATTTTTTTGTTATCATATGTTTTACAAGGCATCATTGTTTATAGTAATAGGAATATGAATACATATATTTTTTGGTTTACAGGATTTAAGATGTTATTTTTTTATATATTTTTGTGGTTGTATTTTGGCAAG
>M01075:27:000000000-A4DAU:1:1102:13987:1905 1:N:0:43
AAAGTACACAGTTTGGATTACACATTTGATTACCGGATGCGATGGAAGGACCAATACCTGTCTCTGCATTAATACATGCTGCCACGTTAGTTGTATGTGGAATAATATTAGGTAGTTTTGTATTTTGATGTTTTGAATTTTGATTTAGCTATTTTTATAGTATAATTTGTTGAGCAGTTGGAATAATAGTGTTAATGAGTCTATGTGTTTTTTATCGGTATATAGCATTTAGTACAATACGTCAAATAAGTTTTTCATTTTTTTGTTGTCTTTGTTTAGATCTTTATCTAGGCTGTCTATTTTTTTGTTATCATATGTTTTACAAGGCATCATTGTTTATAGTAATAGGAATATGAATACATATATTTTTTGGTTTACAGGATTTAAGGTGTTATTTTTTTATATATTTTTGTGGTTGTATTTTAGCAAG
>M01075:27:000000000-A4DAU:1:1102:14433:2019 1:N:0:43
AAAGTACACAGTTTGGGTTACACATTTGATTACCGGATGCGATGGAAGGACCAATACCTGTCTCTGCATTAATACATGCTGCCACGCTAGTTGTATGTGGAATAATATTAGGTAGTTTTGTATTTTGATGTTTTGAATTTTGATTTAGCTATTTTTATAGTATAATTTGTTGAGCAGTTGGAATAATAGTGTTAATGAGTCTATGTGTTTTTTATCGGTATATAGCATTTAGTACAATATGTCAAATAAGTTTTTCATTTTTTTGTTGTCTTTGTTTAGATCTTTATCTAGGCTGTCTATTTTTTTGTTATCATATGTTTTACAAGGCATCATTGTTTATAGTAATAGGAATATGAATACATATATTTTTTGGTTTACAGGATTTAAGATGTTATTTTTTTATATATTTTTGTGGTTGTATTTTAGCAAG
>M01075:27:000000000-A4DAU:1:1102:15136:2121 1:N:0:43
AGAGTACACAGTTTGGATTACACATTTGATTACCGGATGCGATGGAAGGACCAATACCTGTCTCTGCATTAATACATGCTGCCACGTTAGTTGTATGTGGAATAATATTAGGTAGTTTTGTATTTTGATGTTTTGAATTTTGATTTAGCTATTTTTATAGTATAATTTGTTGAGCAGTTGGAATAATAGTGTTAATGAGTCTATGTGTTTTTTATCGGTATATAGCATTTAGTACAATATGTCAAATAAGTTTTTCATTTTTTTGTTGTCTTTGTTTAGATCTTTATCTAGGCTGTCTATTTTTTTGTTATCATATGTTTTACAAGGCATCATTGTTTATAGTAATAGGAATATGAATACATATATTTTTTGGTTTACAGGATTTAAGATGTTATTTTTTTATATATTTTTGTGGTTGTATTTTAGCAAG
>M01075:27:000000000-A4DAU:1:1102:19583:2295 1:N:0:43
AAAGTACACAGTTTGGATTACACATTTGATTACCGGATGCGATGGAAGGACCAATACCTGTCTCTGCATTAATACATGCTGCCACGTTAGTTGTATGTGGAATAATATTAGGTAGTTCTGTATTTTGATGTTTTGAATTTTGATTTAGCTATTTTTATAGTATAATTTGTTGAGCAGTTGGAATAATAGTGTTAATGAGTCTATGTGTTTTTTATCGGTATATAGCATTTAGTACAATATGCCAAATAAGTTTTTCATTTTTTTGTTGTCTTTGTTTAGATCTTTATCTAGGCTGTCTATTTTTTTGTTATCATATGTTTTACAAGGCATCATTGTTTATAGTAATAGGAATATGAATACATATATTTTTTGGTTTACAGGATTTAAGATGTTATTTTTTTATATATTTTTGTGGTTGTATTTTAGCAAG
>M01075:27:000000000-A4DAU:1:1102:18125:2387 1:N:0:43
AAAGTACACAGTTTGGATTGCACATTTGATTACCGGATGCGATGGAAGGACCAATACCTGTCTCTGCATTAATACATGCTGCCACGTTAGTTGTATGTGGAATAATATTAGGTAGTTTTGTATTTTGATGTTTTGAATTTTGATTTAGCTATTTTTATAGTATAATTTGTTGAGCAGTTGGAATAATAGTGTTAATGAGTCTATGTGTTTTTTATCGGTATATAGCATTTAGTACAATATGTCAAATAAGTTTTTCATTTTTTTGTTGTCTTTGTTTAGATCTTTATCTAGGCTGTCTATTTTTTTGTTATCATATGTTTTACAAGGCATCATTGTTTATAGTAATAGGAATATGAATACATATATTTTTTGGTTTACAGGACTTAAGATGTTATTTTTTTATATATTTTTGTGGTTGTATTTTAGCAAG
>M01075:27:000000000-A4DAU:1:1102:14910:2395 1:N:0:43
AAAGTACACAGTTTGGATTGCACATTTGATTACCGGATGCGATGGAAGGACCAATACCTGTCTCTGCATTAATACATGCTGCCACGTTAGTTGTATGTGGAATAATATTAGGTAGTTTTGTATTTTGATGTTTTGAATTTTGATTTAGCTATTTTTATAGTATAATTTGTTGAGCAGTTGGAATAATAGTGTTAATGAGTCTATGTGTTTTTTATCGGTATATAGCATTTAGTACGATATGTCAAATAAGTTTTTCATTTTTTTGTTGTCTTTGTTTAGATCTTTATCTAGGCTGTCTATTTTTTTGTTATCATATGTTTTACAAGGCATCATTGTTTATAGTAATAGGAATATGAATACATATATTTTTTGGTTTACAGGATTTAAGATGTTATTTTTTTATATATTTTTGTGGTTGTATTTTAGCAAG
>M01075:27:000000000-A4DAU:1:1102:14929:2399 1:N:0:43
AAAGTACACAGTTTGGATTGCACATTTGATTACCGGATGCGATGGAAGGACCAATACCTGTCTCTGCATTAATACATGCTGCCACGTTAGTTGTATGTGGAATAATATTAGGTAGTTTTGTATTTTGATGTTTTGAATTTTGATTTAGCTATTTTTATAGTATAATTTGTTGAGCAGTTGGAATAATAGTGTTAATGAGTCTATGTGTTTTTTATCGGTATATAGCATTTAGTACGATATGTCAAATAAGTTTTTCATTTTTTTGTTGTCTTTGTTTAGATCTTTATCTAGGCTGTCTATTTTTTTGTTATCATATGTTTTACAAGGCATCATTGTTTATAGTAATAGGAATATGAATACATATATTTTTTGGTTTACAGGATTTAAGATGTTATTTTTTTATATATTTTTGTGGTTGTATTTTAGCAAG
>M01075:27:000000000-A4DAU:1:1102:18971:2403 1:N:0:43
AAAGTACACAGTTTGGATTGCACATTTGATTACCGGATGCGATGGAAGGACCAATACCTGTCTCTGCATTAATACATGCTGCCACGTTAGTTGTATGTGGAATAATATTAGGTAGTTTTGTATTTTGATGTTTTGAATTTTGATTTAGCTATTTTTATAGTATAATTTGTTGAGCAGTTGGAATAATAGTGTTAATGAGTCTATGTGTTTTTTATACGGTATATAGCATTTAGTACAATATGTCAAATAAGTTTTTCATTTTTTTGTTGTCTTTGTTTAGATCTTTATCTAGGCTGTCTATTTTTTTGTTATCATATGTTTTACAAGGCATCATTGTTTATAGTAATAGGAATATGAATACATATATTTTTTGGTTTACAGGATTTAAGATGTTATTTTTTTATATATTTTTGTGGTTGTATTTTAGCAA
>M01075:27:000000000-A4DAU:1:1102:18422:2426 1:N:0:43
AGAGTACACAGTTTGGATTACATATTTGATTACCGGATGCGATGGAAGGACCAATACCTGTCTCTGCATTAATACATGCTGCCACGTTAGTTGTATGTGGAATAATATTAGGTAGTTTTGTATTTTGATGTTTTGAATTTTGATTTAGCTATTTTTATAGTATAATTTGTTGAGCAGTTGGAATAATAGTGTTAATGAGTCTATGTGTTTTTTATCGGTATATAGCATTTAGTACAATATGTCAAATAAGTTTTTCATTTTTTTGTTGTCTTTGTTTAGATCTTTATCTAGGCTGTCTATTTTTTTGTTATCATATGTTTTACAAGGCATCATTGTTTATAGTAATAGGAATATGAATACATATATTTTTTGGTTTACAGGATTTAAGATGTTATTTTTTTATATATTTTTGTGGTTGTATTTTAGCAAG
>M01075:27:000000000-A4DAU:1:1102:17097:2792 1:N:0:43
AGAGTACACAGTTTGGATTACACATTTGATTACCGGATGCGATGGAAGGACCAATACCTGTCTCTGCATTAATACATGCTGCCACGTCAGTTGTATGTGGAATAATATTAGGTAGTTTTGTATTTTGATGTTTTGAATTTTGATTTAGCTATTTTTATAGTATAATTTGTTGAGCAGTTGGAATAATAGTGTTAATGAGTCTATGTGTTTTTTATCGGTATATAGCATTTAGTACAATATGTCAAATAAGTTTTTCATTTTTTTGTTGTCTTTGTTTAGATCTTTATCTAGGCTGTCTATTTTTTTGTTATCATATGTTTTACAAGGCATCATTGTTTATAGTAATAGGAATATGAATACATATATTTTTTGGTTTACAGGATTTAAGATGTTATTTTTTTATATATTTTTGTGGTTGTATCTTAGCAAG
>M01075:27:000000000-A4DAU:1:1102:18797:2957 1:N:0:43
AAAGTACACAGTTTGGGTTACACATTTGATTACCGGATGCGATGGAAGGACCAATACCTGTCTCTGCATTAATACATGCTGCCACGTTAGTTGTATGTGGAATAATATTAGGTAGTTTTGTATTTTGATGTTTTGAATTTTGATTTAGCTATTTTTATAGTATAATTTGTTGAGCAGTTGGAATAATAGTGTTAATGAGTCTATGTGTTTTTTATACGGTATATAGCATTTAGTACAATATGTCAAATAAGTTTTTCATTTTTTGTTGTCTTTGTTTAGATCTTTATCTAGGCTGTCTATTTTTTTGTTATCATATGTTTCACAAGGCATCATTGTTTATAGTAATAGGAATATGAATACATATATTTTTTGGTTTACAGGATTTAAGATGTTATTTTTTTATATATTTTTGTGGTTGTATTTTAGCAAG
>M01075:27:000000000-A4DAU:1:1102:9489:3008 1:N:0:43
AGAGTACACAGTTTGGATTGCACATTTGATTACCGGATGCGATGGAAGGACCAATACCTGTCTCTGCATTAATACATGCTGCCACGTTAGTTGTATGTGGAATAATATTAGGTAGTTTTGTATTTTGATGTTTTGAATTTTGATTTAGCTATTTTTATAGTATAATTTGTTGAGCAGTTGGAATAATAGTGTTAATGAGTCTATGTGTTTTTTATAAACGGTATATAGCATTTAGTACAATATGTCAAATAAGTTTTTCATTTTTTTGTTGTCTTTGTTTAGATCTTTATCTAGGCTGTCTATTTTTTTGTTATCATATGTTTTACAAGGCATCATTGTTTATAGTAATAGGAATATGAATACATATATTTTTTGGTTTACAGGATTTAAGATGTTATTTTTTTATATATTTTTGTGGTTGTATTTTAGC
>M01075:27:000000000-A4DAU:1:1102:11093:3046 1:N:0:43
AGAGTACACAGTTTGGATTGCACATTTGATTACCGGATGCGATGGAAGGACCAATACCTGTCTCTGCATTAATACATGCTGCCACGTTAGTTGTATGTGGAATAATATTAGGTAGTTTTGTATTTTGATGTTTTGAATTTTGATTTAGCTATTTTTATAGTATAATTTGTTGAGCAGTTGGAATAATAGTGTTAATGAGTCTATGTGTTTTTTATCGGTATATAGCATTTAGTACAATATGTCAAATAAGTTTTTCATTTTTTTGTTGTCTTTGTTTAGATCTTTATCTAGGCTGTCTATTTTTTTGTTATCATATGTTTTACAAGGCATCATTGTTTATAGTAATAGGAATATGAATACATATATTTTTTGGTTTACAGGATCTAAGATGTTATTTTTTTATATATTTTTGTGGTTGTATTTTAGCAAG
>M01075:27:000000000-A4DAU:1:1102:22110:3099 1:N:0:43
AGAGTACACAGTTTGGATTGCACATTTGATTACCGGATGCGATGGAAGGACCAATACCTGTCTCTGCATTAATACATGCTGCCACGTTAGTTGTATGTGGAATAATATTAGGTAGTTTTGTATTTTGATGTTTTGAATTTTGATTTAGCTATTTTTATAGTATAATTTGTTGAGCAGTTGGAATAATAGTGTTAATGAGTCTATGTGTTTTTTATAAACGGTATATAGCATTTAGTACAATATGTCAAATAAGTTTTTCATTTTTTTGTTGTCTTTGTTTAGATCTTTATCTAGGCTGTCTATTTTTTTGTTATCATATGTTTTACAAGGCATCATTGTTTATAGTAATAGGAATATGAATACATATATTTTTTGGTTTACAGGATTTAAGATGTTATTTTTTTATATATTTTTGTGGTTGTATCTTAGC
>M01075:27:000000000-A4DAU:1:1102:16849:3135 1:N:0:43
AGAGTACACAGTTTGGGTTACACATTTGATTACCGGATGCGATGGAAGGACCAATACCTGTCTCTGCATTAATACATGCTGCCACGTTAGTTGTATGTGGAATAATATTAGGTAGTTTTGTATTTTGATGTTTTGAATTTTGATTTAGCTATTTTTATAGTATAATTTGTTGAGCAGTTGGAATAATAGTGTTAATGAGTCTATGTGTTTTTTATGGTATATAGCATTTAGTACAATATGTCAAATAAGTTTTTCATTTTTTTTGTTGTCTTTGTTTAGATCTTTATCTAGGCTGTCTATTTTTTTGTTATCATATGTTTTACAAGGCATCATTGTTTATAGTAATAGGAATATGAATACATATATTTTTTGGTTTACAGGATTTAAGATGTTATTTTTTTATATATTTTTGTGGTTGTATTTTAGCAAG
>M01075:27:000000000-A4DAU:1:1102:16829:3135 1:N:0:43
AGAGTACACAGTTTGGGTTACACATTTGATTACCGGATGCGATGGAAGGACCAATACCTGTCTCTGCATTAATACATGCTGCCACGTTAGTTGTATGTGGAATAATATTAGGTAGTTTTGTATTTTGATGTTTTGAATTTTGATTTAGCTATTTTTATAGTATAATTTGTTGAGCAGTTGGAATAATAGTGTTAATGAGTCTATGTGTTTTTTATGGTATATAGCATTTAGTACAATATGTCAAATAAGTTTTTCATTTTTTTTGTTGTCTTTGTTTAGATCTTTATCTAGGCTGTCTATTTTTTTGTTATCATATGTTTTACAAGGCATCATTGTTTATAGTAATAGGAATATGAATACATATATTTTTTGGTTTACAGGATTTAAGATGTTATTTTTTTATATATTTTTGTGGTTGTATTTTAGCAAG
>M01075:27:000000000-A4DAU:1:1102:13863:3283 1:N:0:43
AAAGTACACAGTTTGGATTACACATTTGATTACCGGATGCGATGGAAGGACCAATACCTGTCTCTGCATTAATACATGCTGCCACGTTAGTTGTATGTGGAATAATATTAGGTAGTTTTGTATTTTGATGTTTTGAATTTTGATTTAGCTATTTTTATAGTATAATTTGTTGAGCAGTTGGAATAATAGTGTTAATGAGTCTATGTGTTTTTTATCGGTATATAGCATTTAGTACAATATGTCAAATAAGTTTTTCATTTTTTTGTTGTCTTTGTTTAGATCTTTATCTAGGCTGTCTATTTTTTTGTTATCATATGTTTTACAAGGCATCATTGTTTATAGTAATAGGAATATGAATACATATATTTTTTGGTTTACAGGATTTAAGATGTTATTTTTTTATATATTTTTGTGGTTGTATTTTGGCAAG
>M01075:27:000000000-A4DAU:1:1102:11200:3309 1:N:0:43
AAAGTACACGGTTTGGGTTACACATTTGATTACCGGATGCGATGGAAGGACCAATACCTGTCTCTGCATTAATACATGCTGCCACGTTAGTTGTATGTGGAATAATATTAGGTAGTTTTGTATTTTGATGTTTTGAATTTTGATTTAGCTATTTTTATAGTATAATTTGTTGAGCAGTTGGAATAATAGTGTTAATGAGTCTATGTGTTTTTTATCGGTATATAGCATTTAGTACAATATGTCAAATAAGTTTTTCATTTTTTTGTTGTCTTTGTTTAGATCTTTATCTAGGCTGTCTATTTTTTTGTTATCATATGTTTTACAAGGCATCATTGTTTATAGTAATAGGAATATGAATACATATATTTTTTGGTTTACAGGATTTAAGATGTTATTTTTTTATATATTTTTGTGGTTGTATTTTAGCAAG
>M01075:27:000000000-A4DAU:1:1102:14915:3405 1:N:0:43
AAAGTACACAGTTTGGATTACACATTTGATTACCGGATGCGATGGAAGGACCAATACCTGTCTCTGCATTAATACATGCTGCCACGTTAGTTGTATGTGGAATAATATTAGGTAGTTCTGTATTTTGATGTTTTGAATTTTGATTTAGCTATTTTTATAGTATAATTTGTTGAGCAGTTGGAATAATAGTGTTAATGAGTCTATGTGTTTTTTATCGGTATATAGCATTTAGTACAATATGTCAAATAAGTTTTTCATTTTTTTGTTGTCTTTGTTTAGATCTTTATCTAGGCTGTCTATTTTTTTGTTATCATATGTTTTACAAGGCATCATTGTTTATAGTAATAGGAATATGAATACATATATTTTTTGGTTTACAGGATTTAAGATGTTATTTTTTTATATATTTTTGTGGTTGTATTTTAGCAAG
>M01075:27:000000000-A4DAU:1:1102:12084:3512 1:N:0:43
AGAGTACACAGTTTGGATTACACATTTGATTACCGGATGCGATGGAAGGATCAATACCTGTCTCTGCATTAATACATGCTGCCACGTTAGTTGTATGTGGAATAATATTAGGTAGTTTTGTATTTTGATGTTTTGAATTTTGATTTAGCTATTTTTATAGTATAATTTGTTGAGCAGTTGGAATAATAGTGTTAATGAGTCTATGTGTTTTTTATCGGTATATAGCATTTAGTACAATATGTCAAATAAGTTTTTCATTTTTTTGTTGTCTTTGTTTAGATCTTTATCTAGGCTGTCTATTTTTTTGTTATCATATGTTTTACAAGGCATCATTGTTTATAGTAATAGGAATATGAATACATATATTTTTTGGTTTACAGGATTTAAGATGTTATTTTTTTATATATTTTTGTGGTTGTATTTTAGCAAG
>M01075:27:000000000-A4DAU:1:1102:17702:3632 1:N:0:43
AAAGTACACAGTTTGGGTTACACATTTGATTACCGGATGCGATGGAAGGACCAATACCTGTCTCTGCATTAATACATGCTGCCACGTTAGTTGTATGTGGAATAATATTAGGTAGTTTTGTATTTTGATGTTTTGAATTTTGATTTAGCTATTTTTATAGTATAATTTGTTGAGCAGTTGGAATAATAGTGTTAATGAGTCTATGTGTTTTTTATCGGTATATAGCATTTAGTACAATATGTCAAATAAGTTTTTCATTTTTTTGTTGTCTTTGTTTAGATCTTTATCTAGGCTGTCTATTTTTTTGTTATCATATGTTTTACAAGGCATCATTGTTTATAGTAATAGGAATATGAATACATATATTTTTTGGTTTACAGGATTTAAGATGTTATTTTTTTATATATTTTTGTGGTTGTATTTTAGCAAG
>M01075:27:000000000-A4DAU:1:1102:20844:3914 1:N:0:43
AAAGTACACAGTTTGGGTTGCACATTTGATTACCGGATGCGATGGAAGGACCAATACCTGTCTCTGCATTAATACATGCTGCCACGTTAGTTGTATGTGGAATAATATTAGGTAGTTTTGTATTTTGATGATTTGAATTTTGATTTAGCTATTTTTATAGTATAATTTGTTGAGCAGTCGGAATAATAGTGTTAATGAGTCTATGTGTTTTTTATCGGTATATAGCATTTAGTACAATATGTCAAATAAGTTTTTCATTTTTTTGTTGTCTTTGTTTAGATCTTTATCTAGGCTGTCTATTTTTTTGTTATCATATGTTTTACAAGGCATCATTGTTTATAGTAATAGGAATATGAATACATATATTTTTTGGTTTACAGGATTTAAGATGTTATTTTTTTATATATTTTTGTGGTTGTATTTTAGCAAG
>M01075:27:000000000-A4DAU:1:1102:11508:3922 1:N:0:43
AAAGTACACAGTTTGGATTGCACACTTGATTACCGGATGCGATGGAAGGACCAATACCTGTCTCTGCATTAATACATGCTGCCACGTTAGTTGTATGTGGAATAATATTAGGTAGCTTTGTATTTTGATGTTTTGAATTTTGATTTAGCTATTTTTATAGTATAATTTGTTGAGCAGTTGGAATAATAGTGTTAATGAGTCTATGTGTTTTTTATCGGTATATAGCATTTAGTACAATATGTCAAATAAGTTTTTCATTTTTTTGTTGTCTTTGTTTAGATCTTTATCTAGGCTGTCTATTTTTTTGTTATCATATGTTTTACAAGGCATCATTGTTTATAGTAATAGGAATATGAATACATATATTTTTTGGTTTACAGGATTTAAGATGTTATTTTTTTATATATTTTTGTGGTTGTATTTTAGCAAG
>M01075:27:000000000-A4DAU:1:1102:16483:4033 1:N:0:43
AAAGTACACAGTTTGGATTACATATTTGATTACCGGATGCGATGGAAGGACCAATACCTGTCTCTGCATTAATACATGCTGCCACGTTAGTTGTATGTGGGATAATATTAGGTAGTTTTGTATTTTGATGTTTTGAATTTTGATTTAGCTATTTTTATAGTATAATTTGTTGAGCAGTTGGAATAATAGTGTTAATGAGTCTATGTGTTTTTTATCGGTATATAGCATTTAGTACAATATGTCAAATAAGTTTTTCATTTTTTTGTTGTCTTTGTTTAGATCTTTATCTAGGCTGTCTATTTTTTTGTTATCATATGTTTTACAAGGCATCATTGTTTATAGTAATAGGAATATGAATACATATATTTTTTGGTTTACAGGATTTAAGATGTTATTTTTTTATATATTTTTGTGGTTGTACTTTAGCAAG
>M01075:27:000000000-A4DAU:1:1102:19557:4035 1:N:0:43
AAAGTACACAGTTTGGATTACACATTTGATTACCGGATGCGATGGAAGGACCAATACCTGTCTCTGCATTAATACATGCTGCCACGTTAGTTGTATGTGGAATAATATTAGGTAGTTTTGTATTTTGATGTTTTGAATTTTGATTTAGCTATTTTTATAGTATAATTTGTTGAGCAGTTGGAATAATAGTGTTAATGAGTCTATGTGTTTTTTATCGGTATATAGCATTTAGTACAATATGTCAAATAAGTTTTTCATTTTTTTGTTGTCTTTGTTTAGATCTTTATCTAGGCTGTCTATTTTTTTGTTATCATATGTTTTACAAGGCATCATTGTTTATAGTAATAGGAATATGAATACATATATTTTTTGGTTTACAGGATTTAAGATGTTATTTTTTTATATATTTTTGTGGTTGTATTTTAGCAAG
>M01075:27:000000000-A4DAU:1:1102:19550:4053 1:N:0:43
AAAGTACACAGTTTGGATTACACATTTGATTACCGGATGCGATGGAAGGACCAATACCTGTCTCTGCATTAATACATGCTGCCACGTTAGTTGTATGTGGAATAATATTAGGTAGTTTTGTATTTTGATGTTTTGAATTTTGATTTAGCTATTTTTATAGTATAATTTGTTGAGCAGTTGGAATAATAGTGTTAATGAGTCTATGTGTTTTTTATCGGTATATAGCATTTAGTACAATATGTCAAATAAGTTTTTCATTTTTTTGTTGTCTTTGTTTAGATCTTTATCTAGGCTGTCTATTTTTTTGTTATCATATGTTTTACAAGGCATCATTGTTTATAGTAATAGGAATATGAATACATATATTTTTTGGTTTACAGGATTTAAGATGTTATTTTTTTATATATTTTTGTGGTTGTATTTTAGCAAG
>M01075:27:000000000-A4DAU:1:1102:8600:4072 1:N:0:43
AAAGTACACAGTTTGGGTTACACATTTGATTACCGGATGCGATGGAAGGACCAATACCTGTCTCTGCATTAATACATGCTGCCACGTTAGTTGTATGTGGAATAATATTAGGTAGTTTTGTATTTTGATGTTTTGAATTTTGATTTAGCTATTTTTATAGTATAATTTGTTGAGCAGTTGGAATAATAGTGTTAATGAGTCTATGTGTTTTTTATCGGTATATAGCATTTAGTACAATATGTCAAATAAGTTTTTCATTTTTTTGTTGTCTTTGTTTAGATCTTTATCTAGGCTGTCTATTTTTTTGTTATCATATGTTTTACAAGGCATCATTGTTTATAGTAATAGGAATATGAATACATATATTTTTTGGTTTACAGGATTTAAGATGTTATTTTTTTATATATTTTTGTGGTTGTATTTTAGCAAG
>M01075:27:000000000-A4DAU:1:1102:20448:4080 1:N:0:43
AGAGTACACAGTTTGGATTACACATTTGATTACCGGATGCGATGGAAGGACCAATACCTGTCTCTGCATTAATACATGCTGCCACGTTAGTTGTATGTGGAATAATATTAGGTAGTTTTGTATTTTGATGTTTTGAATTTTGATTTAGCTATTTTTATAGTCTAATTTGTTGAGCAGTTGGAATAATAGTGTTAATGAGTCTATGTGTTTTTTATCGTTATATAGCATTTAGTACAATATGTCAAATAAGTTTTTCATTTTTTTGTTGTCTTTGTTTAGATCTTTATCTAGGCTGTCTATTTTTTTGTTATCATATGTTTTACAAGGCATCATTGTTTATAGCAATAGGAATATGAATACATATATTTTTTGGTTTACAGGATTTAAGATGTTATTTTTTTATATATTTTTGTGGTTGTATTTTAGCAAG
>M01075:27:000000000-A4DAU:1:1102:11276:4100 1:N:0:43
AGAGTACACAGTTTGGATTGCACATTTGATTACCGGATGCGATGGAAGGACCAATACCTGTCTCTGCATTAATACATGCTGCCACGTTAGTTGTATGTGGAATAATATTAGGTAGTTTTGTATTTTGATGTTTTGAATTTTGATTTAGCTATTTTTATAGTATAATTTGTTGAGCAGTTGGAATAATAGTGTTAATGAGTCTATGTGTTTTTTATCGGTATATAGCATTTAGTACAATATGTCAAATAAGTTTTTCATTTTTTTGTTGTCTTTGTTTAGATCTTTATCTAGGCTGTCTATTTTTTTGTTATCATATGTTTTACAAGGCATCATTGTTTATAGTAATAGGAATATGAATACATATATTTTTTGGTTTACAGGATTTAAGATGTTATTTTTTTATATATTTTTGTGGTTGTATTTTGGCAAG
>M01075:27:000000000-A4DAU:1:1102:15038:4114 1:N:0:43
AGAGTACACAGTTTGGATTACACATTTGATTACCGGATGCGATGGAAGGACCAATACCTGTCTCTGCATTAATACATGCTGCCACGTTAGTTGTATGTGGAATAATATTAGGTAGTTTTGTATTTTGATGTTTTGAATTTTGATTTAGCTATTTTTATAGTATAATTTGTTGAGCAGTTGGAATAATAGTGCTAATGAGTCTATGTGTTTTTTATCGGTATATAGCATTTAGTACAATATGTCAAATAAGTTTTTCATTTTTTTGTTGTCTTTGTTTAGATCTTTATCTAGGCTGTCTATTTTTTTGTTATCATATGTTTTACAAGGCATCATTGTTTATAGTAATAGGAATATGAATACATATATTTTTTGGTTTACAGGATTTAAGATGTTATTTTTTTATATATTTTTGTGGTTGTATTTTAGCAAG
>M01075:27:000000000-A4DAU:1:1102:15577:4127 1:N:0:43
AAAGTACACAGTTTGGATTACATATTTGATTACCGGATGCGATGGAAGGACCAATACCTGTCTCTGCATTAATACATGCTGCCACGTTAGTTGTATGTGGAATAATATTAGGTAGTTTTGTATTTTGATGTTTTGAATTTTGATTTAGCTATTTTTATAGTATAATTTGTTGAGCAGTTGGAATAATAGTGTTAATGAGTCTATGTGTTTTTTATCGGTATATAGCATTTAGTACAATATGTCAAATAAGTTTTTCATTTTTTTGTTGTCTTTGTTTAGATCTTTATCTAGGCTGTCTATTTTTTTGTTATCATATGTTTTACAAGGCATCATTGTTTATAGTAATAGGAATATGAATACATATATTTTTTGGTTTACAGGATTTAAGATGTTATTTTTTTATATATTTTTGTGGTTGTATTTTAGCAAG
>M01075:27:000000000-A4DAU:1:1102:20955:4156 1:N:0:43
AAAGTACACAGTTTGGATTGCACATTTGATTACCGGATGCGATGGAAGGACCAATACCTGTCTCTGCATTAACACATGCTGCCACGTTAGTTGTATGTGGAATAATATTAGGTAGTTTTGTATTTTGATGTTTTGAATTTTGATTTAGCTATTTTTATAGTATAATTTGTTGAGCAGTTGGAATAATAGTGTTAATGAGTCTATGTGTTTTTTATACGGTATATAGCATTTAGTACAATATGTCAAATAAGTTTTTCATTTTTTTGTTGTCTTTGTTTAGATCTTTATCTAGGCTGTCTATTTTTTTGTTATCATATGTTTTACAAGGCATCATTGTTTATAGTAATAGGAATATGAATACATATATTTTTTGGTTTACAGGATTTAAGATGTTATTTTTTATATATTTTTGTGGTTGTATTTTAGCAAG
>M01075:27:000000000-A4DAU:1:1102:18481:4269 1:N:0:43
AAAGTACACAGTTTGGGTTACACATTTGATTACCGGATGCGATGGAAGGACCAATACCTGTCTCTGCATTAATACATGCTGCCACGTTAGTTGTATGTGGAATAATATTAGGTAGTTTTGTATTTTGATGTTTTGAATTTTGATTTAGCTATTTTTATAGTATAATTTGTTGAGCAGTTGGAATAATAGTGTTAATGAGTCTATGTGTTTTTTATCGGTATATAGCATTTAGTACAATATGTCAAATAAGTTTTTCATTTTTTTGTTGTCTTTGTTTAGATCTTTATCTAGGCTGCCTATTTTTTTGTTATCATATGTTTTACAAGGCATCATTGTTTATAGTAATAGGAATATGAATACATATATTTTTTGGTTTACAGGATTTAAGATGTTATTTTTCTATATATTTTTGTGGTCGTATTTTAGCAAG
>M01075:27:000000000-A4DAU:1:1102:21396:4301 1:N:0:43
AAAGTACACAGTTTGGATTACACATTTGATTACCGGATGCGATGGAAGGACCAATACCTGTCTCTGCATTAATACATGCTGCCACGTTAGTTGTATGTGGAATAATATTAGGTAGTTTTGTATTTTGATGTTTTGAATTTTGATTTAGCTATTTTTATAGTATAATTTGTTGAGCAGTTGGAATAATAGTGTTAATGAGTCTATGTGCTTTTTATCGGTATATAGCATTTAGTACAATATGTCAAATAAGTTTTTCATTTTTTTGTTGTCTTTGTTTAGATCTTTATCTAGGCTGTCTATTTTTTTGTTATCATATGTTTTACAAGGCATCATTGTTTATAGTAATAGGAATATGAATACATATATTTTTTGGTTTACAGGATTTAAGATGTTATTTTTTTATATATTTTTGTGGTTGTATTTTAGCAAG
>M01075:27:000000000-A4DAU:1:1102:19974:4307 1:N:0:43
AAAGTACACAGTTTGGATTACACATTTGATTACCGGATGCGATGGAAGGACCAATACCTGTCTCTGCATTAATACATGCTGCCACGTTAGTTGTATGTGGAATAATATTAGGTAGTTTTGTATTTTGATGTTTTGAATTTTGATTTAGCTATTTTTATAGTATAATTTGTTGAGCAGTTGGAATAATAGTGTTAATGAGTCTATGTGTTTTTTATCGGTATATAGCATTTAGTACAATATGTCAAATAAGTTTTTCATTTTTTTGTTGTCTTTGTTTAGATCTTTATCTAGGCTGTCTATTTTTTTGTTATCATATGTTTTACAAGGCATCATTGTTTATAGTAATAGGAATATGAATACATATATTTTTTGGTTTACAGGATTTAAGATGTTATTTTTTTATATATTTTTGTGGTTGTATTTTAGCAAG
>M01075:27:000000000-A4DAU:1:1102:10848:4333 1:N:0:43
AAAGTACACAGTTTGGACTACACATTTGATTACCGGATGCGATGGAAGGACCAATACCTGTCTCTGCATTAATACATGCTGCCACGTTAGTTGTATGTGGAATAATATTAGGTAGTTTTGTATTTTGATGTTTTGAATTTTGATTTAGCTATTTTTATAGTATAATTTGTTGAGCAGTTGGAATAATAGTGTTAATGAGTCTATGTGTTTTTTATCGGTATATAGCATTTAGTACAATATGTCAAATAAGTTTTTCATTTTTTTGTTGTCTTTGTTTAGATCTTTATCTAGGCTGTCTATTTTTTTGTTATCATATGTTTTACAAGGCATCATTGTTTATAGTAATAGGAATATGAATACATATATTTTTTGGTTTACAGGATTTAAGATGTTATTTTTTTATATATTTTTGTGGTTGTATTTTAGCAAG
>M01075:27:000000000-A4DAU:1:1102:21551:4357 1:N:0:43
AGAGTACACAGTTTGGATTACACATTTGATTACCGGATGCGATGGAAGGACCAATACCTGTCTCTGCATTAATACATGCTGCCACGTTAGTTGTATGTGGAATAATATTAGGTAGTTTTGTATTTTGATGTTTTGAATTTTGATTTAGCTATTTTTATAGTATAATTTGTTGAGCAGTTGGAATAATAGTGTTAATGAGTCTATGTGTTTTTTATCGGTATATAGCATTTAGTACAATATGTCAAATAATTTTTTCATTTTTTTGTTGTCTTTGTTTAGATCTTTATCTAGGCTGTCTATTTTTTTGTTATCATATGTTTTACAAGGCATCATTGTTTATAGTAATAGGAATATGAATACATATATTTTTTGGTTTACAGGATTTAAGATGTTATTTTTTTATATATTTTTGTGGTTGTATTTCAGCAAG
>M01075:27:000000000-A4DAU:1:1102:12582:4426 1:N:0:43
AAAGTACACAGTTTGGATTACATATTTGATTACCGGATGCGATGGAAGGACCAATACCTGTCTCTGCATTAATACATGCTGCCACGTTAGTTGTATGTGGAATAATATTAGGTAGTTTTGTATTTTGATGTTTTGAATTTTGATTTAGCTATTTTTATAGTATAATTTGTTGAGCAGTTGGAATAATAGTGTTAATGAGTCTATGTGTTTTTTATCGGTATATAGCATTTAGTACAATATGTCAAATAAGTTTTTCATTTTTTTGTTGTCTTTGTTTAGATCTTTATCTAGGCTGTCTATTTTTTTGTTATCATATGTTTTACAAGGCATCATTGTTTATAGTAATAGGAATATGAATACATATATTTTTTGGTTTACAGGATTTAAGACGTTATTTTTTTATATATTTTTGTGGTTGTATTTTAGCAAG
>M01075:27:000000000-A4DAU:1:1102:10837:4542 1:N:0:43
AAAGTACACAGTTTGGATTGCACATTTGATTACCGGATGCGATGGAAGGACCAATACCTGTCTCTGCATTAATACATGCTGCCACGTTAGTTGTATGTGGAATAATATTAGGTAGTTTTGTATTTTGATGTTTTGAATTTTGATTTAGCTATTTTTATAGTATAATTTGTTGAGCAGTTGGAATAATAGTGTTAATGAGTCTATGTGTTTTTTATCGGTATATAGCATTTAGTACAATATGTCAAATAAGTTTTTCATTTTTTTGTTGTCTTTGTTTAGATCTTTATCTAGGCTGTCTATTTTTTTGTTATCATATGTTTTACAAGGCATCATTGTTTATAGTAATAGGAATATGAATACATATATTTTTTGGTTTACAGGATTTAAGATGTTATTTTTTTATATATTTTTGTGGTTGTATTTTAGCAAG
>M01075:27:000000000-A4DAU:1:1102:10820:4547 1:N:0:43
AAAGTACACAGTTTGGATTGCACATTTGATTACCGGATGCGATGGAAGGACCAATACCTGTCTCTGCATTAATACATGCTGCCACGTTAGTTGTATGTGGAATAATATTAGGTAGTTTTGTATTTTGATGTTTTGAATTTTGATTTAGCTATTTTTATAGTATAATTTGTTGAGCAGTTGGAATAATAGTGTTAATGAGTCTATGTGTTTTTTATCGGTATATAGCATTTAGTACAATATGTCAAATAAGTTTTTCATTTTTTTGTTGTCTTTGTTTAGATCTTTATCTAGGCTGTCTATTTTTTTGTTATCATATGTTTTACAAGGCATCATTGTTTATAGTAATAGGAATATGAATACATATATTTTTTGGTTTACAGGATTTAAGATGTTATTTTTTTATATATTTTTGTGGTTGTATTTTAGCAAG
>M01075:27:000000000-A4DAU:1:1102:13001:4631 1:N:0:43
AAAGTACACAGTTTGGATTACACATTTGATTACCGGATGCGATGGAAGGACCAATACCTGTCTCTGCATTAATACATGCTGCCACGTTAGTTGTATGTGGAATAATATTAGGTAGTTTTGTATTTTGATGTTTTGAATTTTGATTTAGCTATTTTTATAGTATAATTTGTTGAGCAGTTGGAATAATAGTGTTAATGAGTCTATGTGTTTTTTATCGGTATATAGCATTTAGTACAATATGTCAAATAAGTTTTTCATTTTTTTGTTGTCTTTGTTTAGATCTTTATCTAGGCTGTCTATTTTTTTGTTATCATATGGTTTACAAGGCATCATTGTTTATAGTAATAGGAATATGAATACATATATTTTTTGGTTTACAGGATTTAAGATGTTATTTTTTTATATATTTTTGTGGTTGTATTTTAGCAAG
>M01075:27:000000000-A4DAU:1:1102:10150:4665 1:N:0:43
AAAGTACACAGTTTGGATTACACATTTGATTACCGGATGCGATGGAAGGACCAATACCTGTCTCTGCATTAATACATGCTGCCACGTTAGTTGTATGTGGAATAATATTAGGTAGTTTTGTATTTTGATGTTTTGAATTTTGATTTAGCTATTTTTATAGTATAATTTGTTGAGCAGTTGGAATAATAGTGTTAATGAGTCTATGTGTTTTTTATCGGTATATAGCATTTAGTACAATATGTCAAATAAGTTTTTCATTTTTTTGTTGTCTTTGTTTAGATCTTTATCTAGGCTGTCTATTTTTTTGTTATCATATGTTTTACAAGGCATCATTGTTTATAGTAATAGGAATATGAATACATATATTTTTTGGTTTACAGGATTTAAGATGTTATTTTTTTATATATTTTTGTGGTTGTATTTTAGCAAG
>M01075:27:000000000-A4DAU:1:1102:16831:4922 1:N:0:43
AAAGTACACAGTTTGGGTTACACATTTGATTACCGGATGCGATGGAAGGACCAATACCTGTCTCTGCATTAATACATGCTGCCACGTTAGTTGTATGTGGAATAATATTAGGTAGTTTTGTATTTTGATGTTTTGAATTTTGATTTAGCTATTTTTATAGTATAATTTGTTGAGCAGTTGGAATAATAGTGTTAATGAGTCTATGTGTTTTTTATCGGTATATAGCATTTAGTACAATATGTCAAATAAGTTTTTCATTTTTTTGTTGTCTTTGTTTAGATCTTTATCTAGGCTGTCTATTTTTTTGTTATCATATGTTTTACAAGGCATCATTGTTTATAGTAATAGGAATATGAATACATATATTTTTTGGTTTACAGGATTTAAGATGTTATTTTTTTATATATTTTTGTGGTTGTATTTTAGCAAG
>M01075:27:000000000-A4DAU:1:1102:16851:4930 1:N:0:43
AAAGTACACAGTTTGGGTTACACATTTGATTACCGGATGCGATGGAAGGACCAATACCTGTCTCTGCATTAATACATGCTGCCACGTTAGTTGTATGTGGAATAATATTAGGTAGTTTTGTATTTTGATGTTTTGAATTTTGATTTAGCTATTTTTATAGTATAATTTGTTGAGCAGTTGGAATAATAGTGTTAATGAGTCTATGTGTTTTTTATCGGTATATAGCATTTAGTACAATATGTCAAATAAGTTTTTCATTTTTTTGTTGTCTTTGTTTAGATCTTTATCTAGGCTGTCTATTTTTTTGTTATCATATGTTTTACAAGGCATCATTGTTTATAGTAATAGGAATATGAATACATATATTTTTTGGTTTACAGGATTTAAGATGTTATTTTTTTATATATTTTTGTGGTTGTATTTTAGCAAG
>M01075:27:000000000-A4DAU:1:1102:15440:4994 1:N:0:43
AAAGTACACAGTTTGGATTACACATTTGATTACCGGATGCGATGGAAGGACCAATACCTGTCTCTGCATTAATACATGCTGCCACGTTAGTTGTATGTGGAATAATATTAGGTAGTTTTGTATTTTGATGTTTTGAATTTTGATTTAGCTATTTTTATAGTATAATTTGTTGAGCAGTTGGAATAATAGTGTTAATGAGTCTATGTGTTTTTTATCGGTATATAGCATTTAGTACAATATGTCAAATAAGTTTTTCATTTTTTTGTTGTCTTTGTTTAGATCTTTATCTAGGCTGTCTATTTTTTTGTTATCATATGTTTTACAAGGCATCATTGTTTATAGTAATAGGAATATGAATACATATATTTTTTGGTTTACAGGATTTAAGATGTTATTTTTTTATATATTTTTGTGGTTGTATCTTAGCAAG
>M01075:27:000000000-A4DAU:1:1102:17651:5077 1:N:0:43
AAAGTACACAGTTTGGATTACACATTTGATTACCGGATGCGATGGAAGGACCAATACCTGTCTCTGCATTAATACATGCTGCCACGTTAGTTGTATGTGGAATAATATTAGGTAGTTTTGTATTTTGATGTTTTGAATTTTGATTTAGCTATTTTTATAGTATAATTTGTTGAGCAGTTGGAATAATAGTGTTAATGAGTCTATGTGTTTTTTATCGGTATATAGCATTTAGTACAATATGTCAAATAAGTTTTTCATTTTTTTGTTGTCTTTGTTTAGATCTTTATCTAGGCTGTCTATTTTTTTGTTATCATATGTTTTACAAGGCATCATTGTTTATAGTAATAGGAATATGAATACATATATTTTTTGGTTTACAGGATTTAAGATGTTATTTTTTTATATATTTTTGTGGTTGTATTTTAGCAAG
>M01075:27:000000000-A4DAU:1:1102:23070:5259 1:N:0:43
AAAGTACACAGTTTGGATTACATATTTGATTACCGGATGCGATGGAAGGACCAATACCTGTCTCTGCATTAATACATGCTGCCACGTTAGTTGTATGTGGAATAATATTAGGTAGTTTTGTATTTTGATGTTTTGAATTTTGATTTAGCTATTTTTATAGTATAATTTGTTGAGCAGTTGGAATAATAGTGTTAATGAGTCTATGTGTTTTTTATCGGTATATAGCATTTAGTACAATATGTCAAATAAGTTTTTCATTTTTTTGTTGTCTTTGTTTAGATCTTTATCTAGGCTGTCTATTTTTTTGTTATCATATGTTTTACAAGGCATCATTGTTTATAGTAACAGGAATATGAATACATATATTTTTTGGTTTACAGGACTTAAGATGTTATTTTTTTATATATTTTTGTGGTTGTATTTTAGCAAG
>M01075:27:000000000-A4DAU:1:1102:18271:5288 1:N:0:43
AAAGTACACAGTTTGGATTACACATTTGATTACCGGATGCGATGGAAGGACCAATACCTGTCTCTGCATTAATACATGCTGCCACGTTAGTTGTATGTGGAATAATATTAGGTAGTTTTGTATTTTGATGTTTTGAATTTTGATTTAGCTATTTTTATAGTATAATTTGTTGAGCAGTTGGAATAATAGTGTTAATGAGTCTATGTGTTTTTTATCGGTATATAGCATTTAGTACAATATGTCAAATAAGTTTTTCATTTTTTTGTTGTCTTTGTTTAGATCTTTATCTAGGCTGTCTATTTTTTTGTTATCATATGTTTTACAAGGCATCATTGTTTATAGTAATAGGAATATGAATACATATATTTTTTGGTTTACAGGATTTAAGATGTTATTTTTTTATATATTTTTGTGGTTGTATTTTAGCAAG
>M01075:27:000000000-A4DAU:1:1102:14234:5334 1:N:0:43
AAAGTACACAGTTTGGATTACACATTTGATTACCGGATGCGATGGAAGGACCAATACCTGTCTCTGCATTAATACATGCTGCCACGTTAGTTGTATGTGGAATAATATTAGGTAGTTTTGTATTTTGATGTTTTGAATTTTGATTTAGCTATTTTTATAGTATAATTTGTTGAGCAGTTGGAATAATAGTGTTAATGAGTCTATGTGTTTTTTATACGGTATATAGCATTTAGTACAATATGTCAAATAAGTTTTTCATTTTTTTGTTGTCTTTGTTTAGATCTTTATCTAGGCTGTCTATTTTTTTGTTATCATATGTTTTACAAGGCATCATTGTTTATAGTAATAGGAATATGAATACATATATTTTTTGGTTTACAGGATTTAAGATGTTATTTTTTATATATTTTTGTGGTTGTATTTTAGCAAG
>M01075:27:000000000-A4DAU:1:1102:11263:5377 1:N:0:43
AGAGTACACAGTTTGGATTGCACATTTGATTACCGGATGCGATGGAAGGACCAATACCTGTCTCTGCATTAATACATGCTGCCACGTTAGTTGTATGTGGAATAATATTAGGTAGTTTTGTATTTTGATGTTTTGAATTTTGATTTAGCTATTTTTATAGTATAATTTGTTGAGCAGTTGGAATAATAGTGTTAATGAGTCTATGTGTTTTTTATCGGTATATAGCATTTAGTACAATATGTCAAATAAGTTTTTCATTTTTTTGTTGTCTTTGTTTAGATCTTTATCTAGGCTGTCTATTTTTTTGTTATCATATGTTTTACAAGGCATCATTGTTTATAGTAATAGGAATATGAATACATATATTTTTTGGTTTACAGGATTTAAGATGTTATTTTTTTATATATTTTTGTGGTTGTATTTTAGCAAG
>M01075:27:000000000-A4DAU:1:1102:12343:5379 1:N:0:43
AAAGTACACAGTTTGGGTTACACATTTGATTACCGGATGCGATGGAAGGACCAATACCTGTCTCTGCATTAATACATGCTGCCACGTTAGTTGTATGTGGAATAATATTAGGTAGTTTTGTATTTTGATGTTTTGAATTTTGATTTAGCTATTTTTATAGTATAATTTGTTGAGCAGTTGGAATAATAGTGTTAATGAGTCTATGTGTTTTTTATCGGTATATAGCATTTAGTACAATATGTCAAGTAAGTTTTTCATTTTTTTGTTGTCTTTGTTTAGATCTTTATCTAGGCTGTCTATTTTTTTGTTATCATATGTTTTACAAGGCATCATTGTTTATAGTAATAGGAATATGAATACATATATTTTTTGGTTTACAGGATTTAAGATGTTATTTTTTTATATATTTTTGTGGTTGTATCTAGGCAAG
>M01075:27:000000000-A4DAU:1:1102:12354:5396 1:N:0:43
AAAGTACACAGTTTGGGTTACACATTTGATTACCGGATGCGATGGAAGGACCAATACCTGTCTCTGCATTAATACATGCTGCCACGTTAGTTGTATGTGGAATAATATTAGGTAGTTTTGTATTTTGATGTTTTGAATTTTGATTTAGCTATTTTTATAGTATAATTTGTTGAGCAGTTGGAATAATAGTGTTAATGAGTCTATGTGTTTTTTATCGGTATATAGCATTTAGTACAATATGTCAAGTAAGTTTTTCATTTTTTTGTTGTCTTTGTTTAGATCTTTATCTAGGCTGTCTATTTTTTTGTTATCATATGTTTTACAAGGCATCATTGTTTATAGTAATAGGAATATGAATACATATATTTTTTGGTTTACAGGATTTAAGATGTTATTTTTTTATATATTTTTGTGGTTGTATCTAGGCAAG
>M01075:27:000000000-A4DAU:1:1102:10764:5406 1:N:0:43
AAAGTACACAGTTTGGGTTACACATTTGATTACCGGATGCGATGGAAGGACCAATACCTGTCTCTGCATTAATACATGCTGCCACGTTAGTTGCATGTGGAATAATATTAGGTAGTTTTGTATTTTGATGTTTTGAATTTTGATTTAGCTATTTTTATAGTATAATTTGTTGAGCAGTTGGAATAATAGTGTTAATGAGTCTATGTGTTTTTTATCGGTATATAGCATTTAGTACAATATGTCAAATAAGTTTTTCATTTTTTTGTTGTCTTTGTTTAGATCTTTATCTAGGCTGTCTATTTTTTTGTTATCATATGTTTTACAAGGCATCATTGTTTATAGTAATAGGAATATGAATACATATATTTTTTGGTTTACAGGATTTAAGATGTTATTTTTTTATATATTTTTGTGGTTGTATTTTAGCAAG
>M01075:27:000000000-A4DAU:1:1102:10743:5409 1:N:0:43
AAAGTACACAGTTTGGGTTACACATTTGATTACCGGATGCGATGGAAGGACCAATACCTGTCTCTGCATTAATACATGCTGCCACGTTAGTTGCATGTGGAATAATATTAGGTAGTTTTGTATTTTGATGTTTTGAATTTTGATTTAGCTATTTTTATAGTATAATTTGTTGAGCAGTTGGAATAATAGTGTTAATGAGTCTATGTGTTTTTTATCGGTATATAGCATTTAGTACAATATGTCAAATAAGTTTTTCATTTTTTTGTTGTCTTTGTTTAGATCTTTATCTAGGCTGTCTATTTTTTTGTTATCATATGTTTTACAAGGCATCATTGTTTATAGTAATAGGAATATGAATACATATATTTTTTGGTTTACAGGATTTAAGATGTTATTTTTTTATATATTTTTGTGGTTGTATTTTAGCAAG
>M01075:27:000000000-A4DAU:1:1102:15729:5420 1:N:0:43
AAAGTACACAGTTTGGGTTACACATTTGATTACCGGATGCGATGGAAGGACCAATACCTGTCTCTGCATTAATACATGCTGCCACGTTAGTTGTATGTGGAATAATATTAGGTAGTTTTGTATTTTGATGTTTTGAATTTTGATTTAGCCATTTTTATAGTATAATTTGTTGAGCAGTTGGAATAATAGTGTTAATGAGTCTATGTGTTTTTTATCGGTATATAGCACTTAGTACAATATGTCAAATAAGTTTTTCATTTTTTTGTTGTCTTTGTTTAGATCTTTATCTAGGCTGTCTATTTTTTTGTTATCATATGTTTTACAAGGCATCATTGTTTATAGTAATAGGAATATGAATACATATATTTTTTGGTTTACAGGATTTAAGATGTTATTTTTTTATATATTTTTGTGGTTGTATTTTAGCAAG
>M01075:27:000000000-A4DAU:1:1102:20974:5457 1:N:0:43
AAAGTACACAGTTTGGATTGCACATTTGATTACCGGATGCGATGGAAGGACCAATACCTGTCTCTGCATTAATACATGCTGCCACGTTAGTTGTATGTGGAATAATATTAGGTAGTTTTGTATTTTGATGTTTTGAATTTTGATTTAGCTATTTTTATAGTATAATTTGTTGAGCAGTTGGAATAATAGTGTTAATGAGTCTATGTGTTTTTTATCGGTATATAGCATTTAGTACAATATGTCAAATAGGTTTTTCATTTTTTTATTGTCTTTGTTTAGATCTTTATCTAGGCTGTCTATTTTTTTGTTATCATATGTTTTACAAGGCATCATTGTTTATAGTAATAGGAATATGAATACATATATTTTTTGGTTTACAGGATTTAAGATGTTATTTTTTTATATATTTTTGTGGTTGTATTTTAGCAAG
>M01075:27:000000000-A4DAU:1:1102:9936:5584 1:N:0:43
AAAGTACACAGTTTGGATTGCACATTTGATTACCGGATGCGATGGAAGGACCAATACCTGTCTCTGCATTAATACATGCTGCCACGTTAGTTGTATGTGGAATAATATTAGGTAGTTTTGTATTTTGATGTTTTGAATTTTGATTTAGCTATTTTTATAGTATAACTTGTTGAGCAGTCGGAATAATAGTGTTAATGAGTCTATGTGTTTTTTATCGGTATATAGCATTTAGTACAATATGTCAAATAAGTTTTTCATTTTTTTGTTGTCTTTGTTTAGATCTTTATCTAGGCTGTCTATTTTTTTGTTATCATATGTTTTACAAGGCATCATTGTTTATAGTAATAGGAATATGAATACATATATTTTTTGGTTTACAGGATTTAAGATGTTATTTTTTTATATATTTTTGTGGTTGTATTTTAGCAAG
>M01075:27:000000000-A4DAU:1:1102:12267:5644 1:N:0:43
AAAGTACACAGTTTGGATTGCACATTTGATTACCGGATGCGATGGATGGACCAATACCTGTCTCTGCATTAATACATGCTGCCACGTTAGTTGTATGTGGAATAATATTAGGTAGTTTTGTATTTTGATGTTTTGAATTTTGATTTAGCTATTTTTATAGTATAATTTGTTGAGCAGTTGGAATAATAGTGTTAATGAGTCTATGTGTTTTTTATCGGTATATAGCATTTAGTACAATATGTCAAATAAGTTTTTCATTTTTTTGTTGTCTTTGTTTAGATCTTTATCTAGGCTGTCTATTTTTTTGTTATCATATGTTTTACAAGGCATCATTGTTTATAGTAATAGGAATATGAATACATATATTTTTTGGTTTACAGGATTTAAGATGTTATTTTTTTATATATTTTTGTGGTTGTATTTTAGCAAG
>M01075:27:000000000-A4DAU:1:1102:13135:5682 1:N:0:43
AAAGTACACAGTTTGGATTACATATTTGATTACCGGATGCGATGGAAGGACCAATACCTGTCTCTGCATTAATACATGCTGCCACGTTAGTTGTATGTGGAATAATATTAGGTAGTTTTGTATTTTGATGTTTTGAATTTTGATTTAGCTATTTTTATAGTATAATTTGTTGAGCAGTTGGAATAATAGTGTTAATGAGTCTATGTGTTTTTTATCGGTATATAGCATTTAGTACAATATGTCAAATAAGTTTTTCATTTTTTTGTTGTCTTTGTTTAGATCTTTATCTAGGCTGTCTATTTTTTTGTTATCATATGTTTTACAAGGCATCATTGTTTATAGTAATAGGAATATGAATACATACATTTTTTGGTTTACAGGATTTAAGATGTTATTTTTTTATATATTTTTGTGGTTGTATTTTAGCAAG
>M01075:27:000000000-A4DAU:1:1102:13998:5695 1:N:0:43
AAAGTACACAGTTTGGGTTACACATTTGATTACCGGATGCGATGGAAGGACCAATACCTGTCTCTGCATTAATACATGCTGCCACGTTAGTTGTATGTGGAATAATATTAGGTAGTTTTGTATTTTGATGTTTTGAATTTTGATTTAGCTATTTTTATAGTATAATTTGTTGAGCAGTTGGAATAATAGTGTTAATGAGTCTATGTGTTTTTTATCGGTATATAGCATTTAGTACAATATGTCAAATAAGTTTTTCATTTTTTTGTTGTCTTTGTTTAGATCTTTATCTAGGCTGTCTATTTTTTTGTTATCATATGTTTTACAAGGCATCATTGTTTATAGTAATAGGAATATGAATACATATATTTTTTGGTTTACAGGATTTAAGATGTTATTTTTTTATATATTTTTGTGGTTGTATTTTAGCAAG
>M01075:27:000000000-A4DAU:1:1102:14867:5745 1:N:0:43
AAAGTACACAGTTTGGATTGCACATTTGATTACCGGATGCGATGGAAGGACCAATACCTGTCTCTGCATTAATACATGCTGCCACGTTAGTTGTATGTGGAATAATATTAGGTAGTTTTGTATTTTGATGTTTTGAATTTTGATTTAGCTATTTTTATAGTATAATTTGTTGAGCAGTTGGAATAATAGTGTTAATGAGTCTATGTGTTTTTTATCGGTATATAGCATTTAGTACAATATGTCAAATAAGTTTTTCATTTTTTTGTTGTCTTTGTTTAGATCTTTATCTAGGCTGTCTATTTTTTTGTTATCATATGTTTTACAAGGCATCATTGTTTATAGTAATAGGAATATGAATACATATATTTTTTGGTTTACAGGATTTAAGATGTTATTTTTTTATATATTTTTGTGGTTGTATCTTAGCAAG
>M01075:27:000000000-A4DAU:1:1102:20526:5801 1:N:0:43
AGAGTACACAGCTTGGATTGCACATTTGATTACCGGATGCGATGGAAGGACCAATACCTGTCTCTGCATTAATACATGCTGCCACGTTAGTCGTATGTGGAATAATATTAGGTAGTTTTGTATTTTGATGTTTTGAATTTTGATTTAGCTATTTTTATAGTATAATTTGTTGAGCAGTTGGAATAATAGTGTTAATGAGTCTATGTGTTTTTTATCGGTATATAGCATTTAGTACAATATGTCAAATAAGTTTTTCATTTTTTTGTTGTCTTTGTTTAGATCTTTATCTAGGCTGTCTATTTTTTTGTTATCATATGTTTTACAAGGCATCATTGTTTATAGTAATAGGAATATGAATACATATATTTTTTGGTTTACAGGATTTAAGATGTTATTTTTTTATATATTTTTGTGGTTGTATCTTAGCAAG
>M01075:27:000000000-A4DAU:1:1102:17027:5963 1:N:0:43
AGAGTACACAGTTTGGATTACACATTTGATTACCGGATGCGATGGAAGGACCAATACCTGTCTCTGCATTAATACATGCTGCCACGTTAGTTGTATGTGGAATAATATTAGGTAGTTTTGTATTTTGATGTTTTGAATTTTGATTTAGCTATTTTTATAGTATAATTTGTTGAGCAGTTAGAATAATAGTGTTAATGAGTCTATGTGTTTTTTATCGGTATATAGCATTTAGTACAATATGTCAAATAAGTTTTTCATTTTTTTGTTGTCTTTGTTTAGATCTTTATCTAGGCTGTCTATTTTTTTGTTATCATATGTTTTACAAGGCATCATTGTTTATAGTAATAGGAATATGAATACATATATTTTTTGGTTTACAGGATTTAAGATGTTATTTTTTTATATATTTTTGTGGTTGTATTTTAGCAAG
>M01075:27:000000000-A4DAU:1:1102:8476:6015 1:N:0:43
AAAGTACACAGTTTGGATTGCACATTTGATTACCGGATGCGATGGAAGGACCAATACCTGTCTCTGCATTAATACATGCTGCCACGTTAGTTGTATGTGGAATAATATTAGGTAGTTTTGTATTTTGATGTTTTGAATTTTGATTTAGCTATTTTTATAGTATAATTTGTTGAGCAGTTGGAATAATAGTGTTAATGAGTCTATGTGTTTTTTATCGGTATATAGCATTTAGTACAATATGTCAAATAAGTTTTTCATTTTTTTGTTGTCTTTGTTTAGATCTTTATCTAGGCTGTCTATTTTTTTGTTATCATATGTTTTACAAGGCATCATTGTTTATAGTAATAGGAATATGAATACATATATTTTTTGGTTTACAGGATTTAAGATGTTATTTTTTTATATATTTTTGTGGTTGTATTTTAGCAAG
>M01075:27:000000000-A4DAU:1:1102:19704:6111 1:N:0:43
AAAGTACACAGTTTGGATTACACATTTGATTACCGGATGCGATGGAAGGACCAATACCTGTCTCTGCATTAATACATGCTGCCACGTTAGTTGTATGTGGAATAATATTAGGTAGTTTTGTATTTTGATGTTTTGAGTTTTGATTTAGCTATTTTTATAGTATAATTTGTTGAGCAGTTGGAATAATAGTGTTAATGAGTCTATGTGTTTTTTATCGGTATATAGCATTTAGTACAATATGTCAAATAAGTTTTTCATTTTTTTGTTGTCTTTGTTTAGATCTTTATCTAGGCTGTCTATTTTTTTGTTATCATATGTTTTACAAGGCATCATTGTTTATAGTAATAGGAATATGAATACATATATTTTTTGGTCTACAGGATTTAAGATGTTATTTTTTTATATATTTTTGTGGTTGTATTTTGGCAAG
>M01075:27:000000000-A4DAU:1:1102:16378:6125 1:N:0:43
AGAGTACACAGTTTGGGTTACACATTTGATTACCGGATGCGATGGAAGGACCAATACCTGTCTCTGCATTAATACATGCTGCCACGTTAGTTGTATGTGGAATAATATTAGGTAGTTTTGTATTTTGATGTTTTGAATTTTGATTTAGCTATTTTTATAGTATAATTTGTTGAGCAGTTGGAATAATAGTGTTAATGAGTCTATGTGTTTTTTATCGGTATATAGCATTTAGTACAATATGTCAAATAAGTTTTTCATTTTTTTGTTGTCTTTGTTTAGATCTTTATCTAGGCTGTCTATTTTTTTGTTATCATATGTTTTACAAGGCATCATTGTTTATAGTAATAGGAATATGAATACATATATTTTTTGGTTTACAGGATTTAAGATGTTATTTTTTTATATATTTTTGTGGTTGTATTTTAGCAAG
>M01075:27:000000000-A4DAU:1:1102:16379:6143 1:N:0:43
AGAGTACACAGTTTGGGTTACACATTTGATTACCGGATGCGATGGAAGGACCAATACCTGTCTCTGCATTAATACATGCTGCCACGTTAGTTGTATGTGGAATAATATTAGGTAGTTTTGTATTTTGATGTTTTGAATTTTGATTTAGCTATTTTTATAGTATAATTTGTTGAGCAGTTGGAATAATAGTGTTAATGAGTCTATGTGTTTTTTATCGGTATATAGCATTTAGTACAATATGTCAAATAAGTTTTTCATTTTTTTGTTGTCTTTGTTTAGATCTTTATCTAGGCTGTCTATTTTTTTGTTATCATATGTTTTACAAGGCATCATTGTTTATAGTAATAGGAATATGAATACATATATTTTTTGGTTTACAGGATTTAAGATGTTATTTTTTTATATATTTTTGTGGTTGTATTTTAGCAAG
>M01075:27:000000000-A4DAU:1:1102:14105:6161 1:N:0:43
AAAGTACACAGTTTGGACTGCACATTTGATTACCGGATGCGATGGAAGGACCAATACCTGTCTCTGCATTAATACATGCTGCCACGTTAGTTGTATGTGGAATAATATTAGGTAGTTTTGTATTTTGATGTTTTGAATTTTGATTTAGCTATTTTTATAGTATAATTTGTTGAGCAGTTGGAATAATAGTGTTAATGAGTCTATGTGTTTTTTATCGGTATATAGCATTTAGTACAATATGTCAAATAAGTTTTTCATTTTTTTGTTGTCTTTGTTTAGATCTTTATCTAGGCTGTCTATTTTTTTGTTATCATATGTTTTACAAGGCATCATTGTTTATAGTAATAGGAATATGAATACATATATTTTTTGGTTTACAGGATTTAAGATGTTATTTTTTTATATATTTTTGTGGTTGTATTTTAGCAAG
>M01075:27:000000000-A4DAU:1:1102:7828:6189 1:N:0:43
AAAGTACACAGTTTGGATTACATATTTGATTACCGGATGCGATGGAAGGACCAATACCTGTCTCTGCATTAATACATGCTGCCACGTTAGTTGTATGTGGAATAATATTAGGTAGTTTTGTATTTTGATGTTTTGAATTTTGATTTAGCTATTTTTATAGTATAATTTGTTGAGCAGTTGGAATAATAGTGTTAATGAGTCTATGTGTTTTTTATCGGTATATAGCATTTAGTACAATATGTCAAATAAGTTTTTCATTTTTTTGTTGTCTTTGTTTAGATCTTTATCTAGGCTGTCTATTTTTTTGTTATCATATGTTTTACAAGGCATCATTGTTTATAGTAATAGGAATATGAATACATATATTTTTTGGTTTACAGGATTTAAGATGTTATTTTTTTATATATTTTTGTGGTTGTATCTTGGCAAG
>M01075:27:000000000-A4DAU:1:1102:7848:6189 1:N:0:43
AAAGTACACAGTTTGGATTACATATTTGATTACCGGATGCGATGGAAGGACCAATACCTGTCTCTGCATTAATACATGCTGCCACGTTAGTTGTATGTGGAATAATATTAGGTAGTTTTGTATTTTGATGTTTTGAATTTTGATTTAGCTATTTTTATAGTATAATTTGTTGAGCAGTTGGAATAATAGTGTTAATGAGTCTATGTGTTTTTTATCGGTATATAGCATTTAGTACAATATGTCAAATAAGTTTTTCATTTTTTTGTTGTCTTTGTTTAGATCTTTATCTAGGCTGTCTATTTTTTTGTTATCATATGTTTTACAAGGCATCATTGTTTATAGTAATAGGAATATGAATACATATATTTTTTGGTTTACAGGATTTAAGATGTTATTTTTTTATATATTTTTGTGGTTGTATCTTGGCAAG
>M01075:27:000000000-A4DAU:1:1102:5789:6295 1:N:0:43
AAAGTACACAGTTTGGATTACACATTTGATTACCGGATGCGATGGAAGGACCAATACCTGTCTCTGCATTAATACATGCTGCCACGTTAGTTGTATGTGGAATAATATTAGGTAGTTTTGTATTTTGATGTTTTGAATTTTGATTTAGCTATTTTTATAGTATAATTTGTTGAGCAGTTGGAATAATAGTGTTAATGAGTCTATGTGTTTTTTATCGGTATATAGCATTTAGTACAATATGTCAAATAAGTTTTTCATTTTTTTGTTGTCTTTGTTTAGATCTTTATCTAGGCTGTCTATTTTTTTGTTATCATATGTTTTACAAGGCATCATTGTTTATAGTAATAGGAATATGAATACATATATTTTTTGGTTTACAGGATTTAAGATGTTATTTTTTTATATATCTTTGTGGTTGTATTTTAGCAAG
>M01075:27:000000000-A4DAU:1:1102:15565:6319 1:N:0:43
AGAGTACACAGTTTGGATTACACATTTGATTACCGGATGCGACGGAAGGACCAATACCTGTCTCTGCATTAATACATGCTGCCACGTTAGTTGTATGTGGAATAATATTAGGTAGTTTTGTATTTTGATGCTTTGAATTTTGATTTAGCTATTTTTATAGTATAATTTGTTGAGCAGTTGGAATAATAGTGTTAATGAGTCTATGTGTTTTTTATCGGTATATAGCATTTAGTACAATATGTCAAATAAGTTTTTCATTTTTTTGTTGTCTTTGTTTAGATCTTTATCTAGGCTGTCTATTTTTTTGTTATCATATGTTTTACAAGGCATCATTGTTTATAGTAATAGGAATATGAATACATATATTTTTTGGTTTACAGGATTTAAGATGTTATTTTTTTATATATTTTTGTGGTTGTATTTTGGCAAG
>M01075:27:000000000-A4DAU:1:1102:15310:6390 1:N:0:43
AGAGTACACAGTTTGGGTTGCACATTTGATTACCGGATGCGATGGAAGGACCAATACCTGTCTCTGCATTAATACATGCTGCCACGTTAGTTGTATGTGGAATAATATTAGGTAGTCTTGTATTTTGATGTTTTGAATTTTGATTTAGCTATTTTTATAGTATAATTTGTTGAGCAGTTGGAATAATAGTGTTAATGAGTCTATGTGTTTTTTATCGGTATATAGCATTTAGTACAATATGTCAAATAAGTTTTTCATTTTTTTGTTGTCTTTGTTTAGATCTTTATCTAGGCTGTCTATTTTTTTGTTATCATATGTTTTACAAGGCATCATTGTTTATAGTAATAGGAATATGAATACATATATTTTTTGGTTTACAGGATTTAAGATGTTATTTTTTTATATATTTTTGTGGTTGTATTTTAGCAAG
>M01075:27:000000000-A4DAU:1:1102:25435:6399 1:N:0:43
AGAGTACACAGTTTGGATTACACATTTGATTACCGGATGCGATGGAAGGGCCAATACCTGTCTCTGCATTAATACATGCTGCCACGTTAGTTGTATGTGGAATAATATTAGGTAGTTTTGTATTTTGATGTTTTGAATTTTGATTTAGCTATTTTTATAGTATAATTTGTTGAGCAGTTGGAATAATAGTGTTAATGAGTCTATGTGTTTTTTATCGGTATATAGCATTTAGTACAATATGTCAAATAAGTTTTTCATTTTTTTGTTGTCTTTGTTTAGATCTTTATCTAGGCTGTCTATTTTTTTGTTATCATATGTTTTACAAGGCATCATTGTTTATAGTAATAGGAATATGAATACATATATTTTTTGGTTTACAGGATTTAAGATGTTATTTTTTTATATATTTTTGTGGTTGTATTTTAGCAAG
>M01075:27:000000000-A4DAU:1:1102:21818:6402 1:N:0:43
AAAGTACACAGTTTGGATTACATATTTGATTACCGGATGCGATGGAAGGACCAATACCTGTCTCTGCATTAATACATGCTGCCACGTTAGTTGTATGTGGAATAATATTAGGTAGTTTTGTATTTTGATGTTTTGAATTTTGATTTAGCTATTTTTATAGTATAATTTGTTGAGCAGTTGGAATAATAGTGTTAATGAGTCTATGTGTTTTTTATCGGTATATAGCATTTAGTACAATATGTCAAATAAGTTTTTCATTTTTTTGTTGTCTTTGTTTAGATCTTTATCTAGGCTGTCTATTTTTTTGTTATCATATGTTTTACAAGGCATCATTGTTTATAGTAATAGGAATATGAATACATATATTTTTTGGTTTACAGGATTTAAGATGTTATTTTTTTATATATTTTTGTGGTTGTATTTTAGCAAG
>M01075:27:000000000-A4DAU:1:1102:15295:6403 1:N:0:43
AGAGTACACAGTTTGGGTTGCACATTTGATTACCGGATGCGATGGAAGGACCAATACCTGTCTCTGCATTAATACATGCTGCCACGTTAGTTGTATGTGGAATAATATTAGGTAGTTTTGTATTTTGATGTTTTGAATTTTGATTTAGCTATTTTTATAGTATAATTTGTTGAGCAGTTGGAATAATAGTGTTAATGAGTCTATGTGTTTTTTATCGGTATATAGCATTTAGTACAATATGTCAAATAAGTTTTTCATTTTTTTGTTGTCTTTGTTTAGATCTTTATCTAGGCTGTCTATTTTTTTGTTATCATATGTTTTACAAGGCATCATTGTTTATAGTAATAGGAATATGAATACATATATTTTTTGGTTTACAGGATTTAAGATGTTATTTTTTTATATATTTTTGTGGTTGTATTTTAGCAAG
>M01075:27:000000000-A4DAU:1:1102:25495:6480 1:N:0:43
AGAGTACACAGTTTGGATTACACATTTGATTACCGGATGCGATGGAAGGACCAATACCTGTCTCTGCATTAATACATGCTGCCACGTTAGTTGTATGTGGAATAATATTAGGTAGTTTTGTATTTTGATGTTTTGAATTTTGATTTAGCTATTTTTATAGTATAATTTGTTGAGCAGTTGGAATAATAGTGTTAATGAGTCTATGTGTTTTTTATCGGTATATAGCATTTAGTACAATATGTCAAATAAGTTTTTCATTTTTTTGTTGTCTTTGTTTAGATCTTTATCTAGGCTGTCTATTTTTTTGTTATCATATGTTTTACAAGGCATCATTGTTTATAGTAATAGGAATATGAATACATATATTTTTTGGTTTACAGGATTTAAGATGTTATTTTTTTATATATTTTTGTGGTTGTATTTTAGCAAG
>M01075:27:000000000-A4DAU:1:1102:19712:6498 1:N:0:43
AAAGTACACAGTTTGGATTACACATTTGATTACCGGATGCGATGGAAGGACCAATACCTGTCTCTGCATTAATACATGCTGCCACGTTAGTTGTATGTGGAATAATATTAGGTAGTTTTGTATTTTGATGTTTTGAATTTTGATTTAGCTATTTTTATAGTATAATTTGTTGAGCAGTTGGAATAATAGTGTTAATGAGTCTATGTGTTTTTTATCGGTATATAGCATTTAGTACAATATGTCAAATAAGTTTTTCATTTTTTTGTTGTCTTTGTTTAGATCTTTATCTAGGCTGTCTATTTTTTTGTTATCATATGTTTTACAAGGCATCATTGTTTATAGTAATAGGAATATGAATACATATATTTTTTGGTTTACAGGATTTAAGATGTTATTTTTTTATATATTTTTGTGGTTGTATTTTGGCAAG
>M01075:27:000000000-A4DAU:1:1102:7508:6545 1:N:0:43
AAAGTACACAGTTTGGATTACACATTTGATTGCCGGATGCGATGGAAGGACCAATACCTGTCTCTGCATTAATACATGCTGCCACGTTAGTTGTATGTGGAATAATATTAGGTAGTTTTGTATTTTGATGTTTTGAATTTTGATTTAGCTATTTTTATAGTATAATTTGTTGAGCAGTTGGAATAATAGTGTTAATGAGTCTATGTGTTTTTTATACGGTATATAGCATTTAGTACAATATGTCAAATAAGTTTTTCATTTTTTGTTGTCTTTGTTTAGATCTTTATCTAGGCTGTCTATTTTTTTGTTATCATATGTTTTACAAGGCATCATTGTTTATAGTAATAGGAATATGAATACATATATTTTTTGGTTTACAGGATTTAAGATGTTATTTTTTTATATATTTTTGTGGTTGTATTTTAGCAAG
>M01075:27:000000000-A4DAU:1:1102:20971:6562 1:N:0:43
AAAGTACACAGTTTGGATTACACATTTGATTACCGGATGCGATGGAAGGACCAATACCTGTCTCTGCATTAATACATGCTGCCACGTTAGTTGTATGTGGAATAATATTAGGTAGTTTTGTATTTTGATGTTTTGAATTTTGATTTAGCTATTTTTATAGTATAATTTGTTGAGCAGTTGGAATAATAGTGTTAATGAGTCTATGTGTTTTTTATCGGTATATAGCATTTAGTACAATATGTCAAATAAGTTTTTCATTTTTTTGTTGTCTTTGTTTAGATCTTTATCTAGGCTGTCTATTTTTTTGTTATCATATGTTTTACAAGGCATCATTGTTTATAGTAATAGGAATATGAATACATATATTTTTTGGTTTACAGGATTTAAGATGTTATTTTTTTATATATTTTTGTGGTTGTATCTTAGCAAG
>M01075:27:000000000-A4DAU:1:1102:22739:6625 1:N:0:43
AAAGTACACAGCTTGGATTACACATTTGATTACCGGATGCGATGGAAGGACCAATACCTGTCTCTGCATTAACACATGCTGCCACGTTAGTTGTATGTGGAATAATATTAGGTAGTTTTGTATTTTGATGTTTTGAATTTTGATTTAGCTATTTTTATAGTATAATTTGTTGAGCAGTTGGAATAATAGTGTTAATGAGTCTATGTGTTTTTTATCGGTATATAGCATTTAGTACAATATGTTAAATAAGTTTTTCATTTTTTTGTTGTCTTTGTTTAGATCTTTATCTAGGCTGTCTATTTTTTCGTTATCATATGTTTTACAAGGCATCATTGTTTATAGTAATAGGAATATGAATACATATATTTTTTGGTTTACAGGATTTAAGATGTTATTTTTTTATATATTTTTGTGGTTGTATCTTAGCAAG
>M01075:27:000000000-A4DAU:1:1102:9514:6675 1:N:0:43
AAAGTACACAGTTTGGGTTACACATTTGATTACCGGATGCGATGGAAGGACCAATACCTGTCTCTGCATTAATACATGCTGCCACGTTAGTTGTATGTGGAATAATATTAGGTAGTTTTGTATTTTGATGTTTTGAATTTTGATTTAGCTATTTTTATAGTATAATTTGTTGAGCAGTTGGAATAATAGTGTTAATGAGTCTATGTGTTTTTTATCGGTATATAGCATTTAGTACAATATGTCGAATAAGTTTTTCATTTTTTTGTTGTCTTTGTTTAGATCTTTATCTAGGCTGTCTATTTTTTTGTTATCATATGTTTTACAAGGCATCATTGTTTATAGTAATAGGAATATGAATACATATATTTTTTGGTTTACAGGATTTAAGATGTTATTTTTTTATATATTTTTGTGGTTGTATTTTAGCAAG
>M01075:27:000000000-A4DAU:1:1102:13226:6720 1:N:0:43
AGAGCACACAGTTTGGGTTACACATTTGATTACCGGATGCGATGGAAGGACCAATACCTGTCTCTGCATTAATACATGCTGCCACGTTAGTTGTATGTGGAATAATATTAGGTAGTTTTGTATTTTGATGTTTTGAATTTTGATTTAGCTATTTTTATAGTATAATTTGTTGAGCAGTTGGAATAATAGTGTTAATGAGTCTATGTGTTTTTTATCGGCATATAGCATTTAGTACAATATGTCAAATAAGTTTTTCATTTTTTTGTTGTCTTTGTTTAGATCTTTATCTAGGCTGTCTATTTTTTTGTTATCATATGTTTTACAAGGCATCATTGTTTATAGTAATAGGAATATGAATACATATATTTTTTGGTTTACAGGATTTAAGATGTTATTTTTTTATATATTTTTGTGGTTGTATTTTAGCAAG
>M01075:27:000000000-A4DAU:1:1102:20137:6760 1:N:0:43
AGAGTACACAGTTTGGGTTGCACATTTGATTACCGGATGCGATGGAAGGACCAATACCTGTCTCTGCATTAATACATGCTGCCACGTTAGTTGTATGTGGAATAATATTAGGTAGTTTTGTATTTTGATGTTTTGAATTTTGATTTAGCTATTTTTATAGTATAATTTGTTGAGCAGTTGGAATAATAGTGTTAATGAGTCTATGTGTTTTTTATCGGTATATAGCATTTAGTACAATATGTCAAATAAGTTTTTCATTTTTTTGTTGCCTTTGTTTAGATCTTTATCTAGGCTGTCTATTTTTTTGTTATCATATGTTTTACAAGGCATCATTGTTTATAGTAATAGGAATATGAATACATATATTTTTTGGTTTACAGGATTTAAGATGTTATTTTTTTATATATTTTTGTGGTTGTATCTTAGCAAG
>M01075:27:000000000-A4DAU:1:1102:13777:6767 1:N:0:43
AGAGTACACAGTTTGGATTGCACATTTGATTACCGGATGCGATGGAAGGACCAATACCTGTCTCTGCATTAATACATGCTGCCACGTTAGTTGTATGTGGAATAATATTAGGTAGTTTTGTATTTTGATGTTTTGAATTTTGATTTAGCTATTTTTATAGTATAATTTGTTGAGCAGTTGGAATAATAGTGTTAATGAGTCTATGTGTTTTTTATCGGTATATAGCATTTAGTACAATATGTCAAATAAGTTTTTCATTTTTTTGTTGTCTTTGTTTAGATCTTTATCTAGGCTGTCTATTTTTTTGTTATCATATGTTTTACAAGGCATCATTGTTTATAGTAATAGGAATATGAATACATATATTTTTTGGTTTACAGGATTTAAGATGTTATTTTTTTATATATTTTTGTGGTTGTATTTTAGCAAG
>M01075:27:000000000-A4DAU:1:1102:20140:6779 1:N:0:43
AGAGTACACAGTTTGGGTTGCACATTTGATTACCGGATGCGATGGAAGGACCAATACCTGTCTCTGCATTAATACATGCTGCCACGTTAGTTGTATGTGGAATAATATTAGGTAGTTTTGTATTTTGATGTTTTGAATTTTGATTTAGCTATTTTTATAGTATAATTTGTTGAGCAGTTGGAATAATAGTGTTAATGAGTCTATGTGTTTTTTATCGGTATATAGCATTTAGTACAATATGTCAAATAAGTTTTTCATTTTTTTGTTGCCTTTGTTTAGATCTTTATCTAGGCTGTCTATTTTTTTGTTATCATATGTTTTACAAGGCATCATTGTTTATAGTAATAGGAATATGAATACATATATTTTTTGGTTTACAGGATTTAAGATGTTATTTTTTTATATATTTTTGTGGTTGTATCTTAGCAAG
>M01075:27:000000000-A4DAU:1:1102:7308:6810 1:N:0:43
AAAGTACACAGTTTGGGTTACACATTTGATTACCGGATGCGATGGAAGGACCAATACCTGTCTCTGCATTAATACATGCTGCCACGTTAGTTGTATGTGGAATAATATTAGGTAGTTTTGTATTTTGATGTTTTGAATTTTGATTTAGCTATTTTTATAGTATAATTTGTTGAGCAGTTGGGATAATAGTGTTAATGAGTCTATGTGTTTTTTATCGGTATATAGCATTTAGTACAATATGTCAAATAAGTTTTTCATTTTTTTGTTGTCTTTGTTTAGATCTTTATCTAGGCTGTCTATTTTTTTGTTATCATATGTTTTACAAGGCATCATTGTTTATAGTAATAGGAATATGAATACATATATTTTTTGGTTTACAGGATTTAAGATGTTATTTTTTTATATATTTTTGTGGTTGTATTTTAGCAAG
>M01075:27:000000000-A4DAU:1:1102:13455:6840 1:N:0:43
AAAGTACACAGTTTGGGTTACACATTTGATTACCGGATGCGATGGAAGGACCAATACCTGTCTCTGCATTAGTACATGCTGCCACGTTAGTTGTATGTGGAATAATATTAGGTAGTTTTGTATTTTGATGTTTTGAATTTTGATTTAGCTATTTTTATAGTATAATTTGTTGAGCAGTTGGAATAATAGTGTTAATGAGTCTATGTGTTTTTTATCGGTATATAGCATTTAGTACAATATGTCAAATAAGTTTTTCATTTTTTTGTTGTCTTTGTTTAGATCTTTATCTAGGCTGTCTATTTTTTTGTTATCATATGTTTTACAAGGCATCATTGTTTATAGTAATAGGAATATGAATACATATATTTTTTGGTTTACAGGATTTAAGATGTTATCTTTTTATATATTTTTGTGGTTGTATTTTAGCAAG
>M01075:27:000000000-A4DAU:1:1102:21540:6923 1:N:0:43
AAAGTACACAGTTTGGGTTACACATTTGATTACCGGATGCGATGGAAGGACCAATACCTGTCTCTGCATTAATACATGCTGCCACGTTAGTTGTATGTGGAATAATATTAGGTAGTTTTGTATTTTGATGTTTTGAATTTTGATTTAGCTATTTTTATAGTATAATTTGTTGAGCAGTTGGAATAATAGTGTTAATGAGTCTATGTGTTTTTTATCGGTATATAGCATTTAGTACAATATGTCAAATAAGTTTTTCATTTTTTTGTTGTCTTTGTTTAGATCTTTATCTAGGCTGTCTATTTTTTTGTTATCATATGTTTTACAAGGCATCATTGTTTATAGTAATAGGAATATGAATACATATATTTTTTGGTTTACAGGATTTAAGATGTTATTTTTTTATATATTTTTGTGGTTGTATTTTAGCAAG
>M01075:27:000000000-A4DAU:1:1102:14250:6925 1:N:0:43
AAAGTACACAGTTTGGATTACACATTTGATTACCGGATGCGATGGAAGGACCAATACCTGTCTCTGCATTAATACATGCTGCCACGTTAGTTGTATGTGGAATAATATTAGGTAGTTTTGTATTTTGATGTTTTGAATTTTGATTTAGCTATTTTTATAGTATAATTTGTTGAGCAGTTGGAATAATAGTGTTAATGAGTCTATGTGTTTTTTATCGGTATATAGCATTTAGTACAATATGTCAAATAAGTTTTTCATTTTTTTGTTGTCCTTGTTTAGATCTTTATCTAGGCTGTCTATTTTTTTGTTACCATATGTTTTACAAGGCATCATTGTTTATAGTAATAGGAATATGAATACATATATTTTTTGGTTTACAGGATTTAAGATGTTATTTTTTTATATATTTTTGTGGTTGTATCTTAGCAAG
>M01075:27:000000000-A4DAU:1:1102:19605:6999 1:N:0:43
AAAGTACACAGTTTGGACTACACATTTGATTACCGGATGCGATGGAAGGACCAATACCTGTCTCTGCATTAATACATGCTGCCACGTTAGTTGTATGTGGAATAATATTAGGTAGTTTTGTATTTTGATGTTTTGAATTTTGATTTAGCTATTTTTATAGTATAATTTGTTGAGCAGTTGGAATAATAGTGTTAATGAGTCTATGTGTTTTTTATCGGTATATAGCATTTAGTACAATATGTCAAATAAGTTTTTCATTTTTTTGTTGTCTTTGTTTAGATCTTTATCTAGGCTGTCTATTTTTTTGTTATCATATGTTTTACAAGGCATCATTGTTTATAGTAATAGGAATATGAATACATATATTTTTTGGTTTACAGGATTTAAGATGTTATTTTTTTATATATTTTTGTGGTTGTATTTTAGCAAG
>M01075:27:000000000-A4DAU:1:1102:23490:7022 1:N:0:43
AGAGTACACAGTTTGGATTGCACATTTGATTACCGGATGCGATGGAAGGACCAATACCTGTCTCTGCATTAATACATGCTGCCACGTTAGTTGTATGTGGAATAATATTAGGTAGTTTTGTATTTTGATGTTTTGAATTTTGATTTAGCTATTTTTATAGTATAATTTGTTGAGCAGTTGGAATAATAGTGTTAATGAGTCTATGTGTTTTTTATCGGTATATAGCATTTAGTACAATATGTCAAATAAGTTTTTCATTTTTTTGTTGTCTTTGTTTAGATCTTTATCTAGGCTGTCTATTTTTTTGTTATCATATGTTTTACAAGGCATCATTGTTTATAGTAATAGGAATATGAATACATATATTTTTTGGTTTACAGGATTTAAGATGTTATTTTTTTATATATTTTTGTGGTTGTATTTTAGCAAG
>M01075:27:000000000-A4DAU:1:1102:19734:7082 1:N:0:43
AAAGTACACAGTTTGGATTACACATTTGATTACCGGATGCGATGGAAGGACCAATACCTGTCTCTGCATTAATACATGCTGCCACGTTAGTTGTATGTGGAATAATATTAGGTAGTTTTGTATTTTGATGTTTTGAATTTTGATTTAGCTATTTTTATAGTATAATTTGTTGAGCAGTTGGAATAATAGTGTTAATGAGTCTATGTGTTTTTTATCGGTATATAGCATTTAGTACAATATGTCAAATAAGTTTTTCATTTTTTTGTTGTCTTTGTTTAGATCTTTATCTAGGCTGTCTATTTTTTTGTTATCATATGTTTTACAAGGCATCATTGTTTATAGTAATAGGAATATGAATACATATATTTTTTGGTTTACAGGATTTAAGATGTTATTTTTTTATATATTTTTGTGGTTGTATTTTAGCAAG
>M01075:27:000000000-A4DAU:1:1102:15617:7168 1:N:0:43
AGAGTACACAGTTTGGATTACACATTTGATTACCGGATGCGATGGAAGGACCAATACCTGTCTCTGCATTAATACATGCTGCCACGTTAGTTGTATGTGGAATAATATTAGGTAGTTTTGTATTTTGATGTTTTGAATTTTGATTTAGCTATTTTTATAGTATAATTTGTTGAGCAGTTGGAATAATAGTGTTAATGAGTCTATGTGTTTTTTATCGGTATATAGCATTTAGTACAATATGTCAAATAAGTTTTTCATTTTTTTGTTGTCTTTGTTTAGATCTTTATCTAGGCTGTCTATTTTTTTGTTATCATATGTTTTACAAGGCATCATTGTTTATAGTAATAGGAATATGAATACATATATTTTTTGGTTTACAGGATTTAAGATGTTATTTTTTTATATATTTTTGTGGTTGTATTTTAGCAAG
>M01075:27:000000000-A4DAU:1:1102:22819:7189 1:N:0:43
AAAGTACACAGTTTGGATTACATATTTGATTACCGGATGCGATGGAAGGACCAATACCTGTCTCTGCATTAATACATGCTGCCACGTTAGTTGTATGTGGAATAATATTAGGTAGTTTTGTATTTTGATGTTTTGAATTTTGATTTAGCTATTTTTATAGTATAATTTGTTGAGCAGTTGGAATAATAGTGTTAATGAGTCTATGTGTTTTTTATCGGTATATAGCATTTAGTACAATATGTCAAATAAGTTTTTCATTTTTTTGTTGTCTTTGTTTAGATCTTTATCTAGGCTGTCTATTTTTTTGTTATCATATGTTTTACAAGGCATCATTGTTTATAGTAATAGGAATATGAATACATATATTTTTTGGTTTACAGGATTTAAGATGTTATTTTTTTATATATTTTTGTGGTTGTATTTTAGCAAG
>M01075:27:000000000-A4DAU:1:1102:18501:7231 1:N:0:43
AAAGTACACAGTTTGGATTACACATTTGATTACCGGATGCGATGGAAGGACCAATACCTGTCTCTGCATTAATACATGCTGCCACGTTAGTTGTATGTGGAATAATATTAGGTAGTTTTGTATTTTGATGTTTTGAATTTTGATTTAGCTATTTTTATAGTATAATTTGTTGAGCAGTTGGAATAATAGTGTTAATGAGTCTATGTGTTTTTTATCGGTATATAGCATTTAGTACAATATGTCAAATAAGTTTTTCATTTTTTTGTTGTCTTTGTTTAGATCTTTATCTAGGCTGTCTATTTTTTTGTTATCATATGTTTTACAAGGCATCATTGTTTATAGTAATAGGAATATGAATACATATATTTTTTGGTTTACAGGATTTAAGATGTTATTTTTTTATATATTTTTGTGGTTGTATTTTAGCAAG
>M01075:27:000000000-A4DAU:1:1102:20100:7238 1:N:0:43
AAAGTACACAGTTTGGATTGCACATTTGATTACCGGATGCGATGGAAGGACCAATACCTGTCTCTGCATTAATACATGCTGCCACATTAGTTGTATGTGGAATAATATTAGGTAGTTTTGTATTTTGATGTTTTGAATTTTGATTTAGCTATTTTTATAGTATAATTTGTTGAGCAGTTGGAATAATAGTGTTAATGAGTCTATGTGTTTTTTATCGGTATATAGCATTTAGTACAATATGTCAAATAAGTTTTTCATTTTTTTGTTGTCTTTGTTTAGATCTTTATCTAGGCTGTCTATTTTTTTGTTATCATATGTTTTACAAGGCATCATTGTTTATAGTAATAGGAATATGAATACATATATTTTTTGGTTTACAGGATTTAAGATGTTATTTTTTTATATATTTTTGTGGTTGTATTTTGGCAAG
>M01075:27:000000000-A4DAU:1:1102:9733:7249 1:N:0:43
AAAGTACACAGTTTGGATTACATATTTGATTACCGGATGCGATGGAAGGACCAATACCTGTCTCTGCATTAATACATGCTGCCACGTTAGTTGTATGTGGAATAATATTAGGTAGTTTTGTATTTTGATGTTTTGAATTTTGATTTAGCTATTTTTATAGTATAATTTGTTGAGCAGTTGGAATAATAGTGTTAATGAGTCTATGTGTTTTTTATCGGTATATAGCATTTAGTACAATATGTCAAATAAGTTTTTCATTTTTTTGTTGTCTTTGTTTAGATCTTTATCTAGGCTGTCTATTTTTTTGTTATCATATGTTTTACAAGGCATCATTGTTTATAGTAATAGGAATATGAATACATATATTTTTTGGTTTACAGGATTTAAGATGTTATTTTTTTATATATTTTTGTGGTTGTATTTTAGCAAG
>M01075:27:000000000-A4DAU:1:1102:17522:7250 1:N:0:43
AGAGTACACAGTTTGGGTTACACATTTGATTACCGGATGCGATGGAAGGACCAATACCTGTCTCTGCATTAATACATGCTGCCACGTTAGTTGTATGTGGAATAATATTAGGTAGTTTTGTATTTTGATGTTTTGAATTTTGATTTAGCTATTTTTATAGTATAATTTGTTGAGCAGTTGGAATAATAGTGTTAATGAGTCTATGTGTTTTTTATCGGTATATAGCATTTAGTACAATATGTCAGATAAGTTTTTCATTTTTTTGTTGTCTTTGTTTAGATCTTTATCTAGGCTGTCTATTTTTTTGTTATCATATGTTTTACAAGGCATCATTGTTTATAGTAATAGGAATATGAATACATATATTTTTTGGTTTACAGGATTTAAGATGTTATTTTTTTATATATTTTTGTGGTTGTATTTTAGCAAG
>M01075:27:000000000-A4DAU:1:1102:12767:7272 1:N:0:43
AGAGTACACAGTTTGGACTACACATTTGATTACCGGATGCGATGGAAGGACCAATACCTGTCTCTGCATTAATACATGCTGCCACGTTAGTTGTATGTGGAATAATATTAGGTAGTTTTGTATTTTGATGTTTTGAATTTTGATTTAGCTATTTTTATAGTATAATTTGTTGAGCAGTTGGAATAATAGTGTTAATGAGTCTATGTGTTTTTTATCGGTATATAGCATTTAGTACAATATGTCAAATAAGTTTTTCATTTTTTTGTTGTCTTTGTTTAGATCTTTATCTAGGCTGTCTATTTTTTTGTTATCATATGTTTTACAAGGCATCATTGTTTATAGTAATAGGAATATGAATACATATATTTTTTGGTTTACAGGATTTAAGATGTTATTTTTTTATATATTTTTGTGGTTGTATCTTAGCAAG
>M01075:27:000000000-A4DAU:1:1102:15547:7307 1:N:0:43
AAAGTACACAGTTTGGATTACACATTTGATTACCGGATGCGATGGAAGGACCAATACCTGTCTCTGCATTAATACATGCTGCCACGTTAGTTGTATGTGGAATAATATTAGGTAGTTTTGTATTTTGATGTTTTGAATTTTGATTTAGCTATTTTTATAGTATAATTTGTTGAGCAGTTGGAATAATAGTGTTAATGAGTCTATGTGTTTTTTATCGGTATATAGCATTTAGTACAATATGTCAAATAAGTTTTTCATTTTTTTGTTGTCTTTGTTTAGATCTTTATCTAGGCTGTCTATTTTTTTGTTATCATATGTTTTACAAGGCATCATTGTTTATAGTAATAGGAATATGAATACATATATTTTTTGGTTTACAGGATTTAAGATGTTATTTTTTTATATATTTTTGTGGTTGTATTTTAGCAAG
>M01075:27:000000000-A4DAU:1:1102:25582:7409 1:N:0:43
AAAGTACACAGTTTGGATCGCACATTTGATTACCGGATGCGATGGAAGGACCAATACCTGTCTCTGCATTAATACATGCTGCCACGTTAGTTGTATGTGGAATAATATTAGGTAGTTTTGTATTTTGATGTTTTGAATTTTGATTTAGCTATTTTTATAGTATAATTTGTTGAGCAGTTGGAATAATAGTGTTAATGAGTCTATGTGTTTTTTATCGGTATATAGCATTTAGTACAATATGTCAAATAAGTTTTTCATTTTTTTGTTGTCTTTGTTTAGATCTTTATCTAGGCTGTCTATTTTTTTGTTATCATATGTTTTACAAGGCATCATTGTTTATAGTAATAGGAATATGAATACATATATTTTTTGGTTTACAGGATTTAAGATGTTATTTTTTTATATATTTTTGTGGTTGTATCTTAGCAAG
>M01075:27:000000000-A4DAU:1:1102:19234:7505 1:N:0:43
AGAGTACACAGTTTGGACTGCATATTTGATTACCGGATGCGATGGAAGGACCAATACCTGTCTCTGCATTAATACATGCTGCCACGTTAGTTGTATGTGGAGTAATATTAGGTAGTTTTGTATTTTGATGTTTTGAATTTTGATTTAGCTATTTTTATAGTATAATTTGTTGAGCAGTTGGAATAATAGTGTTAATGAGTCTATGTGTTTTTTATCGGTATATAGCATTTAGTACAATATGTCAAATAAGTTTTTCATTTTTTTGTTGTCTTTGTTTAGATCTTTATCTAGGCTGTCTATTTTTTTGTTATCATATGTTTTACAAGGCATCATTGTTTATAGTAATAGGAATATGAATACATATATTTTTTGGTTTACAGGATTTAAGATGTTATTTTTTTATATATTTTTGTGGTTGTATCTTAGCAAG
>M01075:27:000000000-A4DAU:1:1102:6690:7530 1:N:0:43
AAAGTACACAGTTTGGGTTACACATTTGATTACCGGATGCGATGGAAGGACCAATACCTGTCTCTGCATTAACACATGCTGCCACGTTAGTTGTATGTGGAATAATATTAGGTAGTTTTGTATTTTGATGTTTTGAATTTTGATTTAGCTATTTTTATAGTATAATTTGTTGAGCAGTTGGAATAATAGTGTTAATGAGTCTATGTGTTTTTTATCGGTATATAGCATTTAGTACAATATGTCAAATAAGTTTTTCATTTTTTTGTTGTCTTTGTTTAGATCTTTATCTAGGCTGTCTATTTTTTTGTTATCATATGTTTTACAAGGCATCATTGTTTATAGTAATAGGAATATGAATACATATATTTTTTGGTTTACAGGATTTAAGATGTTATTTTTTTATATATTTTTGTGGTTGTATTTTAGCAAG
>M01075:27:000000000-A4DAU:1:1102:26520:7547 1:N:0:43
AGAGTACACAGTTTGGATTGCACATTTGATTACCGGATGCGATGGAAGGACCAATACCTGTCTCTGCATTAATACATGCTGCCACGTTAGTTGTATGTGGAATAATATTAGGTAGTTTTGTATTTTGATGTTTTGAATTTTGATTTAGCTATTTTTATAGTATAATTTGTTGAGCAGTTGGAATAATAGTGTTAATGAGTCTATGTGTTTTTTATCGGTATATAGCATTTAGTACAATATGTCAAATAAGTTTTTCATTTTTTTGTTGTCTTTGTTTAGATCTTTATCTAGGCTGTCTATTTTTTTGTTATCATATGTTTTACAAGGCATCATTGTTTATAGTAATAGGAATATGAATACATATATTTTTTGGTTTACAGGATTTAAGATGTTATTTTTTTATATATTTTTGTGGTTGTATCTTGGCAAG
>M01075:27:000000000-A4DAU:1:1102:19873:7597 1:N:0:43
AGAGTACACAGTTTGGATTACACATTTGATTACCGGATGCGATGGAAGGACCAATACCTGTCTCTGCATTAATACATGCTGCCACGTTAGTTGTATGTGGAATAATATTAGGTAGTTTTGTATTTTGATGTTTTGAATTTTGATTTAGCTATTTTTATAGTATAATTTGTTGAGCAGTTGGAATAATAGTGTTAATGAGTCTATGTGTTTTTTATCGGTATATAGCGTTTAGTACAATATGTCAAATAAGTTTTTCATTTTTTTGTTGTCTTTGTTTAGATCTTTATCTAGGCTGTCTATTTTTTTGTTATCATATGTTTTACAAGGCATCATTGTTTATAGTAATAGGAATATGAATACATATATTTTTTGGTTTACAGGATTTAAGATGTTATTTTTTTATATATTTTTGTGGTTGTATTTTAGCAAG
>M01075:27:000000000-A4DAU:1:1102:25623:7612 1:N:0:43
AAAGTACACAGTTTGGATTACACATTTAATTACCGGATGCGATGGAAGGACCAATACCTGTCTCTGCATTAATACATGCTGCCACGTTAGTTGTATGTGGAATAACATTAGGTAGTTTTGTATTTTGATGTTTTGAATTTTGATTTAGCTATTTTTATAGTATAATTTGTTGAGCAGTTGGAATAATAGTGTTAATGAGTCTATGTGTTTTTTATCGGTATATAGCATTTAGTACAATATGTCAAATAAGTTTTTCATTTTTTTGTTGTCTTTGTTTAGATCTTTATCTAGGCTGTCTATTTTTTTGTTATCATATGTTTTACAAGGCATCATTGTTTATAGTAATAGGAATATGAATACATATATTTTTTGGTTTACAGGATTTAAGATGTTATTTTTTTATATATTTTTGTGGTTGTATTTTAGCAAG
>M01075:27:000000000-A4DAU:1:1102:16065:7634 1:N:0:43
AGAGTACACAGTTTGGGTTACACATTTGATTACCGGATGCGATGGAAGGACCAATACCTGTCTCTGCATTAATACATGCTGCCACGTTAGTTGTATGTGGAATAATATTAGGTAGTTTTGTATTTTGATGTTTTGAATTTTGATTTAGCTATTTTTATAGTATAATTTGTTGAGCAGTTGGAATAATAGTGTTAATGAGTCTATGTGTTTTTTATCGGCATATAGCATTTAGTACAATATGTCAAATAAGTTTTTCATTTTTTTGTTGTCTTTGTTTAGATCTTTATCTAGGCTGTCTATTTTTTTGTTATCATATGTTTTACAAGGCATCATTGTTTATAGTAATAGGAATATGAATACATATATTTTTTGGTTTACAGGATTTAAGATGTTATTTTTTTATATATTTTTGTGGTTGTATTTTAGCAAG
>M01075:27:000000000-A4DAU:1:1102:16071:7650 1:N:0:43
AGAGTACACAGTTTGGGTTACACATTTGATTACCGGATGCGATGGAAGGACCAATACCTGTCTCTGCATTAATACATGCTGCCACGTTAGTTGTATGTGGAATAATATTAGGTAGTTTTGTATTTTGATGTTTTGAATTTTGATTTAGCTATTTTTATAGTATAATTTGTTGAGCAGTTGGAATAATAGTGTTAATGAGTCTATGTGTTTTTTATCGGCATATAGCATTTAGTACAATATGTCAAATAAGTTTTTCATTTTTTTGTTGTCTTTGTTTAGATCTTTATCTAGGCTGTCTATTTTTTTGTTATCATATGTTTTACAAGGCATCATTGTTTATAGTAATAGGAATATGAATACATATATTTTTTGGTTTACAGGATTTAAGATGTTATTTTTTTATATATTTTTGTGGTTGTATTTTAGCAAG
>M01075:27:000000000-A4DAU:1:1102:4546:7683 1:N:0:43
AAAGTACACAGTTTGGATTACATATTTGATTACCGGATGCGATGGAAGGACCAATACCTGTCTCTGCATTAATACATGCTGCCACGTTAGTTGTATGTGGAATAATATTAGGTAGTTTTGTATTTTGATGTTTTGAATTTTGATTTAGCTATTTTTATAGTATAATTTGTTGAGCAGTTGGAATAATAGTGTTAATGAGTCTATGTGTTTTTTATCGGTATATAGCATTTAGTACAATATGTCAAATAAGTTTTTCATTTTTTTGTTGTCTTTGTTTAGATCTTTATCTAGGCTGTCTATTTTTTTGTTATCATATGTTTTACAAGGCATCATTGTTTATAGTAATAGGAATATGGATACATATATTTTTTGGTTTACAGGATTTAAGATGTTATTTTTTTATATATTTTCGTGGTTGTATTTTAGCAAG
>M01075:27:000000000-A4DAU:1:1102:11627:7684 1:N:0:43
AAAGTACACAGTTTGGATTGCACATTTGATTACCGGATGCGATGGAAGGACCAATACCTGTCTCTGCATTAATACATGCTGCCACGTTAGTTGTATGTGGAATAATATTAGGTAGTTTTGTATTCTGATGTTTTGAATTTTGATTTAGCTATTTTTATAGTATAATTTGTTGAGCAGTTGGAATAATAGTGTTAATGAGTCTATGTGTTTTTTATCGGTATATAGCATTTAGTACAATATGTCAAATAAGTTTTTCATTTTTTTGTTGTCTTTGTTTAGATCTTTATCTAGGCTGTCTATTTTTTTGTTATCATATGTTTTACAAGGCATCATTGTTTATAGTAATAGGAATATGAATACATATATTTTTTGGTTTACAGGATTTAAGATGTTATTTTTTTATATATTTTTGTGGTTGTATTTTAGCAAG
>M01075:27:000000000-A4DAU:1:1102:11634:7713 1:N:0:43
AAAGTACACAGTTTGGATTGCACATTTGATTACCGGATGCGATGGAAGGACCAATACCTGTCTCTGCATTAATACATGCTGCCACGTTAGTTGTATGTGGAATAATATTAGGTAGTTTTGTATTCTGATGTTTTGAATTTTGATTTAGCTATTTTTATAGTATAATTTGTTGAGCAGTTGGAATAATAGTGTTAATGAGTCTATGTGTTTTTTATCGGTATATAGCATTTAGTACAATATGTCAAATAAGTTTTTCATTTTTTTGTTGTCTTTGTTTAGATCTTTATCTAGGCTGTCTATTTTTTTGTTATCATATGTTTTACAAGGCATCATTGTTTATAGTAATAGGAATATGAATACATATATTTTTTGGTTTACAGGATTTAAGATGTTATTTTTTTATATATTTTTGTGGTTGTATTTTAGCAAG
>M01075:27:000000000-A4DAU:1:1102:22079:7778 1:N:0:43
AAAGTACACAGTTTGGGTTGCACATTTGATTACCGGATGCGATGGAAGGACCAATACCTGTCTCTGCATTAATACATGCTGCCACGTTAGTTGTATGTGGAATAATATTAGGTAGTTTTGTATTTTGATGTTTTGAATTTTGATTTAGCTATTCTTATAGTATAATTTGTTGAGCAGTTGGAATAATAGTGTTAATGAGTCTATGTGTTTTTTATCGGTATATAGCATTTAGTACAATATGTCAAATAAGTTTTTCATTTTTTTGTTGTCTTTGTTTAGATCTTTATCTAGGCTGTCTATTTTTTTGTTATCATATGTTTTACAAGGCATCATTGTTTATAGTAATAGGAATATGAATACATATATTTTTTGGTTTACAGGATTTAAGATGTTATTTTTTTATATATTTTTGTGGTTGTATTTTAGCAAG
>M01075:27:000000000-A4DAU:1:1102:5231:7783 1:N:0:43
AAAGTACACAGTTTGGATTACATATTTGATTACCGGATGCGATGGAAGGACCAATACCTGTCTCTGCATTAATACATGCTGCCACGTTAGTTGTATGTGGAATAATATTAGGTAGTTTTGTATTTTGATGTTTTGAATTTTGATTTAGCTATTTTTATAGTATAATTTGTTGAGCAGTTGGAATAATAGTGTTAATGAGTCTATGTGTTTTTTATCGGTATATAGCATTTAGTACAATATGTCAAATAAGTTTTTCATTTTTTTGTTGTCTTTGTTTAGATCTTTATCTAGGCTGTCTATTTTTTTGTTATCATATGTTTTACAAGGCATCATTGTTTATAGTAATAGGAATATGAATACATATATTTTTTGGTTTACAGGATTTAAGATGTTATTTTTTTATATATTTTTGTGGTTGTATTTTAGCAAG
>M01075:27:000000000-A4DAU:1:1102:25625:7790 1:N:0:43
AAAGTACACAGTTTGGGTTACACATTTGATTACCGGATGCGATGGAAGGACCAATACCTGTCTCTGCATTAATACGTGCTGCCACGTTAGTTGTATGTGGAATAATATTAGGTAGTTTTGTATTTTGATGTTTTGAATTTTGATTTAGCTATTTTTATAGTATAATTTGTTGAGCAGTTGGAATAATAGTGTTAATGAGTCTATGTGTTTTTTATCGGTATATAGCATTTAGTACAATATGTCAAATAAGTTTTTCATTTTTTTGTTGTCTTTGTTTAGATCTTTATCTAGGCTGTCTATTTTTTTGTTATCATATGTTTTACAAGGCATCATTGTTTATAGTAATAGGAATATGAATACATATATTTTTTGGTTTACAGGATTTAAGATGTTATTTTTTTATATATTTTTGTGGTTGTATTTTAGCAAG
>M01075:27:000000000-A4DAU:1:1102:26049:7798 1:N:0:43
AAAGTACACAGTTTGGATTACATATTTGATTACCGGATGCGATGGAAGGACCAATACCTGTCTCTGCATTAATACATGCTGCCACGTTAGTTGTATGTGGAATAATATTAGGTAGTTTTGTATTTTGATGTTTTGAATTTTGATTTAGCTATTTTTATAGTATAATTTGTTGAGCAGTTGGAATAATAGTGTTAATGAGTCTATGTGTTTTTTATCGGTATATAGCGTTTAGTACAATATGTCAAATAAGTTTTTCATTTTTTTGTTGTCTTTGTTTAGATCTTTATCTAGGCTGTCTATTTTTTTGTTATCATATGTTTTACAAGGCATCATTGTTTATAGTAATAGGAATATGAATACATATATTTTTTGGTTTACAGGATTTAAGATGTTATTTTTTTATATATTTTTGTGGTTGTATTTTAGCAAG
>M01075:27:000000000-A4DAU:1:1102:5265:7836 1:N:0:43
AGAGTACACAGTTTGGATTGCACATTTGATTACCGGATGCGATGGAAGGACCAATACCTGTCTCTGCATTAATACATGCTGCCACGTTAGTTGTATGTGGAATAATATTAGGTAGTTTTGTATTTTGATGTTTTGAATTTTGATTTAGCTATTTTTATAGTATAATTTGTTGAGCAGTTGGAATAATAGTGTTAATGAGTCTATGTGTTTTTTATCGGTATATAGCATTTAGTACAATATGTCAAATAAGTTTTTCATTTTTTTGTTGTCTTTGTTTAGATCTTTATCTAGGCTGTCTATTTTTTTGTTATCATATGTTTTACAAGGCATCATTGTTTATAGTAATAGGAATATGAATACATATATTTTTTGGTTTACAGGATTTAAGATGTTATTTTTTTATATATTTTTGTGGTTGTATTTTAGCAAG
>M01075:27:000000000-A4DAU:1:1102:5278:7849 1:N:0:43
AGAGTACACAGTTTGGATTGCACATTTGATTACCGGATGCGATGGAAGGACCAATACCTGTCTCTGCATTAATACATGCTGCCACGTTAGTTGTATGTGGAATAATATTAGGTAGTTTTGTATTTTGATGTTTTGAATTTTGATTTAGCTATTTTTATAGTATAATTTGTTGAGCAGTTGGAATAATAGTGTTAATGAGTCTATGTGTTTTTTATCGGTATATAGCATTTAGTACAATATGTCAAATAAGTTTTTCATTTTTTTGTTGTCTTTGTTTAGATCTTTATCTAGGCTGTCTATTTTTTTGTTATCATATGTTTTACAAGGCATCATTGTTTATAGTAATAGGAATATGAATACATATATTTTTTGGTTTACAGGATTTAAGATGTTATTTTTTTATATATTTTTGTGGTTGTATTTTAGCAAG
>M01075:27:000000000-A4DAU:1:1102:16115:7859 1:N:0:43
AAAGTACACAGTTTGGATTGCACATTTGATTACCGGATGCGATGGAAGGACCAATACCTGTCTCTGCATTAATACATGCTGCCACGTTAGTTGTATGTGGAATAATATTAGGTAGTTTTGTATTTTGATGTTTTGAATTTTGATTTAGCTATTTTTATAGTATAATTTGTTGAGCAGTTGGAATAATAGTGTTAATGAGTCTATGTGTTTTTTATCGGTATATAGCATTTAGTACAATATGTCAAATAAGTTTTTCATTTTTTTGTTGTCTTTGTTTAGATCTTTATCTAGGCTGTCTATTTTTTTGTTATCATATGTTTTACAAGGCATCATTGTTTATAGTAATAGGAATATGAATACATATATTTTTTGGTTTACAGGATTTAAGATGTTATTTTTTTATATATTTTTGTGGTTGTATTTTAGCAAG
>M01075:27:000000000-A4DAU:1:1102:6460:7876 1:N:0:43
AGAGTACACAGTTTGGGTTACACATTTGATTACCGGATGCGATGGAAGGACCAATACCTGTCTCTGCATTAATACATGCTGCCACGTTAGTTGTATGTGGAATAATATTAGGTAGTTTTGTATTTTGATGTTTTGAATTTTGATTTAGCTATTTTTATAGTATAATTTGTTGAGCAGTTGGAATAATAGTGTTAATGAGTCTATGTGTTTTTTATCGGTATATAGCATTTAGTACAATATGTCAAATAAGTTTTTCATTTTTTTGTTGTCTTTGTTTAGATCTTTATCTAGGCTGTCTATTTTTTTGTTATCATATGTTTTACAAGGCATCATTGTTTATAGTAATAGGAATATGAATACATATATTTTTTGGTTTACAGGATTTAAGATGTTATTTTTTTATATATTTTTGTGGTTGTATTTTAGCAAG
>M01075:27:000000000-A4DAU:1:1102:16127:7877 1:N:0:43
AAAGTACACAGTTTGGATTGCACATTTGATTACCGGATGCGATGGAAGGACCAATACCTGTCTCTGCATTAATACATGCTGCCACGTTAGTTGTATGTGGAATAATATTAGGTAGTTTTGTATTTTGATGTTTTGAATTTTGATTTAGCTATTTTTATAGTATAATTTGTTGAGCAGTTGGAATAATAGTGTTAATGAGTCTATGTGTTTTTTATCGGTATATAGCATTTAGTACAATATGTCAAATAAGTTTTTCATTTTTTTGTTGTCTTTGTTTAGATCTTTATCTAGGCTGTCTATTTTTTTGTTATCATATGTTTTACAAGGCATCATTGTTTATAGTAATAGGAATATGAATACATATATTTTTTGGTTTACAGGATTTAAGATGTTATTTTTTTATATATTTTTGTGGTTGTATTTTAGCAAG
>M01075:27:000000000-A4DAU:1:1102:16703:7955 1:N:0:43
AGAGTACACAGTTTGGGTTACACATTTGATTACCGGATGCGATGGAAGGACCAATACCTGTCTCTGCATTAATACATGCTGCCACGTTAGTTGTATGTGGAATAATATTAGGTAGTTTTGTATTTTGATGTTTTGAATTTTGATTTAGCTATTTTTATAGTATAATTTGTTGAGCAGTTGGAATAATAGTGTTAATGAGTCTATGTGTTTTTTATCGGTATATAGCATTTAGTACAATATGTCAAATAAGTTTTTCATTTTTTTGTTGTCTTTGTTTAGATCTTTATCTAGGCTGTCTATTTTTTTGTTATCATATGTTTTACAAGGCATCATTGTTTATAGTAATAGGAATATGAATACATATATTTTTTGGTTTACAGGATTTAAGATGTTATTTTTTTATATATTTTTGTGGTTGTATTTTAGCAAG
>M01075:27:000000000-A4DAU:1:1102:16707:7975 1:N:0:43
AGAGTACACAGTTTGGGTTACACATTTGATTACCGGATGCGATGGAAGGACCAATACCTGTCTCTGCATTAATACATGCTGCCACGTTAGTTGTATGTGGAATAATATTAGGTAGTTTTGTATTTTGATGTTTTGAATTTTGATTTAGCTATTTTTATAGTATAATTTGTTGAGCAGTTGGAATAATAGTGTTAATGAGTCTATGTGTTTTTTATCGGTATATAGCATTTAGTACAATATGTCAAATAAGTTTTTCATTTTTTTGTTGTCTTTGTTTAGATCTTTATCTAGGCTGTCTATTTTTTTGTTATCATATGTTTTACAAGGCATCATTGTTTATAGTAATAGGAATATGAATACATATATTTTTTGGTTTACAGGATTTAAGATGTTATTTTTTTATATATTTTTGTGGTTGTATTTTAGCAAG
>M01075:27:000000000-A4DAU:1:1102:15156:8025 1:N:0:43
AAAGTACACAGTTTGGATTACACATTTGATTACCGGATGCGATGGAAGGACCAATACCTGTCTCTGCATTAATACATGCTGCCACGTTAGTTGTATGTGGAATAATATTAGGTAGTTTTGTATTTTGATGTTTTGAATTTTGATTTAGCTATTTTTATAGTATAATTTGTTGAGCAGTTGGAATAATAGTGTTAATGAGTCTATGTGTTTTTTATCGGTATATAGCATTTAGTACAATATGTCAAATAAGTTTTTCATTTTTTTGTTGTCTTTGTTTAGACCTTTATCTAGGCTGTCTATTTTTTTGTTATCATATGTTTTACAAGGCATCATTGTTTATAGTAATAGGAATATGAATACATATATTTTTTGGTTTACAGGATTTAAGATGTTATTTTTTTATATATTTTTGTGGTTGTATTTTAGCAAG
>M01075:27:000000000-A4DAU:1:1102:13371:8070 1:N:0:43
AAAGTACACAGTTTGGATTACACATTTGATTACCGGATGCGATGGAAGGACCAATACCTGTCTCTGCATTAATACATGCTGCCACGTTAGTTGTATGTGGAATAATATTAGGTAGTTTTGTATTTTGATGTTTTGAATTTTGATTTAGCTATTTTTATAGTATAATTTGTTGAGCAGTTGGAATAATAGTGTTAATGAGTCTATGTGTTTTTTATCGGTATGTAGCATTTAGTACAATATGTCAAATAAGTTTTTCATTTTTTTGTTGTCTTTGTTTAGATCTTTATCTAGGCTGTCTATTTTTTTGTTATCATATGTTTTACAAGGCATCATTGTTTATAGTAATAGGAATATGAATACATATATTTTTTGGTTTACAGGATTTAAGATGTTATTTTTTTATATATTTTTGTGGTTGTATTTTAGCAAG
>M01075:27:000000000-A4DAU:1:1102:26042:8161 1:N:0:43
AAAGTACACAGTTTGGGTTACACATTTGATTACCGGATGCGATGGAAGGACCAATACCTGTCTCTGCATTAATACATGCTGCCACGTTAGTTGTATGTGGAATAATATTAGGTAGTTTTGTATTTTGATGTTTTGAATTTTGATTTAGCTATTTTTATAGTATAATTTGTTGAGCAGTTGGAATAATAGTGTTAATGAGTCTATGTGTTTTTTATCGGTATATAGCATTTAGTACAATATGTCAAATAAGTTTTTCATTTTTTTGTTGTCTTTGTTTAGATCTTTATCTAGGCTGTCTATTTTTTTGTTATCATATGTTTTACAAGGCATCATTGTTTATAGTAATAGGAATATGAATACATATATTTTTTGGTTTACAGGATTTAAGATGTTATTTTTTTATATATTTTTGTGGTTGTATTTTAGCAAG
>M01075:27:000000000-A4DAU:1:1102:19890:8172 1:N:0:43
AAAGTACACAGTTTGGGTTACACATTTGATTACCGGATGCGATGGAAGGACCAATACCTGTCTCTGCATTAATACATGCTGCCACGTTAGTTGTATGTGGAATAATATTAGGTAGTTTTGTATTTTGATGTTTTGAATTTTGATTTAGCTATTTTTATAGTATAATTTGTTGAGCAGTTGGAATAATAGTGCTAATGAGTCTATGTGTTTTTTATCGGTATATAGCATTTAGTACAATACGTCAAATAAGTTTTTCATTTTTTTGTTGTCTTTGTTTAGATCTTTATCTAGGCTGTCTATTTTTTTGTTATCATATGTTTTACAAGGCATCATTGTTTATAGTAATAGGAATATGAATACATATATTTTTTGGTTTACAGGATTTAAGATGTTATTTTTTTATATATTTTTGTGGTTGTATTTTGGCAAG
>M01075:27:000000000-A4DAU:1:1102:27609:8228 1:N:0:43
AAAGTACACAGTTTGGATTACACATTTGATTACCGGATGCGATGGAAGGACCAATACCTGTCTCTGCATTAATACATGCTGCCACGTTAGTTGTATGTGGAATAATATTAGGTAGTTTTGTATTTTGATGTTTTGAATTTTGATTTAGCTATTTTTATAGTATAATTTGTTGAGCAGTTGGAATAATAGTGTTAATGAGTCTATGTGTTTTTTATGAAACGGTATATAGCATTTAGTACAATATGTCAAATAAGTTTTTCATTTTTTTGTTGTCTTTGTTTAGATCTTTATCTAGGCTGTCTATTTTTTTGTTATCATATGTTTTACAAGGCATCATTGTTTATAGTAATAGGAATATGAATACATATATTTTTTGGTTTACAGGATTTAAGATGTTATTTTTTTATATATTTTTGTGGTTGTATTTTAG
>M01075:27:000000000-A4DAU:1:1102:25840:8238 1:N:0:43
AGAGTACACAGTTTGGATTACACATTTGATTACCGGATGCGATGGAAGGACCAATACCTGTCTCTGCATTAATACATGCTGCCACGTTAGTTGCATGTGGAATAATATTAGGTAGTTTTGTATTTTGATGTTTTGAATTTTGATTTAGCTATTTTTATAGTATAATTTGTTGAGCAGTTGGAATAATAGTGTTAATGAGTCTATGTGTTTTTTATCGGTATATAGCATTTAGTACAATATGTCAAATAAGTTTTTCATTTTTTTGTTGTCTTTGTTTAGATCTTTATCTAGGCTGTCTATTTTTTTGTTATCATATGTTTTACAAGGCATCATTGTTTATAGTAATAGGAATATGAATACATATATTTTTTGGTTTACAGGATTTAAGATGTTATTTTTTTATATATTTTTGTGGTTGTATTTTAGCAAG
>M01075:27:000000000-A4DAU:1:1102:11381:8270 1:N:0:43
AAAGTACACAGTTTGGATTACACATTTGATTACCGGATGCGATGGAAGGACCAATACCTGTCTCTGCATTAATACATGCTGCCACGTTAGTTGTATGTGGAATAATATTAGGTAGTTTTGTATTTTGATGTTTTGAATTTTGATTTAGCTATTTTTATAGTATAATTTGTTGAGCAGTTGGAATAATAGTGTTAATGAGTCTATGTGTTTTTTATCGGTATATAGCATTTAGTACAATATGTCAAATAAGTTTTTCATTTTTTTGTTGTCTTTGTTTAGATCTTTATCTAGGCTGTCTATTTTTTTGTTATCATATGTTTTACAAGGCATCATTGTTTATAGTAATAGGAATATGAATACATATATTTTTTGGTTTACAGGATTTAAGATGTTATTTTTTTATATATTTTTGTGGTTGTATTTTAGCAAG
>M01075:27:000000000-A4DAU:1:1102:20330:8285 1:N:0:43
AGAGTACACAGTTTGGATTGCACATTTGATTACCGGATGCGGTGGAAGGACCAATACCTGTCTCTGCATTAATACATGCTGCCACGTTAGTTGTATGTGGAATAATATTAGGTAGTTTTGTATTTTGATGTTTTGAATTTTGATTTAGCTATTTTTATAGTATAATTTGTTGAGCAGTTGGAATAATAGTGTTAATGAGTCTATGTGTTTTTTATCGGTATATAGCATTTAGTACAATATGTCAAATAAGTTTTTCATTTTTTTGTTGTCTTTGTTTAGATCTTTATCTAGGCTGTCTATATTTTTGTTATCATATGTTTTACAAGGCATCATTGTTTATAGTAATAGGAATATGAATACATATATTTTTTGGTTTACAGGATTTAAGATGTTATTTTTTTATATATTTTTGTGGTTGTATTTTAGCAAG
>M01075:27:000000000-A4DAU:1:1102:9640:8347 1:N:0:43
AGAGTACACAGTTTGGATTACACATTTGATTACCGGATGCGATGGAAGGACCAATACCTGTCTCTGCATTAATACATGCTGCCACGTTAGTTGTATGTGGAGTAATATTAGGTAGTTTTGTATTTTGATGTTTTGAATTTTGATTTAGTTATTTTTATAGTATAATTTGTTGAGCAGTTGGAATAATAGTGTTAATGAGTCTATGTGTTTTTTATCGGTATATAGCATTTAGTACAATATGTCAAATAAGTTTTTCATTTTTTTGTTGTCTTTGTTTAGATCTTTATCTAGGCTGTCTATTTTTTTGTTATCATATGTTTTACAAGGCATCATTGTTTATAGTAATTGGAATATGAATACATATATTTTTTGGTTTACAGGATTTAAGATGTTATTTTTTTATATATTTTTGTGGTTGTATTTTAGCAAG
>M01075:27:000000000-A4DAU:1:1102:5763:8465 1:N:0:43
AAAGTACACAGTTTGGATTGCACATTTGATTACCGGATGCGATGGAAGGACCAATACCTGTCTCTGCATTAATACATGCTGCCACGTTAGTTGTATGTGGAATAATATTAGGTAGTCTTGTATTTTGATGTTTTGAATTTTGATTTAGCTATTTTTATAGTATAATTTGTTGAGCAGTTGGAATAATAGTGTTAATGAGTCTATGTGTTTTTTATCGGTATATAGCATTTAGTACAATATGTCAAATAAGTTTTTCATTTTTTTGTTGTCTTTGTTTAGATCTTTATCTAGGCTGTCTATTTTTTTGTTATCATATGTTTTACAAGGCATCATTGTTTATAGTAATAGGAATATGAATACATATATTTTTTGGTTTACAGGATTTAAGATGTTATTTTTTTATATATTTTTGTGGTTGTATTTTAGCAAG
>M01075:27:000000000-A4DAU:1:1102:7270:8475 1:N:0:43
AAAGTACACAGTTTGGATTACACATTTGATTACCGGATGCGATGGAAGGACCAATACCTGTCTCTGCATTAATACATGCTGCCACGTTAGTTGTATGTGGAATAATATTAGGTAGTTTTGTATTTTGATGTTTTGAATTTTGATTTAGCTATTTTTATAGTATAATTTGTTGAGCAGTTGGAATAATAGTGTTAATGAGTCTATGTGTTTTTTATCGGTATATAGCATTTAGTACAATATGTCAAATAAGTTTTTCATTTTTTTGTTGTCTTTGTTTAGATCTTTATCTAGGCTGTCTATTTTTTTGTTATCATATGTTTTACAAGGCATCATTGTTTATAGTAATAGGAATATGAATACATATATTTTTTGGTTTACAGGATTTAAGATGTTATTTTTTTATATATTTTTGTGGTTGTATTTTAGCAAG
>M01075:27:000000000-A4DAU:1:1102:26596:8593 1:N:0:43
AGAGTACACAGTTTGGATTACACATTTGATTACCGGATGCGATGGAAGGACCAATACCTGTCTCTGCATTAATACATGCTGCCACGTTAGTTGTATGTGGAATAATATTAGGTAGTTTTGTATTTTGATGTTTTGAATTTTGATTTAGCTATTTTTATAGTATAATTTGCTGAGCAGTTGGAATAATAGTGTTAATGGGTCTATGTGTTTTTTATCGGTATATAGCATTTAGTACAATATGTCAAATAAGTTTTTCATTTTTTTGTTGTCTTTGTTTAGATCTTTATCTAGGCTGTCTATTTTTTTGTTATCATATGTTTTACAAGGCATCATTGTTTATAGTAATAGGAATATGAATACATATATTTTTTGGTTTACAGGATTTAAGATGTTATTTTTTTATATATTTTTGTGGTTGTATTTTAGCAAG
>M01075:27:000000000-A4DAU:1:1102:26596:8612 1:N:0:43
AGAGTACACAGTTTGGATTACACATTTGATTACCGGATGCGATGGAAGGACCAATACCTGTCTCTGCATTAATACATGCTGCCACGTTAGTTGTATGTGGAATAATATTAGGTAGTTTTGTATTTTGATGTTTTGAATTTTGATTTAGCTATTTTTATAGTATAATTTGCTGAGCAGTTGGAATAATAGTGTTAATGGGTCTATGTGTTTTTTATCGGTATATAGCATTTAGTACAATATGTCAAATAAGTTTTTCATTTTTTTGTTGTCTTTGTTTAGATCTTTATCTAGGCTGTCTATTTTTTTGTTATCATATGTTTTACAAGGCATCATTGTTTATAGTAATAGGAATATGAATACATATATTTTTTGGTTTACAGGATTTAAGATGTTATTTTTTTATATATTTTTGTGGTTGTATTTTAGCAAG
>M01075:27:000000000-A4DAU:1:1102:12928:8635 1:N:0:43
AGAGTACACAGTTTGGATTACACATTTGATTACCGGATGCGATGGAAGGACCAATACCTGTCTCTGCATTAATACATGCTGCCACGTTAGTTGTATGTGGAATAATATTAGGTAGTTTTGTATTTTGATGTTTTGAATTTTGATTTAGCTATTTTTATAGTATAATTTGTTGAGCAGTTGGAATAATAGTGTTAATGAGTCTATGTGTTTTTTATCGGTATATAGCATTTAGTACAATATGTCAAATAAGTTTTTCATTTTTTTGTTGTCTTTGTTTAGATCTTTATCTAGGCTGTCTATTTTTTTGTTATCATATGTTTTACAAGGCATCATTGTTTATAGTAATAGGAATATGAATACATATATTTTTTGGTTTACAGGATTTAAGATGTTATTTTTTTATATATTTTTGTGGTTGTATTTTAGCAAG
>M01075:27:000000000-A4DAU:1:1102:10615:8662 1:N:0:43
AGAGTACACAGTTTGGATTACACATTTGATTACCGGATGCGATGGAAGGACCAATACCTGTCTCTGCATTAATACATGCTGCCACGTTAGTTGTATGTGGAATAATATTAGGTAGTTTTGTATTTTGATGTTTTGAATTTTGATTTAGCTATTTTTATAGTATAATTTGTTGAGCAGTTGGAATAATAGTGTTAATGAGTCTATGTGTTTTTTATACGGTATATAGCATTTAGTACAATATGTCAAATAAGTTTTTCATTTTTTTGTTGTCTTTGTTTAGATCTTTATCTAGGCTGTCTATTTTTTGTTATCATATGTTTTACAAGGCATCATTGTTTATAGTAATAGGAATATGAATACATATATTTTTTGGTTTACAGGATTTAAGATGTTATTTTTTTATATATTTTTGTGGTTGTATTTTAGCAAG
>M01075:27:000000000-A4DAU:1:1102:15444:8666 1:N:0:43
AAAGTACACAGTTTGGATTACACATTTGATTACCGGATGCGATGGAAGGACCAATACCTGTCTCTGCATTAATACATGCTGCCACGTTAGTTGTATGTGGAATAATATTAGGTAGTTTTGTATTTTGATGCTTTGAACTTTGATTTAGCCATTTTTATAGTATAATTTGTTGAGCAGTTGGAATAATAGTGTTAATGAGTCTATGTGTTTTTTATCGGTATATAGCATTTAGTACAATATGTCAAATAAGTTTTTCATTTTTTTGTTGTCTTTGTTTAGATCTTTATCTAGGCTGTCTATTTTTTTGTTATCATATGTTTTACAAGGCATCATTGTTTATAGTAATAGGAATATGAATACATATATTTTTTGGTTTACAGGATTTAAGATGTTATTTTTTTATATATTTTTGTGGTTGTATTTTAGCAAG
>M01075:27:000000000-A4DAU:1:1102:11700:8680 1:N:0:43
AAAGTACACAGTTTGGATTACACATTTGATTACCGGATGCGATGGAAGGGCCAATACCTGTCTCTGCATTAATACATGCTGCCACGTTAGTTGTATGTGGAATAATATTAGGTAGTTTTGTATTTTGATGTTTTGAATTTTGATTTAGCTATTTTTATAGTATAATTTGTTGAGCAGTTGGAATAATAGTGTTAATGAGTCTATGTGTTTTTTATCGGTATATAGCATTTAGTACAATATGTCAAATAAGTTTTTCATTTTTTTGTTGTCTTTGTTTAGATCTTTATCTAGGCTGTCTATTTTTTTGTTATCATATGTTTTACAAGGCATCATTGTTTATAGTAATAGGAATATGAATACATATATTTTTTGGTTTACAGGATTTAAGATGTTATTTTTTTATATATTTTTGTGGTTGTATTTTAGCAAG
>M01075:27:000000000-A4DAU:1:1102:11588:8769 1:N:0:43
AAAGTACACAGTTTGGATTACATATTTGATTACCGGATGCGATGGAAGGACCAATACCTGTCTCTGCATTAATACATGCTGCCACGTTAGTTGTATGTGGAATAATATTAGGTAGTTTTGTATTTTGATGTTTTGAATTTTGATTTAGCTATTTTTATAGTATAATTTGTTGAGCAGTTGGAATAATAGTGTTAATGAGTCTATGTGTTTTTTATCGGTATATAGCATTTAGTACAATATGTCAAATAAGTTTTTCATTTTTTTGTTGTCTTTGTTTAGATCTTTATCTAGGCTGTCTATTTTTTTGTTATCATATGTTTTACAAGGCATCATTGTTTATAGTAATAGGAATATGAATACATATATTTTTTGGTTTACGGGATTTAAGATGTTATTTTTTTATATATTTTTGTGGTTGTATTTTGGCAAG
>M01075:27:000000000-A4DAU:1:1102:9403:8780 1:N:0:43
AAAGTACACAGTTTGGATTGCACATTTGATTACCGGATGCGATGGAAGGACCAATACCTGTCTCTGCATTAATACATGCTGCCACGTTAGTTGTATGTGGAATAATATTAGGTAGTTTTGTATTTTGATGTTTTGAATTTTGATTTAGCTATTTTTATAGTATAATTTGTTGAGCAGTTGGAATAATAGTGTTAATGAGTCTATGTGTTTTTTATCGGTATATAGCATTTAGTACAATATGTCAAATAAGTTTTTCATTTTTTTGTTGTCTTTGTTTAGATCTTTATCTAGGCTGTCTATTTTTTTGTTATCATATGTTTTACAAGGCATCATTGTTTATAGTAATAGGAATATGAATACATATATTTTTTGGTTTACAGGATTTAAGATGTTATTTTTTTATATATTTTTGTGGTTGTATCTTAGCAAG
>M01075:27:000000000-A4DAU:1:1102:27466:8804 1:N:0:43
AGAGTACACAGTTTGGATTACACATTTGATTACCGGATGCGATGGAAGGACCAATACCTGTCTCTGCATTAATACATGCTGCCACGTTAGTTGTACGTGGAATAATATTAGGTAGTTTTGTATTTTGATGTTTTGAATTTTGATTTAGCTATTTTTATAGTATAATTTGTTGAGCAGTTGGAATAATAGTGTTAATGAGTCTATGTGTTTTTTATCGGTATATAGCATTTAGTACAATATGTCAAATAAGTTTTTCATTTTTTTGTTGTCTTTGTTTAGATCTTTATCTAGGCTGTCTATTTTTTTGTTATCATATGTTTTACAAGGCATCATTGTTTATAGTAATAGGAATATGAATACATATATTTTTTGGTTTACAGGATTTAAGATGTTATTTTTTTATATATTTTTGTGGTTGTATTTTAGCAAG
>M01075:27:000000000-A4DAU:1:1102:10739:8827 1:N:0:43
AAAGTACACAGTTTGGATTGCACATTTGATTACCGGATGCGATGGAAGGACCAATACCTGTCTCTGCATTAATACATGCTGCCACGTTAGTTGTATGTGGAATAATATTAGGTAGTTTTGTATTTTGATGTTTTGAATTTTGATTTAGCTATTTTTATAGTATAATTTGTTGAGCAGTTGGAATAATAGTGTTAATGAGTCTATGTGCTTTTTATACGGTATATAGCATTTAGTACAATATGTCAAATAAGTTTTTCATTTTTTTGTTGTCTTTGTTTAGATCTTTATCTAGGCTGTCTATTTTTTGTTATCATATGTTTTACAAGGCATCATTGTTTATAGTAATAGGAATATGAATACATATATTTTTTGGTTTACAGGATTTAAGATGTTATTTTTTTATATATTTTTGTGGTTGTATTTTAGCAAG
>M01075:27:000000000-A4DAU:1:1102:26302:8848 1:N:0:43
AAAGTACACAGTTTGGATTACACATTTGATTACCGGATGCGATGGAAGGACCAATACCTGTCACTGCATTAATACATGCTGCCACGTTAGTTGTATGTGGAATAATATTAGGTAGTTTTGTATTTTGATGTTTTGAATTTTGATTTAGCTATTTTTATAGTATAATTTGTTGAGCAGTTGGAATAATAGTGTTAATGAGCCTATGTGTTTTTTATCGGTATATAGCATTTAGTACAATATGTCAAATAAGTTTTTCATTTTTTTGTTGTCTTTGTTTAGATCTTTATCTAGGCTGTCTATTTTTTTGTTATCATATGTTTTACAAGGCATCATTGTTTATAGTAATAGGAATATGAATACATATATTTTTTGGTTTACAGGATTTAAGATGTTATTTTTTTATATATTTTTGTGGTTGTATTTTAGCAAG
>M01075:27:000000000-A4DAU:1:1102:26318:8855 1:N:0:43
AAAGTACACAGTTTGGATTACACATTTGATTACCGGATGCGATGGAAGGACCAATACCTGTCACTGCATTAATACATGCTGCCACGTTAGTTGTATGTGGAATAATATTAGGTAGTTTTGTATTTTGATGTTTTGAATTTTGATTTAGCTATTTTTATAGTATAATTTGTTGAGCAGTTGGAATAATAGTGTTAATGAGCCTATGTGTTTTTTATCGGTATATAGCATTTAGTACAATATGTCAAATAAGTTTTTCATTTTTTTGTTGTCTTTGTTTAGATCTTTATCTAGGCTGTCTATTTTTTTGTTATCATATGTTTTACAAGGCATCATTGTTTATAGTAATAGGAATATGAATACATATATTTTTTGGTTTACAGGATTTAAGATGTTATTTTTTTATATATTTTTGTGGTTGTATTTTAGCAAG
>M01075:27:000000000-A4DAU:1:1102:11409:8998 1:N:0:43
AAAGTACACAGTTTGGGTTACACATTTGATTACCGGATGCGATGGAAGGACCAATACCTGTCTCTGCATTAATACATGCTGCCACGTTAGTTGTATGTGGAATAATATTAGGTAGTTTTGTATTTTGATGTTTTGAATTTTGATTTAGCTATTTTTATAGTATAATTTGTTGAGCAGTTGAAATAATAGTGTTAATGAGTCTATGTGTTTTTTATCGGTATATAGCATTTAGTACAATATGTCAAATAAGTTTTTCATTTTTTTGTTGTCTTTGTTTAGATCTTTATCTAGGCTGTCTATTTTTTTGTTATCATATGTTTTACAAGGCATCATTGTTTATAGTAATAGGAATATGAATACATATATTTTTTGGTTTACAGGATTTAAGATGTTATTTTTTTATATATTTTTGTGGTTGTATTTTAGCAAG
>M01075:27:000000000-A4DAU:1:1102:9393:9013 1:N:0:43
AAAGTACACAGTTTGGATTGCACATTTGATTACCGGATGCGATGGAAGGACCAATACCTGTCTCTGCATTAATACATGCTGCCACGTTAGTTGTATGTGGAATAATATTAGGTAGTTTTGTATTTTGATGTTTTGAATTTTGATTTAGCTATTTTTATAGTATAATTTGTTGAGCAGTTGGAATAATAGTGTTAATGAGTCTATGTGTTTTTTATCGGTATATAGCATTTAGTACAATATGTCAAATAAGTTTTTCATTTTTTTGTTGTCTTTGTTTAGATCTTTATCTAGGCTGTCTATTTTTTTGTTATCATATGTTTTACAAGGCATCATTGTTTATAGTAATAGGAATATGAATACATATATTTTTTGGTTTACAGGATTTAAGATGTTATTTTTTTATATATTTTTGTGGTTGTATTTTAGCAAG
>M01075:27:000000000-A4DAU:1:1102:13294:9022 1:N:0:43
AGAGTACACAGTTTGGATTGCACATTTGATTACCGGATGCGATGGAAGGACCAATACCTGTCTCTGCATTAATACATGCTGCCACGTTAGTTGTATGTGGAATAATATTAGGTAGTTTTGTATTTTGATGTTTTGAATTTTGATTTAGCTATTTTTATAGTATAATTTGTTGAGCAGTTGGAATAATAGTGTTAATGAGTCTATGTGTTTTTTATCGGTATATAGCATTTAGTACAATATGTCAAATAAGTTTTTCATTTTTTTGTTGTCTTTGTTTAGATCTTTATCTAGGCTGTCTATTTTTTTGTTATCATATGTTTTACAAGGCATCATTGTCTATAGTAATAGGAATATGAATACATATATTTTTTGGTTTACAGGATTTAAGATGTTATTTTTTTATATATTTTTGTGGTTGTATTTTAGCAAG
>M01075:27:000000000-A4DAU:1:1102:26141:9043 1:N:0:43
AAAGTACACAGTTTGGGTTACACATTTGATTACCGGATGCGATGGAAGGACCAATACCTGTCTCTGCATTAATACATGCTGCCACGTTAGTTGTATGTGGAATAATATTAGGTAGTTTTGTATTTTGATGTTTTGAATTTTGATTTAGCTATTTTTATAGTATAATTTGTTGAGCAGTTGGAATAATAGTGTTAATGAGTCTATGTGTTTTTTATCGGTATATAGCATTTAGTACAATATGTCAAATAAGTTTTTCATTTTTTTGTTGTCTTTGTTTAGATCTTTATCTAGGCTGTCTATTTTTTTGTTATCATATGTTTTACAAGGCATCATTGTTTATAGTAATAGGAATATGAATACATATATTTTTTGGTTTACAGGATTTAAGATGTTATTTTTTTATATATTTTTGTGGTTGCATTTTAGCAAG
>M01075:27:000000000-A4DAU:1:1102:14252:9080 1:N:0:43
AAAGTACACAGTTTGGATTACACATTTGATTACCGGATGCGATGGAAGGACCAATACCTGTCTCTGCATTAACACATGCCGCCACGTTAGTTGTATGTGGAATAATATTAGGTAGTTTTGTATTTTGATGTTTTGAATTTTGATTTAGCTATTTTTATAGTATAATTTGTTGAGCAGTTGGAATAATAGTGTTAATGAGTCTATGTGTTTTTTATCGGTATATAGCATTTAGTACAATATGTCAAATAAGTTTTTCATTTTTTTGTTGTCTTTGTTTAGATCTTTATCTAGGCTGTCTATTTTTTTGTTATCATATGTTTTACAAGGCATCATTGTTTATAGTAATAGGAATATGAATACATATATTTTTTGGTTTACAGGATTTAAGATGTTATTTTTTTATATATTTTTGTGGTTGTATTTTAGCAAG
>M01075:27:000000000-A4DAU:1:1102:10230:9110 1:N:0:43
AGAGTACACAGTTTGGATTACACATTTGATTACCGGATGCGATGGAAGGACCAATACCTGTCTCTGCATTAATACATGCTGCCACGTTAGTTGTATGTGGAATAATATTAGGTAGTTTTGTATTTTGATGTTTTGAATTTTGATTTAGCTATTTTTATAGTATAATTTGTTGAGCAGTTGGAATAATAGTGTTAATGAGTCTATGTGTTTTTTATCGGTATATAGCATTTAGTACAATATGTCAAATAAGTTTTTCATTTTTTTGTTGTCTTTGTTTAGATCTTTATCTAGGCTGTCTATTTTTTTGTTATCATATGTTTTACAAGGCATCATTGTTTATAGTAATAGGAATATGAATACATATATTTTTTGGTTTACAGGATTTAAGATGTTATTTTTTTATATATTTTTGTGGTTGTATTTTAGCAAG
>M01075:27:000000000-A4DAU:1:1102:6852:9175 1:N:0:43
AGAGTACACAGTTTGGATTACACATTTGATTACCGGATGCGATGGAAGGACCAATACCTGTCTCTGCATTAATACATGCTGCCACGTTAGTTGTATGTGGAATAATATTAGGTAGTTTTGTATTTTGATGTTTTGAATTTTGATTTAGCTATTTTTATAGTATAATTTGTTGAGCAGTTGGAATAATAGTGTTAATGAGTCTATGTGTTTTTTATCGGTATATAGCATTTAGTACAATATGTCAAATAAGTTTTTCATTTTTTTGTTGTCTTTGTTTAGATCTTTATCTAGGCTGTCTATTTTTTTGTTATCATATGTTTTACAAGGCATCATTGTTTATAGTAATAGGAATATGAATACATATATTTTTTGGTTTACAGGATTTAAGATGTTATTTTTTTATATATTTTTGTGGTTGTATTTTAGCAAG
>M01075:27:000000000-A4DAU:1:1102:13702:9237 1:N:0:43
AAAGTACACAGTTTGGATTACATATTTGATTACCGGATGCGATGGAAGGACCAATACCTGTCTCTGCATTAATACATGCTGCCACGTTAGTTGTATGTGGAATAATATTAGGTAGTTTTGTATTTTGATGTTTTGAATTTTGATTTAGCTATTTTTATAGTATAATTTGTTGAGCAGTTGGAATAATAGTGTTAATGAGTCTATGTGTTTTTTATCGGTATATAGCATTTAGTACAATATGTCAAATAAGTTTTTCATTTTTTTGTTGTCTTTGTTTAGATCTTTATCTAGGCTGTCTATTTTTTTGTTATCATATGTTTTACAAGGCATCATTGTTTATAGTAATAGGAATATGAATACATATATTTTTTGGTTTACAGGATTTAAGATGTTATTTTTTTATATATTTTTGTGGTTGTATTTTAGCAAG
>M01075:27:000000000-A4DAU:1:1102:13713:9251 1:N:0:43
AAAGTACACAGTTTGGATTACATATTTGATTACCGGATGCGATGGAAGGACCAATACCTGTCTCTGCATTAATACATGCTGCCACGTTAGTTGTATGTGGAATAATATTAGGTAGTTTTGTATTTTGATGTTTTGAATTTTGATTTAGCTATTTTTATAGTATAATTTGTTGAGCAGTTGGAATAATAGTGTTAATGAGTCTATGTGTTTTTTATCGGTATATAGCATTTAGTACAATATGTCAAATAAGTTTTTCATTTTTTTGTTGTCTTTGTTTAGATCTTTATCTAGGCTGTCTATTTTTTTGTTATCATATGTTTTACAAGGCATCATTGTTTATAGTAATAGGAATATGAATACATATATTTTTTGGTTTACAGGATTTAAGATGTTATTTTTTTATATATTTTTGTGGTTGTATTTTAGCAAG
>M01075:27:000000000-A4DAU:1:1102:15873:9254 1:N:0:43
AAAGTACACAGTTTGGATTGCACATTTGATTACCGGATGCGGTGGAAGGACCAATACCTGTCTCTGCATTAATACATGCTGCCACGTTAGTTGTATGTGGAATAATATAGGTAGTTTTGTATTTTGATGTTTTGAATTTTGATTTAGCTATTTTTATAGTATAATTTGTTGAGCAGTTGGAATAATAGTGTTAATGAGTCTATGTGTTTTTTATACGGTATATAGCATTTAGTACAATATGTCAAATAAGTTTTTCATTTTTTTGTTGTCTTTGTTTAGATCTTTATCTAGGCTGTCTATTTTTTTGTTATCATATGTTTTACAAGGCATCATTGTTTATAGTAATAGGAATATGAATACATATATTTTTTGGTTTACAGGATTTAAGATGTTATTTTTTTATATATTTTTGTGGTTGTATTTTAGCAAG
>M01075:27:000000000-A4DAU:1:1102:22520:9263 1:N:0:43
AAAGTACACAGTTTGGGTTACACATTTGATTACCGGATGCGATGGAAGGACCAATACCTGTCTCTGCATTAATACATGCTGCCACGTTAGTTGTATGTGGAATAATATTAGGTAGTTTTGTATTTTGATGTTTTGAATTTTGATTTAGCTATTTTTATAGTATAATTTGTTGAGCAGTTGGAATAATAGTGTTAATGAGTCTATGTGTTTTTTATCGGTATATAGCATTTAGTACAATATGTCAAATAAGTTTTTCATTTTTTTGTTGTCTTTGTTTAGATCTTTATCTAGGCTGTCTATTTTTTTGTTATCATATGTTTTACAAGGCATCATTGTTTATAGTAATAGGAATATGAATACATATATTTTTTGGTTTACAGGATTTAAGATGTTATTTTTTTATATATTTTTGTGGTTGTATTTTAGCAAG
>M01075:27:000000000-A4DAU:1:1102:15864:9272 1:N:0:43
AAAGTACACAGTTTGGATTGCACATTTGATTACCGGATGCGGTGGAAGGACCAATACCTGTCTCTGCATTAATACATGCTGCCACGTTAGTTGTATGTGGAATAATATAGGTAGTTTTGTATTTTGATGTTTTGAATTTTGATTTAGCTATTTTTATAGTATAATTTGTTGAGCAGTTGGAATAATAGTGTTAATGAGTCTATGTGTTTTTTATACGGTATATAGCATTTAGTACAATATGTCAAATAAGTTTTTCATTTTTTTGTTGTCTTTGTTTAGATCTTTATCTAGGCTGTCTATTTTTTTGTTATCATATGTTTTACAAGGCATCATTGTTTATAGTAATAGGAATATGAATACATATATTTTTTGGTTTACAGGATTTAAGATGTTATTTTTTTATATATTTTTGTGGTTGTATTTTAGCAAG
>M01075:27:000000000-A4DAU:1:1102:25224:9293 1:N:0:43
AGAGTACACAGTTTGGATTACACATTTGATTACCGGATGCGATGGAAGGACCAATACCTGTCTCTGCATTAATACATGCTGCCACGTTAGTTGTATGTGGAATAATATTAGGTAGTTTTGTATTTTGATGTTTTGAATTTTGATTTAGCTATTTTTATAGTATAATTTGTTGAGCAGTTGGAATAATAGTGTTAATGAGTCTATGTGTTTTTTATCGGTATATAGCATTTAGTACAATATGTCAAATAAGTTTTTCATTTTTTTGTTGTCTTTGTTTAGATCTTTATCTAGGCTGTCTATTTTTTTGTTATCATATGTTTTACAAGGCATCATTGCTTATAGTAATAGGAATATGAATACATATATTTTTTGGTTTACAGGATTTAAGATGTTATTTTTTTATATATTTTTGTGGTTGTATTTTAGCAAG
>M01075:27:000000000-A4DAU:1:1102:17778:9327 1:N:0:43
AAAGTACACAGTTTGGGTTGCACATTTGATTACCGGATGCGATGGAAGGACCAATACCTGTCTCTGCATTAATACATGCTGCCACGTTAGTTGTATGTGGAATAATATTAGGTAGTTTTGTATTTTGATGTTTTGAATTTTGATTTAGCTATTTTTATAGTATAATTTGTTGAGCAGTTGGAATAATAGTGTTAATGAGTCTATGTGTTTTTTATCGGTATATAGCATTTAGTACAATATGTCAAATAAGTTTTTCATTTTTTTGTTGTCTTTGTTTAGATCTTTATCTAGGCTGTCTATTTTTTTGTTATCATATGTTTTACAAGGCATCATTGTTTATAGTAATAGGAATATGAATACATATATTTTTTGGTTTACAGGATTTAAGATGTTATTTTTTTATATATTTTTGTGGTTGTATTTTAGCAAG
>M01075:27:000000000-A4DAU:1:1102:26580:9335 1:N:0:43
AAAAGTACACAGTTTGGATTACACATTTGATTACCGGATGCGATGGAAGGACCAATACCTGTCTCTGCATTAATACATGCTGCCACGTTAGTTGTATGTGGAATAATATTAGGTAGTTTTGTATTTTGATGTTTTGAATTTTGATTTAGCTATTTTTATAGTATAATTTGTTGAGCAGTTGGAATAATAGTGTTAATGAGTCTATGTGTTTTTTAACGGTATATAGCATTTAGTACAATATGTCAAATAAGTTTTTCATTTTTTTGTTGTCTTTGTTTAGATCTTTATCTAGGCTGTCTATTTTTTTGTTATCATATGTTTTACAAGGCATCATTGTTTATAGTAATAGGAATATGAATACATATATTTTTGGTTTACAGGATTTAAGATGTTATTTTTTTATATATTTTTGTGGTTGTATTTTAGCAAG
>M01075:27:000000000-A4DAU:1:1102:20463:9360 1:N:0:43
AGAGTACACAGTTTGGATTACACATTTGATTACCGGATGCGATGGAAGGACCAATACCTGTCTCTGCATTAATACATGCTGCCACGTTAGTTGTATGTGGAATAATATTAGGTAGTTTTGTATTTTGATGTTTTGAATTTTGATTTAGCTATTTTTATAGTATAATTTGTTGAGCAGTTGGAATAATAGTGTTAATGAGTCTATGTGTTTTTTATCGGTATATAGCATTTAGTACAATATGTCAAATAAGTTTTTCATTTTTTTGTTGTCTTTGTTTAGATCTTTATCTAGGCTGTCTATTTTTTTGTTATCATATGTTTTACAAGGCATCATTGTTTATAGTAATAGGAATATGAATACATATATTTTTTGGTTTACAGGATTTAAGATGTTATTTTTTTATATATTTTTGTGGTTGTATTTTAGCAAG
>M01075:27:000000000-A4DAU:1:1102:4730:9388 1:N:0:43
AAAGTACACAGTTTGGATTACATATTTGATTACCGGATGCGATGGAAGGACCAATACCTGTCTCTGCATTAATACATGCTGCCACGTTAGTTGTATGTGGAATAATATTAGGTAGTTTTGTATTTTGATGTTTTGAATTTTGATTTAGCTATTTTTATAGTATAATTTGTTGAGCAGTTGGAATAATAGTGTTAATGAGTCTATGTGTTTTTTATCGGTATATAGCATTTAGTACAATATGTCAAATAAGTTTTTCATTTTTTTGTTGTCTTTGTTTAGATCTTTATCTAGGCTGTCTATTTTTTTGTTATCATATGTTTTACAAGGCATCATTGTTTATAGTAATAGGAATATGAATACATATATTTTTTGGTTTACAGGATTTAAGATGTTATTTTTTTATATATTTTTGTGGTTGTATTTTAGCAAG
>M01075:27:000000000-A4DAU:1:1102:23962:9395 1:N:0:43
AAAGTACACAGTTTGGGTTACACATTTGATTACCGGATGCGATGGAAGGACCAATACCTGTCTCTGCATTAATACATGCTGCCACGTTCGTTGTATGTGGAATAATATTAGGTAGTTTTGTATTTTGATGTTTTGAATTTTGATTTAGCTATTTTTATAGTATAATTTGTTGAGCAGTTGGAATAATAGTGTTAATGAGTCTATGTGTTTTTTATCGGTATATAGCATTTAGTACAATATGTCAAATAAGTTTTTCATTTTTTTGTTGTCTTTGTTTAGATCTTTATCTAGGCTGTCTATTTTTTTGTTATCATATGTTTTACAAGGCATCATTGTTTATAGTAATAGGAATATGAATACATATATTTTTTGGTTTACAGGATTTAAGATGTTATTTTTTTATATATTTTTGTGGTTGTATTTTAGCAAG
>M01075:27:000000000-A4DAU:1:1102:4741:9404 1:N:0:43
AAAGTACACAGTTTGGATTACATATTTGATTACCGGATGCGATGGAAGGACCAATACCTGTCTCTGCATTAATACATGCTGCCACGTTAGTTGTATGTGGAATAATATTAGGTAGTTTTGTATTTTGATGTTTTGAATTTTGATTTAGCTATTTTTATAGTATAATTTGTTGAGCAGTTGGAATAATAGTGTTAATGAGTCTATGTGTTTTTTATCGGTATATAGCATTTAGTACAATATGTCAAATAAGTTTTTCATTTTTTTGTTGTCTTTGTTTAGATCTTTATCTAGGCTGTCTATTTTTTTGTTATCATATGTTTTACAAGGCATCATTGTTTATAGTAATAGGAATATGAATACATATATTTTTTGGTTTACAGGATTTAAGATGTTATTTTTTTATATATTTTTGTGGTTGTATTTTAGCAAG
>M01075:27:000000000-A4DAU:1:1102:16906:9454 1:N:0:43
AGAGTACACAGTTTGGATTACACATTTGATTACCGGATGCGATGGAAGGACCAATACCTGTCTCTGCATTAATACATGCTGCCACGTTAGTTGTATGTGGAATAATATTAGGTAGTTTTGTATTTTGATGTTTTGAATTTTGATTTAGCTATTTTTATAGTATAATTTGTTGAGCAGTTGGAATAATAGTGTTAATGAGTCTATGTGTTTTTTATCGGTATATAGCATTTAGTACAATATGTCAAATAAGTTTTTCATTTTTTTGTTGTCTTTGTTTAGATCTTTATCTAGGCTGTCTATTTTTTTGTTATCATATGTTTTACAAGGCATCATTGTTTATAGTAATAGGAATATGAATACATATATTTTTTGGTTTACAGGATTTAAGATGTTATTTTTTTATATATTTTTGTGGTTGTATTTTAGCAAG
>M01075:27:000000000-A4DAU:1:1102:23277:9463 1:N:0:43
AAAGTACACAGCTTGGGTTGCACATTTGATTACCGGATGCGATGGAAGGACCAATACCTGTCTCTGCATTAATACATGCTGCCACGTTAGTTGTATGTGGAATAATATTAGGAAGTTTTGTATTTTGATGTTTTGAATTTTGATTTAGCTATTTTTATAGTATAATTTGTTGAGCAGTTGGAATAATAGTGTTAATGAGTCTATGTGTTTTTTATCGGTATATAGCATTTAGTACAATATGTCAAATAAGTTTTTCATTTTTTTGTTGTCTTTGTTTAGATCTTTATCTAGGCTGTCTATTTTTTTGTTATCATATGTTTTACAAGGCATCATTGTTTATAGTAATAGGAATATGAATACATATATTTTTTGGTTTACAGGATTTAAGATGTTATTTTTTTATATATTTTTGTGGTTGTATTTTAGCAAG
>M01075:27:000000000-A4DAU:1:1102:10941:9465 1:N:0:43
AGAGTACACAGTTTGGATTACACATTTGATTACCGGATGCGATGGAAGGACCAATACCTGTCTCTGCATTAATACATGCTGCCACGTTAGTTGTATGTGGAATAATATTAGGTAGTTTTGTATTTTGATGTTTTGAATTTTGATTTAGCTATTTTTATAGTATAATTTGTTGAGCAGTTGGAATAATAGTGTTAATGAGTCTATGTGTTTTTTATCGGTATATAGCATTTAGTACAATATGTCAAATAAGTTTTTCATTTTTTTGTTGTCTTTGTTTAGATCTTTATCTAGGCTGTCTATTTTTTTGTTATCATATGTTTTACAAGGCATCATTGTTTATAGTAATAGGAATATGAATACATATATTTTTTGGTTTACAGGATTTAAGATGTTATTTTTTTATATATTTTTGTGGTTGTATTTTAGCAAG
>M01075:27:000000000-A4DAU:1:1102:24167:9480 1:N:0:43
AAAGTACACAGTTTGGATTGCACATTTGATTACCGGATGCGATGGAAGGACCAATACCTGTCTCTGCATTAATACATGCTGCCACGTTAGTTGTATGTGGAATAATATTAGGTAGTTTTGTATTTTGATGTTTTGAATTTTGATTTAGCTATTTTTATAGTATAATTTGTTGAGCAGTTGGAATAATAGTGTTAATGAGTCTATGTGCTTTTTATCGGTATATAGCATTTAGTACAATATGTCAAATAAGTTTTTCATTTTTTTGTTGTCTTTGTTTAGATCTTTATCTAGGCTGTCTATTTTTTTGTTATCATATGTTTTACAAGGCATCATTGTTTATAGTAATAGGAATATGAATACATATATTTTTTGGTTTACAGGATTTAAGATGTTATTTTTTTATATATTTTTGTGGTTGTATTTTAGCAAG
>M01075:27:000000000-A4DAU:1:1102:24631:9612 1:N:0:43
AAAGTACACAGTTTGGGTTACATATTTGATTACCGGATGCGATGGAAGGACCAATACCTGTCTCTGCATTAATACATGCTGCCACGTTAGTTGTATGTGGAATAATATTAGGTAGTTTTGTATTTTGATGTTTTGAATTTTGATTTAGCTATTTTTATAGTATAATTTGTTGAGCAGTTGGAATAATAGTGTTAATGAGTCTATGTGTTTTTTATCGGTATATAGCATTTAGTACAATATGTCAAATAAGTTTTTCATTTTTTTGTTGTCTTTGTTTAGATCTTTATCTAGGCTGTCTATTTTTTTGTTATCATATGTTTTACAAGGCATCATTGTTTATAGTAATAGGAATATGAATACATATATTTTTTGGTTTACAGGATTTAAGATGTTATTTTTTTATATATTTTTGTGGTTGTATTTTAGCAAG
>M01075:27:000000000-A4DAU:1:1102:24622:9627 1:N:0:43
AAAGTACACAGTTTGGGTTACATATTTGATTACCGGATGCGATGGAAGGACCAATACCTGTCTCTGCATTAATACATGCTGCCACGTTAGTTGTATGTGGAATAATATTAGGTAGTTTTGTATTTTGATGTTTTGAATTTTGATTTAGCTATTTTTATAGTATAATTTGTTGAGCAGTTGGAATAATAGTGTTAATGAGTCTATGTGTTTTTTATCGGTATATAGCATTTAGTACAATATGTCAAATAAGTTTTTCATTTTTTTGTTGTCTTTGTTTAGATCTTTATCTAGGCTGTCTATTTTTTTGTTATCATATGTTTTACAAGGCATCATTGTTTATAGTAATAGGAATATGAATACATATATTTTTTGGTTTACAGGATTTAAGATGTTATTTTTTTATATATTTTTGTGGTTGTATTTTAGCAAG
>M01075:27:000000000-A4DAU:1:1102:21869:9652 1:N:0:43
AAAGTACACAGTTTGGATTACACATTTGATTACCGGATGCGATGGAAGGACCAATACCTGTCTCTGCATTAATACATGCTGCCACGTTAGTTGTATGTGGAATAATATTAGGTAGTTTTGTATTTTGATGTTTTGAATTTTGATTTAGCTATTTTTATAGTATAATTTGTTGAGCAGTTGGAATAATAGTGTTAATGAGTCTATGTGTTTTTTATCGGTATATAGCATTTAGTACAATATGTCAAATAAGTTTTTCATTTTTTTGTTGTCTTTGTTTAGATCTTTATCTAGGCTGTCTATTTTTTTGTTATCATATGTTTTACAAGGCATCATTGTTTATAGTAATAGGAATATGAATACATATATTTTTTGGTTTACAGGATTTAAGATGTTATTTTTTTATATATTTTTGTGGTTGTATTTTAGCAAG
>M01075:27:000000000-A4DAU:1:1102:3930:9679 1:N:0:43
AGAGTACACAGTTTGGATTACACATTTGATTACCGGATGCGATGGAAGGACCAATACCTGTCTCTGCATTAATACATGCTGCCACGTTAGTTGTATGTGGAATAATATTAGGTAGTTTTGTATTTTGATGTTTTGAATTTTGATTTAGCTATTTTTATAGTATAATTTGTTGAGCAGTTGGAATAATAGTGTTAATGAGTCTATGTGTTTTTTATCGGTATATAGCATTTAGTACAATATGTCAAATAAGTTTTTCATTTTTTTGTTGTCTTTGTTTAGATCTTTATCTAGGCTGTCTATTTTTTTGTTATCATATGTTTTACAAGGCATCATTGTTTATAGTAATAGGAATATGAATACATATATTTTTTGGTTTACAGGATTTAAGATGTTATTTTTTTATATATTTTTGTGGTTGTATCTTGGCAAG
>M01075:27:000000000-A4DAU:1:1102:16255:9687 1:N:0:43
AAAGTACACAGTTTGGATTGCACATTTGATTACCGGATGCGATGGAAGGACCAATACCTGTCTCTGCATTAATACATGCTGCCACGTTAGTTGTATGTGGAATAATATTAGGTAGTTTTGTATTTTGATGTTTTGAATTTTGATTTAGCTATTTTTATAGTATAATTTGTTGAGCAGTTGGAATAATAGTGTTAATGAGTCTATGTGTTTTTTATCGGTATATAGCATTTAGTACAATATGTCAAATAAGTTTTTCATTTTTTTGTTGTCTTTGTTTAGATCTTTATCTAGGCTGTCTATTTTTTTGTTATCATATGTTTTACAAGGCATCATTGTTTATAGTAATAGGAATATGAATACATATATTTTTTGGTTTACAGGATTTAAGATGTTATTTTTTTATATATTTTTGTGGTTGTATCTTAGCAAG
>M01075:27:000000000-A4DAU:1:1102:16235:9694 1:N:0:43
AAAGTACACAGTTTGGATTGCACATTTGATTACCGGATGCGATGGAAGGACCAATACCTGTCTCTGCATTAATACATGCTGCCACGTTAGTTGTATGTGGAATAATATTAGGTAGTTTTGTATTTTGATGTTTTGAATTTTGATTTAGCTATTTTTATAGTATAATTTGTTGAGCAGTTGGAATAATAGTGTTAATGAGTCTATGTGTTTTTTATCGGTATATAGCATTTAGTACAATATGTCAAATAAGTTTTTCATTTTTTTGTTGTCTTTGTTTAGATCTTTATCTAGGCTGTCTATTTTTTTGTTATCATATGTTTTACAAGGCATCATTGTTTATAGTAATAGGAATATGAATACATATATTTTTTGGTTTACAGGATTTAAGATGTTATTTTTTTATATATTTTTGTGGTTGTATCTTAGCAAG
>M01075:27:000000000-A4DAU:1:1102:24919:9725 1:N:0:43
AAAGTACACAGTTTGGATTACACATTTGATTACCGGATGCGATGGAAGGACCAATACCTGTCTCTGCATTAATACATGCTGCCACGTTAGTTGTATGTGGAATAATATTAGGTAGTTTTGTATTTTGATGTTTTGAATTTTGATTTAGCTATTTTTATAGTATAATTTGTTGAGCAGTTGGAATAATAGTGTTAATGAGTCTATGTGTTTTTTATACGGTATATAGCATTTAGTACAATATGTCAAATAAGTTTTTCATTTTTTTGTTGTCTTTGTTTAGATCTTTATCTAGGCTGTCTATTTTTTTGTTATCATATGTTTACAAGGCATCATTGTTTATAGTAATAGGAATATGAATACATATATTTTTTGGTTTACAGGATTTAAGATGTTATTTTTTTATATATTTTTGTGGTTGTATTTTAGCAAG
>M01075:27:000000000-A4DAU:1:1102:17115:9736 1:N:0:43
AAAGTACACAGTTTGGGTTACACATTTGATTACCGGATGCGATGGAAGGACCAATACCTGTCTCTGCATTAATACATGCTGCCACGTTAGTTGTATGTGGAATAATATTAGGTAGTTTTGTATTTTGATGTTTTGAATTTTGATTTAGCTATTTTTATAGTATAATTTGTTGAGCAGTTGGAATAATAGTGTTAATGAGTCTATGTGTTTTTTATCGGTATATAGCATTTAGTACAATATGTCAAATAAGTTTTTCATTTTTTTGTTGTCTTTGTTTAGATCTTTATCTAGGCTGTCTATTTTTTTGTTATCACATGTTTTACAAGGCATCATTGTTTATAGTAATAGGAATATGAATACATATATTTTTTGGTTTACAGGATTTAAGATGTTATTTTTTTATATATTTTTGTGGTTGTATCTTAGCAAG
>M01075:27:000000000-A4DAU:1:1102:18843:9757 1:N:0:43
AGAGTACACAGTTTGGATTACACATTTGATTACCGGATGCGATGGAAGGACCAATACCTGTCTCTGCATTAATACATGCTGCCACGTTAGTTGTATGTGGAATAATATTAGGTAGTTTTGTATTTTGATGTTTTGAATTTTGATTTAGCTATTTTTATAGTATAATTTGTTGAGCAGTTGGAATAATAGTGTTAATGAGTCTATGTGTTTTTTATCGGTATATAGCATTTAGTACAATATGTCAAATAAGTTTTTCATTTTTTTGTTGTCTTTGTTTAGATCTTTATCTAGGCTGTCTATTTTTTTGTTATCATATGTTTTACAAGGCATCATTGTTTATAGTAATAGGAATATGAATACATATATTTTTTGGTTTACAGGATTTAAGATGTTATTTTTTTATATATTTTTGTGGTTGTATTTTAGCAAG
>M01075:27:000000000-A4DAU:1:1102:19215:9850 1:N:0:43
AAAGTACACAGTTTGGATTACACATTTGATTACCGGATGCGATGGAAGGACCAATACCTGTCTCTGCATTAATACATGCTGCCACGTTAGTTGTATGTGGAATAATATTAGGTAGTTTTGTATTTTGATGTTTTGAATTTTGATTTAGCTATTTTTATAGTATAATTTGTTGAGCAGTTGGAATAATAGTGTTAATGAGTCTATGTGTTTTTTATCGGTATATAGCATTTAGTACAATATGTCAAATAAGTTTTTCATTTTTTTGTTGTCTTTGTTTAGATCTTTATCTAGGCTGTCTATTTTTTTGTTATCATATGTTTTACAAGGCATCATTGTTTATAGTAATAGGAATATGAATACATATATTTTTTGGTTTACAGGATTTAAGATGTTATTTTTTTATATATTTTTGTGGTTGTATTTTAGCAAG
>M01075:27:000000000-A4DAU:1:1102:19240:9854 1:N:0:43
AAAGTACACAGTTTGGATTACACATTTGATTACCGGATGCGATGGAAGGACCAATACCTGTCTCTGCATTAATACATGCTGCCACGTTAGTTGTATGTGGAATAATATTAGGTAGTTTTGTATTTTGATGTTTTGAATTTTGATTTAGCTATTTTTATAGTATAATTTGTTGAGCAGTTGGAATAATAGTGTTAATGAGTCTATGTGTTTTTTATCGGTATATAGCATTTAGTACAATATGTCAAATAAGTTTTTCATTTTTTTGTTGTCTTTGTTTAGATCTTTATCTAGGCTGTCTATTTTTTTGTTATCATATGTTTTACAAGGCATCATTGTTTATAGTAATAGGAATATGAATACATATATTTTTTGGTTTACAGGATTTAAGATGTTATTTTTTTATATATTTTTGTGGTTGTATTTTAGCAAG
>M01075:27:000000000-A4DAU:1:1102:26253:9892 1:N:0:43
AAAGTACACAGTTTGGGTTACACATTTGATTACCGGATGCGATGGAAGGACCAATACCTGTCTCTGCATTAATACATGCTGCCACGTTAGTTGTATGTGGAATAATATTAGGTAGTTTTGTATTTTGATGTTTTGAATTTTGATTTAGCTATTTTTATAGTATAATTTGTTGAGCAGTTGGAATAATAGTGTTAATGAGTCTATGTGTTTTTTATCGGTATATAGCATTTAGTACAATATGTCAAATAAGTTTTTCATTTTTTTGTTGTCTTTGTTTAGATCTTTATCTAGGCTGTCTATTTTTTTGTTATCATATGTTTTACAAGGCATCATTGTTTATAGTAATAGGAATATGAATACATATATTTTTTGGTTTACAGGATTTAAGATGTTATTTTTTTATATATTTTTGTGGTTGTATTTTAGCAAG
>M01075:27:000000000-A4DAU:1:1102:26249:9911 1:N:0:43
AAAGTACACAGTTTGGGTTACACATTTGATTACCGGATGCGATGGAAGGACCAATACCTGTCTCTGCATTAATACATGCTGCCACGTTAGTTGTATGTGGAATAATATTAGGTAGTTTTGTATTTTGATGTTTTGAATTTTGATTTAGCTATTTTTATAGTATAATTTGTTGAGCAGTTGGAATAATAGTGTTAATGAGTCTATGTGTTTTTTATCGGTATATAGCATTTAGTACAATATGTCAAATAAGTTTTTCATTTTTTTGTTGTCTTTGTTTAGATCTTTATCTAGGCTGTCTATTTTTTTGTTATCATATGTTTTACAAGGCATCATTGTTTATAGTAATAGGAATATGAATACATATATTTTTTGGTTTACAGGATTTAAGATGTTATTTTTTTATATATTTTTGTGGTTGTATTTTAGCAAG
>M01075:27:000000000-A4DAU:1:1102:26234:9921 1:N:0:43
AAAGTACACAGTTTGGGTTACACATTTGATTACCGGATGCGATGGAAGGACCAATACCTGTCTCTGCATTAATACATGCTGCCACGTTAGTTGTATGTGGAATAATATTAGGTAGTTTTGTATTTTGATGTTTTGAATTTTGATTTAGCTATTTTTATAGTATAATTTGTTGAGCAGTTGGAATAATAGTGTTGATGAGTCTATGTGTTTTTTATCGGTATATAGCATTTAGTACAATATGTCAAATAAGTTTTTCATTTTTTTGTTGTCTTTGTTTAGATCTTTATCTAGGCTGTCTATTTTTTTGTTATCATATGTTTTACAAGGCATCATTGTTTATAGTAATAGGAATATGAATACATATATTTTTTGGTTTACAGGATTTAAGATGTTATTTTTTTATATATTTTTGTGGTTGTATTTTAGCAAG
>M01075:27:000000000-A4DAU:1:1102:18715:9924 1:N:0:43
AAAGTACACAGTTTGGGTTACACATTTGATTACCGGATGCGATGGAAGGACCAATACCTGTCTCTGCATTAATACATGCTGCCACGTTAGTTGTATGTGGAATAATATTAGGTAGTTTTGTATTTTGATGTTTTGAATTTTGATTTAGCTATTTTTATAGTATAATTTGTTGAGCAGTTGGAATAATAGTGTTAATGAGTCTATGTGTTTTTTATCGGTATATAGCATTTAGTACAATATGTCAAATAAGTTTTTCATTTTTTTGTTGTCTTTGTTTAGATCTTTATCTAGGCTGTCTATTTTTTTGTTATCATATGTTTTACAAGGCATCATTGTTTATAGTAATAGGAATATGAATACATATATTTTTTGGTTTACAGGATTTAAGATGTTATTTTTTTATATATTTTTGTGGTTGTATCTTAGCAAG
>M01075:27:000000000-A4DAU:1:1102:18700:9941 1:N:0:43
AAAGTACACAGTTTGGGTTACACATTTGATTACCGGATGCGATGGAAGGACCAATACCTGTCTCTGCATTAATACATGCTGCCACGTTAGTTGTATGTGGAATAATATTAGGTAGTTTTGTATTTTGATGTTTTGAATTTTGATTTAGCTATTTTTATAGTATAATTTGTTGAGCAGTTGGAATAATAGTGTTAATGAGTCTATGTGTTTTTTATCGGTATATAGCATTTAGTACAATATGTCAAATAAGTTTTTCATTTTTTTGTTGTCTTTGTTTAGATCTTTATCTAGGCTGTCTATTTTTTTGTTATCATATGTTTTACAAGGCATCATTGTTTATAGTAATAGGAATATGAATACATATATTTTTTGGTTTACAGGATTTAAGATGTTATTTTTTTATATATTTTTGTGGTTGTATCTTAGCAAG
>M01075:27:000000000-A4DAU:1:1102:3707:9981 1:N:0:43
AAGTACACAGTTTGGATTACACATTTGATTACCGGATGCGATGGAAGGACCAATACCTGTCTCTGCATTAATACATGCTGCCACGTTAGTTGTATGTGGAATAATATTAGGTAGTTTTGTATTTTGATGTTTTGAATTTTGATTTAGCTATTTTTATAGTATAATTTGTTGAGCAGTTGGAATAATAGTGTTAATGAGTCTATGTGTTTTTTATACGGTATATAGCATTTAGTACAATATGTCAAATAAGTTTTTCATTTTTTTGTTGTCTTTGTTTAGATCTTTATCTAGGCTGTCTATTTTTTTGTTATCATATGTTTTACAAGGCATCATTGTTTATAGTAATAGGAATATGAATACATATATTTTTTGGTTTACAGGATTTAAGATGTTATTTTTTTATATATTTTTGTGGTTGTATTTTAGCAAG
>M01075:27:000000000-A4DAU:1:1102:4835:10022 1:N:0:43
AAAGTACACAGTTTGGATTACACATTTGATTACCGGATGCGATGGAAGGACCAATACCTGTCTCTGCATTAATACATGCTGCCACGTTAGTTGTATGTGGAATAATATTAGGTAGTTTTGTATTTTGATGTTTTGAATTTTGATTTAGCTATTTTTATAGTATAATTTGTTGAGCAGTTGGAATAATAGTGTTAATGAGTCTATGTGTTTTTTATCGGTATATAGCATTTAGTACAATATGTCAAATAAGTTTTTCATTTTTTTGTTGTCTTTGTTTAGATCTTTATCTAGGCTGTCTATTTTTTTGTTATCATATGTTTTACAAGGCATCATTGTTTATAGTAATAGGAATATGAATACATATATTTTTTGGTTTACAGGATTTAAGATGTTATTTTTTTATATATTTTTGTGGTTGTATTTTAGCAAG
>M01075:27:000000000-A4DAU:1:1102:8113:10042 1:N:0:43
AAAGTACACAGTTTGGGTTACATATTTGATTACCGGATGCGATGGAAGGACCAATACCTGTCTCTGCATTAATACATGCTGCCACGTTAGTTGTATGTGGAATAATATTAGGTAGTTTTGTATTTTGATGTTTTGAATTTTGATTTAGCTATTTTTATAGTATAATTTGTTGAGCAGTTGGAATAATAGTGTTAATGAGTCTATGTGTTTTTTATCGGTATATAGCATTTAGTACAATATGTCAAATAAGTTTTTCATTTTTTTGTTGTCTTTGTTTAGATCTTTATCTAGGCTGTCTATTTTTTTGTTATCATATGTTTTACAAGGCATCATTGTTTATAGTAATAGGAATATGAATACATATATTTTTTGGTTTACAGGATTTAAGATGTTATTTTTTTATATATTTTTGTGGTTGTATTTTGGCAAG
>M01075:27:000000000-A4DAU:1:1102:23481:10187 1:N:0:43
AGAGTACACAGTTTGGGTTGCACATTTGATTACCGGATGCGATGGAAGGACCAATACCTGTCTCTGCATTAATACATGCTGCCACGTTAGTTGTATGTGGAATAATATTAGGTAGTTTTGTATTTTGATGTTTTGAATTTTGATTTAGCTATTTTTATAGTATAATTTGTTGAGCAGTTGGAATAATAGTGTTAATGAGTCTATGTGTTTTTTATCGGTATATAGCATTTAGTACAATATGTCAAATAAGTTTTTCATTTTTTTGTTGTCTTTGTTTAGATCTTTATCTAGGCTGTCTATTTTTTTGTTATCATATGTTTTACAAGGCATCATTGTTTATAGTAATAGGAATATGAATACATATATTTTTTGGTTTACAGGATTTAAGATGTTATTTTTTTATATATTTTTGTGGTTGTATTTTAGCAAG
>M01075:27:000000000-A4DAU:1:1102:12066:10243 1:N:0:43
AAAGTACACAGTTTGGATTACACATTTGATTACCGGATGCGATGGAAGGACCAATACCTGTCTCTGCATTAATACATGCTGCCACGTTAGTTGTATGTGGAATAATATTAGGTAGTTTTGTATTTTGATGTTTTGAATTTTGATTTAGCTATTTTTATAGTATAATTTGTTGAGCAGTTGGAATAATAGTGTTAATGAGTCTATGTGTTTTTTATCGGTATATAGCATTTAGTACAATATGTCAAATAAGTTTTTCATTTTTTTGTTGTCTTTGTTTAGATCTTTATCTAGGCTGTCTATTTTTTTGTTATCATATGTTTTACAAGGCATCATTGTTTATAGTAATAGGAATATGAATACATATATTTTTTGGTTTACAGGATTTAAGATGTTATTTTTTTATATATTTTTGTGGTTGTATTTTAGCAAG
>M01075:27:000000000-A4DAU:1:1102:20853:10327 1:N:0:43
AAAGTACACAGTTTGGATTACATATTTGATTACCGGATGCGATGGAAGGACCAATACCTGTCTCTGCATTAATACATGCTGCCACGTTAGTTGTATGTGGAATAATATTAGGTAGTTTTGTATTTTGATGTTTTGAATTTTGATTTAGCTATTTTTATAGTATAATTTGTTGAGCAGTTGGAACAATAGTGTTAATGAGTCTATGTGTTTTTTATCGGTATATAGCATTTAGTACAATATGTCAAATAAGTTTTTCATTTTTTTGTTGTCTTTGTTTAGATCTTTATCTAGGCTGTCTATTTTTTTGTTATCATATGTTTTACAAGGCATCATTGTTTATAGTAATAGGAATATGAATACATATATTTTTTGGTTTACAGGATTTAAGATGTTATTTTTTTATATATTTTTGTGGTTGTATTTTAGCAAG
>M01075:27:000000000-A4DAU:1:1102:15794:10467 1:N:0:43
AGAGTACACAGTTTGGATTACACATTTGATTACCGGATGCGATGGAAGGACCAATACCTGTCTCTGCATTAATACATGCTGCCACGTTAGTTGTATGTGGAATAATATTAGGTAGTTTTGTATTTTGATGTTTTGAATTTTGATTTAGCTATTTTTATAGTATAATTTGTTGAGCAGTTGGAATAATAGTGTTAATGAGTCTATGTGTTTTTTATCGGTATATAGCATTTAGTACAATATGTCAAATAAGTTTTTCATTTTTTTGTTGTCTTTGTTTAGATCTTTATCTAGGCTGTCTATTTTTTTGTTATCATATGTTTTACAAGGCATCATTGTTTATAGTAATAGGAATATGAATACATATATTTTTTGGTTTACAGGATTTAAGATGTTATTTTTTTATATATTTTTGTGGTTGTATTTTAGCAAG
>M01075:27:000000000-A4DAU:1:1102:14185:10857 1:N:0:43
AAAGTACACAGTTTGGATTACACATTTGATTACCGGATGCGATGGAGGGACCAATACCTGTCTCTGCATTAATACATGCTGCCACGTTAGTTGTATGTGGAATAATATTAGGTAGTTTTGTATTTTGATGTTTTGAATTTTGATTTAGCTATTTTTATAGTATAATTTGTTGAGCAGTTGGAATAATAGTGTTAATGAGTCTATGTGTTTTTTATACGGTATATAGCATTTAGTACAATATGTCAAATAAGTTTTTCATTTTTTTGTTGTCTTTGTTTAGATCTTTATCTAGGCTGTCTATTTTTTTGTTATCATATGTTTTACAAGGCACCATTGTTTATAGTAATAGGAATATGAATACATATATTTTTTGGTTTACAGGATTTAAGATGTTATTTTTTATATATTTTTGTGGTTGTATTTTAGCAAG
>M01075:27:000000000-A4DAU:1:1102:3761:10870 1:N:0:43
AAAGTACACAGTTTGGATTACATATTTGATTACCGGATGCGATGGAAGGACCAATACCTGTCTCTGCATTAATACATGCTGCCACGTTAGTTGTATGTGGAATAATATTAGGTAGTTTTGTATTTTGATGTTTTGAATTTTGATTTAGCTATTTTTATAGTATAATTTGTTGAGCAGTTGGAATAATAGTGTTAATGAGTCTATGTGTTTTTTATCGGTATATAGCATTTAGTACAATATGTCAAATAAGTTTTTCATTTTTTTGTTGTCTTTGTTTAGATCTTTATCTAGGCTGTCTATTTTTTTGTTATCATATGTTTTACAAGGCATCATTGTTTATAGTAATAGGAATATGAATACATATATTTTTTGGTTTACAGGATTTAAGATGTTATTTTTTTATATATTTTTGTGGTTGTATTTTAGCAAG
>M01075:27:000000000-A4DAU:1:1102:17653:10883 1:N:0:43
AAAGTACACAGTTTGGGTTGCACATTTGATTACCGGATGCGATGGAAGGACCAATACCTGTCTCTGCATTAATACATGCTGCCACGTTAGTTGTATGTGGAATAATATTAGGTAGTTTTGTATTTTGATGTTTTGAATTTTGATTTAGCTATTTTTATAGTATAATTTGTTGAGCAGTTGGAATAATAGTGTTAATGAGTCTATGTGTTTTTTATCGGTATATAGCATTTAGTACAATATGTCAAATAAGTTTTTCATTTTTTTGTTGTCTTTGTTTAGATCTTTATCTAGGCTGTCTATTTTTTTGTTATCATATGTTTTACAAGGCATCATTGTTTATAGTAATAGGAATATGAATACATATATTTTTTGGTTTACAGGATTTAAGATGTTATTTTTTTATATATTTTTGTGGTTGTATTTTAGCAAG
>M01075:27:000000000-A4DAU:1:1102:3774:10884 1:N:0:43
AAAGTACACAGTTTGGATTACATATTTGATTACCGGATGCGATGGAAGGACCAATACCTGTCTCTGCATTAATACATGCTGCCACGTTAGTTGTATGTGGAATAATATTAGGTAGTTTTGTATTTTGATGTTTTGAATTTTGATTTAGCTATTTTTATAGTATAATTTGTTGAGCAGTTGGAATAATAGTGTTAATGAGTCTATGTGTTTTTTATCGGTATATAGCATTTAGTACAATATGTCAAATAAGTTTTTCATTTTTTTGTTGTCTTTGTTTAGATCTTTATCTAGGCTGTCTATTTTTTTGTTATCATATGTTTTACAAGGCATCATTGTTTATAGTAATAGGAATATGAATACATATATTTTTTGGTTTACAGGATTTAAGATGTTATTTTTTTATATATTTTTGTGGTTGTATTTTAGCAAG
>M01075:27:000000000-A4DAU:1:1102:13638:10896 1:N:0:43
AGAGTACACAGTTTGGGTTACACATTTGATTACCGGATGCGATGGAAGGACCAATACCTGTCTCTGCATTAATACATGCTGCCACGTTAGTTGTATGTGGAATAATATTAGGTAGTTTTGTATTTTGATGTTTTGAATTTTGATTTAGCTATTTTTATAGTATAATTTGTTGAGCAGTTGGAATAATAGTGTTAATGAGTCTATGTGTTTTTTATCGGTATATAGCATTTAGTACAATATGTCATATAAGTTTTTCATTTTTTTGTTGTCTTTGTTTAGATCTTTATCTAGGCTGTCTATTTTTTTGTTATCATATGTTTTACAAGGCATCATTGTTTATAGTAATAGGAATATGAATACATATATTTTTTGGTTTACAGGATTTAAGATGTTATTTTTTTATATATTTTTGTGGTTGTATTTTAGCAAG
>M01075:27:000000000-A4DAU:1:1102:21619:10921 1:N:0:43
AAAGTACACAGTTTGGATTACATATTTGATTACCGGATGCGATGGAAGGACCAATACCTGTCTCTGCATTAATACATGCTGCCACGTTAGTTGTATGTGGAATAATATTAGGTAGTTTTGTATTTTGATGTTTTGAATTTTGATTTAGCTATTTTTATAGTATAATTTGTTGAGCAGTTGGAATAATAGTGTTAATGAGTCTATGTGTTTTTTATCGGTATATAGCATTTAGTACAATATGTCAAATAAGTTTTTCATTTTTTTGTTGTCTTTGTTTAGATCTTTATCTAGGCTGTCTATTTTTTTGTTATCATATGTTTTACAAGGCATCATTGTTTATAGTAATAGGAATATGAATACATATATTTTTTGGTTTACAGGATTTAAGATGTTATTTTTTTATATATTTTTGTGGTTGTATTTTAGCAAG
>M01075:27:000000000-A4DAU:1:1102:19676:11156 1:N:0:43
AGAGTACACAGTTTGGACTGCACATTTGATTACCGGATGCGATGGAAGGACCAATACCTGTCTCTGCATTAATACATGCTGCCACGTTAGTTGTATGTGGAATAATATTAGGTAGTTTTGTATTTTGATGTTTTGAATTTTGATTTAGCTATTTTTATAGTATAATTTGTTGAGCAGTTGGAATAATAGTGTTAATGAGTCTATGTGTTTTTTATCGGTATATAGCATTTAGTACAATATGTCAAATAAGTTTTTCATTTTTTTGTTGTCTTTGTTTAGATCTTTATCTAGGCTGTCTATTTTTTTGTTATCATATGTTTTACAAGGCATCATTGTTTATAGTAATAGGAATATGAATACATATATTTTTTGGTTTACAGGATTTAAGATGTTATTTTTTTATATATTTTTGTGGTTGTATTTTAGCAAG
>M01075:27:000000000-A4DAU:1:1102:8125:11198 1:N:0:43
AAAGTACACAGTTTGGATTACACATTTGATTACCGGATGCGATGGAAGGACCAATACCTGTCTCTGCATTAATACATGCTGCCACGTTAGTTGTATGTGGAATAATATTAGGTAGTTTTGTATTTTGATGTTTTGAATTTTGATTTAGCTATTTTTATAGTATAATTTGTTGAGCAGTTGGAATAATAGTGTTAATGAGTCTATGTGTTTTTTATCGGTATATAGCATTTAGTACAATATGTCAAATAAGTTTTTCATTTTTTTGTTGTCTTTGTTTAGATCTTTATCTAGGCTGTCTATTTTTTTGTTATCATATGTTTTACAAGGCATCATTGTTTATAGTAATAGGAATATGAATACATATATTTTTTGGTTTACAGGATTTAAGATGTTATTTTTTTATATATTTTTGTGGTTGTATTTTAGCAAG
>M01075:27:000000000-A4DAU:1:1102:11064:11327 1:N:0:43
AGAGTACACAGTTTGGATTGCACATTTGATTACCGGATGCGATGGAAGGACCAATACCTGTCTCTGCATTAATACATGCTGCCACGTTAGTTGTATGTGGAGTAATATTAGGTAGTTTTGTATTTTGATGTTTTGAATTTTGATTTAGCTATTTTTATAGTATAATTTGTTGAGCAGTTGGAATAATAGTGTTAATGAGTCTATGTGTTTTTTATACGGTATATAGCATTTAGTACAATATGTCAAATAAGTTTCTCATTTTTTTGTTGTCTTTGTTTAGATCTTTATCTAGGCTGTCTATTTTTTTGTTATCATATGTTTTACAAGGCATCATTGTTTATAGTAATAGGAATATGAATACATATATTTTTTGGTTTACAGGATTTAAGATGTTATTTTTTTATATATTTTTGTGGTTGTATTTTAGCAG
>M01075:27:000000000-A4DAU:1:1102:19895:11388 1:N:0:43
AGAGTACACAGTTTGGATTACACATTTGATTACCGGATGCGATGGAAGGACCAATACCCGTCTCTGCATTAATACATGCTGCCACGTTAGTTGTATGTGGAATAATATTAGGTAGTTTTGTATTTTGATGTTTTGAATTTTGATTTAGCTATTTTTATAGTATAATTTGTTGAGCAGTTGGAATAATAGTGTTAATGAGTCTATGTGTTTTTTATCGGTATATAGCATTTAGTACAATATGTCAAATAAGTTTTTCATTTTTTTGTTGTCTTTGTTTAGATCTTTATCTAGGCTGTCTATTTTTTTGTTATCATATGTTTTACAAGGCATCATTGTTTATAGTAATAGGAATATGAATACATATATTTTTTGGTTTACAGGATTTAAGATGTTATTTTTTTATATATTTTTGTGGTTGTATCTTAGCAAG
>M01075:27:000000000-A4DAU:1:1102:21450:11392 1:N:0:43
AAAGTACACAGTTTGGATTACACATTTGATTACCGGATGCGATGGAAGGACCAATACCTGTCTCTGCATTAATACATGCTGCCACGTTAGTTGTATGTGGAATAATATTAGGTAGTTTTGTATTTTGATGTTTTGAATTTTGATTTAGCTATTTTTATAGTATAATTTGTTGAGCAGTTGGAATAATAGTGTTAATGAGTCTATGTGTTTTTTATCGGTATATAGCATTTAGTACAATATGTCAAATAAGTTTTTCATTTTTTTGTTGTCTTTGTTTAGATCTTTATCTAGGCTGTCTATTTTTTTGTTATCATATGTTTTACAAGGCATCATTGTTTATAGTAATAGGAATATGAATACATATATTTTTTGGTTTACAGGATTTAAGATGTTATTTTTTTATATATTTTTGTGGTTGTATTTTAGCAAG
>M01075:27:000000000-A4DAU:1:1102:23054:11431 1:N:0:43
AGAGTACACAGTTTGGATTACACATTTGATTACCGGATGCGATGGAAGGACCAATACCTGTCTCTGCATTAATACATGCTGCCACGTTAGTTGTATGTGGAATAATATTAGGTAGTTTTGTATTTTGATGTTTTGAATCTTGATTTAGCTATTTTTATAGTATAATTTGTTGAGCAGTTGGAATAATAGTGTTAATGAGTCTATGTGTTTTTTATCGGTATATAGCATTTAGTACAATATGTCAAATAAGTTTTTCATTTTTTTGTTGTCTTTGTTTAGATCTTTATCTAGGCTGTCTATTTTTTTGTTATCATATGTTTTACAAGGCATCATTGTTTATAGTAATAGGAATATGAATACATATATTTTTTGGTTTACAGGATTTAAGATGTTATTTTTTTATATATTTTTGTGGTTGTATTTTAGCAAG
>M01075:27:000000000-A4DAU:1:1102:3642:11463 1:N:0:43
AGAGTACACAGTTTGGGTTGCACATTTGATTACCGGATGCGATGGAAGGACCAATACCTGTCTCTGCATTAATACATGCTGCCACGTTAGTTGTATGTGGAATAATATTAGGTAGTTTTGTATTTTGATGTTTTAAATTTTGATTTAGCTATTTTTATAGTATAATTTGTTGAGCAGTTGGAATAATAGTGTTAATGAGTCTATGTGTTTTTTATCGGTATATAGCATTTAGTACAATATGTCAAATAAGTTTTTCATTTTTTTGTTGTCTTTGTTTAGATCTTTATCTAGGCTGTCTATTTTTTTGTTATCATATGTTTTACAAGGCATCATTGTTTATAGTAATAGGAATATGAATACATATATTTTTTGGTTTACAGGATTTAAGATGTTATTTTTTTATATATTTTTGTGGTTGTATTTTAGCAAG
>M01075:27:000000000-A4DAU:1:1102:25557:11463 1:N:0:43
AAAGTACACAGTTTGGATTACACATTTGATTACCGGATGCGATGGAAGGACCAATACCTGTCTCTGCATTAATACATGCTGCCACGTTAGTTGTATGTGGAATAATATTAGGTAGTTTTGTATTTTGATGTTTTGAATTTTGATTTAGCTATTTTTATAGTATAATTTGTTGAGCAGTTGGAATAATAGTGTTAATGAGTCTATGTGTTTTTTATCGGTATATAGCATTTAGTACAATATGTCAAATAAGTTTTTCATTTTTTTGTTGTCTTTGTTTAGATCTTTATCTAGGCTGTCTATTTTTTTGTTATCATATGTTTTACAAGGCATCATTGTTTATAGTAATAGGAATATGAATACATATATTTTTTGGTTTACAGGATTTAAGATGTTATTTTTTTATATATTTTTGTGGTTGTATTTTAGCAAG
>M01075:27:000000000-A4DAU:1:1102:25545:11480 1:N:0:43
AAAGTACACAGTTTGGATTACACATTTGATTACCGGATGCGATGGAAGGACCAATACCTGTCTCTGCATTAATACATGCTGCCACGTTAGTTGTATGTGGAATAATATTAGGTAGTTTTGTATTTTGATGTTTTGAATTTTGATTTAGCTATTTTTATAGTATAATTTGTTGAGCAGTTGGAATAATAGTGTTAATGAGTCTATGTGTTTTTTATCGGTATATAGCATTTAGTACAATATGTCAAATAAGTTTTTCATTTTTTTGTTGTCTTTGTTTAGATCTTTATCTAGGCTGTCTATTTTTTTGTTATCATATGTTTTACAAGGCATCATTGTTTATAGTAATAGGAATATGAATACATATATTTTTTGGTTTACAGGATTTAAGATGTTATTTTTTTATATATTTTTGTGGTTGTATTTTAGCAAG
>M01075:27:000000000-A4DAU:1:1102:25363:11583 1:N:0:43
AAAGTACACAGTTTGGACTACACATTTGATTACCGGATGCGATGGAAGGACCAATACCTGTCTCTGCATTAATACATGCTGCCACGTTAGTTGTATGTGGAATAATATTAGGTAGTTTTGTATTTTGATGTTTTGAATTTTGATTTAGCTATTTTTATAGTATAATTTGTTGAGCAGTTGGAATAATAGTGTTAATGAGTCTATGTATTTTTTATCGGTATATAGCATTTAGTACAATATGTCAAATAAGTTTTTCATTTTTTTGTTGTCTTTGTTTAGATCTTTATCTAGGCTGTCTATTTTTTTGTTATCATATGTTTTACAAGGCATCATTGTTTATAGTAATAGGAATATGAATACATATATTTTTTGGTTTACAGGATTTAAGATGTTATTTTTTTATATATTTTTGTGGTTGTATTTTAGCAAG
>M01075:27:000000000-A4DAU:1:1102:25239:11617 1:N:0:43
AAAGTACACAGTTTGGATTACACATTTGATTACCGGATGCGATGGAAGGACCAATACCTGTCTCTGCATTAATACATGCTGCCACGTTAGTTGTATGTGGAATAATATTAGGTAGTTTTGTATTTTGATGTTTTGAATTTTGATTTAGCTATTTTTATAGTATAATTTGTTGAGCAGTTGGAATAATAGTGTTAATGAGTCTATGTGTTTTTTATCGGTATATAGCATTTAGTACAATATGTCAAATAAGTTTTTCATTTTTTTGTTGTCTTTGTTTAGATCTTTATCTAGGCTGTCTATTTTTTTGTTATCATATGTTTTACAAGGCATCATTGTTTATAGTAATAGGAATATGAATACATATATTTTTTGGTTTACAGGATTTAAGATGTTATTTTTTTATATATTTTTGTGGTTGTATCTTAGCAAG
>M01075:27:000000000-A4DAU:1:1102:16794:11621 1:N:0:43
AAAGTACACAGTTTGGATTGCACATTTGATTACCGGATGCGATGGAAGGACCAATACCTGTCTCTGCATTAATACATGCTGCCACGTTAGTTGTATGTGGAATAATATTAGGTAGTTTTGTATTTTGATGTTTTGAATTTTGATTTAGCTATTTTTATAGTATAATTTGTTGAGCAGTTGGAATAATAGTGTTAATGAGTCTATGTGTTTTTTATCGGTATATAGCATTTAGTACAATATGTCAAATAAGTTTTTCATTTTTTTGTTGTCTTTGTTTAGATCTTTATCTAGGCTGTCTATTTTTTTGTTATCATATGTTTTACAAGGCATCATTGTTTATAGTAATAGGAATATGAATACATATATTTTTTGGTTTACAGGATTTAAGATGTTATTTTTTTATATATTTTTGTGGTTGTATTTTAGCAAG
>M01075:27:000000000-A4DAU:1:1102:25253:11630 1:N:0:43
AAAGTACACAGTTTGGATTACACATTTGATTACCGGATGCGATGGAAGGACCAATACCTGTCTCTGCATTAATACATGCTGCCACGTTAGTTGTATGTGGAATAATATTAGGTAGTTTTGTATTTTGATGTTTTGAATTTTGATTTAGCTATTTTTATAGTATAATTTGTTGAGCAGTTGGAATAATAGTGTTAATGAGTCTATGTGTTTTTTATCGGTATATAGCATTTAGTACAATATGTCAAATAAGTTTTTCATTTTTTTGTTGTCTTTGTTTAGATCTTTATCTAGGCTGTCTATTTTTTTGTTATCATATGTTTTACAAGGCATCATTGTTTATAGTAATAGGAATATGAATACATATATTTTTTGGTTTACAGGATTTAAGATGTTATTTTTTTATATATTTTTGTGGTTGTATCTTAGCAAG
>M01075:27:000000000-A4DAU:1:1102:16780:11635 1:N:0:43
AAAGTACACAGTTTGGATTGCACATTTGATTACCGGATGCGATGGAAGGACCAATACCTGTCTCTGCATTAATACATGCTGCCACGTTAGTTGTATGTGGAATAATATTAGGTAGTTTTGTATTTTGATGTTTTGAATTTTGATTTAGCTATTTTTATAGTATAATTTGTTGAGCAGTTGGAATAATAGTGTTAATGAGTCTATGTGTTTTTTATCGGTATATAGCATTTAGTACAATATGTCAAATAAGTTTTTCATTTTTTTGTTGTCTTTGTTTAGATCTTTATCTAGGCTGTCTATTTTTTTGTTATCATATGTTTTACAAGGCATCATTGTTTATAGTAATAGGAATATGAATACATATATTTTTTGGTTTACAGGATTTAAGATGTTATTTTTTTATATATTTTTGTGGTTGTATTTTAGCAAG
>M01075:27:000000000-A4DAU:1:1102:7397:11639 1:N:0:43
AAAGTACACAGTTTGGATACACATTTGATTACCGGATGCGATGGAAGGACCAATACCTGTCTCTGCATTAATACATGCTGCCACGTTAGTTGTAGGTGGAATAATATTAGGTAGTTTTGTATTTTGATGTTTTGAATCTTGATTTAGCTATTTTTATAGTATAATTTGTTGAGCAGTTGGAATAATAGTGTTAATGAGTCTATGTGTTTTTTATACGGTATATAGCATTTAGTACAATATGTCAAATAAGTTTTTCATTTTTTTGTTGTCTTTGTTTAGATCTTTATCTAGGCTGTCTATTTTTTTGTTATCATATGTTTTACAAGGCATCATTGTTTATAGTAATAGGAATATGAATACATATATTTTTTGGTTTACAGGATTTAAGATGTTATTTTTTTATATATTTTTGTGGTTGTATTTTAGCAAG
>M01075:27:000000000-A4DAU:1:1102:16799:11640 1:N:0:43
AAAGTACACAGTTTGGATTGCACATTTGATTACCGGATGCGATGGAAGGACCAATACCTGTCTCTGCATTAATACATGCTGCCACGTTAGTTGTATGTGGAATAATATTAGGTAGTTTTGTATTTTGATGTTTTGAATTTTGATTTAGCTATTTTTATAGTATAATTTGTTGAGCAGTTGGAATAATAGTGTTAATGAGTCTATGTGTTTTTTATCGGTATATAGCATTTAGTACAATATGTCAAATAAGTTTTTCATTTTTTTGTTGTCTTTGTTTAGATCTTTATCTAGGCTGTCTATTTTTTTGTTATCATATGTTTTACAAGGCATCATTGTTTATAGTAATAGGAATATGAATACATATATTTTTTGGTTTACAGGATTTAAGATGTTATTTTTTTATATATTTTTGTGGTTGTATTTTAGCAAG
>M01075:27:000000000-A4DAU:1:1102:7882:11646 1:N:0:43
AGAGTACACAGTTTGGATTGCACATTTGATTACCGGATGCGATGGAAGGACCAATACCTGTCTCTGCATTAATACATGCTGCCACGTTAGTTATATGTGGAATAATATTAGGTAGTTTTGTATTTTGATGTTTTGAATTTCGATTTAGCTATTTTTATAGTATAATTTGTTGAGCAGTTGGAATAATAGTGTTAATGAGTCTATGTGTTTTTTATCGGTATATAGCATTTAGTACAATATGTCAAATAAGTTTTTCATTTTTTTGTTGTCTTTGTTTAGATCTTTATCTAGGCTGTCTATTTTTTTGTTATCATATGTTTTACAAGGCATCATTGTTTATAGTAATAGGAATATGAATACATATATTTTTTGGTTTACAGGATTTAAGATGTTATTTTTTTATATATTTTTGTGGTTGTATTTTAGCAAG
>M01075:27:000000000-A4DAU:1:1102:14965:11755 1:N:0:43
AAAGTACACAGTTTGGGTTGCACATTTGATTACCGGATGCGATGGAAGGACCAATACCTGTCTCTGCATTAATACATGCTGCCACGTTAGTTGTATGTGGAATAATATTAGGTAGTTTTGTATTTTGATGTTTTGAATTTTGATTTAGCTATTTTTATAGTATAATTTGTTGAGCAGTTGGAATAATAGTGTTAATGAGTCTATGTGTTTTTTATCGGTATATAGCATTTAGTACAATATGTCAAATAAGTTTTTCATTTTTTTGTTGTCTTTGTTTAGATCTTTATCTAGGCTGTCTATTTTTTTGTTATCATATGTTTTACAAGGCATCATTGTTTATAGTAATAGGAATATGAATACATATATTTTTTGGTTTACAGGATTTAAGATGTTATTTTTTTATATATTTTTGTGGTTGTATTTTAGCAAG
>M01075:27:000000000-A4DAU:1:1102:17567:11785 1:N:0:43
AAAGTACACAGTTTGGGTTACACATTTGATTACCGGATGCGATGGAAGGACCAATACCTGTCTCTGCATTAATACATGCTGCCACGTTAGTTGTATGTGGAATAATATTAGGTAGTTTTGTATTTTGATGTTTTGAATTTTGATTTAGCTATTTTTATAGTATAATTTGTTGAGCAGTTGGAATAATAGTGTTAATGAGTCTATGTGTTTTTTATCGGTATATAGCATTTAGTACAATATGTCAAGTAAGTTTTTCATTTTTTTGTTGTCTTTGTTTAGATCTTTATCTAGGCTGTCTATTTTTTTGTTATCATATGTTTTACAAGGCATCATTGTTTATAGTAATAGGAATATGAATACATATATTTTTTGGTTTACAGGATTTAAGATGTTATTTTTTTATATATTTTTGTGGTTGTATTTTAGCAAG
>M01075:27:000000000-A4DAU:1:1102:16139:11795 1:N:0:43
AGAGTACACAGTTTGGATTACACATTTGATTACCGGATGCGATGGAAGGACCAATACCTGTCTCTGCATTAATACATGCTGCCACGTTAGTTGTATGTGGAATAATATTAGGTAGTTTTGTATTTTGATGTTTTGAATTTTGATTTAGCTATTTTTATAGTATAATTTGTTGAGCAGTTGGAATAATAGTGTTAATGAGTCTATGTGTTTTTTATCGGTATATAGCATTTAGTACAATATGTCAAATAAGTTTTTCATTTTTTTGTTGTCTTTGTTTAGATCTTTATCTAGGCTGTCTATTTTTTTGTTATCATATGTTTTACAAGGCATCATTGTTTATAGTAATAGGAATATGAATACATATATTTTTTGGTTTACAGGATTTAAGATGTTATTTTTTTATATATTTTTGTGGTTGTATTTTAGCAAG
>M01075:27:000000000-A4DAU:1:1102:17581:11800 1:N:0:43
AAAGTACACAGTTTGGGTTACACATTTGATTACCGGATGCGATGGAAGGACCAATACCTGTCTCTGCATTAATACATGCTGCCACGTTAGTTGTATGTGGAATAATATTAGGTAGTTTTGTATTTTGATGTTTTGAATTTTGATTTAGCTATTTTTATAGTATAATTTGTTGAGCAGTTGGAATAATAGTGTTAATGAGTCTATGTGTTTTTTATCGGTATATAGCATTTAGTACAATATGTCAAGTAAGTTTTTCATTTTTTTGTTGTCTTTGTTTAGATCTTTATCTAGGCTGTCTATTTTTTTGTTATCATATGTTTTACAAGGCATCATTGTTTATAGTAATAGGAATATGAATACATATATTTTTTGGTTTACAGGATTTAAGATGTTATTTTTTTATATATTTTTGTGGTTGTATTTTAGCAAG
>M01075:27:000000000-A4DAU:1:1102:16138:11815 1:N:0:43
AGAGTACACAGTTTGGATTACACATTTGATTACCGGATGCGATGGAAGGACCAATACCTGTCTCTGCATTAATACATGCTGCCACGTTAGTTGTATGTGGAATAATATTAGGTAGTTTTGTATTTTGATGTTTTGAATTTTGATTTAGCTATTTTTATAGTATAATTTGTTGAGCAGTTGGAATAATAGTGTTAATGAGTCTATGTGTTTTTTATCGGTATATAGCATTTAGTACAATATGTCAAATAAGTTTTTCATTTTTTTGTTGTCTTTGTTTAGATCTTTATCTAGGCTGTCTATTTTTTTGTTATCATATGTTTTACAAGGCATCATTGTTTATAGTAATAGGAATATGAATACATATATTTTTTGGTTTACAGGATTTAAGATGTTATTTTTTTATATATTTTTGTGGTTGTATTTTAGCAAG
>M01075:27:000000000-A4DAU:1:1102:3242:11828 1:N:0:43
AGAGTACACAGTTTGGATTACACATTTGATTACCGGATGCGATGGAAGGACCAATACCTGTCTCTGCATTAATACATGCTGCCACGTTAGTTGTATGTGGAATAATATTAGGTAGTTTTGTATTTTGATGTTTTGAATTTTGATTTAGCTATTTTTATAGTATAATTTGTTGAGCAGTTGGAATAATAGTGTTAATGAGTCTATGTGTTTTTTATCGGTATATAGCATTTAGTACAATATGTCAAATAAGTTTTTCATTTTTTAGTTGTCTTTGTTTAGATCTTTATCTAGGCTGTCTATTTTTTTGTTATCATATGTTTTACAAGGCATCATTGTTTATAGTAATAGGAATATGAATACATATATTTTTTGGTTTACAGGATTTAAGATGTTATTTTTTTATATATTTTTGTGGTTGTATTTTAGCAAG
>M01075:27:000000000-A4DAU:1:1102:5764:11846 1:N:0:43
AGAGTACACAGTTTGGATTACACATTTGATTACCGGATGCGATGGAAGGACCAATACCTGTCTCTGCATTAATACATGCTGCCACGTTAGTTGTATGTGGAATAATATTAGGTAGTTTTGTATTTTGATGTTTTGAATTTTGATTTAGCTATTTTTATAGTATAATTTGTTGAGCAGTTGGAATAATAGTGTTAATGAGTCTATGTGTTTTTTATCGGTATATAGCATTTAGTACAATATGTCAAATAAGTTTTTCATTTTTTTGTTGTCTTTGTTTAGATCTTTATCTAGGCTGTCTATTTTTTTGTTATCATATGTTTTACAAGGCATCATTGTTTATAGTAATAGGAATATGAATACATATATTTTTTGGTTTACAGGATTTAAGATGTTATTTTTTTATATATTTTTGTGGTTGTATTTTAGCAAG
>M01075:27:000000000-A4DAU:1:1102:5742:11849 1:N:0:43
AGAGTACACAGTTTGGATTACACATTTGATTACCGGATGCGATGGAAGGACCAATACCTGTCTCTGCATTAATACATGCTGCCACGTTAGTTGTATGTGGAATAATATTAGGTAGTTTTGTATTTTGATGTTTTGAATTTTGATTTAGCTATTTTTATAGTATAATTTGTTGAGCAGTTGGAATAATAGTGTTAATGAGTCTATGTGTTTTTTATCGGTATATAGCATTTAGTACAATATGTCAAATAAGTTTTTCATTTTTTTGTTGTCTTTGTTTAGATCTTTATCTAGGCTGTCTATTTTTTTGTTATCATATGTTTTACAAGGCATCATTGTTTATAGTAATAGGAATATGAATACATATATTTTTTGGTTTACAGGATTTAAGATGTTATTTTTTTATATATTTTTGTGGTTGTATTTTAGCAAG
>M01075:27:000000000-A4DAU:1:1102:26202:11909 1:N:0:43
AAAGTACACAGTTTGGATTGCACATTTGATTACCGGATGCGATGGAAGGACCAATACCTGTCTCTGCATTAATACATGCTGCCACGTTAGTTGTATGTGGAATAATATTAGGTAGTTTTGTATTTTGATGTTTTGAATTTTGATTTAGCTATTTTTATAGTATAATTTGTTGAGCAGTTGGAATAATAGTGTTAATGAGTCTATGTGTTTTTTATCGGTATATAGCATTTAGTACAATATGTCAAATAAGTTTTTCATTTTTTTGTTGTCTTTGTTTAGATCCTTATCTAGGCTGTCTATTTTTTTGTTATCATATGTTTTACAAGGCATCATTGTTTATAGTAATAGGAATATGAATACATATATTTTTTGGTTTACAGGATTTAAGATGTTATTTTTTTATATATTTTTGTGGTTGTATTTTAGCAAG
[truncated: 7,720,333 more chars]
