# Supplementary material for: Deep Sequencing of the Trypanosoma cruzi GP63 Surface Proteases Reveals Diversity and Diversifying Selection among Chronic and Congenital Chagas Disease Patients
Source: PLoS Negl Trop Dis. 2015 Apr 7;9(4):e0003458. doi: 10.1371/journal.pntd.0003458 (PMC4388557; doi:10.1371/journal.pntd.0003458)
Supplement: S1 Appendix — (GZ) [file pntd.0003458.s004.gz › Users/martin/Data/Data_analysis_Cruzi_deep_seq/Deep_cruzi_data/Data_cruzi_deep/Bol_congen_ND5/B00EV4R_S36_L001_joined_t.fasta]

>M01075:24:000000000-A3VNT:1:1101:11902:2139 1:N:0:36
AGAGTACACAGTTTGGGCTACATATTTGATTACCAGATGCAATGGAAGGACCAATACCTGTATCTGCATTAATACATGCTGCAACGTTAGTTGTATGTGGAATAATATTAGGTAGTTTCATATTTTGGTGTTTCGAATTTTGATTTAGCTATTTTTATAGTATAATTTGCTGAACAACCGCAATAATAGTATTAATGAGTCTGTGTGTCTTTTATAATTTACGCAAAACGTTATATAGCATTTAGTACAATCTGTCAAATAAGTTTTTCGTTTTTTTGTTGTATTTGTTTAGATCTTTATGTAGGTTGCTTATTTTTTTGTTATCACATGTTTTATAAGGCATCTTTGTTTATAGTAATAGGTATATGAATACATATATTCTTTGGTCTACAAGATTTAAGATGTTATTTTTTTATATACTTTTGTGGTTGTATTTTAGC
>M01075:24:000000000-A3VNT:1:1101:17054:3508 1:N:0:36
AGAGTACACAGTTTGGGCTACATATTTGATTACCAGATGCAATGGAAGGACCAATACCTGTATCTGCATTAATACATGCTGCAACGTTAGTTGTATGTGGAATAATATTAGGTAGTTTCATATTTTGGTGTTTCGAATTTTGATTTAGCTATTTTTATAGTATAATTTGCTGAACAACCGCAATAATAGTATTAATGGGTCTGTGTGTCTTTTATAATTTGCAAAACGTTATATAGCATTTAGTACAATCTGTCAAATAAGTTTTTCGTTTTTTTGTTGTATTTGTTTAGATCTTTATGTAGGTTGCTTATTTTTTTGTTATCACATGTTTTATAAGGCATCTTTGTTTATAGTAATAGGTATATGAATACATATATTCTTTGGTCTACAAGATTTAAGATGTTATTTTTTTATATACTTTTGTGGTTGTATTTTAGCAA
>M01075:24:000000000-A3VNT:1:1101:14708:3567 1:N:0:36
AAAGTACACAGTTTGGACTGCACATTTGATTACCAGATGCAATGGAAGGACCAATACCTGTATCTGCATTAATACATGCTGCAACGTTAGTTGTATGTGGAATAATATTAGGTAGTTTCATATTTTGGTGTTTCGAATTTTGATTTAGCTATTTTTATAGTATAATTTGCTGAACAACCGCAATAATAGTATTAATGAGTCTGTGTGTCTTTTATAATTTGCAAAACGTTATATAGCATTTAGTACAATCTGTCAAATAAGTTTTTCGTTTTTTTGTTGTATTTGTTTAGATCTTTATGTAGGTTGCTTATTTTTTTGTTATCACATGTTTTATAAGGCATCTTTGTTTATAGTAATAGGTATATGAATACATATATTCTTTGGTCTACAAGATTTAAGATGTTATTTTTTTATATACTTTTGTGGTTGTATTTTAGCAA
>M01075:24:000000000-A3VNT:1:1101:7094:4798 1:N:0:36
AGAGTACACAGTTTGGGCTACATATTTGATTACCAGATGCAATGGAAGGACCAATACCTGTATCTGCATTAATACATGCTGCAACGTTAGTTGTATGTGGAATAATATTAGGTAGTTTCATATTTTGGTGTTTCGAATTTTGATTTAGCTATTTTTATAGTATAATTTGCTGAACAACCGCAATAATAGTATTAATGAGTCTGTGTGTCTTTTATAATTTGCAAAACGTTATATAGCATTTAGTACAATCTGTCAAATAAGTTTTTCGTTTTTTTGTTGTATTTGTTTAGATCTTTATGTAGGTTGCTTATTTTTTTGTTATCACATGTTTTATAAGGCATCTTTGTTTATAGTAATAGGTATATGAATACATATATTCTTTGGTCTACAAGATTTAAGATGTTATTTTTTTATATACTTTTGTGGTTGTATTTTAGCAA
>M01075:24:000000000-A3VNT:1:1101:19052:5077 1:N:0:36
AGAGTACACAGTTTGGGCTGCATATTTGATTACCAGATGCAATGGAAGGACCAATACCTGTATCTGCATTAATACATGCTGCAACGTTAGTTGTATGTGGAATAATATTAGGTAGTTTCATATTTTGGTGTTTCGAATTTTGATTTAGCTATTTTTATAGTATAATTTGCTGAACAACCGCAATAATAGTATTAATGAGTCTGTGTGTCTTTTATAATTTCGCAAAACGTTATATAGCATTTAGTACAATCTGTCAAATAAGTTTTTCGTTTTTTTGTTGTATTTGTTTAGATCTTTATGTAGGTTGCTTATTTTTTTGTTATCACATGTTTTATAAGGCATCTTTGTTTATAGTAATAGGTATATGAATACATATATTCTTTGGTCTACAAGATTTAAGATGTTATTTTTTTATATACTTTTGTGGTTGTATTTTAGCA
>M01075:24:000000000-A3VNT:1:1101:14632:5302 1:N:0:36
AAAGTACACAGTTTGGGCTGCATATTTGATTACCAGATGCAATGGAAGGACCAATACCTGTATCTGCATTAATACATGCTGCAACGTTAGTTGTATGTGGAATAATATTAGGTAGTTCCATATTTTGGTGTTTCGAATTTTGATTTAGCTATTTTTATAGTATAATTTGCTGAACAACCGCAATAATAGTATTAATGAGTCTGTGTGTCTTTTATAATTTGCAAAACGTTATATAGCATCTAGTACAATCTGTCAAATAAGTTTTTCGTTTTTTTGTTGTATTTGTTTAGATCTTTATGTAGGTTGCTTATTTTTTTGTTATCACATGTTTTATAAGGCATCTTTGTTTATAGTAATAGGTATATGAATACATATATTCTTTGGTCTACAAGATTTAAGATGTTATTTTTTTATATACTTTTGTGGTTGTATCTTAGCAA
>M01075:24:000000000-A3VNT:1:1101:14649:5307 1:N:0:36
AAAGTACACAGTTTGGGCTGCATATTTGATTACCAGATGCAATGGAAGGACCAATACCTGTATCTGCATTAATACATGCTGCAACGTTAGTTGTATGTGGAATAATATTAGGTAGTTCCATATTTTGGTGTTTCGAATTTTGATTTAGCTATTTTTATAGTATAATTTGCTGAACAACCGCAATAATAGTATTAATGAGTCTGTGTGTCTTTTATAATTTGACGCAAAACGTTATATAGCATCTAGTACAATCTGTCAAATAAGTTTTTCGTTTTTTTGTTGTATTTGTTTAGATCTTTATGTAGGTTGCTTATTTTTTTGTTATCACATGTTTTATAAGGCATCTTTGTTTATAGTAATAGGTATATGAATACATATATTCTTTGGTCTACAAGATTTAAGATGTTATTTTTTTATATACTTTTGTGGTTGTATCTTAG
>M01075:24:000000000-A3VNT:1:1101:9129:5532 1:N:0:36
AGAGTACACAGTTTGGGCTACATATTTGATTACCAGATGCAATGGAAGGACCAATACCTGTATCTGCATTAATACATGCTGCAACGTTAGTTGTATGTGGAATAATATTAGGTAGTTTCATATTTTGGTGTTTCGAATTTTGATTTAGCTATTTTTATAGTATAATTTGCTGAACAACCGCAATAATAGTATTAATGAGTCTGTGTGTCTTTTATAATTTGCAAAACGTTATATAGCATTTAGTACAATCTGTCAAATAAGTTTTTCGTTTTTTTGTTGTATTTGTTTAGATCTTTATGTAGGTTGCTTATTTTTTTGTTATCACATGTTTTATAAGGCATCTTTGTTTATAGTAATAGGTATATGAATACATATATTCTTTGGTCTACAAGATTTAAGATGTTATTTTTTTATATACTTTTGTGGTTGTATTTTAGCAA
>M01075:24:000000000-A3VNT:1:1101:25348:5922 1:N:0:36
AAAGTACACAGTTTGGGCTGCATATTTGATTACCAGATGCAATGGAAGGACCAATACCTGTATCTGCATTAATACATGCTGCAACGTTAGTTGTATGTGGAATAATATTAGGTAGTTTCATATTTTGGTGTTTCGAATTTTGATTTAGCTATTTTTATAGTATAATTTGCTGAACAACCGCAATAATAGTATTAATGAGTCTGTGTGTCTTTTATAATTTGCAAAACGTTATATAGCATTTAGTACAATCTGTCAAATAAGTTTTTCGTTTTTTTGTTGTATTTGTTTAGATCTTTATGTAGGTTGCTTATTTTTTTGTTATCACATGTTTTATAAGGCATCTTTGTTTATAGTAATAGGTATATGAATACATATATTCTTTGGTCTACAAGATTTAAGATGTTATTTTTTTATATACTTTTGTGGTTGTATTTTAGCAA
>M01075:24:000000000-A3VNT:1:1101:9520:6211 1:N:0:36
AGAGTACACAGTTTGGGCTACATATTTGATTACCAGATGCAATGGAAGGACCAATACCTGTATCTGCATTAATACATGCTGCAACGTTAGTTGTATGTGGAATAATATTAGGTAGTTTCATATTTTGGTGTTTCGAATTTTGATTTAGCTATTTTTATAGTATAATTTGCTGAACAACCGCAATAATAGTATTAATGAGTCTGTGTGTCTTTTATAATTTACGCAAAACGTTATATAGCATTTAGTACAATCTGTCAAATAAGTTTTTCGTTTTTTTGTTGTATTTGTTTAGATCTTTATGTAGGTTGCTTATTTTTTGTTATCACATGTTTTATAAGGCATCTTTGTTTATAGTAATAGGTATATGAATACATATATTCTTTGGTCTACAAGATTTAAGATGTTATTTTTTTATATACTTTTGTGGTTGTATTTTAGCA
>M01075:24:000000000-A3VNT:1:1101:13793:6630 1:N:0:36
AAAGTACACAGTTTGGGTTACATATTTGATTACCAGATGCAATGGAAGGACCAATACCTGTATCTGCATTAATACATGCTGCAACGTTAGTTGTATGTGGAATAATATTAGGTAGTTTCATATTTTGGTGTTTCGAATTTTGATTTAGCTATTTTTATAGTATAATTTGCTGAACAACCGCAATAATAGTATTAATGAGTCTGTGTGTCTTTTATAATTTGCAAAACGTTATATAGCATTTAGTACAATCTGTCAAATAAGTTTTTCGTTTTTTTGTTGTATTTGTTTAGATCTTTATGTAGGTTGCTTATTTTTTTGTTATCACATGTTTTATAAGGCATCTTTGTTTATAGTAATAGGTATATGAATACATATATTCTTTGGTCTACAAGATTTAAGATGTTATTTTTTTATATACTTTTGTGGTTGTATTTTAGCAA
>M01075:24:000000000-A3VNT:1:1101:16033:6731 1:N:0:36
AGAGTACACAGTTTGGGCTACATATTTGATTACCAGATGCAATGGAAGGACCAATACCTGTATCTGCATTAATACATGCTGCAACGTTAGTTGTATGTGGAATAATATTAGGTAGTTTCATATTTTGGTGTTTCGAATTTTGATTTAGCTATTTTTATAGTATAATTTGCTGAACAACCGCAATAATAGTATTAATGAGTCTGTGTGTCTTTTATAATTTCAAAACGTTATATAGCATTTAGTACAATCTGTCAAATAAGTTTTTCGTTTTTTTGTTGTATTTGTTTAGATCTTTATGTAGGTTGCTTATTTTTTTTGTTATCACATGTTTTATAAGGCATCTTTGTTTATAGTAATAGGTATATGAATACATATATTCTTTGGTCTACAAGATTTAAGATGTTATTTTTTTATATACTTTTGTGGTTGTATTTTAGCAA
>M01075:24:000000000-A3VNT:1:1101:18996:6801 1:N:0:36
AGAGTACACAGTTTGGGTTGCATATTTGATTACCAGATGCAATGGAAGGACCAATACCTGTATCTGCATTAATACATGCTGCAACGTTAGTTGTATGTGGAATAATATTAGGTAGTTTCATATTTTGGTGTTTCGAATTTTGATTTAGCTATTTTTATAGTATAATTTGCTGAACAACCGCAATAATAGTATTAATGAGCCTGTGTGTCTTTTATAATTTCGCAAAACGTTATATAGCATTTAGTACAATCTGTCAAATAAGTTTTTCGTTTTTTTGTTGTATTTGTTTAGATCTTTATGTAGGTTGCTTATTTTTTTGTTATCACATGTTTTATAAGGCATCTTTGTTTATAGTAATAGGTATATGAATACATATATTCTTTGGTCTACAAGATTTAAGATGTTATTTTTTTATATACTTTTGTGGTTGTATTTTAGCA
>M01075:24:000000000-A3VNT:1:1101:24797:7528 1:N:0:36
AAAGTACACAGTTTGGGTTACATATTTGATTACCAGATGCAATGGAAGGACCAATACCTGTATCTGCATTAATACATGCTGCAACGTTAGTTGTATGTGGAATAATATTAGGTAGTTTCATATTTTGGTGTTTCGAATTTTGATTTAGCTATTTTTATAGTATAATTTGCTGAACAACCGCAATAATAGTATTAATGAGTCTGTGTGTCTTTTATAATTTGCAAAACGTTATATAGCATTTAGTACAATCTGTCAAATAAGTTTTTCGTTTTTTTGTTGTATTTGTTTAGATCTTTATGTAGGTTGCTTATTTTTTTGTTATCACATGTTTTATAAGGCATCTTTGTTTATAGTAATAGGTATATGAATACATATATTCTTTGGTCTACAAGATTTAAGATGTTATTTTTTTATATACTTTTGTGGTTGTATTTTAGCAA
>M01075:24:000000000-A3VNT:1:1101:10529:8033 1:N:0:36
AAAGTACACAGTTTGGGCTACATATTTGATTACCAGATGCAATGGAAGGACCAATACCTGTATCTGCATTAATACATGCTGCAACGTTAGTTGTATGTGGAATAATATTAGGTAGTTTCATATTTTGGTGTTTCGAATTTTGATTTAGCTATTTTTATAGTATAATTTGCTGAACAACCGCAATAATAGTATTAATGAGTCTGTGTGTCTTTTATAATTTCGCAAAACGTTATATAGCATTTAGTACAATCTGTCAAATAAGTTTTTCGTTTTTTTGTTGTATTTGTTTAGATCTTTATGTAGGTTGCTTATTTTTTTGTTATCACATGTTTTATAAGGCATCTTTGTTTATAGTAATAGGTATATGAATACATATATTCTTTGGTCTACAAGATTTAAGATGTTATTTTTTTATATACTTTTGTGGTTGTATTTTAGCA
>M01075:24:000000000-A3VNT:1:1101:15974:8089 1:N:0:36
AGAGTACACAGTTTGGGCTACATATTTGATTACCAGATGCAATGGAAGGACCAATACCTGTATCTGCATTAATACATGCTGCAACGTTAGTTGTATGTGGAATAATATTAGGTAGTTTCATATTTTGGTGTTTCGAATTTTGATTTAGCTATTTTTATAGTATAATTTGCTGAACAACCGCAATAATAGTATTAATGAGTCTGTGTGTCTTTTATAATTTGCAAAACGTTATATAGCATTTAGTACAATCTGTCAAATAAGTTTTTCGTTTTTTTGTTGTATTTGTTTAGATCTTTATGTAGGTTGCTTATTTTTTTGTTATCACATGTTTTATAAGGCATCTTTGTTTATAGTAATAGGTATATGAATACATATATTCTTTGGTCTACAAGATTTAAGATGTTATTTTTTTATATACTTTTGCGGTTGTATTTTGGCAA
>M01075:24:000000000-A3VNT:1:1101:4599:8244 1:N:0:36
AAAGTACACAGTTTGGGTTACATATTTGATTACCAGATGCAATGGAAGGACCAATACCTGTATCTGCATTAATACATGCTGCAACGTTAGTTGTATGTGGAATAATATTAGGTAGTTTCATATTTTGGTGTTTCGAATTTTGATTTAGCTGTTTTTATAGTATAATTTGCTGAACAACCGCAATAATAGTATTAATGAGTCTGTGTGTCTTTTATAATTTGCAAAACGTTATATAGCATTTAGTACAATCTGTCAAATAAGTTTTTCGTTTTTTTGTTGTATTTGTTTAGATCTTTATGTAGGTTGCTTATTTTTTTGTTATCACATGTTTTATAAGGCATCTTTGTTTATAGTAATAGGTATATGAATACATATATTCTTCGGTCTACAAGATTTAAGATGTTATTTTTTTATATACTTTTGTGGTTGTATTTTAGCAA
>M01075:24:000000000-A3VNT:1:1101:26911:8327 1:N:0:36
AAAGTACACAGTTTGGGCTACATATTTGATTACCAGATGCAATGGAAGGACCAATACCTGTATCTGCATTAATACATGCTGCAACGTTAGTTGTATGTGGAATAATATTAGGTAGTTTCATATTTTGGTGTTTCGAATTTTGATTTAGCTATTTTTATAGTATAATTTGCTGAACAACCGCAATAATAGTATTAATGAGTCTGTGTGTCTTTTATAATTTGCAAAACGTTATATAGCATTTAGTACAATCTGTCAAATAAGTTTTTCGTTTTTTTGTTGTATTTGTTTAGATCTTTATGTAGGTTGCTTATTTTTTTGTTATCACATGTTTTATAAGGCATCTTTGTTTATAGTAATAGGTATATGAATACATATATTCTTTGGTCTACAAGATTTAAGATGTTATTTTTTTATATACTTTTGTGGTTGTATTTTAGCAA
>M01075:24:000000000-A3VNT:1:1101:20993:8501 1:N:0:36
AAAGTACACAGTTTGGGCTACATATTTGATTACCAGATGCAATGGAAGGACCAATACCTGTATCTGCATTAATACATGCTGCAACGTTAGTTGTATGTGGAATAATATTAGGTAGTTTCATATTTTGGTGTTTCGAATTTTGATTTAGCTATTTTTATAGTATAATTTGCTGAACAACCGCAATAATAGTATTAATGAGTCTGTGTGTCTTTTATAATTTCGCAAAACGTTATATAGCATTTAGTACAATCTGTCAAATAAGTTTTTCGTTTTTTTGTTGTATTTGTTTAGATCTTTATGTAGGTTGCTTATTTTTTTGTTATCACATGTTTTATAAGGCATCTTTGTTTATAGTAATAGGTATATGAATACATATATTCTTTGGTCTACAAGATTTAAGATGTTATTTTTTTATATACTTTTGTGGTTGTATCTTAGCA
>M01075:24:000000000-A3VNT:1:1101:6996:11111 1:N:0:36
AAAGTACACAGTTTGGGCTGCGTATTTGATTACCAGATGCAATGGAAGGACCAATACCTGTATCTGCATTAATACATGCTGCAACGTTAGTTGTATGTGGAATAATATTAGGTAGTTTCATATTTTGGTGTTTCGAATTTTGATTTAGCTATTTTTATAGTATAATTTGCTGAACAACCGCAATAATAGTATTAATGAGTCTGTGTGTCTTTTATAATTTCGCAAAACGTTATATAGCATTTAGTACAATCTGTCAAATAAGTTTTTCGTTTTTTTGTTGTATTTGTTTAGATCTTTATGTAGGTTGCTTATTTTTTTGTTATCACATGTTTTATAAGGCATCTTTGTTTATAGTAATAGGTATATGAATACATATATTCTTTGGTCTACAAGATTTAAGATGTTATTTTTTTATATACTTTTGTGGTTGTATTTTAGCA
>M01075:24:000000000-A3VNT:1:1101:23077:11169 1:N:0:36
AGAGTACACAGTTTGGGCTGCATATTTGATTACCAGATGCAATGGAAGGACCAATACCTGTATCTGCATTAATACATGCTGCAACGTTAGTTGTATGTGGAATAATATTAGGTAGTTTCATATTTTGGTGTTTCGAATTTTGATTTAGCTATTTTTATAGTATAATTTGCTGAACAACCGCAATAATAGTATTAATGAGTCTGTGTGTCTTTTATAATTTCGCAAAACGTTATATAGCATTTAGTACAATCTGTCAAATAAGTTTTTCGTTTTTTTGTTGTATTTGTTTAGATCTTTATGTAGGTTGCTTATTTTCTTGTTATCACATGTTTTATAAGGCATCTTTGTTTATAGTAATAGGTATATGAATACATATATCCTTTGGTCTACAAGATTTAAGATGTTATTTTTTTATATACTTTTGTGGTTGTATTTTAGCA
>M01075:24:000000000-A3VNT:1:1101:12969:11515 1:N:0:36
AGAGTACACAGTTTGGGCTGCATATTTGATTACCAGATGCAATGGAAGGACCAATACCTGTATCTGCATTAATACATGCTGCAACGTTAGTTGTATGTGGAATAATATTAGGTAGTTTCATATTTTGGTGTTTCGAATTTTGATTTAGCTATTTTTATAGTATAATTTGCTGAACAACCGCAATAATAGTATTAATGAGTCTGTGTGTCTTTTATAATTTGCAAAACGTTATATAGCATTTAGTACAATCTGTCAAATAAGTTTTTCGTTTTTTTGTTGTATTTGTTTAGATCTTTATGTAGGTTGCTTATTTTTTTGTTATCACATGTTTTATAAGGCATCTTTGTTTATAGTAATAGGTATATGAATACATATATTCTTTGGTCTACAAGATTTAAGATGTTATTTTTTTATATACTTTTGTGGTTGTATTTTAGCAA
>M01075:24:000000000-A3VNT:1:1101:6489:11995 1:N:0:36
AGAGTACACAGTTTGGGCTACATATTTGATTACCAGATGCAATGGAAGGACCAATACCTGTATCTGCATTAATACATGCTGCAACGTTAGTTGTATGTGGAATAATATTAGGTAGTTTCATATTTTGGTGTTTCGAATTTTGATTTAGCTATTTTTATAGTATAATTTGCTGAACAACCGCAATAATAGTATTAATGAGTCTGTGTGTCTTTTATAATTTCGCAAAACGTTATATAGCATTTAGTACAATCTGTCAAATAAGTTTTTCGTTTTTTTGTTGTATTTGTTTAGATCTTTATGTAGGTTGCTTATTTTTTTGTTATCACATGTTTTATAAGGCATCTTTGTTTATAGTAATAGGTATATGAATACATATATTCTTTGGTCTACAAGATTTAAGATGTTATTTTTTTATATACTTTTGTGGTTGTATTTTAGCA
>M01075:24:000000000-A3VNT:1:1101:25612:12376 1:N:0:36
AGAGTACACAGTTTGGGCTACATATTTGATTACCAGATGCAATGGAAGGACCAATACCTGTATCTGCATTAATACATGCTGCAACGTTAGTTGTATGTGGAATAATATTAGGTAGTTTCATATTTTGGTGTTTCGAATTTTGATTTAGCTATTTTTATAGTATAATTTGCTGAACAACCGCAATAATAGTATTAATGAGTCTGTGTGTCTTTTATAATTTCGCAAAACGTTATATAGCATTTAGTACAATCTGTCAAATAAGTTTTTCGTTTTTTTGTTGTATTTGTTTAGATCTTTATGTAGGTTGCTTATTTTTTTGTTATCACATGTTTTATAAGGCATCTTTGTTTATAGTAATAGGTATATGAATACATATATTCTTTGGTCTACAAGATTTAAGATGTTATTTTTTTATATACTTTTGTGGTTGTATTTTAGCA
>M01075:24:000000000-A3VNT:1:1101:18370:12409 1:N:0:36
AAAGTACACAGTTTGGGCTGCATATTTGATTACCAGATGCAATGGAAGGACCAATACCTGTATCTGCATTAATACATGCTGCAACGTTAGTTGTATGTGGAATAATATTAGGTAGTTTCATATTTTGGTGTTTCGAATTTTGATTTAGCTATTTTTATAGTATAATTTGCTGAACAACCGCAATAATAGTATTAATGAGTCTGTGTGTCTTTTATAATTTGCAAAACGTTATATAGCATTTAGTACAATCTGTCAAATAAGTTTTTCGTTTTTTTGTTGTATTTGTTTAGATCTTTATGTAGGTTGCTTATTTTTTTGTTATCACATGTTTTATAAGGCATATTTGTTCATAGTAATAGGTATATGAATACATATATTCTTTGGCCTACAAGATTTAAGATGTTATTTTTTTATATACTTTTGTGGTTGTATCTTAGCAA
>M01075:24:000000000-A3VNT:1:1101:10460:12430 1:N:0:36
AAAGTACACAGTTTGGGCTCCATATTTGATTACCAGATGCAATGGAAGGACCAATACCTGTATCTGCATTAATACATGCTGCAACGTTAGTTGTATGTGGAATAATATTAGGTAGTTTCATATTTTGGTGTTTCGAATTTTGATTTAGCTATTTTTATAGTATAATTTGCTGAACAACCGCAATAATAGTATTAATGAGTCTGTGTGTCTTTTATAATTTCGCAAAACGTTATATAGCATTTAGTACAATCTGTCAAATAAGTTTTTCGTTTTTTTGTTGTATTTGTTTAGATCTTTATGTAGGTTGCTTATTTTTTTGTTATCACATGTTTTATAAGGCATCTTTGTTTATAGTAATAGGTATATGAATACATATATTCTTTGGTCTACAAGATTTAAGATGTTATTTTTTTATATACTTTTGTGGTTGTATTTTAGCA
>M01075:24:000000000-A3VNT:1:1101:26772:13691 1:N:0:36
AGAGTACACAGTTTGGGCTACATATTTGATTACCAGATGCAATGGAAGGACCAATACCTGTATCTGCATTAATACATGCTGCAACGTTAGTTGTATGTGGAATAATATTAGGTAGTTTCATATTTTGGTGTTTCGAATTTTGATTTAGCTATTTTTATAGTATAATTTGCTGAACAACCGCAATAATAGTATTAATGAGTCTGTGTGTCTTTTATAATTTGCAAAACGTTATATAGCATTTAGTACAATCTGTCAAATAAGTTTTTCGTTTTTTTGTTGTATTTGTTTAGATCTTTATGTAGGTTGCTTATTTTTTTGTTATCACATGTTTTATAAGGCATCTTTGTTTATAGTAATAGGTATATGAATACATATATTCTTTGGTCTACAAGATTTAAGATGTTATTTTTTTATATACTTCTGTGGTTGTATTTTAGCAA
>M01075:24:000000000-A3VNT:1:1101:12350:13730 1:N:0:36
AAAGTACACAGTTTGGGCTACACATTTGATTACCAGATGCAATGGAAGGACCAATACCTGTATCTGCATTAATACATGCTGCAACGTTAGTTGTATGTGGAATAATATTAGGTAGTTTCATATTTTGGTGTTTCGAATTTTGATTTAGCTATTTTTATAGTATAATTTGCTGAACAACCGCAATAATAGTATTAATGAGTCTGTGTGTCTTTTATAATTTGCAAAACGTTATATAGCATTTAGTACAATCTGTCAAATAAGTTTTTCGTTTTTTTGTTGTATTTGTTTAGATCTTTATGTAGGTTGCTTATTTTTTTGTTATCACATGTTTTATAAGGCATCTTTGTTTATAGTAATAGGTATATGAATACATATATTCTTTGGTCTACAAGATTTAAGATGTTATTTTTTTATATACTTTTGTGGTTGTATTTTAGCAA
>M01075:24:000000000-A3VNT:1:1101:7829:14767 1:N:0:36
AGAGTACACAGTTTGGGCTACATATTTGATTACCAGATGCAATGGAAGGACCAATACCTGTATCTGCATTAATACATGCTGCAACGTTAGTTGTATGTGGAATAATATTAGGTAGTTTCATATTTTGGTGCTTCGAATTTTGATTTAGCTATTTTTATAGTATAATTTGCTGAACAACCGCAATAATAGTATTAATGAGTCTGTGTGTCTTTTATAATTTCGCAAAACGTTATATAGCATTTAGTACAATCTGTCAAATAAGTTTTTCGTTTTTTTGTTGTATTTGTTTAGATCTTTATGTAGGTTGCTTATTTTTTTGTTATCACATGTTTTATAAGGCATCTTTGTTTATAGTAATAGGTATATGAATACATATATTCTTTGGTCTACAAGATTTAAGATGTTATTTTTTTATATACTTTTGTGGTTGTATTTTAGCA
>M01075:24:000000000-A3VNT:1:1101:10349:15050 1:N:0:36
AGAGTACACAGTTTGGGTTGCATATTTGATTACCAGATGCAATGGAAGGACCAATACCTGTATCTGCATTAATACATGCTGCAACGTTAGTTGTATGTGGAATAATATTAGGTAGTTTCATATTTTGGTGTTTCGAATTTTGATTTAGCTATTTTTATAGTATAATTTGCTGAACAACCGCAATAATAGTATTAATGAGTCTGTGTGTCTTTTATAATTTGCAAAACGTTATATAGCATTTAGTACAATCTGTCAAATAAGTTTTTCGTTTTTTTGTTGTATTTGTTTAGATCTTTATGTAGGTTGCTTATTTTTTTGTTATCACATGTTTTATAAGGCATCTTTGTTTATAGTAATAGGTATATGAATACATATATTCTTTGGTCTACAAGATTTAAGATGTTATTTTTTTATATACTTTTGTGGTTGTATCTTGGCAA
>M01075:24:000000000-A3VNT:1:1101:25416:15189 1:N:0:36
ACACAGTTTGGGTTGCATATTTGATTACCAGATGCAATGGAAGGACCAATACCTGTATCTGCATTAATACATGCTGCAACGTTAGTTGTATGTGGAATAATATTAGGTAGTTTCATATTTTGGTGTTTCGAATTTTGATTTAGCTATTTTTATAGTATAATTTGCTGAACAACCGCAATAATAGTATTAATGAGTCTGTGTGTCTTTTATAATTTTGACGGCAAAACGTCATATAGCATTTAGTACAATCTGTCAAATAAGTTTTTCGTTTTTTTGTTGTATTTGTTTAGATCTTTATGTAGGTTGCTTATTTTTTTGTTATCACATGTTTTATAAGGCATCTTTGTTTATAGTAATAGGTATATGAATACATATATTCTTTGGTCTACAAGATTTAAGATGTTATTTTTTTATATACTTTTGTGGTTGTATTTTAGCAA
>M01075:24:000000000-A3VNT:1:1101:26449:15451 1:N:0:36
ACACAGTTTGGGTTACATATTTGATTACCAGATGCAATGGAAGGACCAATACCTGTATCTGCATTAATACATGCTGCAACGTTAGTTGTATGTGGAATAATATTAGGTAGTTTCATATTTTGGTGTTTCGAATTTTGATTTAGCTATTTTTATAGTATAATTTGCTGAACAACCGCAATAATAGTATTAATGAGTCTGTGTGTCTTTTATAATTTTGACGGCAAAACGTTATATAGCATTTAGTACAATCTGTCAAATAAGTTTTTCGTTTTTTTGTTGTATTTGTTTAGATCTTTATGTAGGTTGCTTATTTTTTTGTTATCACATGTTTTATAAGGCATCTTTGTTTATAGTAATAGGTATATGAATACATATATTCTTTGGTCTACAAGATTTAAGATGTTATTTTTTTATATACTTTTGTGGTTGTATTTTAGCAA
>M01075:24:000000000-A3VNT:1:1101:26437:15466 1:N:0:36
ACACAGTTTGGGTTACATATTTGATTACCAGATGCAATGGAAGGACCAATACCTGTATCTGCATTAATACATGCTGCAACGTTAGTTGTATGTGGAATAATATTAGGTAGTTTCATATTTTGGTGTTTCGAATTTTGATTTAGCTATTTTTATAGTATAATTTGCTGAACAACCGCAATAATAGTATTAATGAGTCTGTGTGTCTTTTATAATTTTGACGCGCAAAACGTTATATAGCATTTAGTACAATCTGTCAAATAAGTTTTTCGTTTTTTTGTTGTATTTGTTTAGATCTTTATGTAGGTTGCTTATTTTTTTGTTATCACATGTTTTATAAGGCATCTTTGTTTATAGTAATAGGTATATGAATACATATATTCTTTGGTCTACAAGATTTAAGATGTTATTTTTTTATATACTTTTGTGGTTGTATTTTAGCA
>M01075:24:000000000-A3VNT:1:1101:24097:15491 1:N:0:36
ACACAGTTTGGGCTACATATTTGATTACCAGATGCAATGGAAGGACCAATACCTGTATCTGCATTAATACATGCTGCAACGTTAGTTGTATGTGGAGTAATATTAGGTAGTTTCATATTTTGGTGTTTCGAATTTTGATTTAGCTATTTTTATAGTATAATTTGCTGAACAACCGCAATAATAGTATTAATGAGTCTGTGTGTCTTTTATAATTTTGACGGCAAAACGTTATATAGCATTTAGTACAATCTGTCAAATAAGTTTTTCGTTTTTTTGTTGTATTTGTTTAGATCTTTATGTAGGTTGCTTATTTTTTTGTTATCACATGTTTTATAAGGCATCTTTGTTTATAGTAATAGGTATATGAATACATATATTCTTTGGTCTACAAGATTTAAGATGTTATTTTTTTATATACTTTTGTGGTTGTATTTTGGCAA
>M01075:24:000000000-A3VNT:1:1101:24081:15500 1:N:0:36
ACACAGTTTGGGCTACATATTTGATTACCAGATGCAATGGAAGGACCAATACCTGTATCTGCATTAATACATGCTGCAACGTTAGTTGTATGTGGAGTAATATTAGGTAGTTTCATATTTTGGTGTTTCGAATTTTGATTTAGCTATTTTTATAGTATAATTTGCTGAACAACCGCAATAATAGTATTAATGAGTCTGTGTGTCTTTTATAATTTTGACGCGCAAAACGTTATATAGCATTTAGTACAATCTGTCAAATAAGTTTTTCGTTTTTTTGTTGTATTTGTTTAGATCTTTATGTAGGTTGCTTATTTTTTTGTTATCACATGTTTTATAAGGCATCTTTGTTTATAGTAATAGGTATATGAATACATATATTCTTTGGTCTACAAGATTTAAGATGTTATTTTTTTATATACTTTTGTGGTTGTATTTTGGCA
>M01075:24:000000000-A3VNT:1:1101:16587:15530 1:N:0:36
AAAGTACACAGTTTGGGCTGCATATTTGATTACCAGATGCAATGGAAGGACCAATACCTGTATCTGCATTAATACATGCTGCAACGTTAGTTGTATGTGGAATAATATTAGGTAGTTTCATATTTTGGTGTTTCGAATTTTGATTTAGCTATTTTTATAGTATAATTTGCTGAACAACCGCAATAATAGTATTAATGAGTCTGTGTGTCTTTTATAATTTGCAAAACGTTATATAGCATTTAGTACAATCTGTCAAATAAGTTTTTCGTTTTTTTGTTGTATTTGTTTAGATCTTTATGTAGGTTGCTTATTTTTTTGTTATCACATGTTTTATAAGGCATCTTTGTTTATAGTAATAGGTATATGAATACATATATTCTTTGGTCTACAAGATTTAAGATGTTATTTTTTTATATACTTTTGTGGTTGTATTTTAGCAA
>M01075:24:000000000-A3VNT:1:1101:25920:15606 1:N:0:36
AGAGTACACAGTTTGGGCTACACATTTGATTACCAGATGCAATGGAAGGACCAATACCTGTATCTGCATTAATACATGCTGCAACGTTAGTTGTATGTGGAATAATATTAGGTAGTTTCATATTTTGGTGTTTCGAATTTTGATTTAGCTATTTTTATAGTATAATTTGCTGAACAACCGCAATAATAGTATTAATGAGCCTGTGTGTCCTTTATAATTTCAAAACGTTATATAGCATTTAGTACAATCTGTCAAATAAGTTTTTCGTTTTTTTGTTGTATTTGTTTAGATCTTTATGTAGGTTGCTTATTTTTTTGTTATCACATGTTTTATAAGGCATCTTTGTTTATAGTAATAGGTATATGAATACATATATTCTTTGGTCTACAAGATTTAAGATGTTATTTTTTTATATACTTTTGTGGTTGTATTTTAGCAAG
>M01075:24:000000000-A3VNT:1:1101:28534:15803 1:N:0:36
AAAGTACACAGTTTGGGCTGCATATTTGATTACCAGATGCAATGGAAGGACCAATACCTGTATCTGCATTAATACATGCTGCAACGTTAGTTGTATGTGGAATAATATTAGGTAGTTTCATATTTTGGTGTTTCGAATTTTGATTTAGCTATTTTTATAGTATAATTTGCTGAACAACCGCAATAATAGTATTAATGAGTCTGTGTGTCTTTTATAATTTGCAAAACGTTATATAGCATTTAGTACAATCTGTCAAATAAGTTTTTCGTTTTTTTGTTGTATTTGTTTAGATCTTTATGTAGGTTGCTTATTTTTTTGTTATCACATGTTTTATAAGGCATCTTTGTTTATAGTAATAGGTATATGAATACATATATTCTTTGGTCTACAAGATTTAAGATGTTATTTTTTTATATACTTTTGTGGTTGTATTTTAGCAA
>M01075:24:000000000-A3VNT:1:1101:5555:16549 1:N:0:36
AGAGTACACAGTTTGGGCTGCATATTTGATTACCAGATGCAATGGAAGGACCAATACCTGTATCTGCATTAATACATGCTGCAACGTTAGTTGTATGTGGAATAATATTAGGTAGTTTCATATTTTGGTGTTTCGAATTTTGATTTAGCTATTTTTATAGTATAATTTGCTGAACAACCGCAATAATAGTATTAATGAGTCTGTGTGTCTTTTATAATTTGACGCAAAACGTTATATAGCATTTAGTACAATCTGTCAAATAAGTTTTTCGTTTTTTTGTTGTATTTGTTTAGATCTTTATGTAGGTTGCTTATTTTTTTGTTATCACATGTTTTATAAGGCACCTTTGTTTATAGTAATAGGTATATGAATACATATATTCTTTGGTCTACAAGATTTAAGATGTTATTTTTTTATATACTTTTGTGGTTGTATTTTGG
>M01075:24:000000000-A3VNT:1:1101:4194:17145 1:N:0:36
AGAGTACACAGTTTGGGCTACATATTTGATTACCAGATGCAATGGAAGGACCAATACCTGTATCTGCATTAATACATGCTGCAACGTTAGTTGTATGTGGAATAATATTAGGTAGTTTCATATTTTGGTGTTTCGAATTTTGATTTAGCTATTTTTATAGTATAATTTGCTGAACAACCGCAATAATAGTATTAATGAGTCTGTGTGTCTTTTATAATTTGCAAAACGTTATATAGCATTTAGTACAATCTGTCAAATAAGTTTTTCGTTTTTTTGTTGTATTTGTTTAGATCTTTATGTAGGTTGCTTATTTTTTTGTTATCACATGTTTTATAAGGCATCTTTGTTTATAGTAATAGGTATATGAATACATATATTCTTTGGTCTACAAGATTTAAGATGTTATTTTTTTATATACTTTTGTGGTTGTATTTTAGCAA
>M01075:24:000000000-A3VNT:1:1101:12865:17948 1:N:0:36
AAAGTACACAGTTTGGGCTACATATTTGATTACCAGATGCAATGGAAGGACCAATACCTGTATCTGCATTAATACATGCTGCAACGTTAGTTGTATGTGGAATAATATTAGGTAGTTTCATATTTTGGTGTTTCGAATTTTGATTTAGCTATTTTTATAGTATAATTTGCTGAACAACCGCAATAATAGTATTAATGAGTCTGTGTGTCTTTTATAATTTCGCAAAACGTTATATAGGATTTAGTACAATCTGTCAAATAAGTTTTTCGTTTTTTTGTTGTATTTGTTTAGATCTTTATGTAGGTTGCTTATTTTTTTATTATCACATGTTTTATAAGGCATCTTTGTTTATAGTAATAGGTATATGAATACATATATTCTTTGGTCTACAAGATTTAAGATGTTATTTTTTTATATACTTTTGTGGTTGTATTTTAGCA
>M01075:24:000000000-A3VNT:1:1101:23761:17949 1:N:0:36
AGAGTACACAGTTTGGGCTCCATATTTGATTACCAGATGCAATGGAAGGACCAATACCTGTATCTGCATTAATACATGCTGCAACGTTAGTTGTATGTGGAATAATATTAGGTAGTTTCATATTTTGGTGTTTCGAATTTTGATTTAGCTATTTTTATAGTATAATTTGCTGAACAACCGCAATAATAGTATTAATGAGTCTGTGTGTCTTTTATAATTTCGCAAAACGTTATATAGCATTTAGTACAATCTGTCAAATAAGTTTTTCGTTTTTTTGCTGTATTTGTTTAGATCTTTATGTAGGTTGCTTATTTTTTTGTTATCACATGTTTTATAAGGCATCTTTGTTTATAGTAATAGGTATATGAATACATATATTCTTTGGTCTACAAGATTTAAGATGTTATTTTTTTATATACTTTTGTGGTTGTATTTTAGCA
>M01075:24:000000000-A3VNT:1:1101:7058:18248 1:N:0:36
AGAGTACACAGTTTGGGCTACATATTTGATTACCAGATGCAATGGAAGGACCAATACCTGTATCTGCATTAATACATGCTGCAACGTTAGTTGTATGTGGAATAATATTAGGTAGTCTCATATTTTGATGTTTCGAATTTTGATTTAGCTATTTTTATAGTATAATTTGCTGAACAACCGCAATAATAGTATTAATGAGTCTGTGTGTCTTTTATAATTTCGCAAAACGTTATATAGCATTTAGTACAATCTGTCAAATAAGTTTTTCGTTTTTTTGTTGTATTTGTTTAGATCTTTATGTAGGTTGCTTATTTTTTTGTTATCACATGTTTTATAAGGCATCTTTGTTTATAGTAATAGGTATATGAATACATATATTCTTTGGTCTACAAGATTTAAGATGTTATTTTTTTATATACTTTTGTGGTTGTATTTTAGCA
>M01075:24:000000000-A3VNT:1:1101:6679:18291 1:N:0:36
AGAGTACACAGTTTGGGCTACATATTTGATTACCAGATGCAATGGAAGGACCAATACCTGTATCTGCATTAATACATGCTGCAACGTTAGTTGTATGTGGAATAATATTAGGTAGTTTCATATTTTGGTGTTTCGAATTTTGATTTAGCTATTTTTATAGTATAATTTGCTGAACAACCGCAATAATAGTATTAATGAGTCTGTGTGTCTTTTATAATTTGCAAAACGTTATATAGCATTTAGTACAATCTGTCAAATAAGTTTTTCGTTTTTTTGTTGTATTTGTTTAGATCTTTATGTAGGTTGCTTATTTTTTTGTTATCACATGTTTTATAAGGCATCTTTGTTTATAGTAATAGGTATATGAATACATATATTCTTTGGTCTACAAGATTTAAGATGTTATTTTTTTATATACTTTTGTGGTTGTATTTTAGCAA
>M01075:24:000000000-A3VNT:1:1101:18985:18537 1:N:0:36
AAAGTACACAGTTTGGGCTACATATTTGATTACCAGATGCAATGGAAGGACCAATACCTGTATCTGCATTAATACATGCTGCAACGTTAGTTGTATGTGGAATAATATTAGGTAGTTTCATATTTTGGTGTTTCGAATTTTGATTTAGCTATTTTTATAGTATAATTTGCTGAACAACCGCAATAATAGTATTAATGAGTCTGTGTGTCTTTTATAATTTCGCAAAACGTTATATAGCATTTAGTACAATCTGTCAAATAAGTTTTTCGTTTTTTTGTTGTATTTGTTTAGATCTTTATGTAGGTTGCTTATTTTTTTGTTATCACATGTTTTATAAGGCATCTTTGTTTATAGTAATAGGTATATGAATACATATATTCTTTGGTCTACAAGATTTAAGATGTTATTTTTTTATATACTTTTGTGGTTGTATTTTAGCA
>M01075:24:000000000-A3VNT:1:1101:20986:18643 1:N:0:36
AAAGTACACAGTTTGGGCTACATATTTGATTACCAGATGCAATGGAAGGACCAATACCTGTATCTGCATTAATACATGCTGCAACGTTAGTTGTATGTGGAATAATATTAGGTAGTTTCATATTTTGGTGTTTCGAATTTTGATTTAGCTATTTTTATAGTATAATTTGCTGAACAACCGCAATAATAGTATTAATGAGTCTGTGTGTCTTTTATAATTTGCAAAACGTTATATAGCATTTAGTACAATCTGTCAAATAAGTTTTTCGTTTTTTTGTTGTATTTGTTTAGATCTTTATGTAGGTTGCTTATTTTTTTGTTATCACATGTTTTATAAGGCATCTTTGTTTATAGTAATAGGTATATGAATACATATATTCTTTGGTCTACAAGATTTAAGATGTTATTTTTTTATATACTTTTGTGGTTGTATCTTAGCAA
>M01075:24:000000000-A3VNT:1:1101:7005:18722 1:N:0:36
AAAGTACACAGTTTGGGCTACATATTTGATTACCAGATGCAATGGAAGGACCAATACCTGTATCTGCATTAATACATGCTGCAACGTTAGTTGTATGTGGAATAATATTAGGTAGTTTCATATTTTGGTGTTTCGAATTTTGATTTAGCTATTTTTATAGTATAATTTGCTGAACAACCGCAATAATAGTATTAATGAGTCTGTGTGTCTTTTATAATTTCGCAAAACGTTATATAGCATTTAGTACAATCTGTCAAATAAGTTTTTCGTTTTTTTGTTGTATTTGTTTAGATCTTTATGTAGGTTGCTTATTTTTTTGTTATCACATGTTTTATAAGGCATCTTTGTTTATAGTAATAGGTATATGAATACATATATTCTTTGGTCTACAAGATTTAAGATGTTATTTTTTTATATACTTTTGTGGTTGTATTTTAGCA
>M01075:24:000000000-A3VNT:1:1101:20290:18791 1:N:0:36
AAAGTACACAGTTTGGGCTGCATATTTGATTACCAGATGCAATGGAAGGACCAATACCTGTATCTGCATTAATACATGCTGCAACGTTAGTTGTATGTGGAATAATATTAGGTAGTTTCATATTTTGGTGTTTCGAATTTTGATTTAGCTATTTTTATAGTATAATTTGCTGAACAACCGCAATAATAGTATTAATGAGTCTGTGTGTCTTTTATAATTTCGCAAAACGTTATATAGCATTTAGTACAATCTGTCAAATAAGTTTTTCGTTTTTTTGTTGTATTTGTTTAGATCTTTATGTAGGTTGCTTATTTTTTTGTTATCACATGTTTTATAAGGCATCTTTGTTTATAGTAATAGGTATATGAATACATATATTCTTTGGTCTACAAGATTTAAGATGTTATTTTTTTATATACTTTTGTGGTTGTATTTTAGCA
>M01075:24:000000000-A3VNT:1:1101:16430:19406 1:N:0:36
AAAGTACACAGTTTGGGCTACATATTTGATTACCAGATGCAATGGAAGGACCAATACCTGTATCTGCATTAATACATGCTGTAACGTTAGTTGTATGTGGAATAATATTAGGTAGTTTCATATTTTGGTGTTTCGAATTTTGATTTAGCTATTTTTATAGTATAATTTGCTGAACAACCGCAATAATAGTATTAATGAGTCTGTGTGTCTTTTATAATTTCGCAAAACGTTATATAGCATTTAGTACAATCTGTCAAATAAGTTTTTCGTTTTTTTGTTGTATTTGTTTAGATCTTTATGTAGGTTGCTTATTTTTTTGTTATCACATGTTTTATAAGGCATCTTTGTTTATAGTAATAGGTATATGAATACATATATTCTTTGGTCTACAAGATTTAAGATGTTATTTTTTTATATACTTTTGTGGTTGTATTTTAGCA
>M01075:24:000000000-A3VNT:1:1101:28974:19502 1:N:0:36
AAAGTACACAGTTTGGGCTACACATTTGATTACCAGATGCAATGGAAGGACCAATACCTGTATCTGCATTAATACATGCTGCAACGTTAGTTGTATGTGGAATAATATTAGGTAGTTTCATATTTTGGTGTTTCGAATTTTGATTTAGCTATTTTTATAGTATAATTTGCTGAACAACCGCAATAATAGTATTAATGAGTCTGTGTGTCTTTTATAATTTGCAAAACGTTATATAGCATTTAGTACAATCTGTCAAATAAGTTTTTCGTTTTTTTGTTGTATTTGTTTAGATCTTTATGTAGGTTGCTTATTTTTTTGTTATCACATGTTTTATAAGGCATCTTTGTTTATAGTAATAGGTATATGAATACATATATTCTTTGGTCTACAAGATTTAAGATGTTATTTTTTTATAGACTTTTGTGGTTGTATTTTAGCAA
>M01075:24:000000000-A3VNT:1:1101:20266:20077 1:N:0:36
AGAGTACACAGTTTGGGCTGCATATTTGATTACCAGATGCAATGGAAGGACCAATACCTGTATCTGCATTAATACATGCTGCAACGTTAGTTGTATGTGGAATAATATTAGGTAGTTTCATATTTTGGTGTTTCGAATTTTGATTTAGCTATTTTTATAGTATAATTTGCTGAACAACCGCAATAATAGTATTAATGAGTCTGTGTGTCTTTTATAATTTCGCAAAACGTTATATAGCATTTAGTACAATCTGTCAAATAAGTTTTTCGTTTTTTTGTTGTATTTGTTTAGATCTTTATGTAGGTTGCTTATTTTTTTGTTATCACATGTTTTATAAGGCATCTTTGTTTATAGTAATAGGTATATGAATACATATATTCTTTGGTCTACAAGATTTAAGATGTTATTTCTTTATATACTTTTGTGGTTGTATTTTAGCA
>M01075:24:000000000-A3VNT:1:1101:18782:20678 1:N:0:36
AGAGTACACAGTTTGGGCTACATATTTGATTACCAGATGCAATGGAAGGACCAATACCTGTATCTGCATTAATACATGCTGCAACGTTAGTTGTATGTGGAATAATATTAGGTAGTTTCATATTTTGGTGTTTCGAATTTTGATTTAGCTATTTTTATAGTATAATTTGCTGAACAACCGCAATAATAGTATTAATGAGTCTGTGTGTCTTTTATAATTTGCAAAACGTTATATAGCATTTAGTACAATCTGTCAAATAAGTTTTTCGTTTTTTTGTTGTATTTGTTTAGATCTTTATGTAGGTTGCTTATTTTTTTGTTATCACATGTTTTATAAGGCATCTTTGTTTATAGTAATAGGTATATGAATACATATATTCTTTGGTCTACAAGATTTAAGATGTTATTTTTTTATATACTTTTGTGGTTGTATTTTAGCAA
>M01075:24:000000000-A3VNT:1:1101:17176:21152 1:N:0:36
AGAGTACACAGTTTGGGCTGCATATTTGATTACCAGATGCAATGGAAGGACCAATACCTGTATCTGCATTAATACATGCTGCAACGTTAGTTGTATGTGGAATAATATTAGGTAGTTTCATATTTTGGTGTTTCGAATTTTGATTTAGCTATTTTTATAGTATAATTTGCTGAACAACCGCAATAATAGTATTAATGAGTCTGTGTGTCTTTTATAATTTCGCAAAACGTTATATAGCATTTAGTACAATCTGTCAAATAAGTTTTTCGTTTTTTTGTTGTATTTGTTTAGATCTTTATGTAGGTTGCTTATTTTTTTGTTATCACATGTTTTATAAGGCATCTTTGTTTATAGTAATAGGTATATGAATACATATATTCTTTGGTCTACAAGATTTAAGATGTTATTTTTTTATATACTTTTGTGGTTGTATTTTGGCA
>M01075:24:000000000-A3VNT:1:1101:22334:22489 1:N:0:36
AGAGTACACAGTTTGGGCTCCATATTTGATTACCGGATGCAATGGAAGGACCAATACCTGTATCTGCATTAATACATGCTGCAACGTTAGTTGTATGTGGAATAATATTAGGTAGTTTCATATTTTGGTGTTTCGAATTTTGATTTAGCTATTTTTATAGTATAATTTGCTGAACAACCGCAATAATAGTATTAATGAGTCTGTGTGTCTTTTATAATTTCGCAAAACGTTATATAGCATTTAGTACAATCTGTCAAATAAGTTTTTCGTTTTTTTGTTGTATTTGTTTAGATCTTTATGTAGGTTGCTTATTTTTTTGTTATCACATGTTTTATAAGGCATCTTTGTTTATAGTAATAGGTATATGAATACATATATTCTTTGGTCTACAAGATTTAAGATGTTATTTTTTTATATACTTTTGTGGTTGTATCTTAGCA
>M01075:24:000000000-A3VNT:1:1101:22333:22510 1:N:0:36
AGAGTACACAGTTTGGGCTCCATATTTGATTACCAGATGCAATGGAAGGACCAATACCTGTATCTGCATTAATACATGCTGCAACGTTAGTTGTATGTGGAATAATATTAGGTAGTTTCATATTTTGGTGTTTCGAATTTTGATTTAGCTATTTTTATAGTATAATTTGCTGAACAACCGCAATAATAGTATTAATGAGTCTGTGTGTCTTTTATAATTTGCAAAACGTTATATAGCATTTAGTACAATCTGTCAAATAAGTTTTTCGTTTTTTTGTTGTATTTGTTTAGATCTTTATGTAGGTTGCTTATTTTTTTGTTATCACATGTTTTATAAGGCATCTTTGTTTATAGTAATAGGTATATGAATACATATATTCTTTGGTCTACAAGATTTAAGATGTTATTTTTTTATATACTTTTGTGGTTGTATCTTAGCAA
>M01075:24:000000000-A3VNT:1:1101:19723:22589 1:N:0:36
AAAGTACACAGTTTGGGCTACACATTTGATTACCAGATGCAATGGAAGGACCAATACCTGTATCTGCATTAATACATGCTGCAACGTTAGTTGTATGTGGAATAATATTAGGTAGTTTCATATTTTGGTGTTTCGAATTTTGATTTAGCTATTTTTATAGTATAATTTGCTGAACAACCGCAATAATAGTATTAATGAGTCTGTGTGTCTTTTATAATTTGCAAAACGTTATATAGCATTTAGTACAATCTGTCAAATAAGTTTTTCGTTTTTTTGTTGTATTTGTTTAGATCTTTATGTAGGTTGCTTATTTTTTTGTTATCACATGTTTTATAAGGCATCTTTGTTTATAGTAATAGGTATATGAATACATATATTCTTTGGTCTACAAGATTTAAGATGTTATTTTTTTATATACTTTTGTGGTTGTATTTTAGCAA
>M01075:24:000000000-A3VNT:1:1101:11974:23119 1:N:0:36
AGAGTACACAGTTTGGGCTGCATATTTGATTACCAGATGCAATGGAAGGACCAATACCTGTATCTGCATTAATACATGCTGCAACGTTAGTTGTATGTGGAATAATATTAGGTAGTTTCATATTTTGGTGTTTCGAATTTTGATTTAGCTATTTTTATAGTATAATTTGCTGAACAACCGCAATAATAGTATTAATGAGTCTGTGTGTCTTTTATAATTTCGCAAAACGTTATATAGCATTTAGTACAATCTGTCAAATAAGTTTTTCGTTTTTTTGTTGTATTTGTTTAGATCTTTATGTAGGTTGCTTATTTTTTTGTTATCACATGTTTTATAAGGCATCTTTGTTTATAGTAATAGGTATATGAATACATATATTCTTTGGTCTACAAGATTTAAGATGTTATTTTTTTATATACTTTTGTGGTTGTATTTTAGCA
>M01075:24:000000000-A3VNT:1:1101:13963:23752 1:N:0:36
AGAGTACACAGTTTGGGTTGCACATTTGATTACCAGATGCAATGGAAGGACCAATACCTGTATCTGCATTAATACATGCTGCAACGTTAGTTGTATGTGGAATAATATTAGGTAGTTTCATATTTTGGTGTTTCGAATTTTGATTTAGCTATTTTTATAGTATAATTTGCTGAACAACCGCAATAATAGTATTAATGAGTCTGTGTGTCTTTTATAATTTCAAAACGTTATATAGCATTTAGTACAATCTGTCAAATAAGTTTTTCGTTTTTTTGTTGTATTTGTTTAGATCTTTATGTAGGTTGCTTATTTTTTTGTTATCACATGTTTTATAAGGCATCTTTGTTTATAGTAATAGGTATATGAATACATATATTCTTTGGTCTACAAGATTTAAGATGTTATTTTTTTTATATACTTTTGTGGTTGTATTTTAGCAA
>M01075:24:000000000-A3VNT:1:1101:13958:23836 1:N:0:36
AAAGTACACAGTTTGGGCTACACATTTGATTACCAGATGCAATGGAAGGACCAATACCTGTATCTGCATTAATACATGCTGCAACGTTAGTTGTATGTGGAATAATATTAGGTAGTTTCATATTTTGGTGTTTCGAATTTTGATTTAGCTATTTTTATAGTATAATTTGCTGAACAACCGCAATAATAGTATTAATGAGTCTGTGTGTCTTTTATAATTTCGCAAAACGTTATATAGCATTTAGTACAATCTGTCAAATAAGTTTTTCGTTTTTTTGTTGTATTTGTTTAGATCTTTATGTAGGTTGCTTATTTTTTTGTTATCACATGTTTTATAAGGCATCTTTGTTTATAGTAATAGGTATATGAATACATATATTCTTTGGTCTACAAGATTTAAGATGTTATTTTTTTATATACTTTTGTGGTTGTATTTTAGCA
>M01075:24:000000000-A3VNT:1:1101:9536:25143 1:N:0:36
AAAGTACACAGTTTGGGTTACATATTTGATTACCAGATGCAATGGAAGGACCAATACCTGTATCTGCATTAATACATGCTGCAACGTTAGTTGTATGTGGAATAATATTAGGTAGTTTCATATTTTGGTGTTTCGAATTTTGATTTAGCTATTTTTATAGTATAATTTGCTGAACAACCGCAATAATAGTATTAATGAGTCTGTGTGTCTTTTATAATTTGCAAAACGTTATATAGCATTTAGTACAATCTGTCAAATAAGTTTTTCGTTTTTTTGTTGTATTTGTTTAGATCTTTATGTAGGTTGCTTATTTTTTTGTTATCACATGTTTTATAAGGCATCTTTGTTTATAGTAATAGGTATATGAATACATATATTCTTTGGTCTACAAGATTTAAGATGTTATTTTTTTATATACTTTTGTGGTTGTATCTTAGCAA
>M01075:24:000000000-A3VNT:1:1101:22940:26300 1:N:0:36
AGAGTACACAGTTTGGGCTACATATTTGATTACCAGATGCAATGGAAGGACCAATACCTGTATCTGCATTAATACATGCCGCAACGTTAGTTGTATGTGGAATAATATTAGGTAGTTTCATATTTTGGTGTTTCGAATTTTGATTTAGCTATTTTTATAGTATAATTTGCTGAACAACCGCAATAATAGTATTAATGAGTCTGTGTGTCTTTTATAATTTGCAAAACGTTATATAGCATTTAGTACAATCTGTCAAATAAGTTTTTCGTTTTTTTGTTGTATTTGTTTAGATCTTTATGTAGGTTGCTTATTTTTTTGTTATCACATGTTTTATAAGGCATCTTTGTTTATAGTAATAGGTATATGAATACATATATTCTTTGGTCTACAAGATTTAAGATGTTATTTTTTTATATACTTTTGTGGTTGTATTTTAGCAA
>M01075:24:000000000-A3VNT:1:1102:11997:2207 1:N:0:36
AGAGTACACAGTTTGGGCTACATATTTGATTACCAGATGCAATGGAAGGACCAATACCTGTATCTGCATTAATACATGCTGCAACGTTAGTTGTATGTGGAATAATATTAGGTAGTTTCATATTTTGGTGTTTCGAATTTTGATTTAGCTATTTTTATAGTATAATTTGCTGAACAACCGCAATAATAGTATTAATGAGTCTGTGTGTCTTTTATAATTTACGCAAAACGTTATATAGCATTTAGTACAATCTGTCAAATAAGTTTTTCGTTTTTTTGTTGTATTTGTTTAGATCTTTATGTAGGTTGCTTATTTTTTTGTTATCACATGTTTTATAAGGCATCTTTGTTTATAGTAATAGGTATATGAATACATATATTCTTTGGTCTACAAGATTTAAGATGTTATTTTTTTATATACTTTTGTGGTTGTATTTTAGC
>M01075:24:000000000-A3VNT:1:1102:13878:2528 1:N:0:36
AAAGTACACAGTTTGGGCTGCATATTTGATTACCAGATGCAATGGAAGGACCAATACCTGTATCTGCATTAATACATGCTGCAACGTTAGTTGTATGTGGAATAATATTAGGTAGTTTCATATTTTGGTGTTTCGAATTTTGATTTAGCTATTTTTATAGTATAATTTGCTGAACAACCGCAATAATAGTATTAATGAGTCTGTGTGTCTTTTATAATTTCAAAACGTTATATAGCATTTAGTACAATCTGTCAAATAAGTTTTTCGTTTTTTTGTTGTATTTGTTTAGATCTTTATGTAGGTTGCTTATTTTTTTGTTATCACATGTTTTATAAGGCATCTTTGTTTATAGTAATAGGTATATGAATACATATATTCTTTGGTCTACAAGATTTAAGATGTTATTTTTTTATATACTTTTGTGGTTGTATCTTAGCAAG
>M01075:24:000000000-A3VNT:1:1102:17261:2810 1:N:0:36
AGAGTACACAGTTTGGGCTACATATTTGACTACCAGATGCAATGGAAGGACCAATACCTGTATCTGCATTAATACATGCTGCAACGTTAGTTGTATGTGGAATAATATTAGGTAGTTTCATATTTTGGTGTTTCGAATTTTGATTTAGCTATTTTTATAGTATAATTTGCTGAACAACCGCAATAATAGTATTAATGAGTCTGTGTGTCTTTTATAATTTCAAAACGTTATATAGCATTTAGTACAATCTGTCAAATAAGTTTTTCGTTTTTTTGTTGTATTTGTTTAGATCTTTATGTAGGTTGCTTATTTTTTTGTTATCACATGTTTTATAAGGCATCTTTGTTTATAGTAATAGGTATATGAATACATATATTCTTTGGTCTACAAGATTTAAGATGTTATTTTTTTATATACTTTTGTGGTTGTATTTTAGCAAG
>M01075:24:000000000-A3VNT:1:1102:16140:3228 1:N:0:36
AAAGTACACAGTTTGGGTTGCATATTTGATTACCAGATGCAATGGAAGGACCAATACCTGTATCTGCATTAATACATGCTGCAACGTTAGTTGTATGTGGAATAATATTAGGTAGTTTCATATTTTGGTGTTTCGAATTTTGATTTAGCTATTTTTATAGTATAATTTGCTGAACAACCGCAATAATAGTATTAATGAGTCTGTGTGTCTTTTATAATTTCAAAACGTTATATAGCATTTAGTACAATCTGTCAAATAAGTTTTTCGTTTTTTTGTTGTATTTGTTTAGATCTTTATGTAGGTTGCTTATTTTTTTGTTATCACATGTTTTATAAGGCATCTTTGTTTATAGTAATAGGTATATGAATACATATATTCTTTGGTCTACAAGATTTAAGATGTTATTTTTTTATATACTTTTGTGGTTGTATCTTAGCAAG
>M01075:24:000000000-A3VNT:1:1102:9702:3383 1:N:0:36
AAAGTACACAGTTTGGGCTACATATTTGATTACCAGATGCAATGGAAGGACCAATACCTGTATCTGCATTAATACATGCTGCAACGTTAGTTGTACGTGGAATAATATTAGGTAGTTTCATATTTTGGTGTTTCGAATTTTGATTTAGCTATTTTTATAGTATAATTTGCTGAACAACCGCAATAATAGTATTAATGAGTCTGTGTGTCTTTTATAATTTCAAAACGTTATATAGCATTTAGTACAATCTGTCAAATAAGTTTTTCGTTTTTTTGTTGTATTTGTTTAGATCTTTATGTAGGTTGCTTATTTTTTTGTTATCACATGTTTTATAAGGCATCTTTGTTTATAGTAATAGGTATATGAATACATATATTCTTTGGTCTACAAGATTTAAGATGTTATTTTTTTATATACTTTTGTGGTTGTATTTTAGCAAG
>M01075:24:000000000-A3VNT:1:1102:13993:3672 1:N:0:36
AAAGTACACAGTTTGGGTTGTATATTTGATTACCAGATGCAATGGAAGGACCAATACCTGTATCTGCATTAATACATGCTGCAACGTTAGTTGTATGTGGAATAATATTAGGTAGTTTCATATTTTGGTGTTTCGAATTTTGATTTAGCTATTTTTATAGTATAATTTGCTGAACAACCGCAATAATAGTATTAATGAGTCTGTGTGTCTTTTATAATTTCAAAACGTTATATAGCATTTAGTACAATCTGTCAAATAAGTTTTTCGTTTTTTTGTTGTATTTGTTTAGATCTTTATGTAGGTTGCTTATTTTTTTGTTATCACATGTTTTATAAGGCATCTTTGTTTATAGTAATAGGTATATGAATACATATATTCTTTGGTCTACAAGATTTAAGATGTTATTTTTTTATATACTTTTGTGGTTGTATCTTAGCAAG
>M01075:24:000000000-A3VNT:1:1102:17547:4214 1:N:0:36
AAAGTACACAGTTTGGGCTGCATATTTGATTACCAGATGCAATGGAAGGACCAATACCTGTATCTGCATTAATACATGCTGCAACGTTAGTTGTATGTGGAATAATATTAGGTAGTTTCATATTTTGGTGTTTCGAATTTTGATTTAGCTATTTTTATAGTATAATTTGCTGAACAACCGCAATAATAGTATTAATGAGTCTGTGTGTCTTTTATAATTTCAAAACGTTATATAGCATTTAGTACAATCTGTCAAATAAGTTTTTCGTTTTTTTGTTGTATTTGTTTAGATCTTTATGTAGGTTGCTTATTTTTTTGTTATCACATGTTTTATAAGGCATCTTTGTTTATAGTAATAGGTATATGAATACATATATTCTTTGGTCTACAAGATTTAAGATGTTATTTTTTTATATACTTTTGTGGTTGTATTTTAGCAAG
>M01075:24:000000000-A3VNT:1:1102:18802:4232 1:N:0:36
AGAGTACACAGTTTGGGCTACATATTTGATTACCAGATGCAATGGAAGGACCAATACCTGTATCTGCATTAATACATGCTGCAACGTTAGTTGTATGTGGAATAATATTAGGTAGTTTCATATTTTGGTGTTTCGAATTTTGATTTAGCTATTTTTATAGTATAATTTGCTGAACAACCGCAATAATAGTATTAATGAGTCTGTGTGTCTTTTATAATTTCAAAACGTTATATAGCATTTAGTACAATCTGTCAAATAAGTTTTTCGTTTTTTTGTTGTATTTGTTTAGATCTTTATGTAGGTTACTTATTTTTTTGTTATCACATGTTTTATAAGGCATCTTTGTTTATAGTAATAGGTATATGAATACATATATTCTTTGGTCTACAAGATTTAAGATGTTATTTTTTTATATACTTTTGTGGTTGTATTTTAGCAAG
>M01075:24:000000000-A3VNT:1:1102:18785:4242 1:N:0:36
AGAGTACACAGTTTGGGCTACATATTTGATTACCAGATGCAATGGAAGGACCAATACCTGTATCTGCATTAATACATGCTGCAACGTTAGTTGTATGTGGAATAATATTAGGTAGTTTCATATTTTGGTGTTTCGAATTTTGATTTAGCTATTTTTATAGTATAATTTGCTGAACAACCGCAATAATAGTATTAATGAGTCTGTGTGTCTTTTATAATTTCAAAACGTTATATAGCATTTAGTACAATCTGTCAAATAAGTTTTTCGTTTTTTTGTTGTATTTGTTTAGATCTTTATGTAGGTTACTTATTTTTTTGTTATCACATGTTTTATAAGGCATCTTTGTTTATAGTAATAGGTATATGAATACATATATTCTTTGGTCTACAAGATTTAAGATGTTATTTTTTTATATACTTTTGTGGTTGTATTTTAGCAAG
>M01075:24:000000000-A3VNT:1:1102:7315:4501 1:N:0:36
AGAGTACACAGTTTGGGCTGCATATTTGATTACCAGATGCAATGGAAGGACCAATACCTGTATCTGCATTAATACATGCTGCAACGTTAGTTGTATGTGGAATAATATTAGGTAGTTTCATATTTTGGTGTTTCGAATTTTGATTTAGCTATTTTTATAGTATAATTTGCTGAACAACCGCAATAATAGTATTAATGAGTCTGTGTGTCTTTTATAATTTCAAAACGTTATATAGCATTTAGTACAATCTGTCAAATAAGTTTTTCGTTTTTTTGTTGTATTTGTTTAGGTCTTTATGTAGGTTGCTTATTTTTTTGTTATCACATGTTTTATAAGGCATCTTTGTTTATAGTAATAGGTATATGAATACATATATTCTTTGGTCTACAAGATTTAAGATGCTATTTTTTTATATACTTTTGTGGTTGTATCTTAGCAAG
>M01075:24:000000000-A3VNT:1:1102:11531:4764 1:N:0:36
AGAGTACACAGTTTGGGCTACATATTTGATTACCAGATGCAATGGAAGGACCAATACCTGTATCTGCATTAATACATGCTGCAACGTTAGTTGTATGTGGAATAATATTAGGTAGTTTCATATTTTGGTGTTTCGAATTTTGATTTAGCTATTTTTATAGTATAATTTGCTGAACAACCGCAATAATAGTATTAATGAGTCTGTGTGTCTTTTATAATTTCAAAACGTTATATAGCATTTAGTACAATCTGTCAAATAAGTTTTTCGTTTTTTTGTTGTATTTGTTTAGATCTTTATGTAGGTTGCTTATTTTTTTGTTATCACATGTTTTATAAGGCATCTTTGTTTATAGTAATAGGTATATGAATACATATATTCTTTGGTCTACAAGATTTAAGATGTTATTTTTTTATATACTTTTGTGGTTGTATTTTAGCAAG
>M01075:24:000000000-A3VNT:1:1102:11511:5490 1:N:0:36
AAAGTACACAGTTTGGGTTGCATATTTGATTACCAGATGCAATGGAAGGACCAATACCTGTATCTGCATTAATACATGCTGCAACGTTAGTTGTATGTGGAATAATATTAGGTAGTTTCATATTTTGGTGTTTCGAATTTTGATTTAGCTATTTTTATAGTATAATTTGCTGAACAACCGCAATAATAGTATTAATGAGTCTGTGTGTCTTTTATAATTTCAAAGCGTTATATAGCATTTAGTACAATCTGTCAAATAAGTTTTTCGTTTTTTTGTTGTATTTGTTTAGATCTTTATGTAGGTTGCTTATTTTTTTGTTATCACATGTTTTATAAGGCATCTTTGTTTATAGTAATAGGTATATGAATACATATATTCTTTGGTCTACAAGATTTAAGATGTTATTTTTTTATATACTTTTGTGGTTGTATTTTAGCAAG
>M01075:24:000000000-A3VNT:1:1102:11526:5505 1:N:0:36
AAAGTACACAGTTTGGGTTGCATATTTGATTACCAGATGCAATGGAAGGACCAATACCTGTATCTGCATTAATACATGCTGCAACGTTAGTTGTATGTGGAATAATATTAGGTAGTTTCATATTTTGGTGTTTCGAATTTTGATTTAGCTATTTTTATAGTATAATTTGCTGAACAACCGCAATAATAGTATTAATGAGTCTGTGTGTCTTTTATAATTTCAAAGCGTTATATAGCATTTAGTACAATCTGTCAAATAAGTTTTTCGTTTTTTTGTTGTATTTGTTTAGATCTTTATGTAGGTTGCTTATTTTTTTGTTATCACATGTTTTATAAGGCATCTTTGTTTATAGTAATAGGTATATGAATACATATATTCTTTGGTCTACAAGATTTAAGATGTTATTTTTTTATATACTTTTGTGGTTGTATTTTAGCAAG
>M01075:24:000000000-A3VNT:1:1102:25590:6025 1:N:0:36
AAAGTACACAGTTTGGGCTGCATATTTGATTACCAGATGCAATGGAAGGACCAATACCTGTATCTGCATTAATACATGCTGCAACGTTAGTTGTATGTGGAATAATATTAGGTAGTTTCATATTTTGGTGTTTCGAATTTTGATTTAGCTATTTTTATAGTATAATTTGCTGAACAACCGCAATAATAGTATTAATGAGTCTGTGTGTCTTTTATAATTTCAAAACGTTATATAGCATTTAGTACAATCTGTCAAATAAGTTTTTCGTTTTTTTGTTGTATTTGTTTAGATCTTTATGTAGGTTGCTTATTTTTTTGTTATCACATGTTTTATAAGGCATCTTTGTTTATAGTAATAGGTATACGAATACATATATTCTTTGGTCTACAAGATTTAAGATGTTATTTTTTTATATACTTTTGTGGTTGTATTTTAGCAAG
>M01075:24:000000000-A3VNT:1:1102:21688:6138 1:N:0:36
AAAGTACACAGTTTGGGTTACATATTTGATTACCAGATGCAATGGAAGGACCAATACCTGTATCTGCATTAATACATGCTGCAACGTTAGTTGTATGTGGAATAATATTAGGTAGTTTCATATTTTGGTGTTTCGAATTTTGATTTAGCTATTTTTGTAGTATAATTTGCTGAACAACCGCAATAATAGTATTAATGAGTCTGTGTGTCTTTTATAATTTCAAAACGTTATATAGCATTTAGTACAATCTGTCAAATAAGTTTTTCGTTTTTTTGTTGTATTTGTTTAGATCTTTATGTAGGTTGCTTATTTTTTTGTTATCACATGTTTTATAAGGCATCTTTGTTTATAGTAATAGGTATATGAATACATATATTCTTTGGTCTACAAGATTTAAGATGTTATTTTTTTATATACTTTTGTGGTTGTATCTTAGCAAG
>M01075:24:000000000-A3VNT:1:1102:13911:6595 1:N:0:36
AAAGTACACAGTTTGGGCTGCATATTTGATTACCAGATGCAATGGAAGGACCAATACCTGTATCTGCATTAATACATGCTGCAACGTTAGTTGTATGTGGAATAATATTAGGTAGTTTCATATTTTGGTGTTTCGAATTTTGATTTAGCTATTTTTATAGTATAATTTGCTGAACAACCGCAATAATAGTATTAATGAGTCTGTGTGTCTTTTATAATTTCAAAACGTTATATAGCATTTAGTACAATCTGTCAAATAAGTTTTTCGTTTTTTTGTTGTATTTGTTTAGATCTTTATGTAGGTTGCTTATTTTTTTGTTATCACATGTTTTATAAGGCGTCTTTGTTTATAGTAATAGGTATATGAATACATATATTCTTTGGTCTACAAGATTTAAGATGTTATTTTTTTATATACTTTTGTGGTTGTATTTTAGCAAG
>M01075:24:000000000-A3VNT:1:1102:12259:6616 1:N:0:36
AAAGTACACAGTTTGGGCTACATATTTGATTACCAGATGCAATGGAAGGACCAATACCTGTATCTGCATTAATACATGCTGCAACGTTAGTTGTATGTGGAATAATATTAGGTAGTTTCATATTTTGGTGTTTCGAATTTTGATTTAGCTATTTTTATAGTATAATTTGCTGAACAACCGCAATAATAGTATTAATGAGTCTGTGTGTCTTTTATAATTTCAAAACGTTATATAGCATTTAGTACAATCTGTCAAATAAGTTTTTCGTTTTTTTGTTGTATTTGTTTAGATCTTTATGTGGGTTGCTTATTTTTTTGTTATCACATGTTTTATAAGGCATCTTTGTTTATAGTAATAGGTATATGAATACATATATTCTTTGGTCTACAAGATTTAAGATGTTATTTTTTTATATACTTTTGTGGTTGTATTTTAGCAAG
>M01075:24:000000000-A3VNT:1:1102:15427:6816 1:N:0:36
AAAGTACACAGTTTGGGCTACACATTTGATTACCAGATGCAATGGAAGGACCAATACCTGTATCTGCATTAATACATGCTGCAACGTTAGTTGTATGTGGAATAATATTAGGTAGTTTCATATTTTGGTGTTTCGAATTTTGATTTAGCTATTTTTATAGTATAATTTGCTGAACAACCGCAATAATAGTATTAATGAGTCTGTGTGTCTTTTATAATTTCAAAACGTTATATAGCATTTAGTACAATCTGTCAAATAAGTTTTTCGTTTTTTTGTTGTATTTGTTTAGATCTTTATGTAGGTTGCTTATTTTTTTGTTATCACATGTTTTATAAGGCATCTTTGTTTATAGTAATAGGTATATGAATACATATATTCTTTGGTCTACAAGATTTAAGATGTTATTTTTTTATATACTTTTGTGGTTGTATTTTAGCAAG
>M01075:24:000000000-A3VNT:1:1102:21987:7151 1:N:0:36
AGAGTACACAGTTTGGGTTGCATATTTGATTACCAGATGCAATGGAAGGACCAATACCTGTATCTGCATTAATACATGCTGCAACGTTAGTTGTATGTGGAATAATATTAGGTAGTTTCATATTTTGGTGTTTCGAATTTTGATTTAGCTATTTTTATAGTATAATTTGCTGAACAACCGCAATAATAGTATTAATGAGTCTGTGTGTCTTTTATAATTTCAAAACGTTATATAGCATTTAGTACAATCTGTCAAATAAGTTTTTCGTTTTTTTGTTGTATTTGTTTAGATCTTTATGTAGGTTGCTTATTTTTTTGTTATCACATGTTTTATAAGGCATCTTTGTTTATAGTAATAGGTATATGAATACATATATTCTTTGGTCTACAAGATTTAAGATGTTATTTTTTTATATACTTTTGTGGTTGTATTTTAGCAAG
>M01075:24:000000000-A3VNT:1:1102:7409:7650 1:N:0:36
AAAGTACACAGTTTGGGTTACATATTTGATTACCAGATGCAATGGAAGGACCAATACCTGTATCTGCATTAATACATGCTGCAACGTTAGTTGTATGTGGAATAATATTAGGTAGTTTCATATTTTGGTGTTTCGAATTTTGATTTAGCTATTTTTATAGTATAATTTGCTGAACAACCGCAATAATAGTATTAATGAGTCTGTGTGTCTTTTATAATTTCAAAACGTTATATAGCATTTAGTACAATCTGTCAAATAAGTTTTTCGTTTTTTTGTTGTATTTGTTTAGATCTTTATGTAGGTTGCTTATTTTTTTGTTATCACATGTTTTATAAGGCATCTTTGTTTATAGTAATAGGTATATGAATACATATATTCTTTGGTCTACAAGATTTAAGATGTTATTTTTTTATATACTTTTGTGGTTGTATTTTAGCAAG
>M01075:24:000000000-A3VNT:1:1102:27154:7899 1:N:0:36
AGAGTACACAGTTTGGGCTGCATATTTGATTACCAGATGCAATGGAAGGACCAATACCTGTATCTGCATTAATACATGCTGCAACGTTAGTTGTATGTGGAATAATATTAGGTAGTTTCATATTTTGGTGTTTCGAATTTTGATTTAGCTATTTTTATAGTATAATTTGCTGAACAACCGCAATAATAGTATTAATGAGTCTGTGTGTCTTTTATAATTTCAAAACGTTATATAGCATTTAGTACAATCTGTCAAATAAGTTTTTCGTTTTTTTGTTGTATTTGTTTAGATCTTTATGTAGGTTGCTTATTTTTTTGTTATCACATGTTTTATAAGGCATCTTTGTTTATAGTAATAGGTATATGAATACATATATTCTTTGGTCTACAAGATTTAAGATGTTATTTTTTTATATACTTTTGTGGTTGTATTTTAGCAAG
>M01075:24:000000000-A3VNT:1:1102:27171:7904 1:N:0:36
AGAGTACACAGTTTGGGCTGCATATTTGATTACCAGATGCAATGGAAGGACCAATACCTGTATCTGCATTAATACATGCTGCAACGTTAGTTGTATGTGGAATAATATTAGGTAGTTTCATATTTTGGTGTTTCGAATTTTGATTTAGCTATTTTTATAGTATAATTTGCTGAACAACCGCAATAATAGTATTAATGAGTCTGTGTGTCTTTTATAATTTCAAAACGTTATATAGCATTTAGTACAATCTGTCAAATAAGTTTTTCGTTTTTTTGTTGTATTTGTTTAGATCTTTATGTAGGTTGCTTATTTTTTTGTTATCACATGTTTTATAAGGCATCTTTGTTTATAGTAATAGGTATATGAATACATATATTCTTTGGTCTACAAGATTTAAGATGTTATTTTTTTATATACTTTTGTGGTTGTATTTTAGCAAG
>M01075:24:000000000-A3VNT:1:1102:7111:8253 1:N:0:36
AGAGTACACAGTTTGGATTGCATATTTGATTACCAGATGCAATGGAAGGACCAATACCTGTATCTGCATTAATACATGCTGCAACGTTAGTTGTATGTGGAATAATATTAGGTAGTTTCATATTTTGGTGTTTCGAATTTTGATTTAGCTATTTTTATAGTATAATTTGCTGAACAACCGCAATAATAGTATTAATGAGTCTGTGTGTCTTTTATAATTTCAAAACGTTATATAGCATTTAGTACAATCTGTCAAATAAGTTTTTCGTTTTTTTGTTGTATTTGTTTAGATCTTTATGTAGGTTGCTTATTTTTTTGTTATCACATGTTTTATAAGGCATCTTTGTTTATAGTAATAGGTATATGAATACATATATTCTTTGGTCTACAAGATTTAAGATGTTATTTTTTTATATACTTTTGTGGTTGTATTTTAGCAAG
>M01075:24:000000000-A3VNT:1:1102:9618:8271 1:N:0:36
AAAGTACACAGTTTGGATTGCATATTTGATTACCAGATGCAATGGAAGGACCAATACCTGTATCTGCATTAATACATGCTGCAACGTTAGTTGTATGTGGAATAATATTAGGTAGTTTCATATTTTGGTGTTTCGAATTTTGATTTAGCTATTTTTATAGTATAATTTGCTGAACAACCGCAATAATAGTATTAATGAGTCTGTGTGTCTTTTATAATTTCAAAACGTTATATAGCATTTAGTACAATCTGTCAAATAAGTTTTTCGTTTTTTTGTTGTATTTGTTTAGATCTTTATGTAGGTTGCTTATTTTTTTGTTATCACATGTTTTATAAGGCATCTTTGTTTATAGTAATAGGTATATGAATACATATATTCTTTGGTCTACAAGATTTAAGATGTTATTTTTTTATATACTTTTGTGGTTGTATTTTAGCAAG
>M01075:24:000000000-A3VNT:1:1102:25515:8585 1:N:0:36
AGAGTACATAGTTTGGATTGCATATTTGATTACCAGCTGCAATGGAAGGACCAATACCTGTATCTGCATTAATACATGCTGCAACGTTAGTTGTATGTGGAATAATATTAGGTAGTTTCATATTTTGGTGTTTCGAATTTTGATTTAGCTATTTTTATAGTATAATTTGCTGAACAACCGCAATAATAGTATTAATGAGTCTGTGTGTCTTTTATAATTTCAAAACGTTATATAGCATTTAGTACAATCTGTCAAATAAGTTTTTCGTTTTTTTGTTGTATTTGTTTAGATCTTTATGTAGGTTGCTTATTTTTTTGTTATCACATGTTTTATAAGGCATCTTTGTTTATAGTAATAGGTATATGAATACATATATTCTTTGGTCTACAAGATTTAAGATGTTATTTTTTTATATACTTTTGTGGTTGTATTTTAGCAAG
>M01075:24:000000000-A3VNT:1:1102:18478:9044 1:N:0:36
AAAGTACACAGTTTGGGCTACATATTTGATTACCAGATGCAATGGAAGGACCAATACCTGTATCTGCATTAATACATGCTGCAACGTTAGTTGTATGTGGAATAATATTAGGTAGTTTCATATTTTGGTGTTTCGAATTTTGATTTAGCTATTTTTATAGTATAATTTGCTGAACAACCGCAATAATAGTATTAATGAGTCTGTGTGTCTTTTATAATTTCAAAACGTTATATAGCATTTAGTACAATCTGTCAAATAAGTTTTTCGTTTTTTTGTTGTATTTGTTTAGATCTTTATGTAGGTTGCTTATTTTTTTGTTATCACATGTTTTATAAGGCATCTTTGTTTATAGTAATAGGTATATGAATACATATATTCTTTGGTCTACAAGATTTAAGATGTTATTTTTTTATATACTTTTGTGGTTGTATCTTGGTAAG
>M01075:24:000000000-A3VNT:1:1102:15218:9525 1:N:0:36
AAAGTACACAGTTTGGGCTGCACATTTGATTACCAGATGCAATGGAAGGACCAATACCTGTATCTGCATTAATACATGCTGCAACGTTAGTTGTATGTGGAATAATATTAGGTAGTTTCATATTTTGGTGTTTCGAATTTTGATTTAGCTATTTTTATAGTATAATTTGCTGAACAACCGCAATAATAGTATTAATGAGTCTGTGTGTCTTTTATAATTTCAAAACGTTATATAGCATTTAGTACAATCTGTCAAATAAGTTTTTCGTTTTTTTGTTGTATTTGTTTAGATCTTTATGTAGGTTGCTTATTTTTTTGTTATCACATGTTTTATAAGGCATCTTTGTTTATAGTAATAGGTATATGAATACATATATTCTTTGGTCTACAAGATTTAAGATGTTATTTTTTTATATACTTTTGTGGTTGTATTTTAGCAAG
>M01075:24:000000000-A3VNT:1:1102:15213:9546 1:N:0:36
AAAGTACACAGTTTGGGCTGCACATTTGATTACCAGATGCAATGGAAGGACCAATACCTGTATCTGCATTAATACATGCTGCAACGTTAGTTGTATGTGGAATAATATTAGGTAGTTTCATATTTTGGTGTTTCGAATTTTGATTTAGCTATTTTTATAGTATAATTTGCTGAACAACCGCAATAATAGTATTAATGAGTCTGTGTGTCTTTTATAATTTCAAAACGTTATATAGCATTTAGTACAATCTGTCAAATAAGTTTTTCGTTTTTTTGTTGTATTTGTTTAGATCTTTATGTAGGTTGCTTATTTTTTTGTTATCACATGTTTTATAAGGCATCTTTGTTTATAGTAATAGGTATATGAATACATATATTCTTTGGTCTACAAGATTTAAGATGTTATTTTTTTATATACTTTTGTGGTTGTATTTTAGCAAG
>M01075:24:000000000-A3VNT:1:1102:22133:9569 1:N:0:36
AGAGTACACAGTTTGGGCTACATATTTGATTACCAGATGCAATGGAAGGACCAATACCTGTATCTGCATTAATACATGCTGCAACGTTAGTTGTATGTGGAATAATATTAGGTAGTTTCATATTTTGGTGTTTCGAATTTTGATTTAGCTATTTTTATAGTATAATTTGCTGAACAACCGCAATAATAGTATTAATGAGTCTGTGTGTCTTTTATAATTTCAAAACGTTATATAGCATTTAGTACAATCTGTCAAATAAGTTTTTCGTTTTTTTGTTGTATTTGTTTAGATCTTTATGTAGGTTGCTTATTTTTTTGTTATCACATGTTTTATAAGGCATCTTTGTTTATAGTAATAGGTATATGAATACATATATTCTTTGGTCTACAAGATTTAAGATGTTATTTTTTTATATACTTTTGTGGTTGTATTTTAGCAAG
>M01075:24:000000000-A3VNT:1:1102:17409:9616 1:N:0:36
AGAGTACACAGTTTGGGCTACATATTTGATTACCAGATGCAATGGAAGGACCAATACCTGTATCTGCATTAATACATGCTGCAACGTTAGTTGTATGTGGAATAATATTAGGTAGTTTCATATTTTGGTGTTTCGAATTTTGATTTAGCTATTTTTATAGTATAATTTGCTGAACAACCGCAATAATAGTATTAATGAGTCTGTGTGTCTTTTATAATTTCAAAACGTTATATAGCATTTAGTACAATCTGTCAAATAAGTTTTTCGTTTTTTTGTTGTATTTGCTTAGATCTTTATGTAGGTTGCTTATTTTTTTGTTATCACATGTTTTATAAGGCATCTTTGTTTATAGTAATAGGTATATGAATACATATATTCTTTGGTCTACAAGATTTAAGATGTTATTTTTTTATATACTTTTGTGGTTGTATTTTAGCAAG
>M01075:24:000000000-A3VNT:1:1102:15250:9767 1:N:0:36
AGAGTACACAGTTTGGGTTACATATTTGATTACCAGATGCAATGGAAGGACCAATACCTGTATCTGCATTAATACATGCTGCAACGTTAGTTGTATGTGGAATAATATTAGGTAGTTTCATATTTTGGTGTTTCGAATTTTGATTTAGCTATTTTTATAGTATAATTTGCTGAACAACCGCAATAATAGTATTAATGAGTCTGTGTGTCTTTTATAATTTCAAAACGTTATATAGCATTTAGTACAATCTGTCAAATAAGTTTTTCGTTTTTTTGTTGTATTTGTTTAGATCTTTATGTAGGTTGCTTATTTTTTTGTTATCACATGTTTTATAAGGCATCTTTGTTTATAGTAATAGGTATATGAATACATATATTCTTTGGTCTACAAGATTTAAGATGTTATTTTTTTATATACTTTTGTGGTTGTATTTTAGCAAG
>M01075:24:000000000-A3VNT:1:1102:5168:10043 1:N:0:36
AAAGTACACAGTTTGGGCTACATATTTGATTACCAGATGCAATGGAAGGACCAATACCTGTATCTGCATTAATACATGCTGCAACGTTAGTTGTATGTGGAATAATATTAGGTAGTTTCATATTTTGGTGTTTCGAATTTTGATTTAGCTATTTTTATAGTATAATTTGCTGAACAACCGCAATAATAGTATTAATGAGTCTGTGTGTCTTTTATAATTTCAAAACGTTATATAGCATTTAGTACAATCTGTCAAATAAGTTTTTCGTTTTTTTGTTGTATTTGTTTAGATCTTTATGTAGGTTGCTTATTTTTTTGTTATCACATGTTTTATAAGGCATCTTTGTTTATAGTAATAGGTATATGAATACATATATTCTTTGGTCTACAAGATTTAAGATGTTATTTTTCTATATACTTTTGTGGTTGTATTTTAGCAAG
>M01075:24:000000000-A3VNT:1:1102:5158:10269 1:N:0:36
AGAGTACACAGTTTGGGCTGCATATTTGATTACCAGATGCAATGGAAGGACCAATACCTGTATCTGCATTAATACATGCTGCAACGTTAGTTGTATGTGGAATAATATTAGGTAGTTTCATATTTTGGTGTTTCGAATTTTGATTTAGCTATTTTTATAGTATAATTTGCTGAACAACCGCAATAATAGTATTAATGAGTCTGTGTGTCTTTTATAATTTCAAAACGTTATATAGCATTTAGTACAATCTGTCAAATAAGTTTTTCGTTTTTTTGTTGTATTTGTTTAGATCTTTATGTAGGTTGCTTATTTTTTTGTTATCACATGTTTTATAAGGCATCTTTGTTTATAGTAATAGGTATATGAATACATATATTCTTTGGTCTACAAGATTTAAGATGTTATTTTTTTATATACTTTTGTGGTTGTATTTTAGCAAG
>M01075:24:000000000-A3VNT:1:1102:5921:10653 1:N:0:36
AAAGTACACAGTTTGGGCTACATATTTGATTACCAGATGCAATGGAAGGACCAATACCTGTATCTGCATTAATACATGCTGCAACGTTAGTTGTATGTGGAATAATATTAGGTAGTTTCATATTTTGGTGTTTCGAATTTTGATTTAGCTATTTTTATAGTATAATTTGCTGAACAACCGCAATAATAGTATTAATGAGTCTGTGTGTCTTTTATAATTTCAAAACGTTATATAGCATTTAGTACAATCTGTCAAATAAGTTTTTCGTTTTTTTGTTGTATTTGTTTAGATCTTTATGTAGGTTGCTTATTTTTTTGTTATCACATGTTTTATAAGGCATCTTTGTTTATAGTAATAGGTATATGAATACATATATTCTTTGGTCTACAAGATTTAAGATGTTATTTTTTTATATACTTTTGTGGTTGTATCTTAGCAAG
>M01075:24:000000000-A3VNT:1:1102:18033:10706 1:N:0:36
AGAGTACACAGTTTGGGCTGCATATTTGATTACCAGATGCAATGGAAGGACCAATACCTGTATCTGCATTAATACATGCTGCAACGTTAGTTGTATGTGGAATAATATTAGGTAGTTTCATATTTTGGTGTTTCGAATTTTGATTTAGCTATTTTTATAGTATAATTTGCTGAACAACCGCAATAATAGTATTAATGAGTCTGTGTGTCTTTTATAATTTCAAAACGTTATATAGCATTTAGTACAATCTGTCAAATAAGTTTTTCGTTTTTTTGTTGTATTTGTTTAGATCTTTATGTAGGTTGCTTATTTTTTTGTTATCACATGTTTTATAAGGCATCTTTGTTTATAGTAATAGGTATATGAATACATATATTCTTTGGTCTACAAGATTTAAGATGTTATTTTTTTATATACTTTTGTGGTTGTATTTTAGCAAG
>M01075:24:000000000-A3VNT:1:1102:21474:11117 1:N:0:36
AGAGTACACAGTTTGGGCTGCATATTTGATTACCAGATGCAATGGAAGGACCAATACCTGTATCTGCATTAATACATGCTGCAACGTTAGTTGTATGTGGAATAATATTAGGTAGTTTCATATTTTGGTGTTTCGAATTTTGATTTAGCTATTTTTATAGTATAATTTGCTGAACAACCGCAATAATAGTATTAATGAGTCTGTGTGTCTTTTATAATTTCAAAACGTTATATAGCATTTAGTACAATCTGTCAAATAAGTTTTTCATTTTTTTGTTGTATTTGTTTAGATCTTTATGTAGGTTGCTTATTTTTTTGTTATCACATGTTTTATAAGGCATCTTTGTTTATAGTAATAGGTATATGAATACATATATTCTTTGGTCTACAAGATTTAAGATGTTATTTTTTTATATACTTTTGTGGTTGTATTTTAGCAAG
>M01075:24:000000000-A3VNT:1:1102:15783:11374 1:N:0:36
AGAGTACACAGTTTGGGCTACATATTTGATTACCAGATGCAATGGAAGGACCAATACCTGTATCTGCATTAATACATGCTGCAACGTTAGTTGTATGTGGAATAATATTAGGTAGTTTCATATTTTGGTGTTTCGAATTTTGATTTAGCTATTTTTATAGTATAATTTGCTGAGCAACCGCAATAATAGTATTAATGAGTCTGTGTGTCTTTTATAATTTCAAAACGTTATATAGCATTTAGTACAATCTGTCAAATAAGTTTTTCGTTTTTTTGTTGTATTTGTTTAGATCTTTATGTAGGTTGCTTATTTTTTTGTTATCACATGTTTTATAAGGCATCTTTGTTTATAGTAATAGGTATATGAATACATATATTCTTTGGTCTACAAGATTTAAGATGTTATTTTTTTATATACTTTTGTGGTTGTATTTTAGCAAG
>M01075:24:000000000-A3VNT:1:1102:23323:11403 1:N:0:36
AGAGTACACAGTTTGGGCTACATATTTGATTACCAGATGCAATGGAAGGACCAATACCTGTATCTGCATTAATACATGCTGCAACGTTAGTTGTATGTGGAATAATATTAGGTAGTTTCATATTTTGGTGTTTCGAATTTTGATTTAGCTATTTTTATAGTATAATTTGCTGAACAACCGCAATAATAGTATTAATGAGTCTGTGTGTCTTTTATAATTTCAAAACGTTATATAGCATTTAGTACAATCTGTCAAATAAGTTTTCCGTTTTTTTGTTGTATTTGTTTAGATCTTTATGTAGGTTGCTTATTTTTTTGTTATCACATGTTTTATAAGGCATCTTTGTTTATAGTAATAGGTATATGAATACATATATTCTTTGGTCTACAAGATTTAAGATGTTATTTTTTTATATACTTTTGTGGTTGTATTTTAGCAAG
>M01075:24:000000000-A3VNT:1:1102:2686:11461 1:N:0:36
AAAGTACACAGTTTGGGCTCCATATTTGATTACCAGATGCAATGGAAGGACCAATACCTGTATCTGCATTAATACATGCTGCAACGTTAGTTGTATGTGGAATAATATTAGGTAGTTTCATATTTTGGTGTTTCGAATTTTGATTTAGCTATTTTTATAGTATAATTTGCTGAACAACCGCAATAATAGTATTAATGAGTCTGTGTGTCTTTTATAATTTCAAAACGTTATATAGCATTTAGTACAATCTGTCAAATAAGTTTTTCGTTTTTTTGTTGTATTTGTTTAGATCTTTATGTAGGTTGCTTATTTTTTTGTTATCACATGTTTTATAAGGCATCTTTGTTTATAGTAATAGGTATATGAATACATATATTCTTTGGTCTACAAGATTTAAGATGTTATTTTTTTATATACTTTTGTGGTTGTATTTTAGCAAG
>M01075:24:000000000-A3VNT:1:1102:23307:11646 1:N:0:36
AAAGTACACAGTTTGGGCTACATATTTGATTACCAGATGCAATGGAAGGACCAATACCTGTATCTGCATTAATACATGCTGCAACGTTAGTTGTATGTGGAATAATATTAGGTAGTTTCATATTTTGGCGTTTCGAATTTTGATTTAGCTATTTTTATAGTATAATTTGCTGAACAACCGCAATAATAGTATTAATGAGTCTGTGTGTCTTTTATAATTTCAAAACGTTATATAGCATTTAGTACAATCTGTCAAATAAGTTTTTCGTTTTTTTGTTGTATTTGTTTAGATCTTTATGTAGGTTGCTTATTTTTTTGTTATCACATGTTTTATAAGGCATCTTTGTTTATAGTAATAGGTATATGAATACATATATTCTTTGGTCTACAAGATTTAAGATGTTATTTTTTTATAGACTTTTGTGGTTGTATCTTAGCAAG
>M01075:24:000000000-A3VNT:1:1102:25572:11655 1:N:0:36
AGAGTACACAGTTTGGGCTACATATTTGATTACCAGATGCAATGGAAGGACCAATACCTGTATCTGCATTAATACATGCTGCAACGTTAGTTGTATGTGGAATAATATTAGGTAGTTTCATATTTTGGTGTTTCGAATTTTGATTTAGCTATTTTTATAGTATAATTTGCTGAACAACCGCAATAATAGTATTAATGAGTCTGTGTGTCTTTTATAATTTCAAAACGTTATATAGCATTTAGTACAATCTGTCAAATAAGTTTTTCGTTTTTTTGTTGTATTTGTTTAGATCTTTATGTAGGTTGCTTATTTTTTTGTTATCACATGTTTTATAAGGCATCTTTGTTTATAGTAATAGGTATATGAATACATATATTCTTTGGTCTACAAGATTTAAGATGTTATTTTTTTATATACTTTTGTGGTTGTATCTTAGCAAG
>M01075:24:000000000-A3VNT:1:1102:13709:11770 1:N:0:36
AGAGTACACAGTTTGGGCTACATATTTGATTACCAGATGCAATGGAAGGACCAATACCTGTATCTGCATTAATACATGCTGCAACGTTAGTTGTATGTGGAATAATATTAGGTAGTTTCATATTTTGGTGTTTCGAATTTTGATTTAGCTATTTTTATAGTATAATTTGCTGAACAACCGCAATAATAGTATTAATGAGTCTGTGTGTCTTTTATAATTTCAAAACGTTATATAGCATTTAGTACAATCTGTCAAATAAGTTTTTCGTTTTTTTGTTGTATTTGTTTAGATCTTTATGTAGGTTGCTTATTTTTTTGTTATCACATGTTTTATAAGGCATCTTTGTTTATAGTAATAGGTATATGAATACATATATTCTTTGGTCTACAAGATTTAAGATGTTATTTTTTTATATACTTTTGTGGTTGTATTTTAGCAAG
>M01075:24:000000000-A3VNT:1:1102:28056:11884 1:N:0:36
AAAGTACACAGTTTGGGCTACATATTTGATTACCAGATGCAATGGAAGGACCAATACCTGTATCTGCATTAATACATGCTGCAACGTTAGTTGTATGTGGAATAATATTAGGTAGTTTCATATTTTGGTGTTTCGAATTTTGATTTAGCTATTTTTATAGTATAATTTGCTGAACAACCGCAATAATAGTATTAATGAGTCTGTGTGTCTTTTATAATTTCAAAACGTTATATAGCATTTAGTACAATCTGTCAAATAAGTTTTTCGTTTTTTTGTTGTATTTGTTTAGATCTTTATGTAGGTTGCTTATTTTTTTGTTATCACATGTTTTATAAGGCATCTTTGTTTATAGTAATAGGTATATGAATACATATATTCTTTGGTCTACAAGATTTAAGATGTTATTTTTTTATATACTTTTGTGGTTGTATCTTAGCAAG
>M01075:24:000000000-A3VNT:1:1102:27006:12048 1:N:0:36
AGAGTACACAGTTTGGGCTGCATATTTGATTACCAGATGCAATGGAAGGACCAATACCTGTATCTGCATTAATACATGCTGCAACGTTAGTTGTATGTGGAATAATATTAGGTAGTTTCATATTTTGGTGTTTCGAATTTTGATTTAGCTATTTTTATAGTATAATTTGCTGAACAACCGCAATAATAGTATTAATGAGTCTGTGTGTCTTTTATAATTTCAAAACGTTATATAGCATTTAGTACAATCTGTCAAATAAGTTTTTCGTTTTTTTGTTGTATTTGTTTAGATCTTTATGTAGGTTGCTTATTTTTTTGTTATCACATGTTTTATAAGGCATCTTTGTTTATAGTAATAGGTATATGAATACATATATTCTTTGGTCTACAAGATTTAAGATGTTATTTTTTTATATACTTTTGTGGTTGTATTTTAGCGAG
>M01075:24:000000000-A3VNT:1:1102:6906:12626 1:N:0:36
AGAGTACACAGTTTGGGCTACATATTTGATTACCAGATGCAATGGAAGGACCAATACCTGTATCTGCATTAATACATGCTGCAACGTTAGTTGTATGTGGAATAATATTAGGTAGTTTCATATTTTGGTGTTTCGAATTTTGATTTAGCTATTTTTATAGTATAATTTGCTGAACAACCGCAATAATAGTATTAATGAGTCTGTGTGTCTTTTATAATTTCAAAACGTTATATAGCATTTAGTACAATCTGTCAAATAAGTTTTTCGTTTTTTTGTTGTATTTGTTTAGATCTTTATGTAGGTTGCTTATTTTTTTGTTATCACATGTTTTATAAGGCATCTTTGTTTATAGTAATAGGTATATGAATACATATATTCTTTGGTCTACAAGATTTAAGATGTTATTTTTTTATATACTTTTGTGGTTGTATTTTAGCAAG
>M01075:24:000000000-A3VNT:1:1102:26155:12739 1:N:0:36
AATGTACACAGTTTGGGTTACATATTTGATTACCAGATGCAATGGAAGGACCAATACCTGTATCTGCATTAATACATGCTGCAACGTTAGTTGTATGTGGAATAATATTAGGTAGTTTCATATTTTGGTGTTTCGAATTTTGATTTAGCTATTTTTATAGTATAATTTGCTGAACAACAGCAATAATAGTATTAATGAGTCTGTGTGTCTTTTATAATTTCAAAACGTTATATAGCATTTAGTACAATCTGTCAAATAAGTTTTTCGTTTTTTTGTTGTATTTGTTTAGATCTTTATGTAGGTTGCTTATTTTTTTGTTATCACATGTTTTATAAGGCATCTTTGTTTATAGTAATAGGTATATGAATACATATATTCTTTGGTCTACAAGATTTAAGATGTTATTTTTTTATATACTTTTGTGGTTGTATTTTAGCAAG
>M01075:24:000000000-A3VNT:1:1102:20313:12998 1:N:0:36
AGAGTACACAGTTTGGGCTACATATTTGATTACCAGATGCAATGGAAGGACCAATACCTGTATCTGCATTAATACATGCTGCAACGTTAGTTGTATGTGGAATAATATTAGGTAGTTTCATATTTTGGTGTTTCGAATTTTGATTTAGCTATTTTTATAGTATAATTTGCTGAACAACCGCAATAATAGTATTAATGAGTCTGTGTGTCTTTTATAATTTCAAAACGTTATATAGCATTTAGTACAATCTGTCAAATAAGTTTTTCGTTTTTTTGTTGTATTTGTTTAGATCTTTATGTAGGTTGCTTATTTTTTTGTTATCACATGTTTTATAAGGCATCTTTGTTTATAGTAATAGGTATATGAATACATATATTCTTTGGTCTACAAGATTTAAGATGTTATTTTTTTATATACTTTTGTGGTTGTATCTTAGCAAG
>M01075:24:000000000-A3VNT:1:1102:25107:13002 1:N:0:36
AGAGTACACAGTTTGGGCTGCATATTTGATTACCAGATGCAATGGAAGGACCAATACCTGTATCTGCATTAATACATGCTGCAACGTTAGTTGTATGTGGAATAATATTAGGTAGTTTCATATTTTGGTGTTTCGAATTTTGATTTAGCTATTTTTATAGTATAATTTGCTGAACAACCGCAATAATAGTATTAATGAGTCTGTGTGTCTTTTATAATTTGCAAAACGTTATATAGCATTTAGTACAATCTGTCAAATAAGTTTTTCGTTTTTTTGTTGTATTTGTTTAGATCTTTATGTAGGTTGCTTATTTTTTGTTATCACATGTTTTATAAGGCATCTTTGTTTATAGTAATAGGTATATGAATACATATATTCTTTGGTCTACAAGATTTAAGATGTTATTTTTTTATATACTTTTGTGGTTGTATTTTAGCAAG
>M01075:24:000000000-A3VNT:1:1102:13611:13406 1:N:0:36
AAAGTACACAGTTTGGGCTACATATTTGATTACCAGATGCAATGGAAGGACCAATACCTGTATCTGCATTAATACATGCTGCAACGTTAGTTGTATGTGGAATAATATTAGGTAGTTTCATATTTTGGTGTTTCGAATTTTGATTTAGCTATTTTTATAGTATAATTTGCTGAACAACCGCAATAATAGTATTAATGAGTCTGTGTGTCTTTTATAATTTCAAAACGTTATATAGCATTTAGTACAATCTGTCAAATAAGTTTTTCGTTTTTTTGTTGTATTTGTTTAGATCTTTATGTAGGTTGCTTATTTTTTTGTTATCACATGTTTTATAAGGCATCTTTGTTTATAGTAATAGGTATATGAATACATATATTCTTTGGTCTACAAGATTTAAGATGTTATTTTTTTATATACTTTTGTGGTTGTATCTTAGCAAG
>M01075:24:000000000-A3VNT:1:1102:21652:13472 1:N:0:36
AAAGTACACAGTTTGGGCTGCATATTTGATTACCAGATGCAATGGAAGGACCAATACCTGTATCTGCATTAATACATGCTGCAACGTTAGTTGTATGTGGAATAATATTAGGTAGTTTCATATTTTGGTGTTTCGAATTTTGATTTAGCTATTTTTATAGTATAATTTGCTGAACAACCGCAATAATAGTATTAATGAGTCTGTGTGTCTTTTATAATTTCAAAACGTTATATAGCATTTAGTACAATCTGTCAAATAAGTTTTTCGTTTTTTTGTTGTATTTGTTTAGATCTTTATGTAGGTTGCTTATTTTTTTGTTATCACATGTTTTATAAGGCATCTTTGTTTATAGTAATAGGTATATGAATACATATATTCTTTGGTCTACAAGATTTAAGATGTTATTTTTTTATATACTTTTGTGGTTGTATTTTAGCAAG
>M01075:24:000000000-A3VNT:1:1102:23821:13651 1:N:0:36
AAAGTACACAGTTTGGGCTGCATATTTGATTACCAGATGCAATGGAAGGACCAATACCTGTATCTGCATTAATACATGCTGCAACGTTAGTTGTATGTGGAATAATATTAGGTAGTTTCATATTTTGGTGTTTCGAATTTTGATTTAGCTATTTTTATAGTATAATTTGCTGAACAACCGCAATAATAGTATTAATGAGTCTGTGTGTCTTTTATAATTTGCAAAACGTTATATAGCATTTAGTACAATCTGTCAAATAAGTTTTTCGTTTTTTTGTTGTATTTGTTTAGATCTTTATGTAGGTTGCTTATTTTTTTGTTATCACATGTTTTATAAGGCATCTTTGTTTATAGTAATAGGTATATGAATACATATATTCTTTGGTCTACAAGATTTAAGATGTTATTTTTTATATACTTTTGTGGTTGTATTTTAGCAAG
>M01075:24:000000000-A3VNT:1:1102:9951:13808 1:N:0:36
AAAGTACACAGTTTGGGCTGCATATTTGATTACCAGATGCAATGGAAGGACCAATACCTGTATCTGCATTAATACATGCTGCAACGTTAGTTGTATGTGGAATAATATTAGGTAGTTTCATATTTTGGTGTTTCGAATTTTGATTTAGCTATTTTTATAGTATAATTTGCTGAACAACCGCAATAATAGTATTAATGAGTCTGTGTGTCTTTTATAATTTCAAAACGTTATATAGCATTTAGTACAATCTGTCAAATAAGTTTTTCGTTTTTTTGTTGTATTTGTTTAGATCTTTATGTAGGTTGCTTATTTTTTTGTTATCACATGTTTTATAAGGCATCTTTGTTTATAGTAATAGGTATATGAATACATATATTCTTTGGTCTACAAGATTTAAGATGTTATTTTTTTATATACTTTTGTGGTTGTATTTTAGCAAG
>M01075:24:000000000-A3VNT:1:1102:20256:13946 1:N:0:36
AAAGTACACAGTTTGGGTTACATATTTGATTACCAGATGCAATGGAAGGACCAATACCTGTATCTGCATTAATACATGCTGCAACGTTAGTTGTATGTGGAATAATATTAGGTAGTTTCATATTTTGGTGTTTCGAATTTTGATTTAGCTATTTTTATAGTATAATTTGCTGAACAACCGCAATAATAGTATTAATGAGTCTGTGTGTCTTTTATAATTTCAAAACGTTATATAGCATTTAGTACAATCTGTCAAATAAGTTTTTCGTTTTTTTGTTGTATTTGTTTAGATCTTTATGTAGGTTGCTTATTTTTTTGTTATCACATGTTTTATAAGGCATCTTTGTTTATAGTAATAGGTATATGAATACATATATTCTTTGGTCTACAAGATTTAAGATGTTACCTTTTTATATACTTTTGTGGTTGTATTTTAGCAGG
>M01075:24:000000000-A3VNT:1:1102:21616:14208 1:N:0:36
AAAGTACACAGTTTGGGCTGCATATTTGATTACCAGATGCAATGGAAGGACCAATACCTGTATCTGCATTAATACATGCTGCAACGTTAGTTGTATGTGGAATAATATTAGGTAGTTTCATATTTTGGTGTTTCGAATTTTGATTTAGCTATTTTTATAGTATAATTTGCTGAACAACCGCAATAATAGTATTAATGAGTCTGTGTGTCTTTTATAATTTCAAAACGTCATATAGCATTTAGTACAATCTGTCAAATAAGTTTTTCGTTTTTTTGTTGTACTTGTTTAGATCTTTATGTAGGTTGCTTATTTTTTTGTTATCACATGTTTTATAAGGCATCTTTGTTTATAGTAATAGGTATATGAATTCATACATTCTTTGGTCTACAAGATTTAAGATGTTATTTTTTTATATACTTTTGTGGTTGTATTTTAGCAAG
>M01075:24:000000000-A3VNT:1:1102:21598:14211 1:N:0:36
AAAGTACACAGTTTGGGCTGCATATTTGATTACCAGATGCAATGGAAGGACCAATACCTGTATCTGCATTAATACATGCTGCAACGTTAGTTGTATGTGGAATAATATTAGGTAGTTTCATATTTTGGTGTTTCGAATTTTGATTTAGCTATTTTTATAGTATAATTTGCTGAACAACCGCAATAATAGTATTAATGAGTCTGTGTGTCTTTTATAATTTCAAAACGTCATATAGCATTTAGTACAATCTGTCAAATAAGTTTTTCGTTTTTTTGTTGTATTTGTTTAGATCTTTATGTAGGTTGCTTATTTTTTTGTTATCACATGTTTTATAAGGCATCTTTGTTTATAGTAATAGGTATATGAATACATACATTTTTTGGTCTACAAGATTTAAGATGTTATTTTTTTATATACTTTTGTGGTTGTATTTTAGCAAG
>M01075:24:000000000-A3VNT:1:1102:17358:14752 1:N:0:36
AGAGTACACAGTTTGGGCTCCATATTTGATTACCAGATGCAATGGAAGGACCAATACCTGTATCTGCATTAATACATGCTGCAACGTTAGTTGTATGTGGAATAATATTAGGTAGTTTCATATTTTGGTGTTTCGAATTTTGATTTAGCTATTTTTATAGTATAATTTGCTGAACAACCGCAATAATAGTATTAATGAGTCTGTGTGTCTTTTATAATTTCAAAACGTTATATAGCATTTAGTACAATCTGTCAAATAAGTTTTTCGTTTTTTTGTTGTATTTGTTTAGATCTTTATGTAGGTTGCTTATTTTTTTGTTATCACATGTTTTATAAGGCATCTTTGTTTATAGTAATAGGTATATGAATACATATATTCTTTGGTCTACAAGATTTAAGATGTTATTTTTTTATATACTTTTGTGGTTGTATTTTAGCAAG
>M01075:24:000000000-A3VNT:1:1102:21388:15083 1:N:0:36
AGAGTACACAGTTTGGATTACACATTTGATTACCAGATGCAATGGAAGGACCAATACCTGTATCTGCATTAATACATGCTGCAACGTTAGTTGCATGTGGAATAATATTAGGTAGTTTCATATTTTGGTGTTTCGAATTTTGATTTAGCTATTTTTATAGTATAATTTGCTGAACAACCGCAATAATAGTATTAATGAGTCTGTGTGTCTTTTATAATTTCAAAACGTTATATAGCATTTAGTACAATCTGTCAAATAAGTTTTTCGTTTTTTTGTTGTATTTGTTTAGATCTTTATGTAGGTTGCTTATTTTTTTGTTATCACATGTTTTATAAGGCATCTTTGTTTATAGTAATAGGTATATGAATACATATATTCTTTGGTCTACAAGATTTAAGATGTTATTTTTTTATATACTTTTGTGGTTGTATTTTAGCAAG
>M01075:24:000000000-A3VNT:1:1102:22585:15422 1:N:0:36
AAAGTACACAGTTTGGGCTACATATTTGATTACCAGATGCAATGGAAGGACCAATACCTGTATCTGCATTAATACATGCTGCAACGTTAGTTGTATGTGGAATAATATTAGGTAGTTTCATATTTTGGTGTTTCGAATTTTGATTTAGCTATCTTTATAGTATAATTTGCTGAACAACCGCAATAATAGTATTAATGAGTCTGTGTGTCTTTTATAATTTCAAAACGTTATATAGCATTTAGTACAATCTGTCAAATAAGTTTTTCGTTTTTTTGTTGTATTTGTTTAGATCTTTATGTAGGTTGCTTATTTTTTTGTTATCACATGTTTTATAAGGCATCTTTGTTTATAGTAATAGGTATATGAATACATATATTCTTTGGTCTACAAGATTTAAGATGTTATTTTTTTATATACTTTTGTGGTTGTATCTTAGCAAG
>M01075:24:000000000-A3VNT:1:1102:22567:15424 1:N:0:36
AAAGTACACAGTTTGGGCTACATATTTGATTACCAGATGCAATGGAAGGACCAATACCTGTATCTGCATTAATACATGCTGCAACGTTAGTTGTATGTGGAATAATATTAGGTAGTTTCATATTTTGGTGTTTCGAATTTTGATTTAGCTATCTTTATAGTATAATTTGCTGAACAACCGCAATAATAGTATTAATGAGTCTGTGTGTCTTTTATAATTTCAAAACGTTATATAGCATTTAGTACAATCTGTCAAATAAGTTTTTCGTTTTTTTGTTGTATTTGTTTAGATCTTTATGTAGGTTGCTTATTTTTTTGTTATCACATGTTTTATAAGGCATCTTTGTTTATAGTAATAGGTATATGAATACATATATTCTTTGGTCTACAAGATTTAAGATGTTATTTTTTTATATACTTTTGTGGTTGTATCTTAGCAAG
>M01075:24:000000000-A3VNT:1:1102:19031:15906 1:N:0:36
AAAGTACACAGTTTGGGCTGCATATTTGATTACCAGATGCAATGGAAGGACCAATACCTGTATCTGCATTAATACATGCTGCAACGTTAGTTGTATGTGGAATAATATTAGGTAGTTTCATATTTTGGTGTTTCGAATTTTGATTTAGCTATTTTTATAGTATAATTTGCTGAACAACCGCAATAATAGTATTAATGAGTCTGTGTGTCTTTTATAATTTCAAAACGTTATATAGCATTTAGTACAATCTGTCAAATAAGTTTTTCGTTTTTTTGTTGTATTTGTTTAGATCTTTATGTAGGTTGCTTATTTTTTTGTTATCACATGTTTTATAAGGCATCTTTGTTTATAGTAATAGGTATATGAATACATATATTCTTTGGTCTACAAGATTTAAGATGTTATTTTTTTATATACTTTTGTGGTTGTATTTTAGCAAG
>M01075:24:000000000-A3VNT:1:1102:12214:15937 1:N:0:36
AAAGTACACAGTTTGGGCTACACATTTGATTACCAGATGCAATGGAAGAACCAATACCTGTATCTGCATTAATACATGCTGCAACGTTAGTTGTATGTGGAATAATATTAGGTAGTTTCATATTTTGGTGTTTCGAATTTTGATTTAGCTATTTTTATAGTATAATTTGCTGAACAACCGCAATAATAGTATTAATGAGTCTGTGTGTCTTTTATAATTTCAAAACGTTATATAGCATTTAGTACAATCTGTCAAATAAGTTTTTCGTTTTTTTGTTGTATTTGTTTAGATCTTTATGTAGGTTGCTTATTTTTTTGTTATCACATGTTTTATAAGGCATCTTTGTTTATAGTAATAGGTATATGAATACATATATTCTTTGGTCTACAAGATTTAAGATGTTATTTTTTTATATACTTTTGTGGTTGTATTTTAGCAAG
>M01075:24:000000000-A3VNT:1:1102:4189:15947 1:N:0:36
AAAGTACACAGTTTGGGCTACACATTTGATTACCAGATGCAATGGAAGGACCAATACCTGTATCTGCATTAATACATGCTGCAACGTTAGTTGTATGTGGAATAATATTAGGTAGTTTCATATTTTGGTGTTTCGAATTTTGATTTAGCTATTTTTATAGTATAATTTGCTGAACAACCGCAATAATAGTATTAATGAGTCTGTGTGTCTTTTATAATTTCAAAACGTTATATAGCATTTAGTACAATCTGTCAAATAAGTTTTTCGTTTTTTTGTTGTATTTGTTTAGATCTTTATGTAGGTTGCTTATTTTTTTGTTATCACATGTTTTATAAGGCATCTTTGTTTATAGTAATAGGTATATGAATACATATATTCTTTGGTCTACAAGATTTAAGATGTTATTTTTTTATATACTTTTGTGGTTGTATTTTAGCAAG
>M01075:24:000000000-A3VNT:1:1102:25307:15971 1:N:0:36
AGAGTACACAGTTTGGGCTGCATATTTGATTACCAGATGCAATGGAAGGACCAATACCTGTATCTGCATTAATACATGCTGCAACGTTAGTTGTATGTGGAATAATATTAGGTAGTTTCATATTTTGGTGTTTCGAATTTTGATTTAGCTATTTTTATAGTATAATTTGCTGAACAACCGCAATAATAGTATTAATGAGTCTGTGTGTCTTTTATAATTTCAAAACGTTATATAGCATTTAGTACAATCTGTCAAATAAGTTTTTCGTTTTTTTGTTGTATTTGTTTAGATCTTTATGTAGGTTGCTTATTTTTTTGTTATCACATGTTTTATAAGGCATCTTTGTTTATAGTAATAGGTATATGAATACATATATTCTTTGGTCTACAAGATTTAAGATGTTATTTTTTTATATACTTTTGTGGTTGTATTTTAGCAAG
>M01075:24:000000000-A3VNT:1:1102:23849:16519 1:N:0:36
AAAGTACACAGTTTGGGTTACATATTTGATTACCAGATGCAATGGAAGGACCAATACCTGTATCTGCATTAATACATGCTGCAACGTTAGTTGTATGTGGAATAATATTAGGTAGTTTCATATTTTGGTGTTTCGAATTTTGATTTAGCTATTTTTATAGTATAATTTGCTGAACAACCGCAATAATAGTATTAATGAGTCTGTGTGTCTTTTATAATTTAAAACGTTATATAGCATTTAGTACAATCTGTCAAATAAGTTTTTCGTTTTTTTGTTGTATTTGTTTAGATCTTTATGTAGGTTGCTTATTTTTTTGTTATCACATGTTTTATAAGGCATCTTTGTTTATAGTAATAGGTATATGAATACATATATTCTTTGGTCTACAAGATTTAAGATGTTATTTTTTTATATACTTTTGTGGTTGTATCTTTAGCAAG
>M01075:24:000000000-A3VNT:1:1102:2834:16586 1:N:0:36
AAAGTACACAGTTTGGATTGCATATTTGATTACCAGATGCAATGGAAGGACCAATACCTGTATCTGCATTAATACATGCTGCAACGTTAGTTGTATGTGGAATAATATTAGGTAGTTTCATATTTTGGTGTTTCGAATTTCGATTTAGCTATTTTTATAGTATAATTTGCTGAACAACCGCAATAATAGTATTAATGAGTCTGTGTGTCTTTTATAATTTGCAAAACGTTATATAGCATTTAGTACAATCTGTCAAATAAGTTTTTCGTTTTTTTGTTGTATTTGTTTAGATCTTTATGTAGGTTGCTTATTTTTTTGTTATCACATGTTTTATAAGGCATCTTTGTTTATAGTAATAGGTATATGAATACATATATTCTTTGGTCTACAAGATTTAAGATGTTATTTTTTTATATACTTTTGTGGTTGTATTTTAGCAA
>M01075:24:000000000-A3VNT:1:1102:24725:16756 1:N:0:36
AGAGTACACAGTTTGGGTTCCATATTTGATTACCAGATGCAATGGAAGGACCAATACCTGTATCTGCATTAATACATGCTGCAACGTTAGTTGTATGTGGAATAATATTAGGTAGTTTCATATTTTGGTGTTTCGAATTTTGATTTAGCTATTTTTATAGTATAATTTGCTGAACAACCGCAATAATAGTATTAATGAGTCTGTGTGTCTTTTATAATTTCAAAACGTTATATAGCATTTAGTACAATCTGTCAAATAAGTTTTTCGTTTTTTTGTTGTATTTGTTTAGATCTTTATGTAGGTTGCTTATTTTTTTGTTATCACATGTTTTATAAGGCATCTTTGTTTATAGTAGTAGGTATATGAATACATATATTCTTTGGTCTACAAGATTTAAGATGTTATTTTTTTATATACTTTTGTGGTTGTATTTTAGCAAG
>M01075:24:000000000-A3VNT:1:1102:21923:16973 1:N:0:36
AAAGTACACAGTTTGGGCTGCATATTTGATTACCAGATGCAATGGAAGGACCAATACCTGTATCTGCATTAATACATGCTGCAACGTTAGTTGTATGTGGAATAATATTAGGTAGTTTCATATTTTGGTGTTTCGAATTTTGATTTAGCTATTTTTATAGTATAATTTGCTGAACAACCGCAATAATAGTATTAATGAGTCTGTGTGTCTTTTATAATTTGCAAAACGTTATATAGCATTTAGTACAATCTGTCAAATAAGTTTTTCGTTTTTTTGTTGTATTTGTTTAGATCTTTATGTAGGTTGCTTATTTTTTGTTATCACATGTTTTATAAGGCATCTTTGTTTATAGTAATAGGTATATGAATACATATATTCTTTGGTCTACAAGATTTAAGATGTTATTTTTTTATATACTTTTGTGGTTGTATTTTGGCAAG
>M01075:24:000000000-A3VNT:1:1102:8520:17017 1:N:0:36
AGAGTACACAGTTTGGGCTACATATTTGATTACCAGATGCAATGGAAGGACCAATACCTGTATCTGCATTAATACATGCTGCAACGTTAGTTGTATGTGGAATAATATTAGGTAGTTTCATATTTTGGTGTTTCGAATTTTGATTTAGCTATTTTTATAGTATAATTTGCTGAACAACCGCAATAATAGTATTAATGAGTCTGTGTGTCTTTTATAATTTCAAAACGTTATATAGCATTTAGTACAATCTGTCAAATAAGTTTTTCGTTCTTTTGTTGTATTTGTTTAGATCTTTATGTAGGTTGCTTATTTTTTTGTTATCACATGTTTTATAAGGCATCTTTGTTTATAGTAATAGGTATATGAATACATATATTCTTTGGTCTACAAGATTTAAGATGTTATTTTTTTATATACTTTTGTGGTTGTATTTTAGCAAG
>M01075:24:000000000-A3VNT:1:1102:10831:17646 1:N:0:36
AGAGTACACAGTTTGGGCTACATATTTGATTACCAGATGCAATGGAGGGACCAATACCTGTATCTGCATTAATACATGCTGCAACGTTAGTTGTATGTGGAATAATATTAGGTAGTTTCATATTTTGGTGTTTCGAATTTTGATTTAGCTATTTTTATAGTATAATTTGCTGAACAACCGCAATAATAGTATTAATGAGTCTGTGTGTCTTTTATAATTTCAAAACGTTATATAGCATTTAGTACAATCTGTCAAATAAGTTTTTCGTTTTTTTGTTGTATTTGTTTAGATCTTTATGTAGGTTGCTTATTTTTTTGTTATCACATGTTTTATAAGGCATCTTTGTTTATAGTAATAGGTATATGAATACATATATTCTTTGGTCTACAAGATTTAAGATGTTATTTTTTTATATACTTTTGTGGTTGTATTTTAGCAAG
>M01075:24:000000000-A3VNT:1:1102:4101:17867 1:N:0:36
AAAGTACACAGTTTGGGCTACATATTTGATTACCAGATGCAATGGAAGGACCAATACCTGTATCTGCATTAATACATGCTGCAACGTTAGTTGTATGTGGAATAATATTAGGTAGTTTCATATTTTGGTGTTTCGAATTTTGATTTAGCTATTTTTATAGTATAATTTGCTGAACAACCGCAATAATAGTATTAATGAGTCTGTGTGTCTTTTATAATTTCAAAACGTTATATAGCATTTAGTACAATCTGTCAAATAAGTTTTTCGTTTTTTTGTTGTATTTGTTTAGATCTTTATGTAGGTTGCTTATTTTTTTGTTATCACATGTTTTATAAGGCATCTTTGTTTATAGTAATAGGTATATGAATACATATATTCTTTGGTCTACAAGATTTAAGATGTTATTTTTTTATATACTTTTGTGGTTGTATTTTAGCAAG
>M01075:24:000000000-A3VNT:1:1102:7780:18179 1:N:0:36
AGAGTACACAGTTTGGGCTACATATTTGATTACCAGATGCAATGGAAGGACCAATACCTGTATCTGCATTAATACATGCTGCAACGTTAGTTGTATGTGGAATAATATTAGGTAGTTTCATATTTTGGTGTTTCGAATTTTGATTTAGCTATTTTTATAGTATAATTTGCTGAACAACCGCAATAATAGTATTAATGAGTCTGTGTGTCTTTTATAATTTCAAAACGTTATATAGCATTTAGTACAATCTGTCAAATAAGTTTTTCGTTTTTTTGTTGTATTTGTTTAGATCTTTATGTAGGTTGCTTATTTTTTTGTTATCACATGTTTTATAAGGCATCTTTGTTTATAGTAATAGGTATATGAATACATATATTCTTTGGTCTACAAGATTTAAGATGTTATTTTTTTATATACTTTTGTGGTTGTATTTTAGCAAG
>M01075:24:000000000-A3VNT:1:1102:22532:18210 1:N:0:36
AAAGTACACAGTTTGGGCTGCATATTTGATTACCAGATGCAATGGAAGGACCAATACCTGTATCTGCATTAATACATGCTGCAACGTTAGTTGTATGTGGAATAATATTAGGTAGTTTCATATTTTGGTGTTTCGAATTTTGATTTAGCTATTTTTATAGTATAATTTGCTGAACAACCGCAATAATAGTATTAATGAGTCTGTGTGTCTTTTATAATTTCAAAACGTTATATAGCATTTAGTACAATCTGTCAAATAAGTTTTTCGTTTTTTTGTTGTATTTGTTTAGATCTTTATGTAGGTTGCTTATTTTTTTGTTATCACATGTTTTATAAGGCATCTTTGTTTATAGTAATAGGTATATGAATACATATATTCTTTGGTCTACAAGATTTAAGATGTTATTTTTTTATATACTTTTGTGGTTGTATCTTAGCAAG
>M01075:24:000000000-A3VNT:1:1102:16469:18296 1:N:0:36
AGAGTACACAGTTTGGGTTGCATATTTGATTACCAGATGCAATGGAAGGACCAATACCTGTATCTGCATTAATACATGCTGCAACGTTAGTTGTATGTGGAATAATATTAGGTAGTTTCATATTTTGGTGTTTCGAATTTTGATTTAGCTATTTTTATAGTATAATTTGCTGAACAACCGCAATAATAGTATTAATGAGTCTGTGTGTCTTTTATAATTTCAAAACGTTATATAGCATTTAGTACAATCTGTCAAATAAGTTTTTCGTTTTTTTGTTGTATTTGTTTAGATCTTTATGTAGGTTGCTTATTTTTTTGTTATCACATGTTTTATAAGGCATCTTTGTTTATAGTAATAGGTATATGAATACATATATTCTTTGGTCTACAAGATTTAAGATGTTATTTTTTTATATACTTTTGTGGTTGTATCTTAGCAAG
>M01075:24:000000000-A3VNT:1:1102:19079:18625 1:N:0:36
AGAGTACACAGTTTGGGTTACATATTTGATTACCAGATGCAATGGAAGGACCAATACCTGTATCTGCATTAATACATGCTGCAACGTTAGTTGTATGTGGGATAATATTAGGTAGTTTCATATTTTGGTGTTTCGAATTTTGATTTAGCTATTTTTATAGTATAATTTGCTGAACAACCGCAATAATAGTATTAATGAGTCTGTGTGTCTTTTATAATTTCAAAACGTTATATAGCATTTAGTACAATCTGTCAAATAAGTTTTTCGTTTTTTTGTTGTATTTGTTTAGATCTTTATGTAGGTTGCTTATTTTTTTGTTATCACATGTTTTATAAGGCATCTTTGTTTATAGTAATAGGTACATGAATACATATATTCTTTGGTCTACAAGATTTAAGATGTTATTTTTTTATATACTTTTGTGGTTGTATCTTAGCAAG
>M01075:24:000000000-A3VNT:1:1102:24506:18995 1:N:0:36
AGAGTACACAGTTTGGGTTCCATATTTGATTACCAGATGCAATGGAAGGACCAATACCTGTATCTGCATTAATACATGCTGCAACGTTAGTTGTATGTGGAATAATATTAGGTAGTTTCATATTTTGGTGTTTCGAATTTTGATTTAGCTATTTTTATAGTATAATTTGCTGAACAACCGCAATAATAGTATTAATGAGTCTGTGTGTCTTTTATAATTTGCAAAACGTTATATAGCATTTAGTACAATCTGTCAAATAAGTTTTTCGTTTTTTTGTTGTATTTGTTTAGATCTTTATGTAGGTTGCTTATTTTTTGTTATCACATGTTTTATAAGGCATCTTTGTTTATAGTAATAGGTATATGAATACATATATTCTTTGGTCTACAAGATTTAAGATGTTATTTTTTTATATACTTTTGTGGTTGTATCTTAGCAAG
>M01075:24:000000000-A3VNT:1:1102:22091:19397 1:N:0:36
AAAGTACACAGTTTGGGCTACATATTTGATTACCAGATGCAATGGAAGGACCAATACCTGTATCTGCATTAATACATGCTGCAACGTTAGTTGTATGTGGAATAATATTAGGTAGTTTCATATTTTGGTGTTTCGAATTTTGATTTAGCTATTTTTATAGTATAATTTGCTGAACAACCGCAATAATAGTATTAATGAGTCTGTGTGTCTTTTATAATTTCAAAACGTTATATAGCATTTAGTACAATCTGTCAAATAAGTTTTTCGTTTTTTTGTTGTATTTGTTTAGATCTTTATGTAGGTTGCTTATTTTTTTGTTATCACATGTTTTATAAGGCATCTTTGTTTATAGTAATAGGTATATGAATACATATATTCTTTGGTCTACAAGATTTAAGATGTTATTTTTTTATATACTTTTGTGGTTGTATTTTAGCAAG
>M01075:24:000000000-A3VNT:1:1102:13121:19398 1:N:0:36
AAAGTACACAGTTTGGGCTACATATTTGATTACCAGATGCAATGGAAGGACCAATACCTGTATCTGCATTAATACATGCTGCAACGTTAGTTGTATGTGGAATAATATTAGGTAGTTTCATATTTTGGTGTTTCGAATTTTGATTTAGCTATTTTTATAGTATAATTTGCTGAACAACCGCAATAATAGTATTAATGAGTCTGTGTGTCTTTTATAATTTCAAAACGTTATATAGCATTTAGTACAATCTGTCAAATAAGTTTTTCGTTTTTTTGTTGTATTTGTTTAGATCTTTATGTAGGTTGCTTATTTTTTTGTTATCACATGTTTTATAAGGCATCTTTGTTTATAGTAATAGGTATATGAATACATATATTCTTTGGTCTACAAGATTTAAGATGTTATTTTTTTATATACTTTTGTGGTTGTATTTTAGCAAG
>M01075:24:000000000-A3VNT:1:1102:20478:20055 1:N:0:36
AAAGTACACAGTTTGGGTTACATATTTGATTACCAGATGCAATGGAAGGACCAATACCTGTATCTGCATTAATACATGCTGCAACGTTAGTTGTATGTGGAATAATATTAGGTAGTTTCATATTTTGGTGTTTCGAATTTTGATTTAGCTATTTTTATAGTATAATTTGCTGAACAACCGCAATAATAGTATTAATGAGTCTGTGTGTCTTTTATAATTTAAAACGTTATATAGCATTTAGTACAATCTGTCAAATAAGTTTTTCGTTTTTTTTGTTGTATTTGTTTAGATCTTTATGTAGGTTGCTTATTTTTTTGTTATCACATGTTTTATAAGGCATCTTTGTTTATAGTAATAGGTATATGAATACATATATTCTTTGGTCTACAAGATTTAAGATGTTATTTTTTTATATACTTTTGTGGTTGTATTTTGGCAAG
>M01075:24:000000000-A3VNT:1:1102:12785:20104 1:N:0:36
AGAGTACACAGTTTGGGCTACATATTTGATTACCAGATGCAATGGAAGGACCAATACCTGTATCTGCATTAATACATGCTGCAACGTTAGTTGTATGTGGAATAATATTAGGTAGTTTCATATTTTGGTGTTTCGAATTTTGATTTAGCTATTTTTATAGTATAATTTGCTGAACAACCGCAATAATAGTATTAATGAGTCTGTGTGTCTTTTATAATTTGCAAAACGTTATATAGCATTTAGTACAATCTGTCAAATAAGTTTTTCGTTTTTTTGTTGTATTTGTTTAGATCTTTATGTAGGTTGCTTATTTTTTGTTATCACATGTTTTATAAGGCATCTTTGTTTATAGTAATAGGTATATGAATACATATATTCTTTGGTCTACAAGATTTAAGATGTTATTTTTTTATATACTTTTGTGGTTGTATTTTAGCAAG
>M01075:24:000000000-A3VNT:1:1102:24624:20582 1:N:0:36
AGAGTACACAGTTTGGGCTCCACATTTGATTACCAGATGCAATGGAAGGACCAATACCTGTATCTGCATTAATACATGCTGCAACGTTAGTTGTATGTGGAATAATATTAGGTAGTTTCATATTTTGGTGTTTCGAATTTTGATTTAGCTATTTTTATAGTATAATTTGCTGAACAACCGCAATAATAGTATTAATGAGTCTGTGTGTCTTTTATAATTTCAAAACGTTATATAGCATTTAGTACAATCTGTCAAATAAGTTTTTCGTTTTTTTGTTGTATTTGTTTAGATCTTTATGTAGGTTGCTTATTTTTTTGTTATCACATGTTTTATAAGGCATCTTTGTTTATAGTAATAGGTATATGAATACATATATTCTTTGGTCTACAAGATTTAAGATGTTATTTTTTTATATACTTTTGTGGTTGTATTTTAGCAAG
>M01075:24:000000000-A3VNT:1:1102:7989:20800 1:N:0:36
AGAGTACACAGTTTGGGCTGCATATTTGATTACCAGATGCAATGGAAGGACCAATACCTGTATCTGCATTAATACATGCTGCAACGTTAGTTGTATGTGGAATAATATTAGGTAGTTTCATATTTTGGTGTTTCGAATTTTGATTTAGCTATTTTTATAGTATAATTTGCTGAACAACCGCAATAATAGTATTAATGAGTCTGTGTGTCTTTTATAATTTCAAAACGTTATATAGCATTTAGTACAATCTGTCAAATAAGTTTTTCGTTTTTTTGTTGTATTTGTTTAGATCTTTATGTAGGTTGCTTATTTTTTTGTTATCACATGTTTTATAAGGCATCTTTGTTTATAGTAATAGGTATATGAATACATATATTCTTTGGTCTACAAGATTTAAGATGTTATTTTTTTATATACTTTTGTGGTTGTATTTTAGCAAG
>M01075:24:000000000-A3VNT:1:1102:16828:21249 1:N:0:36
AGAGTACACAGTTTGGGCTGCATATTTGATTACCAGATGCAATGGAAGGACCAATACCTGTATCTGCATTAATACATGCTGCAACGTTAGTTGTATGTGGAATAATATTAGGTAGTTTCATATTTTGGTGTTTCGAATTTTGATTTAGCTATTTTTATAGTATAATTTGCTGAACAACCGCAATAATAGTATTAATGAGTCTGTGTGTCTTTTATAATTTCAAAACGTTATATAGCATTTAGTACAATCTGTCAAATAAGTTTTTCGTTTTTTTGTTGTATTTGTTTAGATCTTTATGTAGGTTGCTTATTTTTTTGTTATCACATGTTTTATAAGGCATCTTTGTTTATAGTAATAGGTATATGAATACATATATTCTTTGGTCTACAAGATTTAAGATGTTATTTTTTTATATACTTTTGTGGTTGTATTTTAGCAAG
>M01075:24:000000000-A3VNT:1:1102:25194:21533 1:N:0:36
AAAGTACACAGTTTGGGCTGCATATTTGATTACCAGATGCAATGGAAGGACCAATACCTGTATCTGCATTAATACATGCTGCAACGTTAGTTGTATGTGGAATAATATTAGGTAGTTTCATATTTTGGTGTTTCGAATTTTGATTTAGCTATTTTTATAGTATAATTTGCTGAACAACCGCAATAATAGTATTAATGAGTCTGTGTGTCTTTTATAATTTGCAAAACGTTATATAGCATTTAGTACAATCTGTCAAATAAGTTTTTCGTTTTTTTGTTGTATTTGTTTAGATCTTTATGTAGGTTGCTTATTTTTTTGTTATCACATGTTTTATAAGGCATCTTTGTTTATAGTAATAGGTATATGAATACATATATTCTTTGGTCTACAAGATTTAAGATGTTATTTTTTTATATACTTTTGTGGTTGTATTTTAGCAA
>M01075:24:000000000-A3VNT:1:1102:25210:21541 1:N:0:36
AAAGTACACAGTTTGGGCTGCATATTTGATTACCAGATGCAATGGAAGGACCAATACCTGTATCTGCATTAATACATGCTGCAACGTTAGTTGTATGTGGAATAATATTAGGTAGTTTCATATTTTGGTGTTTCGAATTTTGATTTAGCTATTTTTATAGTATAATTTGCTGAACAACCGCAATAATAGTATTAATGAGTCTGTGTGTCTTTTATAATTTCAAAACGTTATATAGCATTTAGTACAATCTGTCAAATAAGTTTTTCGTTTTTTTGTTGTATTTGTTTAGATCTTTATGTAGGTTGCTTATTTTTTTGTTATCACATGTTTTATAAGGCATCTTTGTTTATAGTAATAGGTATATGAATACATATATTCTTTGGTCTACAAGATTTAAGATGTTATTTTTTTATATACTTTTGTGGTTGTATTTTAGCAAG
>M01075:24:000000000-A3VNT:1:1102:12006:21810 1:N:0:36
AGAGTACACAGTTTGGGCTACATATTTGATTACCAGATGCAATGGAAGGACCAATACCTGTATCTGCATTAATACATGCTGCAACGTTAGTTGTATGTGGAATAATATTAGGTAGTTTCATATTTTGGTGTTTCGAATTTTGATTTAGCTATTTTTATAGTATAATTTGCTGAACAACCGCAATAATAGTATTAATGAGTCTGTGTGTCTTTTATAATTTCAAAACGTTATATAGCATTTAGTACAATCTGTCAAATAAGTTTTTCGTTTCTTTGTTGTATTTGTTTAGATCTTCATGTAGGTTGCTTATTTTTTTGTTATCACATGTTTTATAAGGCATCTTTGTTTATAGTAATAGGTATATGAATACATATATTCTTTGGTCTACAAGATTTAAGATGTTATTTTTTTATATACTTTTGTGGTTGTATTTTAGCAAG
>M01075:24:000000000-A3VNT:1:1102:16768:22113 1:N:0:36
AGAGTACACAGTTTGGGCTACATATTTGATTACCAGATGCAATGGAAGGACCAATACCTGTATCTGCATTAATACATGCTGCAACGTTAGTTGTATGTGGAATAATATTAGGTAGTTTCATATTTTGGTGTTTCGAATTTTGATTTAGCTATTTTTATAGTATAATTTGCTGAACAACCGCAATAATAGTATTAATGAGTCTGTGTGTCTTTTATAATTTCAAAACGTTATATAGCATTTAGTACAATCTGTCAAATAAGTTTTTCGTTTTTTTGTTGTATTTGTTTAGATCTTTATGTAGGTTGCTTATTTTTTTGTTATCACATGTTTTATAAGGCATCTTTGTTTATAGTAATAGGTATATGAATACATATATTCTTTGGTCTACAAGATTTAAGATGTTATTTTTTTATATACTTTTGTGGTTGTATCTTGGCAAG
>M01075:24:000000000-A3VNT:1:1102:26268:22941 1:N:0:36
AGAGTACACAGTTTGGGCTGCATATTTGATTACCAGATGCAATGGAAGGACCAATACCTGTATCTGCATTAATACATGCTGCAACGTTAGTTGTATGTGGAATAATATTAGGTAGTTTCATATTTTGGTGTTTCGAATTTTGATTTAGCTATTTTTATAGTATAATTTGCTGAACAACCGCAATAATAGTATTAATGAGTCTGTGTGTCTTTTATAATTTCAAAACGTTATATAGCATTTAGTACAATCTGTCAAATAAGTTTTTCGTTTTTTTGTTGTATTTGTTTAGATCTTTATGTAGGTTGCTTATTTTTTTGTTATCACATGTTTTATAAGGCATCTTTGTTTATAGTAATAGGTATATGAATACATATATTCTTTGGTCTACAAGATTTAAGATGTTATTTTTTTATATACTTTTGTGGTTGTATTTTAGCAAG
>M01075:24:000000000-A3VNT:1:1102:11919:23192 1:N:0:36
AGAGTACACAGTTTGGATTGCATATTTGATTACCAGATGCAATGGAAGGACCAATACCTGTATCTGCATTAATACATGCTGCAACGTTAGTTGTATGTGGAATAATATTAGGTAGTTTCATATTTTGGTGTTTCGAATTTTGATTTAGCTATTTTTATAGTATAATTTGCTGAACAACCGCAATAATAGTATTAATGAGTCTGTGTGTCTTTTATAATTTCAAAACGTTATATAGCATTTAGTACAATCTGTCAAATAAGTTTTTCGTTTTTTTGTTGTATTTGTTTAGATCTTTATGTAGGTTGCTTATTTTTTTGTTATCACATGTTTTATAAGGCATCTTTGTTTATAGTAATAGGTATATGAATACATATATTCTTTGGTCTACAAGATTTAAGATGTTATTTTTTTATATACTTTTGTGGTTGTATTTTAGCAAG
>M01075:24:000000000-A3VNT:1:1102:23809:24195 1:N:0:36
AGAGTACACAGTTTGGGCTCCATATTTGATTACCAGATGCAATGGAAGGACCAATACCTGTATCTGCATTAATACATGCTGCAACGTTAGTTGTATGTGGAATAATATTAGGTAGTTTCATATTTTGGTGTTTCGAATTTTGATTTAGCTATTTTTATAGTATAATTTGCTGAACAACCGCAATAATAGTATTAATGAGTCTGTGTGTCTTTTATAATTTCAAAACGTTATATAGCATTTAGTACAATCTGTCAAATAAGTTTTTCGTTTTTTTGTTGTATTTGTTTAGATCTTTATGTAGGTTGCTTATTTTTTTGTTATCACATGTTTTATAAGGCATCTTTGTTTATAGTAATAGGTATATGAATACATATATTCTTTGGTCTACAAGATTTAAGATGTTATTTTTTTATATACTTTTGTGGTTGTATTTTAGCAAG
>M01075:24:000000000-A3VNT:1:1102:22582:24442 1:N:0:36
AGAGTACACAGTTTGGACTGCATATTTGATTACCAGATGCAATGGAAGGACCAATACCTGTATCTGCATTAATACATGCTGCAACGTTAGTTGTATGTGGAATAATATTAGGTAGTTTCATATTTTGGTGTTTCGAATTTTGATTTAGCTATTTTTATAGTATAATTTGCTGAACAACCGCAATAATAGTATTAATGAGTCTGTGTGTCTTTTATAATTTCAAAACGTTATATAGCATTTAGTACAATCTGTCAAATAAGTTTTTCGTTTTTTTGTTGTATTTGTTTAGATCTTTATGTAGGTTGCTTATTTTTTTGTTATCACATGTTTTATAAGGCATCTTTGTTTATAGTAATAGGTATATGAATACATATATTCTTTGGTCTACAAGATTTAAGATGTTATTTTTTTATATACTTTTGTGGTTGTATGTTAGCAAG
>M01075:24:000000000-A3VNT:1:1102:20433:25711 1:N:0:36
AGAGTACACAGTTTGGGTTGCACATTTGATTACCAGATGCAATGGAAGGACCAATACCTGTATCTGCATTAATACATGCTGCAACGTTAGTTGTATGTGGAATAATATTAGGTAGTTTCATATTTTGGTGTTTCGAATTTTGATTTAGCTATTTTTATAGTATAATTTGCTGAACAACCGCAATAATAGTATTAATGAGTCTGTGTGTCTTTTATAATTTCAAAACGTTATATAGCATTTAGTACAATCTGTCAAATAAGTTTTTCGTTTTTTTGTTGTATTTGTTTAGATCTTTATGTAGGTTGCTTATTTTTTTGTTATCACATGTTTTATAAGGCATCTTTGTTTATAGTAATAGGTATATGAATACATATATTCTTTGGTCTACAAGATTTAAGATGTTATTTTTTTATATACTTTTGTGGTTGTATCTTGGCAAG
>M01075:24:000000000-A3VNT:1:1102:17479:25759 1:N:0:36
AAAGTACACAGTTTGGGCTACATATTTGATTACCAGACGCAATGGAAGGACCAATACCTGTATCTGCATTAATACATGCTGCAACGTTAGTTGTATGTGGAATAATATTAGGTAGTTTCATATTTTGGTGTTTCGAATTTTGATTTAGCTATTTTTATAGTATAATTTGCTGAACAACCGCAATAATAGTATTAATGAGTCTGTGTGTCTTTTATAATTTCAAAACGTTATATAGCATTTAGTACAATCTGTCAAATAAGTTTTTCGTTTTTTTGTTGTATTTGTTTAGATCTTTATGTAGGTTGCTTATTTTTTTGTTATCACATGTTTTATAAGGCATCTTTGTTTATAGTAATAGGTATATGAATACATATATTCTTTGGTCTACAAGATTTAAGATGTTATTTTTTTATATACTTTTGTGGTTGTATTTTAGCAAG
>M01075:24:000000000-A3VNT:1:1102:9158:26113 1:N:0:36
AGAGTACACGGTTTGGGCTCCATATTTGATTACCAGATGCAATGGAAGGACCAATACCTGTATCTGCATTAATACATGCTGCAACGTTAGTTGTATGTGGAATAATATTAGGTAGTTTCATATTTTGGTGTTTCGAATTTTGATTTAGCTATTTTTATAGTATAATTTGCTGAACAACCGCAATAATAGTATTAATGAGTCTGTGTGTCTTTTATAATTTCAAAACGTTATATAGCATTTAGTACAATCTGTCAAATAAGTTTTTCGTTTTTTTGTTGTATTTGTTTAGATCTTTATGTAGGTTGCTTATTTTTTTGTTATCACATGTTTTATAAGGCATCTTTGTTTATAGTAATAGGTATATGAATACATATATTCTTTGGTCTACAAGATTTAAGATGTTATTTTTTTATATACTTTTGTGGTTGTATCTTAGCAAG
>M01075:24:000000000-A3VNT:1:1103:20124:2823 1:N:0:36
AGAGTACACAGTTTGGGTTGCACATTTGATTACCAGATGCAATGGAAGGACCAATACCTGTATCTGCATTAATACATGCTGCAACGTTAGTTGTATGTGGAATAATATTAGGTAGTTTCATATTTTGGTGTTTCGAATTTTGATTTAGCTATTTTTATAGTATAATTTGCTGAACAACCGCAATAATAGTATTAATGAGTCAGTGTGTCTTTTATAATTTCAAAACGTTATATAGCATTTAGTACAATCTGTCAAATAAGTTTTTCATTTTTTTGTTGTATTTGTTTAGATCTTTATGTAGGTTGTTTATTTTTTTGTTATCACATGTTTTATAAGGCATCTTTGTTTATAGTAATAGGTATATGAATACATATATTCTTTGGTCTACAAGATTTAAGATGTTATTTTTTTATATACTTTTGTGGTTGTATTTTAGCAAG
>M01075:24:000000000-A3VNT:1:1103:19147:3695 1:N:0:36
AAAGTACACAGTTTGGGCTTCATATTTGATTACCAGATGCAATGGAAGGACCAATACCTGTATCTGCATTAATACATGCTGCAACGTTAGTTGTATGTGGAATAATATTAGGTAGTTTCATATTTTGGTGTTTCGAATTTTGATTTAGCTATTTTTATAGTATAATTTGCTGAACAACCGCAATAATAGTATTAATGAGTCTGTGTGTCTTTTATAATTTCAAAACGTTATATAGCATTTAGTACAATCTGTCAAATAAGTTTTTCGTTTTTTTGTTGTATTTGTTTAGATCTTTATGTAGGTTGCTTATTTTTTTGTTATCACATGTTTTATAAGGCATCTTTGTTTATAGTAATAGGTATATGAATACATATATTCTTTGGTCTACAAGATTTAAGATGTTATTTTTTTATATACTTTTGTGGTTGTATTTTAGCAAG
>M01075:24:000000000-A3VNT:1:1103:13680:3699 1:N:0:36
AAAGTACACAGTTTGGGCTGCATATTTGATTACCAGATGCAATGGAAGGACCAATACCTGTATCTGCATTAATACATGCTGCAACGTTAGTTGTATGTGGAATAATATTAGGTAGTTTCATATTTTGGTGTTTCGAATTTTGATTTAGCTATTTTTATAGTATAATTTGCTGAACAACCGCAATAATAGTATTAATGAGTCTGTGTGTCTTTTATAATTTCAAAACGTTATATAGCATTTAGTACAATCTGTCAAATAAGTTTTTCGTTTTTTTGTTGTATTTGTTTAGATCTTTATGTAGGTTGCTTATTTTTTTGTTATCACATGTTTTATAAGGCATCTTTGTTTATAGTAATAGGTATATGAATACATATATTCTTTGGTCTACAAGATTTAAGATGTTATTTTTTTATATACTTTTGTGGTTGTATTTTGGCAAG
>M01075:24:000000000-A3VNT:1:1103:14550:3699 1:N:0:36
AAAGTACACAGTTTGGGCTGCATATTTGATTACCAGATGCAATGGAAGGACCAATACCTGTATCTGCATTAATACATGCTGCAACGTTAGTTGTATGTGGAATAATATTAGGTAGTTTCATATTTTGGTGTTTCGAATTTTGATTTAGCTATTTTTATAGTATAATTTGCTGAACAACCGCAATAATAGTATTAATGAGTCTGTGTGTCTTTTATAATTTCAAAACGTTATATAGCATTTAGTACAATCTGTCAAATAAGTTTTTCGTTTTTTTGTTGTATTTGTTTAGATCTTTATGTAGGTTGCTTATTTTTTTGTTATCACATGTTTTATAAGGCATCTTTGTTTATAGTAATAGGTATATGAATACATATATTCTTTGGTCTACAAGATTTAAGATGTTATTTTTTTATATACTTTTGTGGTTGTATCTTAGCAAG
>M01075:24:000000000-A3VNT:1:1103:21311:3806 1:N:0:36
AGAGTACACAGTTTGGGCTGCATATTTGATTACCAGATGCAATGGAAGGACCAATACCTGTATCTGCATTAATACATGCTGCAACGTTAGTTGTATGTGGAATAATATTAGGTAGTTTCATATTTTGGTGTTTCGAATTTTGATTTAGCTATTTTTATAGTATAATTTGCTGAACAACCGCAATAATAGTATTAATGAGTCTGTGTGTCTTTTATAATTTCAAAACGTTATATAGCATTTAGTACAATCTGTCAAATAAGTTTTTCGTTTTTTTGTTGTATTTGTTTAGATCTTTATGTAGGTTGCTTATTTTTTTGTTATCACATGTTTTATAAGGCATCTTTGTTTATAGTAATAGGTATATGAATACATATATTCTTTGGTCTACAAGATTTAAGATGTTATTTTTTTATATACTTTTGTGGTTGTATTTTAGCAAG
>M01075:24:000000000-A3VNT:1:1103:10070:3867 1:N:0:36
AGAGTACACAGTTTGGATTGCATATTTGATTACCAGATGCAATGGAAGGACCAATACCTGTATCTGCATTAATACATGCTGCAACGTTAGTTGTATGTGGAATAATATTAGGTAGTTTCATATTTTGGTGTTTCGAACTTTGATTTAGCTATTTTTATAGTATAATTTGCTGAACAACCGCAATAATAGTATTTATGAGTCTGTGTGTCTTTTATAATTTCAAAACGTTATATAGCATTTAGTACAATCTGTCAAATAAGTTTTTCGTTTTTTTGTTGTATTTGTTTAGATCTTTATGTAGGTTGCTTATTTTTTTGTTATCACATGTTTTATAAGGCATCTTTGTTTATAGTAATAGGTATATGAATACATATATTCTTTGGTCTACAAGATTTAAGATGTTATTTTTTTATATACTTTTGTGGTTGTATTTTAGCAAG
>M01075:24:000000000-A3VNT:1:1103:18825:3963 1:N:0:36
AGAGTACACAGTTTGGGCTGCATATTTGATTACCAGATACAATGGAAGGACCAATACCTGTATCTGCATTAATACATGCTGCAACGTTAGTTGTATGTGGAATAATATTAGGTAGTTTCATATTTTGGTGTTTCGAATTTTGATTTAGCTATTTTTATAGTATAATTTGCTGAACAACCGCAATAATAGTATTAATGAGTCTGTGTGTCTTTTATAATTTCAAAACGTTATATAGCATTTAGTACAATCTGTCAAATAAGTTTTTCGTTTTTTTGTTGTATTTGTTTAGATCTTTATGTAGGTTGCTTATTTTTTTGTTATCACATGTTTTATAAGGCATCTTTGTTTATAGTAATAGGTATATGAATACATATATTCTCTGGTCTACAAGATTTAAGATGTTATTTTTTTATATACTTTTGTGGTTGTATCTTGGCAAG
>M01075:24:000000000-A3VNT:1:1103:12562:4314 1:N:0:36
AGAGTACACAGTTTGGGCTGCATATTTGATTACCAGATGCAATGGAAGGACCAATACCTGTATCTGCATTAATACATGCTGCAACGTTAGTTGTATGTGGAATAATATTAGGTAGTTTCATATTTTGGTGTTTCGAATTTTGATTTAGCTATTTTTATAGTATAATTTGCTGAACAACCGCAATAATAGTATTAATGAGTCTGTGTGTCTTTTATAATTTCAAAACGTTATATAGCATTTAGTACAATCTGTCAAATAAGTTTTTCGTTTTTTTGTTGTATTTGTTTAGATCTTTATGTAGGTTGCTTATTTTTTTGTTATCACATGTTTTATAAGGCATCTTTGTTTATAGTAATAGGTATATGAATACATATATTCTTTGGTCTACAAGATTTAAGATGTTATTTTTTTATATACTTTTGTGGTTGTATTTTAGCAAG
>M01075:24:000000000-A3VNT:1:1103:16110:4726 1:N:0:36
AGAGTACACAGTTTGGGCTGCATATTTGATTACCAGATGCAATGGAAGGACCAATACCTGTATCTGCATTAATACATGCTGCAACGTTAGTTGTATGTGGAATAATATTAGGTAGTTTCATATTTTGGTGTTTCGAATTTTGATTTAGCTATTTTTATAGTATAATTTGCTGAACAACCGCAATAATAGTATTAATGAGTCTGTGTGTCTTTTATAATTTCAAAACGTTATATAGCATTTAGTACAATCTGTCAAATAAGTTTTTCGTTTTTTTGTTGTATTTGTTTAGATCTTTATGTAGGTTGCTTATTTTTTTGTTATCACATGTTTTATAAGGCATCTTTGTTTATAGTAATAGGTATATGAATACATATATTCTTTGGTCTACAAGATTTAAGATGTTATTTTTTTATATACTTTTGTGGTTGTATCTTAGCAAG
>M01075:24:000000000-A3VNT:1:1103:17609:4889 1:N:0:36
AAAGTACACAGTTTGGGTTACACATTTGATTACCAGATGCAATGGAAGGACCAATACCTGTATCTGCATTAATACATGCTGCAACGTTAGTTGTATGTGGAATAATATTAGGTAGTTTCATATTTTGGTGTTTCGAATTTTGATTTAGCTATTTTTATAGTATAATTTGCTGAACAACCGCAATAATAGTATTAATGAGTCTGTGTGTCTTTTATAATTTCAAAACGTTATATAGCATTTAGTACAATCTGTCAAATAAGTTTTTCGTTTTTTTGTTGTATTTGTTTAGATCTTTATGTAGGTTGCTTATTTTTTTGTTATCACATGTTTTATAAGGCATCTTTGTTTATAGTAATAGGTATATGAATACATATATTCTTTGGTCTACAAGATTTAAGATGTTATTTTTTTATATACTTTTGTGGTTGTATTTTAGCAAG
>M01075:24:000000000-A3VNT:1:1103:22685:5480 1:N:0:36
AAAGTACACAGTTTGGGTTACACATTTGATTACCAGATGCAATGGAAGGACCAATACCTGTATCTGCATTAATACATGCTGCAACGTTAGTTGTATGTGGAATAATATTAGGTAGTTTCATATTTTGGTGTTTCGAATTTTGATTTAGCTATTTTTATAGTATAATTTGCTGAACAACCGCAATAATAGTATTAATGAGTCTGTGTGTCTTTTATAATTTCAAAACATTATATAGCATTTAGTACAATCTGTCAAATAAGTTTTTCGTTTTTTTGTTGTATTTGTTTAGATCTTTATGTAGGTTGCTTATTTTTTTGTTATCACATGTTTTATAAGGCATCTTTGTTTATAGTAATAGGTATATGAATACATATATTCTTTGGTCTACAAGATTTAAGATGTTATTTTTTTATATACTTTTGTGGTTGTATTTTGGCAAG
>M01075:24:000000000-A3VNT:1:1103:13929:5897 1:N:0:36
AAAGTACACAGTTTGGGCTGCATATTTGATTACCAGATGCAATGGAAGGACCAATACCTGTATCTGCATTAATACATGCTGCAACGTTAGTTGTATGTGGAATAATATTAGGTAGTTTCATATTTTGGTGTTTTGAATTTTGATTTAGCTATTTTTATAGTATAATTTGCTGAACAACCGCAATAATAGTATTAATGAGTCTGTGTGTCTTTTATAATTTCAAAACGTTATATAGCATTTAGTACAATCTGTCAAATAAGTTTTTCGTTTTTTTGTTGTATTTGTTTAGATCTTTATGTAGGTTGCTTATTTTTTTGTTATCACATGTTTTATAAGGCATCTTTGTTTATAGTAATAGGTATATGAATACATATATTCTTTGGTCTACAAGATTTAAGATGTTATTTTTTTATATACTTTTGTGGTTGTATTTTAGCAAG
>M01075:24:000000000-A3VNT:1:1103:22279:6169 1:N:0:36
AGAGTACACAGTTTGGGCTGCATATTTGATTACCAGATGCAATGGAAGGACCAATACCTGTATCTGCATTAATACATGCTGCAACGTTAGTTGTATGTGGAATAATATTAGGTAGTTTCATATTTTGGTGTTTCGAATTTTGATTTAGCTATTTTTATAGTATAATTTGCTGAACAACCGCAATAATAGTATTAATGAGTCTGTGTGTCTTTTATAATTTCAAAACGTTATATAGCATTTAGTACAATCTGTCAAATAAGTTTTTCGTTTTTTTGTTGTATTTGTTTAGATCTTTATGTAGGTTGCTTATTTTTTTGTTATCACATGTTTTATAAGGCATCTTTGTTTATAGTAATAGGTATATGAATACATATATTCTTTGGTCTACAAGATTTAAGATGTTATTTTTTTATATACTTTTGTGGTTGTATTTTAGCAAG
>M01075:24:000000000-A3VNT:1:1103:15582:6528 1:N:0:36
ACACAGTTTGGGCTGCATATTTGATTACCAGATGCAATGGAAGGACCAATACCTGTATCTGCATTAATACATGCTGCAACGTTAGTTGTATGTGGAATAATATTAGGTAGTTTCATATTTTGGTGTTTCGAATTTTGATTTAGCTATTTTTATAGTATAATTTGCTGAACAACCGCAATAATAGTATTAATGAGTCTGTGTGTCTTTTATAATTTTGACGGCAAAACGTTATATAGCATTTAGTACAATCTGTCAAATAAGTTTTTCGTTTTTTTGTTGTATTTGTTTAGATCTTTATGTAGGTTGCTTATTTTTTTGTTATCACATGTTTTATAAGGCATCTTTGTTTATAGTAATAGGTATATGAATACATATATTCTTTGGTCTACAAGATTTAAGATGTTATTTTTTTATATACTTTTGTGGTTGATTTTAGCAAG
>M01075:24:000000000-A3VNT:1:1103:8504:6601 1:N:0:36
AGAGTACACAGTTTGGGCTACATATTTGATTACCAGATGCAATGGAAGGACCAATACCTGTATCTGCATTAATACATGCTGCAACGTTAGTTGTATGTGGAATAATATTAGGTAGTTTCATATTTTGGTGTTTCGAATTTTGATTTAGCTATTTTTATAGTATAATTTGCTGAACAACCGCAATAATAGTATTAATGAGTCTGTGCGTCTTTTATAATTTCAAAACGTTATATAGCATTTAGTACAATCTGTCAAATAAGTTTTTCGTTTTTTTGTTGTATTTGTTTAGATCTTTATGTAGGTTGCTTATTTTTTTGTTATCACATGTTTTATAAGGCATCTTTGTTTATAGTAATAGGTATATGAATACATATATTCTTTGGTCTACAAGATTTAAGATGTTATTTTTTTATATACTTTTGTGGTTGTATTTTAGCAAG
>M01075:24:000000000-A3VNT:1:1103:8485:6608 1:N:0:36
AGAGTACACAGTTTGGGCTACATATTTGATTACCAGATGCAATGGAAGGACCAATACCTGTATCTGCATTAATACATGCTGCAACGTTAGTTGTATGTGGAATAATATTAGGTAGTTTCATATTTTGGTGTTTCGAATTTTGATTTAGCTATTTTTATAGTATAATTTGCTGAACAACCGCAATAATAGTATTAATGAGTCTGTGCGTCTTTTATAATTTCAAAACGTTATATAGCATTTAGTACAATCTGTCAAATAAGTTTTTCGTTTTTTTGTTGTATTTGTTTAGATCTTTATGTAGGTTGCTTATTTTTTTGTTATCACATGTTTTATAAGGCATCTTTGTTTATAGTAATAGGTATATGAATACATATATTCTTTGGTCTACAAGATTTAAGATGTTATTTTTTTATATACTTTTGTGGTTGTATTTTAGCAAG
>M01075:24:000000000-A3VNT:1:1103:18349:6623 1:N:0:36
AGAGTACACAGTTTGGGCTACATATTTGATTACCAGATGCAATGGAAGGACCAATACCTGTATCTGCATTAATACATGCTGCAACGTTAGTTGTATGTGGAATAATATTAGGTAGTTTCATATTTTGGTGTTTCGAATTTTGATTTAGCTATTTTTATAGTATAATTTGCTGAACAACCGCAATAATAGTATTAATGAGTCTGTGTGTCTTTTATAATTTCAAAACGTTATATAGCATTTAGTACAATCTGTCAAATAAGTTTTTCGTTTTTTTGTTGTATTTGTTTAGATCTTTATGTAGGTTGCTTATTTTTTTGTTATCACATGTTTTATAAGGCATCTTTGTTTATAGTAATAGGTATATGAATACATATATTCTTTGGTCTACAAGATTTAAGATGTTATTTTTTTATATACTTTTGTGGTTGTATTTTAGCAAG
>M01075:24:000000000-A3VNT:1:1103:10996:6719 1:N:0:36
AAAGTACACAGTTTGGGCTACATATTTGATTACCAGATGCAATGGAAGGACCAATACCTGTATCTGCATTAATACATGCTGCAACGTTAGTTGTATGTGGAATAATATTAGGTAGTTTCATATTTTGGTGTTTCGAATTTTGATTTAGCTATTTTTATAGTATAATTTGCTGAACAACCGCAATAATAGTATTAATGAGTCTGTGTGTCTTTTATAATTTCAAAACGTTATATAGCATTTAGTACAATCTGTCAAATAAGTTTTTCGTTTTTTTGTTGTATTTGTTTAGATCTTTATGTAGGTTGCTTATTTTTTTGTTATCACATGTTTTATAAGGCATCTTTGTTTATAGTAATAGGTATATGAATACATATATTCTTTGGTCTACAAGATTTAAGATGTTATTTTTTTATATACTTTTGTGGTTGTATTTTAGCAAG
>M01075:24:000000000-A3VNT:1:1103:22942:6862 1:N:0:36
AGAGTACGCAGTTTGGGCTACATATTTGATTACCAGATGCAATGGAAGGACCAATACCTGTATCTGCATTAATACATGCTGCAACGTTAGTTGTATGTGGAATAATATTAGGTAGTTTCATATTTTGGTGGTTCGAATTTTGATTTAGCTATTTTTATAGTATAATTTGCTGAACAACCGCAATAATAGTATTAATGAGTCTGTGTGTCTTTTATAATTTCAAAACGTTATATAGCATTTAGTACAATCTGTCAAATAAGTTTTTCGTTTTTTTGTTGTATTTGTTTAGATCTTTATGTAGGTTGCTTATTTTTTTGTTATCACATGTTTTATAAGGCATCTTTGTTTATAGTAATAGGTATATGAATACATATATTCTTTGGTCTACAAGATTTAAGATGTTATTTTTTTATATACTTTTGTGGTTGTATTTTGGCAAG
>M01075:24:000000000-A3VNT:1:1103:17147:7467 1:N:0:36
AGAGTACACAGTTTGGGCTACATATTTGATTACCAGATGCAATGGAAGGACCAATACCTGTATCTGCATTAATACATGCTGCAACGTTAGTTGTATGTGGAATAATATTAGGTAGTTTCATATTTTGGTGTTTCGAATTTTGATTTAGCTATTTTTATAGTATAATTTGCTGAACAACCGCAATAATAGTATTAATGAGTCTGTGTGTCTTTTATAATTTCAAAACGTTATATAGCATTTAGTACAATCTGTCAAATAAGTTTTTCGTTTTTTTGTTGTATTTGTTTAGATCTTTATGTAGGTTGCTTATTTTTTTGTTATCACATGTTTTATAAGGCATCTTTGTTTATAGTAATAGGTATATGAATACATATATTCTTTGGTCTACAAGATTTAAGATGTTATTTTTTTACATACTTTTGTGGTTGTATTTTAGCAAG
>M01075:24:000000000-A3VNT:1:1103:5407:7526 1:N:0:36
AAAGTACACAGTTTGGGCTGCATATTTGATTACCAGATGCAATGGAAGGACCAATACCTGTATCTGCATTAATACATGCTGCAACGTTAGTTGTATGTGGAATAATATTAGGTAGTTTCATATTTTGGTGTTTCGAATTTTGATTTAGCTATTTTTATAGTATAATTTGCTGAACAACCGCAATAATAGTATTAATGAGTCTGTGTGTCTTTTATAATTTCAAAACGTTATATAGCATTTAGTACAATCTGTCAAATAAGTTTTTCGTTTTTTTGTTGTATTTGTTTAGATCTTTATGTAGGTTGCTTATTTTTTTGTTATCACATGTTTTATAAGGCATCTTTGTTTATAGTAATAGGTATATGAATACATATATTCTTTGGTCTACAAGATTTAAGATGTTATTTTTTTATATACTTTTGTGGTTGTATTTTAGCAAG
>M01075:24:000000000-A3VNT:1:1103:12517:7611 1:N:0:36
AGAGTACACAGTTTGGGCTACATATTTGATTACCAGATGCAATGGAAGGACCAATACCTGTATCTGCATTAATACATGCTGCAACGTTAGTTGTATGTGGAATAATATTAGGTAGTTTCATATTTTGGTGTTTCGAATTTTGATTTAGCTATTTTTATAGTATAATTTGCTGAACAACCGCAATAATAGTATTAATGAGTCTGTGTGTCTTTTATAATTTCAAAACGTTATATAGCATTTAGTACAATCTGTCAAATAAGTTTTTCGTTTTTTTGTTGTATTTGTTTAGATCTTTATGTAGGTTGCTTATTTTTTTGTTATCACATGTTTTATAAGGCATCTTTGTTTATAGTAATAGGTATATGAATACATATATTCTTTGGTCTACAAGATTTAAGATGTTATTTTTTTATATACTTTTGTGGTTGTATTTTAGCAAG
>M01075:24:000000000-A3VNT:1:1103:26805:7689 1:N:0:36
AGAGTACACAGTTTGGGCTACATATTTGATTACCAGATGCAATGGAAGGACCAATACCTGTATCTGCATTAATACATGCTGCAACGTTAGTTGTATGTGGAATAATATTAGGTAGTTTCATATTTTGGTGTTTCGAATTTTGATTTAGCTATTTTTATAGTATAATTTGCTGAACAACCGCAATAATAGTATTAATGAGTCTGTGTGTCTTTTATAATTTCAAAACGTTATATAGCATTTAGTACAATCTGTCAAATAAGTTTTTCGTTTTTTTGTTGTATTTGTTTAGATCTTTATGTAGGTTGCTTATTTTTTTGTTATCACATGTTTTATAAGGCATCTTTGTTTATAGTAATAGGTATATGAATACATATATTCTTTGGTCTACAAGATTTAAGATGTTATTTTTTTATATACTTTTGTGGTTGTATTTTAGCAAG
>M01075:24:000000000-A3VNT:1:1103:18071:7693 1:N:0:36
AGAGTACACAGTTTGGGCTGCATATTTGATTACCAGATGCAATGGAAGGACCAATACCTGTATCTGCATTAATACATGCTGCAACGTTAGTTGTATGTGGAATAATATTAGGTAGTTTCATATTTTGGTGTTTCGAATTTTGATTTAGCTATTTTTATAGTATAATTTGCTGAACAACCGCAATAATAGTATTAATGAGTCTGTGTGTCTTTTATAATTTCAAAACGTTATATAGCATTTAGTACAATCTGTCAAATAAGTTTTTCGTTTTTTTGTTGTATTTGTTTAGATCTTTATGTAGGTTGCTTATTTTTTTGTTATCACATGTTTTATAAGGCATCTTTGTTTATAGTAATAGGTATATGAATACATATATTCTTTGGTCTACAAGATTTAAGATGTTATTTTTTTATATACTTTTGTGGTTGTATTTTAGCAAG
>M01075:24:000000000-A3VNT:1:1103:26339:7760 1:N:0:36
AAAGTACACAGTTTGGGCTGCATATTTGATTACCAGATGCAATGGAAGGACCAATACCTGTATCTGCATTAATACATGCTGCAACGTTAGTTGTATGTGGAATAATATTAGGTAGTTTCATATTTTGGTGTTTCGAATTTTGATTTAGCTATTTTTATAGTATAATTTGCTGAACAACCGCAATAATAGTATTAATGAGTCTGTGTGTCTTTTATAATTTCAAAACGTTATATAGCATTTAGTACAATCTGTCAAATAAGTTTTTCGTTTTTTTGTTGTATTTGTTTAGATCTTTATGTAGGTTGCTTATTTTTTTGTTATCACATGTTTTATAAGGCATCTTTGTTTATAGTAATAGGTATATGAATACATATATTCTTTGGTCTACAAGATTTAAGATGTTATTTTTTTATATACTTTTGTGGTTGTATTTTAGCAAG
>M01075:24:000000000-A3VNT:1:1103:13442:7916 1:N:0:36
AGAGTACACAGTTTGGGCTGCACATTTGATTACCAGATGCAATGGAAGGACCAATACCTGTATCTGCATTAATACATGCTGCAACGTTAGTTGTATGTGGAATAATATTAGGTAGTTTCATATTTTGGTGTTTCGAATTTTGATTTAGCTATTTTTATAGTATAATTTGCTGAACAACCGCAATAATAGTATTAATGAGTCTGTGTGTCTTTTATAATTTGCAAAACGTTATATAGCATTTAGTAAAATCTGTCAAATAAGTTTTTCGTTTTTTTGTTGTATTTGTTTAGATCTTTATGTAGGTTGCTTATTTTTTTGTTATCACATGTTTTATAAGGCATCTTTGTTTATAGTAATAGGTATATGAATACATATATTCTTTGGTCTACAAGATTTAAGATGTTATTTTTTATATACTTTTGTGGTTGTATTTTAGCAAG
>M01075:24:000000000-A3VNT:1:1103:5243:8306 1:N:0:36
AGAGTACACAGTTTGGGCTACATATTTGATTACCAGATGCAATGGAAGGACCAATACCTGTATCTGCATTAATACATGCTGCAACGTTAGTTGTATGTGGAATAATATTAGGTAGTTTCATATTTTGGTGTTTCGAATTTTGATTTAGCTATTTTTATAGTATAATTTGCTGAACAACCGCAATAATAGTATTAATGAGTCTGTGTGTCTTTTATAATTTCAAAACGTTATATAGCATTTAGTACAATCTGTCAAATAAGTTTTTCGTTTTTTTGTTGTATTTGTTTAGATCTTTATGTAGGTTGCTTATTTTTTTGTTATCACATGTTTTATAAGGCATCTTTGTTTATAGTAATAGGTATATGAATACATATATTCTTTGGTCTACAAGATTTAAGATGTTATTTTTTTATATACTTTTGTGGTTGTATTTTAGCAAG
>M01075:24:000000000-A3VNT:1:1103:5264:8309 1:N:0:36
AGAGTACACAGTTTGGGCTACATATTTGATTACCAGATGCAATGGAAGGACCAATACCTGTATCTGCATTAATACATGCTGCAACGTTAGTTGTATGTGGAATAATATTAGGTAGTTTCATATTTTGGTGTTTCGAATTTTGATTTAGCTATTTTTATAGTATAATTTGCTGAACAACCGCAATAATAGTATTAATGAGTCTGTGTGTCTTTTATAATTTCAAAACGTTATATAGCATTTAGTACAATCTGTCAAATAAGTTTTTCGTTTTTTTGTTGTATTTGTTTAGATCTTTATGTAGGTTGCTTATTTTTTTGTTATCACATGTTTTATAAGGCATCTTTGTTTATAGTAATAGGTATATGAATACATATATTCTTTGGTCTACAAGATTTAAGATGTTATTTTTTTATATACTTTTGTGGTTGTATTTTAGCAAG
>M01075:24:000000000-A3VNT:1:1103:16974:8941 1:N:0:36
AAAGTACACAGTTTGGGCTGCATATTTGATTACCAGATGCAATGGAAGGACCAATACCTGTATCTGCATTAATACATGCTGCAACGTTAGTTGTATGTGGAATAATATTAGGTAGTTTCATATTTTGGTGTTTCGAATTTTGATTTAGCTATTTTTATAGTATAATTTGCTGAACAACCGCAATAATAGTATTAATGAGTCTGTGTGTCTTTTATAATTTCAAAACGTTATATAGCATTTAGTACAATCTGTCAAATAAGTTTTTCGTTTTTTTGTTGTATTTGTTTAGATCTTTATGTAGGTTGCTTATTTTTTTGTTATCACATGTTTTATAAGGCATCTTTGTTTATAGTAATAGGTATATGAATACATATATTCTTTGGTCTACAAGATTTAAGATGTTATTTTTTTATATACTTTTGTGGTTGTATCTTGGCAAG
>M01075:24:000000000-A3VNT:1:1103:16986:8954 1:N:0:36
AAAGTACACAGTTTGGGCTGCATATTTGATTACCAGATGCAATGGAAGGACCAATACCTGTATCTGCATTAATACATGCTGCAACGTTAGTTGTATGTGGAATAATATTAGGTAGTTTCATATTTTGGTGTTTCGAATTTTGATTTAGCTATTTTTATAGTATAATTTGCTGAACAACCGCAATAATAGTATTAATGAGTCTGTGTGTCTTTTATAATTTCAAAACGTTATATAGCATTTAGTACAATCTGTCAAATAAGTTTTTCGTTTTTTTGTTGTATTTGTTTAGATCTTTATGTAGGTTGCTTATTTTTTTGTTATCACATGTTTTATAAGGCATCTTTGTTTATAGTAATAGGTATATGAATACATATATTCTTTGGTCTACAAGATTTAAGATGTTATTTTTTTATATACTTTTGTGGTTGTATCTTGGCAAG
>M01075:24:000000000-A3VNT:1:1103:5120:9136 1:N:0:36
AGAGTACACAGTTTGGGCTACACATTTGATTACCAGATGCAATGGAAGGACCAATACCTGTATCTGCATTAATACATGCTGCAACGTTAGTTGTATGTGGAATAATATTAGGTAGTTTCATATTTTGGTGTTTCGAATTTTGATTTAGCTATTTTTATAGTATAATTTGCTGAACAACCGCAATAATAGTATTAATGAGTCTGTGTGTCTTTTATAATTTCAAAACGTTATATAGCATTTAGTACAATCTGTCAAATAAGTTTTTCGTTTTTTTGTTGTATTTGTTTAGATCTTTATGTAGGTTGCTTATTTTTTTGTTATCACATGTTTTATAAGGCATCTTTGTTTATAGTAATAGGTATATGAATACATATATTCTTTGGTCTACAAGATTTAAGATGTTATTTTTTTATATACTTTTGTGGTTGTATTTTAGCAAG
>M01075:24:000000000-A3VNT:1:1103:8224:10537 1:N:0:36
AAAGTACACAGTTTGGGCTGCATATTTGATTACCATATGCAATGGAAGGACCAATACCTGTATCTGCATTAATACATGCTGCAACGTTAGTTGTATGTGGAATAATATTAGGTAGTTTCATATTTTGGTGTTTCGAATTTTGATTTAGCTATTTTTATAGTATAATTTGCTGAACAACCGCAATAATAGTATTAATGAGTCTGTGTGTCTTTTATAATTTCAAAACGTTATATAGCATTTAGTACAATCTGTCAAATAAGTTTTTCGTTTTTTTGTTGTATTTGTTTAGATCTTTATGTAGGTTGCTTATTTTTTTGTTATCACATGTTTTATAAGGCATCTTTGTTTATAGTAATAGGTATATGAATACATATATTCTTTGGTCTACAAGATTTAAGATGTTATTTTTTTATATACTTTTGTGGTTGTATTTTAGCAAG
>M01075:24:000000000-A3VNT:1:1103:14549:10589 1:N:0:36
TACACAGTTTGGGCTGCATATTTGATTACCAGATGCAATGGAAGGACCAATACCTGTATCTGCATTAATACATGCTGCAACGTTAGTCGCATGTGGAATAATATTAGGTAGTTTCATATTTTGGTGTTTCGAATTTTGATTTAGCTATTTTTATAGTATAATTTGCTGAACAACCGCAATAATAGTATTAATGAGTCTGTGTGTCTTTTATAATTTTGACCAAAACGTTATATAGCATTTAGTACAATCTGTCAAATAAGTTTTTCGTTTTTTTGTTGTATTTGTTTAGATCTTTATGTAGGTTGCTTATTTTTTTGTTATCACATGTTTTATAAGGCATCTTTGTTTATAGTAATAGGTATATGAATACATATATTCTTTGGTCTACAAGATTTAAGATGTTATTTTTTTATATACTTTTGTGGTTGTATTTTAGCAAG
>M01075:24:000000000-A3VNT:1:1103:9727:10615 1:N:0:36
AGAGTACACAGTTTGGGCTACATATTTGATTACCAGATGCAATGGAAGGACCAATACCTGTATCTGCATTAATACATGCTGCAACGTTAGTTGTATGTGGAATAATATTAGGTAGTTTCATATTTTGGTGTTTCGAATTTTGATTTAGCTATTTTTATAGTATAATTTGCTGAACAACCGCAATAATAGTATTAATGAGTCTGTGTGTCTTTTATAATTTCAAAACGTTATATAGCATTTAGTACAATCTGTCAAATAAGTTTTTCGTTTTTTTGTTGTATTTGTTTAGATCTTTATGTAGGTTGCTTATTTTTTTGTTATCACATGTTTTATAAGGCATCGTTGTTTATAGTAATAGGTATATGAATACATATATTCTTTGGTCTACAAGATTTAAGATGTTATTTTTTTATATACTTTTGTGGTTGTATTTTAGCAAG
>M01075:24:000000000-A3VNT:1:1103:26914:10652 1:N:0:36
AAAGTACACAGTTTGGGTTACATATTTGATTACCAGATGCAATGGAAGGACCAATACCTGTATCTGCATTAATACATGCTGCAACGTTAGTTGTATGTGGAATAATATTAGGTAGTTTCATATTTTGGTGTTTCGAATTTTGATTTAGCTATTTTTATAGTATAATTTGCTGAACAACCGCAATAATAGTATTAATGAGTCTGTGTGTCTTTTATAATTTCAAAACGTTATATAGCATTTAGTACAATCTGTCAAATAAGTTTTTCGTTTTTTTGTTGTATTTGTTTAGATCTTTATGTAGGTTGCTTATTTTTTTGTTATCACATGTTTTATAAGGCATCTTTGTTTATAGTAATAGGTATATGAATACATATATTCTTTGGTCTACAAGATTTAAGATGTTATTTTTTTATATACTTTTGTGGTTGTATTTTAGCAAG
>M01075:24:000000000-A3VNT:1:1103:17826:11523 1:N:0:36
AAAGTACACAGTTTGGGCTGCACATTTGATTACCAGATGCAATGGAAGGACCAATACCTGTATCTGCATTAATACATGCTGCAACGTTAGTTGTATGTGGAATAATATTAGGTAGTTTCATATTTTGGTGTTTCGAATTTTGATTTAGCTATTTTTATAGTATAATTTGCTGAACAACCGCAATAATAGTATTAATGAGTCTGTGTGTCTTTTATAATTTCAAAACGTTATATAGCATTTAGTACAATCTGTCAAATAAGTTTTTCGTTTTTTTGTTGTATTTGTTTAGATCTTTATGTAGGTTGCTTATTTTTTTGTTATCACATGTTTTATAAGGCATCTTTGTTTATAGTAATAGGTATAAGAATACATATATTCTTTGGTCTACAAGATTTAAGATGTTATTTTTTTATATACTTTTGTGGTTGTATCTTGGCAAG
>M01075:24:000000000-A3VNT:1:1103:22772:11916 1:N:0:36
AAAGTACACAGTTTGGGCTGCATATTTGACTACCAGATGCAATGGAAGGACCAATACCTGTATCTGCATTAATACATGCTGCAACGTTAGTTGTATGTGGAATAATATTAGGTAGTTTCATATTTTGGTGTTTCGAATTTTGATTTAGCTATTTTTATAGTATAATTTGCTGAACAACCGCAATAATAGTATTAATGAGTCTGTGTGTCTTTTATAATTTGCAAAACGTTATATAGCATTTAGTACAATCTGTCAAATAAGTTTTTCGTTTTTTTGTTGTATTTGTTTAGATCTTTATGTAGGTTGCTTATTTTTTGTTATCACATGTTTTATAAGGCATCTTTGTTTATAGTAATAGGTATATGAATACATATATTCTTTGGTCTACAAGATTTAAGATGTTATTTTTTTATATACTTTTGTGGTTGTATTTTAGCAAG
>M01075:24:000000000-A3VNT:1:1103:18441:12000 1:N:0:36
AAAGTACACAGTTTGGGCTACATATTTGATTACCAGATGCAATGGAAGGACCAATACCTGTATCTGCATTAATACATGCTGCAACGTTAGTTGTATGTGGAATAATATTAGGTAGTTTCATATTTTGGTGTTTCGAATTTTGATTTAGCTATTTTTATAGTATAATTTGCTGAACAACCGCAATAATAGTATTAATGAGTCTGTGTGTCTTTTATAATTTCAAAACGTTATATAGCATTTAGTACAATCTGTCAAATAAGTTTTTCGTTTTTTTGTTGTATTTGTTTAGATCTTTATGTAGGTTGCTTATTTTTTTGTTATCACATGTTTTATAAGGCATCTTTGTTTATAGTAATAGGTATATGAATACATATATTCTTTGGTCTACAAGATTTAAGATGTTATTTTTTTATATACTTTTGTGGTTGTATTTTAGCAAG
>M01075:24:000000000-A3VNT:1:1103:19255:12034 1:N:0:36
AAAGTACACAGTTTGGGCTGCATATTTGATTACCAGATGCAATGGAAGGACCAATACCTGTATCTGCATTAATACATGCTGCAACGTTAGTTGTATGTGGAATAATATTAGGTAGTTTCATATTTTGGTGTTTCGAATTTTGATTTAGCTATTTTTATAGTATAATTTGCTGAACAACCGCAATAATAGTATTAATGAGTCTGTGTGTCTTTTATAATTTCAAAACGTTATATAGCATTTAGTACAATCTGTCAAATAAGTTTTTCGTTTTTTTGTTGTATTTGTTTAGATCTTTATGTAGGTTGCTTATTTTTTTGTTATCACATGTTTTATAAGGCATCTTTGTTTATAGTAATAGGTATATGAATACATATATTCTTTGGTCTACAAGATTTAAGATGTTATTTTTTTATATACTTTTGTGGTTGTATTTTAGCAAG
>M01075:24:000000000-A3VNT:1:1103:21834:12123 1:N:0:36
AGAGTACACAGTTTGGGCTACATATTTGATTACCAGATGCAATGGAAGGACCAATACCTGTATCTGCATTAATACATGCTGCAACGTTAGTTGTATGTGGAATAATATTAGGTAGTTTCATATTTTGGTGTTTCGAATTTTGATTTAGCTATTTTTATAGTATAATTTGCTGAACAACCGCAATAATAGTATTAATGAGTCTGTGTGTCTTTTATAATTTCAAAACGTTATATAGCGTTTAGTACAATCTGTCAAATAAGTTTTTCGTTTTTTTGTTGTATTTGTTTAGATCTTTATGTAGGTTGCTTATTTTTTTGTTATCACATGTTTTATAAGGCATCTTTGTTTATAGTAATAGGTATATGAATACATATATTCTTTGGTCTACAAGATTTAAGATGTTATTTTTTTATATACTTTTGTGGTTGTATTTTAGCAAG
>M01075:24:000000000-A3VNT:1:1103:5757:12644 1:N:0:36
AGAGTACACAGTTTGGGCTACATATTTGATTACCAGATGCAATGGAAGGACCAATACCTGTATCTGCATTAATACATGCTGCAACGTTAGTTGTATGTGGAATAATATTAGGTAGTTTCATATTTTGGTGTTTCGAATTTTGATTTAGCTATTTTTATAGTATAATTTGCTGAACAACCGCAATAATAGTATTAATGAGTCTGTGTGTCTTTTATAATTTCAAAACGTTATGTAGCATTTAGTACAATCTGTCAAATAAGTTTTTCGTTTTTTTGTTGTATTTGTTTAGATCTTTATGTAGGTTGCTTATTTTTTTGTTATCACATGTTTTATAAGGCATCTTTGTTTATAGTAATAGGTATATGAATACATATATTCTTTGGTCTACAAGATTTAAGATGTTATTTTTTTATATACTTTTGTGGTTGTATTTTAGCAAG
>M01075:24:000000000-A3VNT:1:1103:6914:12673 1:N:0:36
AGAGTACACAGTTTGGGCTGCATATTTGATTACCAGATGCAATGGAAGGACCAATACCTGTATCTGCATTAATACATGCTGCAACGTTAGTTGTATGTGGAATAATATTAGGTAGTTTCATATTTTGGTGTTTCGAATTTTGATTTAGCTATTTTTATAGTATAATTTGCTGAACAACCGCAATAATAGTATTAATGAGTCTGTGTGTCTTTTATAATTTAAAACGTTATATAGCATTTAGTACAATCTGTCAAATAAGTTTTTCGTTTTTTTTGTTGTATTTGTTTAGATCTTTATGTAGGTTGCTTATTTTTTTGTTATCACATGTTTTATAAGGCATCTTTGTTTATAGTAATAGGTATATGAATACATATATTCTTTGGTCTACAAGATTTAAGATGTTATTTTTTTATATACTTTTGTGGTTGTATTTTAGCAAG
>M01075:24:000000000-A3VNT:1:1103:6928:12686 1:N:0:36
AGAGTACACAGTTTGGGCTGCATATTTGATTACCAGATGCAATGGAAGGACCAATACCTGTATCTGCATTAATACATGCTGCAACGTTAGTTGTATGTGGAATAATATTAGGTAGTTTCATATTTTGGTGTTTCGAATTTTGATTTAGCTATTTTTATAGTATAATTTGCTGAACAACCGCAATAATAGTATTAATGAGTCTGTGTGTCTTTTATAATTTAAAACGTTATATAGCATTTAGTACAATCTGTCAAATAAGTTTTTCGTTTTTTTTGTTGTATTTGTTTAGATCTTTATGTAGGTTGCTTATTTTTTTGTTATCACATGTTTTATAAGGCATCTTTGTTTATAGTAATAGGTATATGAATACATATATTCTTTGGTCTACAAGATTTAAGATGTTATTTTTTTATATACTTTTGTGGTTGTATTTTAGCAAG
>M01075:24:000000000-A3VNT:1:1103:23382:13437 1:N:0:36
AAAGTACACAGTTTGGGCTACATATTTGATTACCAGATGCAATGGAAGGACCAATACCTGTATCTGCATTAATACATGCTGCAACGTTAGTTGTATGTGGAATAATATTAGGTAGTTTCATATTTTGGTGTTTCGAATTTTGATTTAGCTATTTTTATAGTATAATTTGCTGAACAACCGCAATAATAGTATTAATGAGTCTGTGTGTCTTTTATAATTTCAAAACGTTATATAGCATTTAGTACAATCTGTCAAATAAGTTTTTCGTTTTTTTGTTGTATTTGTTTAGATCTTTATGTAGGTTGCTTATTTTTTCGTTATCACATGTTTTATAAGGCATCTTTGTTTATAGTAATAGGTATATGAATACATATATTCTTTGGTCTACAAGATTTAAGATGTTATTTTTTTATATACTTTTGTGGTTGTATTTTAGCAAG
>M01075:24:000000000-A3VNT:1:1103:8351:13494 1:N:0:36
AAAGTACACAGTTTGGGCTACATATTTGATTACCAGATGCAATGGAAGGACCAATACCTGTATCTGCGTTAATACATGCTGCAACGTTAGTTGTATGTGGAATAATATTAGGTAGTTTCATATTTTGGTGTTTCGAATTTTGATTTAGCTATTTTTATAGTATAATTTGCTGAACAACCGCAATAATAGTATTAATGAGTCTGTGTGTCTTTTATAATTTCAAAACGTTATATAGCATTTAGTACAATCTGTCAAATAAGTTTTTCGTTTTTTTGTTGTATTTGTTTAGATCTTTATGTAGGTTGCTTATTTTTTTGTTATCACATGTTTTATAAGGCATCTTTGTTTATAGTAATAGGTATATGAATACATATATTCTTTGGTCTACAAGATTTAAGATGTTATTTTTTTATATACTTTTGTGGTTGTATTTTAGCAAG
>M01075:24:000000000-A3VNT:1:1103:19342:13703 1:N:0:36
AGAGTACACAGTTTGGGCTACATATTTGATTACCAGATGCAATGGAAGGACCAATACCTGTATCTGCATTAATACATGCTGCAACGTTAGTTGTATGTGGAATAATATTAGGTAGTTTCATATTTTGGTGTTTCGAATTTTGATTTAGCTATTTTTATAGTATAATTTGCTGAACAACCGCAATAATAGTATTAATGAGTCTGTGTGTCTTTTATAATTTCAAAACGTTATATAGCATTTAGTACAATCTGTCAAATAAGTTTTTCGTTTTTTTGTTGTATTTGTTTAGATCTTTATGTAGGTTGCTTATTTTTTTGTTATCACATGTTTTATAAGGCATCTTTGTTTATAGTAATAGGTATATGAATACATATATTCTTTGGTCTACAAGATTTAAGATGTTATTTTTTTATATACTTTTGTGGTTGTATTTTAGCAAG
>M01075:24:000000000-A3VNT:1:1103:10263:13735 1:N:0:36
AGAGTACACAGTTTGGGCTACATATTTGATTACCGGATGCAATGGAAGGACCAATACCTGTATCTGCATTAATACATGCTGCAACGTTAGTTGTATGTGGAATAATATTAGGTAGTTTCATATTTTGGTGTTTCGAATTTTGATTTAGCTATTTTTATAGTATAATTTGCTGAACAACCGCAATAATAGTATTAATGAGTCTGTGTGTCTTTTATAATTTCAAAACGTTATATAGCATTTAGTACAATCTGTCAAATAAGTTTTTCGTTTTTTTGTTGTATTTGTTTAGATCTTTATGTAGGTTGCTTATTTTTTTGTTATCACATGTTTTATAAGGCATCTTTGTTTATAGTAATAGGTATATGAATACATATATTCTTTGGTCTACAAGATTTAAGATGTTATTTTTTTATATACTTTTGTGGTTGTATTTTAGCAAG
>M01075:24:000000000-A3VNT:1:1103:24450:13772 1:N:0:36
AGAGTACACAGTTTGGATTACATATTTGATTACCAGATGCAATGGAAGGACCAATACCTGTATCTGCATTAATACATGCTGCAACGTTAGTTGTATGTGGAATAATATTAGGTAGTTTCATATTTTGGTGTTTCGAATTTTGATTTAGCTATTTTTATAGTATAATTTGCTGAACAACCGCAATAATAGTATTAATGAGTCTGTGTGTCTTTTATAATTTCAAAACGTTATATAGCATTTAGTACAATCTGTCAAATAAGTTTTTCGTTTTTTTGTTGTATTTGTTTAGATCTTTATGTAGGTTGCTTATTTTTTTGTTATCACATGTTTTATAAGGCATCTTTGTTTATAGTAATAGGTATATGAATACATATATTCTTTGGTCTACAAGATTTAAGATGTTATTTTTTTATATACTTTTGTGGTTGTATTTTAGCAAG
>M01075:24:000000000-A3VNT:1:1103:15189:13938 1:N:0:36
AGAGTACACAGTTTGGACTGCACATTTGATTACCAGATGCAATGGAAGGACCAATACCTGTATCTGCATTAATACATGCTGCAACGTTAGTTGTATGTGGAATAATATTAGGTAGTTTCATATTTTGGTGTTTCGAATTTTGATTTAGCTATTTTTATAGTATAATTTGCTGAACAACCGCAATAATAGTATTAATGAGTCTGTGTGTCTTTTATAATTTCAAAACGTTATATAGCATTTAGTACAATCTGTCAAATAAGTTTTTCGTTTTTTTGTTGTATTTGTTTAGATCTTTATGTAGGTTGCTTATTTTTTTGTTATCACATGTTTTATAAGGCATCTTTGTTTATAGTAATAGGTATATGAATACATATATTCTTTGGTCTACAAGATTTAAGATGTTATTTTTTTATATACTTTTGTGGTTGTATCTTAGCAAG
>M01075:24:000000000-A3VNT:1:1103:17927:14267 1:N:0:36
AAAGTACACAGTTTGGGCTACATATTTGATTACCAGATGCAATGGAGGGACCAATACCTGTATCTGCATTAATACATGCTGCAACGTTAGTTGTATGTGGAATAATATTAGGTAGTTTCATATTTTGGTGTTTCGAATTTTGATTTAGCTATTTTTATAGTATAATTTGCTGAACAACCGCAATAATAGTATTAATGAGTCTGTGTGTCTTTTATAATTTCAAAACGTTATATAGCATTTAGTACAATCTGTCGAATAAGTTTTTCGTTTTTTTGTTGTATTTGTTTAGATCTTTATGTAGGTTGCTTATTTTTTTGTTATCACATGTTTTATAAGGCATCTTTGTTTATAGTAATAGGTATATGAATACATATATTCTTTGGTCTACAAGATTTAAGATGTTATTTTTTTATATACTTTTGTGGTTGTATTTTAGCAAG
>M01075:24:000000000-A3VNT:1:1103:14714:14421 1:N:0:36
AAAGTACACAGTTTGGGCTGCATATTTGATTACCAGATGCAATGGAAGGACCAATACCTGTATCTGCATTAATACATGCTGCAACGTTAGTTGTATGTGGAATAATATTAGGTAGTTTCCTATTTTGGTGTTTCGAATTTTGATTTAGCTATTTTTATAGTATAATTTGCTGAACAACCGCAATAATAGTATTAATGAGTCTGTGTGTCTTTTATAATTTCAAAACGTTATATAGCATTTAGTACAATCTGTCAAATAAGTTTTTCGTTTTTTTGTTGTATTTGTTTAGATCTTTATGTAGGTTGCTTATTTTTTTGTTATCACATGTTTTATAAGGCATCTTTGTTTATAGTAATAGGTATATGAATACATATATTCTTTGGTCTACAAGATTTAAGATGTTATTTTTTTATATACTTTTGTGGTTGTATTTTAGCAAG
>M01075:24:000000000-A3VNT:1:1103:10275:14465 1:N:0:36
AAAGTACACAGTTTGGGCTACATATTTGATTACCAGATGCAATGGAAGGACCGATACCTGTATCTGCATTAATACATGCTGCAACGTTAGTTGTATGTGGAATAATATTAGGTAGTTTCATATTTTGGTGTTTCGAATTTTGATTTAGCTATTTTTATAGTATAATTTGCTGAACAACCGCAATAATAGTATTAATGAGTCTGTGTGTCTTTTATAATTTCAAAACGTTATATAGCATTTAGTACAATCTGTCAAATAAGTTTTTCGTTTTTTTGTTGTATTTGTTTAGATCTTTATGTAGGTTGCTTATTTTTTTGTTATCACATGTTTTATAAGGCATCTTTGTTTATAGTAATAGGTATATGAATACATATATTCTTTGGTCTACAAGATTTAAGATGTTATTTTTTTATATACTTTTGTGGTTGTATTTTAGCAAG
>M01075:24:000000000-A3VNT:1:1103:12966:14909 1:N:0:36
AGAGTACACAGTTTGGACTGCACATTTGATTACCAGATGCAATGGAAGGACCAATACCTGTATCTGCATTAATACATGCTGCAACGTTAGTTGTATGTGGAATAATATTAGGTAGTTTCATATTTTGGTGTTTCGAATTTTGATTTAGCTATTTTTATAGTATAATTTGCTGAACAACCGCAATAATAGTATTAATGAGTCTGTGTGTCTTTTATAATTTCAAAACGTTATATAGCATTTAGTACAATCTGTCAAATAAGTTTTTCGTTTTTTTGTTGTATTTGTTTAGATCTTTATGTAGGTTGCTTATTTTTTTGTTATCACATGTTTTATAAGGCATCTTTGTTTATAGTAATAGGTATATGAATACATATATTCTTTGGTCTACAAGATTTAAGATGTTATTTTTTTATATACTTTTGTGGTTGTATTTTGGCAAG
>M01075:24:000000000-A3VNT:1:1103:18163:15023 1:N:0:36
AGAGTACACAGTTTGGATTGCATATTTGATTACCAGATGCAATGGAAGGACCAATACCTGTATCTGCATTAATACATGCTGCAACGTTAGTTGTATGTGGAATAATATTAGGTAGTTTCATATTTTGGTGTTTCGAATTTTGATTTAGCTATTTTTATAGTATAATTTGCTGAACAACCGCAATAATAGTATTAATGAGTCTGTGTGTCTTTTATAATTTCAAAACGTTATATAGCATTTAGTACAATCTGTCAAATAAGTTTTTCGTTTTTTTGTTGTATTTGTTTAGATCTTTATGTAGGTTGCTTATTTTTTTGTTATCACATGTTTTATAAGGCATCTTTGTTTATAGTAATAGGTATATGAATACATATATTCTTTGGTCTACAAGATTTAAGATGTTATTTTTTTATATACTTTTGTGGTTGTATTTTAGCAAG
>M01075:24:000000000-A3VNT:1:1103:19227:15070 1:N:0:36
AAAGTACACAGTTTGGGCTGCATATTTGATTACCAGATGCAATGGAAGGACCAATACCTGTATCTGCATTAATACATGCTGCAACGTTAGTTGTATGTGGAATAATATTAGGTAGTTTCATATTTTGGTGTTTCGAATTTTGATTTAGCTATTTTTATAGTATAATTTGCTGAACAACCGCAATAATAGTATTAATGAGTCTGTGTGTCTTTTATAATTTCAAAACGTTATATAGCATTTAGTACAATCTGTCAAATAAGTTTTTCGTTTTTTTGTTGTATTTGTTTAGATCTTTATGTAGGTTGCTTATTTTTTTGTTATCACATGTTTTATAAGGCATCTTTGTTTATAGTAATAGGTATATGAATACATATATTCTTTGGTCTACAAGATTTAAGATGTTATTTTTTTATATACTTTTGTGGTTGTATCTTAGCAAG
>M01075:24:000000000-A3VNT:1:1103:18434:15113 1:N:0:36
AAAGTACACAGTTTGGGTTACACATTTGATTACCAGATGCAATGGAAGGACCAATACCTGTATCTGCATTAATACATGCTGCAACGTTAGTTGTATGTGGAATAATATTAAGTAGTTTCATATTTTGGTGTTTCGAATTTTGATTTAGCTATTTTTATAGTATAATTTGCTGAACAACCGCAATAATAGTATTAATGAGTCTGTGTGTCTTTTATAATTTGCAAAACGTTATATAGCATTTAGTACAATCTGTCAAATAAGTTTTTCGTTTTTTTGTTGTATTTGTTTAGATCTTTATGTAGGTTGCTTATTTTTTGTTATCACATGTTTTATAAGGCATCTTTGTTTATAGTAATAGGTATATGAATACATATATTCTTTGGTCTACAAGATTTAAGATGTTATTTTTTTATATACTTTTGTGGTTGTATCTTAGCAAG
>M01075:24:000000000-A3VNT:1:1103:26196:15239 1:N:0:36
AAAGTACACAGTTTGGGCTGCATATTTGATTACCAGATGCAATGGAAGGACCAATACCTGTATCTGCATTAATACATGCTGCAACGTTAGTTGTATGTGGAATAATATTAGGTAGTTTCATATTTTGGTGTTTCGAATTTTGATTTAGCTATTTTTATAGTATAATTTGCTGAACAACCGCAATAATAGTATTAATGAGTCTGTGTGTCTTTTATAATTTCAAAACGTTATATAGCATTTAGTACAATCTGTCAAATAAGTTTTTCGTTTTTTTGTTGTATTTGTTTAGATCTTTATGTAGGTTGCTTATTTTTTTGTTATCACATGTTTTATAAGGCATCTTTGTTTATAGTAATAGGTATATGAATACATATATTCTTTGGTCTACAAGATTTAAGATGTTATTTTTTTATATACTTTTGTGGTTGTATCTTAGCAAG
>M01075:24:000000000-A3VNT:1:1103:25452:15478 1:N:0:36
AAAGTACACAGTTTGGGTTGCATATTTGATTACCAGATGCAATGGAAGGACCAATACCTGTATCTGCATTAATACATGCTGCAACGTTAGTTGTATGTGGAATAATATTAGGTAGTTTCATATTTTGGTGTTTCGAATTTTGATTTAGCTATTTTTATAGTATAATTTGCTGAACAACCGCAATAATAGTATTAATGAGTCTGTGTGTCTTTTATAATTTGCAAAACGTTATATAGCATTTAGTACAATCTGTCAAATAAGTTTTTCGTTTTTTTGTTGTATTTGTTTAGATCTTTATGTAGGTTGCTTATTTTTTGTTATCACATGTTTTATAAGGCATCTTTGTTTATAGTAATAGGTATATGAATACATATATTCTTTGGTCTACAAGATTTAAGATGTTATTTTTTTATATACTTTTGTGGTTGTATTTTAGCAAG
>M01075:24:000000000-A3VNT:1:1103:6257:15859 1:N:0:36
AAAGTACACAGTTTGGGCTCCATATTTGATTACCAGATGCAATGGAAGGACCAATACCTGTATCTGCATTAATACATGCTGCAACGTTAGTTGTATGTGGAATAATATTAGGTAGTTTCGTATTTTGGTGTTTCGAATTTTGATTTAGCTATTTTTATAGTATAATTTGCTGAACAACCGCAATAATAGTATTAATGAGTCTGTGTGTCTTTTATAATTTGCAAAACGTTATATAGCATTTAGTACAATCTGTCAAATAAGTTTTTCGTTTTTTTGTTGTATTTGTTTAGATCTTTATGTAGGTTGCTTATTTTTTGTTATCACATGTTTTATAAGGCATCTTTGTTTATAGTAATAGGTATATGAATACATATATTCTTTGGTCTACAAGATTTAAGATGTTATTTTTTTATATACTTTTGTGGTTGTATTTTAGCAAG
>M01075:24:000000000-A3VNT:1:1103:26737:16485 1:N:0:36
AGAGTACACAGTTTGGGTTGCATATTTGATTACCAGATGCAATGGAAGGACCAATACCTGTATCTGCATTAATACATGCTGCAACGTTAGTTGTATGTGGAATAATATTAGGTAGTTTCATATTTTGGTGTTTCGAATTTTGATTTAGCTATTTTTATAGTATAATTTGCTGAACAACCGCAATAATAGTATTAATGAGTCTGTGTGTCTCTTATAATTTCAAAACGTTATATAGCATTTAGTACAATCTGTCAAATAAGTTTTTCGTTTTTTTGTTGTATTTGTTTAGATCTTTATGTAGGTTGCTTATTTTTTTGTTATCACATGTTTTATAAGGCATCTTTGTTTATAGTAATAGGTATATGAATACATATATTCTTTGGTCTACAAGATTTAAGATGTTATTTTTTTATATACTTTTGTGGTTGTATTTTAGCAAG
>M01075:24:000000000-A3VNT:1:1103:17074:16524 1:N:0:36
AAAGTACACAGTTTGGGCTGCATATTTGATTACCAGATGCAATGGAAGGACCAATACCTGTATCTGCATTAATACATGCTGCAACGTTAGTTGTATGTGGAATAATATTAGGTAGTTTCATATTTCGGTGTTTCGAATTTTGATTTAGCTATTTTTATAGTATAATTTGCTGAACAACCGCAATAATAGTATTAATGAGTCTGTGTGTCTTTTATAATTTCAAAACGTTATATAGCATTTAGTACAATCTGTCAAATAAGTTTTTCGTTTTTTTGTTGTATTTGTTTAGATCTTTATGTAGGTTGCTTATTTTTTTGTTATCACATGTTTTATAAGGCATCTTTGTTTATAGTAATAGGTATATGAATACATATATTCTTTGGTCTACAAGATTTAAGATGTTATTTTTTTATATACTTTTGTGGTTGTATTTTAGCAAG
>M01075:24:000000000-A3VNT:1:1103:26029:16654 1:N:0:36
AGAGTACACAGTTTGGGCTGCATATTTGATTACCAGATGCAATGGAAGGACCAATACCTGTATCTGCATTAATACATGCTGCAACGTTAGTTGTATGTGGAATAATATTAGGTAGTTTCATATTTTGGTGTTTCGAATTTTGATTTAGCTATTTTTATAGTATAATTTGCTGAACAACCGCAATAATAGTATTAATGAGTCTGTGTGTCTTTTATAATTTCAAAACGTTATATAGCATTTAGTACAATCTGTCAAATAAGTTTTTCGTTTTTTTGTTGTATTTGTTTAGATCTTTATGTAGGTTGCTTATTTTTTTGTTATCACATGTTTTATAAGGCATCTTTGTTTATAGTAATAGGTATATGAATACATATATTCTTTGGTCTACAAGATTTAAGATGTTATTTTTTTATATACTTTTGTGGTTGTATTTTGGCAAG
>M01075:24:000000000-A3VNT:1:1103:24022:17185 1:N:0:36
AAAGTACACAGTTTGGGCTGCATATTTGATTACCAGATGCAATGGAAGGACCAATACCTGTATCTGCATTAATACATGCTGCAACGTTAGTTGTATGTGGAATAATATTAGGTAGTTTCATATTTTGGTGTTTCGAATTTTGATTTAGCTATTTTTATAGTATAATTTGCTGAACAACCGCAATAATAGTATTAATGAGTCTGTGTGTCTTTTATAATTTCAAAACGTTATATAGCATTTAGTACAATCTGTCAAATAAGTTTTTCGTTTTTTTGTTGTATTTGTTTAGATCTTTATGTAGGTTGCTTATTTTTTTGTTATCACATGTTTTATAAGGCATCTTTGTTTATAGTAATAGGTATATGAATACATATATTCTTTGGTCTACAAGATTTAAGATGTTATTTTTTTATATACTTTTGTGGTTGTATTTTAGCAAG
>M01075:24:000000000-A3VNT:1:1103:27541:17240 1:N:0:36
AGAGTACACAGTTTGGGCTCCATATTTGATTACCAGATGCAATGGAAGGACCAATACCTGTATCTGCATTAATACATGCTGCAACGTTAGTTGTATGTGGAATAATATTAGGTAGTTTCATATTTTGGCGTTTCGAATTTTGATTTAGCTATTTTTATAGTATAATTTGCTGAACAACCGCAATAATAGTATTAATGAGTCTGTATGTCTTTTATAATTTCAAAACGTTATATAGCATTTAGTACAATCTGTCAAATAAGTTTTTCGTTTTTTTGTTGTATTTGTTTAGATCTTTATGTAGGTTGCTTATTTTTTTGTTATCACATGTTTTATAAGGCATCTTTGTTTATAGTAATAGGTATATGAATACATATATTCTTTGGTCTACAAGATTTAAGATGTTATTTTTTTATATACTTTTGTGGTTGTATTTTAGCAAG
>M01075:24:000000000-A3VNT:1:1103:28092:17283 1:N:0:36
AGAGTACACAGTTTGGGCTCCATATTTGATTACCAGATGCAATGGAAGGACCAATACCTGTATCTGCATTAATACATGCTGCAACGTTAGTTGTATGTGGAATAATATTAGGTAGTTTCATATTTTGGTGTTTCGAATTTTGATTTAGCTATTTTTATAGTATAATTTGCTGAACAACCGCAATAATAGTATTAATGGGTCTGTGTGTCTTTTATAATTTCAAAACGTTATATAGCATTTAGTACAATCTGTCAAATAAGTTTTTCGTTTTTTTGTTGTATTTGTTTAGATCTTTATGTAGGTTGCTTATTTTTTTGTTATCACATGTTTTATAAGGCATCTTTGTTTATAGTAATAGGTATATGAATACATATATTCTTTGGTCTACAAGATTTAAGATGTTATTTTTTTATATACTTTTGTGGTTGTATTTTAGCAAG
>M01075:24:000000000-A3VNT:1:1103:27104:17399 1:N:0:36
AGAGTACACAGTTTGGGCTCCACATTTGATTACCAGATGCAATGGAAGGACCAATACCTGTATCTGCATTAATACATGCTGCAACGTTAGTTGTATGTGGAATAATATTAGGTAGTTTCATATTTTGGTGTTTCGAATTTTGATTTAGCTATTTTTATAGTATAATTTGCTGAACAACCGCAATAATAGTATTAATGAGTCTGTGTGTCTTTTATAATTTCAAAACGTTATATAGCATTTAGTACAATCTGTCAAATAAGTTTTTCGTTTTTTTGTTGTATTTGTTTAGATCTTTATGTAGGTTGCTTATTTTTTTGTTATCACATGTTTTATAAGGCATCTTTGTTTATAGTAATAGGTATATGAATACATATATTCTTTGGTCTACAAGATTTAAGATGTTATTTTTTTATATACTTTTGTGGTTGTATTTTAGCAAG
>M01075:24:000000000-A3VNT:1:1103:28108:18028 1:N:0:36
AGAGTACACAGTTTGGGCTCCATATTTGATTACCAGATGCAATGGAAGGACCAATACCTGTATCTGCATTAATACATGCTGCAACGTTAGTTGTATGTGGAATAATATTAGGTAGTTTCATATTTTGGTGTTTCGAATTTTGATTTAGCTATTTTTATAGTATAATTTGCTGAACAACCGCAATAATAGTATTAATGAGTCTGTGTGTCTTTTATAATTTCAAAACGTTATATAGCATTTAGTACAATCTGTCAAATAAGTTTTTCGTTTTTTTGTTGTATTTGTTTAGATCTTTATGTAGGTTGCTTATTTTTTTGTTATCACATGTTTTATAAGGCATCTTTGTTTATAGTAATAGGTATATGAATACATATATTCTTTGGTCTACAAGATTTAAGATGTTATTTTTTTATATACTTTTGTGGTTGTATTTTAGCAAG
>M01075:24:000000000-A3VNT:1:1103:28612:18112 1:N:0:36
AGAGTACACAGTTTGGGCTCCATATTTGATTACCAGATGCAATGGAAGGACCAATACCTGTATCTGCATTAATACATGCTGCAACGTTAGTTGTATGTGGAATAATATTAGGTAGTTTCATATTTTGGTGTTTCGAATTTTGATTTAGCTGTTTTTATAGTATAATTTGCTGAACAACCGCAATAATAGTATTAATGAGTCTGTGTGTCTTTTATAATTTCAAAACGTTATATAGCATTTAGTACAATCTGTCAAATAAGTTTTTCGTTTTTTTGTTGTATTTGTTTAGATCTTTATGTAGGTTGCTTATTTTTTTGTTATCACATGTTTTATAAGGCATCTTTGTTTATAGTAATAGGTATATGAATACATATATTCTTTGGTCTACAAGATTTAAGATGTTATTTTTTTATATACTTTTGTGGTTGTATCTTGGCAAG
>M01075:24:000000000-A3VNT:1:1103:6735:18219 1:N:0:36
GGAGTACACAGTTTGGGCTACATATTTGATTACCAGATGCAATGGAAGGACCAATACCTGTATCTGCATTAATACATGCTGCAACGTTAGTTGTATGTGGAATAATATTAGGTAGTTTCATATTTTGGTGTTTCGAATTTTGATTTAGCTATTTTTATAGTATAATTTGCTGAACAACCGCAATAATAGTATTAATGAGTCTGTGTGTCTTTTATAATTTCAAAACGTTATATAGCATTTAGTACAATCTGTCAAATAAGTTTTTCGTTTTTTTGTTGTATTTGTTTAGATCTTTATGTAGGTTGCTTATTTTTTTGTTATCACATGTTTTATAAGGCATCTTTGTTTATAGTAATAGGTATATGAATACATATATTCTTTGGTCTACAAGATTTAAGATGTTATTTTTTTATATACTTTTGTGGTTGTATTTTAGCAAG
>M01075:24:000000000-A3VNT:1:1103:25311:18736 1:N:0:36
AAAGTACACAGTTTGGGCTACATATTTGATTACCAGATGCAATGGAAGGACCAATACCTGTATCTGCATTAATACATGCTGCAACGTTAGTTGTATGTGGAATAATATTAGGTAGTTTCATATTTTGGTGTTTCGAATTTTGATTTAGCTATTTTTATAGTATAATTTGCTGAACAACCGCAATAATAGTATTAATGAGTCTGTGTGTCTTTTATAATTTCAAAACGTTATATAGCATTTAGTACAATCTGTCAAATAAGTTTTTCGTTTTTTTGTTGTATTTGTTTAGATCTTTATGTAGGTTGCTTATTTTTTTGTTATCACATGTTTTATAAGGCATCTTTGTTTATAGTAATAGGTATATGAATACATATATTCTTTGGTCTACAAGATTTAAGACGTTATTTTTTTATATACTTTTGTGGTTGTATCTTAGCAAG
>M01075:24:000000000-A3VNT:1:1103:21698:18904 1:N:0:36
AAAGTACACAGTTTGGGCTACATATTTGATTACCAGATGCAATGGAAGGACCAATACCTGTATCTGCATTAATACATGCTGCAACGTTAGTTGTATGTGGAATAATATTAGGTAGTTTCATATTTTGGTGTTTCGAGTTTTGATTTAGCTATTTTTATAGTATAATTTGCTGAACAACCGCAATAATAGTATTAATGAGTCTGTGTGTCTTTTATAATTTCAAAACGTTATATAGCATTTAGTACAATCTGTCAAATAAGTTTTTCGTTTTTTTGTTGTATTTGTTTAGATCTTTATGTAGGTTGCTTATTTTTTTGTTATCACATGTTTTATAAGGCATCTTTGTTTATAGTAATAGGTATATGAATACATATATTCTTTGGTCTACAAGATTTAAGATGTTATTTTTTTATATACTTTTGTGGTTGTATCTTGGCAAG
>M01075:24:000000000-A3VNT:1:1103:17609:19140 1:N:0:36
AAAGTACACAGTTTGGGTTACATATTTGATTACCAGATGCAATGGAAGGACCAATACCTGTATCTGCATTAATACATGCTGCAACGTTAGTTGTATGTGGAATAATATTAGGTAGTTTCATATTTTGGTGTTTCGAATTTTGATTTAGCTATTTTTATAGTATAATTTGCTGAACAACCGCAATAATAGTATTAATGAGTCTGTGTGTCTTTTATAATTTGCAAAACGTTATATAGCATTTAGTACAATCTGTCAAATAAGTTTTTCGTTTTTTTGTTGTATTTGTTTAGATCTTTATGTAGGTTGCTTATTTTTTGTTATCACATGTTTTATAAGGCATCTTTGTTTATAGTAATAGGTATATGAATACATATATTCTTTGGTCTACAAGATTTAAGATGTTATTTTTTTATATACTTTTGTGGTTGTATTTTGGCAAG
>M01075:24:000000000-A3VNT:1:1103:13855:19243 1:N:0:36
AAAGTACACAGTTTGGGCTACATATTTGATTACCAGATGCAATGGAAGGACCAATACCTGTATCTGCATTAATACATGCTGCAACGTTAGTTGTATGTGGAATAATATTAGGTAGTTTCATATTTTGGTGTTTCGAATTTTGATTTAGCTATTTTTATAGTATAATTTGCTGAACAACCGCAATAATAGTATTAATGAGTCTGTGTGTCTTTTATAATTTCAAAACGTTATATAGCATTTAGTACAATCTGTCAAATAAGTTTTTCGTTTTTTTGTCGTATTTGTTTAGATCTTTATGTAGGTTGCTTATTTTTTTGTTATCACATGTTTTATAAGGCATCTTTGTTTATAGTAATAGGTATATGAATACATATATTCTTTGGTCTACAAGATTTAAGATGTTATTTTTTTATATACTTTTGTGGTTGTATTTTAGCAAG
>M01075:24:000000000-A3VNT:1:1103:13722:19370 1:N:0:36
AAAGTACACAGTTTGGGCTACATATTTGATTACCAGATGCAATGGAAGGACCAATACCTGTATCTGCATTAATACATGCTGCAACGTTAGTTGTATGTGGAATAATATTAGGTAGTTTCATATTTTGGTGTTTCGAATTTTGATTTAGCTATTTTTATAGTATAATTTGCTGAACAACCGCAATAATAGTATTAATGAGTCTGTGTGTCTTTTATAATTTCAAAACGTTATATAGCATTTAGTACAATCTGTCAAATAAGTTTTTCGTTTTTTTGTTGTATTTGTTTAGATCTTTATGTAGGTTGCTTATTTTTTTGTTATCACATGTTTTATAAGGCATCTTTGTTTATAGTAATAGGTATATGAATACATATATTCTTTGGTCTACAAGATTTAAGATGTTATTTTTTTATATACTTTTGTGGTTGTATTTTAGCAAG
>M01075:24:000000000-A3VNT:1:1103:27164:19770 1:N:0:36
AAAGTACACAGTTTGGGTTCCACATTTGATTACCAGATGCAATGGAAGGACCAATACCTGTATCTGCATTAATACATGCTGCAACGTTAGTTGTATGTGGAATAATATTAGGTAGTTTCATATTTTGGTGTTTCGAATTTTGATTTAGCTATTTTTATAGTATAATTTGCTGAACAACCGCAATAATAGTATTAATGAGTCTGTGTGTCTTTTATAATTTCAAAACGTTATATAGCATTTAGTACAATCTGTCAAATAAGTTTTTCGTTTTTTTGTTGTATTTGTTTAGATCTTTATGTAGGTTGCTTATTTTTTTGTTATCACATGTTTTATAAGGCATCTTTGTTTATAGTAATAGGTATATGAATACATATATTCTTTGGTCTACAAGATTTAAGATGTTATTTTTTTATATACTTTTGTGGTTGTATTTTAGCAAG
>M01075:24:000000000-A3VNT:1:1103:12885:20365 1:N:0:36
AGAGTACACAGTTTGAGCTGCATATTTGATTACCAGATGCAATGGAAGGACCAATACCTGTATCTGCATTAATACATGCTGCAACGTTAGTTGTATGTGGAATAATATTAGGTAGTTTCATATTTTGGTGTTTCGAATTTTGATTTAGCTATTTTTATAGTATAATTTGCTGAACAACCGCAATAATAGTATTAATGAGTCTGTGTGTCTTTTATAATTTCAAAACGTTATATAGCATTTAGTACAATCTGTCAAATAAGTTTTTCGTTTTTTTGTTGTATTTGTTTAGATCTTTATGTAGGTTGCTTATTTTTTTGTTATCACAGGTTTTATAAGGCATCTTTGTTTATAGTAATAGGTATATGAATACATATATTCTTTGGTCTACAAGATTTAAGATGTTATTTTTTTATATACTTTTGTGGTTGTATTTTAGCAAG
>M01075:24:000000000-A3VNT:1:1103:12902:20372 1:N:0:36
AGAGTACACAGTTTGAGCTGCATATTTGATTACCAGATGCAATGGAAGGACCAATACCTGTATCTGCATTAATACATGCTGCAACGTTAGTTGTATGTGGAATAATATTAGGTAGTTTCATATTTTGGTGTTTCGAATTTTGATTTAGCTATTTTTATAGTATAATTTGCTGAACAACCGCAATAATAGTATTAATGAGTCTGTGTGTCTTTTATAATTTCAAAACGTTATATAGCATTTAGTACAATCTGTCAAATAAGTTTTTCGTTTTTTTGTTGTATTTGTTTAGATCTTTATGTAGGTTGCTTATTTTTTTGTTATCACAGGTTTTATAAGGCATCTTTGTTTATAGTAATAGGTATATGAATACATATATTCTTTGGTCTACAAGATTTAAGATGTTATTTTTTTATATACTTTTGTGGTTGTATTTTAGCAAG
>M01075:24:000000000-A3VNT:1:1103:26956:20389 1:N:0:36
AAAGTACACAGTTTGGGTTCCATATTTGATTACCAGATGCAATGGAAGGACCAATACCTGTATCTGCATTAATACATGCTGCAACGTTAGTTGTATGTGGAATAATATTAGGTAGTTTCATATTTTGGTGTTTCGAATTTTGATTTAGCTATTTTTATAGTATAATTTGCTGAACAACCGCAATAATAGTATTAATGAGTCTGTGTGTCTTTTATAATTTCAAAACGTTATATAGCATTTAGTACAATCTGTCAAATAAGTTTTTCGTTTTTTTGTTGTATTTGTTTAGATCTTTATGTAGGTTGCTTATTTTTTTGTTATCACATGTTTTATAAGGCATCTTTGTTTATAGTAATAGGTATATGAATACATATATTCTTTGGTCTACAAGATTTAAGATGTTATTTTTTTATATACTTTTGTGGTTGTATTTTAGCAAG
>M01075:24:000000000-A3VNT:1:1103:10056:20503 1:N:0:36
AAAGTACACAGTTTGGGCTACATATTTGATTACCAGATGCAATGGAAGGACCAATACCTGTATCTGCATTAATACATGCTGCAACGTTAGTTGTATGTGGAATAATATTAGGTAGTTTCATATTTTGGTGTTTCGAATTTTGATTTAGCTATTTTTATAGTATAATTTGCTGAACAACCGCAATAATAGTATTAATGAGTCTGTGCGTCTTTTATAATTTCAAAACGTTATATAGCATTTAGTACAATCTGTCAAATAAGTTTTTCGTTTTTTTGTTGTATTTGTTTAGATCTTTATGTAGGTTGCTTATTTTTTTGTTATCACATGTTTTATAAGGCATCTTTGTTTATAGTAATAGGTATATGAATACATATATTCTTTGGTCTACAAGATTTAAGATGTTATTTTTTTATATACTTTTGTGGTTGTATTTTAGCAAG
>M01075:24:000000000-A3VNT:1:1103:21453:20609 1:N:0:36
AAAGTACACAGTTTGGGCTGCATATTTGATTACCAGATGCAATGGAAGGACCAATACCTGTATCTGCATTAATACATGCTGCAACGTTAGCTGTATGTGGAATAATATTAGGTAGTTTCATATTTTGGTGTTTCGAATTTTGATTTAGCTATTTTTATAGTATAATTTGCTGAGCAACCGCAATAATAGTATTAATGAGTCTGTGTGTCTTTTATAATTTCAAAGCGTTATATAGCATTTAGTACAATCTGTCAAATAAGTTTTTCGTTTTTTTGTTGTATTTGTTTAGATCTTTATGTAGGTTGCTTATTTTTTTGTTATCACATGTTTTATAAGGCATCTTTGTTTATAGTAATAGGTATATGAATACATATATTCTTTGGTCTACAAGATTTAAGATGTTATTTTTTTATATACTTTTGTGGTTGTATCTTAGCAAG
>M01075:24:000000000-A3VNT:1:1103:21383:21353 1:N:0:36
AGAGTACACAGTTTGGGCTACGTATTTGATTACCAGATGCAATGGAAGGACCAATACCTGTATCTGCATTAATATATGCTGCAACGTTAGTTGTATGTGGAATAATATTAGGTAGTTTCATATTTTGGTGTTTCGAATTTTGATTTAGCTATTTTTATAGTATAATTTGCTGAACAACCGCAATAATAGTATTAATGAGTCTGTGTGTCTTTTATAATTTCAAAACGTTATATAGCATTTAGTACAATCTGTCAAATAAGTTTTTCGTTTTTTTGTTGTATTTGTTTAGATCTTTATGTAGGTTGCTTATTTTTTTGTTATCACATGTTTTATAAGGCATCTTTGTTTATAGTAATAGGTATATGAATACATATATTCTTTGGTCTACAAGATTTAAGATGTTATTTTTTTATATACTTTTGTGGTTGTATCTTGGCAAG
>M01075:24:000000000-A3VNT:1:1103:27640:21701 1:N:0:36
AAAGTACACAGTTTGGGCTACATATTTGATTACCAGATGCAATGGAAGGACCAATACCTGTATCTGCATTAATACATGCTGCAACGTTAGTTGTATGTGGAATAATATTAGGTAGTTTCATATTTTGGTGTTTCGAATTTTGATTTAGCTATTTTTATAGTATAATTTGCTGAACAACCGCAATAATAGTATTAATGAGTCTGTGTGTCTTTTATAATTTCAAAACGTTATATAGCATTTAGTACAATCTGTCAAATAAGTTTTTCGTTTTTTTGTTGTATTTGTTTAGATCTTTATGTAGGTTGCTTATTTTTTTGTTATCACATGTTTTATAAGGCATCTTTGTTTATAGTAATAGGTATATGAATACATATATTCTTTGGTCTACAAGATTTAAGATGTTATTTTTTTATATACTTTTGTGGTTGTATCTTAGCAAG
>M01075:24:000000000-A3VNT:1:1103:20195:21992 1:N:0:36
AGAGTACACAGTTTGGGTTACATATTTGATTACCAGATGCAATGGAAGGACCAATACCTGTATCTGCATTAATACATGCTGCAACGTTAGTTGTATGTGGAATAATATTAGGTAGTTTCATATTTTGGTGTTTCGAATTTTGATTTAGCTATTTTTATAGTATAATTTGCTGAACAACCGCAATAATAGTATTAATGAGTCTGTGTGTCTTTTATAATTTCAAAACGTTATATAGCATTTAGTACAATCTGTCAAATAAGTTTTTCGTTTTTTTGTTGTATTTGTTTAGATCTTTATGTAGGTTGCTTATTTTTTTGTTATCACATGTTTTATAAGGCATCTTTGTTTATAGTAATAGGTATATGAATACATATATTCTTTGGTCTACAAGATTTAAGATGTTATTTTTTTATATACTTTTGTGGTTGTATTTTAGCAAG
>M01075:24:000000000-A3VNT:1:1103:7071:22621 1:N:0:36
AAAGTACACAGTTTGGGCTGCATATTTGATTACCAGATGCAATGGAAGGACCAATACCTGTATCTGCATTAATACATGCTGCAACGTTAGTTGTATGTGGAATAATATTAGGTAGTTTCATATTTTGGTGTTTCGAATTTTGATTTAGCTATTTTTATAGTATAATTTGCTGAACAACCGCAATAATAGTATTAATGAGTCTGTGTGTCTTTTATAATTTCAAAACGTTATATAGCATTTAGTACAATCTGTCAAATAAGTTTTTCGTTTTTTTGTTGTATTTGTTTAGATCTTTATGTAGGTTGCTTATTTTTTTGTTATCACATGTTTTATAAGGCATCTTTGTTTATAGTAATAGGTATATGAATACATATATTCTTTGGTCTACAAGATTTAAGATGTTATTTTTTTATATACTTTTGTGGTTGTATTTTAGCAAG
>M01075:24:000000000-A3VNT:1:1103:15745:22992 1:N:0:36
AGAGTACACAGTTTGGGCTACATATTTGATTACCAGATGCAATGGAAGGACCAATACCTGTATCTGCATTAATACATGCTGCAACGTTAGTTGTATGTGGAATAATATTAGGTAGTTTCATATTTTGGTGTTTCGAATTTTGATTTAGCTATTTTTATAGTATAATTTGCTGAACAACCGCAATAATAGTATTAATGAGTCTGTGTGTCTTTTATAATTTCAAAACGTTATATAGCATTTGGTACAATCTGTCAAATAAGTTTTTCGTTTTTTTGTTGTATTTGTTTAGATCTTTATGTAGGTTGCTTATTTTTTTGTTATCACATGTTTTATAAGGCATCTTTGTTTATAGTAATAGGTATATGAATACATATATTCTTTGGTCTACAAGATTTAAGATGTTATTTTTTTATATACTTTTGTGGTTGTATTTTAGCAAG
>M01075:24:000000000-A3VNT:1:1103:11073:23439 1:N:0:36
AAAGTACACAGTTTGGGTTGCATATTTGATTACCAGATGCAATGGAAGGACCAATACCTGTATCTGCATTAATACATGCTGCAACGTTAGTTGTATGTGGAATAATATTAGGTAGTTTCATATTTTGGTGTTTCGAATTTTGATTTAGCTATTTTTATAGTATAATTTGCTGAACAACCGCAATAATAGTATTAATGAGTCTGTGTGTCTTTTATAATTTCAAAACGTTATATAGCATTTAGTACAATCTGTCAAATAAGTTTTTCGTTTTTTTGTTGTATTTGTTTAGATCTTTATGTAGGTTGCTTATTTTTTTGTTATCACATGTTTTATAAGGCATCTTTGTTTATAGTAATAGGTATATGAATACATATATTCTTTGGTCTACAAGATTTAAGATGTTATTTTTTTATATACTTTTGTGGTTGTATTTTAGCAAG
>M01075:24:000000000-A3VNT:1:1103:22472:23939 1:N:0:36
AAAGTACACAGTTTGGGCTGCATATTTGATTACCAGATGCAATGGAAGGACCAATACCTGTATCTGCATTAATACATGCTGCAACGTTAGTTGTATGTGGAATAATATTAGGTAGTTTCATATTTTGGTGTTTCGAATTTTGATTTAGCTATTTTTATAGTATAATTTGCTGAACAACCGCAATAATAGTATTAATGAGTCTGTGTGTCTTTTATAATTTCAAAACGTTATATAGCATTTAGTACAATCTGTCAAATAAGTTTTTCGTTTTTTTGTTGTATTTGTTTAGATCTTTATGTAGGTTGCTTATTTTTTTGTTATCACATGTTTTATAAGGCATCTTTGTTTATAGTAATAGGTATATGAATACATATATTCTTTGGTCTACAAGATTTAAGATGTTATTTTTTTATATACTTTTGTGGTTGTATTTTAGCAAG
>M01075:24:000000000-A3VNT:1:1103:14519:24150 1:N:0:36
AAAGTACACAGTTTGGGCTACATATTTGATTACCAGATGCAATGGAAGGACCAATACCTGTATCTGCATTAATACATGCTGCAACGTTAGTTGTATGTGGAATAATATTAGGTAGTTTCATATTTTGGTGTTTCGAATTTTGATTTAGCTATTTTTATAGTATAATTTGCTGAACAACCGCAATAATAGTATTAATGAGTCTGTGTGTCTTTTATAATTTCAAAACGTTATATAGCATTTAGTACAATCCGTCAAATAAGTTTTTCGTTTTTTTGTTGTATTTGTTTAGACCTTTATGTAGGTTGCTTATTTTTTTGTTATCACATGTTTTATAAGGCATCTTTGTTTATAGTAATAGGTATATGAATACATATATTCTTTGGTCTACAAGATTTAAGATGTTATTTTTTTATATACTTTTGTGGTTGTATTTTAGCAAG
>M01075:24:000000000-A3VNT:1:1103:22870:24249 1:N:0:36
AGAGTACACAGTTTGGGCTACATATTTGATTACCAGATGCAATGGAAGGACCAATACCTGTATCTGCATTAATACATGCTGCAACGTTAGTTGTATGTGGAATAATATTAGGTAGTTTCATATTTTGGTGTTTCGAATTTTGATTTAGCTATTTTTATAGTATAATTTGCTGAACAACCGCAATAATAGTATTAATGAGTCTGTGTGTCTTTTATAATTTCAAAACGTTATATAGCATTTAGTACAATCTGTCAAATAAGTTTTTCGTTTTTTTGTTGTATTTGTTTAGATCTTTATGTAGGTTGCTTATTTTTTTGTTATCACATGTTTTATAAGGCATCTTTGTTTATAGTAATAGGTATATGAATACATATATTCTTTGGTCTACAAGATTTAAGATGTTATTTTTTTATATACTTTTGTGGTTGTATTTTAGCAAG
>M01075:24:000000000-A3VNT:1:1103:8012:24547 1:N:0:36
AGAGTACACAGTTTGGGCTACACATTTGATTACCAGATGCAATGGAAGGACCAATACCTGTATCTGCATTAATACATGCTGCAACGTTAGTTGTATGTGGAATAATATTAGGTAGTTTCATATTTTGGTGTTTCGAATTTTGATTTAGCTATTTTTATAGTATAATTTGCTGAACAACCGCAATAATAGTATTAATGAGTCTGTGTGTCTTTTATAATTTCAAAACGTTATATAGCATTTAGTACAATCTGTCAAATAAGTTTTTCGTTTTTTTGTTGTATTTGTTTAGATCTTTATGTAGGTTGCTTATTTTTTTGTTATCACATGTTTTATAAGGCATCTTTGTTTATAGTAATAGGTATATGAATACATATATTCTTTGGTCTACAAGATTTAAGATGTTATTTTTTTATATACTTTTGTGGTTGTATTTTAGCAAG
>M01075:24:000000000-A3VNT:1:1103:7230:25019 1:N:0:36
AAAGTACACAGTTTGGGCTGCATATTTGATTACCAGATGCAATGGAAGGACCAATACCTGTATCTGCATTAATACATGCTGCAACGGTAGTTGTATGTGGAATAATATTAGGTAGTTTCATATTTTGGTGTTTCGAATTTTGATTTAGCTATTTTTATAGTATAATTTGCTGAACAACCGCAATAATAGTATTAATGAGTCTGTGTGTCTTTTATAATTTCAAAACGTTATATAGCATTTAGTACAATCTGTCAAATAAGTTTTTCGTTTTTTTGTTGTATTTGTTTAGATCTTTATGTAGGTTGCTTATTTTTTTGTTATCACATGTTTTATAAGGCATCTTTGTTTATAGTAATAGGTATATGAATACATATATTCTTTGGTCTACAAGATTTAAGATGTTATTTTTTTATATACTTTTGTGGTTGTATTTTAGCAAG
>M01075:24:000000000-A3VNT:1:1103:7213:25023 1:N:0:36
AAAGTACACAGTTTGGGCTGCATATTTGATTACCAGATGCAATGGAAGGACCAATACCTGTATCTGCATTAATACATGCTGCAACGGTAGTTGTATGTGGAATAATATTAGGTAGTTTCATATTTTGGTGTTTCGAATTTTGATTTAGCTATTTTTATAGTATAATTTGCTGAACAACCGCAATAATAGTATTAATGAGTCTGTGTGTCTTTTATAATTTCAAAACGTTATATAGCATTTAGTACAATCTGTCAAATAAGTTTTTCGTTTTTTTGTTGTATTTGTTTAGATCTTTATGTAGGTTGCTTATTTTTTTGTTATCACATGTTTTATAAGGCATCTTTGTTTATAGTAATAGGTATATGAATACATATATTCTTTGGTCTACAAGATTTAAGATGTTATTTTTTTATATACTTTTGTGGTTGTATTTTAGCAAG
>M01075:24:000000000-A3VNT:1:1103:12621:25099 1:N:0:36
AAAGTACACAGTTTGGGCTGCATATTTGATTACCAGATGCAATGGAAGGACCAATACCTGTATCTGCATTAATACATGCTGCAACGTTAGTTGTATGTGGAATAATATTAGGTAGTTTCATATTTTGGTGTTTCGAATTTTGATTTAGCTATTTTTATAGTATAATTTGCTGAACAACCGCAATAATAGTATTAATGAGTCTGTGTGTCTTTTATAATTTCAAAACGTTATATAGCATTTAGTACAATCTGTCAAATAAGTTTTTCGTTTTTTTGTTGTATTTGTTTAGATCTTTATGTAGGTTGCTTATTTTTTTGTTATCACATGTTTTATAAGGCATCTTTGTTTATAGTAATAGGTATATGAATACATATATTCTTTGGTCTACAAGATTTAAGATGTTATTTTTTTATATACTTTTGTGGTTGTATTTTGGCAAG
>M01075:24:000000000-A3VNT:1:1103:11339:25676 1:N:0:36
AGAGTACACAGTTTGGGCTACATATTTGATTACCAGATGCAATGGAAGGACCAATACCTGTATCTGCATTAATACATGCTGCAACGTTAGTTGTATGTGGAATAATATTAGGTAGTTTCATATTTTGGTGTTTCGAATTTTGATTTAGCTATTTTTATAGTATAATTTGCTGAACAACCGCAATAATAGTATTAATGAGTCTGTGTGTCTTTTATAATTTCAAAACGTTATATAGCATTTAGTACAATCTGTCAAATAAGTTTTTCGTTTTTTTGTTGTATTTGTTTAGATCTTTATGTAGGTTGCTTATTTTTTTGTTATCACATGTTTTATAAGGCATCTTTGTTTATAGTAATAGGTATATGAATACATATATTCTTTGGTCTACAAGATTTAAGATGTTATTTTTTTATATACTTTTGTGGTTGTATTTTAGCAAG
>M01075:24:000000000-A3VNT:1:1103:18741:25764 1:N:0:36
AGAGTACACAGTTTGGGCTGCATATTTGATTACCAGATGCAATGGAAGGACCAATACCTGTATCTGCATTAATACATGCTGCAACGTTAGTTGTATGTGGAATAATATTAGGTAGTTTCATATTTTGGTGTTTCGAATTTTGATTTAGCTATTTTTATAGTATAATTTGCTGAACAACCGCAATAATAGTATTAATGAGTCTGTGTGTCTTTTATAATTTCAAAACGTTATATAGCATTTAGTACAATCTGTCAAATAAGTTTTTCGTTTTTTTGTTGTATTTGTTTAGATCTTTATGTAGGTTGCTTATTTTTTTGTTATCACATGTTTTATAAGGCATCTTTGTTTATAGTAATAGGTATATGAATACATATATTCTTTGGTCTACAAGATTTAAGATGTTATTTTTTTATATACTTTTGTGGTTGTATCTTAGCAAG
>M01075:24:000000000-A3VNT:1:1103:19851:25800 1:N:0:36
AGAGTACACAGTTTGGGTTGCATATTTGATTACCAGATGCAATGGAAGGACCAATACCTGTATCTGCATTAATACATGCTGCAACGTTAGTTGTATGTGGAATAATATTAGGTAGTTTCATATTTTGGTGTTTCGAATTTTGATTTAGCTATTTTTATAGTATAATTTGCTGAACAACCGCAATAATAGTATTAATGAGTCTGTGTGTCTTTTATAATTTCAAAACGTTATATAGCATTTAGTACAATCTGTCAAATAAGTTTTTCGTTTTTTTGTTGTATTTGTTTAGATCTTTATGTAGGTTGCTTATTTTTTTGTTATCACATGTTTTATAAGGCATCTTTGTTTATAGTAATAGGTATATGAATACATATATTCTTTGGTCTACAAGATTTAAGATGTTATTTTTTTATATACTTTTGTGGTTGTATCTTAGCAAG
>M01075:24:000000000-A3VNT:1:1103:21286:26859 1:N:0:36
AGAGTACACAGTTTGGGCTGCATATTTGATTACCAGATGCAATGGAAGGACCAATACCTGTATCTGCATTAATACATGCTGCAACGTTAGTTGTATGTGGAATAATATTAGGTAGTTTCATATTTTGGTGTTTCGAATTTTGATTTAGCTATTTTTATAGTATAATTTGCTGAACAACCGCAATAATAGTATTAATGAGTCTGTGTGTCTTTTATAATTTCAAAACGTTATATAGCATTTAGTACAATCTGTCAAATAAGTTTTTCGTTTTTTTGTTGTATTTGTTTAGATCTTTATGTAGGTTGCTTATTTTTTTGTTATCACATGTTTTATAGGGCATCTTTGTTTATAGTAATAGGTATATGAATACATATATTCTTTGGTCTACAAGATTTAAGATGTTATTTTTTTATATACTTTTGTGGTTGTATCTTAGCAAG
>M01075:24:000000000-A3VNT:1:1103:12493:27631 1:N:0:36
AGAGTACACAGTTTGGGCTACATATTTGATTACCAGATGCAATGGAAGGACCAATACCTGTATCTGCATTAATACATGCTGCAACGTTAGTTGTATGTGGAATAATATTAGGTAGTTTCATATTTTGGTGTTTCGAATTTTGATTTAGCTATTTTTATAGTATAATTTGCTGAACAACCGCAATAATAGTATTAATGAGTCTGTGTGTCTTTTATAATTTCAAAACGTTATATAGCATTTAGTACAATCTGTCAAATAAGTTTTTCGTTTTTTTGTTGTATTTGTTTAGATCTTTATGTAGGTTGCTTATTTTTTTGTTATCACATGTTTTATAAGGCATCTTTGTTTATAGTAATAGGTATATGAATACATATATTCTTTGGTCTACAAGATTTAAGATGTTATTTTTTTATATACTTTTGTGGTTGTATTTTAGCAAG
>M01075:24:000000000-A3VNT:1:1103:18048:27727 1:N:0:36
AGAGTACACAGTTTGGGCTGCATATTTGATTACCAGATGCAATGGAAGGACCAATACCTGTATCTGCATTAATACATGCTGCAACGTTAGTTGTATGTGGAATAATATTAGGTAGTTTCATATTTTGGTGTTTCGAATTTTGATTTAGCTATTTTTATAGTATAATTTGCTGAACAACCGCAATAATAGTATTAATGAGTCTGTGTGTCTTTTATAATTTCAAAACGTTATATAGCATTTAGTACAATCTGTCAAATAAGTTTTTCGTTTTTTTGTTGTATTTGTTTAGATCTTTATGTAGGTTGCTTATTTTTTTGTTATCACATGTTTTATAAGGCATCTTTGTTTATAGTAATAGGTATATGAATACATATATTCTTTGGTCTACAAGATTTAAGATGTTATTTTTTTATATACTTTTGTGGTTGTATTTTAGCAAG
>M01075:24:000000000-A3VNT:1:1104:13492:2207 1:N:0:36
AGAGTACACAGTTTGGGCTGCATATTTGATTACCAGATGCAATGGAAGGACCAATACCTGTATCTGCATTAATACATGCTGCAACGTTAGTTGTATGTGGAATAATATTAGGTAGTTTCATATTTTGGTGTTTCGAATTTTGATTTAGCTATTTTTATAGTATAATTTGCTGAACAACCGCAATAATAGTATTAATGAGTCTGTGTGTCTTTTATAATTTCAAAACGTTATATAGCATTTAGTACAATCTGTCAAATAAGTTTTTCGTTTTTTTGTTGTATTTGTTTAGATCTTTATGTAGGTTGCTTATTTTTTTGTTATCACATGTTTTATAAGGCATCTTTGTTTATAGTAATAGGTATATGAATACATATATTCTTTGGTCTACAAGATTTAAGATGTTATTTTTTTATATACTTTTGTGGTTGTATTTTAGCAAG
>M01075:24:000000000-A3VNT:1:1104:7822:5519 1:N:0:36
AGAGTACACAGTTTGGGCTACATATTTGATTACCAGATGCAATGGAAGGACCAATACCTGTATCTGCATTAATACATGCTGCAACGTTAGTTGTATGTGGAATAATATTAGGTAGTTTCATATTTTGGTGTTTCGAATTTTGATTTAGCTATTTTTATAGTATAAGTTGCTGAACAACCGCAATAATAGTATTAATGAGTCTGTGTGTCTTTTATAATTTCAAAACGTTATATAGCATTTAGTACAATCTGTCAAATAAGTTTTTCGTTTTTTTGTTGTATTTGTTTAGATCTTTATGTAGGTTGCTTATTTTTTTGTTATCACATGTTTTATAAGGCATCTTTGTTTATAGTAATAGGTATATGAATACATATATTCTTTGGTCTACAAGATTTAAGATGTTATTTTTTTATATACTTTTGTGGTTGTATTTTAGCAAG
>M01075:24:000000000-A3VNT:1:1104:22072:6375 1:N:0:36
AGAGTACACAGTTTGGGCTACATATTTGATTACCAGATGCAATGGAAGGACCAATACCTGTATCTGCATTAATACATGCTGCAACGTTAGTTGTATGTGGAATAATATTAGGTAGTTTCATATTTTGGTGTTTCGAATTTTGATTTAGCTATTTTTATAGTATAATTTGCTGAACAACCGCAATAATAGTATTAATGAGTCTGTGTGTCTTTTATAATTTCAAAACGTTATATAGCATTTAGTACAATCTGTCAAATAAGTTTTTCGTTTTTTTGTTGTATTTGTTTAGATCTTTATGTAGGTTGCTTATTTTTTTGTTATCACATGTTTTATAAGGCATCTTTGTTTATAGTAATAGGTATATGAATACATATATTCTTTGGTCTACAAGATTTAAGATGTTATTTTTTTATATACTTTCGTGGTTGTATTTTAGCAAG
>M01075:24:000000000-A3VNT:1:1104:9564:6555 1:N:0:36
AAAGTACACAGTTTGGGCTACATATTTGATTACCAGATGCAATGGAAGGACCAATACCTGTATCTGCATTAATACATGCTGCAACGTTAGTTGTATGTGGAATAATATTAGGTAGTTTCATATTTTGGTGTTTCGAATTTTGATTTAGCTATTTTTATAGTATAATTTGCTGAACAACCGCAATAATAGTATTAATGAGTCTGTGTGTCTTTTATAATTTGCAAAACGTTATATAGCATTTAGTACAATCTGTCAAATAAGTTTTTCGTTTTTTTGTTGTATTTGTTTAGATCTTTATGTAGGTTGCTTATTTTTTTGTTATCACATGTTTTATAAGGCATCTTTGTTTATAGTAATAGGTATATGAATACATATATTCTTTGGTCTACAAGATTTAAGATGTTATTTTTTATATACTTTTGTGGTTGTATTTTAGCAAG
>M01075:24:000000000-A3VNT:1:1104:24507:6562 1:N:0:36
AGAGTACACAGTTTGGGCTACATATTTGATTACCAGATGCAATGGAAGGACCAATACCTGTATCTGCATTAATACATGCTGCAACGTTAGTTGTATGTGGAATAATATTAGGTAGTTTCATATTTTGGTGTTTCGAATTTTGATTTAGCTATTTTTATAGTATAATTTGCTGAACAACCGCAATAATAGTATTAATGAGTCTGTGTGTCTTTTATAATTTCAAAACGTTATATAGCATTTAGTACAATCTGTCAAATAAGTTTTTCGTTTTTTTGTTGTATTTGTTTAGATCTTTATGTAGGTTGCTTATTTTTTTGTTATCACATGTTTTATAAGGCATCTTTGTTTATAGTAATAGGTATATGAATACATATATTCTTTGGTCTACAAGATTTAAGATGTTATTTTTTTATATACTTTTGTGGTTGTATTTTAGCAAG
>M01075:24:000000000-A3VNT:1:1104:8803:6861 1:N:0:36
AAAGTACACAGTTTGGGCTACATATTTGATTACCAGATGCAATGGAAGGACCAATACCTGTATCTGCATTAATACATGCTGCAACGTTAGTTGTATGTGGAATAATATTAGGTAGTTTCATATTTTGGTGTTTCGAATTTTGATTTAGCTATTTTTATAGTATAATTTGCTGAACAACCGCAATAATAGTATTAATGAGTCTGTGTGTCTTTTATAATTTCAAAACGTTATATAGCATTTAGTACAATCTGTCAAATAAGTTTTTCGTTTTTTTGTTGTATTTGTTTAGATCTTTATGTAGGTTGCTTATTTTTTTGTTATCACATGTTTTATAAGGCATCTTTGTTTATAGTAATAGGTATATGAATACATATATTCTTTGGTCTACAAGATTTAAGATGTTATTTTTTTATATACTTTTGTGGTTGTATTTTAGCAAG
>M01075:24:000000000-A3VNT:1:1104:17361:7035 1:N:0:36
AAAGTACACAGTTTGGGCTACATATTTGATTACCAGATGCAATGGAAGGACCAATACCTGTATCTGCATTAATACATGCTGCAACGTTAGTTGTATGTGGAATAATATTAGGTAGTTTCATATTTTGGTGTTTCGAATTTTGATTTAGCTATTTTTATAGTATAATTTGCTGAACAACCGCAATAATAGTATTAATGAGTCTGTGTGTCTTTTATAATTTCAAAACGTTATATAGCATTTAGTACAATCTGTCAAATAAGTTTTTCGTTTTTTTGTTGTATTTGTTTAGATCTTTATGTAGGTTGCTTATTTTTTTGTTATCACATGTTTTATAAGGCATCTTTGTTTATAGTAATAGGTATATGAATACATATATTCTTTGGTCTACAAGATTTAAGATGTTATTTTTTTATATACTTTTGTGGTTGTATTTTAGCAAG
>M01075:24:000000000-A3VNT:1:1104:24289:7151 1:N:0:36
AAAGTACACAGTTTGGGCTACACATTTGATTACCAGATGCAATGGAAGGACCGATACCTGTATCTGCATTAATACATGCTGCGACGTTAGTTGTATGTGGAATAATATTAGGTAGTTTCATATTTTGGTGTTTCGAATTTTGATTTAGCTATTTTTATAGTATAATTTGCTGAACAACCGCAATAATAGTATTAATGAGTCTGTGTGTCTTTTATAATTTGCAAAACGTTATATAGCATTTAGTACAATCTGTCAAATAAGTTTTTCGTTTTTTTGTTGTATTTGTTTAGATCTTTATGTAGGTTGCTTATTTTTTTGTTATCACATGTTTTATAAGGCATCTTTGTTTATAGTAATAGGTATATGAATACATATATTCTTTGGTCTACAAGATTTAAGATGTTATTTTTTATATACTTTTGTGGTTGTATTTTAGCAAG
>M01075:24:000000000-A3VNT:1:1104:24305:7165 1:N:0:36
AAAGTACACAGTTTGGGCTACACATTTGATTACCAGATGCAATGGAAGGACCGATACCTGTATCTGCATTAATACATGCTGCGACGTTAGTTGTATGTGGAATAATATTAGGTAGTTTCATATTTTGGTGTTTCGAATTTTGATTTAGCTATTTTTATAGTATAATTTGCTGAACAACCGCAATAATAGTATTAATGAGTCTGTGTGTCTTTTATAATTTGCAAAACGTTATATAGCATTTAGTACAATCTGTCAAATAAGTTTTTCGTTTTTTTGTTGTATTTGTTTAGATCTTTATGTAGGTTGCTTATTTTTTTGTTATCACATGTTTTATAAGGCATCTTTGTTTATAGTAATAGGTATATGAATACATATATTCTTTGGTCTACAAGATTTAAGATGTTATTTTTTATATACTTTTGTGGTTGTATTTTAGCAAG
>M01075:24:000000000-A3VNT:1:1104:11619:7363 1:N:0:36
AAAGTACACAGTTTGGGCTGCATATTTGATTACCAGATGCAATGGAAGGACCAATACCTGTATCTGCATTAATACATGCTGCAACGTTAGTTGTATGTGGAATAATATTAGGTAGTTTCATATTTTGGTGTTTCGAATTTTGATTTAGCTATTTTTATAGTATAATTTGCTGAACAACCGCAATAATAGTATTAATGAGTCTGTGTGTCTTTTATAATTTCAAAACGTTATATAGCATTTAGTACAATCTGTCAAATAAGTTTTTCGTTTTTTTGTTGTATTTGTTTAGGTCTTTATGTAGGTTGCTTATTTTTTTGTTATCACATGTTTTATAAGGCATCTTTGTTTATAGTAATAGGTATATGAATACATATATTCTTTGGTCTACAAGATTTAAGATGTTATTTTTTTATATACTTTTGTGGTTGTATTTTAGCAAG
>M01075:24:000000000-A3VNT:1:1104:13673:7377 1:N:0:36
AGAGTACACAGTTTGGGCTACATATTTGATTACCAGATGCAATGGAAGGACCAATACCTGTATCTGCATTAATACATGCTGCAGCGTTAGTTGTATGTGGAATAATATTAGGTAGTTTCATATTTTGGTGTTTCGAATTTTGATTTAGCTATTTTTATAGTATAATTTGCTGAACAACCGCAATAATAGTATTAATGAGTCTGTGTGTCTTTTATAATTTCAAAACGTTATATAGCATTTAGTACAATCTGTCAAATAAGTTTTTCGTTTTTTTGTTGTATTTGTTTAGATCTTTATGTAGGTTGCTTATTTTTTTGTTATCACATGTTTTATAAGGCATCTTTGTTTATAGTAATAGGTATATGAATACATATATTCTTTGGTCTACAAGATTTAAGATGTTATTTTTTTATATACTTTTGTGGTTGTATCTTAGCAAG
>M01075:24:000000000-A3VNT:1:1104:14064:7779 1:N:0:36
AAAGTACACAGTTTGGGCTACATATTTGATTACCAGATGCAATGGAAGGACCAATACCTGTATCTGCATTAATACATGCTGCAACGTTAGTTGTATGTGGAATAATATTAGGTAGTTTCATATTTTGGTGTTTCGAATTTTGATTTAGCTATTTTTATAGTATAATTTGCTGAACAACCGCAATAATAGTATTAATGAGTCTGTGTGTCTTTTATAATTTCAAAACGTTATATAGCATTTAGTACAATCTGTCAAATAAGTTTTTCGTTTTTTTGTTGTATTTGTTTAGATCTTTATGTAGGTTGCTTATTTTTTTGTTATCACATGTTTTATAAGGCATCTTTGTTTATAGTAATAGGTATATGAATACATATATTCTTTGGTCTACAAGATTTAAGATGTTATTTTTTTATATACTTTTGTGGTTGTATTTTAGCAAG
>M01075:24:000000000-A3VNT:1:1104:14835:8465 1:N:0:36
AAAGTACACAGTTTGGGCTACACATTTGATTACCAGATGCAATGGAAGGACCAATACCTGTATCTGCATTAATACATGCTGCAACGTTAGTTGTATGTGGAATAATATTAGGTAGTTTCATATTTTGGTGTTTCGAATTTTGATTTAGCTATTTTTATAGTATAATTTGCTGAACAACCGCAATAATAGTATTAATGAGTCTGTGTGTCTTTTATAATTTCAAAACGTTATATAGCATTTAGTACAATCTGTCAAATAAGTTTTTCGTTTTTTTGTTGTATTTGTTTAGATCTTTATGTAGGTTGCTTATTTTTTTGTTATCACATGTTTTATAAGGCATCTTTGTTTATAGTAATAGGTATATGAATACATATATTCTTTGGTCTACAAGATTTAAGATGTTATTTTTTTATATACTTTTGTGGTTGTATTTTAGCAAG
>M01075:24:000000000-A3VNT:1:1104:9915:8965 1:N:0:36
AGAGTACACAGTTTGGGCTACATATTTGATTACCAGATGCAATGGAAGGACCAATACCTGTATCTGCATTAATACATGCTGCAACGTTAGTTGTATGTGGAATAATATTAGGTAGTTTCATATTTTGGTGTTTCGAATTTTGATTTAGCTATTTTTATAGTATAATTTGCTGAACAACCGCAATAATAGTATTAATGAGTCTGTGTGTCTTTTATAATTTCAAAACGTTATATAGCATTTAGTACAATCTGTCAAATAAGTTTTTCGTTTTTTTGTTGTATTTGTTTAGATCTTTATGTAGGTTGCTTATTTTTTTGTTATCACATGTTTTATAAGGCATCTTTGTTTATAGTAATAGGTATATGAATACATATATTCTTTGGTCTACAAGATTTAAGATGTTATTTTTTTATATACTTTTGTGGTTGTATTTTAGCAAG
>M01075:24:000000000-A3VNT:1:1104:11327:9130 1:N:0:36
AAAGTACACAGTTTGGGCTGCATATTTGATTACCAGATGCAATGGAAGGACCAATACCTGTATCTGCATTAATACATGCTGCAACGTTAGTTGTATGTGGAATAATATTAGGTAGTTTCATATTTTGGTGTTTCGAATTTTGATTTAGCTATTTTTATAGTATAATTTGCTGAACAACCGCAATAATAGTATTAATGAGTCTGTGTGTCTTTTATAATTTCAAAACGTTATATAGCATTTAGTACAATCTGTCAAATAAGTTTTTCGTTTTTTTGTTGTATTTGTTTAGATCTTTATGTAGGTTGCTTATTTTTTTGTTATCACATGTTTTATAAGGCATCTTTGTTTATAGTAATAGGTATATGAATACATATATTCTTTGGTCTACAAGATTTAAGATGTTATTTTTTTATATACTTTTGTGGTTGTATTTTAGCAAG
>M01075:24:000000000-A3VNT:1:1104:22864:9136 1:N:0:36
AGAGTACACAGTTTGGGTTACACATTTGATTACCAGATGCAATGGAAGGACCAATACCTGTATCTGCATTAATACATGCTGCAACGTTAGTTGTATGTGGAATAATATTAGGTAGTTTCATATTTTGGTGTTTCGAATTTTGATTTAGCTATTTTTATAGTATAATTTGCTGAACAACCGCAATAATAGTATTAATGAGTCTGTGTGTCTTTTATAATTTCAAAACGTTATATAGCATTTAGTACAATCTGTCAAATAAGTTTTTCGTTTTTTTGTTGTATTTGTTTAGATCTTTATGTAGGTTGCTTATTTTTTTGTTATCACATGTTTTATAAGGCATCTTTGTTTATAGTAATAGGTATATGAATACATATATTCTTTGGTCTACAAGATTTAAGATGTTATTTTTTTATATACTTTTGTGGTTGTATTTTAGCAAG
>M01075:24:000000000-A3VNT:1:1104:6554:9339 1:N:0:36
AAAGTACACAGTTTGGGCTACATATTTGATTACCAGATGCAATGGAAGGACCAATACCTGTATCTGCATTAATACATGCTGCAACGTTAGTTGTATGTGGAATAATATTAGGTAGTTTCATATTTTGGTGTTTCGAATTTTGATTTAGCTATTTTTATAGTATAATTTGCTGAACAACCGCAATAATAGTATTAATGAGTCTGTGTGTCTTTTATAATTTCAAAACGTTATATAGCATTTAGTACAATCTGTCAAATAAGTTTTTCGTTTTTTTGTTGTATTTGTTTAGATCTTTATGTAGGTTGCTTATTTTTTTGTTATCACATGTTTTATAAGGCATCTTTGTTTATAGTAATAGGTATATGAATACATATATTCTTTGGTCTACAAGATTTAAGATGTTATTTTTTTATATACTTTTGTGGTTGTATTTTAGCAAG
>M01075:24:000000000-A3VNT:1:1104:3677:9516 1:N:0:36
AAAGTACACAGTTTGGGCTACACATTTGATTACCAGATGCAATGGAAGGACCAATACCTGTATCTGCATTAATACATGCTGCAACGTTAGTTGTATGTGGAATAATATTAGGTAGTTTCATATTTTGGTGTTTCGAATTTTGATTTAGCTATTTTTATAGTATAATTTGCTGAACAACCGCAATAATAGTCTTAATGAGTCTGTGTGTCTTTTATAATTTCAAAACGTTATATAGCATCTAGTACAATCTGTCAAATAAGTTTTTCGTTTTTTTGTTGTATTTGTTTAGATCTTTATGTAGGTTGCTTATTTTTTTGTTATCACATGTTTTATAAGGCATCTTTGTTTATAGTAATAGGTATATGAATACATATATTCTTTGGTCTACAAGATTTAAGATGTTATTTTTTTATATACTTTTGTGGTTGTATCTTAGCAAG
>M01075:24:000000000-A3VNT:1:1104:12141:9522 1:N:0:36
AAAGTACACAGTTTGGGCTACACATTTGATTACCAGATGCAATGGAAGGACCAATACCTGTATCTGCATTAATACATGCTGCAACGTTAGTTGTATGTGGAATAATATTAGGTAGTTTCATATTTTGGTGTTTCGAATTTTGATTTAGCTATTTTTATAGTATAATTTGCTGAACAACCGCAATAATAGTATTAATGAGTCTGTGTGTCTTTTATAATTTCAAAACGTTATATAGCATTTAGTACAATCTGTCAAATAAGTTTTTCGTTTTTTTGTTGTATTTGTTTAGATCTTTATATAGGTTGCTTATTTTTTTGTTATCACACGTTTTATAAGGCATCTTTGTTTATAGTAATAGGTATATGAATACATATATTCTTTGGTCTACAAGATTTAAGATGTTATTTTTTTATATACTTTTGTGGTTGTATCTTAGCAAG
>M01075:24:000000000-A3VNT:1:1104:12299:9709 1:N:0:36
AAAGTACACAGTTTGGGCTGCATATTTGATTACCAGATGCAATGGAAGGACCAATACCTGTATCTGCATTAATACATGCTGCAACGTTAGTTGTATGTGGAATAATATTAGGTAGTTTCATATTTTGGTGTTTCGAATTTTGATTTAGCTATTTTTATAGTATAATTTGCTGAACAACCGCAATAATAGTATTAATGAGTCTGTGTGTCTTTTATAATTTCAAAACGTTATATAGCATTTAGTACAATCTGTCAAATAAGTTTTTCGTTTTTTTGTTGTATTTGTTTAGATCTTTATGTAGGTTGCTTATTTTTTTGTTATCACATGTTTTATAAGGCATCTTTGTTTATAGTAATAGGTATATGAATACATATATTCTTTGGTCTACAAGATTTAAGATGTTATTTTTTTATATACTTTTGTGGTTGTATTTTAGCAAG
>M01075:24:000000000-A3VNT:1:1104:12315:9718 1:N:0:36
AAAGTACACAGTTTGGGCTGCATATTTGATTACCAGATGCAATGGAAGGACCAATACCTGTATCTGCATTAATACATGCTGCAACGTTAGTTGTATGTGGAATAATATTAGGTAGTTTCATATTTTGGTGTTTCGAATTTTGATTTAGCTATTTTTATAGTATAATTTGCTGAACAACCGCAATAATAGTATTAATGAGTCTGTGTGTCTTTTATAATTTCAAAACGTTATATAGCATTTAGTACAATCTGTCAAATAAGTTTTTCGTTTTTTTGTTGTATTTGTTTAGATCTTTATGTAGGTTGCTTATTTTTTTGTTATCACATGTTTTATAAGGCATCTTTGTTTATAGTAATAGGTATATGAATACATATATTCTTTGGTCTACAAGATTTAAGATGTTATTTTTTTATATACTTTTGTGGTTGTATTTTAGCAAG
>M01075:24:000000000-A3VNT:1:1104:3588:10207 1:N:0:36
AAAGTACACAGTTTGGGCTACACATTTGATTACCAGATGCAATGGAAGGACCAATACCTGTATCTGCATTAATACATGCTGCAACGTTAGTTGTATGTGGAATAATATTAGGTAGTTTCATATTTTGGTGTTTCGAATTTTGATTTAGCTATTTTTATAGTATAATTTGCTGAACAACCGCAATAATAGTCTTAATGAGTCTGTGTGTCTTTTATAATTTCAAAACGTTATATAGCATTTAGTACAATCTGTCAAATAAGTTTTTCGTTTTTTTGTTGTATTTGTTTAGATCTTTATGTAGGTTGCTTATTTTTTTGTTATCACATGTTTTATAAGGCATCTTTGTTTATAGTAATAGGTATATGAATACATATATTCTTTGGTCTACAAGATTTAAGATGTTATTTTTTTATAGACTTTTGTGGTTGTATTGTAGCAAG
>M01075:24:000000000-A3VNT:1:1104:26887:10289 1:N:0:36
AAAGTACACAGTTTGGGCTACACATTTGATTACCAGATGCAATGGAAGGACCAATACCTGTATCTGCATTAATACATGCTGCAACGTTAGTTGTATGTGGAATAATATTAGGTAGTTTCATATTTTGGTGTTTCGAATTTTGATTTAGCTATTTTTATAGTATAATTTGCTGAACAACCGCAATAATAGTATTAATGAGTCTGTGTGTCTTTTATAATTTCAAAACGTTATATAGCATTTAGTACAATCTGTCAAATAAGTTTTTCGTTTTTTTGTTGTATTTGTTTAGATCTTTATGTAGGTTGCTTATTTTTTTGTTATCACATGTTTTATAAGGCATCTTTGTTTATAGTAATAGGTATATGAATACATATATTCTTTGGTCTACAAGATTTAAGATGTTATTTTTTTATATACTTTTGTGGTTGTATTTTAGCAAG
>M01075:24:000000000-A3VNT:1:1104:25314:10441 1:N:0:36
AAAGTACACAGTTTGGGCTACATATTTGATTACCAGATGCAATGGAAGGACCAATACCTGTATCTGCATTAATACATGCTGCAACGTTAGTTGTATGTGGAATAATATTAGGTAGTTTCTTATTTTGGTGTTTCGAATTTTGATTTAGCTATTTTTATAGTATAATTTGCTGAACAACCGCAATAATAGTATTAATGAGTCTGTGTGTCTTTTATAATTTCAAAACGTTATATAGCATTTAGTACAATCTGTCAAATAAGTTTTTCGTTTTTTTGTTGTATTTGTTTAGATCTTTATGTAGGTTGCTTATTTTTTTGTTATCACATGTTTTATAAGGCATCTTTGTTTATAGTAATAGGTATATGAATACATATATTCTTTGGTCTACAAGATTTAAGATGTTATTTTTTTATATACTTTTGTGGTTGTATTTTAGCAAG
>M01075:24:000000000-A3VNT:1:1104:10825:10798 1:N:0:36
AGAGTACACAGTTTGGGCTACATATTTGATTACCAGATGCAATGGAAGGACCAATACCTGTATCTGCATTAATACATGCTGCAACGTTAGTTGTATGTGGAATAATATTAGGTAGTTTCATATTTTGGTGTTTCGAATTTTGATTTAGCTATTTTTATAGTATAATTTGCTGAACAACCGCAATAATAGTATTAATGAGTCTGTGTGTCTTTTATAATTTCAAAACGTTATATAGCATTTAGTACAATCTGTCAAATAAGTTTTTCGTTTTTTTGTTGTATTTGTTTAGATCTTTATGTAGGTTGCTTATTTTTTTGTTATCACATGTTTTATAAGGCATCCTTGTTTATAGTAATAGGTATATGAATACATATATTCTTTGGTCTACAAGATTTAAGATGTTATTTTTTTATATACTTTTGTGGTTGTATTTTAGCAAG
>M01075:24:000000000-A3VNT:1:1104:12035:10869 1:N:0:36
AGAGTACACAGTTTGGGCTACATATTTGATTACCAGATGCAATGGAAGGACCAATACCTGTATCTGCATTAATACATGCTGCAACGTTAGTTGTATGTGGAATAATATTAGGTAGTTTCATATTTTGGTGTTTCGAATTTTGATTTAGCTATTTTTATAGTATAATTTGCTGAACAACCGCAATAATAGTATTAATGAGTCTGTGTGTCTTTTATAATTTCAAAACGTTATATAGCATTTAGTACAATCTGTCAAATAAGTTTTTCGTTTTTTTGTTGTATTTGTTTAGATCTTTATGTAGGTTGCTTATTTTTTTGTTATCACATGTTTTATAAGGCATCTTTGTTTATAGTAATAGGTATATGAATACATATATTCTTTGGTCTACAAGATTTAAGATGTTATTTTTTTATATACTTTTGTGGTTGTATTTTAGCAAG
>M01075:24:000000000-A3VNT:1:1104:12052:10886 1:N:0:36
AGAGTACACAGTTTGGGCTACATATTTGATTACCAGATGCAATGGAAGGACCAATACCTGTATCTGCATTAATACATGCTGCAACGTTAGTTGTATGTGGAATAATATTAGGTAGTTTCATATTTTGGTGTTTCGAATTTTGATTTAGCTATTTTTATAGTATAATTTGCTGAACAACCGCAATAATAGTATTAATGAGTCTGTGTGTCTTTTATAATTTCAAAACGTTATATAGCATTTAGTACAATCTGTCAAATAAGTTTTTCGTTTTTTTGTTGTATTTGTTTAGATCTTTATGTAGGTTGCTTATTTTTTTGTTATCACATGTTTTATAAGGCATCTTTGTTTATAGTAATAGGTATATGAATACATATATTCTTTGGTCTACAAGATTTAAGATGTTATTTTTTTATATACTTTTGTGGTTGTATTTTAGCAAG
>M01075:24:000000000-A3VNT:1:1104:23910:11054 1:N:0:36
AAAGTACACAGTTTGGGCTACATATTTGATTACCAGATGCAATGGAAGGACCAATACCTGTATCTGCATTAATACATGCTGCAACGTTAGTTGTATGTGGAATAATATTAGGTAGTTTCATATTTTGGTGTTTCGAATTTTGATTTAGCTATTTTTATAGTATAATTTGCTGAACAACCGCAATAATAGTATTAATGAGTCTGTGTGTCTTTTATAATTTCAAAACGTTATATAGCATTTAGTACAATCTGTCAAATAAGTTTTTCGTTTTTTTGTTGTATTTGTTTAGATCTTTATGTAGGTTGCTTATTTTTTTGTTATCACATGTTTTATAAGGCATCTTTGTTTATAGTAATAGGTATATGAATACATATATTCTTTGGTCTACAAGATTTAAGATGTTATTTTTTTATATACTTTTGTGGTTGTATTTTAGCAAG
>M01075:24:000000000-A3VNT:1:1104:20152:11118 1:N:0:36
AGAGTACACAGTTTGGGCTACATATTTGATTACCAGATGCAATGGAAGGACCAATACCTGTATCTGCATTAATACATGCTGCAACGTTAGTTGTATGTGGAATAATATTAGGTAGTTTCATATTTTGGTGTTTCGAATTTTGATTTAGCTATTTTTATAGTATAATTTGCTGAACAACCGCAATAATAGTATTAATGAGTCTGTGTGTCTTTTATAATTTGCAAAACGTTATATAGCATTTAGTACAATCTGTCAAATAAGTTTTTCGTTTTTTGTTGTATTTGTTTAGATCTTTATGTAGGTTGCTTATTTTTTTGTTATCACATGTTTTATAAGGCATCTTTGTTTATAGTAATAGGTATATGAATACATATATTCTTTGGTCTACAAGATTTAAGATGTTATTTTTTTATATACTTTTGTGGTTGTATTTTAGCAAG
>M01075:24:000000000-A3VNT:1:1104:20126:11140 1:N:0:36
AGAGTACACAGTTTGGGCTACATATTTGATTACCAGATGCAATGGAAGGACCAATACCTGTATCTGCATTAATACATGCTGCAACGTTAGTTGTATGTGGAATAATATTAGGTAGTTTCATATTTTGGTGTTTCGAATTTTGATTTAGCTATTTTTATAGTATAATTTGCTGAACAACCGCAATAATAGTATTAATGAGTCTGTGTGTCTTTTATAATTTCAAAACGTTATATAGCATTTAGTACAATCTGTCAAATAAGTTTTTCGTTTTTTTGTTGTATTTGTTTAGATCTTTATGTAGGTTGCTTATTTTTTTGTTATCACATGTTTTATAAGGCATCTTTGTTTATAGTAATAGGTATATGAATACATATATTCTTTGGTCTACAAGATTTAAGATGTTATTTTTTTATATACTTTTGTGGTTGTATTTTAGCAAG
>M01075:24:000000000-A3VNT:1:1104:20144:11141 1:N:0:36
AGAGTACACAGTTTGGGCTACATATTTGATTACCAGATGCAATGGAAGGACCAATACCTGTATCTGCATTAATACATGCTGCAACGTTAGTTGTATGTGGAATAATATTAGGTAGTTTCATATTTTGGTGTTTCGAATTTTGATTTAGCTATTTTTATAGTATAATTTGCTGAACAACCGCAATAATAGTATTAATGAGTCTGTGTGTCTTTTATAATTTCAAAACGTTATATAGCATTTAGTACAATCTGTCAAATAAGTTTTTCGTTTTTTTGTTGTATTTGTTTAGATCTTTATGTAGGTTGCTTATTTTTTTGTTATCACATGTTTTATAAGGCATCTTTGTTTATAGTAATAGGTATATGAATACATATATTCTTTGGTCTACAAGATTTAAGATGTTATTTTTTTATATACTTTTGTGGTTGTATTTTAGCAAG
>M01075:24:000000000-A3VNT:1:1104:16401:11285 1:N:0:36
AAAGTACACGGTTTGGGTTGCATATTTGATTACCAGATGCAATGGAAGGACCAATACCTGTATCTGCATTAATACATGCTGCAACGTTAGTTGTATGTGGAATAATATTAGGTAGTTTCATATTTTGGTGTTTCGAATTTTGATTTAGCTATTTTTATAGTATAATTTGCTGAACAACCGCAATAATAGTATTAATGAGTCTGTGTGTCTTTTATAATTTCAAAACGTTATATAGCATTTAGTACAATCTGTCAAATAAGTTTTTCGTTTTTTTGTTGTATTTGTTTAGATCTTTATGTAGGTTGCTTATTTTTTTGTTATCACATGTTTTATAAGGCATCTTTGTTTATAGTAATAGGTATATGAATACATATATTCTTTGGTCTACAAGATTTAAGATGTTATTTTTTTATATACTTTTGTGGTTGTATTTTAGCAAG
>M01075:24:000000000-A3VNT:1:1104:17121:11404 1:N:0:36
AGAGTACACAGTTTGGGCTGCATATTTGATTACCAGATGCAATGGAAGGACCAATACCTGTATCTGCATTAATACATGCTGCAACGTTAGTTGTATGTGGAATAATATTAGGTAGTTTCATATTTTGGTGTTTCGAATTTTGATTTAGCTATTTTTATAGTATAATTTGCTGAACAACCGCAATAATAGTATTAATGAGTCTGTGTGTCTTTTATAATTTCAAAACGTTATATAGCATTTAGTACAATCTGTCAAATAAGTTTTTCGTTTTTTTGTTGTATTTGTTTAGATCTTTATGTAGGTTGCTTATTTTTTTGTTATCACATGTTTTATAAGGCATCTTTGTTTATAGTAATAGGTATATGAATACATATATTCTTTGGTCTACAAGATTTAAGATGTTATTTTTTTATATACTTTTGTGGTTGTATTTTAGCAAG
>M01075:24:000000000-A3VNT:1:1104:19381:11429 1:N:0:36
AAAGTACACAGTTTGGGCTACATATTTGATTACCAGATGCAATGGAAGGACCAATACCTGTATCTGCATTAATACATGCTGCAACGTTAGTTGTATGTGGAATAATATTAGGTAGTTTCATATTTTGGTGTTTCGAATTTTGATTTAGCTATTTTTATAGTATAATTTGCTGAACAACCGCAATAATAGTATTAATGAGTCTGTGTGTCTTTTATAATTTCAAAACGTTATATAGCATTTAGTACAATCTGTCAAATAAGTTTTTCGTTTTTTTGCTGTATTTGTTTAGATCTTTATGTAGGTTGCTTATTTTTTTGTTATCACATGTTTTATAAGGCATCTTTGTTTATAGTAATAGGTATATGAATACATATATTCTTTGGTCTACAAGATTTAAGATGTTATTTTTTTATATACTTTTGTGGTTGTATTTTAGCAAG
>M01075:24:000000000-A3VNT:1:1104:15520:11430 1:N:0:36
AAAGTACACAGTTTGGGCTGCATATTTGATTACCAGATGCAATGGAAGGACCAATACCTGTATCTGCATTAATACATGCTGCAACGTTAGTTGTATGTGGAATAATATTAGGTAGTTTCATATTTTGGTGTCTCGAATTTTGATTTAGCTATTTTTATAGTATAATTTGCTGAACAACCGCAATAATAGTATTAATGAGTCTGCGTGTCTTTTATAATTTCAAAACGTTATATAGCATTTAGTACAATCTGTCAGATAAGTTTTTCGTTTTTTTGTTGTATTTGTTTAGATCTTTATGTAGGTTGCTTATTTTTTTGTTATCACATGTTTTATAAGGCATCTTTGTTTATAGTAATAGGTATATGAATACATATATTCTTTGGTCTACAAGATTTAAGATGTTATTTTTTTATATACTTTTGTGGTTGTATTTTAGCAAG
>M01075:24:000000000-A3VNT:1:1104:11303:11556 1:N:0:36
AAAGTACACAGTTTGGGCTGCATATTTGATTACCAGATGCAATGGAAGGACCAATACCTGTATCTGCATTAATACATGCTGCAACGTTAGTTGTATGTGGAATAATATTAGGTAGTTTCATATTTTGGTGTTTCGAATTTTGATTTAGCTATTTTTATAGTATAATTTGCTGAACAACCGCAATAATAGTATTAATGAGTCTGTGTGTCTTTTATAATTTCAAAACGTTATATAGCATTTAGTACAATCTGTCAAATAAGTTTTTCGTTTTTTTGTTGTATTTGTTTAGATCTTTATGTAGGTTGCTTATTTTTTTGTTATCACATGTTTTATAAGGCATCTTTGTTTATAGTAATAGGTATATGAATACATATATTCTTTGGTCTACAAGATTTAAGATGTTATTTTTTTATATACTTTTGTGGTTGTATTTTAGCAAG
>M01075:24:000000000-A3VNT:1:1104:11301:11574 1:N:0:36
AAAGTACACAGTTTGGGCTGCATATTTGATTACCAGATGCAATGGAAGGACCAATACCTGTATCTGCATTAATACATGCTGCAACGTTAGTTGTATGTGGAATAATATTAGGTAGTTTCATATTTTGGTGTTTCGAATTTTGATTTAGCTATTTTTATAGTATAATTTGCTGAACAACCGCAATAATAGTATTAATGAGTCTGTGTGTCTTTTATAATTTCAAAACGTTATATAGCATTTAGTACAATCTGTCAAATAAGTTTTTCGTTTTTTTGTTGTATTTGTTTAGATCTTTATGTAGGTTGCTTATTTTTTTGTTATCACATGTTTTATAAGGCATCTTTGTTTATAGTAATAGGTATATGAATACATATATTCTTTGGTCTACAAGATTTAAGATGTTATTTTTTTATATACTTTTGTGGTTGTATTTTAGCAAG
>M01075:24:000000000-A3VNT:1:1104:5853:12251 1:N:0:36
AAAGTACACAGTTTGGGCTGCATATTTGATTACCAGATGCAATGGAAGGACCAATACCTGTATCTGCATTAATACATGCTGCAACGTTAGTTGTATGTGGAATAATATTAGGTAGTTTCATATTTTGGTGTTTCGAATTTTGATTTAGCTATTTTTATAGTATAATTTGCTGAACAACCGCAATAATAGTATTAATGAGTCTGTGTGTCTTTTATAATTTCAAAACGTCATATAGCATTTAGTACAATCTGTCAAATAAGTTTTTCGTTTTTTTGTTGTATTTGTTTAGATCTTTATGTAGGTTGCTTATTTTTTTGTTATCACATGTTTTATAAGGCATCTTTGTTTATAGTAATAGGTATATGAATACATATATTCTTTGGTCTACAAGATTTAAGATGTTATTTTTTTATATACTTTTGTGGTTGTATTTTAGCAAG
>M01075:24:000000000-A3VNT:1:1104:11731:12330 1:N:0:36
AGAGTACACAGTTTGGGCTCCATATTTGATTACCAGATGCAATGGAAGGACCAATACCTGTATCTGCATTAGTACATGCTGCAACGTTAGTTGTATGTGGAATAATATTAGGTAGTTTCATATTTTGGTGTTTCGAATTTTGATTTAGCTATTTTTATAGTATAATTTGCTGAACAACCGCAATAATAGTATTAATGAGTCTGTGTGTCTTTTATAATTTCAAAACGTTATATAGCATTTAGTACAATCTGTCAAATAAGTTTTTCGTTTTTTTGTTGTATTTGTTTAGATCTTTATGTAGGTTGCTTATTTTTTTGTTATCACATGTTTTATAAGGCATCTTTGTTTATAGTAATAGGTATATGAATACATATATTCTTTGGTCTACAAGATTTAAGATGTTATTTTTTTATATACTTTTGTGGTTGTATTTTAGCAAG
>M01075:24:000000000-A3VNT:1:1104:18689:12337 1:N:0:36
AGAGTACACAGTTTGGGCTACATATTTGATCACCAGATGCAATGGAAGGACCAATACCTGTATCTGCATTAATACATGCTGCAACGTTAGTTGTATGTGGAATAATATTAGGTAGTTTCATATTTTGGTGTTTCGAATTTTGATTTAGCTATTTTTATAGTATAATTTGCTGAACAACCGCAATAATAGTATTAATGAGTCTGTGTGTCTTTTACAATTTCAAAACGTTATATAGCATTTAGTACAATCTGTCAAATAAGTTTTTCGTTTTTTTGTTGTATTTGTTTAGATCTTTATGTAGGTTGCTTATTTTTTTGTTATCACATGTTTTATAAGGCATCTTTGTTTATAGTAATAGGTATATGAATACATATATTCTTTGGTCTACAAGATTTAAGATGTTATTTTTTTATATACTTTTGTGGTTGTATTTTAGCAAG
>M01075:24:000000000-A3VNT:1:1104:14129:12462 1:N:0:36
AAAGTACACAGTTTGGGCTGCATATTTGATTACCAGACGCAATGGAAGGACCAATACCTGTATCTGCATTAATACATGCTGCAACGTTAGTTGTATGTGGAATAATATTAGGTAGTTTCATATTTTGGTGTTTCGAATTTTGATTTAGCTATTTTTATAGTATAATTTGCTGAACAACCGCAATAATAGTATTAATGAGTCTGTGTGTCTTTTATAATTTCAAAACGTTATATAGCATTTAGTACAATCTGTCAAATAAGTTTTTCGTTTTTTTGTTGTATTTGTTTAGATCTTTATGTAGGTTGCTTATTTTTTTGTTATCACATGTTTTATAAGGCATCTTTGTTTATAGTAATAGGTATATGAATACATATATTCTTTGGTCTACAAGATTTAAGATGTTATTTTTTTATATACTTTTGTGGTTGTATTTTAGCAAG
>M01075:24:000000000-A3VNT:1:1104:18055:13174 1:N:0:36
AGAGTACACAGTTTGGGCTGCATATTTGATTACCAGATGCAATGGAAGGACCAATACCTGTATCTGCATTAATACATGCTGCAACGTTAGTTGTATGTGGAATAATATTAGGTAGTTTCATATTTTGGTGTTTCGAATTTTGATTTAGCTATTTTTATAGTATAATTTGCTGAACGACCGCAATAATAGTATTAATGAGTCTGTGTGTCTTTTATAATTTCAAAACGTTATATAGCATTTAGTACAATCTGTCAAATAAGTTTTTCGTTTTTTTGTTGTATTTGTTTAGATCTTTATGTAGGTTGCTTATTTTTTTGTTATCACATGTTTTATAAGGCATCTTTGTTTATAGTAATAGGTATATGAATACATATATTCTTTGGTCTACAAGATTTAAGATGTTATTTTTTTATATACTTTTGTGGTTGTATTTTAGCAAG
>M01075:24:000000000-A3VNT:1:1104:5753:13494 1:N:0:36
AAAGTACACAGTTTGGGCTACATATTTGATTACCAGATGCAATGGAAGGACCAATACCTGTATCTGCATTAATACATGCTGCAACGTTAGTTGTATGTGGAATAATATTAGGTAGTTTCATATTTTGGTGTTTCGAATTTTGATTTAGCTATTTTTATAGTATAATTTGCTGAACAACCGCAATAATAGTATTAATGAGTCTGTGTGTCTTTTATAATTTCAAAACGTTATATAGCATTTAGTACAATCTGTCAAATAAGTTTTTCGTTTTTTTGTTGTATTTGTTTAGATCTTTATGTAGGTTGCTTATTTTTTTGTTATCACATGTTTTATAAGGCATCTTTGTTTATAGTAATAGGTATATGAATACATATATTCTTTGGTCTACAAGATTTAAGATGTTATTTTTTTATATACTTTTGTGGTTGTATTTTAGCAAG
>M01075:24:000000000-A3VNT:1:1104:5738:13504 1:N:0:36
AAAGTACACAGTTTGGGCTACATATTTGATTACCAGATGCAATGGAAGGACCAATACCTGTATCTGCATTAATACATGCTGCAACGTTAGTTGTATGTGGAATAATATTAGGTAGTTTCATATTTTGGTGTTTCGAATTTTGATTTAGCTATTTTTATAGTATAATTTGCTGAACAACCGCAATAATAGTATTAATGAGTCTGTGTGTCTTTTATAATTTCAAAACGTTATATAGCATTTAGTACAATCTGTCAAATAAGTTTTTCGTTTTTTTGTTGTATTTGTTTAGATCTTTATGTAGGTTGCTTATTTTTTTGTTATCACATGTTTTATAAGGCATCTTTGTTTATAGTAATAGGTATATGAATACATATATTCTTTGGTCTACAAGATTTAAGATGTTATTTTTTTATATACTTTTGTGGTTGTATTTTAGCAAG
>M01075:24:000000000-A3VNT:1:1104:25505:13776 1:N:0:36
AGAGTACACAGTTTGGGCTACACATTTGATTACCAGATGCAATGGAAGGACCAATACCTGTATCTGCATTAATACATGCTGCAACGTTAGTTGTATGTGGAATAATATTAGGTAGTTTCATATTTTGGTGTTTCGAATTTTGATTTAGCTATTTTTATAGTATAATTTGCTGAACAACCGCAATAATAGTATTAATGAGTCTGTGTGTCTTTTATAATTTCAAAACGTTATATAGCATTTAGTACAATCTGTCAAATAAGTTTTTCGTTTTTTTGTTGTATTTGTTTAGATCTTTATGTAGGTTGCTTATTTTTTTGTTATCACATGTTTTATAAGGCATCTTTGTTTATAGTAATAGGTATATGAATACATATATTCTTTGGTCTACAAGATTTAAGATGTTATTTTTTTATATACTTTTGTGGTTGTATTTTAGCAAG
>M01075:24:000000000-A3VNT:1:1104:21826:13990 1:N:0:36
AGAGTACACAGTTTGGGCTGCATATTTGATTACCAGATGCAATGGAAGGACCAATACCTGTATCTGCATTAATACATGCTGCAACGTTAGTTGTATGTGGAATAATATTAGGTAGTTTCATATTTTGGTGTTTCGAATTTTGATTTAGCTATTTTTATAGTATAATTTGCTGAACAACCGCAATAATAGTATTAATGAGTCTGTGTGTCTTTTATAATTTCAAAACGTTATATAGCATTTAGTACAATCTGTCAAATAAGTTTTTCGTTTTTTTGTTGTATTTGTTTAGATCTTTATGTAGGTTGCTTATTTTTTTGTTATCACATGTTTTATAAGGCATCTTTGTTTATAGTAATAGGTATATGAATACATATATTCTTTGGTCTACAAGATTTAAGATGTTATTTTTTTATATACTTTTGTGGTTGTATTTTAGCAAG
>M01075:24:000000000-A3VNT:1:1104:3443:14198 1:N:0:36
AAAGTACACAGTTTGGGCTGCATATTTGATTACCAGATGCAATGGAAGGACCAATACCTGTATCTGCATTAATACATGCTGCAACGTTAGTTGTATGTGGAATAATATTAGGTAGTTTCATATTTTGGTGTTTCGAATTTTGATTTAGCTATTTTTATAGTATAATTTGCTGAACAACCGCAATAATAGTATTAATGAGTCTGTGTGTCTTTTATAATTTCAAAACGTTATATGGCATTTAGTACAATCTGTCAAATAAGTTTTTCGTTTTTTTGTTGTATTTGTTTAGATCTTTATGTAGGTTGCTTATTTTTTTGTTATCACATGTTTTATAAGGCATCTTTGTTTATAGTAATAGGTATATGAATACATATATTCTTTGGTCTACAAGATTTAAGATGTTATTTTTTTATATACTTTTGTGGTTGTATTTTAGCAAG
>M01075:24:000000000-A3VNT:1:1104:9208:14811 1:N:0:36
AAAGTACACAGTTTGGGCTACATATTTGATTACCAGATGCAATGGAAGGACCAATACCTGTATCTGCATTAATACATGCTGCAACGTTAGTTGTATGTGGAATAATATTAGGTAGTTTCATATTTTGGTGTTTCGAATTTTGATTTAGCTATTTTTATAGTATAATTTGCTGAACAACCGCAATAATAGTATTAATGAGTCTGTGTGTCTTTTATAATTTCAAAACGTTATATAGCATTTAGTACAATCTGTCAAATAAGTTTTTCGTTTTTTTGTTGTATTTGTTTAGATCTTTATGTAGGTTGCTTATTTTTTTGTTATCACATGTTTTATAAGGCATCTTTGTTTATAGTAATAGGTATATGAATACATATATTCTTTGGTCTACAAGATTTAAGATGTTATTTTTTTATATACTTTTGTGGTTGTATCTTGGCAAG
>M01075:24:000000000-A3VNT:1:1104:25237:15548 1:N:0:36
AGAGTACACAGTTTGGGTTACACATTTGATTACCAGATGCAATGGAAGGACCAATACCTGTATCTGCATTAATACATGCTGCAACGTTAGTTGTATGTGGAATAATATTAGGTAGTTTCATATTTTGGTGTTTCGAATTTTGATTTAGCTATTTTTATAGTATAATTTGCTGAACAACCGCAATAATAGTATTAATGAGTCTGTGTGTCTTTTATAATTTGCAAAACGTTATATAGCATTTAGTACAATCTGTCAAATAAGTTTTTCGTTTTTTTGTTGTATTTGTTTAGATCTTTATGTAGGTTGCTTATTTTTTGTTATCACATGTTTTATAAGGCATCTTTGTTTATAGTAATAGGTATATGAATACATATATTCTTTGGTCTACAAGATTTAAGATGTTATTTTTTTATATACTTTTGTGGTTGTATTTTAGCAAG
>M01075:24:000000000-A3VNT:1:1104:21386:15605 1:N:0:36
AGAGTACACAGTTTGGGCTGCATATTTGATTACCAGATGCAATGGAAGGACCAATACCTGTATCTGCATTAATACATGCTGCAACGTTAGTTGTATGTGGAATAATATTAGGTAGTTTCATATTTTGGTGTTTCGAATTTTGATTTAGCTATTTTTATAGTATAATTTGCTGAACAACCGCAATAATAGTATTAATGAGTCTGTGTGTCTTTTATAATTTCAAAACGTTATATAGCATTTAGTACAATCTGTCAAATAAGTTTTTCGTTTTTTTGTTGTATTTGTTTAGATCTTTATGTAGGTTGCTTATTTTTTTGTTATCACATGTTTTATAAGGCATCTTTGTTTATAGTAATAGGTATATGAATACATATATTCTTTGGTCTACAAGATTTAAGATGTTATTTTTTTATATACTTTTGTGGTTGTATTTTAGCAAG
>M01075:24:000000000-A3VNT:1:1104:21382:15624 1:N:0:36
AGAGTACACAGTTTGGGCTGCATATTTGATTACCAGATGCAATGGAAGGACCAATACCTGTATCTGCATTAATACATGCTGCAACGTTAGTTGTATGTGGAATAATATTAGGTAGTTTCATATTTTGGTGTTTCGAATTTTGATTTAGCTATTTTTATAGTATAATTTGCTGAACAACCGCAATAATAGTATTAATGAGTCTGTGTGTCTTTTATAATTTCAAAACGTTATATAGCATTTAGTACAATCTGTCAAATAAGTTTTTCGTTTTTTTGTTGTATTTGTTTAGATCTTTATGTAGGTTGCTTATTTTTTTGTTATCACATGTTTTATAAGGCATCTTTGTTTATAGTAATAGGTATATGAATACATATATTCTTTGGTCTACAAGATTTAAGATGTTATTTTTTTATATACTTTTGTGGTTGTATTTTAGCAAG
>M01075:24:000000000-A3VNT:1:1104:26584:16294 1:N:0:36
AGAGTACACAGTTTGGGCTACATATTTGATTACCAGATGCAATGGAAGGACCAATACCTGTATCTGCATTAATACATGCTGCAACGTTAGTTGTATGTGGAATAATATTAGGTAGTTTCATATTTTGGTGCTTCGAATTTTGATTTAGCTATTTTTATAGTATAATTTGCTGAACAACCGCAATAATAGTATTAATGAGTCTGTGTGTCTTTTATAATTTCAAAACGTTATATAGCATTTAGTACAATCTGTCAAATAAGTTTTTCGTTTTTTTGTTGTATTTGTTTAGATCTTTATGTAGGTTGCTTATTTTTTTGTTATCACATGTTTTGTAAGGCATCTTTGTTTATAGTAATAGGTATATGAATACATATATTCTTTGGTCTACAAGATTTAAGATGTTATTTTTTTATATACTTTTGTGGTTGTATTTTAGCAAG
>M01075:24:000000000-A3VNT:1:1104:21814:16585 1:N:0:36
AAAGTACACAGTTTGGGCTACATATTTGATTACCAGATGCAATGGAAGGACCAATACCTGTATCTGCATTAATACATGCTGCAACGTTAGTTGTATGTGGAATAATATTAGGTAGTTTCATATTTTGGTGTTTCGAATTTTGATTTAGCTATTTTTATAGTATAATTTGCTGAACAACCGCAATAATAGTATTAATGAGTCTGTGTGTCTTTTATAATTTCAAAACGTTATATAGCATTTAGTACAATCTGTCAAATAAGTTTTTCGTTTTTTTGTTGTGTTTGTTTAGATCTTTATGTAGGTTGCTTATTTTTTTGTTATCACATGTTTTATAAGGCATCTTTGTTTATAGTAATAGGTATATGAATACATATATTCTTTGGTCTACAAGACTTAAGATGTTATTTTTTTATATACTTTTGTGGTTGTATTTTAGCAAG
>M01075:24:000000000-A3VNT:1:1104:8285:16832 1:N:0:36
AAAGTACACAGTTTGGGCTCCATATTTGATTACCAGATGCAATGGAAGGACCAATACCTGTATCTGCATTAATACATGCTGCAACGTTAGTTGTATGTGGAATAATATTAGGTAGTTTCATATTTTGGTGTTTCGAATTTTGATTTAGCTATTTTTATAGTATAATTTGCTGAACAACCGCAATAATAGTATTAATGAGTCTGTGTGTCTTTTATAATTTCAAAACGTTATATAGCATTTAGTACAATCTGTCAAATAAGTTTTTCGTTTTTTTGTTGTATTTGTTTAGATCTTTATGTAGGTTGCTTATTTTTTTGTTATCACATGTTTTATAAGGCATCTTTGTTTATAGTAATAGGTATATGAATACATATATTCTTTGGTCTACAAGATTTAAGATGTTATTTTTTTATATACTTTTGTGGTTGTATTTTAGCAAG
>M01075:24:000000000-A3VNT:1:1104:14205:16841 1:N:0:36
AAAGTACACAGTTTGGGCTACATATTTGATTACCAGATGCAATGGAAGGACCAATACCTGTATCTGCATTAATACATGCTGCAACGTTAGTTGTATGTGGAATAATATTAGGTAGTTTCATATTTTGGTGTTTCGAATTTTGATTTAGCTATTTTTATAGTATAATTTGCTGAACAACCGCAATAATAGTATTAATGAGTCTGTGTGTCTTTTATAATTTCAAAACGTTATATAGCATTTAGTACAATCTGTCAAATAAGTTTTTCGTTTTTTTGTTGTATTTGTTTAGATCTTTATGTAGGTTGCTTATTTTTTTGTTATCACATGTTTTATAAGGCATCTTTGTTTATAGTAATAGGTATATGAATACATATATTCTTTGGTCTACAAGATTTAAGATGTTATTTTTTTATATACTTTTGTGGTTGTATCTTAGCAAG
>M01075:24:000000000-A3VNT:1:1104:21291:17050 1:N:0:36
AGAGTACACAGTTTGGGCTGCATATTTGATTACCAGATGCAATGGAAGGACCAATACCTGTATCTGCATTAATACATGCTGCAACGTTAGTTGTATGTGGAATAATATTAGGTAGTTTCATATTTTGGTGTTTCGAATTTTGATTTAGCTATTTTTATAGTATAATTTGCTGAACAACCGCAATAATAGTATTAATGAGTCTGTGTGTCTTTTATAATTTCAAAACGTTATATAGCATTTAGTACAATCTGTCAAATAAGTTTTTCGTTTTTTTGTTGTATTTGTTTAGATCTTTATGTAGGTTGCTTATTTTTTTGTTATCACATGTTTTATAAGGCATCTTTGTTTATAGTAATAGGTATATGAATACATATATTCTTTGGTCTACAAGATTTAAGATGTTATTTTTTTATATACTTTTGTGGTTGTATTTTAGCAAG
>M01075:24:000000000-A3VNT:1:1104:13328:17115 1:N:0:36
AGAGTACACAGTTTGGGCTACATATTTGATTACCAGATGCAATGGAAGGACCAATACCTGTATCTGCATTAATACATGCTGCAACGTTAGTTGTATGTGGAATAATATTAGGTAGTTTCATATTTTGGTGTTTCGAATTTTGATTTAGCTATTTTTATAGTATAATTTGCTGAACAACCGCAATAATAGTATTAATGAGTCTGTGTGTCTTTTATAATTTCAAAACGTTATATAGCATTTAGTACAATCTGTCAAATAAGTTTTTCGTTTTTTTGTTGTATTTGTTTAGATCTTTATGTAGGTTACTTATTTTTTTGTTATCACATGTTTTATAAGGCATCTTTGTTTATAGTAATAGGTATATGAATACATATATTCTTTGGTCTACAAGATTTAAGATGTTATTTTTTTATATACTTTTGTGGTTGTATCTTAGCAAG
>M01075:24:000000000-A3VNT:1:1104:12799:17411 1:N:0:36
AAAGTACACAGTTTGGGCTACATATTTGATTACCAGATGCAATGGAAGGACCAATACCTGTATCTGCATTAATACATGCTGCAACGTTAGTTGTATGTGGAATAATATTAGGTAGTTTCATATTTTGGTGTTTCGAATTTTGATTTAGCTATTTTTATAGTATAATTTGCTGAACAACCGCAATAATAGTATTAATGAGTCTGTGTGTCTTTTATAATTTCAAAACGTTATATAGCATTTAGTACAATCTGTCAAATAAGTTTTTCGTTTTTTTGTTGTATTTGTTTAGATCTTTATGTAGGTTGCTTATTTTTTTGTTATCACATGTTTTATAAGGCATCTTTGTTTATAGTAATAGGTATATGAATACATATATTCTTTGGTCTACAAGATTTAAGATGTTATTTTTTTATATACTTTTGTGGTTGTATTTTAGCAAG
>M01075:24:000000000-A3VNT:1:1104:5071:17419 1:N:0:36
AGAGTACACAGTTTGGGCTACATATTTGATTACCAGATGCAATGGAAGGACCAATACCTGTATCTGCATTAATACATGCTGCAACGTTAGTTGTATGTGGAATAATATTAGGTAGTTTCATATTTTGGCGTTTCGAATTTTGATTTAGCTATTTTTATAGTATAATTTGCTGAACAACCGCAATAATAGTATTAATGAGTCTGTGTGTCTTTTATAATTTCAAAACGTTATATAGCATTTAGTACAATCTGTCAAATAAGTTTTTCGTTTTTTTGTTGTATTTGTTTAGATCTTTATGTAGGTTGCTTATTTTTTTGTTATCACATGTTTTATAAGGCATCTTTGTTTATAGTAATAGGTATATGAATACATATATTCTTTGGTCTACAAGATTTAAGATGTTATTTTTTTATATACTTTTGTGGTTGTATTTTAGCAAG
>M01075:24:000000000-A3VNT:1:1104:11767:17669 1:N:0:36
AAAGTACACAGTTTGGGCTACATATTTGATTACCAGATGCAATGGAAGGACCAATACCTGTATCTGCATTAATACATGCTGCAACGTTAGTTGTATGTGGAATAATATTAGGTAGTTTCATATTTTGGTGTTTCGAATTTTGATTTAGCTATTTTTATAGTATAATTTGCTGAACAACCGCAATAATAGTATTAATGAGTCTGTGTGTCTTTTATAATTTCAAAACGTTATATAGCATTTAGTACAATCTGTCAAATAAGTTTTTCGTTTTTTTGTTGTATTTGTTTAGATCTTTATGTAGGTTGCTTATTTTTTTGTTATCACATGTTTTATAAGGCATCTTTGTTTATAGTAATAGGTATATGAATACATATATTCTTTGGTCTACAAGATTTAAGATGTTATTTTTTTATATACTTTTGTGGTTGTATCTTAGCAAG
>M01075:24:000000000-A3VNT:1:1104:24244:17832 1:N:0:36
AAAGTACACAGTTTGGGCTACATATTTGATTACCAGATGCAATGGAAGGACCAATACCTGTATCTGCATTAATACATGCTGCAACGTTAGTTGTATGTGGAATAATATTAGGTAGTTTCATATTTTGGTGTTTCGAATTTTGATTTAGCTATTTTTATAGTATAATTTGCTGAACAACCGCAATAATAGTATTAATGAGTCTGTGTGTCTTTTATAATTTCAAAACGTTATATAGCATTTAGTACAATCTGTCAAATAAGTTTTTCGTTTTTTTGTTGTATTTGTTTAGATCTTTATGTAGGTTGCTTATTTTTTTGTTATCACATGTTTTATAAGGCATCTTTGTTTATAGTAATAGGTATATGAATACATATATTCTTTGGTCTACAAGATTTAAGATGTTATTTTTTTATATACTTTTGTGGTTGTATCTTAGCAAG
>M01075:24:000000000-A3VNT:1:1104:22934:17920 1:N:0:36
AGAGTACACAGTTTGGGCTACATATTTGATTACCAGATGCAATGGAGGGACCAATACCTGTATCTGCATTAATACATGCTGCAACGTTAGTTGTATGTGGAATAATATTAGGTAGTTTCATATTTTGGTGTTTCGAATTTTGATTTAGCTATTTTTATAGTATAATTTGCTGAACAACCGCAATAATAGTATTAATGAGTCTGTGTGTCTTTTATAATTTCAAAACGTTATATAGCATTTAGTACAATCTGTCAAATAAGTTTTTCGTTTTTTTGTTGTATTTGTTTAGATCTTTATGTAGGTTGCTTATTTTTTTGTTATCACATGTTTTATAAGGCATCTTTGTTTATAGTAATAGGTATATGAATACATATATTCTTTGGTCTACAAGATTTAAGATGTTATTTTTTTATATACTTTTGTGGTTGTATTTTAGCAAG
>M01075:24:000000000-A3VNT:1:1104:20682:18238 1:N:0:36
AGAGTACACAGTTTGGGCTACATATTTGATTACCAGATGCAATGGAAGGACCAATACCTGTATCTGCATTAATACATGCTGCAACGTTAGTTGTATGTGGAATAATATTAGGTAGTTTCATATTTTGGTGTTTCGAATTTTGATTTAGCTATTTTTATAGTATAATTTGCTGAACAACCGCAATAATAGTATTAATGAGTCTGTGTGTCTTTTATAATTTCAAAACGTTATATAGCATTTAGTACAATCTGTCAAATAAGTTTTTCGTTTTTTTGTTGTATTTGTTTAGATCTTTATGTAGGTTGCTTATTTTTTTGTTATCACATGTTTTATAAGGCATCTTTGTTTATAGTAATAGGTATATGAATACATATATTCTTTGGTCTACAAGATTTAAGATGTTATTTTTTTATATACTTTTGTGGTTGTATCTTGGCAAG
>M01075:24:000000000-A3VNT:1:1104:22895:18513 1:N:0:36
AAAGTACACAGTTTGGGCTGCATATTTGATTACCAGATGCAATGGAAGGACCAATACCTGTATCTGCATTAATACATGCTGCAACGTTAGTTGTATGTGGAATAATATTAGGTAGTTTCATATTTTGGTGTTTCGAATTTTGATTTAGCTATTTTTATAGTATAATTTGCTGAACAACCGCAATAATAGTATTAATGAGTCTGTGTGTCTTTTATAATTTCAAAACGTTATATAGCATTTAGTACAATCTGTCAAATAAGTTTTTCGTTTTTTTGTTGTATTTGTTTAGATCTTTATGTAGGTTGCTTATTTTTTTGTTATCACATGTTTTATAAGGCATCTTTGTTTATAGTAATAGGTATATGAATACATATATTCTTTGGTCTACAAGATTTAAGATGTTATTTTTTTATATACTTTTGTGGTTGTATTTTAGCAAG
>M01075:24:000000000-A3VNT:1:1104:17906:19287 1:N:0:36
AAAGTACACAGTTTGGACTACATATTTGATTACCAGATGCAATGGAAGGACCAATACCTGTATCTGCATTAATACATGCTGCAACGTTAGTTGTATGTGGAATAATATTAGGTAGTTTCATATTTTGGTGTTTCGAATTTTGATTTAGCTATTTTTATAGTATAATTTGCTGAACAACCGCAATAATAGTATTAATGAGTCTGTGTGTCTTTTATAATTTCAAAACGTTATATAGCATTTAGTACAATCTGTCAAATAAGTTTTTCGTTTTTTTGTTGTATTTGTTTAGATCTTTATGTAGGTTGCTTATTTTTTTGTTATCACATGTTTTATAAGGCATCTTTGTTTATAGTAATAGGTATATGAATACATATATTCTTTGGTCTACAAGATTTAAGATGTTATTTTTTTATATACTTTTGTGGTTGTATTTTAGCAAG
>M01075:24:000000000-A3VNT:1:1104:17905:19307 1:N:0:36
AAAGTACACAGTTTGGACTACATATTTGATTACCAGATGCAATGGAAGGACCAATACCTGTATCTGCATTAATACATGCTGCAACGTTAGTTGTATGTGGAATAATATTAGGTAGTTTCATATTTTGGTGTTTCGAATTTTGATTTAGCTATTTTTATAGTATAATTTGCTGAACAACCGCAATAATAGTATTAATGAGTCTGTGTGTCTTTTATAATTTCAAAACGTTATATAGCATTTAGTACAATCTGTCAAATAAGTTTTTCGTTTTTTTGTTGTATTTGTTTAGATCTTTATGTAGGTTGCTTATTTTTTTGTTATCACATGTTTTATAAGGCATCTTTGTTTATAGTAATAGGTATATGAATACATATATTCTTTGGTCTACAAGATTTAAGATGTTATTTTTTTATATACTTTTGTGGTTGTATTTTAGCAAG
>M01075:24:000000000-A3VNT:1:1104:6081:19758 1:N:0:36
AGAGTACACAGTTTGGGCTACATATTTGATTACCAGATGCAATGGAAGGACCAATACCTGTATCTGCATTAATACATGCTGCAACGTTAGTTGTATGTGGAATAATATTAGGTAGTTTCATATTTTGGTGTTTCGAATTTTGATTTAGCTATTTTTATAGTATAATTTGCTGAACAACCGCAATAATAGTATTAATGAGTCTGTGTGTCTTTTATAATTTCAAAACGTTATATAGCATTTAGTACAATCTGTCAAATAAGTTTTTCGTTTTTTTGTTGTATTTGTTTAGATCTTTATGTAGGTTGCTTATTTTTTTGTTATCACATGTTTTATAAGGCATCTTTGTTTATAGTAATAGGTATATGAATACATATATTCTTTGGTCTACAAGATTTAAGATGTTATTTTTTTATATACTTTTGTGGTTGTATTTTAGCAAG
>M01075:24:000000000-A3VNT:1:1104:21241:19916 1:N:0:36
AGAGTACACAGTTTGGGCTGCATATTTGATTACCAGATGCAATGGAAGGACCAATACCTGTATCTGCATTAATACATGCTGCAACGTTAGTTGTATGTGGAATAATATTAGGTAGTTTCATATTTTGGTGTTTCGAATTTTGATTTAGCTATTTTTATAGTATAATTTGCTGAACAACCGCAATAATAGTATTAATGAGTCTGTGTGTCTTTTATAATTTCAAAACGTTATATAGCATTTAGTACAATCTGTCAAATAAGTTTTTCGTTTTTTTGTTGTATTTGTTTAGATCTTTATGTAGGTTGCTTATTTTTTTGTTATCACATGTTTTATAAGGCATCTTTGTTTATAGTAATAGGTATATGAATACATATATTCTTTGGTCTACAAGATTTAAGATGTTATTTTTTTATATACTTTTGTGGTTGTATTTTAGCAAG
>M01075:24:000000000-A3VNT:1:1104:13099:20173 1:N:0:36
AAAGTACACAGTTTGGACTACATATTTGATTACCAGATGCAATGGAAGGACCAATACCTGTATCTGCATTAATACATGCTGCAACGTTAGTTGTATGTGGAATAATATTAGGTAGTTTCATATTTTGGTGTTTCGAATTTTGATTTAGCTATTTTTATAGTATAATTTGCTGAACAACCGCAATAATAGTATTAATGAGTCTGTGTGTCTTTTATAATTTCAAAACGTTATATAGCATTTAGTACAATCTGTCAAATAAGTTTTTCGTTTTTTTGTTGTATTTGTTTAGATCTTTATGTAGGTTGCTTATTTTCTTGTTATCACATGTTTTATAAGGCATCTTTGTTTATAGTAATAGGTATATGAATACATATATTCTTTGGTCTACAAGATTTAAGATGTTATTTTTTTATATACTTTTGTGGTTGTATTTTAGCAAG
>M01075:24:000000000-A3VNT:1:1104:17492:20181 1:N:0:36
AAAGTACACAGTTTGGGCTACATATTTGATTACCAGATGCAATGGAAGGACCAATACCTGTATCTGCATTAATACATGCTGCAACGTTAGTTGTATGTGGAATAATATTAGGTAGTTTCATATTTTGGTGTTTCGAATTTTGATTTAGCTATTTTTATAGTATAATTTGCTGAACAACCGCAATAATAGTATTAATGAGTCTGTGTGTCTTTTATAATTTCAAAACGTTATATAGCATTTAGTACAATCTGTCAAATAAGTTTTTCGTTTTTTTGTTGTATTTGTTTAGATCTTTATGTAGGTTGCTTATTTTTTTGTTATCACATGTTTTATAAGGCATCTTTGTTTATAGTAATAGGTATATGAATACATATATTCTTTGGTCTACAAGATTTAAGATGTTATTTTTTTATATACTTTTGTGGTTGTATCTTAGCAAG
>M01075:24:000000000-A3VNT:1:1104:27592:21077 1:N:0:36
AAAGTACACAGTTTGGGCTACATATTTGATTACCAGATGCAATGGAAGGACCAATACCTGTATCTGCATTAATACATGCTGCAACGTTAGTTGTATGTGGAATAATATTAGGTAGTTTCATATTTTGGTGTTTCGAATTTTGATTTAGCTATTTTTATAGTATAATTTGCTGAACAACCGCAATAATAGTATTAATGAGTCTGTGTGTCTTTTATAATTTCAAAACGTTATATAGCATTTAGTACAATCTGTCAAATAAGTTTTTCGTTTTTTTGTTGTATTTGTTTAGATCTTTATGTAGGTTGCTTATTTTTTTGTTATCACATGTTTTATAAGGCATCTTTGTTTATAGTAATAGGTATATGAATACATATATTCTTTGGTCTACAAGATTTAAGATGTTATTTTTTTATATACTTTTGTGGTTGTATTTTAGCAAG
>M01075:24:000000000-A3VNT:1:1104:4186:21257 1:N:0:36
AAAGTACACAGTTTGGGCTACATATTTGATTACCAGATGCAATGGAAGGACCAATACCTGTATCTGCATTAATACATGCTGCAACGTTAGTTGTATGTGGAATAATATTAGGTAGTTTCATATTTTGGTGTTTCGAATTTTGATTTAGCTATTTTTATAGTATAATTTGCTGAACAACCGCAATAATAGTATTAATGAGTCTGTGTGTCTTTTATAATTTCAAAACGTTATATAGCATTTAGTACAATCTGTCAAATAAGTTTTTCGTTTTTTTGTTGTATTTGTTTAGATCTTTATGTAGGTTGCTTATTTTTTTGTTATCACATGTTTTATAAGGCATCTTTGTTTATAGTAATAGGTATATGAATACATATATTCTTTGGTCTACAAGATTTAAGATGTTATTTTTTTATATACTTTTGTGGTTGTATTTTGGCAAG
>M01075:24:000000000-A3VNT:1:1104:25947:21311 1:N:0:36
AAAGTACACAGTTTGGGCTACATATTTGATTACCAGATGCAATGGAAGGACCAATACCTGTATCTGCATTAATACATGCTGCAACGTTAGTTGTATGTGGAATAATATTAGGTAGTTTCATATTTTGGTGTTTCGAATTTTGATTTAGCTATTTTTATAGTATAATTTGCTGAACAACCGCAATAATAGTATTAATGAGTCTGTGTGTCTTTTATAATTTAAAACGTTATATAGCATTTAGTACAATCTGTCAAATAAGTTTTTCGTTTTTTTTGTTGTATTTGTTTAGATCTTTATGTAGGTTGCTTATTTTTTTGTTATCACATGTTTTATAAGGCATCTTTGTTTATAGTAATAGGTATATGAATACATATATTCTTTGGTCTACAAGATTTAAGATGTTATCTTTTTATATACTTTTGTGGTTGTATTTTAGCAAG
>M01075:24:000000000-A3VNT:1:1104:6852:21389 1:N:0:36
AAAGTACACAGTTTGGGCTGCATATTTGATTACCAGATGCAATGGAAGGACCAATACCTGTATCTGCATTAATACATGCTGCAACGTTAGTTGTATGTGGAATAATATTAGGTAGTTTCATATTTTGGTGTTTCGAATTTTGATTTAGCTATTTTTATAGTATAATTTGCTGAACAACCGCAATAATAGTATTAATGAGTCTGTGTGTCTTTTATAATTTGCAAAACGTTATATAGCATTTAGTACAATCTGTCAAATAAGTTTTTCGTTTTTTTGTTGTATTTGTTTAGATCTTTATGTAGGTTGCTTATTTTTTGTTATCACATGTTTTATAAGGCATCTTTGTTTATAGTAATAGGTATATGAATACATATATTCTTTGGTCTACAAGATTTAAGATGTTATTTTTTTATATACTTTTGTGGTTGTATCTTAGCAAG
>M01075:24:000000000-A3VNT:1:1104:26354:21458 1:N:0:36
AAAGTATACAGTTTGGGCTGCATATTTGATTACCAGATGCAATGGAAGGACCAATACCTGTATCTGCATTAATACATGCTGCAACGTTAGTTGTATGTGGAATAATATTAGGTAGTTTCATATTTTGGTGTTTCGAATTTTGATTTAGCTATTTTTATAGTATAATTTGCTGAACAACCGCAATAATAGTATTAATGAGTCTGTGTGTCTTTTATAATTTCAAAACGTTATATAGCATTTAGTACAATCTGTCAAATAAGTTTTTCGTTTTTTTGTTGTATTTGTTTAGATCTTTATGTAGGTTGCTTATTTTTTTGTTATCACATGTTTTATAAGGCATCTTTGTTTATAGTAATAGGTATATGAATACATATATTCTTTGGTCTACAAGATTTAAGATGTTATTTTTTTATATACTTTTGTGGTTGTATTTTAGCAAG
>M01075:24:000000000-A3VNT:1:1104:22096:21801 1:N:0:36
AAAGTACACAGTTTGGGCTACATATTTGATTACCAGATGCAATGGAAGGACCAATACCTGTATCTGCATTAATACATGCTGCAACGTTAGTTGTATGTGGAATAATATTAGGTAGTTTCATATTTTGGTGTTTCGAATTTTGATTTAGCTATTTTTATAGTATAATTTGCTGAACAACCGCAATAATAGTATTAATGAGTCTGTGTGTCTTTTATAATTTCAAAACGTTATATAGCATTTAGTACAATCTGTCAAATAAGTTTTTCGTTTTTTTGTTGTATTTGTTTAGATCTTTATGTAGGTTGCTTATTTTTTTGTTATCACATGTTTTATAAGGCATCTTTGTTTATAGTAATAGGTATATGAATACATATATTCTTTGGTCTACAAGATTTAAGATGTTATTTTTTTATATACTTTTGTGGTTGTATTTTAGCAAG
>M01075:24:000000000-A3VNT:1:1104:11369:21899 1:N:0:36
AAAGTACACAGTTTGGGCTACATGTTTGATTACCAGATGCAATGGAAGGACCAATACCTGTATCTGCATTAATACATGCTGCAACGTTAGTTGTATGTGGAATAATATTAGGTAGTTTCATATTTTGGTGTTTCGAATTTTGATTTAGCTATTTTTATAGTATAATTTGCTGAACAACCGCAATAATAGTATTAATGAGTCTGTGTGTCTTTTATAATTTCAAAACGTTATATAGCATTTAGTACAATCTGTCAAATAAGTTTTTCGTTTTTTTGTTGTATTTGTTTAGATCTTTATGTAGGTTGCTTATTTTTTTGTTATCACATGTTTTATAAGGCATCTTTGTTTATAGTAATAGGTATATGAATACATATATTCTTTGGTCTACAAGATTTAAGATGTTATTTTTTTATATACTTTTGTGGTTGTATTTTAGCAAG
>M01075:24:000000000-A3VNT:1:1104:21847:22098 1:N:0:36
AGAGTACACAGTTTGGGCTACATATTTGATTACCAGATGCAATGAAAGGACCAATACCTGTATCTGCATTAATACATGCTGCAACGTTAGTTGTATGTGGAATAATATTAGGTAGTTTCATATTTTGGTGTTTCGAATTTTGATTTAGCTATTTTTATAGTATAATTTGCTGAACAACCGCAATAATAGTATTAATGAGTCTGTGTGTCTTTTATAATTTCAAAACGTTATATAGCATTTAGTACAATCTGTCAAATAAGTTTTTCGTTTTTTTGTTGTATTTGTTTAGATCTTTATGTAGGTTGCTTATTTTTTTGTTATCACATGTTTTATAAGGCATCTTTGTTTATAGTAATAGGTATATGAATACATATATTCTTTGGTCTACAAGATTTAAGATGTTATTTTTTTATATACTTTTGTGGTTGTATTTTAGCAAG
>M01075:24:000000000-A3VNT:1:1104:19202:22434 1:N:0:36
AGAGTACACAGTTTGGGCTGCACATTTGATTACCAGATGCAATGGAAGGACCAATACCTGTATCTGCATTAATACATGCTGCAACGTTAGTTGTATGTGGAATAATATTAGGTAGTTTCATATTTTGGTGTTTCGAATTTTGATTTAGCTATTTTTATAGTATAATTTGCTGAACAACCGCAATAATAGTATTAATGAGTCTGTGTGTCTTTTATAATTTCAAAACGTTATATAGCATTTAGTACAATCTGTCAAATAAGTTTTTCGTTTTTTTGTTGTATTTGTTTAGATCTTTATGTAGGTTGCTTATTTTTTTGTTATCACATGTTTTATAAGGCATCTTTGTTTATAGTAATAGGTATATGAATACATATATTCTTTGGTCTACAAGATTTAAGATGTTATTTTTTTATATACTTTTGTGGTTGTATTTTAGCAAG
>M01075:24:000000000-A3VNT:1:1104:4708:22569 1:N:0:36
AGAGTACACAGTTTGGGCTGCATATTTGATTACCAGATGCAATGGAAGGACCAATACCTGTATCTGCATTAATACACGCTGCAACGTTAGTTGTATGTGGAATAATATTAGGTAGTTTCATATTTTGGTGTTTCGAATTTTGATTTAGCTATTTTTATAGTATAATTTGCTGAACAACCGCAATAATAGTATTAATGAGTCTGTGTGTCTTTTATAATTTCAAAACGTTATATAGCATTTAGTACAATCTGTCAAATAAGTTTTTCGTTTTTTTGTTGTATTTGTTTAGATCTTTATGTAGGTTGCTTATTTTTTTGTTATCACATGCTTTATAAGGCATCTTTGTTTATAGTAATAGGTATATGAATACATATATTCTTTGGTCTACAAGATTTAAGATGTTATTTTTTTATATACTTTTGTGGTTGTATTTTAGCAAG
>M01075:24:000000000-A3VNT:1:1104:7289:22572 1:N:0:36
AGAGTACACAGTTTGGGCTGCATATTTGATTACCAGATGCAATGGAAGGACCAATACCTGTATCTGCATTAATACATGCTGCAACGTTAGTTGTATGTGGAATAATGTTAGGTAGTTTCATATTTTGGTGTTTCGAATTTTGATTTAGCTATTTTTATAGTATAATTTGCTGAACAACCGCAATAATAGTATTAATGAGTCTGTGTGTCTTTTATAATTTCAAAACGTTATATAGCATTTAGTACAATCTGTCAAATAAGTTTTTCGTTTTTTTGTTGTATTTGTTTAGATCTTTATGTAGGTTGCTTATTTTTTTGTTATCACATGTTTTATAAGGCATCTTTGTTTATAGTAATAGGTATATGAATACATATATTCTTTGGTCTACAAGATTTAAGATGTTATTTTTTTATATACTTTTGTGGTTGTATTTTAGCAAG
>M01075:24:000000000-A3VNT:1:1104:7283:22598 1:N:0:36
AGAGTACACAGTTTGGGCTGCATATTTGATTACCAGATGCAATGGAAGGACCAATACCTGTATCTGCATTAATACATGCTGCAACGTTAGTTGTATGTGGAATAATGTTAGGTAGTTTCATATTTTGGTGTTTCGAATTTTGATTTAGCTATTTTTATAGTATAATTTGCTGAACAACCGCAATAATAGTATTAATGAGTCTGTGTGTCTTTTATAATTTCAAAACGTTATATAGCATTTAGTACAATCTGTCAAATAAGTTTTTCGTTTTTTTGTTGTATTTGTTTAGATCTTTATGTAGGTTGCTTATTTTTTTGTTATCACATGTTTTATAAGGCATCTTTGTTTATAGTAATAGGTATATGAATACATATATTCTTTGGTCTACAAGATTTAAGATGTTATTTTTTTATATACTTTTGTGGTTGTATTTTAGCAAG
>M01075:24:000000000-A3VNT:1:1104:10784:23303 1:N:0:36
AAAGTACACAGTTTGGGCTACATATTTGATTACCAGATGCAATGGAAGGACCAATACCTGTATCTGCATTAATACATGCTGCAACGTTAGTTGTATGTGGAATAATATTAGGTAGTTTCATATTTTGGTGTTTCGAATTTTGATTTAGCTATTTTTATAGTATAATTTGCTGAACAACCGCAATAATAGTATTAATGAGTCTGTGTGTCTTTTATAATTTCAAAACGTTATATAGCATTTAGTACAATCTGTCAAATAAGTTTTTCGTTTTTTTGTTGTATTTGTTTAGATCTTTATGTAGGTTGCTTATTTTTTTGTTATCACATGTTTTATAAGGCATCTTTGTTTATAGTAATAGGTATATGAATACATATATTCTTTGGTCTACAAGATTTAAGATGTTATTTTTTTATATACTTTTGTGGTTGTATTTTAGCAAG
>M01075:24:000000000-A3VNT:1:1104:19040:23372 1:N:0:36
AAAGTACACAGTTTGGGCTGCATATTTGATTACCAGATGCAATGGAAGGACCAATACCTGTATCTGCATTAATACATGCTGCAACGTTAGTTGTATGTGGAATAATATTAGGTAGTTTCATATTTTGGTGTTTCGAATTTTGATTTAGCTATTTTTATAGTATAATTTGCTGAACAACCGCAATAATAGTATTAATGAGTCTGTGTGTCTTTTATAATTTCAAAACGTTATATAGCATTTAGTACAATCTGTCAAATAAGTTTTTCGTTTTTTTGTTGTATTTGTTTAGATCTTTATGTAGGTTGCTTATTTTTTTGTTATCACATGTTTTATAAGGCATCTTTGTTTATAGTAATAGGTATATGAATACATATATTCTTTGGTCTACAAGATTTAAGATGTTATTTTTTTATATACTTTTGTGGTTGTATTTTAGCAAG
>M01075:24:000000000-A3VNT:1:1104:19031:23388 1:N:0:36
AAAGTACACAGTTTGGGCTGCATATTTGATTACCAGATGCAATGGAAGGACCAATACCTGTATCTGCATTAATACATGCTGCAACGTTAGTTGTATGTGGAATAATATTAGGTAGTTTCATATTTTGGTGTTTCGAATTTTGATTTAGCTATTTTTATAGTATAATTTGCTGAACAACCGCAATAATAGTATTAATGAGTCTGTGTGTCTTTTATAATTTCAAAACGTTATATAGCATTTAGTACAATCTGTCAAATAAGTTTTTCGTTTTTTTGTTGTATTTGTTTAGATCTTTATGTAGGTTGCTTATTTTTTTGTTATCACATGTTTTATAAGGCATCTTTGTTTATAGTAATAGGTATATGAATACATATATTCTTTGGTCTACAAGATTTAAGATGTTATTTTTTTATATACTTTTGTGGTTGTATTTTAGCAAG
>M01075:24:000000000-A3VNT:1:1104:9839:23447 1:N:0:36
AAAGTACACAGTTTGGGCTACACATTTGATTACCAGATGCAATGGAAGGACCAATACCTGTATCTGCATTAATACATGCTGCAACGTTAGTTGTATGTGGAATAATATTAGGTAGTTTCATATTTTGGTGTTTCGAATTTTGATTTAGCTATTTTTATAGTATAATTTGCTGAACAACCGCAATAATAGTATTAATGAGTCTGTGTGTCTTTTATAATTTCAAAACGTTATATAGCATTTAGTACAATCTGTCAAATAAGTTTTTCGTTTTTTTGTTGTATTTGTTTAGATCTTTATGTAGGTTGCTTATTTTTTTGTTATCACATGTTTTATAAGGCATCTTTGTTTATAGTAATAGGTATATGAATACATATATTCTTTGGTCTACAAGATTTAAGATGTTATTTTTTTATATACTTTTGTGGTTGTATCTTAGCAAG
>M01075:24:000000000-A3VNT:1:1104:9822:23463 1:N:0:36
AAAGTACACAGTTTGGGCTACACATTTGATTACCAGATGCAATGGAAGGACCAATACCTGTATCTGCATTAATACATGCTGCAACGTTAGTTGTATGTGGAATAATATTAGGTAGTTTCATATTTTGGTGTTTCGAATTTTGATTTAGCTATTTTTATAGTATAATTTGCTGAACAACCGCAATAATAGTATTAATGAGTCTGTGTGTCTTTTATAATTTCAAAACGTTATATAGCATTTAGTACAATCTGTCAAATAAGTTTTTCGTTTTTTTGTTGTATTTGTTTAGATCTTTATGTAGGTTGCTTATTTTTTTGTTATCACATGTTTTATAAGGCATCTTTGTTTATAGTAATAGGTATATGAATACATATATTCTTTGGTCTACAAGATTTAAGATGTTATTTTTTTATATACTTTTGTGGTTGTATCTTAGCAAG
>M01075:24:000000000-A3VNT:1:1104:19862:23570 1:N:0:36
AGAGTACACAGTTTGGGCTACATATTTGATTACCAGATGCAATGGAAGGACCAATACCTGTATCTGCATTAATACATGCTGCAACGTTAGTTGTATGTGGAATAATATTAGGTAGTTTCATATTTTGGTGTTTCGAATTTTGATTTAGCTATTTTTATAGTATAATTTGCTGAACAACCGCAATAATAGTATTAATGAGTCTGTGTGTCTTTTATAATTTCAAAACGTTATATAGCATTTAGTACAATCTGTCAAATAAGTTTTTCGTTTTTTTGTTGTATTTGTTTAGATCTTTATGTAGGTTGCTTATTTTTTTGTTATCACATGTTTTATAAGGCATCTTTGTTTATAGTAATAGGTATATGAATACACATATTCTTTGGTCTACAAGATTTAAGATGTTATTTTTTTATATACTTTTGTGGTTGTATCTTAGCAAG
>M01075:24:000000000-A3VNT:1:1104:9237:25265 1:N:0:36
AGAGTACACAGTTTGGGCTGCATATTTGATTACCAGATGCAATGGAAGGACCAATACCTGTATCTGCATTAATACATGCTGCAACGTTAGTTGTATGTGGAATAATATTAGGTAGTTTCATATTTTGGTGTTTCGAATTTTGATTTAGCTATTTTTATAGTATAATTTGCTGAACAACCGCAATAATAGTATTAATGAGTCTGTGTGTCTTTTATAATTTCAAAACGTTATATAGCATTTAGTACAATCTGTCAAATAAGTTTTTCGTTTTTTTGTTGTATTTGTTTAGATCTTTATGTAGGTTGCTTATTTTTTTGTTATCACATGTTTTATAAGGCATCTTTGTTTATAGTAATAGGTATATGAATACATATATTTTTTGGTCTACAAGATTTAAGATGTTATTTTTTTATATACTTTTGTGGTTGTATTTTAGCAAG
>M01075:24:000000000-A3VNT:1:1104:9236:25285 1:N:0:36
AGAGTACACAGTTTGGGCTGCATATTTGATTACCAGATGCAATGGAAGGACCAATACCTGTATCTGCATTAATACATGCTGCAACGTTAGTTGTATGTGGAATAATATTAGGTAGTTTCATATTTTGGTGTTTCGAATTTTGATTTAGCTATTTTTATAGTATAATTTGCTGAACAACCGCAATAATAGTATTAATGAGTCTGTGTGTCTTTTATAATTTCAAAACGTTATATAGCATTTAGTACAATCTGTCAAATAAGTTTTTCGTTTTTTTGTTGTATTTGTTTAGATCTTTATGTAGGTTGCTTATTTTTTTGTTATCACATGTTTTATAAGGCATCTTTGTTTATAGTAATAGGTATATGAATACATATATTCTTTGGTCTACAAGATTTAAGATGTTATTTTTTTATATACTTTTGTGGTTGTATTTTAGCAAG
>M01075:24:000000000-A3VNT:1:1104:18523:25477 1:N:0:36
AGAGTACACAGTTTGGGTTGCATATTTGATTACCAGATGCAATGGAAGGACCAATACCTGTATCTGCATTAATACATGCTGCAACGTTAGTTGTATGTGGAATAATATTAGGTAGTTTCATATTTTGGTGTTTCGAATTTTGATTTAGCTATTTTTATAGTATAATTTGCTGAACAACCGCAATAATAGTATTAATGAGTCTGTGTGTCTTTTATAATTTCAAAACGTTATATAGCATTTAGTACAATCTGTCAAATAAGTTTTTCGTTTTTTTGTTGTATTTGTTTAGATCTTTATGTAGGTTGCTTATTTTTTTGTTATCACATGTTTTATAAGGCATCTTTGTTTATAGTAATAGGTATATGAATACATATATTCTTTGGTCTACAAGATTTAAGATGTTATTTTTTTATATACTTTTGTGGTTGTATTTTAGCAAG
>M01075:24:000000000-A3VNT:1:1104:17219:25823 1:N:0:36
AAAGTACACAGTTTGGGCTACATATTTGATTACCAGATGCAATGGAAGGACCAATACCTGTATCTGCATTAATACATGCTGCAACGTTAGTTGTATGTGGAATAATATTAGGTAGTTTCATATTTTGGTGTTTCGAATTTTGATTTAGCTATTTTTATAGTATAATTTGCTAAACAACCGCAATAATAGTATTAATGAGTCTGTGTGTCTTTTATAATTTCAAAACGTTATATAGCATTTAGTACAATCTGTCAAATAAGTTTTTCGTTTTTTTGTTGTATTTGTTTAGATCTTTATGTAGGTTGCTTATTTTTTTGTTATCACATGTTTTATAAGGCATCTTTGTTTATAGTAATAGGTATATGAATACATATATTCTTTGGTCTACAAGATTTAAGATGTTATTTTTTTATATACTTTTGTGGTTGTATTTTAGCAAG
>M01075:24:000000000-A3VNT:1:1104:17204:25838 1:N:0:36
AAAGTACACAGTTTGGGCTACATATTTGATTACCAGATGCAATGGAAGGACCAATACCTGTATCTGCATTAATACATGCTGCAACGTTAGTTGTATGTGGAATAATATTAGGTAGTTTCATATTTTGGTGTTTCGAATTTTGATTTAGCTATTTTTATAGTATAATTTGCTAAACAACCGCAATAATAGTATTAATGAGTCTGTGTGTCTTTTATAATTTCAAAACGTTATATAGCATTTAGTACAATCTGTCAAATAAGTTTTTCGTTTTTTTGTTGTATTTGTTTAGATCTTTATGTAGGTTGCTTATTTTTTTGTTATCACATGTTTTATAAGGCATCTTTGTTTATAGTAATAGGTATATGAATACATATATTCTTTGGTCTACAAGATTTAAGATGTTATTTTTTTATATACTTTTGTGGTTGTATTTTAGCAAG
>M01075:24:000000000-A3VNT:1:1104:19532:27689 1:N:0:36
ACACAGTTTGGGCTCCATATTTGATTACCAGATGCAATGGAAGGACCAATACCTGTATCTGCATTAATACATGCTGCAACGTTAGTTGTATGTGGAATAATATTAGGTAGTTTCATATTTTGGTGTTTCGAATTTTGATTTAGCTATTTTTATAGTATAATTTGCTGAACAACCGCAATAATAGTATTAATGAGTCTGTGTGTCTTTTATAATTTTGACGCAAAACGTTATATAGCATTTAGTACAATCTGTCAAATAAGTTTTTCGTTTTTTTGTTGTATTTGTTTAGATCTTTATGTAGGTTGCTTATTTTTTTGTTATCACATGTTTTATAAGGCATCTTTGTTTATAGTAATAGGTATATGAATACATATATTCTTTGGTCTACAAGATTTAAGATGTTATTTTTTTATATACTTTTGTGGTTGTATTTTAGCAAG
>M01075:24:000000000-A3VNT:1:1105:14640:3593 1:N:0:36
AAAGTACACAGTTTGGGCTGCATATTTGATTACCAGATGCAATGGAAGGACCAATACCTGTATCTGCATTAATACATGCTGCAACGTTAGTTGTATGTGGAATAATATTAGGTAGTTTCATATTTTGGTGTTTCGAATTTTGATTTAGCTATTTTTATAGTATAATTTGCTGAACAACCGCAATAATAGTATTAATGAGTCTGTGTGTCTTTTATAATTTCAAAACGTTATATAGCATTTAGTACAATCTGTCAAATAAGTTTTTCGGTTTTTTGTTGTATTTGTTTAGATCTTTATGTAGGTTGCTTATTTTTTTGTTATCACATGTTTTATAAGGCATCTTTGTTTATAGTAATAGGTATATGAATACATATATTCTTTGGTCTACAAGATTTAAGATGTTATTTTTTTATATACTTTTGTGGTTGTATTTTAGCAAG
>M01075:24:000000000-A3VNT:1:1105:17153:3645 1:N:0:36
AAAGTACACAGTTTGGGCTACACATTTGATTACCAGATGCAATGGAAGGACCAATACCTGTATCTGCATTAATACATGCTGCAACGTTAGTTGTATGTGGAATAATATTAGGTAGTTTCATATTTTGGTGTTTCGAATTTTGATTTAGCTATTTTTATAGTATAATTTGCTGAACAACCGCAATAATAGTATTAATGAGTCTGTGTGTCTTTTATAATTTCAAAACGTTATATAGCATTTAGTACAATCTGTCAAATAAGTTTTTCGTTTTTTTGTTGTATTTGTTTAGATCTTTATGTAGGTTGCTTATTTTTTTGTTATCACATGTTTTATAAGGCATCTTTGTTTATAGTAATAGGTATATGAATACATATATTCTTTGGTCTACAAGATTTAAGATGTTATTTTTTTATATACTTTTGTGGTTGTATTTTAGCAAG
>M01075:24:000000000-A3VNT:1:1105:20722:3676 1:N:0:36
AAAGTACACAGTTTGGGTTACATATTTGATTACCAGATGCAATGGAAGGACCAATACCTGTATCTGCATTAATACATGCTGCAACGTTAGTTGTATGTGGAATAATATTAGGTAGTTTCATATTTTGGTGTTTCGAATTTTGATTTAGCTATTTTTATAGTATAATTTGCTGAACAACCGCAATAATAGTATTAATGAGTCTGTGTGTCTTTTATAATTTGCAAAACGTTATATAGCATTTAGTACAATCTGTCAAATAAGTTTTTCGTTTTTTTGTTGTATTTGTTTAGATCTTTATGTAGGTTGCTTATTTTTTTGTTATCACATGTTTTATAAGGCATCTTTGTTTATAGTAATAGGTATATGAATACATATATTCTTTGGTCTATAAGATTTAAGATGTTATTTTTTTATATACTTTTGTGGTTGTATCTTAGCAA
>M01075:24:000000000-A3VNT:1:1105:17191:4054 1:N:0:36
AAAGTACACAGTTTGGGCTACATATTTGATTACCAGATGCAATGGAAGGACCAATACCTGTATCTGCATTAATACATGCTGCAACGTTAGTTGTATGTGGAATAATATTAGGTAGTTTCATATTTTGGTGTTTCGAATTTTGATTTAGCTATTTTTATAGTATAATTTGCTGAACAACCGCAATAATAGTATTAATGAGTCTGTGTGTCTTTTATAATTTCAAAACGTTATATAGCATTTAGTACAATCTGTCAAATAAGTTTTTCGTTTTTTTGTTGTATTTGTTTAGATCTTTATGTAGGTTGCTTATTTTTTTGTTATCACATGTTTTATAAGGCATCTTTGTTTATAGTAATAGGTATATGAATACATATATTCTTTGGTCTACAAGATTTAAGATGTTATTTTTTTATATACTTTTGTGGTTGTATCTTGGCAAG
>M01075:24:000000000-A3VNT:1:1105:23578:4379 1:N:0:36
AGAGTACACAGTTTGGGCTCCATATTTGATTACCAGATGCAATGGAAGGACCAATACCTGTATCTGCATTAATACATGCTGCAACGTTAGTTGTATGTGGAATAATATTAGGTAGTTTCATATTTTGGTGTTTCGAATTTTGATTTAGCTATTTTTATAGTATAATTTGCTGAACAACCGCAATAATAGTATTAATGAGTCTGTGTGTCTTTTATAATTTCAAAACGTTATATAGCATTTAGTACAATCTGTCAAATAAGTTTTTCGTTTTTTTGTTGTATTTGTTTAGATCTTTATGTAGGTTGCTTATTTTTTTGTTATCACATGTTTTATAAGGCATCTTTGTTTATAGTAATAGGTATATGAATACATATATTCTTTGGTCTACAAGATTTAAGATGTTATTTTTTTATATACTTTTGTGGTTGTATTTTAGCAAG
>M01075:24:000000000-A3VNT:1:1105:19514:4560 1:N:0:36
AGAGTACACAGTTTGGGCTACATATTTGATTACCAGATGCAATGGAAGGACCAATACCTGTATCTGCATTAATACATGCTGCAACGTTAGTTGTATGTGGAATAATATTAGGTAGTTTCATATTTTGGTGTTTCGAATTTTGATTTAGCTATTTTTATAGTATAATTTGCTGAACAACCGCAATAATAGTATTAATGAGTCTGTGTGTCTTTTATAATTTCAAAACGTTATATAGCATTTAGTACAATCTGTCAAATAAGTTTTTCGTTTTTTTGTTGTATTTGTTTAGATCTTTATGTAGGTTGCTTATTTTTTTGTTATCACATGTTTTATAAGGCATCTTTGTTTATAGTAATAGGTATATGAATACATATATTCTTTGGTCTACAAGATTTAAGATGTTATTTTTTTATATACTTTTGTGGTTGTATTTTAGCAAG
>M01075:24:000000000-A3VNT:1:1105:18566:4765 1:N:0:36
AGAGTACACAGTTTGGGCTACATATTTGATTACCAGATGCAATGGAAGGACCAATACCTGTATCTGCATTAATACATGCTGCAACGTTAGTTGTATGTGGAATAATATTAGGTAGTTTCATATTTTGGTGTTTCGAATTTTGATTTAGCTATTTTTATAGTATAATTTGCTGAACAACCGCAATAATAGTATTAATGAGTCTGTGTGTCTTTTATAATTTCAAAACGTTATATAGCATTTAGTACAATCTGTCAAATAAGTTTTTCGTTTTTTTGTTGTATTTGTTTAGATCTTTATGTAGGTTGCTTATTTTTTTGTTATCACATGTTTTATAAGGCATCTTTGTTTATAGTAATAGGTATATGAATACATATATTCTTTGGTCTACAAGATTTAAGATGTTATTTTTTTATATACTTTTGTGGTTGTATTTTAGCAAG
>M01075:24:000000000-A3VNT:1:1105:14980:4911 1:N:0:36
AAAGTACACAGTTTGGGTTACATATTTGATTACCAGATGCAATGGAAGGACCAATACCTGTATCTGCATTAGTACATGCTGCAACGTTAGTTGTATGTGGAATAATATTAGGTAGTTTCATATTTTGGTGTTTCGAATTTTGATTTAGCTATTTTTATAGTATAATTTGCTGAACAACCGCAATAATAGTATTAATGAGTCTGTGTGTCTTTTATAATTTCAAAACGTTATATAGCATTTAGTACAATCTGTCAAATAAGTTTTTCGTTTTTTTGTTGTATTTGTTTAGATCTTTATGTAGGTTGCTTATTTTTTTGTTATCACATGTTTTATAAGGCATCTTTGTTTATAGTAATAGGTATATGAATACATATATTCTTTGGTCTACAAGATTTAAGATGTTATTTTTTTATATACTTTTGTGGTTGTATTTTAGCAAG
>M01075:24:000000000-A3VNT:1:1105:11816:5090 1:N:0:36
AAAGTACACAGTTTGGGCTGCACATTTGATTACCAGATGCAATGGAAGGACCAATACCTGTATCTGCATTAATACATGCTGCAACGTTAGTTGTATGTGGAATAATATTAGGTAGTTTCATATTTTGGTGTTTCGAATTTTGATTTAGCTATTTTTATAGTATAATTTGCTGAACAACCGCAATAATAGTATTAATGAGTCTGTGTGTCTTTTATAATTTCAAAACGTTATATAGCATTTAGTACAATCTGTCAAATAAGTTTTTCGTTTTTTTGTTGTATTTGTTTAGATCTTTATGTAGGTTGCTTATTTTTTTGTTATCACATGTTTTATAAGGCATCTTTGTTTATAGTAATAGGTATATGAATACATATATTCTTTGGTCTACAAGATTTAAGATGTTATTTTTTTATATACTTTTGTGGTTGTATTTTAGCAAG
>M01075:24:000000000-A3VNT:1:1105:9341:5155 1:N:0:36
AAAGTACACAGTTTGGGTTGCACATTTGATTACCAGATGCAATGGAAGGACCAATACCTGTATCTGCATTAATACATGCTGCAACGTTAGTTGTATGTGGAATAATATTAGGTAGTTTCATATTTTGGTGTTTCGAATTTTGATTTAGCTATTTTTATAGTATAATTTGCTGAACAACCGCAATAATAGTATTAATGAGTCTGTGTGTCTTTTATAATTTCAAAACGTTATATAGCATTTAGTACAATCTGTCAAATAAGTTTTTCGTTTTTTTGTTGTATTTGTTTAGATCTTTATGTAGGTTGCTTATTTTTTTGTTATCACATGTTTTATAAGGCATCTTTGTTTATAGTAATAGGTATATGAATACATATATTCTTTGGTCTACAAGATTTAAGATGTTATTTTTTTATATACTTTTGTGGTTGTATTTTAGCAAG
>M01075:24:000000000-A3VNT:1:1105:21334:5249 1:N:0:36
AGAGTACACAGTTTGGGCTGCATATTTGATTACCAGATGCAATGGAAGGACCAATACCTGTATCTGCATTAATACATGCTGCAACGTTAGTTGTATGTGGAATAATATTAGGTAGTTTCATATTTTGGTGTTTCGAATTTTGATTTAGCTATTTTTATAGTATAATTTGCTGAACAACCGCAATAATAGTATTAATGAGTCTGTGTGTCTTTTATAATTTCAAAACGTTATATAGCATTTAGTACAATCTGTCAAATAAGTTTTTCGTTTTTTTGTTGTATTTGTTTAGATCTTTATGTAGGTTGCTTATTTTTTTGTTATCACATGTTTTATAAGGCATCTTTGTTTATAGTAATAGGTATATGAATACATATATTCTTTGGTCTACAAGATTTAAGATGTTATTTTTTTATATACTTTTGTGGTTGTATTTTAGCAAG
>M01075:24:000000000-A3VNT:1:1105:15583:6105 1:N:0:36
AGAGTACACAGTTTGGGCTACACATTTGATTACCAGATGCAATGGAAGGACCAATACCTGTATCTGCATTAATACATGCTGCAACGTTAGTTGTATGTGGAATAATATTAGGTAGTTTCATATTTTGGTGTTTCGAATTTTGATTTAGCTATTTTTATAGTATAATTTGCTGAACAACCGCAATAATAGTATTAATGAGTCTGTGTGTCTTTTATAATTTCAAAACGTTATATAGCATTTAGTACAATCTGTCAAATAAGTTTTTCGTTTTTTTGTTGTATTTGTTTAGATCTTTATGTAGGTTGCTTATTTTTTTGTTATCACATGTTTTATAAGGCATCTTTGTTTATAGTAATAGGTATATGAATACATATATTCTTTGGTCTACAAGATTTAAGATGTTATTTTTTTATATACTTTTGTGGTTGTATTTTAGCAAG
>M01075:24:000000000-A3VNT:1:1105:16778:6243 1:N:0:36
AGAGTACACAGTTTGGGCTACATATTTGATTACCAGATGCAATGGAAGGACCAATACCTGTATCTGCATTAATACATGCTGCAACGTTAGTTGTATGTGGAATAATATTAGGTAGTTTCATATTTTGGTGTTTCGAATTTTGATTTAGCTATTTTTATAGTATAATTTGCTGAACAACCGCAATAATAGTATTAATGAGTCTGTGTGTCTTTTATAATTTGCAAAACGTTATATAGCATTTAGTACAATCTGTCAAATAAGTTTTTCGTTTTTTGTCGTATTTGTTTAGATCTTTATGTAGGTTGCTTATTTTTTTGTTATCACATGTTTTATAAGGCATCTTTGTTTATAGTAATAGGTATATGAATACATATATTCTTTGGTCTACAAGATTTAAGATGTTATTTTTTTATATACTTTTGTGGTTGTATTTTAGCAAG
>M01075:24:000000000-A3VNT:1:1105:6808:6585 1:N:0:36
AAAGTACACAGTTTGGGTTGCATATTTGATTACCAGATGCAATGGAAGGACCAATACCTGTATCTGCATTAATACATGCTGCAACGTTAGTTGTATGTGGAATAATATTAGGTAGTTTCATATTTTGGTGTTTCGAATTTTGATTTAGCTATTTTTATAGTATAATTTGCTGAACAACCGCAATAATAGTATTAATGAGTCTGTGTGTCTTTTATAATTTCAAAACGTTATATAGCATTTAGTACAATCTGTCAAATAAGTTTTTCGTTTTTTTGTTGTATTTGTTTAGATCTTTATGTAGGTTGCTTATTTTTTTGTTATCACATGTTTTATAAGGCATCTTTGTTTATAGTAATAGGTATATGAATACATATATTCTTTGGTCTACAAGATTTAAGATGTTATTTTTTTATATACTTTTGTGGTTGTATTTTAGCAAG
>M01075:24:000000000-A3VNT:1:1105:7206:6953 1:N:0:36
AAAGTACACAGTTTGGGTTACATATTTGATTACCAGATGCAATGGAAGGACCAATACCTGTATCTGCATTAATACATGCTGCAACGTTAGTTGTATGTGGAATAATATTAGGTAGTTTCATATTTTGGTGTTTCGAATTTTGATTTAGCTATTTTTATAGTATAATTTGCTGAACAACCGCAATAATAGTATTAATGAGTCTGTGTGTCTTTTATAATTTCAAAACGTTATATAGCATTTAGTACAATCTGTCAAATAAGTTTTTCGTTTTTTTGTTGTATTTGTTTAGATCTTTATGTAGGTTGCTTATTTTTTTGTTATCACATGTTTTATAAGGCATCTTTGTTTATAGTAATAGGTATATGAATACATATATTCTTTGGTCTACAAGATTTAAGATGTTATTTTTTTATATACTTTTGTGGTTGTATCTTAGCAAG
>M01075:24:000000000-A3VNT:1:1105:18690:7008 1:N:0:36
AAAGTACACAGTTTGGGCTGCATATTTGATTACCAGATGCAATGGAAGGACCAATACCTGTATCTGCATTAATACATGCTGCAACGTTAGTTGTATGTGGAATAATATTAGGTAGTTTCATATTTTGGTGTTTCGAATTTTGATTTAGCTATTTTTATAGTATAATTTGCTGAACAACCGCAATAATAGTATTAATGAGTCTGTGTGTCTTTTATAATTTCAAAACGTTATATAGCATCTAGTACAATCTGTCAAATAAGTTTTTCGTTTTTTTGTTGTATTTGTTTAGATCTTTATGTAGGTTGCTTATTTTTTTGTTATCACATGTTTTATAAGGCATCTTTGTTTATAGTAATAGGTATATGAATACATATATTCTTTGGTCTACAAGATTTAAGATGTTATTTTTTTATATACTTTTGTGGTTGTATCTTAGCAAG
>M01075:24:000000000-A3VNT:1:1105:21756:7112 1:N:0:36
AGAGTACACAGTTTGGGCTACATATTTGATTACCAGATGCAATGGAAGGACCAATACCTGTATCTGCATTAATACATGCTGCAACGTTAGTTGTATGTGGAATAATATTAGGTAGTTTCATATTTTGGTGTTTCGAATTTTGATTTAGCTATTTTTATAGTATAATTTGCTGAACAACCGCAATAATAGTATTAATGAGTCTGTGTGTCTTTTATAATTTCAAAACGTTATATAGCATTTAGTACAATCTGTCAAATAAGTTTTTCGTTTTTTTGTTGTATTTGTTTAGATCTTTATGTAGGTTGCTTATTTTTTTGTTATCACATGTTTTATAAGGCATCTTTGTTTATAGTAATAGGTATATGAATACATATATTCTTTGGTCTACAAGATTTAAGATGTTATTTTTTTATATACTTTTGTGGTTGTATTTTAGCAAG
>M01075:24:000000000-A3VNT:1:1105:7320:7341 1:N:0:36
AAAGTACACAGTTTGGATTGCATATTTGATTACCAGATGCAATGGAAGGACCAATACCTGTATCTGCATTAATACATGCTGCAACGTTAGTTGTATGTGGAATAATATTAGGTAGTTTCATATTTTGGTGTTTCGAATTTTGATTTAGCTATTTTTATAGTATAATTTGCTGAACAACCGCAATAATAGTATTAATGAGTCTGTGTGTCTTTTATAATTTCAAAACGTTATATAGCATTTAGTACAATCTGTCAAATAAGTTTTTCGTTTTTTTGTTGTATTTGTTTAGATCTTTATGTAGGTTGCTTATTTTTTTGTTATCACATGTTTTATAAGGCATCTTTGTTTATAGTAATAGGTATATGAATACATATATTCTTTGGTCTACAAGATTTAAGATGTTATTTTTTTATATACTTTTGTGGTTGTATCTTAGCAAG
>M01075:24:000000000-A3VNT:1:1105:26861:7343 1:N:0:36
AGAGTACACAGTTTGGGCTGCATATTTGATCACCAGATGCAATGGAAGGACCAATACCTGTATCTGCATTAATACATGCTGCAACGTTAGTTGTATGTGGAATAATATTAGGTAGTTTCATATTTTGGTGTTTCGAATTTTGATTTAGCTATTTTTATAGTATAATTTGCTGAACAACCGCAATAATAGTATTAATGAGTCTGTGTGTCTTTTATAATTTCAAAACGTTATATAGCATTTAGTACAATCTGTCAAATAAGTTTTTCGTTTTTTTGTTGTATTTGTTTAGATCTTTATGTAGGTTGCTTATTTTTTTGTTATCACATGTTTTATAAGGCATCTTTGTTTATAGTAATAGGTATATGAATACATATATTCTTTGGTCTACAAGATTTAAGATGTTATTTTTTTATATACTTTTGTGGTTGTATTTTAGCAAG
>M01075:24:000000000-A3VNT:1:1105:27185:7377 1:N:0:36
AAAGTACACAGTTTGGGCTGCATATTTGATTACCAGATGCAATGGAAGGACCAATACCTGTATCTGCATTAATACATGCTGCAACGTTAGTTGTATGTGGAATAATATTAGGTAGTTTCATATTTTGGTGTTTCGAATTTTGCTTTAGCTATTTTTATAGTATAATTTGCTGAACAACCGCAATAATAGTATTAATGAGTCTGTGTGTCTTTTATAATTTCAAAACGTTATATAGCATTTAGTACAATCTGTCAAATAAGTTTTTCGTTTTTTTGTTGTATTTGTTTAGATCTTTATGTAGGTTGCTTATTTTTTTGTTATCACATGTTTTATAAGGCATCTTTGTTTATAGTAATAGGTATATGAATACATATATTCTTTGGTCTACAAGATTTAAGATGTTATTTTTTTATATACTTTTGTGGTTGTATTTTAGCAAG
>M01075:24:000000000-A3VNT:1:1105:6671:7750 1:N:0:36
AGAGTACACAGTTTGGACTGCATATTTGATTACCAGATGCAATGGAAGGACCAATACCTGTATCTGCATTAATACATGCTGCAACGTTAGTTGTATGTGGAATAATATTAGGTAGTTTCATATTTTGGTGTTTCGAATTTTGATTTAGCTATTTTTATAGTATAATTTGCTGAACAACCGCAATAATAGTATTAATGAGTCTGTGTGTCTTTTATAATTTCAAAACGTTATATAGCATTTAGTACAATCTGTCAAATAAGTTTTTCGTTTTTTTGTTGTATTTGCTTAGATCTTTATGTAGGTTGCTTATTTTTTTGTTATCACATGTTTTATAAGGCATCTTTGTTTATAGTAATAGGTATATGAATACATATATTCTTTGGTCTACAAGATTTAAGATGTTATTTTTTTATATACTTTTGTGGTTGTATTTTAGCAAG
>M01075:24:000000000-A3VNT:1:1105:12983:8046 1:N:0:36
AGAGTACACAGTTTGGGCTCCATATTTGATTACCAGATGCAATGGAAGGACCAATACCTGTATCTGCATTAATACATGCTGCAACGTTAGTTGTATGTGGAATAATATTAGGTAGTTTCATATTTTGGTGTTTCGAATTTTGATTTAGCTATTTTTATAGTATAATTTGCTGAACAACCGCAATAATAGTATTAATGAGTCTGTGTGTCTTTTATAATTTCAAAACGTTATATAGCATTTAGTACAATCTGTCAAATAAGTTTTTCGTTTTTTTGTTGTATTTGTTTAGATCTTTATGTAGGTTGCTTATTTTTTTGTTATCACATGTTTTATAAGGCATCTTTGTTTATAGTAATAGGTATATGAATACATATATTCTTTGGTCTACAAGATTTAAGATGTTATTTTTTTATATACTTTTGTGGTTGTATTTTAGCAAG
>M01075:24:000000000-A3VNT:1:1105:17080:8080 1:N:0:36
AGAGTACACAGTTTGGGCTACATATTTGATTACCAGATGCAATGGAAGGACCAATACCTGTATCTGCATTAATACATGCTGCAACGTTAGTTGTATGTGGAATAATATTAGGTAGTTTCATATTTTGGTGTTTCGAATTTTGATTTAGCTATTTTTATAGTATAATTTGCTGAACAACCGCAATAATAGTATTAATGAGTCTGTGTGTCTTTTATAATTTCAAAACGTTATATAGCATTTAGTACAATCTGTCAAATAAGTTTTTCGTTTTTTTGTTGTATTTGTTTAGATCTTTATGTAGGTTGCTTATTTTTTTGTTATCACATGTTTTATAAGGCATCTTTGTTTATAGTAATAGGTATATGAATACATATATTCTTTGGTCTACAAGATTTAAGATGTTATTTTTTTATATACTTTTGTGGTTGTATTTTGGCAAG
>M01075:24:000000000-A3VNT:1:1105:20679:8113 1:N:0:36
AAAGTACACAGTTTGGGTTACATATTTGATTACCAGATGCAATGGAAGGACCAATACCTGTATCTGCATTAATACATGCTGCAACGTTAGTTGTATGTGGAATAATATTAGGTAGTTTCATATTTTGGTGTTTCGAATTTTGATTTAGCTATTTTTATAGTATAATTTGCTGAACAACCGCAATAATAGTATTAATGAGTCTGTGTGTCTTTTATAATTTCAAAATGTTATATAGCATTTAGTACAATCTGTCAAATAAGTTTTTCGTTTTTTTGTTGTATTTGTTTAGATCTTTATGTAGGTTGCTTATTTTTTTGTTATCACATGTTTTATAAGGCATCTTTGTTTATAGTAATAGGTATATGAATACATATATTCTTTGGTCTACAAGATTTAAGATGTTATTTTTTTATATACTTTTGTGGTTGTATTTTAGCAAG
>M01075:24:000000000-A3VNT:1:1105:27447:8571 1:N:0:36
AAAGTACACAGTTTGGGCTCCACATTTGATTACCAGATGCAATGGAAGGACCAATACCTGTATCTGCATTAATACATGCTGCAACGTTAGTTGTATGTGGAATAATATTAGGTAGTTTCATATTTTGGTGTTTCGAATTTTGATTTAGCTATTTTTATAGTATAATTTGCTGAACAACCGCAATAATAGTATTAATGAGTCTGTGTGTCTTTTATAATTTCAAAACGTTATATAGCATTTAGTACAATCTGTCAAATAAGTTTTTCGTTTTTTTGTTGTATTTGTTTAGATCTTTATGTAGGTTGCTTATTTTTTTGTTATCACATGTTTTATAAGGCATCTTTGTTTATAGTAATAGGTATATGAATACATATATTCTTTGGTCTACAAGATTTAAGATGTTATTTTTTTATATACTTTTGTGGTTGTATTTTAGCAAG
>M01075:24:000000000-A3VNT:1:1105:13184:9331 1:N:0:36
AAAGTACACAGTTTGGGCTCCACATTTGATTACCAGATGCAATGGAAGGACCAATACCTGTATCTGCATTAATACATGCTGCAACGTTAGTTGTATGTGGAATAATATTAGGTAGTTTCATATTTTGGTGTTTCGAATTTTGATTTAGCTATTTTTATAGTATAATTTGCTGAACAACCGCAATAATAGTATTAATGAGTCTGTGTGTCTTTTATAATTTCAAAACGTTATATAGCATTTAGTACAATCTGTCAAATAAGTTTTTCGTTTTTTTGTTGTATTTGTTTAGATCTTTATGTAGGTTGCTTATTTTTTTGTTATCACATGTTTTATAAGGCATCTTTGTTTATAGTAATAGGTATATGAATACATATATTCTTTGGTCTACAAGATTTAAGATGTTATTTTTTTATATACTTTTGTGGTTGTATTTTAGCAAG
>M01075:24:000000000-A3VNT:1:1105:10764:9503 1:N:0:36
AAAGTACACAGTTTGGGCTACATATTTGATTACCAGATGCAATGGAAGGACCAATACCTGTATCTGCATTAATACATGCTGCAACGTTAGTTGTATGTGGAATAATATTAGGTAGTTTCATATTTTGGTGTTTCGAATTTTGATTTAGCTATTTTTATAGTATAATTTGCTGAACAACCGCAATAATAGTATTAATGAGTCTGTGTGTCTTTTATAATTTCAAAACGTTATATAGCATTTAGTACAATCTGTCAAATAAGTTTTTCGTTTTTTTGTTGTATTTGTTTAGATCTTTATGTAGGTTGCTTATTTTTTTGTTATCACATGTTTTATAAGGCATCTTTGTTTATAGTAATAGGTATATGAATACATATATTCTTTGGTCTACAAGATTTAAGATGTTATTTTTTTATATACTTTTGTGGTTGTATTTTGGCAAG
>M01075:24:000000000-A3VNT:1:1105:17564:9604 1:N:0:36
AAAGTACACAGTTTGGGCTGCATATTTGATTACCAGATGCAATGGAAGGACCAATACCTGTATCTGCATTAATACATGCTGCAACGTTAGTTGTATGTGGAATAATATTAGGTAGTTTCATATTTTGGTGTTTCGAATTTTGATTTAGCTATTTTTATAGTATAATTTGCTGAACAACCGCAATAATAGTATTAATGAGTCTGTGTGTCTTTTATAATTTCAAAACGTTATATAGCATTTAGTACAATCTGTCAAATAAGTTCTTCGTTTTTTTGTTGTATTTGTTTAGATCTTTATGTAGGTTGCTTATTTTTTTGTTATCACATGTTTTATAAGGCATCTTTGTTTATAGTAATAGGTATATGAATACATATATTCTTTGGTCTACAAGATTTAAGATGTTATTTTTTTATATACTTTTGTGGTTGTATTTTGGCAAG
>M01075:24:000000000-A3VNT:1:1105:6299:9605 1:N:0:36
AAAGTACACAGTTTGGGCTGCATATTTGATTACCAGATGCAATGGAAGGACCAATACCTGTATCTGCATTAATACATGCTGCAACGTTAGTTGTATGTGGAATAATACTAGGTAGTTTCATATTTTGGTGTTTCGAATTTTGATTTAGCTATTTTTATAGTATAATTTGCTGAACAACCGCAATAATAGTATTAATGAGTCTGTGTGTCTTTTATAATTTCAAAACGTTATATAGCATTTAGTACAAGCTGTCAAATAAGTTTTTCGTTTTTTTGTTGTATTTGTTTAGATCTTTATGTAGGTTGCTTATTTTTTTGTTATCACATGTTTTATAAGGCATCTTTGTTTATAGTAATAGGTATATGAATACATATATTCTTTGGTCTACAAGATTTAAGATGTTATTTTTTTATAGACTTTTGTGGTTGTATTTTAGCAAG
>M01075:24:000000000-A3VNT:1:1105:12470:10110 1:N:0:36
AAAGTACACAGTTTGGGCTCCACATTTGATTACCAGATGCAATGGAAGGACCAATACCTGTATCTGCATTAATACATGCTGCAACGTTAGTTGTATGTGGAATAATATTAGGTAGTTTCATATTTTGGTGTTTCGAATTTTGATTTAGCTATTTTTATAGTATAATTTGCTGAACAACCGCAATAATAGTATTAATGAGTCTGTGTGTCCTTTATAATTTCAAAACGTTATATAGCATTTAGTACAATCTGTCAAATAAGTTTTTCGTTTTTTTGTTGTATTTGTTTAGATCTTTATGTAGGTTGCTTATTTTTTTGTTATCACATGTTTTATAAGGCATCTTTGTTTATAGTAATAGGTATATGAATACATATATTCTTTGGTCTACAAGATTTAAGATGTTATTTTTTTATATACTTTTGTGGTTGTATTTTAGCAAG
>M01075:24:000000000-A3VNT:1:1105:22327:10458 1:N:0:36
AGAGTACACAGTTTGGGCTGCATATTTGATTACCAGATGCAATGGAAGGACCAATACCTGTATCTGCATTAATACATGCTGCAACGTTAGTTGTATGTGGAATAATATTAGGTAGTTTCATATTTTGGTGTTTCGAATTTTGATTTAGCTATTTTTATAGTATAATTTGCTGAACAACCGCAATAATAGTATTAATGAGTCTGTGTGTCTTTTATAATTTCAAAACGTTATATAGCATTTAGTACAATCTGTCAAATAAGTTTTTCGTTTTTTTGTTGTATTTGTTTAGATCTTTATGTAGGTTGCTTATTTTTTTGTTATCACATGTTTTATAAGGCATCTTTGTTTATAGTAATAGGTATATGAATACATATATTCTTTGGTCTACAAGATTTAAGATGTTATTTTTTTATATACTTTTGTGGTTGTATTTTAGCAAG
>M01075:24:000000000-A3VNT:1:1105:6602:11087 1:N:0:36
AAAGTACGCAGTTTGGGCTACATATTTGATTACCAGATGCAATGGAAGGACCAATACCTGTATCTGCATTAATACATGCTGCAACGTTAGTTGTATGTGGAATAATATTAGGTAGTTTCATATTTTGGTGTTTCGAATTTTGATTTAGCTATTTTTATAGTATAATTTGCTGAACAACCGCAATAATAGTATTAATGAGTCTGTGTGTCTTTTATAATTTCAAAACGTTATATAGCATTTAGTACAATCTGTCAAATAAGTTTTTCGTTTTTTTGTTGTATTTGTTTAGATCTTTATGTAGGTTGCTTATTTTTTTGTTATCACATGTTTTATAAGGCATCTTTGTTTATAGTAATAGGTATATGAATACATATATTCTTTGGTCTACAAGATTTAAGATGTTATTTTTTTATATACTTTTGTGGTTGTATTTTAGCAAG
>M01075:24:000000000-A3VNT:1:1105:21936:11310 1:N:0:36
AAAGTACACAGTTTGGGCTACATATTTGATTACCAGATGCAATGGAAGGACCAATACCTGTATCTGCATTAATACATGCTGCAACGTTAGTTGTATGTGGAATAATATTAGGTAGTTTCATATTTTGGTGCTTCGAATTTTGATTTAGCTATTTTTATAGTATAATTTGCTGAACAACCGCAATAATAGTATTAATGAGTCTGTGTGTCTTTTATAATTTCAAAACGTTATATAGCATTTAGTACAATCTGTCAAATAAGTTTTTCGTTTTTTTGTTGTATTTGTTTAGATCTTTATGTAGGTTGCTTATTTTTTTGTTATCACATGTTTTATAAGGCATCTTTGTTTATAGTAATAGGTATATGAATACATATATTCTTTGGTCTACAAGATTTAAGATGTTATTTTTTTATATACTTTTGTGGTTGTATTTTAGCAAG
>M01075:24:000000000-A3VNT:1:1105:24137:11513 1:N:0:36
AGAGTACACAGTTTGGGCTACATATTTGATTACCAGATGCAATGGAAGGACCAATACCTGTATCTGCATTAATACATGCTGCAACGTTAGTTGTATGTGGAATAATATTAGGTAGTTTCATATTTTGGTGTTTCGAATTTTGATTTAGCTATTTTTATAGTATAATTTGCTGAACAACCGCAATAATAGTATTAATGAGTCTGTGTGTCTTTTATAATTTCAAAACGTTATATAGCATTTAGTACAATCTGTCAAATAAGTTTTCCGTTTTTTTGTTGTATTTGTTTAGATCTTTATGTAGGTTGCTTATTTTTTTGTTATCACATGTTTTATAAGGCATCTTTGTTTATAGTAATAGGTATATGAATACATATATTCTTTGGTCTACAAGATTTAAGATGTTATTTTTTTATATACTTTTGTGGTTGTATTTTAGCAAG
>M01075:24:000000000-A3VNT:1:1105:2901:11830 1:N:0:36
AGAGTACACAGTTTGGGCTACATATTTGATTACCAGATGCAATGGAAGGACCAGTACCTGTATCTGCATTAATACATGCTGCAACGTTAGTTGTATGTGGAATAATATTAGGTAGTTTCATATTTTGGTGTTTCGAATTTTGATTTAGCTATTTTTATAGTATAATTTGCTGAACAACCGCAATAATAGTATTAATGAGTCTGTGTGTCTTTTATAATTTCAAAACGTTATATAGCATTTAGTACAATCTGTCAAATAAGTTTTTCGTTTTTTTGTTGTATTTGTTTAGATCTTTATGTAGGTTGCTTATTTTTTTGTTATCACATGTTTTATAAGGCATCTTTGTTTATAGTAATAGGTATATGAATACATATATTCTTTGGTCTACAAGATTTAAGATGTTATTTTTTTATATACTTTTGTGGTTGTATCTTGGCAAG
>M01075:24:000000000-A3VNT:1:1105:27414:11899 1:N:0:36
AAAGTACACAGTTTGGGCTACATATTTGATTACCAGATGCAATGGAAGGACCAATACTTGTATCTGCATTAATACATGCTGCAACGTTAGTTGTATGTGGAATAATATTAGGTAGTTTCATATTTTGGTGTTTCGAATTTTGATTTAGCTATTTTTATAGTATAATTTGCTGAACAACCGCAATAATAGTATTAATGAGTCTGTGTGTCTTTTATAATTTCAAAACGTTATATAGCATTTAGTACAATCTGTCAAATAAGTTTTTCGTTTTTTTGTTGTATTTGTTTAGATCTTTATGTAGGTTGCTTATTTTTTTGTTATCACATGTTTTATAAGGCATCTTTGTTTATAGTAATAGGTATATGAATACATATATTCTTTGGTCTACAAGATTTAAGATGTTATTTTTTTATATACTTTTGTGGTTGTATTTTAGCAAG
>M01075:24:000000000-A3VNT:1:1105:13829:12510 1:N:0:36
AGAGTACACAGTTTGGGCTGCACATTTGATTACCAGATGCAATGGAAGGACCAATACCTGTATCTGCATTAATACATGCTGCAACGTTAGTTGTATGTGGAATAATATTAGGTAGTTTCATATTTTGGTGTTTCGAATTTTGATTTAGCTATTTTTATAGTATAATTTGCTGAACAACCGCAATAATAGTATTAATGAGTCTGTGTGTCTTTTATAATTTCAAAACGTTATATAGCATTTAGTACAATCTGTCAAATAAGTTTTTCGTTTTTTTGTTGTATTTGTTTAGATCTTTATGTAGGTTGCTTATTTTTTTGTTATCACATGTTTTATAAGGCATCTTTGTTTATAGTAATAGGTATATGAATACATATATTCTTTGGTCTACAAGATTTAAGATGTTATTTTTTTATATACTTTTGTGGTTGTATTTTGGCAAG
>M01075:24:000000000-A3VNT:1:1105:14430:12566 1:N:0:36
AAAGTACACAGTTTGGGCTACATATTTGATTACCAGATGCAATGGAAGGACCAATACCTGTATCTGCATTAATACATGCTGCAACGTTAGTTGTATGTGGAATAATATTAGGTAGTTTCATATTTTGGTGTTTCGAATTTTGATTTAGCTATTTTTATAGTATAATTTGCTGAACAACCGCAATAATAGTATTAATGAGTCTGTGTGTCTTTTATAATTTCAAAACGTTATATAGCATTTAGTACAATCTGTCAAATAAGTTTTTCGTTTTTTTGTTGTATTTGTTTAGATCTTTATGTAGGTTGCTTATTTTTTTGTTATCACATGTTTTATAAGGCATCTTTGTTTATAGTAATAGGTATATGAATACATATATTCTTTGGTCTACAAGATTTAAGATGTTATTTTTTTATATACTTTTGTGGTTGTATTTTAGCAAG
>M01075:24:000000000-A3VNT:1:1105:25206:12720 1:N:0:36
AGAGTACACAGTTTGGGCTGCACATTTGATTACCAGATGCAATGGAAGGACCAATACCTGTATCTGCATTAATACATGCTGCAACGTTAGTTGTATGTGGAATAATATTAGGTAGTTTCATATTTTGGTGTTTCGAATTTTGATTTAGCTATTTTTATAGTATAATTTGCTGAACAACCGCAATAATAGTATTAATGAGTCTGTGTGTCTTTTATAATTTCAAAACGTTATATAGCATTTAGTACAATCTGTCAAATAAGTTTTTCGTTTTTTTGTTGTATTTGTTTAGATCTTTATGTAGGTTGCTTATTTTTTTGTTATCACATGTTTTATAAGGCATCTTTGTTTATAGTAATAGGTATATGAATACATATATTCTTTGGTCTACAAGATTTAAGATGTTATTTTTTTATATACTTTTGTGGTTGTATTTTAGCAAG
>M01075:24:000000000-A3VNT:1:1105:25550:12746 1:N:0:36
AAAGTACACAGTTTGGGCTGCATATTTGATTACCAGATGCAATGGAAGGACCAATACCTGTATCTGCATTAATACATGCTGCAACGTTAGTTGTATGTGGAATAATATTAGGTAGTTTCATATTTTGGTGTTTCGAATTTTGATTTAGCTATTTTTATAGTATAATTTGCTGAACAACCGCAATAATAGTATTAATGAGTCTGTGTGTCTTTTATAATTTGCAAAACGTTATATAGCATTTAGTACAATCTGTCAAATAAGTTTTTCGTTTTTTGTTGTATTTGTTTAGATCTTTATGTAGGTTGCTTATTTTTTTGTTATCACATGTTTTATAAGGCATCTTTGTTTATAGTAATAGGTATATGAATACATATATTCTTTGGTCTACAAGATTTAAGATGTTATTTTTTTATATACTTTTGTGGTTGTATTTTAGCAAG
>M01075:24:000000000-A3VNT:1:1105:14670:12815 1:N:0:36
AAAGCACACAGTTTGGGCTACATATTTGATTACCAGATGCAATGGAAGGACCAATACCTGTATCTGCATTAATACATGCTGCAACGTTAGTTGTATGTGGAATAATATTAGGTAGTTTCATATTTTGGTGTTTCGAATTTTGATTTAGCTATTTTTATAGTATAATTTGCTGAACAACCGCAATAATAGTATTAATGAGTCTGTGTGTCTTTTATAATTTCAAAACGTTATATAGCATTTAGTACAATCTGTCAAATAAGTTTTTCGTTTTTTTGTTGTATTTGTTTAGATCTTTATGTAGGTTGCTTATTTTTTTGTTATCACATGTTTTATAAGGCATCTTTGTTTATAGTAATAGGTATATGAATACATATATTCTTTGGTCTACAAGATTTAAGATGTTATTTTTTTATATACTTTTGTGGTTGTATTTTAGCAAG
>M01075:24:000000000-A3VNT:1:1105:4791:12993 1:N:0:36
AAAGTACACAGTTTGGGCTACATATTTGATTACCAGATGCAATGGAAGGACCAATACCTGTATCTGCATTAATACATGCTGCAACGTTAGTTGTATGTGGAATAATATTAGGTAGTTTCATATTTTGGTGTTTCGAATTTTGATTTAGCTATTTTTATAGTATAATTTGCTGAACAACCGCAATAATAGTATTAATGAGTCTGTGTGTCTTTTATAATTTCAAAACGTTATATAGCATTTAGTACAATCTGTCAAATAAGTTTTTCGTTTTTTTGTTGTATTTGTTTAGATCTTTATGTAGGTTGCTTATTTTTTTGTTATCACATGTTTTATAAGGCATCTTTGTTTATAGTAATAGGTATATGAATACATATATTCTTTGGTCTACAAGATTTAAGATGTTATTTTTTTATATACTTTTGTGGTTGTATTTTAGCAAG
>M01075:24:000000000-A3VNT:1:1105:3142:13118 1:N:0:36
AAAGTACACAGTTTGGGCTGCATATTTGATTACCAGATGCAATGGAAGGACCAATACCTGTATCTGCATTAATACATGCTGCAACGTTAGTTGTATGTGGAATAATATCAGGTAGTTTCATATTTTGGTGTTTCGAATTTTGATTTAGCTATTTTTATAGTATAATTTGCTGAACAACCGCAATAATAGTATTAATGAGTCTGTGTGTCTTTTATAATTTCAAAACGTTATATAGCATTTAGTACAATCTGTCAAATAAGTTTTTCGTTTTTTTGTTGTATTTGTTTAGATCTTTATGTAGGTTGCTTATTTTTTTGTTATCACATGTTTTATAAGGCATCTTTGTTTATAGTAATAGGTATATGAATACATATATTCTTTGGTCTACAAGATTTAAGATGTTATTTTTTTATATACTTTTGTGGTTGTATTTTAGCAGG
>M01075:24:000000000-A3VNT:1:1105:3243:13201 1:N:0:36
AGAGTACACAGTTTGGGCTGCATATTTGATTACCAGATGCAATGGAAGGACCAATACCTGTATCTGCATTAATACGTGCTGCAACGTTAGTTGTATGTGGAATAATATTAGGTAGTTTCATATTTTGGTGTTTCGAATTTTGATTTAGCTATTTTTATAGTATAATTTGCTGAACAACCGCAATAATAGTATTAATGAGTCTGTGTGTCTTTTATAATTTCAAAACGTTATATAGCATTTAGTACAATCTGTCAAATAAGTTTTTCGTTTTTTTGTTGTATTTGTTTAGATCTTTATGTAGGTTGCTTATTTTTTTGTTATCACATGTTTTATAAGGCATCTTTGCTTATAGTAATAGGTATATGAATACATATATTCTTTGGTCTACAAGATTTAAGATGTTATTTTTTTATATACTTTTGTGGTTGTATTTTAGCAAG
>M01075:24:000000000-A3VNT:1:1105:17570:13393 1:N:0:36
AAAGTACACAGTTTGGGCTACATATTTGATTACCAGATGCAATGGAAGGACCAATACCTGTATCTGCATTAATACATGCTGCAACGTTAGTTGTATGTGGAATAATATTAGGTAGTTTCATATTTTGGTGTTTCGAATTTTGATTTAGCTATTTTTATAGTATAATTTGCTGAACAACCGCAATAATAGTATTAATGAGTCTGTGTGTCTTTTATAATTTCAAAACGTTATATAGCATTTAGTACAATCTGTCAAATAAGTTTTTCGTTTTTTTGTTGTATTTGTTTAGATCTTTATGTAGGTTGCTTATTTTTTTGTTATCACATGTTTTATAAGGCATCTTTGTTTATAGTAATAGGTATATGAATACATATATTCTTTGGTCTACAAGATTTAAGATGTTATTTTTTTATATACTTTTGTGGTTGTATTTTAGCAAG
>M01075:24:000000000-A3VNT:1:1105:8639:13401 1:N:0:36
AAAGTACACAGTTTGGGTTACATATTTGATTACCAGATGCAATGGAAGGACCAATACCTGTATCTGCATTAATACATGCTGCAACGTTAGTTGTATGTGGAATAATATTAGGTAGTTTCATATTTTGGTGTTTCGAATTTTGATTTAGCTATTTTTATAGTATAATTTGCTGAACAACCGCAATAATAGTATTAATGAGTCTGTGTGTCTTTTATAATTTCAAAACGTTATATAGCATTTAGTACAATCTGTCAAATAAGTTTTTCGTTTTTTTGTTGTATTTGTTTAGATCTTTATGTAGGTTGCTTATTTTTTTGTTATCACATGTTTTATAAGGCATCTTTGTTTATAGTAATAGGTATATGAATACATATATTCTTTGGTCTACAAGATTTAAGATGTTATTTTTTTATATACTTTTGTGGTTGTATTTTAGCAAG
>M01075:24:000000000-A3VNT:1:1105:3633:13569 1:N:0:36
AAAGTACACAGTTTGGGCTCCATATTTGATTACCAGATGCAATGGAAGGACCAATACCTGTATCTGCATTAATACATGCTGCAACGTTAGTTGTATGTGGAATAATATTAGGTAGTTTCATATTTTGGTGTTTCGAATTTTGATTTAGCTATTTTTATAGTATAATTTGCTGAACAACCGCAATAATAGTATTAATGAGTCTGTGTGTCTTTTATAATTTCAAAACGTTATATAGCATTTAGTACAATCTGTCAAATAAGTTTTTCGTTTTTTTGTTGTATTTGTTTAGATCTTTATGTAGGTTGCTTATTTTTTTGTTATCACATGTTTTATAAGGCATCTTTGTTTATAGTAATAGGTATATGAATACATATATTCTTTGGTCTACAAGATTTAAGATGTTATTTTTTTATATACTTTTGTGGTTGTATTTTAGCAAG
>M01075:24:000000000-A3VNT:1:1105:10737:13588 1:N:0:36
AAAGTACACAGTTTGGGCTACATATTTGATTACCAGATGCAATGGAAGGACCAATACCTGTATCTGCATTAATACATGCTGCAACGTTAGTTGTATGTGGAATAATATTAGGTAGTTTCATATTTTGGTGTTTCGAATTTTGATTTAGCTATTTTTATAGTATAATTTGCTGAACAACCGCAATAATAGTATTAATGAGTCTGTGTGTCTTTTATAATTTCAAAACGTTATATAGCATTTAGTACAATCTGTCAAATAAGTTTTTCGTTTTTTTGTTGTATTTGTTTAGATCTTTATGTAGGTTGCTTATTTTTTTGTTATCACATGTTTTATAAGGCATCTTTGTTTATAGTAATAGGTATATGAATACATATATTCTTTGGTCTACAAGATTTAAGATGTTATTTTTTTATATACTTTTGTGGTTGTATCTTAGCAAG
>M01075:24:000000000-A3VNT:1:1105:26050:13904 1:N:0:36
AGAGTACACAGTTTGGGCTACATATTTGATTACCAGATGCAATGGAAGGACCAATACCTGTATCTGCATTAATACATGCTGCAACGTTAGTTGTATGTGGAATAATATTAGGTAGTTTCATATTTTGGTGTTTCGAATTTTGATTTAGCTATTTTTATAGTATAATTTGCTGAACAACCGCAATAATAGTATTAATGAGTCTGTGTGTCTTTTATAATTTCAAAACGTTATATAGCATTTAGTACAATCTGTCAAATAAGTTTTTCGTTTTTTTGTTGTATTTGTTTAGATCTTTATGTAGGTTGCTTATTTTTTTGTTATCACATGTTTTATAAGGCATCTTTGTTTATAGTAATAGGTATATGAATACATATATTCTTTGGTCTACAAGATTTAAGATGTTATTTTTTTATATACTTTTGTGGTTGTATTTTAGCAAG
>M01075:24:000000000-A3VNT:1:1105:15310:14101 1:N:0:36
AAAGTACACAGTTTGGGCTGCATATTTGATTACCAGATGCAATGGAAGGACCAATACCTGTATCTGCATTAATACATGCTGCAACGTTAGTTGTATGTGGAATAATATTAGGTAGTTTCATATTTTGGTGTTTCGAATTTTGATTTAGCTATTTTTATAGTATAATTTGCTGAACAACCGCAATAATAGTATTAATGAGTCTGTGTGTCTTTTATAATTTCAAAACGTTATATAGCATTTAGTACAATCTGTCAAATAAGTTTTTCGTTTTTTTGTTGTATTTGTTTAGATCTTTATGTAGGTTGCTTATTTTTTTGTTATCACATGTTTTATAAGGCATCTTTGTTTATAGTAATAGGTATATGAATACATATATTCTTTGGTCTACAAGATTTAAGATGTTATTTTTTTATATACTTTTGTGGTTGTATTTTAGCAAG
>M01075:24:000000000-A3VNT:1:1105:26228:14342 1:N:0:36
AGAGTACACAGTTTGGGCTACATATTTGATTACCAGATGCAATGGAAGGACCAATACCTGTATCTGCATTAATACATGCTGCAACGTTAGTTGTATGTGGAATAATATTAGGTAGTTTCATATTTTGGTGTTTCGAATTTTGATTTAGCTATTTTTATAGTATAATTTGCTGAACAACCGCAATAATAGTATTAATGAGTCTGTGTGTCTTTTATAATTTGCAAAACGTTATATAGCATTTAGTACAATCTGTCAAATAAGTTTTTCGTTTTTTGTTGTATTTGTTTAGATCTTTATGTAGGTTGCTTATTTTTTTGTCATCACATGTTTTATAAGGCATCTTTGTTTATAGTAATAGGTATATGAATACATATATTCTTTGGTCTACAAGATTTAAGATGTTATTTTTTTATATACTTTTGTGGTTGTATTTTAGCAAG
>M01075:24:000000000-A3VNT:1:1105:19300:14395 1:N:0:36
AAAGTACACAGTTTGGGCTACATATTTGATTACCAGATGCAATGGAAGGACCAATACCTGTATCTGCATTAATACATGCTGCAACGTTAGTTGTATGTGGAATAATATTAGGTAGTTTCATATTTTGGTGTTTCGAATTTTGATTTAGCTATTTTTATAGTATAATTTGCTGAACAACCGCAATAATAGTATTAATGAGTCTGTGTGTCTTTTATAATTTCAAAACGTTATATAGCATTTAGTACAATCTGTCAAATAAGTTTTTCGTTTTTTTGTTGTATTTGTTTAGATCTTTATGTAGGTTGCTTATTTTTTTGTTATCACATGTTTTATAAGGCATCTTTGTTTATAGTAATAGGTATATGAATACATATATTCTTTGGTCTACAAGATTTAAGATGTTATTTTTTTATATACTTTTGTGGTTGTATTTTAGCAAG
>M01075:24:000000000-A3VNT:1:1105:28100:14850 1:N:0:36
AGAGTACACAGTTTGGGCTACATATTTGATTACCAGATGCAATGGAAGGACCAATACCTGTATCTGCATTAATACATGCTGCAACGTTAGTTGTATGTGGAATAATATTAGGTAGTTTCATATTTTGGTGTTTCGAATTTTGATTTAGCTATTTTTATAGTATAATTTGCTGAACAACCGCAATAATAGTATTAATGAGTCTGTGTGTCTTTTATAATTTCAAAACGTTATATAGCATTTAGTACAATCTGTCAAATAAGTTTTTCGTTTTTTTGTTGTATTTGTTTAGATCTTTATGTAGGTTGCTTATTTTTTTGTTATCACATGTTTTATAAGGCATCTTTGTTTATAGTAATAGGTATATGAATACATATATTCTTTGGTCTACAAGATTTAAGATGTTATTTTTTTATATACTTTTGTGGTTGTATCTTAGCAAG
>M01075:24:000000000-A3VNT:1:1105:20217:14973 1:N:0:36
AAAGTACACAGTTTGGGCTGCATATTTGATTACCAGATGCAATGGAAGGACCAATACCTGTATCTGCATTAATACATGCTGCAACGTTAGTTGTATGTGGAATAATATTAGGTAGTTTCATATTTTGGTGTTTCGAATTTTGATTTAGCTATTTTTATAGTATAATTTGCTGAACAACCGCAATAATAGTATTAATGAGTCTGTGTGTCTTTTATAATTTGCAAAACGTTATATAGCATTTAGTACAATCTGTCAAATAAGTTTTTCGTTTTTTTGTTGTATTTGTTTAGATCTTTATGTAGGTTGCTTATTTTTTTGTTATCACATGTCTATAAGGCATCTTTGTTTATAGTAATAGGTATATGAATACATATATTCTTTGGTCTACAAGATTTAAGATGTTATTTTTTTATATACTTTTGTGGTTGTATTTTAGCAAG
>M01075:24:000000000-A3VNT:1:1105:21993:15070 1:N:0:36
AGAGTACACAGTTTGGGCTGCATATTTGATTACCAGATGCAATGGAAGGACCAATACCTGTATCTGCATTAATACATGCTGCAACGTTAGTTGTATGTGGAATAATATTAGGTAGTTTCATATTTTGGTGTTTCGAATTTTGATTTAGCTATTTTTATAGTATAATTTGCTGAACAACCGCAATAATAGTATTAATGAGTCTGTGTGTCTTTTATAATTTCAAAACGTTATATAGCATTTAGTACAATCTGTCAAATAAGTTTTTCGTTTTTTTGTTGTATTTGTTTAGATCTTTATGTAGGTTGCTTATTTTTTTGTTATCACATGTTTTATAAGGCATCTTTGTTTATAGTAATAGGTATATGAATACATATATTCTTTGGTCTACAGGATTTAAGATGTTATTTTTTTATATACTTTTGTGGTTGTATCTTGGCAAG
>M01075:24:000000000-A3VNT:1:1105:11123:15705 1:N:0:36
AAAGTACACAGTTTGGGCTACATATTTGATTACCAGATGCAATGGAAGGACCAATACCTGTATCTGCATTAATACATGCTGCAACGTTAGTTGTATGTGGAATAATATTAGGTAGTTTCATATTTTGGTGTTTCGAATTTTGATTTAGCTATTTTTATAGTATAATTTGCTGAACAACCGCAATAATAGTATTAATGAGTCTGTGTGTCTTTTATAATTTCAAAACGTTATATAGCATTTAGTACAATCTGTCAAATAAGTTTTTCGTTTTTTTGTTGTATTTGTTTAGATCTTTATGTAGGTTGCTTATTTTTTTGTTATCACATGTTTTATAAGGCATCTTTGTTTATAGTAATAGGTATATGAATACATATATTCTTTGGTCTACAAGATTTAAGATGTTATTTTTTTATATACTTTTGTGGTTGTATTTTAGCAAG
>M01075:24:000000000-A3VNT:1:1105:27531:15734 1:N:0:36
AGAGTACACAGTTTGGGCTACATATTTGATTACCAGATGCAATGGAAGGACCAATACCTGTATCTGCATTAATACATGCTGCAACGTTAGTTGTATGTGGAATAATATTAGGTAGTTTCATATTTTGGTGTTTCGAATTTTGATTTAGCTATTTTTATAGTATAATTTGCTGAACAACCGCAATAATAGTATTAATGAGTCTGTGTGTCTTTTATAATTTCAAAACGTTATATAGCATTTAGTACAATCTGTCAAATAAGTTTTTCGTTTTTTTGTTGTATTTGTTTAGATCTTTATGTAGGTTGCTTATTTTTTTGTTATCACATGTTTTATAAGGCATCTTTGTTTATAGTAATAGGTATATGAATACATATATTCTTTGGTCTACAAGATTTAAGATGTTATTTTTTTATATACTTTTGTGGTTGTATTTTAGCAAG
>M01075:24:000000000-A3VNT:1:1105:26986:16836 1:N:0:36
AGAGTACACAGTTTGGGTTGCATATTTGATTACCAGATGCAATGGAAGGACCAATACCTGTATCTGCATTAATACATGCTGCAACGTTAGTTGTATGTGGAATAATATTAGGTAGTTTCATATTTTGGTGTTTCGAATTTTGATTTAGCTATTTTTATAGTATAATTTGCTGAACAACCGCAATAATAGTATTAATGAGTCTGTGTGTCTTTTATAATTTCAAAACGTTATATAGCATTTAGTACAATCTGTCAAATAAGTTTTTCGTTTTTTTGTTGTATTTGTTTAGATCTTTATGTAGGTTGCTTACTTTTTTGTTATCACATGTTTTATAAGGCATCTTTGTTTATAGTAATAGGTATATGAATACATATATTCTTTGGTCTACAAGATTTAAGATGTTATTTTTTTATATACTTTTGTGGTTGTATTTTAGCAAG
>M01075:24:000000000-A3VNT:1:1105:25323:17471 1:N:0:36
AGAGTACACAGTTTGGGCTACATATTTGATTACCAGATGCAATGGAAGGACCAATACCTGTATCTGCATTAATACATGCTGCAACGTTAGTTGTATGCGGAATAATATTAGGTAGTTTCATATTTTGGTGTTTCGAATTTTGATTTAGCTATTTTTATAGTATAATTTGCTGAACAACCGCAATAATAGTATTAATGAGTCTGTGTGTCTTTTATAATTTCAAAACGTTATATAGCATTTAGTACAATCTGTCAAATAAGTTTTTCGTTTTTTTGTTGTATTTGTTTAGATCTTTATGTAGGTTGCTTATTTTTTTGTTATCACATGTTTTATAAGGCATCTTTGTTTATAGTAATAGGTATATGAATACATATATTCTTTGGTCTACAAGATTTAAGATGTTATTTTTTTATATACTTTTGTGGTTGTATTTTAGCAAG
>M01075:24:000000000-A3VNT:1:1105:25319:17488 1:N:0:36
AGAGTACACAGTTTGGGCTACATATTTGATTACCAGATGCAATGGAAGGACCAATACCTGTATCTGCATTAATACATGCTGCAACGTTAGTTGTATGCGGAATAATATTAGGTAGTTTCATATTTTGGTGTTTCGAATTTTGATTTAGCTATTTTTATAGTATAATTTGCTGAACAACCGCAATAATAGTATTAATGAGTCTGTGTGTCTTTTATAATTTCAAAACGTTATATAGCATTTAGTACAATCTGTCAAATAAGTTTTTCGTTTTTTTGTTGTATTTGTTTAGATCTTTATGTAGGTTGCTTATTTTTTTGTTATCACATGTTTTATAAGGCATCTTTGTTTATAGTAATAGGTATATGAATACATATATTCTTTGGTCTACAAGATTTAAGATGTTATTTTTTTATATACTTTTGTGGTTGTATTTTAGCAAG
>M01075:24:000000000-A3VNT:1:1105:5780:17611 1:N:0:36
AGAGTACACAGTTTGGGCTGCATATTTGATTACCAGATGCAATGGAAGGACCAATACCTGTATCTGCATTAATACATGCTGCAACGTTAGTTGTATGTGGAATAATATTAGGTAGTTTCATATTTTGGTGTTTCGAATTTTGATTTAGCTATTTTTATAGTATAATTTGCTGAACAACCGCAATAATAGTATTAATGAGTCTGTGTGTCTTTTATAATTTCAAAACGTTATATAGCATTTAGTACAATCCGTCAAATAAGTTTTTCGTTTTTTTGTTGTATTTGTTTAGATCTTTATGTAGGTTGCTTATTTTTCTGTTATCACATGTTTTATAAGGCATCTTTGTTTATAGTAATAGGTATATGAATACATATATTCTTTGGTCTACAAGATTTAAGATGTTATTTTTTTATATACTTTTGTGGTTGTATCTTGGCAAG
>M01075:24:000000000-A3VNT:1:1105:14906:17850 1:N:0:36
AGAGTACACAGTTTGGGCTACCTATTTGATTACCAGATGCAATGGAAGGACCAATACCTGTATCTGCATTAATACATGCTGCAACGTTAGTTGTATGTGGAATAATATTAGGTAGTTTCCTATTTTGGTGTTTCGAATTTTGATTTAGCTATTTTTATAGTATAATTTGCTGAACAACCGCAATAATAGTATTAATGAGTCTGTGTGTCTTTTATAATTTCAAAACGTTATATAGCATTTAGTACAATCTGTCAAATAAGTTTTTCGTTTTTTTGTTGTATTTGTTTAGATCTTTATGTAGGTTGCTTATTTTTTTGTTATCACATGTTTTATAAGGCATCTTTGTTTATAGTAATAGGTATATGAATACATATATTCTTTGGTCTACAAGATTTAAGATGTTATTTTTTTATATACTTTTGTGGTTGTATTTTAGCAAG
>M01075:24:000000000-A3VNT:1:1105:13891:18092 1:N:0:36
AGAGTACACAGTTTGGGCTACATATTTGATTACCAGATGCAATGGAAGGACCAATACCTGTATCTGCATTAATACATGCTGCAACGTTAGTTGTATGTGGAATAATATTAGGTAGTTTCATATTTTGGTGTTTCGAATTTTGATTTAGCTATTTTTATAGTATAATTTGCTGAACAACCGCAATAATAGTATTAATGAGTCTGTGTGTCTTTTATAATTTCAAAACGTTATATAGCATTTAGTACAATCTGTCAAATAAGTTTTTCGTTTTTTTGTTGTATTTGTTTAGATCTTTATGTAGGTTGCTTATTTTTTTGTTATCACATGTTTTATAAGGCATCTTTGTTTATAGTAATAGGTATATGAATACATATATTCTTTGGTCTACAAGATTTAAGATGTTATTTTTTTATATACTTTTGTGGTTGTATTTTAGCAAG
>M01075:24:000000000-A3VNT:1:1105:23358:18195 1:N:0:36
AAAGTACACAGTTTGGGCTGCACATTTGATTACCAGATGCAATGGAAGGACCAATACCTGTATCTGCATTAATACATGCTGCAACGTTAGTTGTATGTGGAATAATATTAGGTAGTTTCATATTTTGGTGTTTCGAATTTTGATTTAGCTATTTTTATAGTATAATTTGCTGAACAACCGCAATAATAGTATTAATGAGTCTGTGTGTCTTTTATAATTTCAAAACGTTACATAGCATTTAGTACAATCTGTCAAATAAGTTTTTCGTTTTTTTGTTGTATTTGTTTAGATCTTTATGTAGGTTGCTTATTTTTTTGTTATCACATGTTTTATAAGGCATCTTTGTTTATAGTAATAGGTATATGAATACATATATTCTTTGGTCTACAAGATTTAAGATGTCATTTTTTTATATACTTTTGTGGTTGTATTTTAGCAAG
>M01075:24:000000000-A3VNT:1:1105:23180:18385 1:N:0:36
AGAGTACACAGTTTGGGCTACATATTTGATTACCAGATGCAATGGAAGGACCAATACCTGTATCTGCATTAATACATGCTGCAACGTTAGTTGTATGTGGAATAATATTAGGTAGTTTCATATTTTGGTGTTTCGAATTTTGATTTAGCTATTTTTATAGTATAATTTGCTGAACAACCGCAATAATAGTATTAATGAGTCTGTGTGTCTTTTATAATTTCAAAACGTTATATAGCATTTAGTACAATCTGTCAAATAAGTTTTTCGTTTTTTTGTTGTATTTGTTTAGATCTTTATGTAGGTTGCTTATTTTTTTGTTATCACATGTTTTATAAGGCATCTTTGTTTATAGTAATAGGTATATGAATACATATATTCTTTGGTCTACAAGATTCAAGATGTTATTTTTTTATATACTTTTGTGGTTGTATCTTAGCAAG
>M01075:24:000000000-A3VNT:1:1105:7253:18846 1:N:0:36
AAAGTACACAGTTTGGACTACATATTTGATTACCAGATGCAATGGAAGGACCAATACCTGTATCTGCATTAATACATGCTGCAACGTTAGTTGTATGTGGAATAATATTAGGTAGTTTCATATTTTGGTGTTTCGAATTTTGATTTAGCTATTTTTATAGTATAATTTGCTGAACAACCGCAATAATAGTATTAATGAGTCTGTGTGTCTTTTATAATTTCAAAACGTTATATAGCATTTAGTACAATCTGTCAAATAAGTTTTTCGTTTTTTTGTTGTATTTGTTTAGATCTTTATGTAGGTTGCTTATTTTTTTGTTATCACATGTTTTATAAGGCATCTTTGTTTATAGTAATAGGTATATGAATACATATATTCTTTGGTCTACAAGATTTAAGATGTTATTTTTTTATATACTTTTGTGGTTGTATTTTAGCAAG
>M01075:24:000000000-A3VNT:1:1105:7686:18931 1:N:0:36
AAAGTACACAGTTTGGGCTACACATTTGATTACCAGATGCAATGGAAGGACCAATACCTGTATCTGCATTAATACATGCTGCAACGTTAGCTGTATGTGGAATAATATTAGGTAGTTTCATATTTTGGTGTTTCGAATTTTGATTTAGCTATTTTTATAGTATAATTTGCTGAACAACCGCAATAATAGTATTAATGAGTCTGTGTGTCTTTTATAATTTCAAAACGTTATATAGCATTTAGTACAATCTGTCAAATAAGTTTTTCGTTTTTTTGTTGTATTTGTTTAGATCTTTATGTAGGTTGCTTATTTTTTTGTTATCACATGTTTTATAAGGCATCTTTGTTTATAGTAATAGGTATATGAATACATATATTCTTTGGTCTACAAGATTTAAGATGTTATTTTTTTATATACTTTTGTGGTTGTATTTTAGCAAG
>M01075:24:000000000-A3VNT:1:1105:21188:19065 1:N:0:36
AGAGTACACAGTTTGGGCTACATATTTGATTACCAGATGCAATGGAAGGACCAATACCTGTATCTGCATTAATACATGCTGCAACGTTAGTTGTATGTGGAATAATATTAGGTAGTTTCATATTTTGGTGTTTCGAATTTTGATTTAGCTATTTTTATAGTATAATTTGCTGAACAACCGCAATAATAGTATTAATGAGTCTGTGTGTCTTTTATAATTTCAAAACGTTATATAGCATTTAGTACAATCTGTCAAATAAGTTTTTCGTTTTTTTGTTGTATTTGTTTAGATCTTTATGTAGGTTGCTTATTTTTTTGTTATCACATGTTTTATAAGGCATCTTTGTTTATAGTAATAGGTATATGAATACATATATTCTTTGGTCTACAAGATTTAAGATGTTATTTTTTTATATACTTTTGTGGTTGTATTTTAGCAAG
>M01075:24:000000000-A3VNT:1:1105:3664:19074 1:N:0:36
AAAGTACACAGTTTGGGCTACATATTTGATTACCAGATGCAATGGAAGGACCAATACCTGTATCTGCATTAATACATGCTGCAACGTTAGTTGTATGTGGAATAATATTAGGTAGTTTCATATTTTGGTGTTTCGAATTTTGATTTAGCTATTTTTATAGTATAATTTGCTGAACAACCGCAATAATAGTATTAATGAGTCTGTGTGTCTTTTATAATTTCAAAACGTTATATAGCATTTAGTACAGTCTGTCAAATAAGTTTTTCGTTTTTTTGTTGTATTTGTTTAGATCTTTATGTAGGTTGCTTATTTTTTTGTTATCACATGTTTTATAAGGCATCTTTGTTTATAGTAATAGGTATATGAATACATATATTCTTTGGTCTACAAGATTTAAGATGTTATTTTTTTATATACTTTTGTGGTTGTATTTTAGCAAG
>M01075:24:000000000-A3VNT:1:1105:23155:19545 1:N:0:36
AAAGTACACAGTTTGGGCTGCATATTTGATTACCAGATGCAATGGAAGGACCAATACCTGTATCTGCATTAATACATGCTGCAACGTTAGTTGTATGTGGAATAATATTAGGTAGTTTCATATTTTGGCGTTTCGAATTTTGATTTAGCTATTTTTATAGTATAATTTGCTGAACAACCGCAATAATAGTATTAATGAGTCTGTGTGTCTTTTATAATTTCAAAACGTTATATAGCATTTAGTACAATCTGTCAAATAAGTTTTTCGTTTTTTTGTTGTATTTGTTTAGATCTTTATGTAGGTTGCTTATTTTTTTGTTATCACATGTTTTATAAGGCATCTTTGTTTATAGTAATAGGTATATGAATACATATATTCTTTGGTCTACAAGATTTAAGATGTTATTTTTTTATATACTTTTGTGGTTGTATTTTAGCAAG
>M01075:24:000000000-A3VNT:1:1105:15356:19706 1:N:0:36
AGAGTACACAGTTTGGGCTGCATATTTGATTACCAGATGCAATGGAAGGACCAATACCTGTATCTGCATTAATACATGCTGCAACGTTAGTTGTATGTGGAATAATATTAGGTAGTTTCATATTTTGGTGTTTCGAATTTTGATTTAGCTATTTTTATAGTATAATTTGCTGAACAACCGCAATAATAGTATTAATGAGTCTGTGTGTCTTTTATAATTTCAAAACGTTATATAGCATTTAGTACAATCTGTCAAATAAGTTTTTCGTTTTTTTGTTGTATTTGTTTAGATCTTTATGTAGGTTGCTTATTTTTTTGTTATCACATGTTTTATAAGGCATCTTTGTTTATAGTAATAGGTATATGAATACATATATTCTTTGGTCTACAAGATTTAAGATGTTATTTTTTTATATACTTTTGTGGTTGTATTTTAGCAAG
>M01075:24:000000000-A3VNT:1:1105:28536:19859 1:N:0:36
AGAGTACACAGTTTGGGCTACATATTTGATTACCAGATGCAATGGAAGGACCAATACCTGTATCTGCATTAATACATGCTGCAACGTTAGTTGTATGTGGAATAATATTAGGTAGTTTCATATTTTGGTGTTTCGAATTTTGATTTAGCTATTTTTATAATATAATTTGCTGAACAACCGCAATAATAGTATTAATGAGTCTGTGTGTCTTTTATAATTTCAAAACGTTATATAGCATTTAGTACAATCTGTCAAATAAGTTTTTCGTTTTTTTGTTGTATTTGTTTAGATCTTTATGTAGGTTGCTTATTTTTTTGTTATCACATGTTTTATAAGGCATCTTTGTTTATAGTAATAGGTATATGAATACATATATTCTTTGGTCTACAAGATTTAAGATGTTATTTTTTTATATACTTTTGTGGTTGTATTTTAGCAAG
>M01075:24:000000000-A3VNT:1:1105:22725:20026 1:N:0:36
AGAGTACACAGTTTGGGCTACATATTTGATTACCAGATGCAATGGAAGGACCAATACCTGTATCTGCATTAATACATGCTGCAACGTTAGTTGTATGTGGAATAATATTAGGTAGTTTCATATTTTGGTGTTTCGAATTTTGATTTAGCTATTTTTATAGTATAATTTGCTGAACAACCGCAATAATAGTATTAATGAGTCTGTGTGTCTTTTATAATTTCAAAACGTTATATAGCATTTAGTACAATCTGTCAAATAAGTTTTTCGTTTTTTTGTTGTATTTGTTTAGATCTTTATGTAGGTTGCTTATTTTTTTGTTATCACATGTTTTATAAGGCATCTTTGTTTATAGTAATAGGTATATGAATACATATATTCTTTGGTCTACAAGATTTAAGATGTTATTTTTTTATATACTTTTGTGGTTGTATTTTGGCAAG
>M01075:24:000000000-A3VNT:1:1105:20681:20047 1:N:0:36
AGAGTACACAGTTTGGGCTACATATTTGATTACCAGATGCAATGGAAGGACCAATACCTGTATCTGCATTAATACATGCTGCAACGTTAGTTGTATGTGGAATAATATTAGGTAGTTTCATATTTTGGTGTTTCGAATTTTGATTTAGCTATTTTTATAGTATAATTTGCTGAACAACCGCAATAATAGTATTAATGAGTCTGTGTGTCTTTTATAATTTCAAAACGTTATATAGCATTTAGTACAATCTGTCAAATAAGTTTTTCGTTTTTTTGTTGTATTTGTTTAGATCTTCATGTAGGTTGCTTATTTTTTTGTTATCACATGTTTTATAAGGCATCTTTGTTTATAGTAATAGGTATATGAATACATATATTCTTTGGTCTACAAGATTTAAGATGTTATTTTTTTATATACTTTTGTGGTTGTATTTTAGCAAG
>M01075:24:000000000-A3VNT:1:1105:9418:20659 1:N:0:36
AGAGTACACAGTTTGGGCTACATATTTGATTACCAGATGCAATGGAAGGACCAATACCTGTATCTGCATTAATACATGCTGCAACGTTAGTTGTATGTGGAATAATATTAGGTAGTTTCATATTTTGGTGTTTCGAATTTTGATTTAGCTATTTTTATAGTATAATTTGCTGAACAACCGCAATAATAGTATTAATGAGTCTGTGCGTCTTTTATAATTTCAAAACGTTATATAGCATTTAGTACAATCTGTCAAATAAGTTTTTCGTTTTTTTGTTGTATTTGTTTAGATCTTTATGTAGGTTGCTTATTTTTTTGTTATCACATGTTTTATAAGGCATCTTTGTTTATAGTAATAGGTATATGAATACATATATTCTTTGGTCTACAAGATTTAAGATGTTATTTTTTTATATACTTTTGTGGTTGTATTTTAGCAAG
>M01075:24:000000000-A3VNT:1:1105:23223:21106 1:N:0:36
AAAGTACACAGTTTGGGTTACATATTTGATTACCAGATGCAATGGAAGGACCAATACCTGTATCTGCATTAATACATGCTGCAACGTTAGTTGCATGTGGAATAATATTAGGTAGTTTCATATTTTGGTGTTTCGAATTTTGATTTAGCTATTTTTATAGTATAATTTGCTGAACAACCGCAATAATAGTATTAATGAGTCTGTGTGTCTTTTATAATTTCAAAACGTTATATAGCATTTAGTACAATCTGTCAAATAAGTTTTTCGTTTTTTTGTTGTATTTGTTTAGATCTTTATGTAGGTTGCTTATTTTTTTGTTATCACATGTTTTATAAGGCATCTTTGTTTATAGTAATAGGTATATGAATACATATATTCTTTGGTCTACAAGATTTAAGATGTTATTTTTTTATATACTTTTGTGGTTGTATCTTAGCAAG
>M01075:24:000000000-A3VNT:1:1105:19034:22600 1:N:0:36
AAAGTACACAGTTTGGGCTACATATTTGATTACCAGATGCAATGGAAGGACCAATACCTGTATCTGCATTAATACATGCTGCAACGTTAGTTGTATGTGGAATAATATTAGGTAGTTTCATATTTTGGTGTTTCGAATTTTGATTTAGCTATTTTTATAGTATAATTTGCTGAACAACCGCAATAATAGTATTAATGAGTCTGTGTGTCTTTTATAATTTCAAAACGTTGTATAGCATTTAGTACAATCTGTCAAATAAGTTTTTCGTTTTTTTGTTGTATTTGTTTAGATCTTTATGTAGGTTGCTTATTTTTTTGTTATCACATGTTTTATAAGGCATCTTTGTTTATAGTAATAGGTATATGAATACATATATTCTTTGGTCTACAAGATTTAAGATGTTATTTTTTTATATACTTTTGTGGTTGTATTTTAGCAAG
>M01075:24:000000000-A3VNT:1:1105:13384:22974 1:N:0:36
AGAGTACACAGTTTGGGCTACATATTTGATTACCAGATGCAATGGAAGGACCAATACCTGTATCTGCATTAATACATGCTGCAACGTTAGTTGTATGTGGAATAATATTAGGTAGTTTCATATTTTGGTGTTTCGAATTTTGATTTAGCTATTTTTATAGTATAATTTGCTGAACAACCGCAATAATAGTATTAATGAGTCTGTGTGTCTTTTATAATTTCAAAACGTTATATAGCATTTAGTACAATCTGTCAAATAAGTTTTTCGTTTTTTTGTTGTATTTGTTTAGATCTTTATGTAGGTTGCTTATTTTTTTGTTATCACATGTTTTATAAGGCATCTTTGTTTATAGTAATAGGTATATGAATACATATATTCTTTAGTCTACAAGATTTAAGATGTTATTTTTTTATATACTTTTGTGGTTGTATTTTAGCAAG
>M01075:24:000000000-A3VNT:1:1105:13372:22988 1:N:0:36
AGAGTACACAGTTTGGGCTACATATTTGATTACCAGATGCAATGGAAGGACCAATACCTGTATCTGCATTAATACATGCTGCAACGTTAGTTGTATGTGGAATAATATTAGGTAGTTTCATATTTTGGTGTTTCGAATTTTGATTTAGCTATTTTTATAGTATAATTTGCTGAACAACCGCAATAATAGTATTAATGAGTCTGTGTGTCTTTTATAATTTCAAAACGTTATATAGCATTTAGTACAATCTGTCAAATAAGTTTTTCGTTTTTTTGTTGTATTTGTTTAGATCTTTATGTAGGTTGCTTATTTTTTTGTTATCACATGTTTTATAAGGCATCTTTGTTTATAGTAATAGGTATATGAATACATATATTCTTTAGTCTACAAGATTTAAGATGTTATTTTTTTATATACTTTTGTGGTTGTATTTTAGCAAG
>M01075:24:000000000-A3VNT:1:1105:19243:23177 1:N:0:36
AGAGTACACAGTTTGGGTTACATATTTGATTACCAGATGCAATGGAAGGACCAATACCTGTATCTGCATTAATACATGCTGCAACGTTAGTTGTATGTGGAATAATATTAGGTAGTTTCATATTTTGGTGTTTCGAATTTTGATTTAGCTATTTTTATAGTATAATTTGCTGAACAACCGCAATAATAGTATTAATGAGTCTGTGTGTCTTTTATAATTTCAAAACGTTATATAGCATTTAGTACAATCTGTCAAATAAGTTTTTCGTTTTTTTGTTGTATTTGTTTAGATCTTTATGTAGGTTGCTTATTTTTTTGTTATCACATGTTTTATAAGGCATCTTTGTTTATAGTAATAGGTATATGAATACATATATTCTTTGGTCTACAAGATTTAAGATGTTATTTTTTTATATACTTTTGTGGTTGTATTTTAGCAAG
>M01075:24:000000000-A3VNT:1:1105:19250:23196 1:N:0:36
AGAGTACACAGTTTGGGTTACATATTTGATTACCAGATGCAATGGAAGGACCAATACCTGTATCTGCATTAATACATGCTGCAACGTTAGTTGTATGTGGAATAATATTAGGTAGTTTCATATTTTGGTGTTTCGAATTTTGATTTAGCTATTTTTATAGTATAATTTGCTGAACAACCGCAATAATAGTATTAATGAGTCTGTGTGTCTTTTATAATTTCAAAACGTTATATAGCATTTAGTACAATCTGTCAAATAAGTTTTTCGTTTTTTTGTTGTATTTGTTTAGATCTTTATGTAGGTTGCTTATTTTTTTGTTATCACATGTTTTATAAGGCATCTTTGTTTATAGTAATAGGTATATGAATACATATATTCTTTGGTCTACAAGATTTAAGATGTTATTTTTTTATATACTTTTGTGGTTGTATTTTAGCAAG
>M01075:24:000000000-A3VNT:1:1105:25218:23200 1:N:0:36
AAAGTACACAGTTTGGGCTACATATTTGATTACCAGATGCAATGGAAGGACCAATACCTGTATCTGCATTAATACATGCTGCAACGTTAGTTGTATGTGGAATAATATTAGGTAGTTTCATATTTTGGTGTTTCGAATTTTGATTTAGCTATTTTTATAGTATAATTTGCTGAACAACCGCAATAATAGTATTAATGAGTCTGTGTGTCTTTTATAATTTCAAAACGTTATATAGCATTTAGTACAATCTGTCAAATAAGTTTTTCGTTTTTTTGTTGTATTTGTTTAGATCTTTATGTAGGTTGCTTATTTTTTTGTTATCACATGTTTTATAAGGCATCTTTGTTTATAGTAATAGGTATATGAATACATATATTCTTTGGTCTACAAGATTTAAGATGTTATTTTTTTATATACTTTTGTGGTTGTATTTTAGCAAG
>M01075:24:000000000-A3VNT:1:1105:12288:23558 1:N:0:36
AAAGTACACAGTTTGGGTTACATATTTGATTACCAGATGCAATGGAAGGACCAATACCTGTATCTGCATTAATACATGCTGCAACGTTAGTTGTATGTGGAATAATATTAGGTAGTTTCATATTTTGGTGTTTCGAATTTTGATTTAGCTATTTTTATAGTATAATTTGCTGAACAACCGCAATAATAGTATTAATGAGTCTGTGTGTCTTTTATAATTTCAAAACGTTATATAGCATTTAGTACAATCTGTCAAATAAGTTTTTCGTTTTTTTGTTGTATTTGTTTAGATCTTTATGTAGGTTGCTTATTTTTTTGTTATCACATGTTTTATAAGGCATCTTTGTTTATAGTAATAGGTATATGAATACATATATTCTTTGGTCTACAAGATTTAAGATGTTATTTTTTTATATACTTTTGTGGTTGTATTTTAGCAAG
>M01075:24:000000000-A3VNT:1:1105:17624:23664 1:N:0:36
AAAGTACACAGTTTGGGCTACACATTTGATTACCAGATGCAATGGAAGGACCAATACCTGTATCTGCATTAATACATGCTGCAACGTTAGTTGTATGTGGAATAATATTAGGTAGTTTCATATTTTGGTGTTTCGAATTTTGATTTAGCTATTTTTATAGTATAATTTGCTGAACAACCGCAATAATAGTATTAATGAGTCTGTGTGTCTTTTATAATTTCAAAACGTTATATAGCATTTAGTACAATCTGTCAAATAAGTTTTTCGTTTTTTTGTTGTATTTGTTTAGATCTTTATGTAGGTTGCTTATTTTTTTGTTATCACATGTTTTATAAGGCATCTTTGTTTATAGTAATAGGTATATGAATACATATATTCTTTGGTCTACAAGATTTAAGATGTTATTTTTTTATATACTTTTGTGGTTGTATTTTGGCAAG
>M01075:24:000000000-A3VNT:1:1105:15874:23928 1:N:0:36
AAAGTACACAGTTTGGGCTGCATATTTGATTACCAGATGCAATGGAAGGACCAATACCTGTATCTGCATTAATACATGCTGCAACGTTAGTTGTATGTGGAATAATATTAGGTAGTTTCATATTTTGGTGTTTCGAATTTTGATTTAGCTATTTTTATAGTATAATTTGCTGAACAACCGCAATAATAGTATTAATGAGTCTGTGTGTCTTTTATAATTTCAAAACGTTATATAGCATTTAGTACAATCTGTCAAATAAGTTTTTCGGTTTTTTGTTGTATTTGTTTAGATCTTTATGTAGGTTGCTTATTTTTTTGTTATCACATGTTTTATAAGGCATCTTTGTTTATAGTAATAGGTATATGAATACATATATTCTTTGGTCTACAAGATTTAAGATGTTATTTTTTTATATACTTTTGTGGTTGTATTTTAGCAAG
>M01075:24:000000000-A3VNT:1:1105:24772:24130 1:N:0:36
AAAGTACACAGTTTGGGTTACATATTTGATTACCAGATGCAATGGAAGGACCAATACCTGTATCTGCATTAATACATGCTGCAACGTTAGTTGTATGTGGAATAATATTAGGTAGTTTCATATTTTGGTGTTTCGAATTTTGATTTAGCTATTTTTATAGTATAATTTGCTGAACAACCGCAATAATAGTATTAATGAGTCTGTGTGTCTTTTATAATTTCAAAACGTTATATAGCATTTAGTACAATCTGTCAAATAAGTTTTTCGTTTTTTTGTTGTATTTGTTTAGATCTTTATGTAGGTTGCTTATTTTCTTGTTATCACATGTTTTATAAGGCATCTTTGTTTATAGTAATAGGTATATGAATACATATATTCTTTGGTCTACAAGATTTAAGATGTTATTTTTTTATATACTTTTGTGGTTGTATCTTAGCAAG
>M01075:24:000000000-A3VNT:1:1105:14440:24316 1:N:0:36
AGAGTACACAGTTTGGGCTGCATACTTGATTACCAGATGCAATGGAAGGACCAATACCTGTATCTGCATTAATACATGCTGCAACGTTAGTTGTATGTGGAATAATATTAGGTAGTTTCATATTTTGGTGTTTCGAATTTTGATTTAGCTATTTTTATAGTATAATTTGCTGAACAACCGCAATAATAGTATTAATGAGTCTGTGTGTCTTTTATAATTTCAAAACGTTATATAGCATTTAGTACAATCTGTCAAATAAGTTTTTCGTTTTTTTGTTGTATTTGTTTAGATCTTTATGTAGGTTGCTTATTTTTTTGTTATCACATGTTTTATAAGGCATCTTTGTTTATAGTAATAGGTATATGAATACATATATTCTTTGGTCTACAAGATTTAAGATGTTATTTTTTTATATACTTTTGTGGTTGTATTTTAGCAAG
>M01075:24:000000000-A3VNT:1:1105:23174:25780 1:N:0:36
AGAGTACACAGTTTGGGTTGCATATTTGATTACCAGATGCAATGGAAGGACCAATACCTGTATCTGCATTAATACATGCTGCAACGTTAGTTGTATGTGGAATAATATTAGGTAGTTCCATATTTTGGTGTTTCGAATTTTGATTTAGCTATTTTTATAGTATAATTTGCTGAACAACCGCAATAATAGTATTAATGAGTCTGTGTGTCTTTTATAATTTCAAAACGTTATATAGCATTTAGTACAATCTGTCAAATAAGTTTTTCGTTTTTTTGTTGTATTTGTTTAGATCTTTATGTAGGTTGCTTATTTTTTTGTTATCACATGTTTTATAAGGCATCTTTGTTTATAGTAATAGGTATATGAATACATATATTCTTTGGTCTACAAGATTTAAGATGTTATTTTTTTATATACTTTTGTGGTTGTATTTTAGCAAG
>M01075:24:000000000-A3VNT:1:1105:17174:26040 1:N:0:36
AGAGTACACAGTTTGGGCTGCATATTTGATTACCAGATGCAATGGAAGGACCAATACCTGTATCTGCATTAATACATGCTGCAACGTTAGTTGTATGTGGAATAATATTAGGTAGTTTCATATTTTGGTGTTTCGAATTTTGATTTAGCTATTTTTATAGTATAATTTGCTGAACAACCGCAATAATAGTATTAATGAGTCTGTGTGTCTTTTATAATTTCAAAACGTTATATAGCATTTAGTACAATCTGTCAAATAAGTTTTTCGTTTTTTTGTTGTATTTGTTTAGATCTTTATGTAGGTTGCTTATTTTTTTGTTATCACATGTTTTATAAGGCATCTTTGTTTATAGTAATAGGTATATGAATACATATATTCTTTGGTCTACAAGATTTAAGATGTTATTTTTTTATATACTTTTGTGGTTGTATCTTGGCAAG
>M01075:24:000000000-A3VNT:1:1105:20795:27228 1:N:0:36
GTACACAGTTTGGGCTACATATTTGATTACCAGATGCAATGGAAGGACCAATACCTGTATCTGCATTAATACATGCTGCAACGTTAGTTGTATGTGGAATAATATTAGGTAGTTTCATATTTTGGTGTTTCGAATTTTGATTTAGCTATTTTTATAGTATAATTTGCTGAACAACCGCAATAATAGTATTAATGAGTCTGTGTGTCTTTTATAATTTTGACAAAACGTTATATAGCATTTAGTACAATCTGTCAAATAAGTTTTTCGTTTTTTTGTTGTATTTGTTTAGATCTTTATGTAGGTTGCTTATTTTTTTGTTATCACATGTTTTATAAGGCATCTTTGTTTATAGTAATAGGTATATGAATACATATATTCTTTGGTCTACAAGATTTAAGATGTTATTTTTTTATATACTTTTGTGGTTGTATTTTAGCAAG
>M01075:24:000000000-A3VNT:1:1105:12201:28486 1:N:0:36
AAAGTACACAGTTTGGGCTACATATTTGATTACCAGATGCAATGGAAGGACCAATACCTGTATCTGCATTAATACATGCTGCAACGTTAGTTGTATGTGGAATAATATTAGGTAGTTTCATATTTTGGTGTTTCGAATTTTGATTTAGCTATTTTTATAGTATAATTTGCTGAACAACCGCAATAATAGTATTAATGAGTCTGTGTGTCTTTTATAATTTGCAAAACGTTATATAGCATTTAGTACAATCTGTCAAATAAGTTTTTCGTTTTTTTGTTGTATTTGTTTAGATCTTTATGTAGGTTGCTTATTTTTTTGTTATCACATGTTTTATAAGGCATCTTTGTTTATAGTAATAGGTATATGAATACATATATTCTTTGGTCTACAAGATTTAAGATGTTATTTTTTTATATACTTTTGTGGTTGTATTTTAGCAA
>M01075:24:000000000-A3VNT:1:1105:16870:28866 1:N:0:36
AGAGTACACAGTTTGGATTCCATATTTGATTACCAGATGCAATGGAAGGACCAATACCTGTATCTGCATTAATACATGCTGCAACGTTAGTTGTATGTGGAATAATATTAGGTAGTTTCATATTTTGGTGTTTCGAATTTTGATTTAGCTATTTTTATAGTATAATTTGCTGAACAACCGCAATAATAGTATTAATGAGTCTGTGTGTCTTTTATAATTTCAAAACGTTATATAGCATTTAGTACAATCTGTCAAATAAGTTTTTCGTTTTTTTGTTGTATTTGTTTAGATCTTTATGTAGGTTGCTTATTTTTTTGTTATCACATGTTTTATAAGGCATCTTTGTTTATAGTAATAGGTATATGAATACATATATTCTTTGGTCTACAAGATTTAAGATGTTATTTTTTTATATACTTTTGTGGTTGTATTTTAGCAAG
>M01075:24:000000000-A3VNT:1:1106:18035:2360 1:N:0:36
AAAGTACACAGTTTGGGCTACACATTTGATTACCAGATGCAATGGAAGGACCAATACCTGTATCTGCATTAATACATGCTGCAACGTTAGTTGTATGTGGAATAATATTAGGTAGTTTCATATTTTGGTGTTTCGAATTTTGATTTAGCTATTTTTATAGTATAATTTGCTGAACAACCGCAATAATAGTATTAATGAGTCTGTGTGTCTTTTATAATTTCAAAACGTTATATAGCATTTAGTACAATCTGTCAAATAAGTTTTTCGTTTTTTTGTTGTATTTGTTTAGATCTTTATGTAGGTTGCTTATTTTTTTGTTATCACATGCTTTATAAGGCATCTTTGTTTATAGTAATAGGTATATGAATACATATATTCTTTGGTCTACAAGATTTAAGATGTTATTTTTTTATATACTTTTGTGGTTGTATTTTAGCAAG
>M01075:24:000000000-A3VNT:1:1106:16018:2686 1:N:0:36
AAAGTACACAGTTTGGGCTACATATTTGATTACCAGATGCAATGGAAGGACCAATACCTGTATCTGCATTAATACATGCTGCAACGTTAGTTGTATGTGGAATAATATTAGGTAGTTTCATATTTTGGTGTTTCGAATTTTGATTTAGCTATTTTTATAGTATAATTTGCTGAACAACCGCAATAATAGTATTAATGAGTCTGTGTGTCTTTTATAATTTCAAAACGTTATATAGCATTTAGTACAATCTGTCAAATAAGTTTTTCGTTTTTTTGTTGTATTTGTTTAGATCTTTATGTAGGTTGCTTATTTTTTTGTTATCACATGTTTTATAAGGCATCTTTGTTTATAGTAATAGGTATATGAATACATATATTCTTTGGTCTACAAGATTTAAGATGTTATTTTTTTATATACTTTTGTGGTTGTATCTTGGCAAG
>M01075:24:000000000-A3VNT:1:1106:16005:2699 1:N:0:36
AAAGTACACAGTTTGGGCTACATATTTGATTACCAGATGCAATGGAAGGACCAATACCTGTATCTGCATTAATACATGCTGCAACGTTAGTTGTATGTGGAATAATATTAGGTAGTTTCATATTTTGGTGTTTCGAATTTTGATTTAGCTATTTTTATAGTATAATTTGCTGAACAACCGCAATAATAGTATTAATGAGTCTGTGTGTCTTTTATAATTTCAAAACGTTATATAGCATTTAGTACAATCTGTCAAATAAGTTTTTCGTTTTTTTGTTGTATTTGTTTAGATCTTTATGTAGGTTGCTTATTTTTTTGTTATCACATGTTTTATAAGGCATCTTTGTTTATAGTAATAGGTATATGAATACATATATTCTTTGGTCTACAAGATTTAAGATGTTATTTTTTTATATACTTTTGTGGTTGTATCTTGGCAAG
>M01075:24:000000000-A3VNT:1:1106:16063:2944 1:N:0:36
AAAGTACACAGTTTGGGCTGCATATTTGATTACCAGATGCAATGGAAGGACCAATACCTGTATCTGCATTAATACATGCTGCAACGTTAGTTGTATGTGGAATAATATTAGGTAGTTTCATATTTTGGTGTTTCGAATTTTGATTTAGCTATTTTTATAGTATAATTTGCTGAACAACCGCAATAATAGTATTAATGAGTCTGTGTGTCTTTTATAATTTCAAAACGTTATATAGCATTTAGTACAATCTGTCAAATAAGTTTTTCGTTTTTTTGTTGTATTTGTTTAGATCTTTATGTAGGTTGCTTATTTTTTTGTTATCACATGTTTTATAAGGCATCTTTGTTTATAGTAATAGGTATATGAATACATATATTCTTTGGTCTACAAGATTTAAGATGTTATTTTTTTATATACTTTTGTGGTTGTATTTTAGCAAG
>M01075:24:000000000-A3VNT:1:1106:7736:4459 1:N:0:36
AGTACACAGTTTGGGCTACATATTTGATTACCAGATGCAATGGAAGGACCAATACCTGTATCTGCATTAATACATGCTGCAACGTTAGTTGTATGTGGAATAATATTAGGTAGTTTCATATTTTGGTGTTTCGAATTTTGATTTAGCTATTTTTATAGTATAATTTGCTGAACAACCGCAATAATAGTATTAATGAGTCTGTGTGTCTTTTATAATTTTGCAAAACGTTATATAGCATTTAGTACAATCTGTCAAATAAGTTTTTCGTTTTTTTGTTGTATTTGTTTAGATCTTTATGTAGGTTGCTTATTTTTTTGTTATCACATGTTTTATAAGGCATCTTTGTTTATAGTAATAGGTATATGAATACATATATTCTTTGGTCTACAAGATCTAAGATGTTATTTTTTTATATACTTTTGTGGTTGTATCTTGGCAAG
>M01075:24:000000000-A3VNT:1:1106:9614:4588 1:N:0:36
AGAGTACACAGTTTGGGTTGCATATTTGATTACCAGATGCAATGGAAGGACCAATACCTGTATCTGCATTAATACATGCTGCAACGTTAGTTGTATGTGGAATAATATTAGGTAGTTTCATATTTTGGTGTTTCGAATTTTGATTTAGCTATTTTTATAGTATAATTTGCTGAACAACCGCAATAATAGTATTAATGAGTCTGTGTGTCTTTTATAATTTCAAAACGTTATATAGCATTTAGTACAATCTGTCAAATAAGTTTTTCGTTTTTTTGTTGTATTTGTTTAGATCTTTATGTAGGTTGCTTATTTTTTTGTTATCACATGTTTTATAAGGCATCTTTGTTTATAGTAATAGGTATATGAATACATATATTCTTTGGTCTACAAGATTTAAGATGTTATTTTTTTATATACTTTTGTGGTTGTATTTTAGCAAG
>M01075:24:000000000-A3VNT:1:1106:20936:5084 1:N:0:36
AGAGTACACAGTTTGGGTTGCACATTTGATTACCAGATGCAATGGAAGGACCAATACCTGTATCTGTATTAATACATGCTGCAACGTTAGTTGTATGTGGAATAATATTAGGTAGTTTCATATTTTGGTGTTTCGAATTTTGATTTAGCTATTTTTATAGTATAATTTGCTGAACAACCGCAATAATAGTATTAATGAGTCTGTGTGTCTTTTATAATTTCAAAACGTTATATAGCATTTAGTACAATCTGTCAAATAAGTTTTTCGTTTTTTTGTTGTATTTGTTTAGATCTTTATGTAGGTTGCTTATTTTTTTGTTATCACATGTTTTATAAGGCATCTTTGTTTATAGTAATAGGTATATGAATACATATATTCTTTGGTCTACAAGATTTAAGATGTTATTTTTTTATATACTTTTGTGGTTGTATCTTGGCAAG
>M01075:24:000000000-A3VNT:1:1106:17852:5225 1:N:0:36
AGAGTACACAGTTTGGGCTGCACATTTGATTACCAGATGCAATGGAAGGACCAATACCTGTATCTGCATTAATACATGCTGCAACGTTAGTTGTATGTGGAATAATATTAGGTAGTTTCATATTTTGGTGTTTCGAATTTTGATTTAGCTATTTTTATAGTATAATTTGCTGAACAACCGCAATAATAGTATTAATGAGTCTGTGTGTCTTTTATAATTTCAAAACGTTATATAGCATTTAGTACAATCTGTCAAATAAGTTTTTCGTTTTTTTGTTGTATTTGTTTAGATCTTTATGTAGGTTGCTTATTTTTTTGTTATCACATGTTTTATAAGGCATCTTTGTTTATAGTAATAGGTATATGAATACATATATTCTTTGGTCTACAAGATTTAAGATGTTATTTTTTTATATACTTTTGTGGTTGTATTTTGGCAAG
>M01075:24:000000000-A3VNT:1:1106:23626:5363 1:N:0:36
AAAGTACACAGTTTGGGTTACATATTTGATTACCAGATGCAATGGAAGGACCAATACCTGTATCTGCATTAATACATGCTGCAACGTTAGTTGTATGTGGAATAATATTAGGTAGTTTCATATTTTGGTGTTTCGAATTTTGATTTAGCTATTTTTATAGTATAATTTGCTGAACAACCGCAATAATAGTATTAATGAGTCTGTGTGTCTTTTATAATTTCAAAACGTTATATAGCATTTAGTACAATCTGTCAAATAAGTTTTTCGTTTTTTTGTTGTATTTGTTTAGATCTTTATGTAGGTTGCTTATTTTTTTGTTATCACATGTTTTATAAGGCATCTTTGTTTATAGTAATAGGTATATGAATACATATATTCTTTGGTCTACAAGATTTAAGATGTTATTTTTTTATATACTTTTGTGGTTGTATTTTAGCAAG
>M01075:24:000000000-A3VNT:1:1106:23616:5382 1:N:0:36
AAAGTACACAGTTTGGGTTACATATTTGATTACCAGATGCAATGGAAGGACCAATACCTGTATCTGCATTAATACATGCTGCAACGTTAGTTGTATGTGGAATAATATTAGGTAGTTTCATATTTTGGTGTTTCGAATTTTGATTTAGCTATTTTTATAGTATAATTTGCTGAACAACCGCAATAATAGTATTAATGAGTCTGTGTGTCTTTTATAATTTCAAAACGTTATATAGCATTTAGTACAATCTGTCAAATAAGTTTTTCGTTTTTTTGTTGTATTTGTTTAGATCTTTATGTAGGTTGCTTATTTTTTTGTTATCACATGTTTTATAAGGCATCTTTGTTTATAGTAATAGGTATATGAATACATATATTCTTTGGTCTACAAGATTTAAGATGTTATTTTTTTATATACTTTTGTGGTTGTATTTTAGCAAG
>M01075:24:000000000-A3VNT:1:1106:7089:5822 1:N:0:36
AAAGTACACAGTTTGGGCTACACATTTGATTACCAGATGCAATGGAAGGACCAATACCTGTATCTGCATTAATACATGCTGCAACGTTAGTTGTATGTGGAATAATATTAGGTAGTTTCATATTTTGGTGTTTCGAATTTTGATTTAGCTATTTTTATAGTATAATTTGCTGAACAACCGCAATAATAGTATTAATGAGTCTGTGTGTCTTTTATAATTTCAAAACGTTATATAGCATTTAGTACAATCTGTCAAATAAGTTTTTCGTTTTTTTGTTGTATTTGTTTAGATCTTTATGTAGGTTGCTTATTTTTTTGTTATCACATGTTTTATAAGGCATCTTTGTTTATAGTAATAGGTATATGAATACATATATTCTTTGGTCTACAGGATTTAAGATGTTATTTTTTTATATACTTTTGTGGTTGTATCTTGGCAAG
>M01075:24:000000000-A3VNT:1:1106:10956:6021 1:N:0:36
AAAGTACACAGTTTGGGCTACATATTTGATTACCAGATGCAATGGAAGGACCAATACCTGTATCTGCATTAATACATGCTGCAACGTTAGTTGTATGTGGAATAATATTAGGTAGTTTCATATTTTGGTGTTTCGAATTTTGATTTAGCTATTTTTATAGTATAATTTGCTGAACAACCGCAATAATAGTATTAATGAGTCTGTGTGTCTTTTATAATTTGCAAAACGTTATATAGCATTTAGTACAATCTGTCAAATAAGTTTTTCGTTTTTTTGTTGTATTTGTTTAGATCTTTATGTAGGTTGCTTATTTTTTTGTTATCACATGTTTTATAAGGCATCTTTGTTTATAGTAATAGGTATATGAATACATATATTCTTTGGTCTACAAGATTTAAGATGTTATTTTTTATATACTTTTGTGGTTGTATTTTAGCAAG
>M01075:24:000000000-A3VNT:1:1106:25298:6300 1:N:0:36
AAAGTACACAGTTTGGGCTACATATTTGATTACCAGATGCAATGGAAGGACCAATACCTGTATCTGCATTAATACATGCTGCAACGTTAGTTGTATGTGGAATAATATTAGGTAGTTTCATATTTTGGTGTTTCGAATTTTGATTTAGCTATTTTTATAGTATAATTTGCTGAACAACCGCAATAATAGTATTAATGAGTCTGTGTGTCTTTTATAATTTCAAAACGTTATATAGCATTTAGTACAATCTGTCAAATAAGTTTTTCGTTTTTTTGTTGTATTTGTTTAGATCTTTATGTAGGTTGCTTATTTTTTTGTTATCACATGTTTTATAAGGCATCTTTGTTTATAGTAATAGGTATATGAATACATATATTCTTTGGTCTACAAGATTTAAGATGTTATTTTTTTATATACTTTTGTGGTTGTATCTTAGCAAG
>M01075:24:000000000-A3VNT:1:1106:19278:6490 1:N:0:36
AAAGTACACAGTTTGGGCTGCATATTTGATTACCAGATGCAATGGAAGGACCAATACCTGTATCTGCATTAATACATGCTGCAACGTTAGTTGTATGTGGAATAATATTAGGTAGTTTCATATTTTGGTGTTTCGAATTTTGATTTAGCTATTTTTATAGTATAATTTGCTGAACAACCGCAATAATAGTATTAATGAGTCTGTGTGTCTTTTATAATTTCAAAACGTTATATTGCATTTAGTACAATCTGTCAAATAAGTTTTTCGTTTTTTTGTTGTATTTGTTTAGATCTTTATGTAGGTTGCTTATTTTTTTGTTATCACATGTTTTATAAGGCATCTTTGTTTATAGTAATAGGTATATGAATACATATATTCTTTGGTCTACAAGATTTAAGATGTTATTTTTTTATATACTTTTGTGGTTGTATTTTGGCAAG
>M01075:24:000000000-A3VNT:1:1106:11278:6501 1:N:0:36
AGAGTACACAGTTTGGGCTACATATTTGATTACCAGATGCAATGGAAGGACCAATACCTGTATCTGCATTAATACATGCTGCAACGTTAGTTGTATGTGGAATAATATTAGGTAGTTTCATATTTTGGTGTTTCGAATTTTGATTTAGCTATTTTTATAGTATAATTTGCTGAACAACCGCAATAATAGTATTAATGAGTCTGTGTGTCTTTTATAATTTCAAAACGTTATATAGCATTTAGCACAATCTGTCAAATAAGTTTTTCGTTTTTTTGTTGTATTTGTTTAGATCTTTATGTAGGTTGCTTATTTTTTTGTTATCACATGTTTTATAAGGCATCTTTGTTTATAGTAATAGGTATATGAATACATATATTCTTTGGTCTACAAGATTTAAGATGTTATTTTTTTATATACTTTTGTGGTTGTATTTTAGCAAG
>M01075:24:000000000-A3VNT:1:1106:8148:6594 1:N:0:36
AAAGTACACAGTTTGGGTTACATATTTGATTACCAGATGCAATGGAAGGACCAATACCTGTATCTGCATTAATACATGCTGCAACGTTAGTTGTATGTGGAATAATATTAGGTAGTTTCATATTTTGGTGTTTCGAATTTTGATTTAGCTATTTTTATAGTATAATTTGCTGAACAACCGCAATAATAGTATTAATGAGTCTGTGTGTCTTTTATAATTTCAAAACGTTATATAGCATTTAGTACAATCTGTCAAATAAGTTTTTCGTTTTTTTGTTGTATTTGTTTAGATCTTTATGTAGGTTGCTTATTTTTTTGTTATCACATGTTTTATAAGGCATCTTTGTTTATAGTAATAGGTATATGAATACATATATTCTTTGGTCTACAAGATTTAAGATGTTATTTTTTTATATACTTTTGTGGTTGTATTTTAGCAAG
>M01075:24:000000000-A3VNT:1:1106:25831:6704 1:N:0:36
AAAGTACACAGTTTGGGCTACACATTTGATTACCAGATGCAATGGAAGGACCAATACCTGTATCTGCATTAATACATGCTGCAACGTTAGTTGTATGTGGAATAATATTAGGTAGTTTCATATTTTGGTGTTTCGAATTTTGATTTAGCTATTTTTATAGTATAATTTGCTGAACAACCGCAATAATAGTATTAATGAGTCTGTGTGTCTTTTATAATTTCAAAACGTTATATAGCATTTAGTACAATCTGTCAAATAAGTTTTTCGTTTTTTTGTTGTATTTGTTTAGATCTTTATGTAGGTTGCTTATTTTTTTGTTATCACATGTTTTATAAGGCATCTTTGTTTATAGTAATAGGTATATGAATACATATATTCTTTGGTCTACAAGATTTAAGATGTTATTTTTTTATATACTTTTGTGGTTGTATTTTAGCAAG
>M01075:24:000000000-A3VNT:1:1106:6657:6760 1:N:0:36
AGAGTACACAGTTTGGGCTACATATTTGATTACCAGATGCAATGGAAGGACCAATACCTGTATCTGCATTAATACATGCTGCAACGTTAGTTGTATGTGGAATAATATTAGGTAGTTTCATATTTTGGTGTTTCGAATTTTGATTTAGCTATTTTTATAGTATAATTTGCTGAGCAACCGCAATAATAGTATTAATGAGTCTGTGTGTCTTTTATAATTTCAAAACGTTATATAGCATTTAGTACAATCTGTCAAATAAGTTTTTCGTTTTTTTGTTGTATTTGTTTAGATCTTTATGTAGGTTGCTTATTTTTTTGTTATCACATGTTTTATAAGGCATCTTTGTTTATAGTAATAGGTATATGAATACATATATTCTTTGGTCTACAAGATTTAAGATGTTATTTTTTTATATACTTTTGTGGTTGTATTTTAGCAAG
>M01075:24:000000000-A3VNT:1:1106:11394:6892 1:N:0:36
AGAGTACACAGTTTGGGCTGCATATTTGATTACCAGATGCAATGGAAGGACCAATACCTGTATCTGCATTAATACATGCTGCAACGTTAGTTGTATGTGGAATAATATTAGGTAGTTTCATATTTTGGTGTTTCGAATTTTGATTTAGCTATTTTTATAGTATAATTTGCTGAACAACCGCAATAATAGTATTAATGAGTCTGTGTGTCTTTTATAATTTCAAAACGTTATATAGCATTTAGTACAATCTGTCAAATAAGTTTTTCGTTTTTTTGTTGTATTTGTTTAGATCTTTATGTAGGTTGCTTATTTTTTTGTTATCACATGTTTTATAAGGCATCTTTGTTTATAGTAATAGGTATATGAATACATATATTCTTTGGTCTACAAGATTTAAGATGTTATTTTTTTATATACTTTTGTGGTTGTATTTTAGCAAG
>M01075:24:000000000-A3VNT:1:1106:19237:7346 1:N:0:36
AGAGTACACAGTTTGGGCTGCATATTTGATTACCAGATGCAATGGAAGGACCAATACCTGTATCTGCATTAATACATGCTGCAACGTTAGTTGTATGTGGAATAATATTAGGTAGTTTCATATTTTGGTGTTTCGAATTTTGATTTAGCTATTTTTATAGTATAATTTGCTGAACAACCGCAATAATAGTATTAATGAGTCTGTGTGTCTTTTATAATTTCAAAACGTTATATAGCATTTAGTACAATCTGTCAAATAAGTTTTTCGTTTTTTTGTTGTATTTGTTTAGATCTTTATGTAGGTTGCTTATTTTTTTGTTATCACATGTTTTATAAGGCATCTTTGTTTATAGTAATAGGTATATGAATACATATATTCTTTGGTCTACAAGATTTAAGATGTTATTTTTTTATATACTTTTGTGGTTGTATTTTAGCAAG
>M01075:24:000000000-A3VNT:1:1106:15851:7548 1:N:0:36
AGAGTACACAGTTTGGGCTACATATTTGATTACCAGATGCAATGGAAGGACCAATACCTGTATCTGCATTAATACATGCTGCAACGTTAGTTGTATGTGGAATAATATTAGGTAGTTTCATATTTTGGTGTTTCGAATTTTGATTTAGCTATTTTTATAGTATAATTTGCTGAACAACCGCAATAATAGTATTAATGAGTCTGTGTGTCTTTTATAATTTCAAAACGTTATATAGCATTTAGTACAATCTGTCAAATAAGTTTTTCGTTTTTTTGTTGTATTTGTTTAGATCTTTATGTAGGTTGCTTATTTTTTTGTTATCACATGTTTTATAAGGCATCTTTGTTTATAGTAATAGGTATATGAATACATATATTCTTTGGTCTACAAGATTTAAGATGTTATTTTTTTATATACTTTTGTGGTTGTATTTTAGCAAG
>M01075:24:000000000-A3VNT:1:1106:11758:8193 1:N:0:36
AAAGTACACAGTTTGGGCTACATATTTGATTACCAGATGCAATGGAAGGACCAATACCTGTATCTGCATTAATACATGCTGCAACGTTAGTTGTATGTGGAATAATATTAGGTAGTTTCATATTTTGGTGTTTCGAATTTTGATTTAGCTATTTTTATAGTATAATTTGCTGAACAACCGCAATAATAGTATTAATGAGTCTGTGTGTCTTTTATAATTTCAAAACGTTATATAGCATTTAGTACAATCTGTCAAATAAGTTTTTCGTTTTTTTGTTGTATTTGTTTAGATCTTTATGTAGGTTGCTTATTTTTTTGTTATCACATGTTTTATAAGGCATCTTTGTTTATAGTAATAGGTATATGAATACATATATTCTTTGGTCTACAAGATTTAAGATGTTATTTTTTTATATACTTTTGTGGTTGTATCTTAGCAAG
>M01075:24:000000000-A3VNT:1:1106:11328:8413 1:N:0:36
AAAGTACACAGTTTGGGCTGCATATTTGATTACCAGATGCAATGGAAGGACCAATACCTGTATCTGCATTAATACATGCTGCAACGTTAGTTGTATGTGGAATAATATTAGGTAGTTTCATATTTTGGTGTTTCGAATTTTGATTTAGCTATTTTTATAGTATAATTTGCTGAACAACCGCAATAATAGTATTAATGAGTCTGTGCGTCTTTTATAATTTCAAAACGTTATATAGCATTTAGTACAATCTGTCAAATAAGTTTTTCGTTTTTTTGTTGTATTTGTTTAGATCTTTATGTAGGTTGCTTATTTTTTTGTTATCACATGTTTTATAAGGCATCTTTGTTTATAGTAATAGGTATATGAATACATATATTCTTTGGTCTACAAGATTTAAGATGTTATTTTTTTATATACTTTTGTGGTTGTATTTTAGCAAG
>M01075:24:000000000-A3VNT:1:1106:7214:9011 1:N:0:36
AGAGTACACAGTTTGGGCTGCATATTTGATTACCAGATGCAATGGAAGGACCAATACCTGTATCTGCATTAATACATGCTGCAACGTTAGTTGTATGTGGAATAATATTAGGTAGTTTCATATTTTGGTGTTTCGAATTTTGATTTAGCTATTTTTATAGTATAATTTGCTGAACAACCGCAATAATAGTATTAATGAGTCTGTGTGTCTTTTATAATTTCAAAACGTTATATAGCATTTAGTACAATCTGTCAAATAAGTTTTTCGTTTTTTTGTTGTATTTGTTTAGATCTTTATGTAGGTTGCTTATTTTTTTGTTATCACATGTTTTATAAGGCATCTTTGTTTATAGTAATAGGTATATGAATACATATATTCTTTGGTCTACAAGATTTAAGATGTTATTTTTTTATATACTTTTGTGGTTGTATTTTGGCAAG
>M01075:24:000000000-A3VNT:1:1106:20787:9068 1:N:0:36
AGAGTACACAGTTTGGGCTACATATTTGATTACCAGATGCAATGGAAGGACCAATACCTGTATCTGCATTAATACATGCTGCAACGTTAGTTGTATGTGGAATAATATTAGGTAGTTTCATATTTTGGTGTTTCGAATTTTGATTTAGCTATTTTTATAGTATAATTTGCTGAACAACCGCAATAATAGTATTAATGAGTCTGTGTGTCTTTTATAATTTCAAAACGTTATATAGCATTTAGTACAATCTGTCAAATAAGTTTTTCGTTTTTTTGTTGTATTTGTTTAGATCTTTATGTAGGTTGCTTATTTTTTTGTTATCACATGTTTTATAAGGCATCTTTGTTTATAGTAATAGGTATATGAATACATATATTCTTTGGTCTACAAGATTTAAGATGTTATTTTTTTATATACTTTTGTGGTTGTATTTTAGCAAG
>M01075:24:000000000-A3VNT:1:1106:23437:9253 1:N:0:36
AGAGTACACAGTTTGGGCTGCATATTTGATTACCAGATGCAATGGAAGGACCAATACCTGTATCTGCATTAATACATGCTGCAACGTTAGTTGTATGTGGAATAATATTAGGTAGTTTCATATTTTGGTGTTTCGAATTTTGATTTAGCTATTTTTATAGTATAATTTGCCGAACAACCGCAATAATAGTATTAATGAGTCTGTGTGTCTTTTATAATTTCAAAACGTTATATAGCATCTAGTACAATCTGTCAAATAAGTTTTTCGTTTTTTTGTTGTATTTGTTTAGATCTTTATGTAGGTTGCTTATTTTTTTGTTATCACATGTTTTATAAGGCATCTTTGTTTATAGTAATAGGTATATGAATACATATATTCTTTGGTCTACAAGATTTAAGATGTTATTTTTTTATATACTTTTGTGGTTGTATTTTAGCAAG
>M01075:24:000000000-A3VNT:1:1106:11532:9325 1:N:0:36
AGAGTACACAGTTTGGACTACATATTTGATTACCAGATGCAATGGAAGGACCAATACCTGTATCTGCATTAATACATGCTGCAACGTTAGTTGTATGTGGAATAATATTAGGTAGTTTCATATTTTGGTGTTTCGAATTTTGATTTAGCTATTTTTATAGTATAATTTGCTGAACAACCGCAATAATAGTATTAATGAGTCTGTGTGTCTTTTATAATTTCAAAACGTTATATAGCATTTAGTACAATCTGTCAAATAAGTTTTTCGTTTTTTTGTTGTATTTGTTTAGATCTTTATGTAGGTTGCTTATTTTTTTGTAATCACATGTTTTATAAGGCATCTTTGTTTATAGTAATAGGTATATGAATACATATATTCTTTGGTCTACAAGATTTAAGATGTTATTTTTTTATATACTTTTGTGGTTGTATCTTGGCAAG
>M01075:24:000000000-A3VNT:1:1106:11514:9331 1:N:0:36
AGAGTACACAGTTTGGACTACATATTTGATTACCAGATGCAATGGAAGGACCAATACCTGTATCTGCATTAATACATGCTGCAACGTTAGTTGTATGTGGAATAATATTAGGTAGTTTCATATTTTGGTGTTTCGAATTTTGATTTAGCTATTTTTATAGTATAATTTGCTGAACAACCGCAATAATAGTATTAATGAGTCTGTGTGTCTTTTATAATTTCAAAACGTTATATAGCATTTAGTACAATCTGTCAAATAAGTTTTTCGTTTTTTTGTTGTATTTGTTTAGATCTTTATGTAGGTTGCTTATTTTTTTGTAATCACATGTTTTATAAGGCATCTTTGTTTATAGTAATAGGTATATGAATACATATATTCTTTGGTCTACAAGATTTAAGATGTTATTTTTTTATATACTTTTGTGGTTGTATCTTGGCAAG
>M01075:24:000000000-A3VNT:1:1106:21209:9365 1:N:0:36
AGAGTACACAGTTTGGGCTACATATTTGATTACCAGATGCAATGGAAGGACCAATACCTGTATCTGCATTAATACATGCTGCAACGTTAGTTGTATGTGGAATAATATTAGGTAGTTTCATATCTTGGTGTTTCGAATTTTGATTTAGCTATTTTTATAGTATAATTTGCTGAACAACCGCAATAATAGTATTAATGAGTCTGTGTGTCTTTTATAATTTCAAAACGTTATATAGCATTTAGTACAATCTGTCAAATAAGTTTTTCGTTTTTTTGTTGTATTTGTTTAGATCTTTATGTAGGTTGCTTATTTTTTTGTTATCACATGTTTTATAAGGCATCTTTGTTTATAGTAATAGGTATATGAATACATATATTCTTTGGTCTACAAGATTTAAGATGTTATTTTTTTATATACTTTTGTGGTTGTATCTTGGCAAG
>M01075:24:000000000-A3VNT:1:1106:4232:9383 1:N:0:36
AAAGTACACAGTTTGGGCTACATATTTGATTACCAGATGCAATGGAAGGACCAATACCTGTATCTGCATTAATACATGCTGCAACGTTAGTTGTATGTGGAATAATATTAGGTAGTTTCATATTTTGGTGTTTCGAATTTTGATTTAGCTATTTTTATAGTATAATTTGCTGAACAACCGCAATAATAGTATTAATGAGTCTGTGTGTCTTTTATAATTTCAAAACGTTATATAGCATTTAGTACAATCTGTCAAATAAGTTTTTCGTTTTTTTGTTGTATTTGTTTAGATCTTTATGTAGGTTGCTTATTTTTTTGTTATCACATGTTTTATAAGGCATCTTTGTTTATAGTAATAGGTATATGAATACATATATTCTTTGGTCTACAAGATTTAAGATGTTATTTTTTTATATACTTTTGTGGTTGTATTTTAGCAAG
>M01075:24:000000000-A3VNT:1:1106:15918:9424 1:N:0:36
GTACACAGTTTGGGCTGCATATTTGATTACCAGATGCAATGGAAGGACCAATACCTGTATCTGCATTAATACATGCTGCAACGTTAGTTGTATGTGGAATAATATTAGGTAGTTTCATATTTTGGTGTTTCGAATTTTGATTTAGCTATTTTTATAGTATAATTTGCTGAACAACCGCAATAATAGTATTAATGAGTCTGTGTGTCTTTTATAATTTTGACAAAACGTTATATAGCATTTAGTACAATCTGTCAAATAAGTTTTTCGTTTTTTTGTTGTATTTGTTTAGATCTTTATGTAGGTTGCTTATTTTTTTGTTATCACATGTTTTATAAGGCATCTTTGTTTATAGTAATAGGTATATGAATACATATATTCTTTGGTCTACAAGATTTAAGATGTTATTTTTTTATATACTTTTGTGGTTGTATTTTAGCAAG
>M01075:24:000000000-A3VNT:1:1106:24368:9900 1:N:0:36
AAAGTACACAGTTTGGGCTGCATATTTGATTACCAGATGCAATGGAAGGACCAATACCTGTATCTGCATTAATACATGCTGCAACGTTAGTTGTATGTGGAATAATATTAGGTAGTTTCATATTTTGGTGTTTCGAATTTTGATTTAGCTATTTTTATAGTATAATTTGCTGAACAACCGCAATAATAGTATTAATGAGTCTGTGTGTCTTTTATAATTTCAAAACGTTATATAGCATTTAGTACAATCTGTCAAATAAGTTTTTCGTTTTTTTGTTGTATTTGTTTAGATCTTTATGTAGGTTGCTTATTTTTTTGTTATCACATGTTTTATAAGGCATCTTTGTTTATAGTAATAGGTATATGAATACATATATTCTTTGGTCTACAAGATTTAAGATGTTATTTTTTTATATACTTTTGTGGTTGTATTTTAGCAAG
>M01075:24:000000000-A3VNT:1:1106:24903:10843 1:N:0:36
AGAGTACACAGTTTGGGTTACACATTTGATTACCAGATGCAATGGAAGGACCAATACCTGTATCTGCATTAATACATGCTGCAACGTTAGTTGTATGTGGAATAATATTAGGTAGTTTCATATTTTGGTGTTTCGAATTTTGATTTAGCTATTTTTATAGTATAATTTGCTGAACAACCGCAATAATAGTATTAATGAGTCTGTGTGTCTTTTATAATTTCAAAACGTTATATAGCATTTAGTACAATCTGTCAAATAAGTTTTTCGTTTTTTTGTTGTATTTGTTTAGATCTTTATGTAGGTTGCTTATTTTTTTGTTATCACATGTTTTATAAGGCATCTTTGTTTATAGTAATAGGTATATGAATACATATATTCTTTGGTCTACAAGATTTAAGATGTTATTTTTTTATATACTTTTGTGGTTGTATTTTAGCAAG
>M01075:24:000000000-A3VNT:1:1106:24895:10860 1:N:0:36
AGAGTACACAGTTTGGGTTACACATTTGATTACCAGATGCAATGGAAGGACCAATACCTGTATCTGCATTAATACATGCTGCAACGTTAGTTGTATGTGGAATAATATTAGGTAGTTTCATATTTTGGTGTTTCGAATTTTGATTTAGCTATTTTTATAGTATAATTTGCTGAACAACCGCAATAATAGTATTAATGAGTCTGTGTGTCTTTTATAATTTCAAAACGTTATATAGCATTTAGTACAATCTGTCAAATAAGTTTTTCGTTTTTTTGTTGTATTTGTTTAGATCTTTATGTAGGTTGCTTATTTTTTTGTTATCACATGTTTTATAAGGCATCTTTGTTTATAGTAATAGGTATATGAATACATATATTCTTTGGTCTACAAGATTTAAGATGTTATTTTTTTATATACTTTTGTGGTTGTATTTTAGCAAG
>M01075:24:000000000-A3VNT:1:1106:6937:11121 1:N:0:36
AGAGTACACAGTTTGGACTACACATTTGATTACCAGATGCAATGGAAGGACCAATACCTGTATCTGCATTAATACATGCTGCAACGTTAGTTGTATGTGGAATAATATTAGGTAGTTTCATATTTTGGTGTTTCGAATTTTGATTTAGCTATTTTTATAGTATAATTTGCTGAACAACCGCAATAATAGTATTAATGAGTCTGTGTGTCTTTTATAATTTCAAAACGTTATATAGCATTTAGTACAATCTGTCAAATAAGTTTTTCGTTTTTTTGTTGTATTTGTTTAGATCTTTATGTAGGTTGCTTATTTTTTTGTTATCACATGTTTTATAAGGCATCTTTGTTTATAGTAATAGGTATATGAATACATATATTCTTTGGTCTACAAGATTTAAGATGTTATTTTTTTATATACTTTTGTGGTTGTATTTTGGCAAG
>M01075:24:000000000-A3VNT:1:1106:11846:11244 1:N:0:36
AGAGTACACAGTTTGGGTTACACATTTGATTACCAGATGCAATGGAAGGACCAATACCTGTATCTGCATTAATACATGCTGCAACGTTAGTTGTATGTGGAATAATATTAGGTAGTTTCATATTTTGGTGTTTCGAATTTTGATTTAGCTATTTTTATAGTATAATTTGCTGAACAACCGCAATAATAGTATTAATGAGTCTGTGTGTCTTTTATAATTTCAAAACGTTATATAGCATTTAGTACAATCTGTCAAATAAGTTTTTCGTTTTTTTGTTGTATTTGTTTAGATCTTTATGTAGGTTGCTTATTTTTTTGTTATCACATGTTTTATAAGGCATCTTTGTTTATAGTAATAGGTATATGAATACATATATTCTTTGGTCTACAAGATTTAAGATGTTATTTTTTTATATACTTTTGTGGTTGTATTTTAGCAAG
>M01075:24:000000000-A3VNT:1:1106:20802:11254 1:N:0:36
AGAGTACACAGTTTGGGCTACATATTTGATTACCAGATGCAATGGAAGGACCAATACCTGTATCTGCATTAATACATGCTGCAACGTTAGTTGTATGTGGAATAATATTAGGTAGTTTCATATTTTGGTGTTTCGAATTTTGATTTAGCTATTTTTATAGTATAATTTGCTGAACAACCGCAATAATAGTATTAATGAGTCTGTGTGTCTTTTATAATTTCAAAACGTTATATAGCATTTAGTACAATCTGTCAAATAAGTTTTTCGTTTTTTTGTTGTATCTGTTTAGATCTTTATGTAGGTTGCTTATTTTTTTGTTATCACATGTTTTATAAGGCATCTTTGTTTATAGTAATAGGTATATGAATACATATATTCTTTGGTCTACAAGATTTAAGATGTTATTTTTTTATATACTTTTGTGGTTGTATTTTAGCAAG
>M01075:24:000000000-A3VNT:1:1106:11830:11259 1:N:0:36
AGAGTACACAGTTTGGGTTACACATTTGATTACCAGATGCAATGGAAGGACCAATACCTGTATCTGCATTAATACATGCTGCAACGTTAGTTGTATGTGGAATAATATTAGGTAGTTTCATATTTTGGTGTTTCGAATTTTGATTTAGCTATTTTTATAGTATAATTTGCTGAACAACCGCAATAATAGTATTAATGAGTCTGTGTGTCTTTTATAATTTCAAAACGTTATATAGCATTTAGTACAATCTGTCAAATAAGTTTTTCGTTTTTTTGTTGTATTTGTTTAGATCTTTATGTAGGTTGCTTATTTTTTTGTTATCACATGTTTTATAAGGCATCTTTGTTTATAGTAATAGGTATATGAATACATATATTCTTTGGTCTACAAGATTTAAGATGTTATTTTTTTATATACTTTTGTGGTTGTATTTTAGCAAG
>M01075:24:000000000-A3VNT:1:1106:25399:11320 1:N:0:36
AAAGTACGCAGTTTGGGCTACATATTTGATTACCAGATGCAATGGAAGGACCAATACCTGTATCTGCATTAATACATGCTGCAACGTTAGTTGTATGTGGAATAATATTAGGTAGTTTCATATTTTGGTGTTTCGAATTTTGATTTAGCTATTTTTATAGTATAATTTGCTGAACAACCGCAATAATAGTATTAATGAGTCTGTGTGTCTTTTATAATTTCAAAACGTTATATAGCATTTAGTACAATCTGTCAAATAAGTTTTTCGTTTTTTTGTTGTATTTGTTTAGATCTTTATGTAGGTTGCTTATTTTTTTGTTATCACATGTTTTATAAGGCATCTTTGTTTATAGTAATAGGTATATGAATACATATATTCTTTGGTCTACAAGATTTAAGATGTTATTTTTTTATATACTTTTGTGGTTGTATTTTAGCAAG
>M01075:24:000000000-A3VNT:1:1106:28164:11357 1:N:0:36
AGAGTACACAGTTTGGGCTACATATTTGATTACCAGATGCAATGGAAGGACCAATACCTGTATCTGCATTAATACATGCTGCAACGTTAGTTGTATGTGGAATAATATTAGGTAGTTTCATATTTTGGTGTTTCGAATTTTGATTTAGCTATTTTTATAGTATAATTTGCTGAACAACCGCAATAATAGTATTAATGAGTCTGTGTGTCTTTTATAATTTCAAAACGTTATATAGCATTTAGTACAATCTGTCAAATAAGTTTTTCGTTTTTTTGTTGTATTTGTTTAGATCTTTATGTAGGTTGCTTATTTTTTTGTTATCACATGTTTTATAAGGCATCTTTGTTTATAGTAATAGGTATATGAATACATATATTCTTTGGTCTACAAGATTTAAGATGTTATTTTTTTATATACTTTTGTGGTTGTATTTTAGCAAG
>M01075:24:000000000-A3VNT:1:1106:20752:11456 1:N:0:36
AAAGTACACAGTTTGGGCTGCATATTTGATTACCAGATGCAATGGAAGGACCAATACCTGTATCTGCATTAATACATGCTGCAACGTTAGTTGTATGTGGAATAATATTAGGTAGTTTCATATTTTGGTGTTTCGAATTTTGATTTAGCTATTTTTATAGTATAATTTGCTGAACAACCGCAATAATAGTATTAATGAGTCTGTGTGTCTTTTATAATTTCAAAACGTTATATAGCATTTAGTACAATCTGTCAAATAAGTTTTTCGTTTTTTTGTTGTATTTGTTTAGATCTTTATGTAGGTTGCTTATTTTTTTGTTATCACATGTTTTATAAGGCATCTTTGTTTATAGTAATAGGTATATGAATACATATATTCTTTGGTCTACAAGATTTAAGATGTTATTTTTTTATATACTTTTGTGGTTGTATTTTAGCAAG
>M01075:24:000000000-A3VNT:1:1106:27328:11513 1:N:0:36
AGAGTACACAGTTTGGGCTACATATTTGATTACCAGATGCAATGGAAGGACCAATACCTGTATCTGCATTAATACATGCTGCAACGTTAGTTGTATGTGGAATAATATTAGGTAGTTTCATATTTTGGTGTTTCGAATTTTGATTTAGCTATTTTTATAGTATAATTTGCTGAACAACCGCAATAATAGTATTAATGAGTCTGTGTGTCTTTTATAATTTCAAAACGTTATATAGCATTTAGTACAATCTGTCAAATAAGTTTTTCGTTTTTTTGTTGTATTTGTTTAGATCTTTATGTAGGTTGCTTATTTTTTTGTTATCACATGTTTTATAAGGCATCTTTGTTTATAGTAATAGGTATATGAATACATATATTCTTTGGTCTACAAGATTTAAGATGTTATTTTTTTATATACTTTTGTGGTTGTATTTTAGCAAG
>M01075:24:000000000-A3VNT:1:1106:24391:11781 1:N:0:36
AGAGTACACAGTTTGGGCTGCATATTTGATTACCAGATGCAATGGAAGGACCAATACCTGTATCTGCATTAATACATGCTGCAACGTTAGTTGTATGTGGAATAATATTAGGTAGTTTCATATTTTGGTGTTTCGAATTTTGATTTAGCTATTTTTATAGTATAATTTGCTGAACAACCGCAATAATAGTATTAATGAGTCTGTGTGTCTTTTATAATTTCAAAACGTTATATAGCATTTAGTACAATCTGTCAAATAAGTTTTTCGTTTTTTTGTTGTATTTGTTTAGATCTTTATGTAGGTTGCTTATTTTTTTGTTATCACATGTTTTATAAGGCATCTTTGTTTATAGTAATAGGTATATGAATACATATATTCTTTGGTCTACAAGATTTAAGATGTTATTTTTTTATATACTTTTGTGGTTGTATTTTAGCAAG
>M01075:24:000000000-A3VNT:1:1106:9377:11804 1:N:0:36
AAAGTACACAGTTTGGGCTACATATTTGATTACCAGATGCAATGGAAGGACCAATACCTGTATCTGCATTAATACATGCTGCAACGTTAGTTGTATGTGGAATAATATTAGGTAGTTTCATATTTTGGTGTTTCGAATTTTGATCTAGCTATTTTTATAGTATAATTTGCTGAACAACCGCAATAATAGTATTAATGAGTCTGTGTGTCTTTTATAATTTCAAAACGTTATATAGCATTTAGTACAATCTGTCAAATAAGTTTTTCGTTTTTTTGTTGTATTTGTTTAGATCTTTATGTAGGTTGCTTATTTTTTTGTTATCACATGTTTTATAAGGCATCTTTGTTTATAGTAATAGGTATATGAATACATATATTCTTTGGTCTACAAGATTTAAGATGTTATTTTTTTATATACTTTTGTGGTTGTATCTTGGCAAG
>M01075:24:000000000-A3VNT:1:1106:22366:12085 1:N:0:36
AAAGTACACAGTTTGGGTTGCACATTTGATTACCAGATGCAATGGAAGGACCAATACCTGTATCTGCATTAATACATGCTGCAACGTTAGTTGTATGTGGAATAATATTAGGTAGTTTCATATTTTGGTGTTTCGAATTTTGATTTAGCTATTTTTATAGTATAATTTGCTGAACAACCGCAATAATAGTATTAATGAGTCTGTGTGTCTTTTATAATTTCAAAACGTTATATAGCATTTAGTACAATCTGTCAAATAAGTTTTTCGTTTTTTTGTTGTATTTGTTTAGATCTTTATGTAGGTTGCTTATTTTTTTGTTATCACATGTTTTATAAGGCATCTTTGTTTATAGTAATAGGTATATGAATACATATATTCTTTGGTCTACAAGATTTAAGATGTTATTTTTTTATATACTTTTGTGGTTGTATTTTAGCAAG
>M01075:24:000000000-A3VNT:1:1106:5670:12146 1:N:0:36
AGAGTACACAGTTTGGGCTACATATTTGATTACCAGATGCAATGGAAGGACCAATACCTGTATCTGCATTAATACATGCTGCAACGTTAGTTGTATGTGGAATAATATTAGGTAGTTTCATATTTTGGTGTTTTGAATTTTGATTTAGCTATTTTTATAGTATAATTTGCTGAACAACCGCAATAATAGTATTAATGAGTCTGTGTGTCTTTTATAATTTCAAAACGTTATATAGCATTTAGTACAATCTGTCAAATAAGTTTTTCGTTTTTTTGTTGTATTTGTTTAGATCTTTATGTAGGTTGCTTATTTTTTTGTTATCACATGTTTTATAAGGCATCTTTGTTTATAGTAATAGGTATATGAATACATATATTCTTTGGTCTACAAGATTTAAGATGTTATTTTTTTATATACTTTTGTGGTTGTATCTTAGCAAG
>M01075:24:000000000-A3VNT:1:1106:5689:12151 1:N:0:36
AGAGTACACAGTTTGGGCTACATATTTGATTACCAGATGCAATGGAAGGACCAATACCTGTATCTGCATTAATACATGCTGCAACGTTAGTTGTATGTGGAATAATATTAGGTAGTTTCATATTTTGGTGTTTCGAATTTTGATTTAGCTATTTTTATAGTATAATTTGCTGAACAACCGCAATAATAGTATTAATGAGTCTGTGTGTCTTTTATAATTTCAAAACGTTATATAGCATTTAGTACAATCTGTCAAATAAGTTTTTCGTTTTTTTGTTGTATTTGTTTAGATCTTTATGTAGGTTGCTTATTTTTTTGTTATCACATGTTTTATAAGGCATCTTTGTTTATAGTAATAGGTATATGAATACATATATTCTTTGGTCTACAAGATTTAAGATGTTATTTTTTTATATACTTTTGTGGTTGTATCTTAGCAAG
>M01075:24:000000000-A3VNT:1:1106:7463:12946 1:N:0:36
AAAGTACACAGTTTGGGCTACATATTTGATTACCAGATGCAATGGAAGGACCAATACCTGTATCTGCATTAATACATGCTGCAACGTTAGTTGTATGTGGAATAATATTAGGTAGTTTCATATTTTGGTGTTTCGAATTTTGATTTAGCTATTTTTATAGTATAATTTGCTGAACAACCGCAATAATAGTATTAATGAGTCTGTGTGTCTTTTATAATTTGCAAAACGTTATATAGCATTTAGTACAATCTGTCAAATAAGTTTTTCGTTTTTTTGTTGTATTTGTTTAGATCTTTATGTAGGTTGCTTATTTTTTTGTTATCACATGTTTTATAAGGCATCTTTGTTTATAGTAATAGGTATATGAATACATATATTCTTTGGTCTACAAGATTTAAGATGTTATTTTTTATATACTTTTGTGGTTGTATTTTAGCAAG
>M01075:24:000000000-A3VNT:1:1106:16037:13385 1:N:0:36
AAAGTACACAGTTTGGGCTGCATATTTGATTACCAGATGCAATGGAGGGACCAATACCTGTATCTGCATTAATACATGCTGCAACGTTAGTTGTATGTGGAATAATATTAGGTAGTTTCATATTTTGGTGTTTCGAATTTTGATTTAGCTATTTTTATAGTATAATTTGCTGAACAACCGCAATAATAGTATTAATGAGTCTGTGTGTCTTTTATAATTTCAAAACGTTATATAGCATTTAGTACAATCTGTCAAATAAGTTTTTCGTTTTTTTGTTGTATTTGTTTAGATCTTTATGTAGGTTGCTTATTTTTTTGTTATCACATGTTTTATAAGGCATCTTTGTTTATAGTAATAGGTATATGAATACATATATTCTTTGGTCTACAAGATTTAAGATGTTATTTTTTTATATACTTTTGTGGTTGTATTTTAGCAAG
>M01075:24:000000000-A3VNT:1:1106:15711:13425 1:N:0:36
AAAGTACACAGTTTGGGTTACATATTTGATTACCAGATGCAATGGAAGGACCAATACCTGTATCTGCATTAATACATGCTGCAACGTTAGTTGTATGTGGAATAATATTAGGTAGTTTCATATTTTGGTGTTTCGAATTTTGATTTAGCTATTTTTATAGTATAATTTGCTGAACAACCGCAATAATAGTATTAATGAGTCTGTGTGTCTTTTATAATTTCAAAACGTTATATAGCATTTAGTACAATCTGTCAAATAAGTTTTTCGTTTTTTTGTTGTATTTGTTTAGATCTTTATGTAGGTTGCTTATTTTTTTGTTATCACATGTTTTATAAGGCATCTTTGTTTATAGTAATAGGTATATGAATACATATATTCTTTGGTCTACAAGATTTAAGATGTTATTTTTTTATATACTTTTGTGGTTGTATCTTGGCAAG
>M01075:24:000000000-A3VNT:1:1106:15726:13439 1:N:0:36
AAAGTACACAGTTTGGGTTACATATTTGATTACCAGATGCAATGGAAGGACCAATACCTGTATCTGCATTAATACATGCTGCAACGTTAGTTGTATGTGGAATAATATTAGGTAGTTTCATATTTTGGTGTTTCGAATTTTGATTTAGCTATTTTTATAGTATAATTTGCTGAACAGCCGCAATAATAGTATTAATGAGTCTGTGTGTCTTTTATAATTTCAAAACGTTATATAGCATTTAGTACAATCTGTCAAATAAGTTTTTCGTTTTTTTGTTGTATTTGTTTAGATCTTTATGTAGGTTGCTTATTTTTTTGTTATCACATGTTTTATAAGGCATCTTTGTTTATAGTAATAGGTATATGAATACATATATTCTTTGGTCTACAAGATTTAAGATGTTATTTTTTTATATACTTTTGTGGTTGTATCTTGGCAAG
>M01075:24:000000000-A3VNT:1:1106:12013:13443 1:N:0:36
AAAGTACACAGTTTGGGCTGCATATTTGATTACCAGATGCAATGGAAGGACCAATACCTGTATCTGCATTAATACATGCTGCAACGTTAGTTGTATGTGGAATAATATTAGGTAGTTTCATATTTTGGTGTTTCGAATTTTGATTTAGCTATTTTTATAGTATAATTTGCTGAACAACCGCAATAATAGTATTAATGAGTCTGTGTGTCTTTTATAATTTCAAAACGTTATATAGCATTTAGTACAATCTGTCAAATAAGTTTTTCGTTTTTTTGTTGTATTTGTTTAGATCTTTATGTAGGTTGCTTATTTTTTTGTTATCACATGTTTTATAAGGCATCTTTGTTTATAGTAATAGGTATATGAATACATATATTCTTTGGTCTACAAGATTTAAGATGTTATTTTTTTATATACTTTTGTGGTTGTATTTTGGCAAG
>M01075:24:000000000-A3VNT:1:1106:19618:13703 1:N:0:36
AAAGTACACAGTTTGGGCTACATATTTGATTACCAGATGCAATGGAAGGACCAATACCTGTATCTGCATTAATACATGCTGCAACGTTAGTTGTATGTGGAATAATATTAGGTAGTTTCATATTTTGGTGTTTCGAATTTTGATTTAGCTATTTTTATAGTATAATTTGCTGAACAACCGCAATAATAGTATTAATGAGTCTGTGTGTCTTTTATAATTTCAAAACGTTATATAGCATTTAGTACAATCTGTCAAATAAGTTTTTCGTTTTTTTGTTGTATTTGTTTAGATCTTTATGTAGGTTGCTTATTTTTTTGTTATCACATGTTTTATAAGGCATCTTTGTTTATAGTAATAGGTATATGAATACATATATTCTTTGGTCTACAAGATTTAAGATGTTATTTTTTTATATACTTTTGTGGTTGTATTTTAGCAAG
>M01075:24:000000000-A3VNT:1:1106:16665:13704 1:N:0:36
AAAGTACACAGTTTGGGCTACATATTTGATTACCAGATGCAATGGAAGGACCAATACCTGTATCTGCATTAATACATGCTGCAACGTTAGTTGTATGTGGAATAATATTAGGTAGTTTCATATTTTGGTGTTTCGAATTTTGATTTAGCTATTTTTATAGTATAATTTGCTGAACAACCGCAATAATAGTATTAATGAGTCTGTGTGTCTTTTATAATTTCAAAACGTTATATAGCATTTAGTACAATCTGTCAAATAAGTTTTTCGTTTTTTTGTTGTATTTGTTTAGATCTTTATGTAGGTTGCTTATTTTTTTGTTATCACATGTTTTATAAGGCATCTTTGTTTATAGTAATAGGTATATGAATACATATATTCTTTGGTCTACAAGATTTAAGATGTTATTTTTTTATATACTTTTGTGGTTGTATTTTAGCAAG
>M01075:24:000000000-A3VNT:1:1106:22016:13856 1:N:0:36
AAAGTACACAGTTTGGGCTCCACATTTGATTACCAGATGCAATGGAAGGACCAATACCTGTATCTGCATTAATACATGCTGCAACGTTAGTTGTATGTGGAATAATATTAGGTAGTTTCATATTTTGGTGTTTCGAATTTTGATTTAGCTATTTTTATAGTATAATTTGCTGAACAACCGCAATAATAGTATTAATGAGTCTGTGTGTCTTTTATAATTTCAAAACGTTATATAGCATTTAGTACAATCTGTCAAATAAGTTTTTCGTTTTTTTGTTGTATTTGTTTAGATCTTTATGTAGGTTGCTTATTTTTTTGTTATCACATGTTTTATAAGGCATCTTTGTTTATAGTAATAGGTATATGAATACATATATTCTTTGGTCTACAAGATTTAAGATGTTATTTTTTTATATACTTTTGTGGTTGTATTTTAGCAAG
>M01075:24:000000000-A3VNT:1:1106:21838:14548 1:N:0:36
AGAGTACACAGTTTGGGCTCCATATTTGATTACCAGATGCAATGGAAGGACCAATACCTGTATCTGCATTAATACATGCTGCAACGTTAGTTGTATGTGGAATAATATTAGGTAGTTTCATATTTTGGTGTTTCGAATTTTGATTTAGCTATTTTTATAGTATAATTTGCTGAACAACCGCAATAATAGTATTAATGAGTCTGTGTGTCTTTTATAATTTCAAAACGTTATATAGCATTTAGTACAATCTGTCAAATAAGTTTTTCGTTTTTTTGTTGTATTTGTTTAGATCTTTATGTAGGTTGCTTATTTTTTTGTTATCACATGTTTTATAAGGCATCTTTGTTTATAGTAATAGGTATATGAATACATATATTCTTTGGTCTACAAGATTTAAGATGTTATTTTTTTATATACTTTTGTGGTTGTATTTTAGCAAG
>M01075:24:000000000-A3VNT:1:1106:16220:14597 1:N:0:36
AAAGTACACAGTTTGGGCTGCATATTTGATTACCAGATGCAATGGAAGGACCAATACCTGTATCTGCATTAATACATGCTGCAACGTTAGTTGTATGTGGAATAATATTAGGTAGTTTCATATTTTGGTGTTTCGAATTTTGATTTAGCTATTTTTATAGTATAATTTGCTGAACAACCGCAATAATAGTATTAATGAGTCTGTGTGTCTTTTATAATTTCAAAACGTTATATAGCATTTAGTACAATCTGTCAAATAAGTTTTTCGTTTTTTTGTTGTATTTGTTTAGATCTTTATATAGGTTGCTTATTTTTTTGTTATCACATGTTTTATAAGGCATCTTTGTTTATAGTAATAGGTATATGAATACATATATTCTTTGGTCTACAAGATTTAAGATGTTATTTTTTTATATACTTTTGTGGTTGTATCTTGGCAAG
>M01075:24:000000000-A3VNT:1:1106:22380:14678 1:N:0:36
AAAGTACACAGTTTGGGCTGCATATTTGATTACCAGATGCAATGGAAGGACCAATACCTGTATCTGCATTAATACATGCTGCAACGTTAGTTGTATGTGGAATAATATTAGGTAGTTTCATATTTTGGTGTTTCGAATTTTGATTTAGCTATTTTTATAGTATAATTTGCTGAACAACCGCAATAATAGTATTAATGAGTCTGTGTGTCTTTTATAATTTCAAAACGTTATATAGCATTTAGTACAATCTGTCAAATAAGTTTTTCGTTTTTTTGTTGTATTTGTTTAGATCTTTATGTAGGTTGCTTATTTTTTTGTTATCACATGTTTTATAAGGCATCTTTGTTTATAGTAATAGGTATATGAATACATATATTCTTTGGTCTACAAGATTTAAGATGTTATTTTTTTATATACTTTTGTGGTTGTATTTTAGCAAG
>M01075:24:000000000-A3VNT:1:1106:24138:14708 1:N:0:36
AAAGTACACAGTTTGGGCTGCATATTTGATTACCAGATGCAATGGAAGGACCAATACCTGTATCTGCATTAATACATGCTGCAACGTTAGTTGTATGTGGAATAATATTAGGTAGTTTCATATTTTGGTGTTTCGAATTTTGATTTAGCTATTTTTATAGTATAATTTGCTGAACAACCGCAATAATAGTATTAATGAGTCTGTGTGTCTTTTATAATTTCAAAACGTTATATAGCATTTAGTACAATCTGTCAAATAAGTTTTTCGTTTTTTTGTTGTATTTGTTTAGATCTTTATGTAGGTTGCTTATTTTTTTGTTATCACATGTTTTATAAGGCATCTTTGTTTATAGTAATAGGTATATGAATACATATATTCTTTGGTCTACAAGATTTAAGATGTTATTTTTTTATATACTTTTGTGGTTGTATTTTAGCAAG
>M01075:24:000000000-A3VNT:1:1106:2185:14718 1:N:0:36
AGAGTACACAGTTTGGGCTACATATTTGATTACCAGATGCAATGGAAGGACCAATACCTGTATCTGCATTAATACATGCTGCAACGTTAGTTGTATGTGGAATAATATTAGGTAGTTTCATATTTTGGTGTTTCGAATTTTGATTTAGCTATTTTTATAGTATAATTTGCTGAACAACCGCAATAATAGTATTAATGAGTCTGTGTGTCTTTTATAATTTCAAAACGTTATATAGCATTTAGTACAATCTGTCAAATAAGTTTTTCGTTTTTTTGTTGTATTTGTTTAGATCTTTATGTAGGTTGCTTATTTTTTTGTTATCACATGTTTTATAAGGCATCTTTGTTTATAGTAATAGGTATATGAATACATATATTCTTTGGTCTACAAGATTTAAGATGTTATTTTTTTATATACTTTTGTGGTTGTATTTTAGCAAG
>M01075:24:000000000-A3VNT:1:1106:26697:14770 1:N:0:36
AGAGTACACAGTTTGGGCTACATATTTGATTACCAGATGCAATGGAAGGACCAATACCTGTATCTGCATTAATACATGCTGCAACGTTAGTTGTATGTGGAATAATATTAGGTAGTTTCATATTTTGGTGTTTCGAATTTTGATTTAGCTATTTTTATAGTATAATTTGCTGAACAACCGCAATAATAGTATTAATGAGTCTGTGTGTCTTTTATAATTTCAAAACGTTATATAGCATTTAGTACAATCTGTCAAATAAGTTTTTCGTTTTTTTGTTGTATTTGTTTAGATCTTTATGTAGGTTGCTTATTTTTTTGTTATCACATGTTTTATAAGGCATCTTTGTTTATAGTAATAGGTATATGAATACATATATTCTTTGGTCTACAAGATTTAAGATGTTATTTTTTTATATACTTTTGTGGTTGTATCTTGGCAAG
>M01075:24:000000000-A3VNT:1:1106:26683:14790 1:N:0:36
AGAGTACACAGTTTGGGCTACATATTTGATTACCAGATGCAATGGAAGGACCAATACCTGTATCTGCATTAATACATGCTGCAACGTTAGTTGTATGTGGAATAATATTAGGTAGTTTCATATTTTGGTGTTTCGAATTTTGATTTAGCTATTTTTATAGTATAATTTGCTGAACAACCGCAATAATAGTATTAATGAGTCTGTGTGTCTTTTATAATTTCAAAACGTTATATAGCATTTAGTACAATCTGTCAAATAAGTTTTTCGTTTTTTTGTTGTATTTGTTTAGATCTTTATGTAGGTTGCTTATTTTTTTGTTATCACATGTTTTATAAGGCATCTTTGTTTATAGTAATAGGTATATGAATACATATATTCTTTGGTCTACAAGATTTAAGATGTTATTTTTTTATATACTTTTGTGGTTGTATCTTGGCAAG
>M01075:24:000000000-A3VNT:1:1106:25822:15351 1:N:0:36
AGAGTACACAGTTTGGGCTACATATTTGATTACCAGATGCAATGGGAGGACCAATACCTGTATCTGCATTAATACATGCTGCAACGTTAGTTGTATGTGGAATAATATTAGGTAGTTTCATATTTTGGTGTTTCGAATTTTGATTTAGCTATTTTTATAGTATAATTTGCTGAACAACCGCAATAATAGTATTAATGAGTCTGTGTGTCTTTTATAATTTCAAAACGTTATATAGCATTTAGTACAATCTGTCAAATAAGTTTTTCGTTTTTTTGTTGTATTTGTTTAGATCTTTATGTAGGTTGCTTATTTTTTTGTTATCACATGTTTTATAAGGCATCTTTGTTTATAGTAATAGGTATATGAATACATATATTCTTTGGTCTACAAGATTTAAGATGTTATTTTTTTATATACTTTTGTGGTTGTATTTTAGCAAG
>M01075:24:000000000-A3VNT:1:1106:22682:15507 1:N:0:36
AAAAGTACACAGTTTGGGCTACATATTTGATTACCAGATGCAATGGAAGGACCAATACCTGTATCTGCATTAATACATGCTGCAACGTTAGTTGTATGTGGAATAATATTAGGTAGTTTCATATTTTGGTGTTTCGAATTTTGATTTAGCTATTTTTATAGTATAATTTGCTGAACAACCGCAATAATAGTATTAATGAGTCTGTGTGTCTTTTATAATTCAAAACGTTATATAGCATTTAGTACAATCTGTCAAATAAGTTTTTCGTTTTTTTGTTGTATTTGTTTAGATCTTTATGTAGGTTGCTTATTTTTTTGTTATCACATGTTTTATAAGGCATCTTTGTTTATAGTAATAGGTATATGAATACATATATTCTTTGGTCTACAAGATTTAAGATGTTATTTTTTTATATACTTTTGTGGTTGTATCTTAGCAAG
>M01075:24:000000000-A3VNT:1:1106:24005:15998 1:N:0:36
AAAGTACACAGTTTGGGCTACATATTTGATTACCAGATGCAATGGAAGGACCAATACCTGTATCTGCATTAATACATGCTGCAACGTTAGTTGTATGTGGAATAATATTAGGTAGTTTCATATTTTGGTGTTTCGAATTTTGATTTAGCTATTTTTATAGTATAATTTGCTGAACAACCGCAATAATAGTATTAATGAGTCTGTGTGTCTTTTATAATTTCAAAACGTTATATAGCATTTAGTACAATCTGTCAAATAAGTTTTTCGTTTTTTTGTTGTATTTGTTTAGATCTTTATGTAGGTTGCTTATTTTTTTGTTATCACATGTTTTATAAGGCATCTTTGTTTATAGTAATAGGTATATGAATACATATATTCTTTGGTCTACAAGATTTAAGATGTTATTTTTTTATATACTTTTGTGGTTGTATTTTAGCAAG
>M01075:24:000000000-A3VNT:1:1106:11341:16284 1:N:0:36
AAAGTACACAGTTTGGGCTGCATATTTGATTACCAGATGCAATGGAAGGACCAATACCTGTATCTGCATTAATACATGCTGCAACGTTAGTTGTATGTGGAATAATATTAGGTAGTTTCATATTTTGGTGTTTCGAATTTTGATTTAGCTATTTTTATAGTATAATTTGCTGAACAACCGCAATAATAGTATTAATGAGTCTGTGTGTCTTTTATAATTTCAAAACGTTATATAGCATTTAGTACAATCTGTCAAATAAGTTTTTCGTTTTTTTGTTGTATTTGTTTAGATCTTTATGTAGGTTGCTTATTTTTTTGTTATCACATGTTTTATAAGGCATCTTTGTTTATAGTAATAGGTATATGAATACATATATTCTTTGGTCTACAAGATTTAAGATGTTATTTTTTTATATACTTTTGTGGTTGTATTTTAGCAAG
>M01075:24:000000000-A3VNT:1:1106:17045:16723 1:N:0:36
AGAGTACACAGTTTGGGCTGCATATTTGATTACCAGATGCAATGGAAGGACCAATACCTGTATCTGCATTAATACATGCTGCAACGTTAGTTGTATGTGGAATAATATTAGGTAGTTTCATATTTTGGTGTTTCGAATTTTGATTTAGCTATTTTTATAGTATAATTTGCTGAACAACCGCAATAATAGTATTAATGAGTCTGTGTGTCTTTTATAATTTCAAAACGTTATATGGCATTTAGTACAATCTGTCAAATAAGTTTTTCGTTTTTTTGTTGTATTTGTTTAGATCTTTATGTAGGTTGCTTATTTTTTTGTTATCACATGTTTTATAAGGCATCTTTGTTTATAGTAATAGGTATATGAATACATATATTCTTTGGTCTACAAGATTTAAGATGTTATTTTTTTATATACTTTTGTGGTTGTATTTTAGCAAG
>M01075:24:000000000-A3VNT:1:1106:9677:16922 1:N:0:36
AAAGTACACAGTTTGGGCTGCATATTTGATTACCAGATGCAATGGAAGGACCAATACCTGTATCTGCATTAATACATGCTGCAACGTTAGTTGTATGTGGAATAATATTAGGTAGTTTCATATTTTGGTGTTTCGAATTTTGATTTAGCTATTTTTATAGTATAATTTGCTGAACAACCGCAATAATAGTATTAATGAGTCTGTGTGTCTTTTATAATTTCAAAACGTTATATAGCATCTAGTACAATCTGTCAAATAAGTTTTTCGTTTTTTTGTTGTATTTGTTTAGATCTTTATGTAGGTTGCTTATTTTTTTGTTATCACATGTTTTATAAGGCATCTTTGTTTATAGTAATAGGTATATGAATACATATATTCTTTGGTCTACAAGATTTAAGATGTTATTTTTTTATATACTTTTGTGGTTGTATCTTAGCAAG
>M01075:24:000000000-A3VNT:1:1106:23819:17252 1:N:0:36
AAAGTACACAGTTTGGGCTACATATTTGATTACCAGATGCAATGGAAGGACCAATACCTGTATCTGCATTAATACATGCTGCAACGTTAGTTGTATGTGGAATAATATTAGGTAGTTTCATATTTTGGTGTTTCGAATTTTGATTTAGCTATTTTTATAGTATAATTTGCTGAACAACCGCAATAATAGTATTAATGAGTCTGTGTGTCTTTTATAATTTCAAAACGTTATATAGCATTTAGTACAATCTGTCAAATAAGTTTTTCGTTTTTTTGTTGTATTTGTTTAGATCTTTATGTAGGTTGCTTATTTTTTTGTTATCACATGTTTTATAAGGCATCTTTGTTTATAGTAATAGGTATATGAATACATATATTCTTTGGTCTACAAGATTTAAGATGTTATTTTTTTATATACTTTTGTGGTTGTATCTTAGCAAG
>M01075:24:000000000-A3VNT:1:1106:13918:17258 1:N:0:36
AAAGTACACAGTTTGGACTGCACATTTGATTACCAGATGCAATGGAAGGACCAATACCTGTATCTGCATTAATACATGCTGCAACGTTAGTTGTATGTGGAATAATATTAGGTAGTTTCATATTTTGGTGTTTCGAATTTTGATTTAGCTATTTTTATAGTATAATTTGCTGAACAACCGCAATAATAGTATTAATGAGTCTGTGTGTCTTTTATAATTTCAAAACGTTATATAGCATTTAGTACAATCTGTCAAATAAGTTTTTCGTTTTTTTGTTGTATTTGTTTAGATCTTTATGTAGGTTGCTTATTTTTTTGTTATCACATGTTTTATAAGGCATCTTTGTTTATAGTAATAGGTATATGAATACATATATTCTTTGGTCTACAAGATTTAAGATGTTATTTTTTTATATACTTTTGTGGTTGTATTTTAGCAAG
>M01075:24:000000000-A3VNT:1:1106:23407:17282 1:N:0:36
AGAGTACACAGTTTGGGTTACATATTTGATTACCAGATGCAATGGAAGGACCAATACCTGTATCTGCATTAATACATGCTGCAACGTTAGTTGTATGTGGAATAATATTAGGTAGTTTCATATTTTGGTGTTTCGAATTTTGATTTTGCTATTTTTATAGTATAATTTGCTGAACAACCGCAATAATAGTATTAATGAGTCTGTGTGTCTTTTATAATTTCAAAACGTTATATAGCATTTAGTACAATCTGTCAAATAAGTTTTTCGTTTTTTTGTTGTACTTGTTTAGATCTTTATGTAGGTTGCTTATTTTTTTGTTATCACATGTTTTATAAGGCATCTTTGTTTATAGTAATAGGTATATGAATACATATATTCTTTGGTCTACAAGATTTAAGATGTTATTTTTTTATATACTTTTGTGGTTGTATTTTAGCAAG
>M01075:24:000000000-A3VNT:1:1106:23253:17596 1:N:0:36
AGAGTACACAGTTTGGGCTGCATATTTGATTACCAGATGCAATGGAAGGACCAATACCTGTATCTGCATTAATACATGCTGCAACGTTAGTTGTATGTGGAATAATATTAGGTAGTTTCATATTTTGGTGTTTCGAATTTTGATTTAGCTATTTTTATAGTATAATTTGCTGAACAACCGCAATAATAGTATTAATGAGTCTGTGTGTCTTTTATAATTTCAAAACGTTATATAGCATTTAGTACAATCTGTCAAATAAGTTTTTCGTTTTTTTGTTGTATTTGTTTAGATCTTTATGTAGGTTGCTTATTTTTTTGTTATCACATGTTTTATAAGGCATCTTTGTTTATAGTAATAGGTATATGAATACATATATTCTTTGGTCTACAAGATTTAAGATGTTATTTTTTTATATACTTTTGTGGTTGTATTTTAGCAAG
>M01075:24:000000000-A3VNT:1:1106:4111:17909 1:N:0:36
AAAGTACACAGTTTGGGCTACATATTTGATTACCAGATGCAATGGAAGGACCAATACCTGTATCTGCATTAATACATGCTGCAACGTTAGTTGTATGTGGAATAATATTAGGTAGTTTCATATTTTGGTGTTTCGAATTTTGATTTAGCTATTTTTATAGTATAATTTGCTGAACAACCGCAATAATAGTATTAATGAGTCTGTGTGTCTTTTATAATTTCAAAACGTTATATAGCATTTAGTACAATCTGTCAAATAAGTTTTTCGTTTTCTTGTTGTATTTGTTTAGATCTTTATGTAGGTTGCTTATTTTTTTGTTATCACATGTTTTATAAGGCATCTTTGTTTATAGTAATAGGTATATGAATACATATATTCTTTGGTCTACAAGATTTAAGATGTTATTTTTTTATATACTTTTGTGGTTGTATTTTAGCAAG
>M01075:24:000000000-A3VNT:1:1106:12165:17917 1:N:0:36
AGAGTACACAGTTTGGGCTACATATTTGATTACCAGATGCAATGGAAGGACCAATACCTGTATCTGCATTAATACATGCTGCAACGTTAGTTGTATGTGGAATAATATTAGGTAGTTTCATATTTTGGTGTTTCGAATTTTGATTTAGCTATTTTTATAGTATAATTTGCTGAACAACCGCAATAATAGTATTAATGAGTCTGTGTGTCTTTTATAATTTCAAAACGTTATATAGCATTTAGTACAATCTGTCAAATAAGTTTTTCGTTTTTTTGTTGTATTTGTTTAGATCTTTATGTAGGTTGCTTATTTTTTTGTTATCACATGTTTTATAAGGCATCTTTGTTTATAGTAATAGGTATATGAATACATATATTCTTTGGTCTACAAGATTTAAGATGTTATTTTTTTATATACTTTTGTGGTTGTATTTTAGCAAG
>M01075:24:000000000-A3VNT:1:1106:14434:18071 1:N:0:36
AGAGTACACAGTTTGGGCTACATATTTGATTACCAGATGCAATGGAAGGACCAATACCTGTATCTGCATTAATACATGCTGCAACGTTAGTTGTATGTGGAATAATATTAGGTAGTTTCATATTTTGGTGTTTCGAATTTTGATTTAGCTATTTTTATAGTGTAATTTGCTGAACAACCGCAATAATAGTATTAATGAGTCTGTGTGTCTTTTATAATTTCAAAACGTTATATAGCATTTAGTACAATCTGTCAAATAAGTTTTTCGTTTTTTTGTTGTATTTGTTTAGATCTTTATGTAGGTTGCTTATTTTTTTGTTATCACATGTTTTATAAGGCATCTTTGTTTATAGTAATAGGTATATGAATACATATATTCTTTGGTCTACAAGATTTAAGATGTTATTTTTTTATATACTTTTGTGGTTGTATTTTAGCAAG
>M01075:24:000000000-A3VNT:1:1106:26218:18166 1:N:0:36
AAAGTACACAGTTTGGGCTACACATTTGATTACCAGATGCAATGGAAGGACCAATACCTGTATCTGCATTAATACATGCTGCAACGTTAGTTGTATGTGGAATAATATTAGGTAGTTTCATATTTTGGTGTTTCGAATTTTGATTTAGCTATTTTTATAGTATAATTTGCTGAACAACCGCAATAATAGTATTAATGAGTCTGTGTGTCTTTTATAATTTCAAAACGTTATATAGCATTTAGTACAATCTGTCAAATAAGTTTTTCGTTTTTTTGTTGTATTTGTTTAGATCTTTATGTAGGTTGCTTATTTTTTTGTTATCACATGTTTTATAAGGCATCTTTGTTTATAGTAATAGGTATATGAATACATATATTCTTTGGTCTACAAGATTTAAGATGTTATTTTTTTATATACTTTTGTGGTTGTATTTTAGCAAG
>M01075:24:000000000-A3VNT:1:1106:14011:18235 1:N:0:36
AAAGTACACAGTTTGGGCTGCATATTTGATTACCAGATGCAATGGAAGGACCAATACCTGTATCTGCATTAATACATGCTGCAACGTTAGTTGTATGTGGAATAATATTAGGTAGTTTCATATTTTGGTGTTTCGAATTTTGATTTAGCTATTTTTATAGTATAATTTGCTGAACAACCGCAATAATAGTATTAATGAGTCTGTGTGTCTTTTATAATTTCAAAACGTTATATAGCATTTAGTACAATCTGTCAAATAAGTTTTTCGTTTTTTTGTTGTATTTGTTTAGATCTTTATGTAGGTTGCTTATTTTTTTGTTATCACATGTTTTATAAGGCATCTTTGTTTATAGTAATAGGTATATGAATACATATATTCTTTGGTCTACAAGATTTAAGATGTTATTTTTTTATATACTTTTGTGGTTGTATTTTAGCAAG
>M01075:24:000000000-A3VNT:1:1106:14669:18485 1:N:0:36
AAAGTACACAGTTTGGGCTGCATATTTGATTACCAGATGCAATGGAAGGACCAATACCTGTATCTGCATTAATACATGCTGCAACGTTAGTTGTATGTGGAATAATATTAGGTAGTTTCATATTTTGGTGTTTCGAATTTTGATTTAGCTATTTTTATAGTATAATTTGCTGAACAACCGCAGTAATAGTATTAATGAGTCTGTGTGTCTTTTATAATTTCAAAACGTTATATAGCATTTAGTACAATCTGTCAAATAAGTTTTTCGTTTTTTTGTTGTATTTGTTTAGATCTTTATGTAGGTTGCTTATTTTTTTGTTATCACATGTTTTATAAGGCATCTTTGTTTATAGTAATAGGTATATGAATACATATATTCTTTGGTCTACAAGATTTAAGATGTTATTTTTTTATATACTTTTGTGGTTGTATTTTAGCAAG
>M01075:24:000000000-A3VNT:1:1106:6432:18510 1:N:0:36
AAAGTACACAGTTTGGGCTGCATATTTGATTACCAGATGCAATGGAAGGACCAATACCTGTATCTGCATTAATACATGCTGCAACGATAGTTGTATGTGGAATAATATTAGGTAGTTTCATATTTTGGTGTTTCGAATTTTGATTTAGCTATTTTTATAGTATAATTTGCTGAACAACCGCAATAATAGTATTAATGAGTCTGTGTGTCTTTTATAATTTCAAAACGTTATATAGCATTTAGTACAATCTGTCAAATAAGTTTTTCGTTTTTTTGTTGTATTTGTTTAGATCTTTATGTAGGTTGCTTATTTTTTTGTTATCACATGTTTTATAAGGCATCTTTGTTTATAGTAATAGGTATATGAATACATATATTCTTTGGTCTACAAGATTTAAGATGTTATTTTTTTATATACTTTTGTGGTTGTATTTTAGCAAG
>M01075:24:000000000-A3VNT:1:1106:15010:18711 1:N:0:36
AAAGTACACAGTTTGGGCTACATATTTGATTACCAGATGCAATGGAAGGACCAATACCTGTATCTGCATTAATACATGCTGCAACGTTAGTTGTATGTGGAATAATATTAGGTAGTTTCATATTTTGGTGTTTCGAATTTTGATTTAGCTATTTTTATAGTATAATTTGCTGAACAACCGCAATAATAGTATTAATGAGTCTGTGTGTCTTTTATAATTTCAAAACGTTATATAGCATTTAGTACAATCTGTCAAATAAGTTTTTCGTTTTTTTGTTGTATTTGTTTAGATCTTTATGTAGGTTGCTTATTTTTTTGTTATCACATGTTTTATAAGGCATCTTTGTTTATAGTAATAGGTATATGAATACATATATTCTTTGGTCTACAAGATTTAAGATGTTATTTTTTTATATACTTTTGTGGTTGTATTTTAGCAAG
>M01075:24:000000000-A3VNT:1:1106:17184:18805 1:N:0:36
AGAGTACACAGTTTGGGCTGCATATTTGATTACCAGATGCAATGGAAGGACCAATACCTGTATCTGCATTAATACATGCTGCAACGTTAGTTGTATGTGGAATAATATTAGGTAGTTTCATATTTTGGTGTTTCGAATTTTGATTTAGCTATTTTTATAGTATAATTTGCTGAACAACCGCAATAATAGTATTAATGAGTCTGTGTGTCTTTTATAATTTCAAAACGTTATATAGCATTTAGTACAATCTGTCAAATAAGTTTTTCGTTTTTTTGTTGTATTTGTTTAGATCTTTATGTAGGTTGCTTATTTTTTTGTTATCACATGTTTTATAAGGCATCTTTGTTTATAGTAATAGGTATATGAATACATATATTCTTTGGTCTACAAGATTTAAGATGTTATTTTTTTATATACTTTTGTGGTTGTATTTTAGCAAG
>M01075:24:000000000-A3VNT:1:1106:16673:18850 1:N:0:36
AGAGTACACAGTTTGGGCTGCATATTTGATTACCAGATGCAATGGAAGGACCAATACCTGTATCTGCATTAATACATGCTGCAACGTTAGTTGTATGTGGAATAATATTAGGTAGTTTCATATTTTGGTGTTTCGAATTTTGATTTAGCTATTTTTATAGTATAATTTGCTGAACAACCGCAATAATAGTATTAATGAGTCTGTGTGTCTTTTATAATTTCAAAACGTTATATAGCATTTAGTACAATCTGTCAAATAAGTTTTTCGTTTTTTTGTTGTATTTGTTTAGATCTTTATGTAGGTTGCTTATTTTTTTGTTATCACATGTTTTATAAGGCATCTTTGTATATAGTAATAGGTATATGAATACATATATTCTTTGGTCTACAAGATTTAAGATGTTATTTTTTTATATACTTTTGTGGTTGTATCTTAGCAAG
>M01075:24:000000000-A3VNT:1:1106:28764:18857 1:N:0:36
AAAGTACACAGTTTGGGCTACATATTTGATTACCAGATGCAATGGAAGGACCAATACCTGTATCTGCATTAATACATGCTGCAACGTTAGTTGTATGTGGAATAATATTAGGTAGTTTCATATTTTGGTGTTTCGAATTTTGATTTAGCTATTTTTATAGTATAATTTGCTGAACAACCGCAATAATAGTATTAATGAGTCTGTGTGTCTTTTATAATTTCAAAACGTTATATAGCATTTAGTACAATCTGTCAAATAAGTTTTTCGTTTTTTTGTTGTATTTGTTTAGATCTTTATGTAGGTTGCTTATTTTTTTGTTATCACATGTTTTATAAGGCATCTTTGTTTATAGTAATAGGTATATGAATACATATATTCTTTGGTCTACAAGATTTAAGATGTTATTTTTTTATATACTTTTGTGGTTGTATGTTAGCAAG
>M01075:24:000000000-A3VNT:1:1106:22629:18963 1:N:0:36
AGAGTACACAGTTTGGGCTACATATTTGATTACCAGATGCAATGGAAGGACCAATACCTGTATCTGCATTAATACATGCTGCAACGTTGGTTGTATGTGGAATAATATTAGGTAGTTTCATATTTTGGTGTTTCGAATTTTGATTTAGCTATTTTTATAGTATAATTTGCTGAACAACCGCAATAATAGTATTAATGAGTCTGTGTGTCTTTTATAATTTCAAAACGTTATATAGCATTTAGTACAATCTGTCAAATAAGTTTTTCGTTTTTTTGTTGTATTTGTTTAGATCTTTATGTAGGTTGCTTATTTTTTTGTTATCACATGTTTTATAAGGCATCTTTGTTTATAGTAATAGGTATATGAATACATATATTCTTTGGTCTACAAGATTTAAGATGTTATTTTTTTATATACTTTTGTGGTTGTATTTTAGCAAG
>M01075:24:000000000-A3VNT:1:1106:22624:18983 1:N:0:36
AGAGTACACAGTTTGGGCTACATATTTGATTACCAGATGCAATGGAAGGACCAATACCTGTATCTGCATTAATACATGCTGCAACGTTGGTTGTATGTGGAATAATATTAGGTAGTTTCATATTTTGGTGTTTCGAATTTTGATTTAGCTATTTTTATAGTATAATTTGCTGAACAACCGCAATAATAGTATTAATGAGTCTGTGTGTCTTTTATAATTTCAAAACGTTATATAGCATTTAGTACAATCTGTCAAATAAGTTTTTCGTTTTTTTGTTGTATTTGTTTAGATCTTTATGTAGGTTGCTTATTTTTTTGTTATCACATGTTTTATAAGGCATCTTTGTTTATAGTAATAGGTATATGAATACATATATTCTTTGGTCTACAAGATTTAAGATGTTATTTTTTTATATACTTTTGTGGTTGTATTTTAGCAAG
>M01075:24:000000000-A3VNT:1:1106:16270:19449 1:N:0:36
AAAGTACACAGTTTGGGCTGCATATTTGATTACCAGATGCAATGGAAGGACCAATACCTGTATCTGCATTAATACATGCTGCAACGTTAGTTGTATGTGGAATAATATTAGGTAGTTTCATATTTTGGTGTTTCGAATTTTGATTTAGCTATTTTTATAGTATAATTTGCTGAACAACCGCAATAATAGTATTAATGAGTCTGTGTGTCTTTTATAATTTCAAAACGTTATATAGCATTTAGTACAATCTGTCAAATAAGTTTTTCGTTTTTTTGTTGTATTTGTTTAGATCTTTATGTAGGTTGCTTATTTTTTTGTTATCACATGTTTTATAAGGCATCTTTGTTTATAGTAATAGGTATATGAATACATATATTCTTTGGTCTACAAGATTTAAGATGTTATTTTTTTATATACTTTTGTGGTTGTATTTTAGCAAG
>M01075:24:000000000-A3VNT:1:1106:19972:19562 1:N:0:36
TACACAGTTTGGGCTACATATTTGATTACCAGATGCAATGGAAGGACCAATACCTGTATCTGCATTAATACATGCTGCAACGTTAGTTGTATGTGGAATAATATTAGGTAGTTTCATATTTTGGTGTTTCGAATTTTGATTTAGCTATTTTTATAGTATAATTTGCTGAACAACCGCAATAATAGTATTAATGAGTCTGTGTGTCTTTTATAATTTTGACCAAAACGTTATATAGCATTTAGTACAATCTGTCAAATAAGTTTTTCGTTTTTTTGTTGTATTTGTTCAGATCTTTATGTAGGTTGCTTATTTTTTTGTTATCACATGTTTTATATGGCATCTTTGTTTATAGTAATAGGTATATGAATACATATATTCTTTGGTCTACAAGATTTAAGATGTTATTTTTTTATATACTTTTGTGGTTGTATTTTAGCAAG
>M01075:24:000000000-A3VNT:1:1106:12164:19761 1:N:0:36
AAAGTACACAGTTTGGACTGCATATTTGATTACCAGATGCAATGGAAGGACCAATACCTGTATCTGCATTAATACATGCTGCAACGTTAGTTGTATGTGGAATAATATTAGGTAGTTTCATATTTTGGTGTTTCGAATTTTGATTTAGCTATTTTTATAGTATAATTTGCTGAACAACCGCAATAATAGTATTAATGAGTCTGTGTGTCTTTTATAATTTCAAAACGTTATATAGCATTTAGTACAATCTGTCAAATAAGTTTTTCGTTTTTTTGTTGTATTTGTTTAGATCTTTATGTAGGTTGCTTATTTTTTTGTTATCACATGTTTTATAAGGCATCTTTGTTTATAGTAATAGGTATATGAATACATATATTCTTTGGTCTACAAGATTTAAGATGTTATTTTTTTATATACTTTTGTGGTTGTATTTTAGCAAG
>M01075:24:000000000-A3VNT:1:1106:12105:19775 1:N:0:36
AAAGTACACAGTTTGGGTTGCACATTTGATTACCAGATGCAATGGAAGGACCAATACCTGTATCTGCATTAATACATGCTGCAACGTTAGTTGTATGTGGAATAATATTAGGTAGTTTCATATTTTGGTGTTTCGAATTTTGATTTAGCTATTTTTATAGTATAATTTGCTGAACAACCGCAATAATAGTATTAATGAGTCTGTGTGTCTTTTATAATTTCAAAACGTTATATAGCATTTAGTACAATCTGTCAAATAAGTTTTTCGTTTTTTTGTTGTATTTGTTTAGATCTTTATGTAGGTTGCTTATTTTTTTGTTATCACATGTTTTATAAGGCATCTTTGTTTATAGTAATAGGTATATGAATACATATATTCTTTGGTCTACAAGATTTAAGATGTTATTTTTTTATATACTTTTGTGGTTGTATTTTAGCAAG
>M01075:24:000000000-A3VNT:1:1106:12151:19775 1:N:0:36
AAAGTACACAGTTTGGACTGCATATTTGATTACCAGATGCAATGGAAGGACCAATACCTGTATCTGCATTAATACATGCTGCAACGTTAGTTGTATGTGGAATAATATTAGGTAGTTTCATATTTTGGTGTTTCGAATTTTGATTTAGCTATTTTTATAGTATAATTTGCTGAACAACCGCAATAATAGTATTAATGAGTCTGTGTGTCTTTTATAATTTCAAAACGTTATATAGCATTTAGTACAATCTGTCAAATAAGTTTTTCGTTTTTTTGTTGTATTTGTTTAGATCTTTATGTAGGTTGCTTATTTTTTTGTTATCACATGTTTTATAAGGCATCTTTGTTTATAGTAATAGGTATATGAATACATATATTCTTTGGTCTACAAGATTTAAGATGTTATTTTTTTATATACTTTTGTGGTTGTATTTTAGCAAG
>M01075:24:000000000-A3VNT:1:1106:10449:19779 1:N:0:36
AAAGTACACAGTTTGGGTTGCACATTTGATTACCAGATGCAATGGAAGGACCAATACCTGTATCTGCATTAATACATGCTGCAACGTTAGTTGTATGTGGAATAATATTAGGTAGTTTCATATTTTGGTGTTTCGAATTTTGATTTAGCTATTTTTATAGTATAATTTGCTGAACAACCGCAATAATAGTATTAATGAGTCTGTGTGTCTTTTATAATTTCAAAACGTTATATAGCATTTAGTACAATCTGTCAAATAAGTTTTTCGTTTTTTTGTTGTATTTGTTTAGATCTTTATGTAGGTTGCTTATTTTTTTGTTATCACATGTTTTATAAGGCATCTTTGTTTATAGTAATAGGTATATGAATACATATATTCTTTGGTCTACAAGATTTAAGATGTTATTTTTTTATATACTTTTGTGGTTGTATTTTAGCAAG
>M01075:24:000000000-A3VNT:1:1106:17798:19873 1:N:0:36
AAAGTACACAGTTTGGGCTACACATTTGATTACCAGATGCAATGGAAGGACCAATACCTGTATCTGCATTAATACATGCTGCAACGTTAGTTGTATGTGGAATAATATTAGGTAGTTTCATATTTTGGTGTTTCGAATTTTGATTTAGCTATTTTTATAGTATAATTTGCTGAACAACCGCAATAATAGTATTAATGAGTCTGTGTGTCTTTTATAATTTCAAAACGTTATATAGCATTTAGTACAATCTGTCAAATAAGTTTTTCGTTTTTTTGTTGTATTTGTTTAGATCTTTATGTAGGTTGCTTATTTTTTTGTTATCACATGTTTTATAAGGCATCTTTGTTTATAGTAATAGGTATATGAATACATATATTCTTTGGTCTACAAGATTTAAGATGTTATTTTTTTATATACTTTTGTGGTTGTATTTTAGCAAG
>M01075:24:000000000-A3VNT:1:1106:22248:20124 1:N:0:36
AAAGTACACAGTTTGGGCTACACATTTGATTACCAGATGCAATGGAAGGACCAATACCTGTATCTGCATTAATACATGCTGCAACGTTAGTTGTATGTGGAATAATATTAGGTAGTTTCATATTTTGGTGTTTCGAATTTTGATTTAGCTATTTTTATAGTATAATTTGCTGAACAACCGCAATAATAGTATTAATGAGTCTGTGTGTCTTTTATAATTTCAAAACGTTATATAGCATTTAGTACAATCTGTCAAATAAGTTTTTCGTTTTTTTGTTGTATTTGTTTAGATCTTTATGTAGGTTGCTTATTTTTTTGTTATCACATGTTTTATAAGGCATCTTTGTTTATAGTAATAGGTATATGAATACATATATTCTTTGGTCTACAAGATTTAAGATGTTATTTTTTTATATACTTTTGTGGTTGTATTTTAGCAAG
>M01075:24:000000000-A3VNT:1:1106:7389:20420 1:N:0:36
AAAGTACACAGTTTGGGCTGCATATTTGATTACCAGATGCAATGGAAGGACCAATACCTGTATCTGCATTAATACATGCTGCAACGTTAGTTGTATGTGGAATAATATTAGGTAGTTTCATATTTTGGTGTTTCGAATTTTGATTTAGCTATTTTTATAGTATAATTTGCTGAACAACCGCAATAATAGTATTAATGAGTCTGTGTGTCTTTTATAATTTGCAAAACGTTATATAGCATTTAGTACAATCTGTCAAATAAGTTTTCCGTTTTTTTGTTGTATTTGTTTAGATCTTTATGTAGGTTGCTTATTTTTTTGTTATCACATGTTTTATAAGGCATCTTTGTTTATAGTAATAGGTATATGAATACATATATTCTTTGGTCTACAAGATTTAAGATGTTATTTTTTTATATACTTTTGTGGTTGTATTTTAGCAA
>M01075:24:000000000-A3VNT:1:1106:7377:20434 1:N:0:36
AAAGTACACAGTTTGGGCTGCATATTTGATTACCAGATGCAATGGAAGGACCAATACCTGTATCTGCATTAATACATGCTGCAACGTTAGTTGTATGTGGAATAATATTAGGTAGTTTCATATTTTGGTGTTTCGAATTTTGATTTAGCTATTTTTATAGTATAATTTGCTGAACAACCGCAATAATAGTATTAATGAGTCTGTGTGTCTTTTATAATTTCAAAACGTTATATAGCATTTAGTACAATCTGTCAAATAAGTTTTCCGTTTTTTTGTTGTATTTGTTTAGATCTTTATGTAGGTTGCTTATTTTTTTGTTATCACATGTTTTATAAGGCATCTTTGTTTATAGTAATAGGTATATGAATACATATATTCTTTGGTCTACAAGATTTAAGATGTTATTTTTTTATATACTTTTGTGGTTGTATTTTAGCAAG
>M01075:24:000000000-A3VNT:1:1106:25443:21540 1:N:0:36
AGAGTACACAGTTTGGGCTACATATTTGATTACCAGATGCAATGGAAGGACCAATACCTGTATCTGCATTAATACATGCTGCAACGTTAGTTGTATGTGGAATAATATTAGGTAGTTTCATATTTTGGTGTTTCGAATTTTGATTTAGCTATTTTTATAGTATAATTTGCTGAACAACCGCAATAATAGTATTAATGAGTCTGTGTGTCTTTTATAATTTCAAAACGTTATATAGCATTTAGTACAATCTGTCAAATAAGTTTTTCGTTTTTTTGTTGTATTTGTTTAGATCTTTATGTAGGTTGCTTATTTTTTTGTTATCACATGTTTTATAAGGCATCTTTGTTTATAGTAATAGGTATATGAATACATATATTCTTTGGTCTACAAGATTTAAGATGTTATTTTTTTATATACTTTTGTGGTTGTATTTTAGCAAG
>M01075:24:000000000-A3VNT:1:1106:14421:22324 1:N:0:36
AAAGTACACAGTTTGGGCTACATATTTGATTACCAGATGCAATGGAAGGACCAATACCTGTATCTGCATTAATACATGCTGCAACGTTAGTTGTATGTGGAATAATATTAGGTAGTTTCATATTTTGGTGTTTCGAATTTTGATTTAGCTATTTTTATAGTATAATTTGCTGAACAACCGCAATAATAGTATTAATGAGTCTGTGTGTCTTTTATAATTTCAAAACGTTATATAGCATTTAGTACAATCTGTCAAATAAGTTTTTCGTTTTTTTGTTGTATTTGTTTAGATCTTTATGTAGGTTGCTTATTTTTTTGTTATCACATGTTTTATAAGGCATCTTTGTTTATAGTAATAGGTATATGAATACATATATTCTTTGGTCTACAAGATTTAAGATGTTATTTTTTTATATACTTTTGTGGTTGTATTTTAGCAAG
>M01075:24:000000000-A3VNT:1:1106:4517:22471 1:N:0:36
AGAGTACACAGTTTGGGCTACATATTTGATTACCAGATGCAATGGAAGGACCAATACCTGTATCTGCATTAATACATGCTGCAACGTTAGTTGTATGTGGAATAATATTAGGTAGTTTCATATTTTGGTGTTTCGAATTTTGATTTAGCTATTTTTATAGTATAATTTGCTGAACAACCGCAATAATAGTATTAATGAGTCTGTGTGTCTTTTATAATTTCAAAACGTTATATAGCATTTAGTACAATCTGTCAAATAAGTTTTTCGTTTTTTTGTTGTATTTGTTTAGATCTTTATGTAGGTTGCTTATTTTTTTGTTATCACATGTTTTATAAGGCATCTTTGTTTATAGTAATAGGTATATGAATACATATATTCTTTGGTCTACAAGATTTAAGATGTTATCTTTTTATATACTTTTGTGGTTGTATTTTAGCAAG
>M01075:24:000000000-A3VNT:1:1106:14389:22536 1:N:0:36
AGAGTACACAGTTTGGGCTACATATTTGATTACCAGATGCAATGGAAGGACCAATACCTGTATCTGCATTAATACATGCTGCAACGTTAGTTGTATGTGGAATAATATTAGGTAGTTTCATATTTTGGTGTTTCGAATTTTGATTTAGCTATTTTTATAGTATAATTTGCTGAACAACCGCAATAATAGTATTAATGAGTCTGTGTGTCTTTTATAATTTAAAACGTTATATAGCATTTAGTACAATCTGTCAAATAAGTTTTTCGTTTTTTTTGTTGTATTTGTTTAGATCTTTATGTAGGTTGCTTATTTTTTTGTTATCACATGTTTTATAAGGCATCTTTGTTTATAGTAATAGGTATATGAATACATATATTCTTTGGTCTACAAGATTTAAGATGTTATTTTTTTATATACTTTTGTGGTTGTATCTTGGCAAG
>M01075:24:000000000-A3VNT:1:1106:20489:22599 1:N:0:36
AGAGTACACAGTTTGGACTACATATTTGATTACCAGATGCAATGGAAGGACCAATACCTGTATCTGCATTAATACATGCTGCAACGTTAGTTGTATGTGGAATAATATTAGGTAGTTTCATATTTTGGTGTTTCGAATTTTGATTTAGCTATTTTTATAGTATAATTTGCTGAACAACCGCAATAATAGTATTAATGAGTCTGTGTGTCTTTTATAATTTCAAAACGTTATATAGCATTTAGTACAATCTGTCAAATAAGTTTTTCGTTTTTTTGTTGTATTTGTTTAGATCTTTATGTAGGTTGCTTATTTTTTTGTTATCACATGTTTTATAAGGCATCTTTGTTTATAGTAATAGGTATATGAATACATATATTCTTTGGTCTACAAGATTTAAGATGTTATTTTTTTATATACTTTTGTGGTTGTATTTTAGCAAG
>M01075:24:000000000-A3VNT:1:1106:7913:22673 1:N:0:36
AAAGTACACAGTTTGGGCTGCATATTTGATTACCAGATGCAATGGAAGGACCAATACCTGTATCTGCATTAATACATGCTGCAACGTTAGTTGTATGTGGAATAATATTAGGTAGTTTCATATTTTGGTGTTTCGAATTTTGATTTAGCTATTTTTATAGTATAATTTGCTGAACAACCGCAATAATAGTATTAATGAGTCTGTGTGTCTTTTATAATTTCAAAACGTTATATAGCATTTAGTACAATCTGTCAAATAAGTTTTTCGTTTTTTTGTTGTATTTGTTTAGATCTTTATGTAGGTTGCTTATTTTTTTGTTATCACATGTTTTATAAGGCGTCTTTGTTTATAGTAATAGGTATATGAATACATATATTCTTTGGTCTACAAGATTTAAGATGTTATTTTTTTATATACTTTTGTGGTTGTATTTTAGCAAG
>M01075:24:000000000-A3VNT:1:1106:25942:22961 1:N:0:36
AAAGTACACAGTTTGGGCTACATATTTGATTACCAGTTGCAATGGAAGGACCAATACCTGTATCTGCATTAATACATGCTGCAACGTTAGTTGTATGTGGAATAATATTAGGTAGTTTCATATTTTGGTGTTTCGAATTTTGATTTAGCTATTTTTATAGTATAATTTGCTGAACAGCCGCAATAATAGTATTAATGAGTCTGTGTGTCTTTTATAATTTCAAAACGTTATATAGCATTTAGTACAATCTGTCAAATAAGTTTTTCGTTTTTTTGTTGTATTTGTTTAGATCTTTATGTAGGTTGCTTATTTTTTTGTTATCACATGTTTTATAAGGCATCTTTGTTTATAGTAATAGGTATATGAATACATATATTCTTTGGTCTACAAGATTTAAGATGTTATTTTTTTATATACTTTTGTGGTTGTATTTTAGCAAG
>M01075:24:000000000-A3VNT:1:1106:19767:23792 1:N:0:36
AAAGTACACAGTTTGGGCTACATATTTGATTACCAGATGCAATGGAAGGACCAATACCTGTATCTGCATTAATACATGCTGCAACGTTAGTTGTATGTGGAATAATATTAGGTAGTTTCATATTTTGGTGTTTCGAATTTTGATTTAGCTATTTTTATAGTATAATTTGCTGAACAACCGCAATAATAGTATTAATGAGTCTGTGTGTCTTTTATAATTTCAAAACGTTATATAGCATTTAGTACAATCTGTCAAATAAGTTTTTCGTTTTTTTGTTGTATTTGTTTAGATCTTTATGTAGGTTGCTTATTTTTTTGTTATCACATGTTTTATAAGGCATCTTTGTTTATAGTAATAGGTATATGAATACATATATTCTTTGGTCTACAAGATTTAAGATGTTATTTTTTTATATACTTTTGTGGTTGTATCTTAGCAAG
>M01075:24:000000000-A3VNT:1:1106:23749:24051 1:N:0:36
ACACAGTTTGGACTGCATACTTGATTACCAGATGCAATGGAAGGACCAATACCTGTATCTGCATTAATATATGCTGCAACGTTAGTTGTATGTGGAATAATATTAGGTAGTTTCATATTTTGGTGTTTCGAATTTTGATTTAGCTATTTTTATAGTATAATTTGCTGAACAACCGCAATAATAGTATTAATGAGTCTGTGTGTCTTTTATAATTTTGACGCAAAACGTTATATAGCATTTAGTACAATCTGTCAAATAAGTTTTTCGTTTTTTTGTTGTATTTGTTTAGATCTTTATGTAGGTTGCTTATTTTTTTGTTATCACATGTTTTATAAGGCATCTTTGTTTATAGTAATAGGTATATGAATACATATATTCTTTGGTCTACAAGATTTAAGATGTTATTTTTTTATATACTTTTGTGGTTGTATCTTAGCAAG
>M01075:24:000000000-A3VNT:1:1106:8694:24103 1:N:0:36
AGAGTACACAGTTTGGGTTACATATTTGATTACCAGATGCAATGGAAGGACCAATACCTGTATCTGCATTAATACATGCTGCAACGTTAGTTGTATGTGGAATAATATTAGGTAGTTTCATATTTTGGTGTTTCGAATTTTGATTTAGCTATTTTTATAGTATAATTTGCTGAACAACCGCAATAATAGTATTAATGAGTCTGTGTGTCTTTTATAATTTCAAAACGTTATATAGCATTTAGTACAATCTGTCAAATAAGTTTTTCGTCTTTTTGTTGTATTTGTTTAGATCTTTATGTAGGTTGCTTATTTTTTTGTTATCACATGTTTTATAAGGCATCTTTGTTTATAGTAATAGGTATATGAATACATATATTCTTTGGTCTACAAGATTTAAGATGTTATTTTTTTATATACTTTTGTGGTTGTATTTTAGCAAG
>M01075:24:000000000-A3VNT:1:1106:8677:24111 1:N:0:36
AGAGTACACAGTTTGGGTTACATATTTGATTACCAGATGCAATGGAAGGACCAATACCTGTATCTGCATTAATACATGCTGCAACGTTAGTTGTATGTGGAATAATATTAGGTAGTTTCATATTTTGGTGTTTCGAATTTTGATTTAGCTATTTTTATAGTATAATTTGCTGAACAACCGCAATAATAGTATTAATGAGTCTGTGTGTCTTTTATAATTTCAAAACGTTATATAGCATTTAGTACAATCTGTCAAATAATTTTTTCGTCTTTTTGTTGTATTTGTTTAGATCTTTATGTAGGTTGCTTATTTTTTTGTTATCACATGTTTTATAAGGCATCTTTGTTTATAGTAATAGGTATATGAATACATATATTCTTTGGTCTACAAGATTTAAGATGTTATTTTTTTATATACTTTTGTGGTTGTATTTTAGCAAG
>M01075:24:000000000-A3VNT:1:1106:22184:24167 1:N:0:36
TACACAGTTTGGGCTGCATATTTGATTACCAGATGCAATGGAAGGACCAATACCTGTATCTGCATTAATACATGCTGCAACGTTAGTTGTATGTGGAATAATATTAGGTAGTTTCATATTTTGGTGTTTCGAATTTTGATTTAGCTATTTTTATAGTATAATTTGCTGAACAACCGCAATAATAGTATTAATGAGTCTGTGTGTCTTTTATAATTTTGACCAAAACGTTATATAGCATTTAGTACAATCTGTCAAATAAGTTTTTCGTTTTTTTGTTGTATTTGTTTAGATCTTTATGTAGGTTGCTTATTTTTTTGTTATCACATGTTTTATAAGGCATCTTTGTTTATAGTAATAGGTATATGAATACATATATTCTTTGGTCTACAAGATTTAAGATGTTATTTTTTTATATACTTTTGTGGTTGTATTTTAGCAAG
>M01075:24:000000000-A3VNT:1:1106:9685:24327 1:N:0:36
AAAGTACACAGTTTGGGCTGCATATTTGATTACCAGATGCAATGGAAGGACCAATACCTGTATCTGCATTAATACATGCTGCAACGTTAGTTGTATGTGGAATAATATTAGGTAGTTTCATATTTTGGTGTTTCGAATTTTGATTTAGCTATTTTTATAGTATAATTTGCTGAACAACCGCAATAATAGTATTAATGAGTCTGTGTGTCTTTTATAATTTCAAAACGTTATATAGCATTTAGTACAATCTGTCAAATAAGTTTTTCGTTTTTTTGTTGTATTTGTTTAGATCTTTATGTAGGTTGCTTATTTTTTTGTTATCACATGTTTTATAAGGCATCTTTGTTTATAGTAATAGGTATATGAATACATATATTCTTTGGTCTACAAGATTTAAGATGTTATTTTTTTATATACTTTTGTGGTTGTATTTTAGCAAG
>M01075:24:000000000-A3VNT:1:1106:8458:24354 1:N:0:36
AGAGTACACAGTTTGGACTACATATTTGATTACCAGATGCAATGGAAGGACCAATACTTGTATCTGCATTAATACATGCTGCAACGTTAGTTGTATGTGGAATAATATTAGGTAGTTTCATATTTTGGTGTTTTGAATTTTGATTTAGCTATTTTTATAGTATAATTTGTTGAACAACCGCAATAATAGTTTTAATGAGTCTGTGTGTCTTTTATAATTTCAAAGCGTTATATAGCATTTAGTACAATCTGTCAAATAAGTTTTTCGTTTTTTTGTTGTATTTGTTTAGATCTTTATGTAGGTTGCTTATTTTTTTGTTATCACATGTTTTATAAGGCATCTTTGTTTATAGTAATAGGTATATGAATACATATATTCTTTGGTCTACAAGATTTAAGATGTTATTTTTTTATATACTTTTGTGGTTGTATTTTAGCAAG
>M01075:24:000000000-A3VNT:1:1106:8474:24361 1:N:0:36
AGAGTACACAGTTTGGACTACATATTTGATTACCAGATGCAATGGAAGGACCAATACTTGTATCTGCATTAATACATGCTGCAACGTTAGTTGTATGTGGAATAATATTAGGTAGTTTCATATTTTGGTGTTTCGAATTTTGATTTAGCTATTTTTATAGTATAATTTGCTGAACAACCGCAATAATAGTATTAATGAGTCTGTGTGTCTTTTATAATTTCAAAACGTTATATAGCATTTAGTACAATCTGTCAAATAAGTTTTTCGTTTTTTTGTTGTATCTGTTTAGATCTTTATGTAGGTTGCTTATTTTTTTGTTATCACATGTTTTATAAGGCATCTTTGTTTATAGTAATAGGTATATGAATACATATATTCTTTGGTCTACAAGATTTAAGATGTTATTTTTTTATATACTTTTGTGGTTGTATTTTAGCAAG
>M01075:24:000000000-A3VNT:1:1106:19330:24456 1:N:0:36
AGAGTACACAGTTTGGGTTACATATTTGATTACCAGATGCAATGGAAGGACCAATACCTGTATCTGCATTAATACATGCTGCAACGTTAGTTGTATGTGGAATAATATTAGGTAGTTTCATATTTTGGTGTTTCGAATTTTGATTTAGCTATTTTTATAGTATAATTTGCTGAACAACCGCAATAATAGTATTAATGAGTCTGTGTGTCTTTTATAATTTCAAAACGTTATATAGCATTTAGTACAATCTGTCAAATAAGTTTTTCGTTTTTTTGTTGTATTTGTTTAGATCTTTATGTAGGTTGCTTATTTTTTTGTTATCACATGTTTTATAAGGCATCTTTGTTTATAGTAATAGGTATATGAATACATATATTCTTTGGTCTACAAGATTTAAGATGTTATTTTTTTATATACTTTTGTGGTTGTATTTTAGCAAG
>M01075:24:000000000-A3VNT:1:1106:20543:24655 1:N:0:36
AAAGTACACAGTTTGGGTTACATATTTGATTACCAGATGCAATGGAAGGACCAATACCTGTATCTGCATTAATACATGCTGCAACGTTAGTTGTATGTGGAATAATATTAGGTAGTTTCATATTTTGGTGTTTCGAATTTTGATTTAGCTATTTTTATAGTATAATTTGCTGAACAACCGCAATAATAGTATTAATGAGTCTGTGTGTCTTTTATAATTTGCAAAACGTTATATAGCATTTAGTACAATCTGTCAAATAAGTTTTTCGTTTTTTTGTTGTATTTGTTTAGATCTTTATGTAGGTTGCTTATTTTTTGTTATCACATGTTTTATAAGGCATCTTTGTTTATAGTAATAGGTATATGAATACATATATCCTTTGGTCTACAAGATTTAAGATGTTATTTTTTTATATACTTTTGTGGTTGTATTTTAGCAAG
>M01075:24:000000000-A3VNT:1:1106:8473:24951 1:N:0:36
AAAGTACACAGTTTGGCTACACATTTGATTACCAGATGCAATGGAAGGACCAATACCTGTATCTGCATTAATACATGCTGCAACGTTAGTTGTATGTGGAATAATATTAGGTAGTTTCATATTTTGGTGTTTCGAATTTTGATTTAGCTATTTTTATAGTATAATTTGCTGAACAACCGCAATAATAGTATTAATGAGCCTGTGTGTCTTTTATAATTTTCAAAACGTTATATAGCATTTAGTACAATCTGTCAAATAAGTTTTTCGTTTTTTTGTTGTATTTGTTTAGATCTTTATGTAGGTTGCTTATTTTTTTGTTATCACATGTTTTATAAGGCATCTTTGTTTATAGTAATAGGTATATGAATACATATATTCTTTGGTCTACAAGATTTAAGACGTTATTTTTTTATATACTTTTGTGGTTGTATTTTAGCAAG
>M01075:24:000000000-A3VNT:1:1106:19020:25401 1:N:0:36
AAAGTACACAGTTTGGGTTGCATATTTGATTACCAGATGCAATGGAAGGACCAATACCTGTATCTGCATTAATACATGCTGCAACGTTAGTTGTATGTGGAATAATATTAGGTAGTTTCATATTTTGGTGTTTCGAATTTTGATTTAGCTATTTTTATAGTATAATTTGCTGAACAACCGCAATAATAGTATTAATGAGTCTGTGTGTCTTTTATAATTTCAAAACGTTATATAGCATTTAGTACAATCTGTCAAATAAGTTTTTCGTTTTTTTGTTGTATTTGTTTAGATCTTTATGTAGGTTGCTTATTTTTTTGTTATCACATGTTTTATAAGGCATCTTTGTTTATAGTAATAGGTATATGAATACATATATTCTTTGGTCTACAAGATTTAAGATGTTATTTTTTTATATACTTTTGTGGTTGTATTTTAGCAAG
>M01075:24:000000000-A3VNT:1:1106:17232:25411 1:N:0:36
AGAGTACACAGTTTGGGCTACATATTTGATTACCAGATGCAATGGAAGGACCAATACCTGTATCTGCATTAATACATGCTGCAACGTTAGTTGTATGTGGAATAATATTAGGTAGTTTCATATTTTGGTGTTTCGAATTTTGATTTAGCTATTTTTATAGTATAATTTGCTGAACAACCGCAATAATAGTATTAATGAGTCTGTGTGTCTTTTATAATTTCAAAACGTTATATAGCATTTAGTACAATCTGTCAAATAAGTTTTTCGTTTTTTTGTTGTATTTGTTTAGATCTTTATGTAGGTTGCTTATTTTTTTGTTATCACATGTTTTATAAGGCATCTTTGTTTATAGTAATAGGTATATGAATACATATATTCTTTGGTCTACAAGATTTAAGATGTTATTTTTTTATATACTTTTGTGGTTGTATCTTAGCAAG
>M01075:24:000000000-A3VNT:1:1106:17245:25425 1:N:0:36
AGAGTACACAGTTTGGGCTACATATTTGATTACCAGATGCAATGGAAGGACCAATACCTGTATCTGCATTAATACATGCTGCAACGTTAGTTGTATGTGGAATAATATTAGGTAGTTTCATATTTTGGTGTTTCGAATTTTGATTTAGCTATTTTTATAGTATAATTTGCTGAACAACCGCAATAATAGTATTAATGAGTCTGTGTGTCTTTTATAATTTCAAAACGTTATATAGCATTTAGTACAATCTGTCAAATAAGTTTTTCGTTTTTTTGTTGTATTTGTTTAGATCTTTATGTAGGTTGCTTATTTTTTTGTTATCACATGTTTTATAAGGCATCTTTGTTTATAGTAATAGGTATATGAATACATATATTCTTTGGTCTACAAGATTTAAGATGTTATTTTTTTATATACTTTTGTGGTTGTATCTTAGCAAG
>M01075:24:000000000-A3VNT:1:1107:10936:2891 1:N:0:36
AAAGTACACAGTTTGGGCTGAATATTTGATTACCAGATGCAATGGAAGGACCAATACCTGTATCTGCATTAATACATGCTGCAACGTTAGTTGTATGTGGAATAATATTAGGTAGTTTCATATTTTGGTGTTTCGAATTTTGATTTAGCTATTTTTATAGTATAATTTGCTGAACAACCGCAATAATAGTATTAATGAGTCTGTGTGTCTTTTATAATTTCAAAACGTTATATAGCATTTAGTACAATCTGTCAAATAAGTTTTTCGTTTTTTTGTTGTATTTGTTTAGATCTTTATGTAGGTTGCTTATTTTTTTGTTATCACATGTTTTATAGGGCATCTTTGTTTATAGTAATAGGTATATGAATACATATATTCTTTGGTCTACAAGATTTAAGATGTTATTTTTTTATATACTTTTGTGGTTGTATCTTAGCAAG
>M01075:24:000000000-A3VNT:1:1107:15877:3778 1:N:0:36
AAAGTACACAGTTTGGGCTACATATTTGATTACCAGATGCAATGGAAGGACCAATACCTGTATCTGCATTAATACATGCTGCAACGTTAGTTGTATGTGGAATAATATTAGGTAGTTTCATATTTTGGTGTTTCGAATTTTGATTTAGCTATTTTTATAGTATAATTTGCTGAACAACCGCAATAATAGTATTAATGAGTCTGTGTGTCTTTTATAATTTCAAAACGTTATATAGCATTTAGTACAATCTGTCAAATAAGTTTTTCGTTTTTTTGTTGTATTTGTTTAGATCTTTATGTAGGTTGCTTATTTTTTTGTTATCACATGTTTTATAAGGCATCTTTGTTTATAGTAATAGGTATATGAATACATATATTCTTTGGTCTACAAGATTTAAGATGTTATTTTTTTATATACTTTTGTGGTTGTATCTTAGCAAG
>M01075:24:000000000-A3VNT:1:1107:10661:3778 1:N:0:36
AGAGTACACAGTTTGGGCTGCATATTTGATTACCAGATGCAATGGAAGGACCAATACCTGTATCTGCATTAATACATGCTGCAACGTTAGTTGTATGTGGAATAATATTAGGTAGTTTCATATTTTGGTGTTTCGAATTTTGATTTAGCTATTTTTATAGTATAATTTGCTGAACAACCGCAATAATAGTATTAATGAGTCTGTGTGTCTTTTATAATTTCAAAACGTTATATAGCATTTAGTACAATCTGTCAAATAAGTTTTTCGTTTTTTTGTTGTATTTGTTTAGATCTTTATGTAGGTTGCTTATTTTTTTGTTATCACATGTTTTATAAGGCATCTTTGTTTATAGTAATAGGTATATGAATACATATATTCTTTGGTCTACAAGATTTAAGATGTTATTTTTTTATATACTTTTGTGGTTGTATCTTGGCAAG
>M01075:24:000000000-A3VNT:1:1107:22171:3807 1:N:0:36
AAAGTACACAGTTTGGGCTACATATTTGATTACCAGATGCAATGGAAGGACCAATACCTGTATCTGCATTAATACATGCTGCAACGTTAGTTGTATGTGGAATAATATTAGGTAGTTTCATATTTTGGTGTTTCGAATTTTGATTTAGCTATTTTTATAGTATAATTTGCTGAACAACCGCAATAATAGTATTAATGAGTCTGTGTGTCTTTTATAATTTCAAAACGTTATATAGCATTTAGTACAATCTGTCAAATAAGTTTTTCGTTTTTTTGTTGTATTTGTTTAGATCTTTATGTAGGTTGCTTATTTTTTTGTTATCACATGTTTTATAAGGCATCTTTGTTTATAGTAATAGGTATATGAATACATATATTCTTTGGTCTACAAGATTTAAGATGTTATTTTTTTATATACTTTTGTGGTTGTATCTTGGCAAG
>M01075:24:000000000-A3VNT:1:1107:21069:3986 1:N:0:36
AAAGTACACAGTTTGGGCTGCATATTTGATTACCAGATGCAATGGAAGGACCAATACCTGTATCTGCATTAATACATGCTGCAACGTTAGTTGTATGTGGAATAATATTAGGTAGTTTCATATTTTGGTGTTTCGAATTTTGACTTAGCTATTTTTATAGTATAATTTGCTGAACAACCGCAATAATAGTATTAATGAGTCTGTGTGTCTTTTATAATTTCAAAACGTTATATAGCATTTAGTACAATCTGTCAAATAAGTTTTTCGTTTTTTTGTTGTATTTGTTTAGATCTTTATGTAGGTTGCTTATTTTTTTGTTATCACATGTTTTATAAGGCATCTTTGTTTATAGTAATAGGTATATGAATACATATATTCTTTGGTCTACAAGATTTAAGATGTTATTTTTTTATATACTTTTGTGGTTGTATTTTAGCAAG
>M01075:24:000000000-A3VNT:1:1107:22099:4006 1:N:0:36
GTACACAGTTTGGGCTGCATATTTGATTACCAGATGCAATGGAAGGACCAATACCTGTATCTGCATTAATACATGCTGCAACGTTAGTTGTATGTGGAATAATATTAGGTAGTTTCATATTTTGGTGTTTCGAATTTTGATTTAGCTATTTTTATAGTATAATTTGCTGAACAACCGCAATAATAGTATTAATGAGTCTGTGTGTCTTTTATAATTTTGACAAAACGTTATATAGCATTTAGTACAATCTGTCAAATAAGTTTTTCGTTTTTTTGTTGTATTTGTTTAGATCTTTATGTAGGTTGCTTATTTTTTTGTTATCACATGTTTTATAAGGCATCTTTGTTTATAGTAATAGGTATATGAATACATATATTCTTTGGTCTACAAGATTTAAGATGTTATTTTTTTATATACTTTTGTGGTTGTATCTTAGCAAG
>M01075:24:000000000-A3VNT:1:1107:14752:4741 1:N:0:36
AGAGTACACAGTTTGGGCTACATATTTGATTACCAGATGCAATGGAAGGACCAATACCTGTATCTGCATTAATACATGCTGCAACGTTAGTTGTATGTGGAATAATATTAGGTAGCTTCATATTTTGGTGTTTCGAATTTTGATTTAGCTATTTTTATAGTATAATTTGCTGAACAACCGCAATAATAGTATTAATGAGTCTGTGTGTCTTTTATAATTTCAAAACGTTATATAGCATTTAGTACAATCTGTCAAATAAGTTTTTCGTTTTTTTGTTGTATTTGTTTAGATCTTTATGTAGGTTGCTTATTTTTTTGTTATCACATGTTTTATAAGGCATCTTTGTTTATAGTAACAGGTATATGAATACATATATTCTTTGGTCTACAAGATTTAAGATGTTATTTTTTTATATACTTTTGTGGTTGTATTTTAGCAAG
>M01075:24:000000000-A3VNT:1:1107:14074:5118 1:N:0:36
AAAGTACACAGTTTGGGCTGCATATTTGATTACCAGATGCAATGGAAGGACCAATACCTGTATCTGCATTAATACATGCTGCAACGTTAGTTGTATGTGGAATAATATTAGGTAGTTTCATATTTTGGTGTTTCGAATTTTGATTTAGCTATTTTTATAGTATAATTTGCTGAACAACCGCAATAATAGTATTAATGAGTCTGTGTGTCTTTTATAATTTCAAAACGTTATATAGCATTTAGTACAATCTGTCAAATAAGTTTTTCGTTTTTTTGTTGTATTTGTTTAGATCTTTATGTAGGTTGCTTATTTTTTTGTTATCACATGTTTTATAAGGCATCTTTGTTTATAGTAATAGGTATATGAATACATATATTCTTTGGTCTACAAGATTTAAGATGTTATTTTTTTATATACTTTTGTGGTTGTATTTTGGCAAG
>M01075:24:000000000-A3VNT:1:1107:20627:5413 1:N:0:36
AAAGTACACAGTTTGGGCTGCATATTTGATTACCAGATGCAATGGAAGGACCAATACCTGTATCTGCATTAATACATGCTGCAACGTTAGTTGTATGTGGAATAATATTAGGTAGTTTCATATTTTGGTGTTTCGAATTTTGATTTAGCTATTTTTATAGTATAATTTGCTGAACAACCGCAATAATAGTATTAATGAGTCTGTGTGTCTTTTATAATTTCAAAACGTTATATAGCATTTAGTACAATCTGTCAAATAAGTTTTTCGTTTTTTTGTTGTATTTGTTTAGATCTTTATGTAGGTTGCTTATTTTTTTGTTATCACATGTTTTATAAGGCATCTTTGTTTATAGTAATAGGTATATGAATACATATATTCTTTGGTCTACAAGATTTAAGATGTTATTTTTTTATATACTTTTGTGGTTGTATTTTAGCAAG
>M01075:24:000000000-A3VNT:1:1107:14235:5742 1:N:0:36
AGAGTACACAGTTTGGGCTACATATTTGATTACCAGATGCAATGGAAGGACCAATACCTGTATCTGCATTAATACATGCTGCAACGTTAGTTGTATGTGGAATAATATTAGGTAGTTTCATATTTTGGTGTTTCGAATTTTGATTTGGCTATTTTTATAGTATAATTTGCTGAACAACCGCAATAATAGTATTAATGAGTCTGTGTGTCTTTTATAATTTCAAAACGTTATATAGCATTTAGTACAATCTGTCAAATAAGTTTTTCGTTTTTTTGTTGTATTTGTTTAGATCTTTATGTAGGTTGCTTATTTTTTTGTTATCACATGTTTTATAAGGCATCTTTGTTTATAGTAATAGGTATATGAATACATATATTCTTTGGTCTACAAGATTTAAGATGTTATTTTTTTATATACTTTTGTGGTTGTATTTTGGCAAG
>M01075:24:000000000-A3VNT:1:1107:12409:6718 1:N:0:36
AAAGTACACAGTTTGGGCTACATATTTGATTACCAGATGCAATGGAAGGACCAATACCTGTATCTGCATTAATACATGCTGCAACGTTAGTTGTATGTGGAATAATATTAGGTAGTTTCATATTTTGGTGTTTCGAATTTTGATTTAGCTATTTTTATAGTATAATTTGCTGAACAACCGCAATAATAGTATTAATGAGTCTGTGTGTCTTTTATAATTTCAAAACGTTATATAGCATTTAGTACAATCTGTCAAATAAGTTTTTCGTTTTTTTGTTGTATTTGTTTAGATCTTTATGTAGGTTGCTTATTTTTTTGTTATCACATGTTTTATAAGGCATCTTTGTTTATAGTAATAGGTATATGAATACATATATTCTTTGGTCTACAAGATTTAAGATGTTATTTTTTTATATACTTTTGTGGTTGTATTTTAGCAAG
>M01075:24:000000000-A3VNT:1:1107:18652:7250 1:N:0:36
AGAGTACACAGTTTGGGCTGCATATTTGATTACCAGATGCAATGGAAGGACCAATACCTGTATCTGCATTAATACATGCTGCAACGTTAGTTGTATGTGGAATAATATTAGGTAGTTTCATATTTTGGTGTTTCGAATTTTGATTTAGCTATTTTTATAGTATAATTTGCTGAACAACCGCAATAATAGTATTAATGAGTCTGTGTGTCTTTTATAATTTCAAAACGTTATATAGCATTTAGTACAATCTGTCAAATAAGTTTTTCGTTTTTTTGTTGTATTTGTTTAGATCTTTATGTAGGTTGCTTATTTTTTTGTTATCACATGTTTTATAAGGCATCTTTGTTTATAGTAATAGGTATATGAATACATATATTCTTTGGTCTACAAGATTTAAGATGTTATTTTTTTATATACTTTTGTGGTTGTATTTTAGCAAG
>M01075:24:000000000-A3VNT:1:1107:17168:7370 1:N:0:36
AGAGTACACAGTTTGGGCTACATATTTGATTACCAGATGCAATGGAAGGACCAATACCTGTATCTGCATTAATACATGCTGCAACGTTAGTTGTATGTGGAATAATATTAGGTAGTTTCATATTTTGGTGTTTCGAATTTTGATTTAGCTATTTTTATAGTATAATTTGCTGAACAACCGCAATAATAGTATTAATGAGTCTGTGTGTCTTTTATAATTTCAAAACGTTATATAGCATTTAGTACAATCTGTCAAATAAGTTTTTCGTTTTTTTGTTGTATTTGTTTAGATCTTTATGTAGGTTGCTTATTTTTTTGTTATCACATGTTTTATAAGGCATCTTTGTTTATAGTAATAGGTATATGAATACATATATTCTTTGGTCTACAAGATTTAAGATGTTATTTTTTTATATACTTTTGTGGTTGTATCTTAGCAAG
>M01075:24:000000000-A3VNT:1:1107:12988:7630 1:N:0:36
AGAGTACACAGTTTGGGCTGCACATTTGATTACCAGATGCAATGGAAGGACCAATACCTGTATCTGCATTAATACATGCTGCAACGTTAGTTGTATGTGGAATAATATTAGGTAGTTTCATATTTTGGTGTTTCGAATTTTGATTTAGCTATTTTTATAGTATAATTTGCTGAACAACCGCAATAATAGTATTAATGAGTCTGTGTGTCTTTTATAATTTCAAAACGTTATATAGCATTTAGTACAATCTGTCAAATAAGTTTTTCGTTTTTTTGTTGTATTTGTTTAGATCTTTATGTAGGTTGCTTATTTTTTTGTTATCACATGTTTTATAAGGCATCTTTGTTTATAGTAATAGGTATATGAATACATATATTCTTTGGTCTACAAGATTTAAGATGTTATTTTTTTATATACTTTTGTGGTTGTATTTTAGCAAG
>M01075:24:000000000-A3VNT:1:1107:9264:7635 1:N:0:36
AGAGTACACAGTTTGGGCTGCATATTTGACTACCAGATGCAATGGAAGGACCAATACCTGTATCTGCATTAATACATGCTGCAACGTTAGTTGTATGTGGAATAATATTAGGTAGTTTCATATTTTGGTGTTTCGAATTTTGATTTAGCTATTTTTATAGTATAATTTGCTGAACAACCGCAATAATAGTATTAATGAGTCTGTGTGTCTTTTATAATTTCAAAACGTTATATAGCATTTAGTACAATCTGTCAAATAAGTTTTTCGTTTTTTTGTTGTATTTGTTTAGATCTTTATGTAGGTTGCTTATTTTTTTGTTATCACATGTTTTATAAGGCATCTTTGTTTATAGTAATAGGTATATGAATACATATATTCTTTGGTCTACAAGATTTAAGATGTTATTTTTTTATATACTTTTGTGGTTGTATTTTAGCAAG
>M01075:24:000000000-A3VNT:1:1107:4815:7918 1:N:0:36
AAAGTACACAGTTTGGGTTGCATATTTGATTACCAGATGCAATGGAAGGACCAATACCTGTATCTGCATTAATACATGCTGCAACGTTAGTTGTATGTGGAATAATATTAGGTAGTTTCATATTTTGGTGTTTCGAATTTTGATTTAGCTATTTTTATAGTATAATTTGCTGAACAACCGCAATAATAGTATTAATGAGTCTGTGTGTCTTTTATAATTTCAAAACGTTATATAGCATTTAGTACAATCTGTCAAATGAGTTTTTCGTTTTTTTGTTGTACTTGTTTAGATCTTTATGTAGGTTGCTTATTTTTTTGTTATCACATGTTTTATAAGGCATCTTTGTTTATAGTAATAGGTATATGAATACATATATTCTTTGGTCTACAAGATTTAAGATGTTATTTTTTTATATACTTTTGTGGTTGTATTTTAGCAAG
>M01075:24:000000000-A3VNT:1:1107:12289:8271 1:N:0:36
AAAGTACACAGTTTGGGCTACATATTTGATTACCAGATGCAATGGAAGGACCAATACCTGTATCTGCATTAATACATGCTGCAACGTTAGTTGTATGTGGAATAATATTAGGTAGTTTCATATTTTGGTGTTTCGAATTTTGATTTAGCTATTTTTATAGTATAATTTGCTGAACAACCGCAATAATAGTATTAATGAGTCTGTGTGTCTTTTATAATTTCAAAACGTTATATAGCATTTAGTACAATCTGTCAAATAAGTTTTTCGTTTTTTTGTTGTATTTGTTTAGATCTTTATGTAGGTTGCTTATTTTTTTGTTATCACATGTTTTATAAGGCATCTTTGTTTATAGTAATAGGTATATGAATACATATATTCTTTGGTCTACAAGATTTAAGATGTTATTTTTTTATATACTTTTGTGGTTGTATTTTAGCAAG
>M01075:24:000000000-A3VNT:1:1107:12271:8282 1:N:0:36
AAAGTACACAGTTTGGGCTACATATTTGATTACCAGATGCAATGGAAGGACCAATACCTGTATCTGCATTAATACATGCTGCAACGTTAGTTGTATGTGGAATAATATTAGGTAGTTTCATATTTTGGTGTTTCGAATTTTGATTTAGCTATTTTTATAGTATAATTTGCTGAACAACCGCAATAATAGTATTAATGAGTCTGTGTGTCTTTTATAATTTCAAAACGTTATATAGCATTTAGTACAATCTGTCAAATAAGTTTTTCGTTTTTTTGTTGTATTTGTTTAGATCTTTATGTAGGTTGCTTATTTTTTTGTTATCACATGTTTTATAAGTCATCTTTGTTTATAGTAATAGGTATATGAATACATATATTCTTTGGTCTACAAGATTTAAGATGTTATTTTTTTATATACTTTTGTGGTTGTATTTTAGCAAG
>M01075:24:000000000-A3VNT:1:1107:9680:8445 1:N:0:36
AAAGTACACAGTTTGGGCTGCATATTTGATTACCAGATGCAATGGAAGGACCAATACCTGTATCTGCATTAATACATGCTGCAACGTTAGTTGTATGTGGAATAATATTAGGTAGTTTCATATTTTGGTGTTTCGAATTTTGATTTAGCTATTTTTATAGTATAATTTGCTGAACAACCGCAATAATAGTATTAATGAGTCTGTGTGTCTTTTATAATTTCAAAACGTTATATAGCATTTAGTACAATCTGTCAAATAAGTTTTTCGTTTTTTTGTTGTATTTGTTTAGATCTTTATGTAGGTTGCTTATTTTTTTGTTATCACATGTTTTATAAGGCATCTTTGTTTATAGTAATAGGTATATGAATACATATATTCTTTGGTCTACAAGGTTTAAGATGTTATTTTTTTATATACTTTTGTGGTTGTATTTTAGCAAG
>M01075:24:000000000-A3VNT:1:1107:4875:8472 1:N:0:36
AGAGTACACAGTTTGGGCTACATATTTGATTACCAGATGCAATGGAAGGACCAATACCTGTATCTGCATTAATACATGCTGCAACGTTAGTTGTATGTGGAATAATATTAGGTAGTTTCATATTTTGGTGTTTCGAATTTTGATTTAGCTATTTTTATAGTATAATTTGCTGAACAACCGCAATAATAGTATTAATGAGTCTGTGTGTCTTTTATAATTTCAAAACGTTATATAGCATTTAGTACAATCTGTCAAATAAGTTTTTCGTTTTTTTGTTGTATTTGTTTAGATCTTTATGTAGGTTGCTTATTTTTTTGTTATCACATGTTTTATAAGGCATCTTTGTTTATAGTAATAGGTATATGAATACATATATTCTTTGGTCTACAAGATTTAAGATGTTATTTTTTTATATACTTTTGTGGTTGTATTTTAGCAAG
>M01075:24:000000000-A3VNT:1:1107:26124:8958 1:N:0:36
AGAGTACACAGTTTGGGCTGCATATTTGATTACCAGATGCAATGGAAGGACCAATACCTGTATCTGCATTAATACATGCTGCAACGTTAGTTGTATGTGGAATAATATTAGGTAGTTTCATATTTTGGTGTTTCGAATTTTGATTTAGCTATTTTTATAGTATAATTTGCTGAACAACCGCAATAATAGTATTAATGAGTCTGTGTGTCTTTTATAATTTCAAAACGTTATATAGCATTTAGTACAATCTGTCAAATAAGTTTTTCGTTTTTTTGTTGTATTTGTTTAGATCTTTATGTAGGTTGCTTATTTTTTTGTTATCACATGTTTTATAAGGCATCTTTGTTTATAGTAATAGGTATATGAATACATATATTCTTTGGTCTACAAGATTTAAGATGTTATTTTTTTATATACTTTTGTGGTTGTATTTTAGCAAG
>M01075:24:000000000-A3VNT:1:1107:25827:9507 1:N:0:36
AGAGTACACAGTTTGGGCTACATATTTGATTACCAGATGCAATGGAAGGACCAATACCTGTACCTGCATTAATACATGCTGCAACGTTAGTTGTATGTGGAATAATATAGGTAGTTTCATATTTTGGTGTTTCGAATTTTGATTTAGCTATTTTTATAGTATAATTTGCTGAACATCCGCAATAATAGTATTAATGAGTCTGTGTGTCTTTTATAATTTTGCAAAACGTTATATAGCATTTAGTACAATCTGTCAAATAAGTTTTTCGTTTTTTGTTGTATTTGTTTAGATCTTTATGTAGGTTGCTTATTTTTTTGTTATCACATGTTTTATAAGGCATCTTTGTTTATAGTAATAGGTATATGAATACATATATTCTTTGGTCTACAAGATTTAAGATGTTATTTTTTTATATACTTTTGTGGTTGTATTTTAGCAAG
>M01075:24:000000000-A3VNT:1:1107:11319:9526 1:N:0:36
AGAGTACACAGTTTGGGCTACATATTTGATTACCAGATGCAATGGAAGGACCAATACCTGTATCTGCATTAATACATGCTGCAACGTTAGTTGTATGTGGAATAATATTAGGTAGTTTCATATTTTGGTGTTTCGAATTTTGATTTAGCTATTTTTATAGTATAATTTGCTGAACAACCGCAATAATAGTATTAATGAGTCTGTGTGTCTTTTATAATTTCAAAACGTTATATAGCATTTAGTACAATCTGTCAAATAAGTTTTTCGTTTTTTTGTTGTATTTGTTTAGATCTTTATGTAGGTTGCTTATTTTTTTGTTATCACATGTTTTATAAGGCATCTTTGTTTATAGTAATAGGTATATGAATACATATATTCTTTGGTCTACAAGATTTAAGATGTTATTTTTTTATATACTTTTGTGGTTGTATTTTAGCAAG
>M01075:24:000000000-A3VNT:1:1107:8149:9767 1:N:0:36
AAAGTACACAGTTTGGGCTACATATTTGATTACCAGATGCAATGGAAGGACCAATACCTGTATCTGCATTAATACATGCTGCAACGTTAGTTGTATGTGGAATAATATTAGGTAGTTTCATATTTTGGTGTTTCGAATTTTGATTTAGCTATTTTTATAGTATAATTTGCTGAACAACCGCAATAATAGTATTAATGAGTCTGTGTGTCTTTTATAATTTCAAAACGTTATATAGCATTTAGTACAATCTGTCAAATAAGTTTTTCGTTTTTTTGTTGTATTTGTTTAGATCTTTATGTAGGTTGCTTATTTTTTTGTTATCACATGTTTTATAAGGCATCTTTGTTTATAGTAATAGGTATATGAATACATATATTCTTTGGTCTACAAGATTTAAGATGTTATTTTTTTATATACTTTTGTGGTTGTATTTTAGCAAG
>M01075:24:000000000-A3VNT:1:1107:12120:9786 1:N:0:36
AAAGTACACAGTTTGGGCTACATATTTGATTACCAGATGCAATGGAAGGACCAATACCTGTATCTGCATTAATACATGCTGCAACGTTAGTTGTATGTGGAATAATATTAGGTAGTTTCATATTTTGGTGTTTCGAATTTTGATTTAGCTATTTTTATAGTATAATTTGCTGAACAACCGCAATAATAGTATTAATGAGTCTGTGTGTCTTTTATAATTTCAAAACGTTATATAGCATTTAGTACAATCTGTCAAATAAGTTTTTCGTTTTTTTGTTGTATTTGTTTAGATCTTTATGTAGGTTGCTTATTTTTTTGTTATCACATGTTTTATAAGGCATCTTTGTTTATAGTAATAGGTATATGAATACATATATTCTTTGGTCTACAAGATTTAAGATGTTATTTTTTTATATACTTTTGTGGTTGTATTTTAGCAAG
>M01075:24:000000000-A3VNT:1:1107:21941:9840 1:N:0:36
AGAGTACACAGTTTGGGCTGCATATTTGATTACCAGATGCAATGGAAGGACCAATACCTGTATCTGCATTAATACATGCTGCAACGTTAGTTGTATGTGGAATAATATTAGGTAGTTTCATATTTTGGTGTTTCGAATTTTGATTTAGCTATTTTTATAGTATAATTTGCTGAACAACCGCAATAATAGTATTAATGAGTCTGTGTGTCTTTTATAATTTCAAAACGTTATATAGCATTTAGTACAATCTGTCAAATAAGTTTTTCGTTTTTTTGTTGTATTTGTTTAGATCTTTATGTAGGTTGCTTATTTTTTTGTTATCACATGTTTTATAAGGCATCTTTGTTTATAGTAATAGGTATATGAATACATATATTCTTTGGTCTACAAGATTTAAGATGTTATTTTTTTATATACTTTTGTGGTTGTATTTTAGCAAG
>M01075:24:000000000-A3VNT:1:1107:21923:9847 1:N:0:36
AGAGTACACAGTTTGGGCTGCATATTTGATTACCAGATGCAATGGAAGGACCAATACCTGTATCTGCATTAATACATGCTGCAACGTTAGTTGTATGTGGAATAATATTAGGTAGTTTCATATTTTGGTGTTTCGAATTTTGATTTAGCTATTTTTATAGTATAATTTGCTGAACAACCGCAATAATAGTATTAATGAGTCTGTGTGTCTTTTATAATTTCAAAACGTTATATAGCATTTAGTACAATCTGTCAAATAAGTTTTTCGTTTTTTTGTTGTATTTGTTTAGATCTTTATGTAGGTTGCTTATTTTTTTGTTATCACATGTTTTATAAGGCATCTTTGTTTATAGTAATAGGTATATGAATACATATATTCTTTGGTCTACAAGATTTAAGATGTTATTTTTTTATATACTTTTGTGGTTGTATTTTAGCAAG
>M01075:24:000000000-A3VNT:1:1107:27211:10043 1:N:0:36
AGAGTACACAGTTTGGGCTACATATTTGATTACCAGATGCAATGGAAGGACCAATACCTGTATCTGCATTAATACATGCTGCAACGTTAGTTGTATGTGGAATAATATTAGGTAGTTTCATATTTTGGTGTTTCGAATTTTGATTTAGCTATTTTTATAGTATAATTTGCTGAACAACCGCAATAATAGTATTAATGAGTCTGTGTGTCTTTTATAATTTCAAAACGTTATATAGCATTTAGTACAATCTGTCAAATAAGTTTTTCGTTTTTTTGTTGTATTTGTTTAGATCTTTATGTAGGTTGCTTATTTTTTTGTTATCACATGTTTTATAAGGCATCTTTGTTTATAGTAATAGGTATATGAATACATATATTCTTTGGTCTACAAGATTTAAGATGTTATTTTTTTATATACTTTTGTGGTTGTATTTTAGCAAG
>M01075:24:000000000-A3VNT:1:1107:27230:10047 1:N:0:36
AGAGTACACAGTTTGGGCTACATATTTGATTACCAGATGCAATGGAAGGACCAATACCTGTATCTGCATTAATACATGCTGCAACGTTAGTTGTATGTGGAATAATATTAGGTAGTTTCATATTTTGGTGTTTCGAATTTTGATTTAGCTATTTTTATAGTATAATTTGCTGAACAACCGCAATAATAGTATTAATGAGTCTGTGTGTCTTTTATAATTTGCAAAACGTTATATAGCATTTAGTACAATCTGTCAAATAAGTTTTTCGTTTTTTTGTTGTATTTGTTTAGATCTTTATGTAGGTTGCTTATTTTTTTGTTATCACATGTTTTATAAGGCATCTTTGTTTATAGTAATAGGTATATGAATACATATATTCTTTGGTCTACAAGATTTAAGATGTTATTTTTTTATATACTTTTGTGGTTGTATTTTAGCAA
>M01075:24:000000000-A3VNT:1:1107:19338:10078 1:N:0:36
AAAGTACACAGTTTGGGCTACATATTTGATTACCAGATGCAATGGAAGGACCAATACCTGTATCTGCATTAATACATGCTGCAACGTTAGTTGTATGTGGAATAATATTAGGTAGTTTCATATTTTGGTGTTTCGAATTTTGATTTAGCTATTTTTATAGTATAATTTGCTGAACAACCGCAATAATAGTATTAATGAGTCTGTGTGTCTTTTATAATTTCAAAACGTTATATAGCATTTAGTACAATCTGTCAAATAAGTTTTTCGTTTTTTTGTTGTATTTGTTTAGATCTTTATGTAGGTTGCTTATTTTTTTGTTATCACATGTTTTATAAGGCATCTTTGTTTATAGTAATAGGTATATGAATACATATATTCTTTGGTCTACAAGATTTAAGATGTTATTTTTTTATATACTTTTGTGGTTGTATCTTAGCAAG
>M01075:24:000000000-A3VNT:1:1107:17063:10445 1:N:0:36
AGAGTACACAGTTTGGGCTACATATTTGATTACCAGACGCAATGGAAGGACCAATACCTGTATCTGCATTAATACATGCTGCAACGTTAGTTGTATGTGGAATAATATTAGGTAGTTTCATATTTTGGTGTTTCGAATTTTGATTTAGCTATTTTTATAGTATAATTTGCTGAACAACCGCAATAATAGTATTAATGAGTCTGTGTGTCTTTTATAATTTCAAAACGTTATATAGCATTTAGTACAATCTGTCAAATAAGTTTTTCGTTTTTTTGTTGTATTTGTTTAGATCTTTATGTAGGTTGCTTATTTTTTTGTTATCACATGTTTTATAAGGCATCTTTGTTTATAGTAATAGGTATATGAATACATATATTCTTTGGTCTACAAGATTTAAGATGTTATTTTTTTATATACTTTTGTGGTTGTATTTTAGCAAG
>M01075:24:000000000-A3VNT:1:1107:27803:10529 1:N:0:36
AGAGTACACAGTTTGGGCTGCATATTTGATTACCAGATGCAATGGAAGGACCAATACCTGTATCTGCATTAATACATGCTGCAACGTTAGTTGTATGTGGAATAATATTAGGTAGTTTCATATTTTGGTGTTTCGAATTTTGATTTAGCTATTTTTATAGTATAATTTGCTGGACAACCGCAATAATAGTATTAATGAGTCTGTGTGTCTTTTATAATTTCAAAACGTTATATAGCATTTAGTACAATCTGTCAAATAAGTTTTTCGTTTTTTTGTTGTATTTGTTTAGATCTTTATGTAGGTTGCTTATTTTTTTGTTATCACATGCTTTATAAGGCATCTTTGTTTATAGTAATAGGTATATGAATACATATATTCTTTGGTCTACAAGATTTAAGATGTTATTTTTTTATATACTTTTGTGGTTGTATTTTAGCAAG
>M01075:24:000000000-A3VNT:1:1107:5858:10571 1:N:0:36
AGAGTACACAGTTTGGGTTACATATTTAATTACCAGATGCAATGGAAGGACCAATACCTGTATCTGCATTAATACATGCTGCAACGTTAGTTGTATGTGGAATAATATTAGGTAGTTTCATATTTTGGTGTTTCGAATTTTGATTTAGCTATTTTTATAGTATAATTTGCTGAACAACCGCAATAATAGTATTAATGAGTCTGTGTGTCTTTTATAATTTCAAAACGTTATATAGCATTTAGTACAATCTGTCAAATAAGTTTTTCGTTTTTTTGTTGTATTTGTTTAGATCTTTATGTAGGTTGCTTATTTTTTTGTTATCACATGTTTTATAAGGCATCTTTGTTTATAGTAATAGGTATATGAATACATATATTCTTTGGTCTGCAAGATTTAAGATGTTATTTTTTTATATACTTTTGTGGTTGTATTTTAGCAAG
>M01075:24:000000000-A3VNT:1:1107:8185:10580 1:N:0:36
AGAGTACACAGTTTGGGCTGCATATTTGATTACCAGATGCAATGGAAGGACCAATACCTGTATCTGCGTTAATACATGCTGCAACGTTAGTTGTATGTGGAATAATATTAGGTAGTTTCATATTTTGGTGTTTCGAATTTTGATTTAGCTATTTTTATAGTATAATTTGCTGAACAACCGCAATAATAGTATTAATGAGTCTGTGTGTCTTTTATAATTTCAAAACGTTATATAGCATTTAGTACAATCTGTCAAATAAGTTTTTCGTTTTTTTGTTGTATTTGTTTAGATCTTTATGTAGGTTGCTTATTTTTTTGTTATCACATGTTTTATAAGGCATCTTTGTTTATAGTAATAGGTATATGAATACATATATTCTTTGGTCTACAAGATTTAAGATGTTATTTTTTTATATACTTTTGTGGTTGTATTTTGGCAAG
>M01075:24:000000000-A3VNT:1:1107:19223:10685 1:N:0:36
AGAGTACACAGTTTGGGTTGCACATTTGATTACCAGATGCAATGGAAGGACCAATACCTGTATCTGCATTAATACATGCTGCAACGTTAGTTGTATGTGGAATAATATTAGGTAGTTTCATATTTTGGTGTTTCGAATTTTGATTTAGCTATTTTTATAGTATAATTTGCTGAACAACCGCAATAATAGTATTAATGAGTCTGTGTGTCTTTTATAATTTCAAAACGTTATATAGCATTTAGTACAATCTGTCAAATAAGTTTTTCGTTTTTTTGTTGTATTTGTTTAGATCTTTATGTAGGTTGCTTATTTTTTTGTTATCACATGTTTTATAAGGCATCTTTGTTTATAGTAATAGGTATATGAATACATATATTCTTTGGTCTACAAGATTTAAGATGTTATTTTTTTATATACTTTTGTGGTTGTATCTTAGCAAG
>M01075:24:000000000-A3VNT:1:1107:23929:10727 1:N:0:36
AAAGTACACAGTTTGGGCTGCATATTTGATTACCAGATGCAATGGAAGGACCAATACCTGTATCTGCATTAATACATGCTGCAACGTTAGTTGTATGTGGAATAATATTAGGTAGTTTCATATTTTGGTGTTTCGAATTTTGATTTAGCTATTTTTATAGTATAATTTGCTGAACAACCGCAATAATAGTATTAATGAGTCTGTGTGTCTTTTATAATTTCGCAAAACGTTATATAGCATTTAGTACAATCTGTCAAATAAGTTTTTCGTTTTTTGTTGTATTTGTTTAGATCTTTATGTAGGTTGCTTATTTTTTGTTATCACATGTTTTATAAGGCATCTTTGTTTATAGTAATAGGTATATGAATACATATATTCTTTGGTCTACAAGATTTAAGATGTTATTTTTTTATATACTTTTGTGGTTGTATTTTAGCAAG
>M01075:24:000000000-A3VNT:1:1107:23929:10746 1:N:0:36
AAAGTACACAGTTTGGGCTGCATATTTGATTACCAGATGCAATGGAAGGACCAATACCTGTATCTGCATTAATACATGCTGCAACGTTAGTTGTATGTGGAATAATATTAGGTAGTTTCATATTTTGGTGTTTCGAATTTTGATTTAGCTATTTTTATAGTATAATTTGCTGAACAACCGCAATAATAGTATTAATGAGTCTGTGTGTCTTTTATAATTTCGCAAAACGTTATATAGCATTTAGTACAATCTGTCAAATAAGTTTTTCGTTTTTTGTTGTATTTGTTTAGATCTTTATGTAGGTTGCTTATTTTTTGTTATCACATGTTTTATAAGGCATCTTTGTTTATAGTAATAGGTATATGAATACATATATTCTTTGGTCTACAAGATTTAAGATGTTATTTTTTTATATACTTTTGTGGTTGTATTTTAGCAAG
>M01075:24:000000000-A3VNT:1:1107:6076:10790 1:N:0:36
AGAGTACACAGTTTGGGCCGCATATTTGATTACCAGATGCAATGGAAGGACCAATACCTGTATCTGCATTAATACATGCTGCAACGTTAGTTGTATGTGGAATAATATTAGGTAGTTTCATATTTTGGTGTTTCGAATTTTGATTTAGCTATTTTTATAGTATAATTTGCTGAACAACCGCAATAATAGTATTAATGAGTCTGTGTGTCTTTTATAATTTCAAAACGTTATATAGCATTTAGTACAATCTGTCAAATAAGTTTTTCGTTTTTTTGTTGTATTTGTTTAGATCTTTATGTAGGTTGCTTATTTTTTTGTTATCACATGTTTTATAAGGCATCTTTGTTTATAGTAATAGGTATATGAATACATATATTCTTTGGTCTACAAGATTTAAGATGTTATTTTTTTATATACTTTTGTGGTTGTATTTTAGCAAG
>M01075:24:000000000-A3VNT:1:1107:20586:10853 1:N:0:36
AGAGTACACAGTTTGGGCTGCACATTTGATTACCAGATGCAATGGAAGGACCAATACCTGTATCTGCATTAATACATGCTGCAACGTTAGTTGTATGTGGAATAATATTAGGTAGTTTCATATTTTGGTGTTTCGAATTTTGATTTAGCTATTTTTATAGTATAATTTGCTGAACAACCGCAATAATAGTATTAATGAGTCTGTGTGTCTTTTATAATTTCAAAACGTTATATAGCATTTAGTACAATCTGTCAAATAAGTTTTTCGTTTTTTTGTTGTATTTGTTTAGATCTTTATGTAGGTTGCTTATTTTTTTGTTATCACATGTTTTATAAGGCATCTTTGTTTATAGTAATAGGTATATGAATACATATATTCTTTGGTCTACAAGATTTAAGATGTTATTTTTTTATATACTTTTGTGGTTGTATTTTAGCAAG
>M01075:24:000000000-A3VNT:1:1107:25827:11183 1:N:0:36
AGAGTACACAGTTTGGGCTACATATTTGATTACCAGATGCAATGGAAGGACCAATACCTGTATCTGCATTAATACATGCTGCAACGTTAGTTGTATGTGGAATAATATTAGGTAGTTTCATATTTTGGTGTTTCGAATTTTGATTTAGCTATTTTTATAGTATAATTTGCTGAACAACCGCAATAATAGTATTAATGAGTCTGTGTGTCTTTTATAATTTCAAAACGTTATATAGCATTTAGTACAATCTGTCAAATAAGTTTTTCGTTTTTTTGTTGTATTTGTTTAGATCTTTATGTAGGTTGCTTATTTTTTTGTTATCACATGTTTTATAAGGCATCTTTGTTTATAGTAATAGGTATATGAATACATATATTCTTTGGTCTACAAGATTTAAGATGTTATTTTTTTATATACTTTTGTGGTTGTATTTTAGCAAG
>M01075:24:000000000-A3VNT:1:1107:25810:11187 1:N:0:36
AGAGTACACAGTTTGGGCTACATATTTGATTACCAGATGCAATGGAAGGACCAATACCTGTATCTGCATTAATACATGCTGCAACGTTAGTTGTATGTGGAATAATATTAGGTAGTTTCATATTTTGGTGTTTCGAATTTTGATTTAGCTATTTTTATAGTATAATTTGCTGAACAACCGCAATAATAGTATTAATGAGTCTGTGTGTCTTTTATAATTTCAAAACGTTATATAGCATTTAGTACAATCTGTCAAATAAGTTTTTCGTTTTTTTGTTGTATTTGTTTAGATCTTTATGTAGGTTGCTTATTTTTTTGTTATCACATGTTTTATAAGGCATCTTTGTTTATAGTAATAGGTATATGAATACATATATTCTTTGGTCTACAAGATTTAAGATGTTATTTTTTTATATACTTTTGTGGTTGTATTTTAGCAAG
>M01075:24:000000000-A3VNT:1:1107:18210:11300 1:N:0:36
AAAGTACACAGTTTGGGCTACATATTTGATTACCAGATGCAATGGAAGGACCAATACCTGTATCTGCATTAATACATGCTGCAACGTTAGTTGTATGTGGAATAATATTAGGTAGTTTCATATTTTGGTGTTTCGAATTTTGATTTAGCTATTTTTATAGTATAATTTGCTGAACAACCGCAATAATAGTATTAATGAGTCTGTGTGTCTTTTATAATTTCAAAACGTTATATAGCATTTAGTACAATCTGTCAAATAAGTTTTTCGTTTTTTTGTTGTATTTGTTTAGATCTTTATGTAGGTTGCTTATTTTTTTGTTATCACATGTTTTATAAGGCATCTTTGTTTATAGTAATAGGTATATGAATACATATATTCTTTGGTCTACAAGATTTAAGATGTTATTTTTTTATATACTTTTGTGGTTGTATTTTGGCAAG
>M01075:24:000000000-A3VNT:1:1107:19300:11330 1:N:0:36
AAAGTACACAGTTTGGGCTGCATATTTGATTACCAGATGCAATGGAAGGACCAATACCTGTATCTGCATTAATACATGCTGCAACGTTAGTTGTATGTGGAATAATATTAGGTAGTTTCATATTTTGGTGTTTCGAATTTTGATTTAGCTATTTTTATAGTATAATTTGCTGAACAACCGCAATAATAGTATTAATGAGTCTGTGTGTCTTTTATAATTTCAAAACGTTATATAGCATTTAGTACAATCTGTCAAATAAGTTTTTCGTTTTTTTGTTGTATTTGTTTAGATCTTTATGTAGGTTGCTTATTTTTTTGTTATCACATGTTTTATAAGGCATCTTTGTTTATAGTAATAGGTATATGAATACATATATTCTTTGGTCTACAAGATTTAAGATGTTATTTTTTTATATACTTTTGTGGTTGTATTTTAGCAAG
>M01075:24:000000000-A3VNT:1:1107:8097:11686 1:N:0:36
AGAGTACACAGTTTGGGCTACATATTTGATTACCAGATGCAATGGAAGGACCAATACCTGTATCTGCATTAATACATGCTGCAACGTTAGTTGTATGTGGAATAATATTAGGTAGTTTCATATTTTGGTGTTTCGAATTTTGATTTAGCTATTTTTATAGTATAATTTGCTGAACAACCGCAATAATAGTATTAATGAGTCTGTGTGTCTTTTATAATTTCAAAACGTTATATAGCATTTAGTACAATCTGTCAAATAAGTTTTTCGTTTTTTTGTTGTATTTGTTTAGATCTTTATGTAGGTTGCTTATTTTTTTGTTATCACATGTTTTATAAGGCATCTTTGTTTATAGTAATAGGTATATGAATACATATATTCTTTGGTCTACAAGATTTAAGATGTTATTTTTTTATATACTTTTGTGGTTGTATTTTAGCAAG
>M01075:24:000000000-A3VNT:1:1107:5089:11735 1:N:0:36
AGAGTACACAGTTTGGGCTACATATTTGATTACCAGATGCAATGGAAGGACCAATACCTGTATCTGCATTAATACATGCTGCAACGTTAGTTGTATGTGGAATAATATTAGGTAGTTTCATATTTTGGTGTTTTGAATTTTGATTTAGCTATTTTTATAGTATAATTTGTTGAACAACCGCAATAATAGTATTAATGAGTCTGTGTGTTTTTTATAATTTCAAAACGTTATATAGCATTTAGTACAATCTGTCAAATAAGTTTTTCGTTTTTTTGTTGTATTTGTTTAGATCTTTATGTAGGTTGCTTATTTTTTTGTTATCACATGTTTTATAAGGCATCTTTGTTTATAGTAATAGGTATATGAATACATATATTCTTTGGTCTACAAGATTTAAGATGTTATTTTTTTATATACTTTTGTGGTTGTATCTTAGCAAG
>M01075:24:000000000-A3VNT:1:1107:23585:12172 1:N:0:36
AGAGTACACAGTTTGGGCTACATATTTGATTACCAGATGCAATGGAAGGACCAATACCTGTATCTGCATTAATACATGCTGCAACGTTAGTTGTATGTGGAATAATATTAGGTAGTTTCATATTTTGGTGTTTCGAATTTTGATTTAGCTATTTTTATAGTATAATTTGCTGAACAACCGCAATAATAGTATTAATGAGTCTGTGTGTCTTTTATAATTTCAAAACGTTATATAGCATTTAGTACAATCTGTCAAATAAGTTTTTCGTTTTTTTGTTGTATTTGTTTAGATCTTTATGTAGGTTGCTTATTTTTTTGTTATCACATGTTTTATAAGGCATCTTTGTTTATAGTAATAGGTATATGAATACATATATTCTTTGGTCTACAAGATTTAAGATGTTATTTTTTTATATACTTTTGTGGTTGTATCTTGGCAAG
>M01075:24:000000000-A3VNT:1:1107:22589:12311 1:N:0:36
AAAGTACACAGTTTGGGCTGCATATTTGATTACCGGATGCAATGGAAGGACCAATACCTGTATCTGCATTAATACATGCTGCAACGTTAGTTGTATGTGGAATAATATTAGGTAGTTTCATATTTTGGTGTTTCGAATTTTGATTTAGCTATTTTTATAGTATAATTTGCTGAACAACCGCAATAATAGTATTAATGAGTCTGTGTGTCTTTTATAATTTCAAAACGTTATATAGCATTTAGTACAATCTGTCAAATAAGTTTTTCGTTTTTTTGTTGTATTTGTTTAGATCTTTATGTAGGTTGCTTATTTTTTTGTTATCACATGTTTTATAAGGCATCTTTGTTTATAGTAATAGGTATATGAATACATATATTCTTTGGTCTACAAGATTTAAGATGTTATTTTTTTATATACTTTTGTGGTTGTATTTTAGCAAG
>M01075:24:000000000-A3VNT:1:1107:18184:12377 1:N:0:36
AAAGTACACAGTTTGGGCTGCATATTTGATTACCAGATGCAATGGAAGGACCAATACCTGTATCTGCATTAATACATGCTGCAACGTTAGTTGTATGTGGAATAATATTAGGTAGTTTCATATTTTGGTGTTTCGAATTTTGATTTAGCTATTTTTATAGTATAATTTGCTGAACAACCGCAATAATAGTATTAATGAGTCTGTGTGTCTTTTATAATTTCAAAACGTTATATAGCATTTAGTACAATCTGTCAAATAAGTTTTTCGTTTTTTTGTTGTATTTGTTTAGATCTTTATGTAGGTTGCTTATTTTTTTGTTATCACATGTTTTATAAGGCATCTTTGTTTATAGTAATAGGTATATGAATACATATATTCTTTGGTCTACAAGATTTAAGATGTTATTTTTTTATATACTTTTGTGGTTGTATTTTAGCAAG
>M01075:24:000000000-A3VNT:1:1107:9431:12383 1:N:0:36
AAAGTACACAGTTTGGGCTACATATTTGATTACCAGATGCAATGGAAGGACCAATACCTGTATCTGCATTAATACATGCTGCAACGTTAGTTGTATGTGGAATAATATTAGGTAGTTTCATATTTTGGTGTTTCGAATTTTGATTTAGCTATTTTTATAGTATAATTTGCTGAACAACCGCAATAATAGTATTAATGAGTCTGTGTGTCTTTTATAATTTCAAAACGTTATATAGCATTTAGTACAATCTGTCAAATAAGTTTTTCGTTTTTTTGTTGTATTTGTTTAGATCTTTATGTAGGTTGCTTATTTTTTTGTTATCACATGTTTTATAAGGCATCTTTGTTTATAGTAATAGGTATATGAATACATATATTCTTTGGTCTACAAGATTTAAGATGTTATTTTTTTATATACTTTTGTGGTTGTATTTTAGCAAG
>M01075:24:000000000-A3VNT:1:1107:29157:12706 1:N:0:36
AGAGTACACAGTTTGGGCTGCATATTTGATTACCAGATGCAATGGAAGGACCAATACCTGTATCTGCATTAATACATGCTGCAACGTTAGTTGTATGTGGAATAATATTAGGTAGTTTCATATTTTGGTGTTTCGAATTTTGATTTAGCTATTTTTATAGTATAATTTGCTGAACAACCGCAATAATAGTATTAATGAGTCTGTGTGTCTTTTATAATTTCAAATCGTTATATAGCATTTAGTACAATCTGTCAAATAAGTTTTTCGTTTTTTTGTTGTATTTGTTTAGATCTTTATGTAGGTTGCTTATTTTTTTGTTATCACATGTTTTATAAGGCATCTTTGTTTATAGTAATAGGTATATGAATACATATATTCTTTGGTCTACAAGATTTAAGATGTTATTTTTTTATATACTTTTGTGGTTGTATTTTAGCAAG
>M01075:24:000000000-A3VNT:1:1107:4985:12745 1:N:0:36
AAAGTACACAGTTTGGGCTACATATTTGATTACCAGATGCAATGGAAGGACCAATACCTGTATCTGCATTAATACATGCTGCAACGTTAGTTGTATGTGGAATAATATTAGGTAGTTTCATATTTTGGTGTTTCGAATTTTGATTTAGCTATTTTTATAGTATAATTTGCTGAACAACCGCAATAATAGTATTAATGAGTCTGTGTGTCTTTTATAATTTCAAAACGTTATATAGCATTTAGTACAATCTGTCAAATAAGTTTTTCGTTTTTTTGTTGTATTTGTTTAGATCCTTATGTAGGTTGCTTATTTTTTTGTTATCACATGTTTTATAAGGCATCTTTGTTTATAGTAATAGGTATATGAATACATATATTCTTTGGTCTACAAGATTTAAGATGTTATTTTTTTATATACTTTTGTGGTTGTATCTTGGCAAG
>M01075:24:000000000-A3VNT:1:1107:16149:12998 1:N:0:36
AGAGTACACAGTTTGGGTTACATATTTGATTACCAGATGCAATGGAAGGACCAATACCTGTATCTGCATTAATACATGCTGCAACGTTAGTTGTATGTGGAATAATATTAGGTAGTTTCATATTTTGGTGTTTCGAATTTTGATTTAGCTATTTTTATAGTATAATTTGCTGAACAACCGCAATAATAGTATTAATGAGTCTGTGTGTCTTTTATAATTTCAAAACGTTATATAGCATTTAGTACAATCTGTCAAATAAGTTTTTCGTTTTTTTGTTGTATTTGTTTAGATCTTTATGTAGGTTGCTTATTTTTTTGTTATCACATGTTTTATAAGGCATCTTTGTTTATAGTAATAGGTATATGAATACATATATTCTTTGGTCTACAAGATTTAAGATGTTATTTTTTTATATACTTTTGTGGTTGTATTTTAGCAAG
>M01075:24:000000000-A3VNT:1:1107:11408:13097 1:N:0:36
AAAGTACACAGTTTGGGCTGCATATTTGATTACCAGATGCAGTGGAAGGACCAATACCTGTATCTGCATTAATACATGCTGCAACGTTAGTTGTATGTGGAATAATATTAGGTAGTTTCATATTTTGGTGTTTCGAATTTTGATTTAGCTATTTTTATAGTATAATTTGCTGAACAACCGCAATAATAGTATTAATGAGTCTGTGTGTCTTTTATAATTTCAAAACGTTATATAGCATTTAGTACAATCTGTCAAATAAGTTTTTCGTTTTTTTGTTGTATTTGTTTAGATCTTTATGTAGGTTGCTTATTTTTTTGTTATCACATGTTTTATAAGGCATCTTTGTTTATAGTAATAGGTATATGAATACATATATTCTTTGGTCTACAAGATTTAAGATGTTATTTTTTTATATACTTTTGTGGTTGTATCTTAGCAAG
>M01075:24:000000000-A3VNT:1:1107:26555:13206 1:N:0:36
AGAGTACACAGTTTGGGCTGCACATTTGATTACCAGATGCAATGGAAGGACCAATACCTGTATCTGCATTAATACATGCTGCAACGTTAGTTGTATGTGGAATAATATTAGGTAGTTTCATATTTTGGTGTTTCGAATTTTGATTTAGCTATTTTTATAGTATAATTTGCTGAACAACCGCAATAATAGTATTAATGAGTCTGTGTGTCTTTTATAATTTCAAAACGTTATATAGCATTTAGTACAATCTGTCAAATAAGTTTTTCGTTTTTTTGTTGTATTTGTTTAGATCTTTATGTAGGTTGCTTATTTTTTTGTTATCACATGTTTTATAAGGCATCTTTGTTTATAGTAATAGGTATATGAATACATATATTCTTTGGTCTACAAGATTTAAGATGTTATTTTTTTATATACTTTTGTGGTTGTATTTTAGCAAG
>M01075:24:000000000-A3VNT:1:1107:19405:13459 1:N:0:36
AGAGTACACAGTTTGGGCTACATATTTGATTACCAGATGCAATGGAAGGACCAATACCTGTATCTGCATTAATACATGCTGCAACGTTAGTTGTATGTGGAATAATATTAGGTAGTTTCATATTTTGGTGTTTCGAATTTTGATTTAGCTATTTTTATAGTATAATTTGCTGAACAACCGCAATAATAGTATTAATGAGTCTGTGTGTCTTTTATAATTTCAAAACGTTATATAGCATTTAGTACAATCTGTCAAATAAGTTTTTCGTTTTTTTGTTGTATTTGTTTAGATCTTTATGTAGGTTGCTTATTTTTTTGTTATCACATGTTTTATAAGGCATCTTTGTTTATAGTAATAGGTATATGAATACATATATTCTTTGGTCTACAAGATTTAAGATGTTATTTTTTTATATACTTTTGTGGTTGTATTTTAGCAAG
>M01075:24:000000000-A3VNT:1:1107:20930:13565 1:N:0:36
AGAGTACACAGTTTGGGCTACATATTTGATTACCAGATGCAATGGAAGGACCAATACCTGTATCTGCATTAATACATGCTGCAACGTTAGTTGTATGTGGAATAATATTAGGTAGTTTCATATTTTGGTGTTTCGAATTTTGATTTAGCTATTTTTATAGTATAATTTGCTGAACAACCGCAATAATAGTATTAATGAGTCTGTGTGTCTTTTATAATTTCAAAACGTTATATAGCATTTAGTGCAATCTGTCAAATAAGTTTTTCGTTTTTTTGTTGTATTTGTTTAGATCTTTATGTAGGTTGCTTATTTTTTTGTTATCACATGTTTTATAAGGCATCTTTGTTTATAGTAATAGGTATATGAATACATATATTCTTTGGTCTACAAGATTTAAGATGTTATTTTTTTATATACTTTTGTGGTTGTATTTTAGCAAG
>M01075:24:000000000-A3VNT:1:1107:20945:13577 1:N:0:36
AGAGTACACAGTTTGGGCTACATATTTGATTACCAGATGCAATGGAAGGACCAATACCTGTATCTGCATTAATACATGCTGCAACGTTAGTTGTATGTGGAATAATATTAGGTAGTTTCATATTTTGGTGTTTCGAATTTTGATTTAGCTATTTTTATAGTATAATTTGCTGAACAACCGCAATAATAGTATTAATGAGTCTGTGTGTCTTTTATAATTTCAAAACGTTATATAGCATTTAGTGCAATCTGTCAAATAAGTTTTTCGTTTTTTTGTTGTATTTGTTTAGATCTTTATGTAGGTTGCTTATTTTTTTGTTATCACATGTTTTATAAGGCATCTTTGTTTATAGTAATAGGTATATGAATACATATATTCTTTGGTCTACAAGATTTAAGATGTTATTTTTTTATATACTTTTGTGGTTGTATTTTAGCAAG
>M01075:24:000000000-A3VNT:1:1107:11057:13829 1:N:0:36
AAAGTACACAGTTTGGGCTACACATTTGATTACCAGATGCAATGGAAGGACCAATACCTGTATCTGCATTAATACATGCTGCAACGTTAGTTGTATGTGGAATAATATTAGGTAGTTTCATATTTTGGTGTTTCGAATTTTGATTTAGCTATTTTTATAGTATAATTTGCTGAACAACCGCAATAATAGTATTAATGGGTCTGTGTGTCTTTTATAATTTCAAAACGTTATATAGCATTTAGTACAATCTGTCAAATAAGTTTTTCGTTTTTTTGTTGTATTTGTTTAGATCTTTATGTAGGTTGCTTATTTTTTTGTTATCACATGTTTTATAAGGCATCTTTGTTTATAGTAATAGGTATATGAATACATATATTCTTTGGTCTACAAGATTTAAGATGTTATTTTTTTATATACTTTTGTGGTTGTATTTTAGCAAG
>M01075:24:000000000-A3VNT:1:1107:11044:13841 1:N:0:36
AAAGTACACAGTTTGGGCTACACATTTGATTACCAGATGCAATGGAAGGACCAATACCTGTATCTGCATTAATACATGCTGCAACGTTAGTTGTATGTGGAATAATATTAGGTAGTTTCATATTTTGGTGTTTCGAATTTTGATTTAGCTATTTTTATAGTATAATTTGCTGAACAACCGCAATAATAGTATTAATGGGTCTGTGTGTCTTTTATAATTTCAAAACGTTATATAGCATTTAGTACAATCTGTCAAATAAGTTTTTCGTTTTTTTGTTGTATTTGTTTAGATCTTTATGTAGGTTGCTTATTTTTTTGTTATCACATGTTTTATAAGGCATCTTTGTTTATAGTAATAGGTATATGAATACATATATTCTTTGGTCTACAAGATTTAAGATGTTATTTTTTTATATACTTTTGTGGTTGTATTTTAGCAAG
>M01075:24:000000000-A3VNT:1:1107:26029:13898 1:N:0:36
AAAGTACACAGTTTGGGCTACATATTTGATTACCAGATGCAATGGAAGGACCAATACCTGTATCTGCATTAATACATGCTGCAACGTTAGTTGTATGTGGAATAATATTAGGTAGTTTCATATTTTGGTGTTTCGAATTTTGATTTAGCTATTTTTATAGTATAATTTGCTGAACAACCGCAATAATAGTATTAATGAGTCTGTGTGTCTTTTATAATTTCAAAACGTTATATAGCATTTAGTACAATCTGTCAAATAAGTTTTTCGTTTTTTTGTTGTATTTGTTTAGATCTTTATGTAGGTTGCTTATTTTTTTGTTATCACATGTTTTATAAGGCATCTTTGTTTATAGTAATAGGTATATGAATACATATATTCTTTGGTCTACAAGATTTAAGATGTTATTTTTTTATATACTTTTGTGGTTGTATCTTAGCAAG
>M01075:24:000000000-A3VNT:1:1107:6435:14128 1:N:0:36
AAAGTACACAGTTTGGGCTACATATTTGATTACCAGATGCAATGGAAGGACCAATACCTGTATCTGCATTAATACATGCTGCAACGTTAGTTGTATGTGGAATAATATTAGGTAGTTTCATATTTTGGTGTTTCGAATTTTGATTTAGCTATTTTTATAGTATAATTTGCTGAACAACCGCAATAATAGTATTAATGAGTCTGCGTGTCTTTTATAATTTCAAAACGTTATATAGCATTTAGTACAATCTGTCAAATAAGTTTTTCGTTTTTTTGTTGTATTTGTTTAGATCTTTATGTAGGTTGCTTATTTTTTTGTTATCACATGTTTTATAAGGCATCTTTGTTTATAGTAATAGGTATATGAATACATATATTCTTTGGTCTACAAGATTTAAGATGTTATTTTTTTATATACTTTTGTGGTTGTATTTTAGCAAG
>M01075:24:000000000-A3VNT:1:1107:13491:14139 1:N:0:36
AAAGTACACAGTTTGGGCTACACATTTGATTACCAGATGCAATGGAAGGACCAATACCTGTATCTGCATTAATACATGCTGCAACGTTAGTTGTATGTGGAATAATATTAGGTAGTTTCATATTTTGGTGTTTCGGATTTTGATTTAGCTATTTTTATAGTATAATTTGCTGAACAACCGCAATAATAGTATTAATGAGTCTGTGTGTCTTTTATAATTTCAAAACGTTATATAGCATTTAGTACAATCTGTCAAATAAGTTTTTCGTTTTTTTGTTGTATTTGTTTAGATCTTTATGTAGGTTGCTTATTTTTTTGTTATCACATGTTTTATAAGGCATCTTTGTTTATAGTAATAGGTATATGAATACATATATTCTTTGGTCTACAAGATTTAAGATGTTATTTTTTTATATACTTTTGTGGTTGTATTTTAGCAAG
>M01075:24:000000000-A3VNT:1:1107:23520:14205 1:N:0:36
AAAGTACACAGTTTGGGCTACATATTTGATTACCAGATGCAATGGAAGGACCAATACCTGTATCTGCATTAATACATGCTGCAACGTTAGTTGTATGTGGAATAATATTAGGTAGTTTCATATTTTGGTGTTTCGAATTTTGATTTAGCTATTTTTATAGTATAATTTGCTGAACAACCGCAATAATAGTATTAATGAGTCTGTGTGTCTTTTATAATTTCAAAACGTTATATAGCATTTAGTACAATCTGTCAAATAAGTTTTTCGTTTTTTTGTTGTATTTGTTTAGATCTTTATGTAGGTTGCTTATTTTTTTGTTATCACATGTTTTATAAGGCATCTTTGTTTATAGTAATAGGTATATGAATACATATATTCTTTGGTCTACAAGATTTAAGATGTTATTTTTTTATATACTTTTGTGGTTGTATTTTAGCAAG
>M01075:24:000000000-A3VNT:1:1107:8934:14254 1:N:0:36
AAAGTACACAGTTTGGGCTACATATTTGATTACCAGATGCAATGGAAGGACCAATACCTGTATCTGCATTAATACATGCTGCAACGTTAGTTGTATGTGGAATAATATTAGGTAGTTTCATATTTTGGTGTTTCGAATTTTGATTTAGCTATTTTTATAGTATAATTTGCTGAACAACCGCAATAATAGTATTAATGAGTCTGTGTGTCTTTTATAATTTCAAAACGTTATATAGCATTTAGTACAGTCTGTCAAATAAGTTTTTCGTTTTTTTGTTGTATTTGTTTAGATCTTTATGTAGGTTGCTTATTTTTTTGTTATCACATGTTTTATAAGGCATCTTTGTTTATAGTAATAGGTATATGAATACATATATTCTTTGGTCTACAAGATTTAAGATGTTATTTTTTTATATACTTTTGTGGTTGTATTTTAGCAAG
>M01075:24:000000000-A3VNT:1:1107:16406:14457 1:N:0:36
AGAGTACACAGTTTGGGCTACATATTTGATTACCAGATGCAATGGAAGGACCAATACCTGTATCTGCATTAATACATGCTGCAACGTTAGTTGTATGTGGAATAATATTAGGTAGTTTCATATTTTGGTGTTTCGAATTCTGATTTAGCTATTTTTATAGTATAATTTGCTGAACAACCGCAATAATAGTATTAATGAGTCTGTGTGTCTTTTATAATTTCAAAACGTTATATAGCATTTAGTACAATCTGTCAAATAAGTTTTTCGTTTTTTTGTTGTATTTGTTTAGATCTTTATGTAGGTTGCTTATTTTTTTGTTATCACATGTTTTATAAGGCATCTTTGTTTATAGTAATAGGTATATGAATGCATATATTCTTTGGTCTACAAGATTTAAGATGTTATTTTTTTATATACTTTTGTGGTTGTATTTTAGCAAG
>M01075:24:000000000-A3VNT:1:1107:25231:14914 1:N:0:36
AAAGTACACATTGGGTTGCATATTTGATTACCAGATGCAATGGAAGGACCAATACCTGTATCTGCATTAATACATGCTGCAACGTTAGTTGTATGTGGAATAATATTAGGTAGTTTCATATTTTGGTGTTTCGAATTTTGATTTAGCTATTTTTATAGTATAATTTGCTGAACAACCGCAATAATAGTATTAATGAGTCTGTGTGTCTTTTATAATTTTGCAAAACGTTATATAGCATTTAGTACAATCTGTCAAATAAGTTTTTCGTTTTTTTGTTGTATTTGTTTAGATCTTTATGTAGGTTGCTTATTTTTTTGTTATCACATGTTTTATAAGGCATCTTTGTTTATAGTAATAGGTATATGAATACATATATTCTTTGGTCTACAAGATTTAAGATGTTATTTTTTTATATACTTTTGTGGTTGTATTTTAGCAAG
>M01075:24:000000000-A3VNT:1:1107:24376:15195 1:N:0:36
AAAGTACACAGTTTGGGCTGCATATTTGATTACCAGATGCAATGGAAGGACCAATACCTGTATCTGCATTAATACATGCTGCAACGTTAGTTGTATGTGGAATAATATTAGGTAGTTTCATATTTTGGTGTTTCGAATTTTGATTTAGCTATTTTTATAGTATAATTTGCTGAACAACCGCAATAATAGTATTAATGAGTCTGTGTGTCTTTTATAATTTCAAAACGTTATATAGCATTTAGTACAATCTGTCAAATAAGTTTTTCGTTTTTTTGTTGTATTTGTTTAGATCTTTATGTAGGTTGCTTATTTTTTTGTTATCACATGTTTTATAAGGCATCTTTGTTTATAGTAATAGGTATATGAATACATATATTCTTTGGTCTACAAGATTTAAGATGTTATTTTTTTATATACTTTTGTGGTTGTATTTTAGCAAG
>M01075:24:000000000-A3VNT:1:1107:28926:15334 1:N:0:36
AGAGTACACAGTTTGGGCTACATATTTGATTACCAGATGCAATGGAAGGACCAATACCTGTATCTGCATTAATACATGCTGCAACGTTAGTTGTATGTGGAATAATATTAGGTAGTTTCATATTTTGGTGTTTCGAATTTTGATTTAGCTATTTTTATAGTATAATTTGCTGAACAACCGCAATAATAGTATTAATGAGTCTGTGTGTCTTTTATAATTTCAAAACGTTATATAGCATTTAGTACAATCTGTCAAATAAGTTTTTCGTTTTTTTGTTGTATTTGTTTAGATCTTTATGTAGGTTGCTTATTTTTTTGTTATCACATGTTTTATAAGGCATCTTTGTTTATAGTAATAGGTATATGAATACATATATTCTTTGGTCTACAAGATTTAAGATGTTATTTTTTTATATACTTTTGTGGTTGTATTTTAGCAAG
>M01075:24:000000000-A3VNT:1:1107:16914:15516 1:N:0:36
AGAGTACACAGTTTGGGCTACATATTTGATTACCAGATGCAATGGAAGGACCAATACCTGTATCTGCATTAATACATGCTGCAACGTTAGTTGTATGTGGAATAATATTAGGTAGTTTCATATTTTGGTGTTTCGAATTTTGATTTAGCTATTTTTATAGTATAATTTGCTGAACAACCGCAATAATAGTATTAATGAGTCTGTGTGTCTTTTATAATTTCAAAACGTTATATAGCATTTAGTACAATCTGTCAAATAAGTTTTTCGTTTTTCTGTTGTATTTGTTTAGATCTTTATGTAGGTTGCTTATTTTTTTGTTATCACATGTTTTATAAGGCATCTTTGTTTATAGTAATAGGTATATGAATACATATATTCTTTGGTCTACAAGATTTAAGATGTTATTTTTTTATATACTTTTGTGGTTGTATCTTAGCAAG
>M01075:24:000000000-A3VNT:1:1107:4690:15569 1:N:0:36
AGAGTACACAGTTTGGGCTGCATATTTGATTACCAGATGCAATGGAAGGACCAATACCTGTATCTGCATTAATACATGCTGCAACGTTAGTTGTATGTGGAATAATATTAGGTAGTTTCATATTTTGGTGTTTCGAATTTTGATTTAGCTATTTTTATAGTATAATTTGCTGAACAACCGCAATAATAGTATTAATGAGTCTGTGTGTCTTTTATAATTTCAAAACGTTATATAGCATTTAGTACAATCTGTCAAATAAGTTTTTCGTTTTTTTGTTGTATTTGTTTAGATCTTTATGTAGGTTGCTTATTTTTTTGTTATCACATGTTTTATAAGGCATCTTTGTTTATAGTAATAGGTATATGAATACATATATTCTTTGGTCTACAAGATTTAAGATGTTATTTTTTTATATACTTTTGTGGTTGTATCTTGGCAAG
>M01075:24:000000000-A3VNT:1:1107:15446:15626 1:N:0:36
AAAGTACACAGTTTGGGCTACATATTTGATTACCAGATGCAATGGAAGGACCAATACCTGTATCTGCATTAATACATGCTGCAACGTTAGTTGTATGTGGAATAATATTAGGTAGTTTCATATTTTGGTGTTTCGAATTTTGATTTAGCTATTTTTATAGTATAATTTGCTGAACAACCGCAATAATAGTATTAATGAGTCTGTGTGTCTTTTATAATTTCAAAACGTTATATAGCATTTAGTACAATCTGTCAAATAAGTTTTTCGTTTTTTTGTTGTATTTGTTTAGATCTTTATGTAGGTTGCTTATTTTTTTGTTATCACATGTTTTATAAGGCATCTTTGTTTATAGTAATAGGTATATGAATACATATATTCTTTGGTCTACAAGATTTAAGATGTTATTTTTTTATATACTTTTGTGGTTGTATTTTAGCAAG
>M01075:24:000000000-A3VNT:1:1107:13546:16158 1:N:0:36
AAAGTACACAGTTTGGGCTACATATTTGATTACCAGATGCAATGGAAGGACCAATACCTGTATCTGCATTAATACATGCTGCAACGTTAGTTGTGTGTGGAATAATATTAGGTAGTTTCATATTTTGGTGTTTCGAATTTTGATTTAGCTATTTTTATAGTATAATTTGCTGAACAACCGCAATAATAGTATTAATGAGTCTGTGTGTCTTTTATAATTTCAAAACGTTATATAGCATTTAGTACAATCTGTCAAATAAGTTTTTCGTTTTTTTGTTGTATTTGTTTAGATCTTTATGTAGGTTGCTTATTTTTTTGTTATCACATGTTTTATAAGGCATCTTTGTTTATAGTAATAGGTATATGAATACATATATTCTTTGGTCTACAAGATTTAAGATGTTATTTTTTTATATACTTTTGTGGTTGTATCTTGGCAAG
>M01075:24:000000000-A3VNT:1:1107:4824:16184 1:N:0:36
AAAGTACACAGTTTGGGCTACATATTTGATTACCAGATGCAATGGAAGGACCAATACCTGTATCTGCATTAATACATGCTGCAACGTTAGTTGTATGTGGAATAATATTAGGTAGTTTCATATTTTGGTGTTTCGAATTTTGATTTAGCTATTTTTATAGTATAATTTGCTGAACAACCGCAATAATAGTATTAATGAGTCTGTGTGTCTTTTATAATTTCAAAACGTTATATAGCATTTAGTACAATCTGTCAAATAAGTTTTTCGTTTTTTTGTTGTATTTGTTTAGATCTTTATGTAGGTTGCTTATTTTTTTGTTATCACATGTTTTATAAGGCATCTTTGTTTATAGTAATAGGTATATGAATACATATATTCTTTGGTCTACAAGATTTAAGATGTTATTTTTTTATATACTTTTGTGGTTGTATTTTAGCAAG
>M01075:24:000000000-A3VNT:1:1107:15368:16271 1:N:0:36
AAAGTACACAGTTTGGGCTACATATTTGATTACCAGATGCAATGGAAGGACCAATACCTGTATCTGCATTAATACATGCTGCAACGTTAGTTGTATGTGGAATAATATTAGGTAGTTTCATATTTTGGTGTTTCGAATTTTGATTTAGCTATTTTTATAGTATAATTTGCTGAACAACCGCAATAATAGTATTAATGAGTCTGTGTGTCTTTTATAATTTCAAAACGTTATATAGCATTTAGTACAATCTGTCAAATAAGTTTTTCGTTTTTTTGTTGTATTTGTTTAGATCTTTATGTAGGTTGCTTATTTTTTTGTTATCACATGTTTTATAAGGCATCTTTGTTTATAGTAATAGGTATATGAATACATATATTCTTTGGTCTACAAGATTTAAGATGTTATTTTTTTATATACTTTTGTGGTTGTATTTTAGCAAG
>M01075:24:000000000-A3VNT:1:1107:21655:16340 1:N:0:36
AGAGTACACAGTTTGGGTTGCATATTTGATTACCAGATGCAATGGAAGGACCAATACCTGTATCTGCATTAATACATGCTGCAACGTTAGTTGTATGTGGAATAATATTAGGTAGTTTCATATTTTGGTGTTTCGAATTTTGATTTAGCTATTTTTATAGTATAATTTGCTGAACAACCGCAATAATAGTATTAATGAGTCTGTGTGTCTTTTATAATTTCAAAACGTTATATAGCATTTAGTACAATCTGTCAAATAAGTTTTTCGTTTTTTTGTTGTATTTGTTTAGATCTTTATGTAGGTTGCTTATTTTTTTGTTATCACATGTTTTATAAGGCATCTTTGTTTATAGTAATAGGTATATGAATACATATATTCTTTGGTCTACAAGATTTAAGATGTTATTTTTTTATATACTTTTGTGGTTGTATCTTGGCAAG
>M01075:24:000000000-A3VNT:1:1107:19776:16604 1:N:0:36
AAAGTACACAGTTTGGGCTGCATATTTGATTACCAGATGCAATGGAAGGACCAATACCTGTATCTGCATTAATACATGCTGCAACGTTAGTTGTATGTGGAATAATATTAGGTAGTTTCATATTTTGGTGTTTCGAATTTTGATTTAGCTATTTTTATAGTATAATTTGCTGAACAACCGCAATAATAGTATTAATGAGTCTGTGTGTCTTTTATAATTTCAAAACGTTATATAGCATTTAGTACAATCTGTCAAATAAGTTTTTCGTTTTTTTGTTGTATTTGTTTAGATCTTTATGTAGGTTGCTTATTTTTTTGTTATCACATGTTTTATAAGGCATCTTTGTTTATAGTAATAGGTATATGAATACATATATTCTTTGGTCTACAAGATTTAAGATGTTATTTTTTTATATACTTTTGTGGTTGTATTTTAGCAAG
>M01075:24:000000000-A3VNT:1:1107:5712:17149 1:N:0:36
AGAGTACACAGTTTGGGCTGCATATTTGATTACCAGATGCAATGGAAGGACCAATACCTGTATCTGCATTAATACATGCTGCAACGTTAGTTGTATGTGGAATAATATTAGGTAGTTTCATATTTTGGTGTTTCGAATTTTGATTTAGCTATTTTTATAGTATAATTTGCTGAACAACCGCAATAATAGTATTAATGAGTCTGTGTGTCTTTTATAATTTCAAAACGTTATATAGCATTTAGTACAATCTGTCAAATAAGTTTTTCGTTTTTTTGTTGTATTTGTTTAGATCTTTATGTAGGTTGCTTATTTTTTTGTTATCACATGTTTTATAAGGCATCTTTGTTTATAGTAATAGGTATATGAATACATATATTCTTTGGTCTACAAGATTTAAGATGTTATTTTTTTATATACTTTTGTGGTTGTATTTTAGCAAG
>M01075:24:000000000-A3VNT:1:1107:24617:17299 1:N:0:36
AAAGTACACAGTTTGGGCTACATATTTGATTACCAGATGCAATGGAAGGACCAATACCTGTATCTGCATTAATACATGCTGCAACGTTAGTTGTATGTGGAATAATATTAGGTAGTTTCATATTTTGGTGTTTCGAATTTTGATTTAGCTATTTTTATAGTATAATTTGCTGAACAACCGCAATAATAGTATTAATGAGTCTGTGTGTCTTTTATAATTTCAAAACGTTATATAGCATTTAGTACAATCTGTCAAATAAGTTTTTCGTTTTTTTGTTGTACTTGTTTAGATCTTTATGTAGGTTGCTTATTTTTTTGTTATCACATGTTTTATAAGGCATCTTTGTTTATAGTAATAGGTATATGAATACATATATTCTTTGGTCTACAAGATTTAAGATGTTATTTTTTTATATACTTTTGTGGTTGTATCTTAGCAAG
>M01075:24:000000000-A3VNT:1:1107:27069:17364 1:N:0:36
AAAGTACACAGTTTGGGCTCCATATTTGATTACCAGATGCAATGGAAGGACCAATACCTGTATCTGCATTAATACATGCTGCAACGTTAGTTGTATGTGGAATAATATTAGGTAGTTTCATATTTTGGTGTTTCGAATTTTGATTTAGCTATTTTTATAGTATAATTTGCTGAACAACCGCAATAATAGTATTAATGAGTCTGTGTGTCTTTTATAATTTCAAAACGTTATATAGCATTTAGTACAATCTGTCAAATAAGTTTTTCGTTTTTTTGTTGTATTTGTTTAGATCTTTATGTAGGTTGCTTATTTTTTTGTTATCACATGTTTTATAAGGCATCTTTGTTTATAGTAATAGGTATATGAATACATATATTTTTTGGTCTACAAGATTTAAGATGTTATCTTTTTATATACTTTTGTGGTTGTATTTTAGCAAG
>M01075:24:000000000-A3VNT:1:1107:27035:17647 1:N:0:36
AGAGTACACAGTTTGGGCTCCATATTTGATTACCAGATGCAATGGAAGGACCAATACCTGTATCTGCATTAATACATGCTGCAACGTTAGTTGTATGTGGAATAATATTAGGTAGTTTCATATTTAGGTGTTTTGAATTTTGATTTAGCTATTTTTATAGTATAATTTGCTGAACAACCGCAATAATAGTATTAATGAGTCTGTGTGTCTTTTATAATTTCAAATCGTTATATAGCATTTAGTACAATCTGTCAAATAAGTTTTTCGTTTTTTTGTTGTATTTGTTTAGATCTTTATGTAGGTTGCTTATTTTTTTGTTATCACATGTTTTATAAGGCATCTTTGTTTATAGTAATAGGTATATGAATACATATATTTTTTGGTCTACAAGATTTAAGATGTTATTTTTTTATATACTTTTGTGGTTGTATCTTGGCAAG
>M01075:24:000000000-A3VNT:1:1107:9615:18357 1:N:0:36
AAAGTACACAGTTTGGGCTACATATTTGATTACCAGATGCAATGGAAGGACCAATACCTGTATCTGCATTAATACATGCTGCAACGTTAGTTGTATGTGGAATAATATTAGGTAGTTTCATATTTTGGTGTTTCGAATTTTGATTTAGCTATTTTTATAGTATAATTTGCTGAACAACCGCAATAATAGTATTAATGAGTCTGTGCGTCTTTTATAATTTCAAAACGTTATATAGCATTTAGTACAATCTGTCAAATAAGTTTTTCGTTTTTTTGTTGTATTTGTTTAGATCTTTATGTAGGTTGCTTATTTTTTTGTTATCACATGTTTTATAAGGCATCTTTGTTTATAGTAATAGGTATATGAATACATATATTCTTTGGTCTACAAGATTTAAGATGTTATTTTTTTATATACTTTTGTGGTTGTATTTTAGCAAG
>M01075:24:000000000-A3VNT:1:1107:15478:18501 1:N:0:36
AAAGTACACAGTTTGGGCTACACATTTGATTACCAGATGCAATGGGAGGACCAATACCTGTATCTGCATTAATACATGCTGCAACGTTAGTTGTATGTGGAATAATATTAGGTAGTTTCATATTTTGGTGTTCCGAATTTTGATTTAGCTATTTTTATAGTATAATTTGCTGAACAACCGCAATAATAGTATTAATGAGCCTGTGTGTCTTTTATAATTTCAAAACGTTATATAGCATTTAGTACAATCTGTCAAATAAGTTCTTCGTTTTTTTGTTGTATTTGTTTAGATCTTTATGTAGGTTGCTTATTTTTTTGTTATCACATGTTTTATAAGGCATCTTTGTTTATAGTAATAGGTATATGAATACATATATTCTTTGGTCTACAAGATTTAAGATGTTATTTTTTTATATACTTTTGTGGTTGTATTTTAGCAAG
>M01075:24:000000000-A3VNT:1:1107:19609:18733 1:N:0:36
AAAGTACACAGTTTGGGCTACATATTTGATTACCAGATGCAATGGAAGGACCAATACCTGTATCTGCATTAATACATGCTGCAACGTTAGTTGTATGTGGAATAATATTAGGTAGTTTCATATTTTGGTGTTTTGAATTTTGATTTAGCTATTTTTATAGTATAATTTGTTGAACAACCGCAATAATAGTATTAATGAGTCTGTGTGTCTTTTATAATTTCAAAACGTTATATAGCATTTAGTACAATCTGTCAAATAAGTTTTTCGTTTTTTTGTTGTATTTGTTTAGATCTTTATGTAGGTTGCTTATTTTTTTGTTATCACATGTTTTATAAGGCATCTTTGTTTATAGTAATAGGTATATGAATACATATATTCTTTGGTCTACAAGATTTAAGATGTTATTTTTTTATATACTTTTGTGGTTGTATCTTAGCAAG
>M01075:24:000000000-A3VNT:1:1107:14110:19621 1:N:0:36
AGAGTACACAGTTTGGGCTGCATATTTGATTACCAGATGCAATGGAAGGACCAATACCTGTATCTGCATTAATACATGCTGCAACGTTAGTTGTATGTGGAATAATATTAGGTAGTTTCATATTTTGGTGTTTCGAATTTTGATTTAGCTATTTTTATAGTATAATTTGCTGAACAACCGCAATAATAGTATTAATGAGTCTGTGTGTCTTTTATAATTTCAAAACGTTATATAGCATTTAGTACAATCTGTCAAATAAGTTTTTCGTTTTTTTGTTGTATTTGTTTAGATCTTTATGTAGGTTGCTTATTTTTTTGTTATCACATGTTTTATAAGGCATCTTTGTTTATAGTAATAGGTATATGAATACATATATTCTTTGGTCTACAAGATTTAAGATGTTATTTTTTTATATACTTTTGTGGTTGTATTTTAGCAAG
>M01075:24:000000000-A3VNT:1:1107:27338:19880 1:N:0:36
AAAGTACACAGTTTGGGCTGCATATTTGATTACCAGATGCAATGGAAGGACCAATACCTGTATCTGCATTAATACATGCTGCAACGTTAGTTGTATGTGGAATAATATTAGGTAGTTTCATATTTTGGTGTTTCGAATTTTGATTTAGCTATTTTTATAGTATAATTTGCTGAACAACCGCAATAATAGTATTAATGAGTCTGTGTGTCTTTTATAATTTCAAAACGTTATATAGCATTTAGTACAATCTGTCAAATAAGTTTTTCGTTTTTTTGTTGTATTTGTTTAGATCTTTATGTAGGTTGCTTATTTTTTTGTTATCACATGTTTTATAAGGCATCTTTGTTTATAGTAATAGGTATATGAATACATATATTCTTTGGTCTACAAGATTTAAGATGTTATTTTTTTATATACTTTTGTGGTTGTATTTTAGCAAG
>M01075:24:000000000-A3VNT:1:1107:14469:19883 1:N:0:36
AGAGTACACAGTTTGGATTGCATATTTGATTACCAGATGCAATGGAAGGACCAATACCTGTATCTGCATTAATACATGCTGCAACGTTAGTTGTATGTGGAATAATATTAGGTAGTTTCATATTTTGGTGTTTCGAATTTTGATTTAGCTATTTTTATAGTATAATTTGCTGAACAACCGCAATAATAGTATTAATGAGTCTGTGTGTCTTTTATAATTTGCAAAACGTTATATAGCATTTAGTACAATCTGTCAAATAAGTTTTTCGTTTTTTTGTTGTATTTGTTTAGATCTTTATGTAGGTTGCTTATTTTTTTGTTATCACATGTTTTATAAGGCATCTTTGTTTATAGTAATAGGTATATGAATACATATATTCTTTGTCTACAAGATTTAAGATGTTATTTTTTTATAAACTTTTGTGGTTGTATTTTAGCAAG
>M01075:24:000000000-A3VNT:1:1107:14487:19889 1:N:0:36
AGAGTACACAGTTTGGATTGCATATTTGATTACCAGATGCAATGGAAGGACCAATACCTGTATCTGCATTAATACATGCTGCAACGTTAGTTGTATGTGGAATAATATTAGGTAGTTTCATATTTTGGTGTTTCGAATTTTGATTTAGCTATTTTTATAGTATAATTTGCTGAACAACCGCAATAATAGTATTAATGAGTCTGTGTGTCTTTTATAATTTGCAAAACGTTATATAGCATTTAGTACAATCTGTCAAATAAGTTTTTCGTTTTTTTGTTGTATTTGTTTAGATCTTTATGTAGGTTGCTTATTTTTTTGTTATCACATGTTTTATAAGGCATCTTTGTTTATAGTAATAGGTATATGAATACATATATTCTTTGTCTACAAGATTTAAGATGTTATTTTTTTATATACTTTTGTGGTTGTATTTTAGCAAG
>M01075:24:000000000-A3VNT:1:1107:25655:20011 1:N:0:36
AGAGTACACAGTTTGGGCTGCATATTTGATTACCAGATGCAATGGAAGGACCAATACCTGTATCTGCATTAATACATGCTGCAACGTTAGTTGTATGTGGAATAATATTAGGTAGTTTCATATTTTGGTGTTTCGAATTTTGATTTAGCTATTTTTATAGTATAATTTGCTGAACAACCGCAATAATAGTATTAATGAGTCTGTGTGTCTTTTATAATTTCAAAACGTTATATAGCATTTAGTACAATCTGTCAAATAAGTTTTTCGTTTTTTTGTTGTATTTGTTTAGATCTTTATGTAGGTTGCTTATTTTTTTGTTATCACATGTTTTATAAGGCATCTTTGTTTATAGTAATAGGTATATGAATACATATATTCTTTGGTCTACAAGATTTAAGATGTTATTTTTTTATATACTTTTGTGGTTGTATTTTAGCAAG
>M01075:24:000000000-A3VNT:1:1107:20371:20197 1:N:0:36
AAAGTACACAGTTTGGGTTACATATTTGATTACCAGATGCAATGGAAGGACCAATACCTGTATCTGCATTAATACATGCTGCAACGTTAGTTGTATGTGGAATAATATTAGGTAGTTTCATATTTTGGTGTTTCGAATTTTGATTTAGCTATTTTTATAGTATAATTTGCTGAACAACCGCAATAATAGTATTAATGAGTCTGTGTGTCTTTTATAATTTCAAAACGTTATATAGCATTTAGTACAATCTGTCAAATAAGTTTTTCGTCTTTTTGTTGTATTTGTTTAGATCTTTATGTAGGTTGCTTATTTTTTTGTTATCACATGTTTTATAAGGCATCTTTGTTTATAGTAATAGGTATATGAATACATATATTCTTTGGTCTACAAGATTTAAGATGTTATTTTTTTATATACTTTTGCGGTTGTATTTTAGCAAG
>M01075:24:000000000-A3VNT:1:1107:15327:20292 1:N:0:36
AGAGTACACAGTTTGGGCTACATATTTGATTACCAGATGCAATGGAAGGACCAATACCTGTATCTGCATTAATACATGCTGCAACGTTAGTTGTATGTGGAATAATATTAGGTAGTTTCATATTTTGGTGTTTCGAATTTTGATTTAGCTATTTTTATAGTATAATTTGCTGAACAACCGCAATAATAGTATTAATGAGTCTGTGTGTCTTTTATAATTTCAAAACGTTATATAGCATTTAGTACAATCTGTCAAATAAGTTTTTCGTTTTTTTGTTGTATTTGTTTAGATCTTTATGTAGGTTGCTTATTTTTTTGTTATCACATGTTTTATAAGGCATCTTTGTTTATAGTAATAGGTATATGAATACATATATTCTTTGGTCTACAAGATTTAAGATGTTATTTTTTTATATACTTTTGTGGTTGTATTTTAGCAAG
>M01075:24:000000000-A3VNT:1:1107:4909:20708 1:N:0:36
AGAGTACACAGTTTGGGCTACATATTTGATTACCAGATGCAATGGAAGGACCAATACCTGTATCTGCATTAATACATGCTGCAACGTTAGTTGTATGTGGAATAATATTAGGTAGTTTCATATTTTGGTGTTTCGAATTTTGATTTAGCTATTTTTATAGTATAATTTGCTGAACAACCGCAATAATAGTATTAATGAGTCTGTGTGTCTTTTATAATTTCAAAACGTTATATAGCATTTAGTACAATCTGTCAAATAAGTTTTTCGTTTTTTTGTTGTATTCGTTTAGATCTTTATGTAGGTTGCTTATTTTTTTGTTATCACATGTTTTATAAGGCATCTTTGTTTATAGTAATAGGTATATGAATACATATATTCTTTGGTCTACAAGATTTAAGATGTTATTTTTTTATATACTTTTGTGGTTGTATTTTAGCAAG
>M01075:24:000000000-A3VNT:1:1107:24828:21055 1:N:0:36
AGAGTACACAGTTTGGGTTGCACATTTGATCACCAGATGCAATGGAAGGACCAATACCTGTATCTGCATTAATACATGCTGCAACGTTAGTTGTATGTGGAATAATATTAGGTAGTTTCATATTTTGGTGTTTCGAATTTTGATTTAGCTATTTTTATAGTATAATTTGCTGAACAACCGCAATAATAGTATTAATGAGTCTGTGTGTCTTTTATAATTTCAAAACGTTATATAGCATTTAGTACAATCTGTCAAATAAGTTTTTCGTTTTTTTGTTGTATTTGTTTAGATCTTTATGTAGGTTGCTTATTTTTTTGTTATCACATGTTTTATAAGGCATCTTTGTTTATAGTAATAGGTATATGAATACATATATTCTTTGGTCTACAAGATTTAAGATGTTATTTTTTTATATACTTTTGTGGTTGTATTTTAGCAAG
>M01075:24:000000000-A3VNT:1:1107:23239:21664 1:N:0:36
AGAGTACACAGTTTGGGCTGCATATTTGATTACCAGATGCAATGGAAGGACCAATACCTGTATCTGCATTAATACATGCTGCAACGTTAGTTGTATGTGGAATAATATTAGGTAGTTTCATATTTTGGTGTTTCGAATTTTGATTTAGCTATTTTTATAGTATAATTTGCTGAACAACCGCAATAATAGTATTAATGAGTCTGTGTGTCTTTTATAATTTCAAAACGTTATATAGCATTTAGTACAATCTGTCAAATAAGTTTTTCGTTTTTTTGTTGTATTTGTTTAGATCTTTATGTAGGTTGCTTATTTTTTTGTTATCACATGTTTTATAAGGCATCTTTGTTTATAGTAATAGGTATATGAATACATATATTCTTTGGTCTACAAGATTTAAGATGTTATTTTTTTATATACTTTTGTGGTTGTATCTTAGCAAG
>M01075:24:000000000-A3VNT:1:1107:22683:22409 1:N:0:36
AAAGTACACAGTTTGGGCTGCATATTTGATTACCAGATGCAATGGAAGGACCAATACCTGTATCTGCATTAATACATGCTGCAACGTTAGTTGTATGTGGAATAATATTAGGTAGTTTCATATTTTGGTGTTTCGAATTTTGATTTAGCTATTTTTATAGTATAATTTGCTGAACAACCGCAATAATAGTATTAATGAGTCTGTGTGTCTTTTATAATTTCAAAACGTTATATAGCATTTAGTACAATCTGTCAAATAAGTTTTTCGTTTTTTTGTTGTATTTGTTTAGATCTTTATGTAGGTTGCTTATTTTTTTGTTATCACATGTTTTATAAGGCATCTTTGTTTATAGTAATAGGTATATGAATACATATATTCTTTGGTCTACAAGATTTAAGATGCTATTTTTTTATATACTTTTGTGGTTGTATCTTAGCAAG
>M01075:24:000000000-A3VNT:1:1107:24961:22743 1:N:0:36
AAAAGTACACAGTTTGGGCTACATATTTGATTACCAGGTGCAATGGAAGGACCAATACCTGTATCTGCATTAATACATGCTGCAACGTTAGTTGTATGTGGAATAATATTAGGTAGTTTCATATTTTGGTGTTTCGAATTTTGATTTAGCTATTTTTATAGTATAATTTGCTGAACAACCGCAATAATAGTATTAATGAGTCTGTGTGTCTTTTATAATTCAAAACGTTATATAGCATTTAGTACAATCTGTCAAATAAGTTTTTCGTTTTTTTGTTGTATTTGTTTAGATCTTTATGTAGGTTGCTTATTTTTTTGTTATCACATGTTTTATAAGGCATCTTTGTTTATAGTAATAGGTATATGAATACATATATTCTTTGGTCTACAAGATTTAAGATGTTATTTTTTTATATACTTTTGTGGTTGTATTTTAGCAAG
>M01075:24:000000000-A3VNT:1:1107:10283:23230 1:N:0:36
AGAGTACACAGTTTGGGCTACATATTTGATTACCAGATGCAATGGAAGGACCAATACCTGTATCTGCATTAATACATGCTGCAACGTTAGTTGTATGTGGAATAATATTAGGTAGTTTCATATTTTGGTGTTTCGAATTTTGATTTAGCTATTTTTATAGTATAATTTGCTGAACAACCGCAATAATAGTATTAATGAGTCTGTGTGTCTTTTATAATTTCAAAACGTTATATAGCATTTAGTACAATCTGTCAAATAAGTTTTTCGTTTTTTTGTTGTATTTGTTTAGATCTTTATGTAGGTTGCTTATTTTTTTGTTATCACATGTTTTATAAGGCATCTTTGTTTATAGTAATAGGTATATGAATACATATATTCTTTGGTCTACAAGATTTAAGATGTTATTTTTTTATATACTTTTGTGGTTGTATTTTAGCAAG
>M01075:24:000000000-A3VNT:1:1107:6998:23423 1:N:0:36
AGAGTACACAGTTTGGGCTACATATTTGATTACCAGATGCAATGGAAGGACCAATACCTGTATCTGCATTAATACATGCTGCAACGTTAGTTGTATGTGGAATAATATTAGGTAGTTTCATATTTTGGTGTTTCGAATTTTGATTTAGCTATTTTTATAGTATAATTTGCTGAACAACCGCAATAATAGTATTAATGAGTCTGTGTGTCTTTTATAATTTCAAAACGTTATATAGCATTTAGTACAATCTGTCAAATAAGTTTTTCGTTTTTTTGTTGTATTTGTTTAGATCTTTATGTAGGTTGCTTATTTTTTTGTTATCACATGTTTTATAAGGCATCTTTGTTTATAGTAATAGGTATATGAATACATATATTCTTTGGTCTACAAGATTTAAGATGTTATTTTTTTATATACTTTTGTGGTTGTATTTTAGCAAG
>M01075:24:000000000-A3VNT:1:1107:23801:23535 1:N:0:36
AGAGTACACAGTTTGGGCTACATATTTGATTACCAGATGCAATGGAAGGACCAATACCTGTATCTGCATTAATACATGCTGCAACGTTAGTTGTATGTGGAATAATATTAGGTAGTTTCATATTTTGGTGTTTCGAATTTTGATTTAGCTATTTTTATAGTATAATTTGCTGAACAACCGCAATAATAGTATTAATGAGTCTGTGTGTCTTTTATAATTTCAAAACGTTATATAGCATTTAGTACAATCTGTCAAATAAGTTTTTCGTTTTTTTGTTGTATTTGTTTAGATCTTTATGTAGGTTGCTTATTTTTTTGTTATCACATGTTTTATAAGGCATCTTTGTTTATAGTAATAGGTATATGAATACATATATTCTTTGGTCTACAAGATTTAAGATGTTATTTTTTTATATACTTTTGTGGTTGTATTTTAGCAAG
>M01075:24:000000000-A3VNT:1:1107:12866:23585 1:N:0:36
AAAGTACACAGTCTGGGCTGCATATTTGATTACCAGATGCAATGGAAGGACCAATACCTGTATCTGCATTAATACATGCTGCAACGTTAGTTGTATGTGGAATAATATTAGGTAGTTTCATATTTTGGTGTTTCGAATTTTGATTTAGCTATTTTTATAGTATAATTTGCTGAACAACCGCAATAATAGTATTAATGAGTCTGTGTGTCTTTTATAATTTCAAAACGTTATATAGCATTTAGTACAATCTGTCAAATAAGTTTTTCGTTTTTTTGTTGTATTTGTTTAGATCTTTATGTAGGTTGCTTATTTTTTTGTTATCACATGTTTTATAAGGCATCTTTGTTTATAGTAATAGGTATATGAATACATATATTCTTTGGTCTACAAGATTTAAGATGTTATTTTTTTATATACTTTTGTGGTTGTATTTTAGCAAG
>M01075:24:000000000-A3VNT:1:1107:7960:23851 1:N:0:36
AAAGTACACAGTTTGGGCTGCATATTTGATTACCAGATGCAATGGAAGGACCAATACCTGTATCTGCATTAATACATGCTGCAACGTTAGTTGTATGTGGAATAATATTAGGTAGTTTCATATTTTGGTGTTTCGAATTTTGATTTAGCTATTTTTATAGTATAATTTGCTGAACAACCGCAATAATAGTATTAATGAGTCTGTGTGTCTTTTATAATTTCAAAACGTTATATAGCATTTAGTACAATCTGTCAAATAAGTTTTTCGTTTTTTTGTTGTATTTGTTTAGATCTTTATGTAGGTTGCTTATTTTTTTGTTATCACATGTTTTATAAGGCATCTTTGTTTATAGTAATAGGTATATGAATACATATATTCTTTGGTCTACAAGATTTAAGATGTTATTTTTTTATATACTTTTGTGGTTGTATTTTAGCAAG
>M01075:24:000000000-A3VNT:1:1107:7951:23867 1:N:0:36
AAAGTACACAGTTTGGGCTGCATATTTGATTACCAGATGCAATGGAAGGACCAATACCTGTATCTGCATTAATACATGCTGCAACGTTAGTTGTATGTGGAATAATATTAGGTAGTTTCATATTTTGGTGTTTCGAATTTTGATTTAGCTATTTTTATAGTATAATTTGCTGAACAACCGCAATAATAGTATTAATGAGTCTGTGTGTCTTTTATAATTTCAAAACGTTATATAGCATTTAGTACAATCTGTCAAATAAGTTTTTCGTTTTTTTGTTGTATTTGTTTAGATCTTTATGTAGGTTGCTTATTTTTTTGTTATCACATGTTTTATAAGGCATCTTTGTTTATAGTAATAGGTATATGAATACATATATTCTTTGGTCTACAAGATTTAAGATGTTATTTTTTTATATACTTTTGTGGTTGTATTTTAGCAAG
>M01075:24:000000000-A3VNT:1:1107:15771:24000 1:N:0:36
AGAGTACACAGTTTGGGCTGCATATTTGATTACCAGATGCAATGGAAGGACCAATACCTGTATCTGCATTAATACATGCTGCAACGTTAGTTGTATGTGGAATAATATTAGGTAGTTTCATATTTTGGTGTTTCGAATTTTGATTTAGCTATTTTTATAGTATAATTTGCTGAACAACCGCAATAATAGTATTAATGAGTCTGTGTGTCTTTTATAATTTCAAAACGTTATATAGCATTTAGTACAATCTGTCAAATAAGTTTTTCGTTTTTTTGTTGTATTTGTTTAGATCTTTATGTAGGTTGCTTATTTTTTTGTTATCACATGTTTTATAAGGCATCTTTGTTTATAGTAATAGGTATATGAATACATATATTCTTTGGTCTACAAGATTTAAGATGTTATTTTTTTATATACTTTTGTGGTTGTATTTTAGCAAG
>M01075:24:000000000-A3VNT:1:1107:22042:24075 1:N:0:36
AGAGTACACAGTTTGGGCTACATATTTGATTACCAGATGCAATGGAAGGACCAATACCTGTATCTGCATTAATACATGCTGCAACGTTAGTTGTATGTGGAATAATATTAGGTAGTTTCATATTTTGGTGTTTCGAATTTTGATTTAGCTATTTTTATAGTATAATTTGCTGAACAACCGCAATAATAGTATTAATGAGTCTGTGTGTCTTTTATAATTTCAAAACGTTATATAGCATTTAGTACAATCTGTCAAATAAGTTTTTCGTTTTTTTGTTGTATTTGTTTAGATCTTTATGTAGGTTGCTTATTTTTTTGTTATCACATGTTTTATAAGGCATCTTTGTTTATAGTAATAGGTATATGAATACATATATTCTTTGGTCTACAAGATTTAAGATGTTATTTTTTTATATACTTTTGTGGTTGTATTTTGGCAAG
>M01075:24:000000000-A3VNT:1:1107:12326:24627 1:N:0:36
AAAGTACACAGTTTGGGCTGCACATTTGATTACCAGATGCAATGGAAGGACCAATACCTGTATCTGCATTAATACATGCTGCAACGTTAGTTGTATGTGGAATAATATTAGGTAGTTTCATATTTTGGTGTTTCGAATTTTGATTTAGCTATTTTTATAGTATAATTTGCTGAACAACCGCAATAATAGTATTAATGAGTCTGTGTGTCTTTTATAATTTCAAAACGTTATATAGCATTTAGTACAATCTGTCAAATAAGTTTTTCGTTTTTTTGTTGTATTTGTTTAGATCTTTATGTAGGTTGCTTATTTTTTTGTTATCACATGTTTTATAAGGCATCTTTGTTTATAGTAATAGGTATATGAATACATATATTCTTTGGTCTACAAGATTTAAGATGTTATTTTTTTATATACTTTTGTGGTTGTATTTTAGCAGG
>M01075:24:000000000-A3VNT:1:1107:10097:24809 1:N:0:36
AAAGTACACAGTTTGGGCTGCATATTTGATTACCAGATGCAATGGAAGGACCAATACCTGTATCTGCATTAATACATGCTGCAACGTTAGTTGTATGTGGAATAATATTAGGTAGTTTCATATTTTGGTGTTTCGAATTTTGATTTAGCTATTTTTATAGTATAATTTGCTGAACAACCGCAATAATAGTATTAATGAGTCTGTGTGTCTTTTATAATTTCAAAACGTTATATAGCATTTAGTACAATCTGTCAAATAAGTTTTTCGTTTTTTTGTTGTATTTGTTTAGATCTTTATGTAGGTTGCTTATTTTTTTATTATCACATGTTTTATAAGGCATCTTTGTTTATAGTAATAGGTATATGAATACATATATTCTTTGGTCTACAAGATTTAAGATGTTATTTTTTTATATACTTTTGTGGTTGTATTTTAGCAAG
>M01075:24:000000000-A3VNT:1:1107:10078:24815 1:N:0:36
AAAGTACACAGTTTGGGCTGCATATTTGATTACCAGATGCAATGGAAGGACCAATACCTGTATCTGCATTAATACATGCTGCAACGTTAGTTGTATGTGGAATAATATTAGGTAGTTTCATATTTTGGTGTTTCGAATTTTGATTTAGCTATTTTTATAGTATAATTTGCTGAACAACCGCAATAATAGTATTAATGAGTCTGTGTGTCTTTTATAATTTCAAAACGTTATATAGCATTTAGTACAATCTGTCAAATAAGTTTTTCGTTTTTTTGTTGTATTTGTTTAGATCTTTATGTAGGTTGCTTATTTTTTTATTATCACATGTTTTATAAGGCATCTTTGTTTATAGTAATAGGTATATGAATACATATATTCTTTGGTCTACAAGATTTAAGATGTTATTTTTTTATATACTTTTGTGGTTGTATTTTAGCAAG
>M01075:24:000000000-A3VNT:1:1107:19449:24920 1:N:0:36
GGAGTACACAGTTTGGGCTACATATTTGATTACCAGATGCAATGGAAGGACCAATACCTGTATCTGCATTAATACATGCTGCAACGTTAGTTGTATGTGGAATAATATTAGGTAGTTTCATATTTTGGTGTTTCGAATTTTGATTTAGCTATTTTTATAGTATAATTTGCTGAACAACCGCAATAATAGTATTAATGAGTCTGTGTGTCTTTTATAATTTCAAAACGTTATATAGCATTTAGTACAATCTGTCAAATAAGTTTTTCGTTTTTTTGTTGTATTTGTTTAGATCTTTATGTAGGTTGCTTATTTTTTTGTTATCACATGTTTTATAAGGCATCTTTGTTTATAGTAATAGGTATATGAATACATATATTCTTTGGTCTACAAGATTTAAGATGTTATTTTTTTATATACTTTTGTGGTTGTATTTTAGCAAG
>M01075:24:000000000-A3VNT:1:1107:14168:25270 1:N:0:36
AAAGTACACAGTTTGGGCTGCATATTTGATTACCAGATGCAATGGAAGGACCAATACCTGTATCTGCATTAATACATGCTGCAACGTTAGTTGTATGTGGAATAATATTAGGTAGTTTCATATTTTGGTGTTTCGAATTTTGATTTAGCTATTTTTATAGTATAATTTGCTGAACAACCGCAATAATAGTATTAATGAGTCTGTGTGTCTTTTATAATTTCAAAACGTTATATAGCATTTAGTACAATCTGTCAAATAAGTTTTTCGTTTTTTTGTTGTATTTGTTTAGATCTTTATGTAGGTTGCTTATTTTTTTGTTATCACATGTTTTACAAGGCATCTTTGTTTATAGTAATAGGTATATGAATACATATATTCTTTGGTCTACAAGATTTAAGATGTTATTTTTTTATATACTTTTGTGGTTGTATTTTAGCAAG
>M01075:24:000000000-A3VNT:1:1107:14170:25289 1:N:0:36
AAAGTACACAGTTTGGGCTGCATATTTGATTACCAGATGCAATGGAAGGACCAATACCTGTATCTGCATTAATACATGCTGCAACGTTAGTTGTATGTGGAATAATATTAGGTAGTTTCATATTTTGGTGTTTCGAATTTTGATTTAGCTATTTTTATAGTATAATTTGCTGAACAACCGCAATAATAGTATTAATGAGTCTGTGTGTCTTTTATAATTTCAAAACGTTATATAGCATTTAGTACAATCTGTCAAATAAGTTTTTCGTTTTTTTGTTGTATTTGTTTAGATCTTTATGTAGGTTGCTTATTTTTTTGTTATCACATGTTTTACAAGGCATCTTTGTTTATAGTAATAGGTATATGAATACATATATTCTTTGGTCTACAAGATTTAAGATGTTATTTTTTTATATACTTTTGTGGTTGTATTTTAGCAAG
>M01075:24:000000000-A3VNT:1:1107:21696:25472 1:N:0:36
AGAGTACACAGTTTGGGCTACATATTTGATTACCAGATGCAATGGAAGGACCAATACCTGTATCTGCATTAATACATGCTGCAACGTTAGTTGTATGTGGAATAATATTAGGTAGTTTCATATTTTGGTGTTTCGAATTTTGATTTAGCTATTTTTATAGTATAATTTGCTGAACAACCGCAATAATAGTATTAATGAGTCTGTGTGTCTTTTATAATTTCAAAACGTTATATAGCATTTAGTACAATCTGTCAAATAAGTTTTTCGTTTTTTTGTTGTATTTGTTTAGATCTTTATGTAGGTTGCTTATTTTTTTGTTATCACATGTTTTATAAGGCATCTTTGTTTATAGTAATAGGTATATGAATACATATATTCTTTGGTCTACAAGATTTAAGATGTTATTTTTTTATATACTTTTGTGGTTGTATTTTAGCAAG
>M01075:24:000000000-A3VNT:1:1107:20091:27880 1:N:0:36
AAGGTACACAGTTTGGGCTACATATTTGATTACCAGATGCAATGGAAGGACCAATACCTGTATCTGCATTAATACATGCTGCAACGTTAGTTGTATGTGGAATAATATTAGGTAGTTTCATATTTTGGTGTTTCGAATTTTGATTTAGCTATTTTTATAGTATAATTTGCTGAACAACCGCAATAATAGTATTAATGAGTCTGTGTGTCTTTTATAATTTCAAAACGTTATATAGCATTTAGTACAATCTGTCAAATAAGTTTTTCGTTTTTTTGTTGTATTTGTTTAGATCTTTATGTAGGTTGCTTATTTTTTTGTTATCACATGTTTTATAAGGCATCTTTGTTTATAGTAATAGGTATATGAATACATATATTCTTTGGTCTACAAGATTTAAGATGTTATTTTTTTATATACTTTTGTGGTTGTATTTTAGCAAG
>M01075:24:000000000-A3VNT:1:1107:19164:28060 1:N:0:36
AAAGTACACAGTTTGGGCTACATATTTGATTACCAGATGCAATGGAAGGACCAATACCTGTATCTGCATTAATACATGCTGCAACGTTAGTTGTATGTGGAATAATATTAGGTAGTTTCATATTTTGGTGTTTCGAATTTTGATTTAGCTATTTTTATAGTATAATTTGCTGAACAACCGCAATAATAGTATTAATGAGTCTGTGTGTCTTTTATAATTTCAAAACGTTATATAGCATTTAGTACAATCTGTCAAATAAGTTTTTCGTTTTTTTGTTGTATTTGTTTAGATCTTTATGTAGGTTGCTTATTTTTTTGTTATCACATGTTTTATAAGGCATCTTTGTTTATAGTAATAGGTATATGAATACATATATTCTTTGGTCTACAAGATTTAAGATGTTATTTTTTTATATACTTTTGTGGTTGTATTTTAGCAAG
>M01075:24:000000000-A3VNT:1:1107:15167:28809 1:N:0:36
AGAGTACACAGTTTGGGCTACATATTTGATTACCAGATGCAATGGAAGGACCAATACCTGTATCTGCATTAATACATGCTGCAACGTTAGTTGTATGTGGAATAATATTAGGTAGTTTCATATTTTGGTGTTTCGAATTTTGATTTAGCTATTTTTATAGTATAATTTGCTGAACAACCGCAATAATAGTATTAATGAGTCTGTGTGTCTTTTATAATTTCAAAACGTTATATAGCATTTAGTACAATCTGTCAAATAAGTTTTTCGTTTTTTTGTTGTATTTGTTTAGATCTTTATGTAGGTTGCTTATTTTTTTGTTATCACATGTTTTATAAGGCATCTTTGTTTATAGTAATAGGTATATGAATACGTATATTTTTTGGTCTACAAGATTTAAGATGTTATTTTTTTATATACTTTTGTGGTTGTATTTTAGCAAG
>M01075:24:000000000-A3VNT:1:1108:14198:2480 1:N:0:36
AAAGTACACAGTTTGGGCTACACATTTGATTACCAGATGCAATGGAAGGACCAATACCTGTATCTGCATTAATACATGCTGCAACGTTAGTTGTATGTGGAATAATATTAGGTAGTTTCATATTTTGGTGTTTCGAATTTTGATTTAGCTATTTTTATAGTATAATTTGCTGAACAACCGCAATAATAGTATTAATGAGTCTGTGTGTCTTTTATAATTTCAAAACGTTATATAGCATTTAGTACAATCTGTCAAATAAGTTTTTCGTTTTTTTGTTGTATTTGTTTAGATCTTTATGTAGGTTGCTTATTTTTTTGTTATCACATGTTTTATAAGGCATCTTTGTTTATAGTAATAGGTATATGAATACATATATTCTTTGGTCTACAAGATTTAAGATGTTATTTTTTTATATACTTTTGTGGTTGTATTTTAGCAAG
>M01075:24:000000000-A3VNT:1:1108:16275:3404 1:N:0:36
AGAGTACACAGTTTGGGCTACATATTTGATTACCAGATGCAATGGAAGGACCAATACCTGTATCTGCATTAATATATGCTGCAACGTTAGTTGTATGTGGAATAATATTAGGTAGTTTCATATTTTGGTGTTTCGAATTTTGATTTAGCTATTTTTATAGTATAATTTGCTGAACAACCGCAATAATAGTATTAATGAGTCTGTGTGTCTTTTATAATTTCAAAACGTTATATAGCATTTAGTACAATCTGTCGAATAAGTTTTTCGTTTTTTTGTTGTATTTGTTTAGATCTTTATGTAGGTTGCTTATTTTTTTGTTATCACATGTTTTATAAGGCATCTTTGTTTATAGTAATAGGTATATGAATACATATATTCTTTGGTCTACAAGATTTAAGATGTTATTTTTTTATATACTTTTGTGGTTGTATCTTAGCAAG
>M01075:24:000000000-A3VNT:1:1108:16258:3413 1:N:0:36
AGAGTACACAGTTTGGGCTACATATTTGATTACCAGATGCAATGGAAGGACCAATACCTGTATCTGCATTAATATATGCTGCAACGTTAGTTGTATGTGGAATAATATTAGGTAGTTTCATATTTTGGTGTTTCGAATTTTGATTTAGCTATTTTTATAGTATAATTTGCTGAACAACCGCAATAATAGTATTAATGAGTCTGTGTGTCTTTTATAATTTCAAAACGTTATATAGCATTTAGTACAATCTGTCGAATAAGTTTTTCGTTTTTTTGTTGTATTTGTTTAGATCTTTATGTAGGTTGCTTATTTTTTTGTTATCACATGTTTTATAAGGCATCTTTGTTTATAGTAATAGGTATATGAATACATATATTCTTTGGTCTACAAGATTTAAGATGTTATTTTTTTATATACTTTTGTGGTTGTATCTTAGCAAG
>M01075:24:000000000-A3VNT:1:1108:17838:3638 1:N:0:36
AAAGTACACAGTTTGGGCTACATATTTGATTACCAGATGCAATGGAAGGACCAATACCTGTATCTGCATTAATACATGCTGCAACGTTAGTTGTATGTGGAATAATATTAGGTAGTTTCATATTTTGGTGTTTCGAATTTTGATTTAGCTATTTTTATAGTATAATTTGCTGAACAACCGCAATAATAGTATTAATGAGTCTGTGTGTCTTTTATAATTTCAAAACGTTATATAGCATTTAGTACAATCTGTCAAATAAGTTTTTCGTTTTTTTGTTGTATTTGTTTAGATCTTTATGTAGGTTGCTTATTTTTTTGTTATCACATGTTTTATGAGGCATCTTTGTTTATAGTAATAGGTATATGAATACATATATTCTTTGGTCTACAAGATTTAAGATGTTATTTTTTTATATACTTTTGTGGTTGTATTTTAGCAAG
>M01075:24:000000000-A3VNT:1:1108:13972:3726 1:N:0:36
AGAGTACACAGTTTGGGCTGCATATTTGATTACCAGATGCAATGGAAGGACCAATACCTGTATCTGCATTAATACATGCTGCAACGTTAGTTGTATGTGGAATAATATTAGGTAGTTTCATATTTTGGTGTTTCGAATTTTGATTTAGCTATTTTTATAGTATAATTTGCTGAACAACCGCAATAATAGTATTAATGAGTCTGTGTGTCTTTTATAATTTCAAAACGTTATATAGCATTTAGTACAATCTGTCAAATAAGTTTTTCGTTTTTTTGTTGTATTTGTTTAGATCTTTATGTAGGTTGCTTATTTTTTTGTTATCACATGTTTTATAAGGCATCTTTGTTTATAGTAATAGGTATATGAATACATATATTCTTTGGTCTACAAGATTTAAGATGTTATTTTTTTATATACTTTTGTGGTTGTATTTTAGCAAG
>M01075:24:000000000-A3VNT:1:1108:12094:3731 1:N:0:36
AGAGTACACAGTTTGGGCTACATATTTGATTACCAGATGCAATGGAAGGACCAATACCTGTATCTGCATTAATACATGCTGCAACGTTAGTTGTATGTGGAATAATATTAGGTAGTTTCATATTTTGGTGTTTCGAATTTTGATTTAGCTATTTTTATAGTATAATTTGCTGAACAACCGCAATAATAGTATTAATGAGTCTGTGTGTCTTTTATAATTTCAAAACGTTATATAGCATTTAGTACAATCTGTCAAATAAGTTTTTCGTTTTTTTGTTGTATTTGTTTAGATCTTTATGTAGGTTGCTTATTTTTTTGTTATCACATGTTTTATAAGGCATCTTTGTTTATAGTAATAGGTATATGAATACATATATTCTTTGGTCTACAAGATTTAAGATGTTATTTTTTTATATACTTTTGTGGTTGTATTTTAGCAAG
>M01075:24:000000000-A3VNT:1:1108:9560:4397 1:N:0:36
AGAGTACACAGTTTGGGTTACATATTTGATTACCAGATGCAATGGAAGGACCAATACCTGTATCTGCATTAATACATGCTGCAACGTTAGTTGTATGTGGAATAATATTAGGTAGTTTCATATTTTGGTGTTTCGAATTTTGATTTAGCTATTTTTATAGTATAATTTGCTGAACAACCGCAATAATAGTATTAATGAGTCTGTGTGTCTTTTATAATTTCAAAACGTTATATAGCATTTAGTACAATCTGTCAAATAAGTTTTTCGTTTTTTTGTTGTATTTGTTTAGATCTTTATGTAGGTTGCTTATTTTTTTGTTATCACATGTTTTATAAGGCATCTTTGTTTATAGTAATAGGTATATGAATACATATATTCTTTGGTCTACAAGATTTAAGATGTTATTTTTTTATATACTTTTGTGGTTGTATTTTAGCAAG
>M01075:24:000000000-A3VNT:1:1108:22661:4649 1:N:0:36
AAAGTACACAGTTTGGGTTACATATTTGATTACCAGATGCAATGGAAGGACCAATACCTGTATCTGCATTAATACATGCTGCAACGTTAGTTGTATGTGGAATAATATTAGGTAGTTTCATATTTTGGTGTTTCGAATTTTGATTTAGCTATTTTTATAGTATAATTTGCTGAACAACCGCAATAATAGTATTAATGAGTCTGTGTGTCTTTTATAATTTCAAAACGTTATATAGCATTTAGTACAATCTGTCAAATAAGTTTTTCGTTTTTTTGTTGTATTTGTTTAGATCTTTATGTAGGTTGCTTATTTTTTTGTTATCACATGTTTTATAAGGCATCTTTGTTTATAGTAATAGGTATATGAATACATATATTCTTTGGTCTACAAGATTTAAGATGTTATTTTTTTATATACTTTTGTGGTTGTATTTTAGCAAG
>M01075:24:000000000-A3VNT:1:1108:22679:4650 1:N:0:36
AAAGTACACAGTTTGGGTTACATATTTGATTACCAGATGCAATGGAAGGACCAATACCTGTATCTGCATTAATACATGCTGCAACGTTAGTTGTATGTGGAATAATATTAGGTAGTTTCATATTTTGGTGTTTCGAATTTTGATTTAGCTATTTTTATAGTATAATTTGCTGAACAACCGCAATAATAGTATTAATGAGTCTGTGTGTCTTTTATAATTTCAAAACGTTATATAGCATTTAGTACAATCTGTCAAATAAGTTTTTCGTTTTTTTGTTGTATTTGTTTAGATCTTTATGTAGGTTGCTTATTTTTTTGTTATCACATGTTTTATAAGGCATCTTTGTTTATAGTAATAGGTATATGAATACATATATTCTTTGGTCTACAAGATTTAAGATGTTATTTTTTTATATACTTTTGTGGTTGTATTTTAGCAAG
>M01075:24:000000000-A3VNT:1:1108:7982:5440 1:N:0:36
AGAGTACACAGTTTGGGCTACATATTTGATTACCAGATGCAATGGAAGGACCAATACCTGTATCTGCATTAATACATGCTGCAACGTTAGCTGTATGTGGAATAATATTAGGTAGTTTCATATTTTGGTGTTTCGAATTTTGATTTAGCTATTTTTATAGTATAATTTGCTGAACAACCGCAATAATAGTATTAATGAGTCTGTGTGTCTTTTATAATTTCAAAACGTTATATAGCATTTAGTACAATCTGTCAAATAAGTTTTTCGTTTTTTTGTTGTATTTGTTTAGATCTTTATGTAGGTTGCTTATTTTTTTGTTATCACATGTTTTATAAGGCATCTTTGTTTATAGTAATAGGTATATGAATACATATATTCTTTGGTCTACAAGATTTAAGATGTTATTTTTTTATATACTTTTGTGGTTGTATTTTAGCAAG
>M01075:24:000000000-A3VNT:1:1108:9765:5491 1:N:0:36
AAAGTACACAGTTTGGGCTACACATTTGATTACCAGATGCAATGGAAGGACCAATACCTGTATCTGCATTAATACATGCTGCAACGTTAGTTGTATGTGGAATAATATTAGGTAGTTTCATATTTTGGTGTTTCGAATTTTGATTTAGCTATTTTTATAGTATAATTTGCCGAACAACCGCAATAATAGTATTAATGAGTCTGTGTGTCTTTTATAATTTCAAAACGTTATATAGCATTTAGTACAATCTGTCAAATAAGTTTTTCGTTTTTTTGTTGTATTTGTTTAGATCTTTATGTAGGTTACTTATTTTTTTGTTATCACATGTTTTATAAGGCATCTTTGTTTATAGTAATAGGTATATGAATACATATATTCTTTGGTCTACAAGATTTAAGATGTTATTTTTTTATATACTTTTGTGGTTGTATTTTAGCAAG
>M01075:24:000000000-A3VNT:1:1108:15423:6019 1:N:0:36
AGAGTACACAGTTTGGGCTACATATTTGATTACCAGATGCAATGGAAGGACCAATACCTGTATCTGCATTAATACATGCTGCAACGTTAGTTGTACGTGGAATAATATTAGGTAGTTTCATATTTTGGTGTTTCGAGTTTTGATTTAGCTATTTTTATAGTATAATTTGCTGAACAACCGCAATAATAGTATTAATGAGTCTGTGTGTCTTTTATAATTTCAAAACGTTATATAGCATTTAGTACAATCTGTCAAATAAGTTTTTCGTTTTTTTGTTGTATTTGTTTAGATCTTTATGTAGGTTGCTTATTTTTTTGTTATCACATGTTTTATAAGGCATCTTTGTTTATAGTAATAGGTATATGAATACATATATTCTTTGGTCTACAAGATTTAAGATGTTATTTTTTTATATACTTTTGTGGTAGTATTTTAGCAAG
>M01075:24:000000000-A3VNT:1:1108:9400:6218 1:N:0:36
ACAGTACACAGTTTGGGCTGCATATTTGATTACCAGATGCAATGGAAGGACCAATACCTGTATCTGCATTAATACATGCTGCAACGTTAGTTGTATGTGGAATAATATTAGGTAGTTTCATATTTTGGTGTTTCGAATTTTGATTTAGCTATTTTTATAGTATAATTTGCTGAACAACCGCAATAATAGTATTAATGAGTCTGTGTGTCTTTTATAATTTCAAAACGTTATATAGCATTTAGTACAATCTGTCAAATAAGTTTTTCGTTTTTTTGTTGTATTTGTTTAGATCTTTATGTAGGTTGCTTATTTTTTTGTTATCACATGTTTTATAAGGCATCGTTGTTTATAGTAATAGGTATATGAATACATATATTCTTTGGTCTACAAGATTTAAGATGTTATTTTTTTATATACTTTTGTGGTTGTATTTTAGCAAG
>M01075:24:000000000-A3VNT:1:1108:6862:6388 1:N:0:36
AAAGTACACAGTTTGGGTTACATATTTGATTACCAGATGCAATGGAAGGACCAATACCTGTATCTGCATTAATACATGCTGCAACGTTAGTTGTATGTGGAATAATATTAGGTAGTTTCATATTTTGGTGTTTCGAATTTTGATTTAGCTATTTTTATAGTATAATTTGCTGAACAACCGCAATAATAGTATTAATGAGTCTGTGTGTCTTTTATAATTTCAAAACGTTATATAGCATTTAGTACAATCTGTCAAATAAGTTTTTCGTTTTTTTGTTGTATTTGTTTAGATCTTTATGTAGGTTGCTTATTTTTTTGTTATCACATGTTTTATAAGGCATCTTTGTTTATAGTAATAGGTATATGAATACATATATTCTTTGGTCTACAAGATTTAAGATGTTATTTTTTTATATACTTTTGTGGTTGTATTTTAGCAAG
>M01075:24:000000000-A3VNT:1:1108:13601:6749 1:N:0:36
ACAGTACACAGTTTGGGCTGCATATTTGATTACCAGATGCAATGGAAGGACCAATACCTGTATCTGCATTAATACATGCTGCAACGTTAGTTGTATGTGGAATAATATTAGGTAGTTTCATATTTTGGTGTTTCGAATTTTGATTTAGCTATTTTTATAGTATAATTTGCTGAACAACCGCAATAATAGTATTAATGAGTCTGTGTGTCTTTTATAATTTCAAAACGTTATATAGCATTTAGTACAATCTGTCAAATAAGTTTTTCGTTTTTTTGTTGTATTTGTTTAGATCTTTATGTAGGTTGCTTATTTTTTTGTTATCACATGTTTTATAAGGCATCTTTGTTTATAGTAATAGGTATATGAATACATATATTCTTTGGTCTACAAGATTTAAGATGTTATTTTTTTATATACTTTTGTGGTTGTATTTTAGCAAG
>M01075:24:000000000-A3VNT:1:1108:15074:6961 1:N:0:36
AAAGTACACAGTTTGGGCTGCATATTTGATTACCAGATGCAATGGAAGGACCAATACCTGTATCTGCATTAATACATGCTGCAACGTTAGTTGTATGTGGAATAATATTAGGTAGTTTCATATTTTGGTGTTTCGAATTTTGATTTAGCTATTTTTATAGTATAATTTGCTGAACAACCGCAATAATAGTATTAATGAGTCTGTGTGTCTTTTATAATTTCAAAACGTTATATAGCATTTAGTACAATCTGTCAAATAAGTTTTTCGTTTTTTTGTTGTATTTGTTTAGATCTTTATGTAGGTTGCTTATTTTTTTGTTATCACATGTTTTATAAGGCATCTTTGTTTATAGTAATAGGTATATGAATACATATATTCTTTGGTCTACAAGATTTAAGATGTTATTTTTTTATATACTTTTGTGGTTGTATTTTAGCAAG
>M01075:24:000000000-A3VNT:1:1108:19510:8199 1:N:0:36
AAAGTACACAGTTTGGGCTGCATATTTGATTACCAGATGCAATGGAAGGACCAATACCTGTATCTGCATTAATACATGCTGCAACGTTAGTTGTATGTGGAATAATATTAGGTAGTTTCATATTTTGGTGTTTCGAATTTTGATTTAGCTATTTTTATAGTATAATTTGCTGAACAACCGCAATAATAGTATTAATGAGTCTGTGTGTCTTTTATAATTTCAAAACGTTATATAGCATTTAGTACAATCTGTCAAATAAGTTTTTCGTTTTTTTGTTGTATTTGTTTAGATCTTTATGTAGGTTGCTTATTTTTTTGTTATCACATGTTTTATAAGGCATCTTTGTTTATAGTAATAGGTATATGAATACATATATTCTTTGGTCTACAAGATTTAAGATGTTATTTTTTTATATACTTTTGTGGCTGTATTTTAGCAAG
>M01075:24:000000000-A3VNT:1:1108:21536:8284 1:N:0:36
AAAGTACACAGTTTGGGCTGCATATTTGATTACCAGATGCAATGGAAGGACCAATACCTGTATCTGCATTAATACATGCTGCAACGTTAGTTGTATGTGGAATAATATTAGGTAGTTTCATATTTTGGTGTTTCGAATTTTGATTTAGCTATTTTTATAGTATAATTTGCTGAACAACCGCAATAATAGTATTAATGAGTCTGTGTGTCTTTTATAATTTCAAAACGTTATATAGCATTTAGTACAATCTGTCAAATAAGTTTTTCGTTTTTTTGTTGTATTTGTTTAGATCTTTATGTAGGTTGCTTATTTTTTTGTTATCACATGTTTTATAAGGCATCTTTGTTTATAGTAATAGGTATATGAATACATATATTCTTTGGTCTACAAGATTTAAGATGTTATTTTTTTATATACTTTTGTGGTTGTATTTTAGCAAG
>M01075:24:000000000-A3VNT:1:1108:26485:8328 1:N:0:36
AGAGTACACAGTTTGGGCTACATATTTGATTACCAGATGCAATGGAAGGACCAATACCTGTATCTGCATTAATACGTGCTGCAACGTTAGTTGTATGTGGAATAATATTAGGTAGTTTCATATTTTGGTGTTTCGAATTTTGATTTAGCTATTTTTATAGTATAATTTGCTGAACAACCGCAATAATAGTATTAATGAGTCTGTGTCTCTTTTATAATTTCAAAACGTTATATAGCATTTAGTACAATCTGTCAAATAAGTTTTTCGTTTTTTTGTTGTATTTGTTTAGATCTTTATGTAGGTTGCTTATTTTTTTGTTATCACATGTTTTATAAGGCATCTTTGTTTATAGTAATAGGTATATGAATACATATATTCTTTGGTCTACAAGATTTAAGATGTTATTTTTTTATATACTTTTGTGGTTGTATCTTAGCAAG
>M01075:24:000000000-A3VNT:1:1108:19916:8354 1:N:0:36
AAAGTACACAGTTTGGGCTACATATTTGATTACCAGATGCAATGGAAGGACCAATACCTGTATCTGCATTAATACATGCTGCAACGTTAGTTGTATGTGGAATAATATTAGGTAGTTTCATATTTTGGTGTTTCGAATTTTGATTTAGCTATTTTTATAGTATAATTTGCTGAACAACCGCAATAATAGTATTAATGAGTCTGTGTGTCTTTTATAATTTCAAAACGTTATATAGCATTTAGTACAATCTGTCAAATAAGTTTTTCGTTTTTTTGTTGTATTTGTTTAGATCTTTATGTAGGTTGCTTATTTTTTTGTTATCACATGTTTTATAAGGCATCTTTGTTTATAGTAATAGGTATATGAATACATATATTCTTTGGTCTACAAGATTTAAGATGTTATTTTTTTATATACTTTTGTGGTTGTATTTTAGCAAG
>M01075:24:000000000-A3VNT:1:1108:21211:8895 1:N:0:36
AAAGTACACAGTTTGGGTTGCATATTTGATTACCAGATGCAATGGAAGGACCAATACCTGTATCTGCATTAATACATGCTGCAACGTTAGTTGTATGTGGAATAATATTAGGTAGTTTCATATTTTGGTGTTTCGAATTTTGATTTAGCTATTTTTATAGTATAATTTGCTGAACAACCGCAATAATAGTATTAATGAGTCTGTGTGTCTTTTATAATTTCAAAACGTTATATAGCATTTAGTACAATCCGTCAAATAAGTTTTTCGTTTTTTTGTTGTATTTGTTTAGATCTTTATGTAGGTTGCTTATTTTTTTGTTATCACATGTTTTATAAGGCATCTTTGTTTATAGTAATAGGTATATGAATACATATATTCTTTGGTCTACAAGATTTAAGATGTTATTTTTTTATATACTTTTGTGGTTGTATCTTGGCAAG
>M01075:24:000000000-A3VNT:1:1108:23480:8935 1:N:0:36
AGAGTACACAGTTTGGGCTACATATTTGATTACCAGATGCAATGGAAGGACCAATACCTGTATCTGCATTAATACATGCTGCAACGTTAGTTGTATGTGGAATAATATTAGGTAGTTTCATATTTTGGTGTTTCGAATTTTGATTTAGCTATTTTTATAGTATAATTTGCTGACCAACCGCAATAATAGTATTAATGAGTCTGTGTGTCTTTTATAATTTCAAAACGTTATATAGCATTTAGTACAATCTGTCAAATAAGTTTTTCGTTTTTTTGTTGTATTTGTTTAGATCTTTATGTAGGTTGCTTATTTTTTTGTTATCACATGTTTTATAAGGCATCTTTGTTTATAGTAATAGGTATATGAATACATATATTCTTTGGTCTACAAGATTTAAGATGTTATTTTTTTATATACTTTTGTGGTCGTATTTTAGCAAG
>M01075:24:000000000-A3VNT:1:1108:4669:9228 1:N:0:36
AAAGTACACAGTTTGGGCTGCATATTTGATTACCAGATGCAATGGAAGGACCAATACCTGTATCTGCATTAATACATGCTGCAACGTTAGTTGTATGTGGAATAATATTAGGTAGTTTCATATTTTGGTGTTTCGAATTTTGATTTAGCTATTTTTATAGTATAATTTGCTGAACAACCGCAATAATAGTATTAATGAGTCTGTGTGTCTTTTATAATTTCAAAACGTTATATAGCATTTAGTACAATCTGTCGAATAAGTTTTTCGTTTTTTTGTTGTATTTGTTTAGATCTTTATGTAGGTTGCTTATTTTTTTGTTATCACATGTTTTATAAGGCATCTTTGTTTATAGTAATAGGTATATGAATACATATATTCTTTGGTCTACAAGATTTAAGATGTTATTTTTTTATATACTTTTGTGGTTGTATTTTAGCAAG
>M01075:24:000000000-A3VNT:1:1108:3870:9657 1:N:0:36
AGAGTACACAGTTTGGGTTACATATTTGATTACCAGATGCAATGGAAGGACCAATACCTGTATCTGCATTAATACATGCTGCAACGTTAGTTGTATGTGGAATAATATTAGGTAGTTTCATATTTTGGTGTTTCGAATTTTGATTTAGCTATTTTTATAGTATAATTTGCTGAACAACCGCAATAATAGTATTAATGAGTCTGTGTGTCTTTTATAATTTCAAAACGTTATATAGCATTTAGTACAATCTGTCAAATAAGTTTTTCGTTTTTTTGTTGTATTTGTTTAGATCTTTATGTAGGTTGCTTATTTTTTTGTTATCACATGTTTTATAAGGCATCTTTGTTTATAGTAATAGGTATATGAATACATATATTCTTTGGTCTACAAGATTTAAGATGTTATTTTTTTATATACTTTTGTGGTTGTATTTTAGCAAG
>M01075:24:000000000-A3VNT:1:1108:12600:10529 1:N:0:36
ACAGTACACAGTTTGGGCTACATATTTGATTACCAGATGCAATGGAAGGACCAATACCTGTATCTGCATTAATACATGCTGCAACGTTAGTTGTATGTGGAATAATATTAGGTAGTTTCATATTTTGGTGTTTCGAATTTTGATTTAGCTATTTTTATAGTATAATTTGCTGAACAACCGCAATAATAGTATTAATGAGTCTGTGTGTCTTTTATAATTTCAAAACGTTATATAGCATTTAGTACAATCTGTCAAATAAGTTTTTCGTTTTTTTGTTGTATTTGTTTAGATCTTTATGTAGGTTGCTTATTTTTTTGTTATCACATGTTTTATAAGGCATCTTTGTTTATAGTAATAGGTATATGAATACATATATTCTTTGGTCTACAAGATTTAAGATGTTATTTTTTTATATACTTTTGTGGTTGTATTTTAGCAAG
>M01075:24:000000000-A3VNT:1:1108:15627:10893 1:N:0:36
AAAGTACACAGTTTGGACTACACATTTGATTACCAGATGCAATGGAAGGACCAATACCTGTACCTGCATTAATACATGCTGCAACGTTAGTTGTATGTGGAATAATATTAGGTAGTTTCATATTTTGGTGTTTCGAATTTTGATTTAGCTATTTTTATAGTATAATTTGCTGAACAACCGCAATAATAGTATTAATGAGTCTGTGTGTCTTTTATAATTTCAAAACGTTATATAGCATTTAGTACAATCTGTTAAATAAGTTTTTCGTTTTTTTGTTGTATTTGTTTAGATCTTTATGTAGGTTGCTTATTTTTTTGTTATCACATGTTTTATAAGGCATCTTTGTTTATAGTAATAGGTATATGAATACATATATTCTTTGGTCTACAAGATTTAAGATGTTATTTTTTTATATACTTTTGTGGTTGTATTTTAGCAAG
>M01075:24:000000000-A3VNT:1:1108:25745:11046 1:N:0:36
AAAGTACACAGTTTGGGCTACACATTTGATTACCAGATGCAATGGAAGGACCAATACCTGTATCTGCATTAATACATGCTGCAACGTTAGTTGTATGTGGAATAATATTAGGTAGTTTCATATTTTGGTGTTTCGAATTTTGATTTAGCTATTTTTATAGTATAATTTGCTGAACAACCGCAATAATAGTATTAATGAGTCTGTGTGTCTTTTATAATTTCAAAACGTTATATAGCATTTAGTACAATCTGTCAAATAAGTTTTTCGTTTTTTTGTTGTATTTGTTTAGATCTTTATGTAGGTTGCTTATTTTTTTGTTATCACATGTTTTATAAGGCATCTTTGTTTATAGTAATAGGTATATGAATACATATATTCTTTGGTCTACAAGATTTAAGATGTTATTTTTTTATATACTTTTGTGGTTGTATTTTAGCAAG
>M01075:24:000000000-A3VNT:1:1108:18209:11154 1:N:0:36
AAAGTACACAGTTTGGGTTGCATATTTGATTACCAGATGCAATGGAAGGACCAATACCTGTATCTGCATTAATACATGCTGCAACGTTAGTTGTATGTGGAATAATATTAGGTAGTTTCATATTTTGGTGTTTCGAATTTTGATTTAGCTATTTTTATAGTATAATTTGCTGAACAACCGCAATAATAGTATTAATGAGTCTGTGTGTCTTTTATAATTTCAAAACGTTATATAGCATTTAGTACAATCTGTCAAATAAGTTTTTCGTTTTTTTGTTGTATTTGTTTAGATCTTTATGTAGGTTGCTTATTTTTTTGTTATCACATGTTTTATAAGGCATCTTTGTTTATAGTAATAGGTATATGAATACATGTATTCTTTGGTCTACAAGATTTAAGATGTTATTTTTTTATATACTTTTGTGGTTGTATTTTAGCAAG
>M01075:24:000000000-A3VNT:1:1108:7377:11472 1:N:0:36
AAAGTACACAGTTTGGGCTACATATTTGATTACCAGATGCAATGGAAGGACCAATACCTGTATCTGCATTAATACATGCTGCAACGTTAGTTGTATGTGGAATAATATTAGGTAGTTTCATATTTTGGTGTTTCGAATTTTGATTTAGCTATTTTTATAGTATAATTTGCTGAACAACCGCAATAATAGTATTAATGGGTCTGTGTGTCTTTTATAATTTCAAAACGTTATATAGCATTTAGTACAATCTGTCAAATAAGTTTTTCGTTTTTTTGTTGTATTTGTTTAGATCTTTATGTAGGTTGCTTATTTTTTTGTTATCACATGTTTTATAAGGCATCTTTGTTTATAGTAATAGGTATATGAATACATATATTCTTTGGTCTACAAGATTTAAGATGTTATTTTTTTATATACTTTTGTGGTTGTATTTTAGCAAG
>M01075:24:000000000-A3VNT:1:1108:18106:12814 1:N:0:36
AAAGTACACAGTTTGGGTTACATATTTGATTACCAGATGCAATGGAAGGACCAATACCTGTATCTGCATTAATACATGCTGCAACGTTAGTTGTATGTGGAATAATATTAGGTAGTTTCATATTTTGGTGTTTCGAATTTTGATTTAGCTATTTTTATAGTATAATTTGCTGAACAACCGCAATAATAGTATTAATGAGTCTGTGTGTCTTTTATAATTTCAAAACGTTATATAGCATTTAGTACAATCTGTCAAATAAGTTTTTCGTTTTTTTGTTGTATTTGTTTAGATCTTTATGTAGGTTGCTTATTTTTTTGTTATCACATGTTTTATAAGGCATCTTTGTTTATAGTAATAGGTATATGAATACATATATTCTTTGGTCTACAAGATTTAAGATGTTATTTTTTTATATACTTTTGTGGTTGTATCTTAGCAAG
>M01075:24:000000000-A3VNT:1:1108:16940:13020 1:N:0:36
AAAGTACACAGTTTGGGCTACATATTTGATTACCAGATGCAATGGAAGGACCAATACCTGTATCTGCATTAATACATGCTGCAACGTTAGTTGTATGTGGAATAATATTAGGTAGTTTCATATTTTGGTGTTTCGAATTTTGATTTAGCTATTTTTATAGTATAATTTGCTGAACAACCGCAATAATAGTATTAATGAGTCTGTGTGTCTTTTATAATTTCAAAACGTTATATAGCATTTAGTACAATCTGTCAAATAAGTTTTTCGTTTTTTTGTTGTATTTGTTTAGATCTTTATGTAGGTTGCTTATTTTTTTGTTATCACATGTTTTATAAGGCATCTTTGTTTATAGTAATAGGTATATGAATACATATATTCTTTGGTCTACAAGATTTAAGATGTTATTTTTTTATATACTTTTGTGGTTGTATTTTAGCAAG
>M01075:24:000000000-A3VNT:1:1108:25784:13692 1:N:0:36
AGAGTACACAGTTTGGGCTGCATATTTGATTACCAGATGCAATGGAAGGACCAATACCTGTATCTGCATTAATACATGCTGCAACGTTAGTTGTATGTGGAATAATATTAGGTAGTTTCATATTTTGGTGTTTCGAATTTTGATTTAGCTATTTTTATAGTATAATTTGCTGAACAACCGCAATAATAGTATTAATGAGTCTGTGTGTCTTTTATAATTTCAAAACGTTATATAGCATTTAGTACAATCTGTCAAATAAGTTTTTCGTTTTTTTGTTGTATTTGTTTAGATCTTTATGTAGGTTGCTTATTTTTTTGTTATCACATGTTTTATAAGGCATCTTTGTTTATAGTAATAGGTATATGAATACATATATTCTTTGGTCTACAAGATTTAAGATGTTATTTTTTTATATACTTTTGTGGTTGTATTTTAGCAAG
>M01075:24:000000000-A3VNT:1:1108:6710:13737 1:N:0:36
AGAGTACACAGTTTGGGCTACATATTTGATTACCAGATGCAATGGAAGGACCAATACCTGTATCTGCATTAATACATGCTGCAACGTTAGTTGTATGTGGAATAATATTAGGTAGTTTCATATTTTGGTGTTTCGAATTTTGATTTAGCTATTTTTATAGTATAATTTGCTGAACAACCGCAATAATAGTATTAATGAGTCTGTGTGTCTTTTATAATTTCAAAACGTTATATAGCATTTAGTACAATCTGTCAAATAAGTTTTTCGTTTTTTTGTTGTATTTGTTTAGATCTTTATGTAGGTTGCTTATTTTTTTGTTATCACATGTTTTATAAGGCATCTTTGTTTATAGTAATAGGTATATGAATACATATATTCTTTGGTCTACAAGATTTAAGATGTTATTTTTTTATATACTTTTGTGGTTGTATCTTAGCAAG
>M01075:24:000000000-A3VNT:1:1108:29106:13827 1:N:0:36
AGAGTACACAGTTTGGGCTGCATATTTGGTTACCAGATGCAATGGAAGGACCAATACCTGTATCTGCATTAATACATGCTGCAACGTTAGTTGTATGTGGAATAATATTAGGTAGTTTCATATTTTGGTGTTTCGAATTTTGATTTAGCTATTTTTATAGTATAATTTTCTGAACAACCGCAATAATAGTATTAATGAGTCTGTGTGTCTTTTATAATTTCAAAACGTTATATAGCATTTAGTACAATCTGTCAAATAAGTTTTTCGTTTTTTTGTTGTATTTGTTTAGATCTTTATGTAGGTTGCTTATTTTTTTGTTATCACATGTTTTATAAGGCATCCTTGTTTATAGTAATAGGTATATGAATACATATATTCTTTGGTCTACAAGATTTAAGATGTTATTTTTTTATATACTTTTGTGGTTGTATTTTAGCAAG
>M01075:24:000000000-A3VNT:1:1108:18035:14194 1:N:0:36
AAAGTACACAGTTTGGGCTACACATTTGATTACCAGATGCAATGGAAGGACCAATACCTGTATCTGCATTAATACATGCTGCAACGTTAGTTGTATGTGGAATAATATTAGGTAGTTTCATATTTTGGTGTTTCGAATTTTGATTTAGCTATTTTTATAGTATAATTTGCTGAACAACCGCAATAATAGTATTAATGAGTCTGTGTGTCTTTTATAATTTCAAAACGTTATATAGCATTTAGTACAATCCGTCAAATAAGTTTTTCGTTTTTTTGTTGTATTTGTTTAGATCTTTATGTAGGTTGCTTATTTTTTTGTTATCACATGTTTTATAAGGCATCTTTGTTTATAGTAATAGGTATATGAATACATATATTCTTTGGTCTACAAGATTTAAGATGTTATTTTTTTATATACTTTTGTGGTTGTATTTTAGCAAG
>M01075:24:000000000-A3VNT:1:1108:26475:14599 1:N:0:36
AAAGTACACAGTTTGGGTTACATATTTGATTACCAGATGCAATGGAAGGACCAATACCTGTATCTGCATTAATACATGCTGCAACGTTAGTTGTATGTGGAATAATATTAGGTAGTTTCATATTTTGGTGTTTCGAATTTTGATTTAGCTATTTTTATAGTATAATTTGCTGAACAACCGCAATAATAGTATTAATGAGTCTGTGTGTCTTTTATAATTTCAAAACGTTATATAGCATTTAGTACAATCTGTCAAATAAGTTTTTCGTTTTTTTGTTGTATTTGTTTAGATCTTTATGTAGGTTGCTTATTTTTTTGTTATCACATGTTTTATAAGGCATCTTTGTTTATAGTAATAGGTATATGAATACATATATTCTTTGGTCTACAAGATTTAAGATGTTATTTTTTTATATACTTTTGTGGTTGTATTTTAGCAAG
>M01075:24:000000000-A3VNT:1:1108:14319:14708 1:N:0:36
AGAGTACACAGTTTGGGCTACATATTTGATTACCAGATGCAATGGAAGGACCAATACCTGTATCTGCATTAATACATGCTGCAACGTTAGTTGTATGTGGAATAATATTAGGTAGTTTCATATTTTGGTGTTTCGAATTTTGATTTAGCTATTTTTATAGTATAATTTGCTGAACAACCGCAATAATAGTATTAATGAGTCTGTGTGTCTTTTATAATTTCAAAACGTTATATAGCATTTAGTACAATCTGTCAAATAAGTTTTTCGTTTTTTTGTTGTATTTGTTTAGATCTTTATGTAGGTTGCTTATTTTTTTGTTATCACATGTTTTATAAGGCATCTTTGTTTATAGTAATAGGTATATGAATACATATATTCTTTGGTCTACAAGATTTAAGATGTTATTTTTTTATATACTTTTGTGGTTGTATTTTAGCAAG
>M01075:24:000000000-A3VNT:1:1108:14333:14722 1:N:0:36
AGAGTACACAGTTTGGGCTACATATTTGATTACCAGATGCAATGGAAGGACCAATACCTGTATCTGCATTAATACATGCTGCAACGTTAGTTGTATGTGGAATAATATTAGGTAGTTTCATATTTTGGTGTTTCGAATTTTGATTTAGCTATTTTTATAGTATAATTTGCTGAACAACCGCAATAATAGTATTAATGAGTCTGTGTGTCTTTTATAATTTCAAAACGTTATATAGCATTTAGTACAATCTGTCAAATAAGTTTTTCGTTTTTTTGTTGTATTTGTTTAGATCTTTATGTAGGTTGCTTATTTTTTTGTTATCACATGTTTTATAAGGCATCTTTGTTTATAGTAATAGGTATATGAATACATATATTCTTTGGTCTACAAGATTTAAGATGTTATTTTTTTATATACTTTTGTGGTTGTATTTTAGCAAG
>M01075:24:000000000-A3VNT:1:1108:14494:15439 1:N:0:36
AGAGTACACAGTTTGGGCTACACATTTGATTACCAGATGCAATGGAAGGACCAATACCTGTATCTGCATTAATACATGCTGCAACGTTAGTTGTATGTGGAATAATATTAGGTAGTTTCATATTTTGGTGTTTCGAATTTTGATTTAGCTATTTTTATAGTATAATTTGCTGAACAACCGCAATAATAGTATTAATGAGTCTGTGTGTCTTTTATAATTTCAAAACGTTATATAGCATTTAGTACAATCTGTCAAATAAGTTTTTCGTTTTTTTGTTGTATTTGTTTAGATCTTTATGTAGGTTGCTTATTTTTTTGTTATCACATGTTTTATAAGGCATCTTTGTTTATAGTAATAGGTATATGAATACATATATTCTTTGGTCTACAAGATTTAAGATGTTATTTTTTTATATACTTTTGTGGTTGTATCTTGGCAAG
>M01075:24:000000000-A3VNT:1:1108:3466:15527 1:N:0:36
AGAGTACACAGTTTGGGCTACATATTTGATTACCAGATGCAATGGAAGGACCAATACCTGTATCTGCATTAATACATGCTGCAACGTTAGTTGTATGTGGAATAATATTAGGTAGTTTCATATTTTGGTGTTTCGAATTTTGATTTAGCTATTTTTATAGTATAATTTGCTGAACAACCGCAATAATAGTATTAATGAGTCTGTGTGTCTTTTATAATTTGCAAAACGTTATATAGCATTTAGTACAATCTGTCAAATAAGTTTTTCGTTTTTTTGTTGTATTTGTTTAGATCTTTATGTAGGTTGCTTATTTTTTTGTTATCACATGTTTTATAAGGCATCTTTGTTTATAGTAATAGGTATATGAATACATATATTCTTTGGTCTACAAGATTTAAGATGTTATTTTTTATATACTTTTGTGGTTGTATCTTAGCAAG
>M01075:24:000000000-A3VNT:1:1108:18084:15594 1:N:0:36
AAAGTACACAGTTTGGGCTACATATATGATTACCAGATGCAATGGAAGGACCAATACCTGTATCTGCATTAATACATGCTGCAACGTTAGTTGTATGTGGAATAATATTAGGTAGTTTCATATTTTGGTGTTTCGAATTTTGATTTAGCTATTTTTATAGTATAATTTGCTGAACAACCGCAATAATAGTATTAATGAGTCTGTGTGTCTTTTATAATTTCAAAACGTTATATAGCATTTAGTACAATCTGTCAAATAAGTTTTTCGTTTTTTTGTTGTATTTGTTTAGATCTTTATGTAGGTTGCTTATTTTTTTGTCATCACATGTTTTATAAGGCATCTTTGTTTATAGTAATAGGTATATGAATACATATATTCTTTGGTCTACAAGATTTAAGATGTTATTTTTTTATATACTTTTGTGGTTGTATTTTGGCAAG
>M01075:24:000000000-A3VNT:1:1108:16844:15998 1:N:0:36
AGAGTACACAGTTTGGGCTACATATTTGATTACCAGATGCAATGGAAGGACCAATACCTGTATCTGCATTAATACATGCTGCAACGTTAGTTGTATGTGGAATAATATTAGGTAGTTTCATATTTTGGTGTTTCGAATTTTGATTTAGCTATTTTTATAGTATAATTTGCTGAACAACCGCAATAATAGTATTAATGAGTCTGTGTGTCTTTTATAATTTCAAAACGTTATATAGCATTTAGTACAATCTGTCAAATAAGTTTTTCGTTTTTTTGTTGTATTTGTTTAGATCTTTATGTAGGTTGCTTATTTTTTTGTTATCACATGTTTTATAAGGCATCTTTGTTTATAGTAATAGGTATATGAATACATATATTCTTTGGTCTACAAGATTTAAGATGTTATTTTTTTATATACTTTTGTGGTTGTATTTTAGCAAG
>M01075:24:000000000-A3VNT:1:1108:21657:16403 1:N:0:36
AAAGTACACAGTTTGGGTTGCACATTTGATTACCAGATGCAATGGAAGGACCAATACCTGTATCTGCATTAATACATGCTGCAACGTTAGTTGTATGTGGAATAATATTAGGTAGTTTCATATTTTGGTGTTTCGAATTTTGATTTAGCTATTTTTATAGTATAATTTGCTGAACAACCGCAATAATAGTATTAATGAGTCTGTGTGTCTTTTATAATTTCAAAACGTTATATAGCATTTAGTACAATCTGTCAAATAAGTTTTTCGTTTTTTTGTTGTATTTGTTTAGATCTTTATGTAGGTTGCTTATTTTTTTGTTATCACATGTTTCATAAGGCATCTTTGTTTATAGTAATAGGTATATGAATACATATATTCTTTGGTCTACAAGATTTAAGATGTTATTTTTTTATATACTTTTGTGGTTGTATTTTAGCAAG
>M01075:24:000000000-A3VNT:1:1108:26492:16647 1:N:0:36
AAAGTACACAGTTTGGGCTGCATATTTGATTACCAGATGCAATGGAAGGACCAATACCTGTATCTGCATTAATACATGCTGCAACGTTAGTTGTATGTGGAATAATATTAGGTAGTTTCATATTTTGGTGTTTCGAATTTTGATTTAGCTATTTTTATAGTATAATTTGCTGAACAACCGCAATAATAGTATTAATGAGTCTGTGTGTCTTTTATAATTTCAAAACGTTATATAGCATTTAGTACAATCTGTCAAATAAGTTTTTCGTTTTTTTGTTGTATTTGTTTAGATCTTTATGTAGGTTGCTTATTTTTTTGTTATCACATGTTTTATAAGGCATCTTTGTTTATAGTAATAGGTATATGAATACATATATTCTTTGGTCTACAAGATTTAAGATGTTATTTTTTTATATACTTTTGTGGTTGTATTTTAGCAAG
>M01075:24:000000000-A3VNT:1:1108:13324:16716 1:N:0:36
AGAGTACACAGTTTGGGCTGCATATTTGATTACCAGATGCAATGGAAGGACCAATACCTGTATCTGCATTAATACATGCTGCAACGTTAGTTGTATGTGGAATAATATTAGGTAGTTTCATATTTTGGTGTTTCGAATTTTGATTTAGCTATTTTTATAGTATAATTTGCTGAACAACCGCGATAATAGTATTAATGAGTCTGTGTGTCTTTTATAATTTCAAAACGTTATATAGCATTTAGTACAATCTGTCAAATAAGTTTTTCGTTTTTTTGTTGTATTTGTTTAGATCTTTATGTAGGTTGCTTATTTTTTTGTTATCACATGTTTTATAAGGCATCTTTGTTTATAGTAATAGGTATATGAATACATATATTCTTTGGTCTACAAGATTTAAGATGTTATTTTTTTATATACTTTTGTGGTTGTATTTTAGCAAG
>M01075:24:000000000-A3VNT:1:1108:23621:17464 1:N:0:36
AAAGTACACAGTTTGGGCTACATATTTGATTACCAGATGCAATGGAAGGACCAATACCTGTATCTGCATTAATACATGCTGCAACGTTAGTTGTATGTGGAATAATATTAGGTAGTTTCATATTTTGGTGTTTCGAATTTTGATTTAGCTATTTTTATAGTATAATTTGCTGAACAACCGCAATAATAGTATTAATGAGTCTGTGTGTCTTTTATAATTTCAAAACGTTATATAGCATTTAGTACAATCTGTCAAATAAGTTCTTCGTTTTTTTGTTGTATTTGTTTAGATCTTTATGTAGGTTGCTTATTTTTTTGTTATCACATGTTCTATAAGGCATCTTTGTTTATAGTAATAGGTATATGAATACATATATTCTTTGGTCTACAAGATTTAAGATGTTATTTTTTTATATACTTTTGTGGTTGTATCTTAGCAAG
>M01075:24:000000000-A3VNT:1:1108:24905:17569 1:N:0:36
AGAGTACACAGTTTGGGCTGCATATTTGATTACCAGATGCAATGGAAGGACCAATACCTGTATCTGCATTAATACATGCTGCAACGTTAGTTGTATGTGGAATAATATTAGGTAGTTTCATATTTTGGTGTTTCGAATTTTGATTTAGCTATTTTTATAGTATAATTTGCTGAACAACCGCAATAATAGTATTAATGAGTCTGTGTGTCTTTTATAATTTCAAAACGTTATATAGCATTTAGTACAATCTGTCAAATAAGTTTTTCGTTTTTTTGTTGTATTTGTTTAGATCTTTATGTAGGTTGCTTATTTTTTTGTTATCACATGTTTTATAAGGCATCTTTGTTTATAGTAATAGGTATATGAATACATATATTCTTTGGTCTACAAGATTTAAGATGTTATTTTTTTATATACTTTTGTGGTTGTATTTTAGCAAG
>M01075:24:000000000-A3VNT:1:1108:3053:18343 1:N:0:36
AGAGTACACAGTTTGGGCTGCATATTTGATTACCAGATGCAATGGAAGGACCAATACCTGTATCTGCATTAATACATGCTGCAACGTTAGTTGTATGTGGAATAATATTAGGTAGTTTCATATTTTGGTGTTTCGAATTTTGATTTAGCTATTTTTATAGTATAATTTGCTGAACAACCGCAATAATAGTATTAATGAGTCTGTGTGTCTTTTATAATTTCAAAACGTTATATAGCATTTAGTACAATCTGTCAAATAAGTTTTTCGTTTTTTTGTTGTATTTGTTTAGATCTTTATGTAGGTTGCTTATTTTTTTGTTATCACATGTTTTATAAGGCATCTTTGTTTATAGTAATAGGTATATGAACACATATATTCTTTGGTCTACAAGATTTAAGATGTTATTTTTTTATATACTTTTGTGGTTGTATTTTAGCAAG
>M01075:24:000000000-A3VNT:1:1108:11335:18613 1:N:0:36
AAAGTACACAGTTTGGGCTGCATATTTGATTACCAGATGCAATGGAAGGACCAATACCTGTATCTGCATTAATACATGCTGCAACGTTAGTTGTATGTGGAATAATATTAGGTAGTTTCATATTTTGGTGTTTCGAATTTTGATTTAGCTATTTTTATAGTATAATTTGCTGAACAACCGCAATAATAGTATTAATGAGTCTGTGTGTCTTTTATAATTTCAAAACGTTATATAGCATTTAGTACAATCTGTCAAATAAGTTTTTCGTTTTTTTGTTGTATTTGTTTAGATCTTTATGTAGGTTGCTTATTTTTTTGTTATCACATGTTTTATAAGGCATCTTTGTTTATAGTAATAGGTATATGAATACATATATTCTTTGGTCTACAAGATTTAAGATGTTATTTTTTTATATACTTTTGTGGTTGTATCTTAGCAAG
>M01075:24:000000000-A3VNT:1:1108:28881:19135 1:N:0:36
AAAGTACACAGTTTGGGCTACATATTTGATTACCAGATGCAATGGAAGGACCAATACCTGTATCTGCATTAATACATGCTGCAACGTTAGTTGTATGTGGAATAATATTAGGTAGTTTCATATTTTGGTGTTTCGAATTTTGATTTAGCTATTTTTATAGTATAATTTGCTGAACAACCGCAATAATAGTATTAATGAGTCTGTGTGTCTTTTATAATTTCAAAACGTTATATAGCATTTAGTACAATCTGTCAAATAAGTTTTTCGTTTTTTTGTTGTATTTGTTTAGATCTTTATGTAGGTTGCTTATTTTTTTGTTATCACATGTTTTATAAGGCATCTTTGTTTATAGTAATAGGTATATGAATACATATATTCTTTGGTCTACAAGATTTAAGATGTTATTTTTTTATATACTTTTGTGGTTGTATTTTAGCAAG
>M01075:24:000000000-A3VNT:1:1108:17696:19152 1:N:0:36
AAAGTACACAGTTTGGGCTGCATATTTGATTACCAGATGCAATGGAAGGACCAATACCTGTATCTGCATTAGTACATGCTGCAACGTTAGTTGTATGTGGAATAATATTAGGTAGTTTCATATTTTGGTGTTTCGAATTTTGATTTAGCTATTTTTATAGTATAATTTGCTGAACAACCGCAATAATAGTATTAATGAGTCTGTGTGTCTTTTATAATTTGCAAAACGTTATATAGCATTTAGTACAATCTGTCAAATAAGTTTTTCGGTTTTTTGTTGTATTTGTTTAGATCTTTATGTAGGTTGCTTATTTTTTTGTTATCACATGTTTTATAAGGCATCTTTGTTTATAGTAATAGGTATATGAATACATATATTCTTTAGTCTACAAGATTTAAGATGTTATTTTTTTATATACTTTTGTGGTTGTATTTTAGCAG
>M01075:24:000000000-A3VNT:1:1108:17714:19157 1:N:0:36
AAAGTACACAGTTTGGGCTGCATATTTGATTACCAGATGCAATGGAAGGACCAATACCTGTATCTGCATTAGTACATGCTGCAACGTTAGTTGTATGTGGAATAATATTAGGTAGTTTCATATTTTGGTGTTTCGAATTTTGATTTAGCTATTTTTATAGTATAATTTGCTGAACAACCGCAATAATAGTATTAATGAGTCTGTGTGTCTTTTATAATTTGCAAAACGTTATATAGCATTTAGTACAATCTGTCAAATAAGTTTTTCGGTTTTTTGTTGTATTTGTTTAGATCTTTATGTAGGTTGCTTATTTTTTTGTTATCACATGTTTTATAAGGCATCTTTGTTTATAGTAATAGGTATATGAATACATATATTCTTTGGTCTACAAGATTTAAGATGTTATTTTTTTATATACTTTTGTGGTTGTATTTTAGCAG
>M01075:24:000000000-A3VNT:1:1108:7200:19340 1:N:0:36
AGAGTACACAGTTTGGGTTACATATTTGATTACCAGATGCAATGGAAGGACCAATACCTGTATCTGCATTAATACATGCTGCAACGTTAGTTGTATGTGGAATAATATTAGGTAGTTTCATATTTTGGTGTTTCGAATTTTGATTTAGCTATTTTTATAGTATAATTTGCTGAACAACCGCAATAATAGTATTAATGAGTCTGTGTGTCTTTTATAATTTCAAAACGTTATATAGCATTTAGTACAATCTGTCAAATAAGTTTTTCGTTTTTTTGTTGTATTTGTTTAGATCTTTATGTAGGTTGCTTATTTTTTTGTTATCACATGTTTTATAAGGCATCTTTGTTTATAGTAATAGGTATATGAATACATATATTCTTTGGTCTACAAGATTTAAGATGTTATTTTTTTATATACTTTTGTGGTTGTATTTTAGCAAG
>M01075:24:000000000-A3VNT:1:1108:7195:19359 1:N:0:36
AGAGTACACAGTTTGGGTTACATATTTGATTACCAGATGCAATGGAAGGACCAATACCTGTATCTGCATTAATACATGCTGCAACGTTAGTTGTATGTGGAATAATATTAGGTAGTTTCATATTTTGGTGTTTCGAATTTTGATTTAGCTATTTTTATAGTATAATTTGCTGAACAACCGCAATAATAGTATTAATGAGTCTGTGTGTCTTTTATAATTTCAAAACGTTATATAGCATTTAGTACAATCTGTCAAATAAGTTTTTCGTTTTTTTGTTGTATTTGTTTAGATCTTTATGTAGGTTGCTTATTTTTTTGTTATCACATGTTTTATAAGGCATCTTTGTTTATAGTAATAGGTATATGAATACATATATTCTTTGGTCTACAAGATTTAAGATGTTATTTTTTTATATACTTTTGTGGTTGTATTTTAGCAAG
>M01075:24:000000000-A3VNT:1:1108:25025:19530 1:N:0:36
AGAGTACACAGTTTGGGCTGCATATTTGATTACCAGATGCAATGGAAGGACCAATACCTGTATCTGCATTAATACATGCTGCAACGTTAGTTGTATGTGGAATAATATTAGGTAGTTTCATATTTTGGTGTTTCGAATTTTGATTTAGCTATTTTTATAGTATAATTTGCTGAACAACCGCAATAATAGTATTAATGAGTCTGTGTGTCTTTTATAATTTCAAAACGTTATATAGCATTTAGTACAATCTGTCAAATAAGTTTTTCGTTTTTTTGTTGTATTTGTTTAGATCTTTATGTAGGTTGCTTATTTTTTTGTTATCACATGTTTTATAAGGCATCTTTGTTTATAGTAATAGGTATATGAATACATATATTCTTTGGTCTACAAGATTTAAGATGTTATTTTTTTATATACTTTTGTGGTTGTATTTTAGCAAG
>M01075:24:000000000-A3VNT:1:1108:16584:20828 1:N:0:36
AGAGTACACAGTTTGGGCTGCATATTTGATTACCAGATGCAATGGAAGGACCAATACCTGTATCTGCATTAATACATGCTGCAACGTTAGTTGTATGTGGAATAATATTAGGTAGTTTCATATTTTGGTGTTTCGAATTTTGATTTAGCTATTTTTATAGTATAATTTGCTGAACAACCGCAATAATAGTATTAATGAGTCTGTGTGTCTTTTATAATTTCAAAACGTTATATAGCATTTAGTACAATCTGTCAAATAAGTTTTTCGTTTTTTTGTTGTATTTGTTTAGATCTTTATGTAGGTTGCTTATTTTTTTGTTATCACATGTTTTATAAGGCATCTTTGTTTATAGTAATAGGTATATGAATACATATATTCTTTGGTCTACAAGATTTAAGATGTTATTTTTTTATATACTTTTGTGGTTGTATTTTAGCAAG
>M01075:24:000000000-A3VNT:1:1108:26281:20869 1:N:0:36
AAAGTACACAGTTTGGGCTACACATTTGATTACCAGATGCAATGGAAGGACCAATACCTGTATCTGCATTAATACATGCTGCAACGTTAGTTGTATGTGGAATAATATTAGGTAGTTTCATATTTTGGTGTTTCGAATTTTGATTTAGCTATTTTTATAGTATAATTTGCTGAACAACCGCAATAATAGTATTAATGAGTCTGTGTGTCTTTTATAATTTCAAAACGTTATATAGCATTTAGTACAATCTGTCAAATAAGTTTTTCGTTTTTTTGTTGTATTTGTTTAGATCTTTATGTAGGTTGCTTATTTTTTTGTTATCACATGTTTTATAAGGCATCTTTGTTTATAGTAATAGGTATATGAATACATATATTCTTTGGTCTACAAGATTTAAGATGTTATTTTTTTATATACTTTTGTGGTTGTATTTTAGCAAG
>M01075:24:000000000-A3VNT:1:1108:26269:20881 1:N:0:36
AAAGTACACAGTTTGGGCTACACATTTGATTACCAGATGCAATGGAAGGACCAATACCTGTATCTGCATTAATACATGCTGCAACGTTAGTTGTATGTGGAATAATATTAGGTAGTTTCATATTTTGGTGTTTCGAATTTTGATTTAGCTATTTTTATAGTATAATTTGCTGAACAACCGCAATAATAGTATTAATGAGTCTGTGTGTCTTTTATAATTTCAAAACGTTATATAGCATTTAGTACAATCTGTCAAATAAGTTTTTCGTTTTTTTGCTGTATTTGTTTAGATCTTTATGTAGGTTGCTTATTTTTTTGTTATCACATGTTTTATAAGGCATCTTTGTTTATAGTAATAGGTATATGAATACATATATTCTTTGGTCTACAAGATTTAAGATGTTATTTTTTTATATACTTTTGTGGTTGTATTTTAGCAAG
>M01075:24:000000000-A3VNT:1:1108:14330:21158 1:N:0:36
AAAGTACACAGTTTGGGCTACATATTTGATTACCAGATGCAATGGAAGGACCAATACCTGTATCTGCATTAATACATGCTGCAACGTTAGTTGTATGTGGAATAATATTAGGTAGTTTCATATTTTGGTGTTTCGAATTTTGATTTAGCTATTTTTATAGTATAATTTGCTGAACAACCGCAATAATAGTATTAATGAGTCTGTGTGTCTTTTATAATTTCAAAACGTTATATAGCATTTAGTACAATCTGTCAAATAAGTTTTTCGTTTTTTTGTTGTATTTGTTTAGATCTTTATGTAGGTTGCTTATTTTTTTGTTATCACATGTTTTATAAGGCATCTTTGTTTATAGTAATAGGTATATGAATACATATATTCTTTGGTCTACAAGATTTAAGACGTTATTTTTTTATATACTTTTGTGGTTGTATTTTAGCAAG
>M01075:24:000000000-A3VNT:1:1108:18100:21478 1:N:0:36
AGAGTACACAGTTTGGGCTACATATTTGATTACCAGATGCAATGGAAGGACCAATACCTGTATCTGCATTAATACATGCTGCAACGTTAGTTGTATGTGGAATAATATTAGGTAGTTTCATATTTTGGTGTTTCGAATTTTGATTTAGCTATTTTTATAGTATAATTTGCTGAACAACCGCAATAATAGTATTAATGAGTCTGTGTGTCTTTTATAATTTCAAAACGTTATATAGCATTTAGTACAATCTGTCAAATAAGTTTTTCGTTTTTTTGTTGTATTTGTTTAGATCTTTATGTAGGTTGCTTATTTTTTTGTTATCACATGTTTTATAAGGCATCTTTGTTTATAGTAATAGGTATATGAATACATATATTCTTTGGTCTACAAGATTTAAGATGTTATTTTTTTATATACTTTTGTGGTTGTATTTTAGCAAG
>M01075:24:000000000-A3VNT:1:1108:19748:21484 1:N:0:36
AGAGTACACAGTTTGGGCTACATATTTGATTACCAGATGCAATGGAAGGACCAATACCTGTATCTGCATTAATACATGCTGCAACGTTAGTTGTATGTGGAATAATATTAGGTAGTTTCATATTTTGGTGTTTCGAATTTTGATTTAGCTATTTTTATAGTATAATTTGCTGAACAACCGCAATAATAGTATTAATGAGTCTGTGTGTCTTTTATAATTTCAAAACGTTATATAGCATTTAGTACAATCTGTCAAATAAGTTTTTCGTTTTTTTGTTGTATTTGTTTAGATCTTTATGTAGGTTGCTTATTTTTTTGTTATCACATGTTTTATAAGGCATCTTTGTTTATAGTAATAGGTATATGAATACATATATTCTTTGGTCTACAAGATTTAAGATGTTATTTTTTTATATACTTTTGTGGTTGTATTTTAGCAAG
>M01075:24:000000000-A3VNT:1:1108:15964:21587 1:N:0:36
AGAGTACACAGTTTGGGCTACATATTTGATTACCAGATGCAATGGAAGGACCAATACCTGTATCTGCATTAATACATGCTGCAACGTTAGTTGTATGTGGAATAATATTAGGTAGTTTCATATTTTGGTGTTTCGAATTTTGATTTAGCTATTTTTATAGTATAATTTGCTGAACAACCGCAATAATAGTATTAATGAGTCTGTGTGTCTTTTATAATTTCAAAACGTTATATAGCATTTAGTACAATCTGTCAAATAAGTTTTTCGTTTTTTTGTTGTATTTGTTTAGATCTTTATGTAGGTTGCTTATTTTTTTGTTATCACATGTTTTATAAGGCATCTTTGTTTATAGTAATAGGTATATGAATACATATATTCTTTGGTCTACAAGATTTAAGATGTTATTTTTTTATATACTTTTGTGGTTGTATTTTAGCAAG
>M01075:24:000000000-A3VNT:1:1108:23662:22095 1:N:0:36
AAAGTACACAGTTTGGGCTACACATTTGATTACCAGATGCAATGGAAGGACCAATACCTGTATCTGCATTAATACATGCTGCAACGTTAGTTGTATGTGGAATAATATTAGGTAGTTTCATATTTTGGTGTTTCGAATTTTGATTTAGCTATTTTTATAGTATAATTTGCTGAACAACCGCAATAATAGTATTAATGAGTCTGTGTGTCTTTTATAATTTCAAAACGTTATATAGCATTTAGTACAATCTGTCAAATAAGTTTTTCGTTTTTTTGTTGTATTTGTTTAGATCTTTATGTAGGTTGCTTATTTTTTTGTTATCACATGTTTTATAAGGCATCTTTGTTTATAGTAATAGGTATATGAATACATATATTCTTTGGTCTACAAGATTTAAGATGTTATTTTTTTATATACTTTTGTGGTTGTATTTTAGCAAG
>M01075:24:000000000-A3VNT:1:1108:12924:22150 1:N:0:36
AAAGTACACAGTTTGGGCTACATATTTGATTACCAGATGCAATGGAAGGACCAATACCTGTATCTGCATTAATACATGCTGCAACGTTAGTTGTATGTGGAATAATATTAGGTAGTTTCATATTTTGGTGTTTCGAATTTTGATTTAGCTATTTTTATAGTATAATTTGCTGAACAACCGCAATAATAGTATTAATGAGTCTGTGTGTCTTTTATAATTTGCAAAACGTTATATAGCATTTAGTACAATCTGTCAAATAAGTTTTTCGTTTTTTTGTTGTATTTGTTTAGATCTTTATGTAGGTTGCTTATTTTTTTGTTATCACATGTTTTATAAGGCATCTTTGTTTATAGTAATAGGTATATGAATACATATATTCTTTGGTCTACAAGATTTAAGATGTTATTTTTTATATACTTTTGTGGTTGTATTTTAGCAAG
>M01075:24:000000000-A3VNT:1:1108:11189:22167 1:N:0:36
AAAGTACACAGTTTGGGCTGCATATTTGATTACCAGATGCAATGGAAGGACCAATACCTGTATCTGCATTAATACATGCTGCAACGTTAGTTGTATGTGGAATAATATTAGGTAGTTTCATATTTTGGTGTTTCGAATTTTGATTTAGCTATTTTTATAGTATAATTTGCTGAACAACCGCAATAATAGTATTAATGAGTCTGTGTGTCTTTTATAATTTCAAAACGTTATATAGCATTTAGTACAATCTGTCAAATAAGTTTTTCGTTTTTTTGTTGTTTTTGTTTAGATCTTTATGTAGGTTGCTTATTTTTTTGTTATCACATGTTTTATAAGGCATCTTTGTTTATAGTAATAGGTATATGAATACATATATTCTTTGGTCTACAAGATTTAAGATGTTATTTTTTTATATACTTTTGTGGTTGTATTTTAGCAAG
>M01075:24:000000000-A3VNT:1:1108:11546:22566 1:N:0:36
AAAGTACACAGTTTGGGCTGCATATTTGATTACCAGATGCAATGGAAGGACCAATACCTGTATCTGCATTAATACATGCTGCAACGTTAGTTGTATGTGGAATAATATTAGGTAGTTTCATATTTTGGTGTTTCGAATTTTGATTTAGCTATTTTTATAGTATAATTTGCTGAACAACCGCAATAATAGTATTAATGAGTCTGTGTGTCTTTTATAATTTCAAAACGTTATATAGCATTTAGTACAATCTGTCAAATAAGTTTTTCGTTTTTTTGTTGTATTTGTTTAGATCTTTATGTAGGTTGCTTATTTTTTTGTTATCACATGTTTTATAAGGCATCTTTGTTTATAGTAATAGGTATATGAATACATATATTCTTTGGTCTACAAGATTTAAGATGTTATTTTTTTATATACTTTTGTGGTTGTATTTTAGCAAG
>M01075:24:000000000-A3VNT:1:1108:10621:22797 1:N:0:36
AGAGTACACAGTTTGGGCTGCATATTTGATTACCAGATGCAATGGAAGGACCAATACCTGTATCTGCATTAATACATGCTGCAACGTTAGTTGTATGTGGAATAATATTAGGTAGTTTCATATTTTGGTGTTTCGAATTTTGATTTAGCTATTTTTATAGTATAATTTGCTGAACAACCGCAATAATAGTATTAATGAGTCTGTGTGTCTTTTATAATTTCAAAACGTTATATAGCATTTAGTACAATCTGTCAAATAAGTTTTTCGTTTTTTTGTTGTATTTGTTTAGATCTTTATGTAGGTTGCTTATTTTTTTGTTATCACATGTTTTATAAGGCATCTTTGTTTATAGTAATAGGTATATGAATACATATATTCTTTGGTCTACAAGATTTAAGATGTTATTTTTTTATATACTTTTGTGGTTGTATTTTAGCAAG
>M01075:24:000000000-A3VNT:1:1108:13575:24462 1:N:0:36
AGAGTACACAGTTTGGGCTGCATATTTGATTACCAGATGCAATGGAAGGACCAATACCTGTATCTGCATTAATACATGCTGCAACGTTAGTTGTATGTGGAATAATATTAGGTAGTTTCATATTTTGGTGTTTCGAATTTTGATTTAGCTATTTTTATAGTATAATTTGCTGAACAACCGCAATAATAGTATTAATGAGTCTGTGTGTCTTTTATAATTTCAAAACGTTATATAGCATTTAGTACAATCTGTCAAATAAGTTTTTCGTTTTTTTGTTGTATTTGTTTAGATCTTTATGTAGGTTGCTTATTTTTTTGTTATCACATGTTTTATAAGGCATCTTTGTTTATAGTAATAGGTATATGAATACATATATTCTTTGGTCTACAAGATTTAAGATGTTATTTTTTTATATACTTTTGTGGTTGTATTTTAGCAAG
>M01075:24:000000000-A3VNT:1:1108:12918:25161 1:N:0:36
AAAGTACACAGTTTGGGCTGCATATTTGATTACCAGATGCAATGGAAGGACCAATACCTGTATCTGCATTAATACATGCTGCAACGTTAGTTGTATGTGGAATAATATTAGGTAGTTTCATATTTTGGTGTTTCGAATTTTGATTTAGCTATTTTTATAGTATAATTTGCTGAACAACCGCAATAATAGTATTAATGAGTCTGTGTGTCTTTTATAATTTCAAAACGTTATATAGCATTTAGTACAATCTGTCAAATAAGTTTTTCGTTTTTTTGTTGTATTTGTTTAGATCTTTATGTAGGTTGCTTATTTTTTTGTTATCACATGTTTTATAAGGCATCTTTGTTTATAGTAATAGGTATATGAATACATATATTCTTTGGTCTACAAGATTTAAGATGTTATTTTTTTATATACTTTTGTGGTTGTATTTTAGCAAG
>M01075:24:000000000-A3VNT:1:1108:6950:25361 1:N:0:36
AAAGTACACAGTTTGGGCTACATATTTGATTACCAGATGCAATGGAAGGACCAATACCTGTATCTGCATTAATACATGCTGCAACGTTAGTTGTATGTGGAATAATATTAGGTAGTTTCATATTTTGGTGTTTCGAATTTTGATTTAGCTATTTTTATAGTATAATTTGCTGAACAAGCGCAATAATAGTATTAATGAGTCTGTGTGTCTTTTATAATTTCAAAACGTTATATAGCATTTAGTACAATCTGTCAAATAAGTTTTTCGTTTTTTTGTTGTATTTGTTTAGATCTTTATGTAGGTTGCTTATTTTTTTGTTATCACATGTTTTATAAGGCATCTTTGTTTATAGTAATAGGTATATGAATACATATATTCTTTGGTCTACAAGATTTAAGATGTTATTTTTTTATATACTTTTGTGGTTGTATTTTAGCAAG
>M01075:24:000000000-A3VNT:1:1108:13408:25423 1:N:0:36
AAAGTACACAGTTTGGGCTGCATATTTGATTACCAGATGCAATGGAAGGACCAATACCTGTATCTGCATTAATACATGCTGCGACGTTAGTTGTATGTGGAATAATATTAGGTAGTTTCATATTTTGGTGTTTCGAATTTTGATTTAGCTATTTTTATAGTATAATTTGCTGAACAACCGCAATAATAGTATTAATGAGTCTGTGTGTCTTTTATAATTTCAAAACGTTATATAGCATTTAGTACAATCTGTCAAATAAGTTTTTCGTTTTTTTGTTGTATTTGTTTAGATCTTTATGTAGGTTGCTTATTTTTTTGTTATCACATGTTTTATAAGGCATCTTTGTTTATAGTAATAGGTATATGAATACATATATTCTTTGGTCTACAAGATTTAAGATGTTATTTTTTTATATACTTTTGTGGTTGTATTTTAGCAAG
>M01075:24:000000000-A3VNT:1:1108:8844:26355 1:N:0:36
AAGCACACAGTTTGGGCTGCATATTTGATTACCAGATGCAATGGAAGGACCAATACCTGTATCTGCATTAATACATGCTGCAACGTTAGTTGTATGTGGAATAATATTAGGTAGTTTCATATTTTGGTGTTTCGAATTTTGATTTAGCTATTTTTATAGTATAATTTGCTGAACAACCGCAATAATAGTATTAATGAGTCTGTGTGTCTTTTATAATTTTCAAAACGTTGTATAGCATTTAGTACAATCTGTCAAATAAGTTTTTCGTTTTTTTGTTGTACTTGTTTAGATCTTTATGTAGGTTGCTTATTTTTTTGTTATCACATGTTTTATGAGGCATCTTTGTTTATAGTAATAGGTATATGAATACATATATTCTTTGGTCTACAAGATTTAAGATGTTATTTTTTTATATACTTTTGTGGTTGTATTTTAGCAAG
>M01075:24:000000000-A3VNT:1:1108:8824:26364 1:N:0:36
AAGAACACAGTTTGGGCTGCATATTTGATTACCAGATGCAATGGAAGGACCAATACCTGTATCTGCATTAATACATGCTGCAACGTTAGTTGTATGTGGAATAATATTAGGTAGTTTCATATTTTGGTGTTTCGAATTTTGATTTAGCTATTTTTATAGTATAATTTGCTGAACAACCGCAATAATAGTATTAATGAGTCTGTGTGTCTTTTATAATTTTCAAAACGTTGTATAGCATTTAGTACATACTGTCAAATAAGTTTTTCGTTTTTTTGTTGTACTTGTTTAGATCTTTATGTAGGTTGCTTATTTTTTTGTTATCACATGTTTTATGAGGCATCTTTGTTTATAGTAATAGGTATATGAATACATATATTCTTTGGTCTACAAGATTTAAGATGTTATTTTTTTATATACTTTTGTGGTTGTATTTTAGCAAG
>M01075:24:000000000-A3VNT:1:1108:18199:27935 1:N:0:36
AAAGTACACAGTTTGGGTTGCATATTTGATTACCAGATGCAATGGAAGGACCAATACCTGTATCTGCATTAATACATGCTGCAACGTTAGTTGTATGTGGAATAATATTAGGTAGTTTCATATTTTGGTGTTTCGAATTTTGATTTAGCTATTTTTATAGTATAATTTGCTGAACAACCGCAATAATAGTATTAATGAGTCTGTGTGTCTTTTATAATTTCAAAACGTTATATAGCATTTAGTACAATCTGTCAAATAAGTTTTTCGTTTTTTTGTTGTATTTGTTTAGATCTTTATGTAGGTTGCTTATTTTTTTGTTATCACATGTTTTATAAGGCATCTTTGTTTATAGTAATAGGTATATGAATACATATATTCTTTGGTCTACAAGATTTAAGATGTTATTTTTTTATATACTTTTGTGGTTGTATTTTAGCAAG
>M01075:24:000000000-A3VNT:1:1109:20940:3414 1:N:0:36
AGAGTACACAGTTTGGGCTACATATTTGATTACCAGATGCAATGGAAGGACCAATACCTGTATCTGCATTAATACATGCTGCAACGTTAGTTGTATGTGGAATAATATTAGGTAGTTTCATATTTTGGTGTTTCGAATTTTGATTTAGCTATTTTTATAGTATAATTTGCTGAACAACCGCAATAATAGTATTAATGAGTCTGTGTGTCTTTTATAATTTCAAAACGTTATATAGCATTTAGTACAATCTGTCAAATAAGTTTTTCGTTTTTTTGTTGTATTTGTTTAGATCTTTATGTAGGTTGCTTATTTTTTTGTTATCACATGTTTTATAAGGCATCTTTGTTTATAGTAATAGGTATATGAATACATATATTCTTTGGTCTACAAGATTTAAGATGTTATTTTTTTATATACTTTTGTGGTTGTATTCTAGCAAG
>M01075:24:000000000-A3VNT:1:1109:20959:3415 1:N:0:36
AGAGTACACAGTTTGGGCTACATATTTGATTACCAGATGCAATGGAAGGACCAATACCTGTATCTGCATTAATACATGCTGCAACGTTAGTTGTATGTGGAATAATATTAGGTAGTTTCATATTTTGGTGTTTCGAATTTTGATTTAGCTATTTTTATAGTATAATTTGCTGAACAACCGCAATAATAGTATTAATGAGTCTGTGTGTCTTTTATAATTTCAAAACGTTATATAGCATTTAGTACAATCTGTCAAATAAGTTTTTCGTTTTTTTGTTGTATTTGTTTAGATCTTTATGTAGGTTGCTTATTTTTTTGTTATCACATGTTTTATAAGGCATCTTTGTTTATAGTAATAGGTATATGAATACATATATTCTTTGGTCTACAAGATTTAAGATGTTATTTTTTTATATACTTTTGTGGTTGTATTCTAGCAAG
>M01075:24:000000000-A3VNT:1:1109:12804:3796 1:N:0:36
AAAGTACACAGTTTGGGCTACATATTTGATTACCAGATGCAATGGAAGGACCAATACCTGTATCTGCATTAATACATGCTGCAACGTTAGTTGTATGTGGAATAATATTAGGTAGTTTCATATTTTGGTGTTTCGAATTTTGATTTAGCTATTTTTATAGTATAATTTGCTGAACAACCGCAATAATAGTATTAATGAGTCTGTGTGTCTTTTATAATTTCAAAACGTTATATAGCATTTAGTACAATCTGTCAAATAAGCTTTTCGTTTTTTTGTTGTATTTGTTTAGATCTTTATGTAGGTTGCTTATTTTTTTGTTATCACATGTTTTATAAGGCATCTTTGTTTATAGTAATAGGTATATGAATACATATATTCTTTGGTCTACAAGATTTAAGATGTTATTTTTTTATATACTTTTGTGGTTGTATTTTAGCAAG
>M01075:24:000000000-A3VNT:1:1109:12822:3799 1:N:0:36
AAAGTACACAGTTTGGGCTACATATTTGATTACCAGATGCAATGGAAGGACCAATACCTGTATCTGCATTAATACATGCTGCAACGTTAGTTGTATGTGGAATAATATTAGGTAGTTTCATATTTTGGTGTTTCGAATTTTGATTTAGCTATTTTTATAGTATAATTTGCTGAACAACCGCAATAATAGTATTAATGAGTCTGTGTGTCTTTTATAATTTCAAAACGTTATATAGCATTTAGTACAATCTGTCAAATAAGCTTTTCGTTTTTTTGTTGTATTTGTTTAGATCTTTATGTAGGTTGCTTATTTTTTTGTTATCACATGTTTTATAAGGCATCTTTGTTTATAGTAATAGGTATATGAATACATATATTCTTTGGTCTACAAGATTTAAGATGTTATTTTTTTATATACTTTTGTGGTTGTATTTTAGCAAG
>M01075:24:000000000-A3VNT:1:1109:15456:3934 1:N:0:36
AAAGTACACAGTTTGGGCTACATATTTGATTACCAGATGCAATGGAAGGACCAATACCTGTATCTGCATTAATACATGCTGCAACGTTAGTTGTATGTGGAATAATATTAGGTAGTTTCATATTTTGGTGTTTCGAATTTTGATTTAGCTATTTTTATAGTATAATTTGCTGAACAACCGCAATAATAGTATTAATGAGTCTGTGTGTCTTTTATAATTTCAAAACGTTATATAGCATTTAGTACAATCTGTCAAATAAGCTTTTCGTTTTTTTGTTGTATTTGTTTAGATCTTTATGTTGGTTGCCTATTTTTTTGTTATCACATGTTTTATAAGGCATCTTTGTTTATAGTAATAGGTATATGAATACATATATTCTTTGGTCTACAAGATTTAAGATGTTATTTTTTTATATACTTTTGTGGTTGTATCTTGGCAAG
>M01075:24:000000000-A3VNT:1:1109:15226:4149 1:N:0:36
AGAGTACACAGTTTGGGCTGCATATTTGATTACCAGATGCAATGGAAGGACCAATACCTGTATCTGCATTAATACATGCTGCAACGTTAGTTGTATGTGGAATAATATTAGGTAGTTTCATATTTTGGTGTTTCGAATTTTGATTTAGCTATTTTTATAGTATAATTTGCTGAACAACCGCAATAATAGTATTAATGAGTCTGTGTGTCTTTTATAATTTCAAAACGTTATATAGCATTTAGTACAATCTGTCAAATAAGTTTCTCGTTTTCTTGTTGTATTTGTTTAGATCTTTATGTAGGTTGCTTATTTTTTTGTTATCACATGTTTTATAAGGCATCTTTGTTTATAGTAATAGGTATATGAATACATATATTCTTTGGTCTACAAGATTTAAGATGTTATTTTTTTATATACTTTTGTGGTTGTATTTTAGCAAG
>M01075:24:000000000-A3VNT:1:1109:15204:4158 1:N:0:36
AGAGTACACAGTTTGGGCTGCATATTTGATTACCAGATGCAATGGAAGGACCAATACCTGTATCTGCATTAATACATGCTGCAACGTTAGTTGTATGTGGAATAATATTAGGTAGTTTCATATTTTGGTGTTTCGAATTTTGATTTAGCTATTTTTATAGTATAATTTGCTGAACAACCGCAATAATAGTATTAATGAGTCTGTGTGTCTTTTATAATTTCAAAACGTTATATAGCATTTAGTACAATCTGTCAAATAAGTTTCTCGTTTTCTTGTTGTATTTGTTTAGATCTTTATGTAGGTTGCTTATTTTTTTGTTATCACATGTTTTATAAGGCATCTTTGTTTATAGTAATAGGTATATGAATACATATATTCTTTGGTCTACAAGATTTAAGATGTTATTTTTTTATATACTTTTGTGGTTGTATTTTAGCAAG
>M01075:24:000000000-A3VNT:1:1109:16404:4198 1:N:0:36
AGAGTACACAGTTTGGGCTACACATTTGATTACCAGATGCAATGGAAGGACCAATACCTGTATCTGCATTAATACATGCTGCAACGTTAGTTGTATGTGGAATAATATTAGGTAGTTTCATATTTTGGTGTTTCGAATTTTGATTTAGCTATTTTTATAGTATAATTTGCTGAACAACCGCAATAATAGTATTAATGAGTCTGTGTGTCTTTTATAATTTCAAAACGTTATATAGCATTTAGTACAATCTGTCAAATAAGTTTTTCGTTTTTTTGTTGTATTTGTTTAGATCTTTATGTAGGTTGCTTATTTTTTTGTTATCACATGTTTTATAAGGCATCTTTGTTTATAGTAATAGGTATATGAATACATATATTCTTTGGTCTACAAGATTTAAGATGTTATTTTTTTATATACTTTTGTGGTTGTATTTTAGCAAG
>M01075:24:000000000-A3VNT:1:1109:16422:4208 1:N:0:36
AGAGTACACAGTTTGGGCTACACATTTGATTACCAGATGCAATGGAAGGACCAATACCTGTATCTGCATTAATACATGCTGCAACGTTAGTTGTATGTGGAATAATATTAGGTAGTTTCATATTTTGGTGTTTCGAATTTTGATTTAGCTATTTTTATAGTATAATTTGCTGAACAACCGCAATAATAGTATTAATGAGTCTGTGTGTCTTTTATAATTTCAAAACGTTATATAGCATTTAGTACAATCTGTCAAATAAGTTTTTCGTTTTTTTGTTGTATTTGTTTAGATCTTTATGTAGGTTGCTTATTTTTTTGTTATCACATGTTTTATAAGGCATCTTTGTTTATAGTAATAGGTATATGAATACATATATTCTTTGGTCTACAAGATTTAAGATGTTATTTTTTTATATACTTTTGTGGTTGTATTTTAGCAAG
>M01075:24:000000000-A3VNT:1:1109:23257:4252 1:N:0:36
AGAGTACACAGTTTGGGCTACATATTTGATTACCAGATGCAATGGAAGGACCAATACCTGTATCTGCATTAATACATGCTGCAACGTTAGTTGTATGTGGAATAATATTAGGTAGTTTCATATTTTGGTGTTTCGAATTTTGATTTAGCTATTTTTATAGTATAATTTGCTGAACAACCGCAATAATAGTATTAATGAGTCTGTGTGTCTTTTATAATTTCAAAACGTTATATAGCATTTAGTACAATCTGTCAAATAAGTTTTTCGTTTTTTTGTTGTATTTGTTTAGATCTTTATGTAGGTTGCTTATTTTTTTGTTATCACATGTTTTATAAGGCATCTTTGTTTATAGTAATAGGTATATGAATACATATATTCTTTGGTCTACAAGATTTAAGATGTTATTTTTTTATATACTTTTGTGGTTGTATTTTAGCAAG
>M01075:24:000000000-A3VNT:1:1109:23331:4473 1:N:0:36
ACACAGTTTGGGCTACATATTTGATTACCAGATGCAATGGAAGGACCAATACCTGTATCTGCATTAATACATGCTGCAACGTTAGTTGTATGTGGAATAATATTAGGTAGTTTCATATTTTGGTGTTTCGAATTTTGATTTAGCTATTTTTATAGTATAATTTGCTGAACAACCGCAATAATAGTATTAATGAGTCTGTGTGTCTTTTATAATTTTGACGCAAAACGTTATATAGCATTTAGTACAATCTGTCAAATAAGTTTTTCGTTTTTTTGTTGTATTTGTTTAGATCTTTATGTAGGTTGCTTATTTTTTTGTTATCACATGTTTTATAAGGCATCTTTGTTTATAGTAATAGGTATATGAATACATATATTCTTTGGTCTACAAGATTTAAGATGTTATTTTTTTATATACTTTTGTGGTTGTATTTTAGCAAG
>M01075:24:000000000-A3VNT:1:1109:11185:4548 1:N:0:36
AAAGTACACAGTTTGGGCTCCATATTTGATTACCAGATGCAATGGAAGGACCAATACCTGTATCTGCATTAATACATGCTGCAACGTTAGTTGTATGTGGAATAATATTAGGTAGTTTCATATTTTGGTGTTTCGAATTTTGATTTAGCTATTTTTATAGTATAATTTGCTGAACAACCGCAATAATAGTATTAATGAGTCTGTGTGTCTTTTATAATTTCAAGACGTTATATAGCATTTAGTACAATCTGTCAAATAAGTTTTTCGTTTTTTTGTTGTATTTGTTTAGATCTTTATGTAGGTTGCTTATTTTTTTGTTATCACATGTTTTATAAGGCATCTTTGTTTATAGTAATAGGTATATGAATACATATATTCTTTGGTCTACAAGATTTAAGATGTTATTTTTTTATATACTTTTGTGGTTGTATTTTAGCAAG
>M01075:24:000000000-A3VNT:1:1109:12413:4806 1:N:0:36
AGAGTACACAGTTTGGGCTACATATTTGATTACCAGATGCAATGGAAGGACCAATACCTGTATCTGCATTAATACATGCTGCAACGTTAGTTGTATGTGGAATAATATTAGGTAGTTTCATATTTTGGTGTTTCGAATTTTGATTTAGCTATTTTTATAGTATAATTTGCTGAACAACCGCAATAATAGTATTAATGAGTCTGTGTGTCTTTTATAATTTCAAAACGTTATATAGCATTTAGTACAATCTGTCAAATAAGTTTTTCGTTTTTTTGTTGTATTTGTTTAGATCTTTATGTAGGTTGCTTATTTTTTTGTTATCACATGTTTTATAAGGCATCTTTGTTTATAGTAATAGGTATATGAATACATATATTCTTTGGTCTACAAGATTTAAGATGTTATTTTTTTATATACTTTTGTGGTTGTATCTTAGCAAG
>M01075:24:000000000-A3VNT:1:1109:15151:5431 1:N:0:36
AGAGTACACAGTTTGGGCTGCATATTTGATTACCAGATGCAATGGAAGGACCAATACCTGTATCTGCATTAATACATGCTGCAACGTTAGTTGTATGTGGAATAATATTAGGTAGTTTCATATTTTGGTGTTTCGAATTTTGATTTAGCTATTTTTATAGTATAATTTGCTGAACAACCGCAATAATAGTATTAATGAGTCTGTGTGTCTTTTATAATTTCAAAACGTTATATAGCATTTAGTACAATCTGTCAAATAAGTTTTTCGTTTTTTTGTTGTATTTGTTTAGATCTTTATGTAGGTTGCTTATTTTTTTGTTATCACATGTTTTATAAGGCATCTTTGTTTATAGTAATAGGTATATGAATACATATATTCTTTGGTCTACAAGATTTAAGATGTTATTTTTTTATATACTTTTGTGGTTGTATTTTAGCAAG
>M01075:24:000000000-A3VNT:1:1109:25483:5760 1:N:0:36
AAAGTACACAGTTTGGGCTACACATTTGATTACCAGATGCAATGGAGGGACCAATACCTGTATCTGCATTAATACATGCTGCAACGTTAGTTGTATGTGGAATAATATTAGGTAGTTTCATATTTTGGTGTTTCGAATTTTGATTTAGCTATTTTTATAGTATAATTTGCTGAACAACCGCAATAATAGTATTAATGAGTCTGTGTGTCTTTTATAATTTCAAAACGTTATATAGCATTTAGTACAATCTGTCAAATAAGTTTTTCGTTTTTTTGTTGTATTTGTTTAGATCTTTATGTAGGTTGCTTATTTTTTTGTTATCACATGTTTTATAAGGCATCTTTGTTTATAGTAATAGGTATATGAATACATATATTCTTTGGTCTACAAGATTTAAGATGTTATTTTTTTATATACTTTTGTGGTTGTATTTTAGCAAG
>M01075:24:000000000-A3VNT:1:1109:15554:5771 1:N:0:36
AGAGTACACAGTTTGGGCTACATATTTGATTACCAGATGCAATGGAAGGACCAATACCTGTATCTGCATTAATACATGCTGCAACGTTAGTTGTATGTGGAATAATATTAGGTAGTTTCATATTTTGGTGTTTCGAATTTTGATTTAGCTATTTTTATAGTATAATTTGCTGAACAACCGCAATAATAGTATTAATGAGTCTGTGTGTCTTTTATAATTTGCAAAACGTTATATAGCATTTAGTACAATCTGTCAAATAAGTTTTTCGTTTTTTTGTTGTATTTGTTTAGATCTTTATGTAGGTTGCTTATTTTTTGTTATCACATGTTTTATAAGGCATCTTTGTTTATAGTAATAGGTATATGAATACATATATTCTTTGGTCTACAAGATTTAAGATGTTATTTTTTTATATACTTTTGTGGTTGTATTTTGGCAAG
>M01075:24:000000000-A3VNT:1:1109:19047:6013 1:N:0:36
AGAGTATACAGTTTGGGCTACATATTTGATTACCAGATGCAATGGAAGGACCAATACCTGTATCTGCATTAATACATGCTGCAACGTTAGTTGTATGTGGAATAATATTAGGTAGTTTCATATTTTGGTGTTTCGAATTTTGATTTAGCTATTTTTATAGTATAATTTGCTGAACAACCGCAATAATAGTATTAATGAGTCTGTGTGTCTTTTATAATTTCAAAACGTTATATAGCATTTAGTACAATCTGTCAAATAAGTTTTTCGTTTTTTTGTTGTATTTGTTTAGATCTTTATGTAGGTTGCTTATTTTTTTGTTATCACATGTTTTATAAGGCATCTTTGTTTATAGTAATAGGTATATGAATACATATATTCTTTGGTCTACAAGATTTAAGATGTTATTTTTTTATATACTTTTGTGGTTGTATTTTGGCAAG
>M01075:24:000000000-A3VNT:1:1109:9352:6091 1:N:0:36
AGAGTACACAGTTTGGGCTCCATATTTGATTACCAGATGCAATGGAAGGACCAATACCTGTATCTGCATTAATACATGCTGCAACGTTAGTTGTATGTGGAATAATATTAGGTAGTTTCATATTTTGGTGTTTCGAATTTTGATTTAGCTATTTTTATAGTATAATTTGCTGAACAACCGCAATAATAGTATTAATGAGTCTGTGTGTCTTTTATAATTTCAAAACGTTATATAGCATTTAGTACAATCTGTCAAATAAGTTTTTCGTTTTTTTGTTGTATTTGTTTAGATCTTTATGTAGGTTGCTTATTTTTTTGTTATCACATGTTTTATAAGGCATCTTTGTTTATAGTAATAGGTATATGAATACATATATTCTTTGGTCTACAAGATTTAAGATGTTATTTTTTTATATACTTTTGTGGTTGTATTTTAGCAAG
>M01075:24:000000000-A3VNT:1:1109:24000:6129 1:N:0:36
AAAGTACACAGTTTGGGCTGCATATTTGATTACCAGATGCAATGGAAGGACCAATACCTGTATCTGCATTAATACATGCTGCAACGTTAGTTGTATGTGGAATAATATTAGGTAGTTTCATATTTTGGTGTTTCGAATTTTGATTTAGCTATTTTTATAGTATAATTTGCTGAACAACCGCAATAATAGTATTAATGAGTCTGTGTGTCTTTTATAATTTCAAAACGTTATATAGCATTTAGTACAATCTGTCAAATAAGTTTTTCGTTTTTTTGTTGTATTTGTTTAGATCTTTATGTAGGTTGCTTATTTTTTTGTTATCACATGTTTTATAAGGCATCTTTGTTTATAGTAATAGGTATATGAATACATATATTCTTTGGTCTACAAGATTTAAGATGTTATTTTTTTATATACTTTTGTGGTTGTATTTTAGCAAG
>M01075:24:000000000-A3VNT:1:1109:19351:6310 1:N:0:36
AAAGTACACAGCTTGGGCTGCATATTTGATTACCAGATGCAATGGAAGGACCAATACCTGTATCTGCATTAATACATGCTGCAACGTTAGTTGTATGTGGAATAATATTAGGTAGTTTCATATTTTGGTGTTTCGAATTTTGATTTAGCTATTTTTATAGTATAATTTGCTGAGCAACCGCAATAATAGTATTAATGAGTCTGTGTGTCTTTTATAATTTCAAAACGTTATATAGCATTTAGTACAATCTGTCAAATAAGTTTTTCGTTTTTTTGTTGTATTTGTTTAGATCTTTATGTAGGTTGCTTATTTTTTTGTTATCACATGTTTTATAAGGCATCTTTGTTTATAGTAATAGGTATATGAATACATATATTCTTTGGTCTACAAGATTTAAGATGTTATTTTTTTATATACTTTTGTGGTTGTATTTTGGCAAG
>M01075:24:000000000-A3VNT:1:1109:22820:6356 1:N:0:36
AGAGTACACAGTTTGGGCTGCATATTTGATTACCAGATGCAATGGAAGGACCAATACCTGTATCTGCATTAATACATGCTGCAACGTTAGTTGTATGTGGAATAATATTAGGTAGTTTCATATTTTGGTGTTTCGAATTTTGATTTAGCTATTTTTATAGTATAATTTGCTGAACAACCGCAATAATAGTATTAATGAGTCTGTGTGTCTTTTATAATTTGCAAAACGTTATATAGCATTTAGTACAATCTGTCAAATAAGTTTTTCGTTTTTTTGTTGTATTTGTTTAGATCTTTATGTAGGTTGCTTATTTTTTTGTTATCACATGTTTTATAAGGCATCTTTGTTTATAGTAATAGGTATATGAATACATATATTCTTTGGTCTACAAGATTTAAGATGTTATTTTTTTATATACTTTTGTGGTTGTATTTTAGCAA
>M01075:24:000000000-A3VNT:1:1109:21210:6993 1:N:0:36
AAAGTACACAGTTTGGGCTGCATATTTGATTACCAGATGCAATGGAAGGACCAATACCTGTATCTGCATTAATACATGCTGCAACGTTAGTTGTATGTGGAATAATATTAGGTAGTTTCATATTTTGGTGTTTCGAATTTTGATTTAGCTATTTTTATAGTATAATTTGCTGAACAACCGCAATAATAGTATTAATGAGTCTGTGTGTCTTTTATAATTTGCAAAACGTTATATAGCATTTAGTACAATCTGTCAAATAAGTTTTTCGTTTTTTTGTTGTATTTGTTTAGATCTTTATGTAGGTTGCTTATTTTTTTGTTATCACATGTTTTATAAGGCATCTTTGTTTATAGTAATAGGTATATGAATACATATATTCTTTGGTCTACAAGATTTAAGATGTTATTTTTTTATATACTTTTGTGGTTGTATTTTAGCAG
>M01075:24:000000000-A3VNT:1:1109:21204:7013 1:N:0:36
AAAGTACACAGTTTGGGCTGCATATTTGATTACCAGATGCAATGGAAGGACCAATACCTGTATCTGCATTAATACATGCTGCAACGTTAGTTGTATGTGGAATAATATTAGGTAGTTTCATATTTTGGTGTTTCGAATTTTGATTTAGCTATTTTTATAGTATAATTTGCTGAACAACCGCAATAATAGTATTAATGAGTCTGTGTGTCTTTTATAATTTGCAAAACGTTATATAGCATTTAGTACAATCTGTCAAATAAGTTTTTCGTTTTTTTGTTGTATTTGTTTAGATCTTTATGTAGGTTGCTTATTTTTTTGTTATCACATGTTTTATAAGGCATCTTTGTTTATAGTAATAGGTATATGAATACATATATTCTTTGGTCTACAAGATTTAAGATGTTATTTTTTTATATACTTTTGTGGTTGTATTTTAGCAG
>M01075:24:000000000-A3VNT:1:1109:8883:7277 1:N:0:36
AAAGTACACAGTTTGGGTTACATATTTGATTACCAGATGCAATGGAAGGACCAATACCTGTATCTGCATTAATACATGCTGCAACGTTAGTTGTATGTGGAATAATATTAGGTAGTTTCATATTTTGGTGTTTCGAATTTTGATTTAGCTATTTTTATAGTATAATTTGCTGAACAACCGCAATAATAGTATTAATGAGTCTGTGTGTCTTTTATAATTTCAAAACGTTATATAGCATTTAGTACAATCTGTCAAATAAGTTTTTCGTTTTTTTGTTGTATTTGTTTAGATCTTTATGTAGGTTGCTTATTTTTTTGTTATCACATGTTTTATAAGGCATCTTTGTTTATAGTAATAGGTATATGAATACATATATTCTTTGGTCTACAAGATTTAAGATGTTATTTTTTTATATACTTTTGTGGTTGTATTTTAGCAAG
>M01075:24:000000000-A3VNT:1:1109:8898:7287 1:N:0:36
AAAGTACACAGTTTGGGTTACATATTTGATTACCAGATGCAATGGAAGGACCAATACCTGTATCTGCATTAATACATGCTGCAACGTTAGTTGTATGTGGAATAATATTAGGTAGTTTCATATTTTGGTGTTTCGAATTTTGATTTAGCTATTTTTATAGTATAATTTGCTGAACAACCGCAATAATAGTATTAATGAGTCTGTGTGTCTTTTATAATTTCAAAACGTTATATAGCATTTAGTACAATCTGTCAAATAAGTTTTTCGTTTTTTTGTTGTATTTGTTTAGATCTTTATGTAGGTTGCTTATTTTTTTGTTATCACATGTTTTATAAGGCATCTTTGTTTATAGTAATAGGTATATGAATACATATATTCTTTGGTCTACAAGATTTAAGATGTTATTTTTTTATATACTTTTGTGGTTGTATTTTAGCAAG
>M01075:24:000000000-A3VNT:1:1109:13474:7344 1:N:0:36
AGAGTACACAGTTTGGGCTACATATTTGATTACCAGATGCAATGGAAGGACCAATACCTGTATCTGCATTAATACATGCTGCAACGTTAGTTGTATGTGGAATAATATTAGGTAGTTTCATATTTTGGTGTTTCGAATTTTGATTTAGCTATTTTTATAGTATAATTTGCTGAACAACCGCAATAATAGTATTAATGAGTCTGTGTGTCTTTTATAATTTCAAAACGTTATATAGCATTCAGTACAATCTGTCAAATAAGTTTTTCGTTTTTTTGTTGTATTTGTTTAGATCTTTATGTAGGTTGCTTATTTTTTTGTTATCACATGTTTTATAAGGCATCTTTGTTTATAGTAATAGGTATATGAATACATATATTCTTTGGTCTACAAGATTTAAGATGTTATTTTTTTATATACTTTTGTGGTTGTATTTTAGCAAG
>M01075:24:000000000-A3VNT:1:1109:26362:7567 1:N:0:36
AAAGTACACAGTTTGGGCTGCATATTTGATTACCAGATGCAATGGAAGGACCAATACCTGTATCTGCATTAATACATGCTGCAACGTTAGTTGTATGTGGAATAATATTAGGTAGTTTCATATTTTGGTGTTTCGAATTTTGATTTAGCTATTTTTATAGTATAATTTGCTGAACAACCGCAATAATAGTATTAATGAGTCTGTGTGTCTTTTATAATTTCAAAACGTTATATAGCATTTAGTACAATCTGTCAAATAAGTTTTTCGTTTTTTTGTTGTATTTGTTTAGATCTTTATGTAGGTTGCTTATTTTTTTGTTATCACATGTTTTATAAGGCATCTTTGTTTATAGTAATAGGTATATGAATACATATATTCTTTGGTCTACAAGATTTAAGATGTTATTTTTTTATATACTTTTGTGGTTGTATTTTAGCAAG
>M01075:24:000000000-A3VNT:1:1109:12821:7592 1:N:0:36
AAAGTACACAGTTTGGGCTACATATTTGATTACCAGATGCAATGGAAGGACCAATACCTGTATCTGCATTAATACATGCTGCAACGTTAGTTGTATGTGGAATAATATTAGGTAGTTTCATATTTTGGTGTTTCGAATTTTGATTTAGCTATTTTTATAGTATAATTTGCTGAACAACCGCAATAATAGTATTAATGAGTCTGTGTGTCTTTTATAATTTCAAAACGTTATATAGCATTTAGTACAATCTGTCAAATAAGTTTCTCGTTTTTTTGTTGTATTTGTTTAGATCTTTATGTAGGTTGCTTATTTTTTTGTTATCACATGTTTTATAAGGCATCTTTGTTTATAGTAATAGGTATATGAATACATATATTCTTTGGTCTACAAGATTTAAGATGTTATTTTTTTATATACTTTTGTGGTTGTATTTTAGCAAG
>M01075:24:000000000-A3VNT:1:1109:26944:7886 1:N:0:36
AAAGTACACAGTTTGGGTTGCACATTTGATTACCAGATGCAATGGAAGGACCAATACCTGTATCTGCATTAATACATGCTGCAACGTTAGTTGTATGTGGAATAATATTAGGTAGTTTCATATTTTGGTGTTTCGAATTTTGATTTAGCTATTTTTATAGTATAATTTGCTGAACAACCGCAATAATAGTATTAATGAGTCTGTGTGTCTTTTATAATTTCAAAACGTTATATAGCATTTAGTACAATCTGTCAAATAAGTTTTTCGTTTTTTTGTTGTATTTGTTTAGATCTTTATGTAGGTTGCTTATTTTTTTGTTATCACATGTTTTATAAGGCATCTTTGTTTATAGTAATAGGTATATGAATACATATATTCTTTGGTCTACAAGATTTAAGATGTTATTTTTTTATATACTTTTGTGGTTGTATTTTAGCAAG
>M01075:24:000000000-A3VNT:1:1109:26962:7891 1:N:0:36
AAAGTACACAGTTTGGGTTGCACATTTGATTACCAGATGCAATGGAAGGACCAATACCTGTATCTGCATTAATACATGCTGCAACGTTAGTTGTATGTGGAATAATATTAGGTAGTTTCATATTTTGGTGTTTCGAATTTTGATTTAGCTATTTTTATAGTATAATTTGCTGAACAACCGCAATAATAGTATTAATGAGTCTGTGTGTCTTTTATAATTTCAAAACGTTATATAGCATTTAGTACAATCTGTCAAATAAGTTTTTCGTTTTTTTGTTGTATTTGTTTAGATCTTTATGTAGGTTGCTTATTTTTTTGTTATCACATGTTTTATAAGGCATCTTTGTTTATAGTAATAGGTATATGAATACATATATTCTTTGGTCTACAAGATTTAAGATGTTATTTTTTTATATACTTTTGTGGTTGTATTTTAGCAAG
>M01075:24:000000000-A3VNT:1:1109:10692:7963 1:N:0:36
AAAGTACACAGTTTGGGCTACATATTTGATTACCAGATGCAATGGAAGGACCAATACCTGTATCTGCATTAATACATGCTGCAACGCTAGTTGTATGTGGAATAATATTAGGTAGTTTCATATTTTGGTGTTTCGAATTTTGATTTAGCTATTTTTATAGTATAATTTGCTGAACAACCGCAATAATAGTATTAATGAGTCTGTGTGTCTTTTATAATTTCAAAACGTTATATAGCATTTAGTACAATCTGTCAAATAAGTTTTTCGTTTTTTTGTTGTATTTGTTTAGATCTTTATGTAGGTTGCTTATTTTTTTGTTATCACATGTTTTATAAGGCATCTTTGTTTATAGTAATAGGTATATGAATACATATATTCTTTGGTCTACAAGATTTAAGATGTTATTTTTTTATATACTTTTGTGGTTGTATTTTAGCAAG
>M01075:24:000000000-A3VNT:1:1109:7039:8500 1:N:0:36
AAAGTACACAGTTTGGGCTACACATTTGATTACCAGATGCAATGGAAGGACCAATACCTGTATCTGCATTAATACATGCTGCAACGTTAGTTGTATGTGGAATAATATTAGGTAGTTTCATATTTTGGTGTTTCGAATTTTGATTTAGCTATTTTTATAGTATAATTTGCTGAACAACCGCAATAATAGTATTAATGAGTCTGTGTGTCTTTTATAATTTCAAAACGTTATATAGCATTTAGTACAATCTGTCAAATAAGTTTTCCGTTTTTTTGTTGTATTTGTTTAGATCTTTATGTAGGTTGCTTATTTTTTTGTTATCACATGTTTTATAAGGCATCTTTGTTTATAGTAATAGGTATATGAATACATATATTCTTTGGTCTACAAGATTTAAGATGTTATTTTTTTATATACTTTTGTGGTTGTATTTTAGCAAG
>M01075:24:000000000-A3VNT:1:1109:27660:8699 1:N:0:36
AAAGTACACAGTTTGGGCTACACATTTGATTACCAGATGCAATGGAAGGACCAATACCTGTATCTGCATTAATACATGCTGCAACGTTAGTTGTATGTGGAATAATATTAGGTAGTTTCATATTTTGGTGTTTCGAATTTTGATTTAGCTATTTTTATAGTATAATTTGCTGAACAACCGCAATAATAGTATTAATGAGTCTGTGTGTCTTTTATAATTTCAAAACGTTATATAGCATTTAGTACAATCTGTCAAATAAGTTTTTCGTTTTTTTGTTGTATTTGTTTAGATCTTTATGTAGGTTGCTTATTTTTTTGTTATCACATGTTTTATAAGGCATCTTTGTTTATAGTAATAGGTATATGAATACATATATTCTTTGGTCTACAAGATTTAAGATGTTATTTTTTTATATACTTTTGTGGTTGTATTTTAGCAAG
>M01075:24:000000000-A3VNT:1:1109:18869:8888 1:N:0:36
ACACAGTTTGGGCTACATATTTGATTACCAGATGCAATGGAAGGACCAATACCTGTATCTGCATTAATACATGCTGCAACGTTAGTTGTATGTGGAATAATATTAGGTAGTTTCATATTTTGGTGTTTCGAATTTTGATTTAGCTATTTTTATAGTATAATTTGCTGAACAACCGCAATAATAGTATTAATGAGTCTGTGTGTCTTTTATAATTTTGACGCAAAACGTTATATAGCATTTAGTACAATCTGTCAAATAAGTTTTTCGTTTTTTTGTTGTATTTGTTTAGATCTTTATGTAGGTTGCTTATTTTTTTGTTATCACATGTTTTATAAGGCATCTTTGTTTATAGTAATAGGTATATGAATACATATATTCTTTGGTCTACAAGATTTAAGATGTTATTTTTTTATATACTTTTGTGGTTGTATTTTAGCAAG
>M01075:24:000000000-A3VNT:1:1109:9149:9045 1:N:0:36
AAAGTACACAGTTTGGACTACATATTTGATTACCAGATGCAATGGAAGGACCAATACCTGTATCTGCATTAATACATGCTGCAACGTTAGTTGTATGTGGAATAATATTAGGTAGTTTCATATTTTGGTGTTTCGAATTTTGATTTAGCTATTTTTATAGTATAATTTGCTGAACAACCGCAATAATAGTATTAATGAGTCTGTGTGTCTTTTATAATTTCAAAACGTTATATAGCATTTAGTACAATCTGTCAAATAAGTTTTTCGTTTTTTTGTTGTATTTGTTTAGATCTTTATGTAGGTTGCTTATTTTTTTGTTATCACATGTTTTATAAGGCATCTTTGTTTATAGTAATAGGTATATGAATACATATATTCTTTGGTCTACAAGATTTAAGATGTTATTTTTTTATATACTTTTGTGGTTGTATCTTAGCAAG
>M01075:24:000000000-A3VNT:1:1109:20755:9760 1:N:0:36
AGAGTACACAGTTTGGGCTGCATATTTGATTACCAGATGCAATGGAAGGACCAATACCTGTATCTGCATTAATACATGCTGCAACGTTAGTTGTATGTGGAATAATATTAGGTAGTTTCATATTTTGGTGTTTCGAATTTTGATTTAGCTATTTTTATAGTATAATTTGCTGAACAACCGCAATAATAGTATTAATGAGTCTGTGTGTCTTTTATAATTTCAAAACGTTATATAGCATTTAGTACAATCTGTCAAATAAGTTTTTCGTTTTTTTGTTGTATTTGTTTAGATCTTTATGTAGGTTGCTTATTTTTTTGTTATCACATGTTTTATAAGGCATCTTTGTTTATAGTAATAGGTATATGAATACATATATTCTTTGGTCTACAAGATTTAAGATGTTATTTTTTTATATACTTTTGTGGTTGTATCTTAGCAAG
>M01075:24:000000000-A3VNT:1:1109:21329:9998 1:N:0:36
AAAGTACACAGTTTGGGTTACATATTTGATTACCAGATGCAATGGAAGGACCAATACCTGTATCTGCATTAATACATGCTGCAACGTTAGTTGTATGTGGAATAATATTAGGTAGTTTCATATTTTGGTGTTTCGAATTTTGATTTAGCTATTTTTATAGTATAATTTGCTGAACAACCGCAATAATAGTATTAATGAGTCTGTGTGTCTTTTATAATTTCAAAACGTTATATAGCATTTAGTACAATCTGTCAAATAAGTTTTTCGTTTTTTTGTTGTATTTGTTTAGATCTTTATGTAGGTTGCTTATTTTTTTGTTATCACATGTTTTATAAGGCATCTTTGTTTATAGTAATAGGTATATGAATACATATATTCTTTGGTCTACAAGATTTAAGATGTTATTTTTTTATATACTTTTGTGGTTGTATTTTAGCAAG
>M01075:24:000000000-A3VNT:1:1109:6292:10285 1:N:0:36
AAAGTACACAGTTTGGGCTGCATATTTGATTACCAGATGCAATGGAAGGACCAATACCTGTATCTGCATTAATACATGCTGCAACGTTAGTTGTATGTGGAATAATATTAGGTAGTTTCATATTTTGGTGTTTCGAATTTCGATTTAGCTATTTTTATAGTATAATTTGCTGAACAACCGCAATAATAGTATTAATGAGTCTGTGTGTCTTTTATAATTTCAAAACGTTATATAGCATTTAGTACAATCTGTCAAATAAGTTTTTCGTTTTTTTGTTGTATTTGTTTAGATCTTTATGTAGGTTGCTTATTTTTTTGTTATCACATGTTTTATAAGGCATCTTTGTTTATAGTAATAGGTATATGAATACATATATTCTTTGGTCTACAAGATTTAAGATGTTATTTTTTTATATACTTTTGTGGTTGTATTTTAGCAAG
>M01075:24:000000000-A3VNT:1:1109:19005:10298 1:N:0:36
AGAGTACACAGTTTGGGTTACATATTTGATTACCAGATGCAATGGAAGGACCAATACCTGTATCTGCATTAATACATGCTGCAACGTTAGTTGTATGTGGAATAATATTAGGTAGTTTCATATTTTGGTGTTTCGAATTTTGATTTAGCTATTTTTATAGTATAATTTGCTGAACAACCGCAATAATAGTATTAATGAGTCTGTGTGTCTTTTATAATTTCAAAACGTTATATAGCATTTAGTACAATCTGTCAAATAAGTTTTTCGTTTTTTTGTTGTATTTGTTTAGATCTTTGTGTAGGTTGCTTATTTTTTTGTTATCACATGTTTTATAAGGCATCTTTGTTTATAGTAATAGGTATATGAATACATATATTCTTTGGTCTACAAGATTTAAGATGTTATTTTTTTATATACTTTTGTGGTTGTATTTTAGCAAG
>M01075:24:000000000-A3VNT:1:1109:19782:10592 1:N:0:36
AAAGTACACAGTTTGGACTACATATTTGATTACCAGATGCAATGGAAGGACCAATACCTGTATCTGCATTAATACATGCTGCAACGTTAGTTGTATGTGGAATAATATTAGGTAGTTTCATATTTTGGTGTTTCGAATTTTGATTTAGCTATTTTTATAGTATAATTTGCTGAACAACCGCAATAATAGTATTAATGAGTCTGTGTGTCTTTTATAATTTCAAAACGTTATATAGCATTTAGTACAATCTGTCAAATAAGTTTTTCGTTTTTTTGTTGTATTTGTTTAGATCTTTATGTAGGTTGCTTATTTTTTTGTTATCACATGTTTTATAAGGCATCTTTGTTTATAGTAATAGGTATATGAATACATATATTCTTTGGTCTACAAGATTTAAGATGTTATTTTTTTATATACTTTTGTGGTTGTATTTTAGCAAG
>M01075:24:000000000-A3VNT:1:1109:17260:11278 1:N:0:36
AAAGTACACAGTTTGGGCTGCATATTTGATTACCAGATGCAATGGAAGGACCAATACCTGTATCTGCATTAATACATGCTGCAACGTTAGTTGTATGTGGAATAATATTAGGTAGTTTCATATTTTGGTGTTTCGAATTTTGATTTAGCTATTTTTATAGTATAATTTGCTGAACAACCGCAATAATAGTATTAATGAGTCTGTGTGTCTTTTATAATTTCAAAACGTTATATAGCATTTAGTACAATCTGTCAAATAAGTTTTTCGTTTTTTTGTTGTATTTGTTTAGATCTTTATGTAGGTTGCTTATTTTTTTGTTATCACATGTTTTATAAGGCATCTTTGTTTATAGTAATAGGTATATGAATACATATATTCTTTGGTCTACAAGATTTAAGATGTTATTTTTTTATATACTTTTGTGGTTGTATTTTAGCAAG
>M01075:24:000000000-A3VNT:1:1109:22144:11720 1:N:0:36
AAAGTACACAGTTTGGGCTGCATATTTGATTACCAGATGCAATGGAAGGACCAATACCTGTATCTGCATTAATACATGCTGCAACGTTAGTTGTATGTGGAATAATATTAGGTAGTTTCATATTTTGGTGTTTCGAATTTTGATTTAGCTATTTTTATAGTATAATTTGCTGAACAACCGCAATAATAGTATTAATGAGTCTGTGTGTCTTTTATAATTTCAAAACGTTATATAGCATTTAGTACAATCTGTCAAATAAGTTTTTCGTTTTTTTGTTGTATTTGTTTAGATCTTTATGTAGGTTGCTTATTTTTTTGTTATCACATGTTTTATAAGGCATCTTTGTTTATAGTAATAGGTATATGAATACATATATTCTTTGGTCTACAAGATTTAAGATGTTATTTTTTTATATACTTTTGTGGTTGTATTTTAGCAAG
>M01075:24:000000000-A3VNT:1:1109:23158:12007 1:N:0:36
AGAGTACACAGTTTGGGCTACATATTTGATTACCAGATGCAATGGAAGGACCAATACCTGTATCTGCATTAATACATGCTGCAACGTTAGTTGTATGTGGAATAATATTAGGTAGTTTCATATTTTGGTGTTTCGAATTTTGATTTAGCTATTTTTATAGTATAATTTGCTGAACAACCGCAATAATAGTATTAATGAGTCTGTGTGTCTTTTATAATTTCAAAACGTTATATAGCATTTAGTACAATCTGTCAAATAAGTTTTTCGTTTTTTTGTTGTATTTGTTTAGATCTTTATGTAGGTTGCTTATTTTTTTGTTATCACATGTTTTATAAGGCATCTTTGTTTATAGTAATAGGTATATGAATACATATATTCTTTGGTCTACAAGATTTAAGATGTTATTTTTTTATATACTTTTGTGGTTGTATTTTAGCAAG
>M01075:24:000000000-A3VNT:1:1109:5224:12158 1:N:0:36
AGAGTACACAGTTTGGGCTACACATTTGATTACCAGATGCAATGGAAGGACCAATACCTGTATCTGCATTAATACATGCTGCAACGTTAGTTGTATGTGGAATAATATTAGGTAGTTTCATATTTTGGTGTTTCGAATTTTGATTTAGCTATTTTTATAGTATAATTTGCTGAACAACCGCAATAATAGTATTAATGAGTCTGTGTGTCTTTTATAATTTCAAAACGTTATATAGCATTTAGTACAATCTGTCAAATAAGTTTTTCGTTTTTTTGTTGTATTTGTTTAGATCTTTATGTAGGTTGCTTATTTTTTTGTTATCACATGTTTTATAAGGCATCTTTGTTTATAGTAATAGGTATATGAATACATATATTCTTTGGTCTACAAGATTTAAGATGTTATTTTTTTATATACTTTTGTGGTTGTATTTTAGCAAG
>M01075:24:000000000-A3VNT:1:1109:5230:12175 1:N:0:36
AGAGTACACAGTTTGGGCTACACATTTGATTACCAGATGCAATGGAAGGACCAATACCTGTATCTGCATTAATACATGCTGCAACGTTAGTTGTATGTGGAATAATATTAGGTAGTTTCATATTTTGGTGTTTCGAATTTTGATTTAGCTATTTTTATAGTATAATTTGCTGAACAACCGCAATAATAGTATTAATGAGTCTGTGTGTCTTTTATAATTTCAAAACGTTATATAGCATTTAGTACAATCTGTCAAATAAGTTTTTCGTTTTTTTGTTGTATTTGTTTAGATCTTTATGTAGGTTGCTTATTTTTTTGTTATCACATGTTTTATAAGGCATCTTTGTTTATAGTAATAGGTATATGAATACATATATTCTTTGGTCTACAAGATTTAAGATGTTATTTTTTTATATACTTTTGTGGTTGTATTTTAGCAAG
>M01075:24:000000000-A3VNT:1:1109:28348:12705 1:N:0:36
AAAGTACACAGTTTGGGCTGCATATTTGATTACCAGATGCAATGGAAGGACCAATACCTGTATCTGCATTAATACATGCTGCAACGTTAGTTGTATGTGGAATAATATTAGGTAGTTTCATATTTTGGTGTTTCGAATTTTGATTTAGCTATTTTTATAGTATAATTTGCTGAACAACCGCAATAATAGTATTAATGAGTCTGTGTGTCTTTTATAATTTCAAAACGTTATATAGCATTTAGTACAATCTGTCAAATAAGTTTTTCGTTTTTTTGTTGTATTTGTTTAGATCTTTATGTAGGTTGCTTATTTTTTTGTTATCACATGTTTTATAAGGCATCTTTGTTTATAGTAATAGGTATATGAATACATATATTCTTTGGTCTACAAGATTTAAGATGTTATTTTTTTATATACTTTTGTGGTTGTATTTTAGCAAG
>M01075:24:000000000-A3VNT:1:1109:24983:12940 1:N:0:36
AAAGTACACAGTTTGGGTTACATATTTGATTACCAGATGCAATGGAAGGACCAATACCTGTATCTGCATTAATACATGCTGCAACGTTAGTTGTATGTGGAATAATATTAGGTAGTTTCATATTTTGGTGTTTCGAATTTTGATTTAGCTATTTTTATAGTATAATTTGCTGAACAACCGCAATAATAGTATTAATGAGTCTGTGTGTCTTTTATAATTTGCAAAACGTTATATAGCATTTAGTACAATCTGTCAAATAAGTTTTTCGTTTTTTTGTTGTATTTGTTTAGATCTTTATGTAGGTTGCTTATTTTTTGTTATCACATGTTTTATAAGGCATCTTTGTTTATAGTAATAGGTATATGAATACATATATTCTTTGGTCTACAAGATTTAAGATGTTATTTTTTTATATACTTTTGTGGTTGTATTTTAGCAAG
>M01075:24:000000000-A3VNT:1:1109:14272:13451 1:N:0:36
AGAGTACACAGTTTGGGTTGCATATTTGATTACCAGATGCAATGGAAGGACCAATACCTGTATCTGCATTAATACATGCTGCAACGTTAGTTGTATGTGGAATAATATTAGGTAGTTTCATATTTTGGTGTTTCGAATTTTGATTTAGCTATTTTTATAGTATAATTTGCTGAACAACCGCAATAATAGTATTAATGAGTCTGTGTGTCTTTTATAATTTCAAAACGTTATATAGCATTTAGTACAATCTGTCAAATAAGTTTTTCGTTTTTTTGTTGTATTTGTTTAGATCTTTATGTAGGTTGCTTATTTTTTTGTTATCGCATGTTTTATAAGGCATCTTTGTTTATAGTAATAGGTATATGAATACATATATTCTTTGGTCTACAAGATTTAAGATGTTATTTTTTTATATACTTTTGTGGTTGTATTTTAGCAAG
>M01075:24:000000000-A3VNT:1:1109:4788:13617 1:N:0:36
AAAGTACACAGTTTGGGCTACATATTTGATTACCAAATGCAATGGAAGGACCAATACCTGTATCTGCATTAATACATGCTGCAACGTTAGTTGTATGTGGAATAATATTAGGTAGTTTCATATTTTGGTGTTTCGAATTTTGATTTAGCTATTTTTATAGTATAATTTGCTGAACAACCGCAATAATAGTATTAATGAGTCTGTGTGTCTTTTATAATTTCAAAACGTTATATAGCATTTAGTACAATCTGTCAAATAAGTTTTTCGTTTTTTTGTTGTATTTGTTTAGATCTTTATGTAGGTTGCTTATTTTTTTGTTATCACATGTTTTATAAGGCATCTTTGTTTATAGTAATAGGTATATGAATACATATATTCTTTGGTCTACAAGATTTAAGATGTTATTTTTTTATATACTTTTGTGGTTGTATTTTAGCAAG
>M01075:24:000000000-A3VNT:1:1109:23944:14068 1:N:0:36
AGAGTACACAGTTTGGGCTGCATATTTGATTACCAGATGCAATGGAAGGACCAATACCTGTATCTGCATTAATACATGCTGCAACGTTAGTTGTATGTGGAATAATATTAGGTAGTTTCATATTTTGGTGTTTCGAATTTTGATTTAGCTATTTTTATAGTATAATTTGCTGAACAACCGCAATAATAGTATTAATGAGTCTGTGTGTCTTTTATAATTTCAAAACGTTATATAGCATTTAGTACAATCTGTCAAATAAGTTTTTCGTTTTTTTGTTGTATTTGTTTAGATCTTTATGTAGGTTGCTTATTTTTTTGTTATCACATGTTTTATAAGGCATCTTTGTTTATAGTAATAGGTATATGAATACATATATTCTTTGGTCTACAAGATTTAAGATGTTATTTTTTTATATACTTTTGTGGTTGTATTTTAGCAAG
>M01075:24:000000000-A3VNT:1:1109:17304:14940 1:N:0:36
AAAGTACACAGTTTGGGCTACATATTTGATTACCAGATGCAATGGAAGGACCGATACCTGTATCTGCATTAATACATGCTGCAACGTTAGTTGTATGTGGAATAATATTAGGTAGTTTCATATTTTGGTGTTTCGAATTTTGATTTAGCTATTTTTATAGTATAATTTGCTGAACAACCGCAATAATAGTATTAATGAGTCTGTGTGTCTTTTATAATTTCAAAACGTTATGTAGCATTTAGTACAATCTGTCAAATAAGTTTTTCGTTTTTTTGTTGTATTTGTTTAGATCTTTATGTAGGTTGCTTATTTTTTTGTTATCACATGTTTTATAAGGCATCTTTGTTTATAGTAATAGGTATATGAATACATATATTCTTTGGTCTACAAGATTTAAGATGTTATTTTTTTATATACTTTTGTGGTTGTATTTTAGCAAG
>M01075:24:000000000-A3VNT:1:1109:11927:15075 1:N:0:36
AAAGTACACAGTTTGGGCTCCACATTTGATTACCAGATGCAATGGAAGGACCAATACCTGTATCTGCATTAATACATGCTGCAACGTTAGTTGTATGTGGAATAATATTAGGTAGTTTCATATTTTGGTGTTTCGAATTTTGATTTAGCTATTTTTATAGTATAATTTGCTGAACAACCGCAATAATAGTATTAATGAGTCTGTGTGTCTTTTATAATTTCAAAACGTTATATAGCATTTAGTACAATCTGTCAAATAAGTTTTTCGTTTTTTTGTTGTATTTGTTTAGATCTTTATGTAGGTTGCTTATTTTTTTGTTATCACATGTTTTATAAGGCATCTTTGTTTATAGTAATAGGTATATGAATACATATATTCTTTGGTCTACAAGATTTAAGATGTTATTTTTTTATATACTTTTGTGGTTGTATCTTGGCAAG
>M01075:24:000000000-A3VNT:1:1109:7557:15401 1:N:0:36
AAAGTACACAGTTTGGGCTACACATTTGATTACCAGATGCAATGGAAGGACCAATACCTGTATCTGCATTAATACATGCTGCAACGTTAGTTGTATGTGGAATAATATTAGGTAGTTTCATATTTTGGTGTTTCGAATTTTGATTTAGCTATTTTTATAGTATAATTTGCTGAACAACTGCAATAATAGTATTAATGAGTCTGTGTGTCTTTTATAATTTCAAAACGTTATATAGCATTTAGTACAATCTGTCAAATAAGTTTTTCGTTTTTTTGTTGTATTTGTTTAGATCTTTATGTAGGTTGCTTATTTTTTTGTTATCACATGTTTTATAAGGCATCTTTGTTTATAGTAATAGGTATATGAATACATATATTCTTTGGTCTACAGGATTTAAGATGTTATTTTTTTATATACTTTTGTGGTTGTATTTTAGCAAG
>M01075:24:000000000-A3VNT:1:1109:23887:15632 1:N:0:36
AAAGTACACAGTTTGGGCTACATATTTGATTACCAGATGCAATGGAAGGACCAATACCTGTATCTGCATTAATACATGCTGCAACGTTAGTTGTATGTGGAATAATATTAGGTAGTTTCATATTTTGGTGTTTCGAATTTTGATTTAGCTATTTTTATAGTATAATTTGCTGAACAACCGCAATAATAGTATTAATGAGTCTGTGTGTCTTTTATAATTTCAAAACGTTATATAGCATTTAGTACAATCTGTCAAATAAGTTTTTCGTTTTTTTGTTGTATTTGTTTAAATCTTTATGTAGGTTGCTTATTTTTTTGTTATCACATGTTTTATAAGGCATCTTTGTTTATAGTAATAGGTATATGAATACATATATTCTTTGGTCTACAAGATTTAAGATGTTATTTTTTTATATACTTTTGTGGTTGTATCTTAGCAAG
>M01075:24:000000000-A3VNT:1:1109:8536:16425 1:N:0:36
AAAGTACACAGTTTGGGCTACACATTTGATTACCAGATGCAATGGAAGGACCAATACCTGTATCTGCATTAATACATGCTGCAACGTTAGTTGTATGTGGAATAATATTAGGTAGTTTCATATTTTGGTGTTTCGAATTTTGATTTAGCTATTTTTATAGTATAATTTGCTGAACAACCGCAATAATAGTATTAATGAGTCTGTGTGTCTTTTATAATTTCAAAACGTTATATAGCATTTAGTACAATCTGTCAAATAAGTTTTTCGTTTTTTTGTTGTATTTGTTTAGATCTTTATGTAGGTTGCTTATTTTTTTGTTATCACATGTTTTATAAGGCATCTTTGTTTATAGTAATAGGTATATGAATACATATATTCTTTGGTCTACAAGATTTAAGATGTTATTTTTTTATATACTTTTGTGGTTGTATCTTAGCAAG
>M01075:24:000000000-A3VNT:1:1109:5874:16592 1:N:0:36
AAAGTACACAGTTTGGGTTGCATATTTGATTGCCAGATGCAATGGAAGGACCAATACCTGTATCTGCATTAATACACGCTGCAACGTTAGTTGTATGTGGAATAATATTAGGTAGTTTTGTATTTTGGTGTTTTGAATTTTGATTTAGCTATTTTTATAGTCTAATTTGTTGGGCAACCGCAATAATAGTTTTAATGAGTCTGTGTGTTTTTTATAATTTCAAAGCGTTATATAGCGTTTAGTACAATATGTCAAATAAGTTTTTCATTTTTTTGTTGTCTTTGTTTAGATCTTTATGTAGGCTGTCTATTTTTTTGTTATCACATGTTTTATAAGGCATCATTGTTTATAGTAATAGGAATATGAATACATATATTTTTTGGTTTACAAGATTTGAGATGTTATTTTTTTATATATTTTTGTGGTTGTATCTTGGCAAG
>M01075:24:000000000-A3VNT:1:1109:28420:16991 1:N:0:36
AAAGTACACAGTTTGGGCTGCATATTTGATTACCAGATGCAATGGAAGGACCAATACCTGTATCTGCATTAATACATGCTGCAACGTTAGTTGTATGTGGAATAATATTAGGTAGTTTCATATTTTGGTGTTTCGAATTTTGATTTAGCTATTTTTATAGTATAATTTGCTGAACAACCGCAATAATAGTATTAATGAGTCTGTGTGTCTTTTATAATTTCAAAACGTTATATAGCATCTAGTACAATCTGTCAAATAAGTTTTTCGTTTTTTTGTTGTATTTGTTTAGATCTTTATGTAGGTTGCTTATTTTTTTGTTATCACATGTTTTATAAGGCATCTTTGTTTATAGTAATAGGTATATGAATACATATATTCTTTGGTCTACAAGATTTAAGATGTTATTTTTTTATATACTTTTGTGGTTGTATCTTAGCAAG
>M01075:24:000000000-A3VNT:1:1109:18369:17357 1:N:0:36
AAAGTACACAGTTTGGGCTGCATATTTGATTACCAGATGCAATGGAAGGACCAATACCTGTATCTGCATTAATACATGCTGCAACGTTAGTTGTATGTGGAATAATATTAGGTAGTTTCATATTTTGGTGTTTCGAATTTTGATTTAGCTATTTTTATAGTATAATTTGCTGAACAACCGCAATAATAGTATTAATGAGTCTGTGTGTCTTTTATAATTTCAAAACGTTATATAGCATTTAGTACAATCTGTCAAATAAGTTTTTCGTTTTTTTGTTGTATTTGTTTAGATCTTTATGTAGGTTGCTTATTTTTTTGTTATCACATGTTTTATAAGGCATCTTTGTTTATAGTAATAGGTATATGAATACATATATTCTTTGGTCTACAAGATTTAAGATGTTATTTTTTTATATACTTTTGTGGTTGTATTTTAGCAAG
>M01075:24:000000000-A3VNT:1:1109:4849:17611 1:N:0:36
AAAGTACACAGTTTGGGCTGCATATTTGATTACCAGATGCAATGGAAGGACCAATACCTGTATCTGCATTAATACATGCTGCAACGTTAGTTGTATGTGGAATAATATTAGGTAGTTTCATATTTTGGTGTTTCGAATTTTGATTTAGCTATTTTTATAGTATAATTTGCTGAACAACCGCAATAATAGTATTAATGAGTCTGTGTGTCTTTTATAATTTCAAAACGTTATATAGCATTTAGTACAATCTGTCAAATAAGTTTTTCGTTTTTTTGTTGTATTTGTTTAGATCTTTATGTAGGTTGCTTATTTTTTTGTTATCACATGTTTTATAAGGCATCTTTGTTTATAGTAATAGGTATATGAATACATATATTCTTTGGTCTACAAGATTTAAGATGTTATTTTTTTATATACTTTTGTGGTTGTATCTTGGCAAG
>M01075:24:000000000-A3VNT:1:1109:3634:17730 1:N:0:36
AGAGTACACAGTTTGGGCTACATATTTGATTACCAGATGCAATGGAAGGACCAATACCTGTATCTGCATTAATACATGCTGCAACGTTAGTTGTATGTGGAATAATATTAGGTAGTTTCATATTTTGGTGTTTCGAATTTTGATTTAGCTATTTTTATAGTATAATTTGCTGAACAACCGCAATAATAGTATTAATGAGTCTGTGTGTCTTTTATAATTTCAAAACGTTATATAGCATTTAGTACAATCTGTCAAATAAGTTTTTCGTTTTTTTGTTGTATTTGTTTGGATCTTTATGTAGGTTGCTTATTTTTTTGTTATCACATGTTTTATAAGGCATCTTTGTTTATAGTAATAGGTATATGAATACATATATTCTTTGGTCTACAAGATTTAAGATGTTATTTTTTTATATACTTTTGTGGTTGTATTTTAGCAAG
>M01075:24:000000000-A3VNT:1:1109:13660:18316 1:N:0:36
AAAGTACACAGTTTGGGCTGCATATTTGATTACCAGATGCAATGGAAGGACCAATACCTGTATCTGCATTAATACATGCTGCAACGTTAGTTGTATGTGGAATAATATTAGGTAGTTTCATATTTTGGTGTTTCGAATTTTGATTTAGCTATTTTTATAGTATAATTTGCTGAACAACCGCAATAATAGTATTAATGAGTCTGTGTGTCTTTTATAATTTCAAAACGTTATATAGCATTTAGTACAATCTGTCAAATAAGTTTTTCGTTTTTTTGTTGTATTTGTTTAGATCTTTATGTAGGTTGCTTATTTTTTTGTTATCACATGTTTTATAAGGCATCTTTGTTTATAGTAATAGGTATATGAATACATATATTCTTTGGTCTACAAGATTTAAGATGTTATTTTTTTATATACTTTTGTGGTTGTATTTTAGCAAG
>M01075:24:000000000-A3VNT:1:1109:25259:18608 1:N:0:36
AAAGTACACAGTTTGGGTTACATATTTGATTACCAGATGCAATGGAAGGACCAATACCTGTATCTGCATTAATACATGCTGCAACGTTAGTTGTATGTGGAATAATATTAGGTAGTTTCATATTTTGGTGTTTCGAATTTTGATTTGGCTATTTTTATAGTATAATTTGCTGAACAACCGCAATAATAGTATTAATGAGTCTGTGTGTCTTTTATAATTTCAAAACGTTATATAGCATTTAGTACAATCTGTCAAATAAGTTTTTCGTTTTTTTGTTGTATTTGTTTAGATCTTTATGTAGGTTGCTTATTTTTTTGTTATCACATGTTTTATAAGGCATCTTTGTTTATAGTAATAGGTATATGAATACATATATTCTTTGGTCTACAAGATTTAAGATGTTATTTTTTTATATACTTTTGTGGTTGTATTTTAGCAAG
>M01075:24:000000000-A3VNT:1:1109:10270:18613 1:N:0:36
AAAGTACACAGTTTGGGTTGCATATTTGATTACCAGATGCAATGGAAGGACCAATACCTGTATCTGCATTAATACATGCTGCAACGTTAGTTGTATGTGGAATAATATTAGGTAGTTTCATATTTTGGTGTTTCGAATTTTGATTTAGCTATTTTTATAGTATAATTTGCTGAACAACCGCAATAATAGTATTAATGAGTCTGTGTGTCTTTTATAATTTCAAAACGTTATATAGCATTTAGTACAATCTGTCAAATAAGTTTTTCGTTTTTTTGTTGTATTTGTTTAGATCTTTATGTAGGTTGCTTATTTTTTTGTTATCACATGTTTTATAAGGCATCTTTGTTTATAGTAATAGGTATATGAATACATATATTCTTTGGTCTACAAGATTTAAGATGTTATTTTTTTATATACTTTTGTGGTTGTATTTTAGCAAG
>M01075:24:000000000-A3VNT:1:1109:24469:18623 1:N:0:36
AGAGTACACAGTTTGGGCTGCATATTTGATTACCAGATGCAATGGAAGGACCAATACCTGTATCTGCATTAATACATGCTGCAACGTTAGTTGTATGTGGAATAATATTAGGTAGTTTCATATTTTGGTGTTTCGAATTTTGATTTAGCTATTTTTATAGTATAATTTGCTGAACAACCGCAATAATAGTATTAATGAGTCTGTGTGTCTTTTATAATTTCAAAACGTTATATAGCATTTAGTACAATCTGTCAAATAAGTTTTTCGTTTTTTTGTTGTATTTGTTTAGATCTTTATGTAGGTTGCTTATTTTTTTGTTATCACATGTTTTATAAGGCATCTTTGTTTATAGTAATAGGTATATGAATACATATATTCTTTGGTCTACAAGATTTAAGATGTTATTTTTTTATATACTTTTGTGGTTGTATTTTAGCAAG
>M01075:24:000000000-A3VNT:1:1109:15655:18740 1:N:0:36
AGAGTACACAGTTTGGGCTACATATTTGATTACCAGATGCAATGGAAGGACCAATACCTGTATCTGCATTAATACATGCTGCAACGTTAGTTGTATGTGGAATAATATTAGGTAGTTTCATATTTTGGTGTTTCGAATTTTGATTTAGCTATTTTTATAGTATAATTTGCTGAACAACCGCAATAATAGTATTAATGAGTCTGTGTGTCTTTTATAATTTCAAAACGTTATATAGCATTTAGTACAATCTGTCAAATAAGTTTTTCGTTTTTTTGTTGTATTTGTTTAGATCTTTATGTAGGTTGCTTATTTTTTTGTTATCACATGTTTTATAAGGCATCTTTGTTTATAGTAATAGGTATATGAATACATATATTCTTTGGTCTACAAGATTTAAGATGTTATTTTTTTATATACTTTTGTGGTTGTATTTTAGCAAG
>M01075:24:000000000-A3VNT:1:1109:11330:19792 1:N:0:36
[truncated: 797,823 more chars]
