# Supplementary material for: Deep Sequencing of the Trypanosoma cruzi GP63 Surface Proteases Reveals Diversity and Diversifying Selection among Chronic and Congenital Chagas Disease Patients
Source: PLoS Negl Trop Dis. 2015 Apr 7;9(4):e0003458. doi: 10.1371/journal.pntd.0003458 (PMC4388557; doi:10.1371/journal.pntd.0003458)
Supplement: S1 Appendix — (GZ) [file pntd.0003458.s004.gz › Users/martin/Data/Data_analysis_Cruzi_deep_seq/Deep_cruzi_data/Data_cruzi_deep/Bol_congen_ND5/B00EV4T_S38_L001_joined_t.fasta]

>M01075:24:000000000-A3VNT:1:1101:27478:10316 1:N:0:38
AAAGTACACAGTTTGGGCTGCATATTTGATTACCAGATGCAATGGAAGGACCAATACCTGTATCTGCATTAATACATGCTGCAACGTTAGTTGTATGTGGAATAATATTAGGTAGTTTCATATTTTGGTGTTTCGAATTTTGATTTAGCTATTTTTATAGTATAATTTGCTGAACAACCGCAATAATAGTATTAATGAGTCTGTGTGTCTTTTATAATTTCAAAACGTTATATAGCATTTAGTACAATCTGTCAAATAAGTTTTTCGTTTTTTTGTTGTATTTGTTTAGATCTTTATGTAGGTTGCTTATTTTTTTGTTATCACATGTTTTATAAGGCATCTTTGTTTATAGTAATAGGTATATGAATACATATATTCTTTGGTCTACAAGATTTAAGATGTTATTTCTTTATATACTTTTGTGGTTGTATTTTAGCAAG
>M01075:24:000000000-A3VNT:1:1101:24190:11533 1:N:0:38
ACACAGTTTGGGCTACATATTTGATTACCAGATGCAATGGAAGGACCAATACCTGTATCTGCATTAATACACGCTGCAACGTTAGTTGTATGTGGAATAATATTAGGTAGTTTCATATTTTGGTGTTTCGAATTTTGATTTAGCTATTTTTATAGTATAATTTGCTGAACAACCGCAATAATAGTATTAATGAGTCTGTGTGTCTTTTATAATTTTGACGCGCAAAACGTTATATAGCATTTAGTACAATCTGTCAAATAAGTTTTTCGTTTTTTTGTTGTATTTGTTTAGATCTTTATGTAGGTTGCTTATTTTTTTGTTATCACATGTTTTATAAGGCATCTTTGTTTATAGTAATAGGTATATGAATACATATATTCTTTGGTCTACAAGATTTAAGATGTTATTTCTTTATATACTTTTGTGGTTGTATTTTAGCA
>M01075:24:000000000-A3VNT:1:1101:22419:12564 1:N:0:38
AAAGTACACAGTTTGGGCTACATATTTGATTACCAGATGCAATGGAAGGACCAATACCTGTATCTGCATTAATACATGCTGCAACGTTAGTTGTATGTGGAATAATATTAGGTAGTTTCATATTTTGGTGTTTCGAATTTTGATTTAGCTATTTTTATAGTATAATTTGCTGAACAACCGCAATAATAGTATTAATGAGTCTGTGTGTCTTTTATAATTTGCAAAACGTTATATAGCATTTAGTACAATCTGTCAAATAAGTTTTTCGTTTTTTTGTTGTATTTGTTTAGATCTTTATGTAGGTTGCTTATTTTTTTGTTATCACATGTTTTATAAGGCATCTTTGTTTATAGTAATAGGTATATGAATACATATATTCTTTGGTCTACAAGATTTAAGATGTTATTTCTTTATATACTTTTGTGGTTGTATCTTAGCAA
>M01075:24:000000000-A3VNT:1:1101:22405:12577 1:N:0:38
AAAGTACACAGTTTGGGCTACATATTTGATTACCAGATGCAATGGAAGGACCAATACCTGTATCTGCATTAATACATGCTGCAACGTTAGTTGTATGTGGAATAATATTAGGTAGTTTCATATTTTGGTGTTTCGAATTTTGATTTAGCTATTTTTATAGTATAATTTGCTGAACAACCGCAATAATAGTATTAATGAGTCTGTGTGTCTTTTATAATTTCGCAAAACGTTATATAGCATTTAGTACAATCTGTCAAATAAGTTTTTCGTTTTTTTGTTGTATTTGTTTAGATCTTTATGTAGGTTGCTTATTTTTTTGTTATCACATGTTTTATAAGGCATCTTTGTTTATAGTAATAGGTATATGAATACATATATTCTTTGGTCTACAAGATTTAAGATGTTATTTCTTTATATACTTTTGTGGTTGTATCTTAGCA
>M01075:24:000000000-A3VNT:1:1101:27252:13001 1:N:0:38
AGAGTACACAGTTTGGGCTACATATTTGATTACCAGATGCAATGGAAGGACCAATACCTGTATCTGCATTAATACATGCTGCAACGTTAGTTGTATGTGGAATAATATTAGGTAGTTTCATATTTTGGTGTTTCGAATTTTGATTTAGCTATTTTTATAGTATAATTTGCTGAACAACCGCAATAATAGTATTAACGAGTCTGTGTGTCTTTTATAATTTCGCAAAACGTTATATAGCATTTAGTACAATCTGTCAAATAAGTTTTTCGTTTTTTTGTTGTATTTGTTTAGATCTTTATGTAGGTTGCTTATTTTTTTGTTATCACATGTTTTATAAGGCATCTTTGTTTATAGTAATAGGTATATGAATACATATATTCTTTGGTCTACAAGATTTAAGATGTTATTTCTTTATATACTTTTGTGGTTGTATTTTAGCA
>M01075:24:000000000-A3VNT:1:1101:9117:13033 1:N:0:38
AGAGTACACAGTTTGGGCTCCATATTTGATTACCAGATGCAATGGAAGGACCAATACCTGTATCTGCATTAATACATGCTGCAACGTTAGTTGTATGTGGAATAATATTAGGTAGTTTCATATTTTGGTGTTTCGAATTTTGATTTAGCTATTTTTATAGTATAATTTGCTGAACAACCGCAATAATAGTATTAATGAGTCTGTGTGTCTTTTATAATTTACGCAAAACGTTATATAGCATTTAGTACAATCTGTCAAATAAGTTTTTCGTTTTTTGTTGTATTTGTTTAGATCTTTATGTAGGTTGCTTATTTTTTTGTTATCACATGTTTTATAAGGCATCTTTGTTTATAGTAATAGGTATATGAATACATATATTCTTTGGTCTACAAGATTTAAGATGTTATTTCTTTATATACTTTTGTGGTTGTATTTTAGCA
>M01075:24:000000000-A3VNT:1:1101:21347:14091 1:N:0:38
AAAGTACACAGTTTGGGCTGCATATTTGATTACCAGATGCAATGGAAGGACCAATACCTGTATCTGCATTAATACATGCTGCAACGTTAGTTGTATGTGGAATAATATTAGGTAGTTTCATATTTTGGTGTTTCGAATTTTGATTTAGCTATTTTTATAGTATAATTTGCTGAACAACCGCAATAATAGTATTAATGAGTCTGTGTGTCTTTTATAATTTGCAAAACGTTATATAGCATTTAGTACAATCTGTCAAATAAGTTTTTCGTTTTTTTGTTGTATTTGTTTAGATCTTTATGTAGGTTGCTTATTTTTTTGTTATCACATGTTTTATAAGGCATCTTTGTTTATAGTAATAGGTATATGAATACATATATTCTTTGGTCTACAAGATTTAAGATGTTATTTCTTTATATACTTTTGTGGTTGTATTTTAGCAA
>M01075:24:000000000-A3VNT:1:1101:10965:17162 1:N:0:38
AGAGTACACAGTTTGGGCTACATATTTGATTACCAGATGCAATGGAAGGACCAATACCTGTATCTGCATTAATACATGCTGCAACGTTAGTTGTATGTGGAATAATATTAGGTAGTTTCATATTTTGGTGTTTCGAATTTTGATTTAGCTATTTTTATAGTATAATTTGCTGAACAACCGCAATAATAGTATTAATGAGTCTGTGTGTCTTTTATAATTTGACGCAAAACGTTATATAGCATTTAGTACAATCTGTCAAATAAGTTTTTCGTTTTTTTGTTGTATTTGTTTAGATCTTTATGTAGGTTGCTTATTTTTTTGTTATCACATGTTTTATAAGGCATCTTTGTTTATAGTAATAGGTATATGAATACATATATTCTTTGGTCTACAAGATTTAAGATGTTATTTCTTTATATACTTTTGTGGTTGTATTTTAG
>M01075:24:000000000-A3VNT:1:1101:10978:17176 1:N:0:38
AGAGTACACAGTTTGGGCTACATATTTGATTACCAGATGCAATGGAAGGACCAATACCTGTATCTGCATTAATACATGCTGCAACGTTAGTTGTATGTGGAATAATATTAGGTAGTTTCATATTTTGGTGTTTCGAATTTTGATTTAGCTATTTTTATAGTATAATTTGCTGAACAACCGCAATAATAGTATTAATGAGTCTGTGTGTCTTTTATAATTTGCAAAACGTTATATAGCATTTAGTACAATCTGTCAAATAAGTTTTTCGTTTTTTTGTTGTATTTGTTTAGATCTTTATGTAGGTTGCTTATTTTTTTGTTATCACATGTTTTATAAGGCATCTTTGTTTATAGTAATAGGTATATGAATACATATATTCTTTGGTCTACAAGATTTAAGATGTTATTTCTTTATATACTTTTGTGGTTGTATTTTAGCAA
>M01075:24:000000000-A3VNT:1:1101:12690:18186 1:N:0:38
AAAGTACACAGTTTGGGCTGCATATTTGATTACCAGATGCAATGGAAGGACCAATACCTGTATCTGCATTAATACATGCTGCAACGTTAGTTGTATGTGGAATAATATTAGGTAGTTTCATATTTTGGTGTTTCGAATTTTGATTTAGCTATTTTTATAGTATAATTTGCTGAACAACCGCAATAATAGTATTAATGAGTCTGTGTGTCTTTTATAATTTCGCAAAACGTTATATAGCATTTAGTACAATCTGTCAAATAAGTTTTTCGTTTTTTTGTTGTATTTGTTTAGATCTTTATGTAGGTTGCTTATTTTTTTGTTATCACATGTTTTATAAGGCATCTTTGTTTATAGTAATAGGTATATGAATACATATATTCTTTGGTCTACAAGATTTAAGATGTTATTTCTTTATATACTTTTGTGGTTGTATTTTAGCA
>M01075:24:000000000-A3VNT:1:1101:20726:18271 1:N:0:38
AGAGTACACAGTTTGGGCTACATATTTGATTACCAGATGCAATGGAAGGACCAATACCTGTATCTGCATTAATACATGCTGCAACGTTAGTTGTATGTGGAATAATATTAGGTAGTTTCATATTTTGGTGTTTCGAATTTTGATTTAGCTATTTTTATAGTATAATTTGCTGAACAACCGCAATAATAGTATTAATGAGTCTGTGTGTCTTTTATAATTTCGCAAAACGTTATATAGCATTTAGTACAATCTGTCAAATAAGTTTTTCGTTTTTTTGTTGTATTTGTTTAGATCTTTATGTAGGTTGCTTATTTTTTTGTTATCACATGTTTTATAAGGCATCTTTGTTTATAGTAATAGGTATATGAATACATATATTCTTTGGTCTACAAGATTTAAGATGTTATTTCTTTATATACTTTTGTGGTTGTATTTTAGCA
>M01075:24:000000000-A3VNT:1:1101:9783:18547 1:N:0:38
AGAGTACACAGTTTGGGCTACATATTTGATTACCAGATGCAATGGAAGGACCAATACCTGTATCTGCATTAATACATGCTGCAACGTTAGTTGTATGTGGAATAATATTAGGTAGTTTCATATTTTGGTGTTTCGAATTTTGATTTAGCTATTTTTATAGTATAATTTGCTGAACAACCGCAATAATAGTATTAATGAGTCTGTGTGTCTTTTATAATTTCGCAAAACGTTATATAGCATTTAGTACAATCTGTCAAATAAGTTTTTCGTTTTTTTGTTGTATTTGTTTAGATCTTTATGTAGGTTGCTTATTTTTTTGTTATCACATGTTTTATAAGGCATCTTTGTTTATAGTAATAGGTATATGAATACATATATTCTTTGGTCTACAAGATTTAAGATGTTATTTCTTTATATACTTTTGTGGTTGTATTTTAGCA
>M01075:24:000000000-A3VNT:1:1101:9367:19763 1:N:0:38
AGAGTACACAGTTTGGGCTGCATATTTGATTACCAGATGCAATGGAAGGACCAATACCTGTATCTGCATTAATACATGCTGCAACGTTAGTTGTATGTGGAATAATATTAGGTAGTTTCATATTTTGGTGTTTCGAATTTTGATTTAGCTATTTTTATAGTATAATTTGCTGAACAACCGCAATAATAGTATTAATGAGTCTGTGTGTCTTTTATAATTTCGCAAAACGTTATATAGCATTTAGTACAATCTGTCAAATAAGTTTTTCGTTTTTTTGTTGTATTTGTTTAGATCTTTATGTAGGTTGCTTATTTTTTTGTTATCACATGTTTTATAAGGCATCTTTGTTTATAGTAATAGGTATATGAATACATATATTCTTTGGTCTACAAGATTTAAGATGTTATTTCTTTATATACTTTTGTGGTTGTATTTTAGCA
>M01075:24:000000000-A3VNT:1:1101:27822:19868 1:N:0:38
AAAGTACACAGTTTGGGCTACATATTTGATTACCAGATGCAATGGAAGGACCAATACCTGTATCTGCATTAATACATGCTGCAACGTTAGTTGTATGTGGAATAATATTAGGTAGTTTCATATTTTGGTGTTTCGAATTTTGATTTAGCTATTTTTATAGTATAATTTGCTGAACAACCGCAATAATAGTATTAATGAGTCTGTGTGTCTTTTATAATTTGCAAAACGTTATATAGCATTTAGTACAATCTGTCAAATAAGTTTTTCGTTTTTTTGTTGTATTTGTTTAGATCTTTATGTAGGTTGCTTATTTTTTTGTTATCACATGTTTTATAAGGCATCTTTGTTTATAGTAATAGGTATATGAATACATATATTCTTTGGTCTACAAGATTTAAGATGTTATTTCTTTATATACTTTTGTGGTTGTATTTTAGCAA
>M01075:24:000000000-A3VNT:1:1101:7839:20500 1:N:0:38
AAAGTACACAGTTTGGGCTGCATATTTGATTACCAGATGCAATGGAAGGACCAATACCTGTATCTGCATTAATACATGCTGCAACGTTAGTTGTATGTGGAATAATATTAGGTAGTTTCATATTTTGGTGTTTCGAATTTTGATTTAGCTATTTTTATAGTATAATTTGCTGAACAACCGCAATAATAGTATTAATGAGTCTGTGTGTCTTTTATAATTTGCAAAACGTTATATAGCATTTAGTACAATCTGTCAAATAAGTTTTTCGTTTTTTTGTTGTATTTGTTTAGATCTTTATGTAGGTTGCTTATTTTTTTGTTATCACATGTTTTATAAGGCATCTTTGTTTATAGTAATAGGTATATGAATACATATATTCTTTGGTCTACAAGATTTAAGATGTTATTTCTTTATATACTTTTGTGGTTGTATTTTAGCAA
>M01075:24:000000000-A3VNT:1:1101:17406:22977 1:N:0:38
AAAGTACACAGTTTGGGCTACACATTTGATTACCAGATGCAATGGAAGGACCAATACCTGTATCTGCATTAATACATGCTGCAACGTTAGTTGTATGTGGAATAATATTAGGTAGTTTCATATTTTGGTGTTTCGAATTTTGATTTAGCTATTTTTATAGTATAATTTGCTGAACAACCGCAATAATAGTATTAATGAGTCTGTGTGTCTTTTATAATTTGCAAAACGTTATATAGCATTTAGTACAATCTGTCAAATAAGTTTTTCGTTTTTTTGTTGTATTTGTTTAGATCTTTATGTAGGTTGCTTATTTTTTTGTTATCACATGTTTTATAAGGCATCTTTGTTTATAGTAATAGGTATATGAATACATATATTCTTTGGTCTACAAGATTTAAGATGTTATTTCTTTATATACTTTTGTGGTTGTATCTTAGCAA
>M01075:24:000000000-A3VNT:1:1101:17829:23040 1:N:0:38
AGAGTACACAGTTTGGGCTACATATTTGATTACCAGATGCAATGGAAGGACCAATACCTGTATCTGCATTAATACATGCTGCAACGTTAGTTGTATGTGGAATAATATTAGGTAGTTTCATATTTTGGTGTTTCGAATTTTGATTTAGCTATTTTTATAGTATAATTTGCTGAACAACCGCAATAATAGTATTAATGAGTCTGTGTGTCTTTTATAATTTGCAAAACGTTATATAGCATTTAGTACAATCTGTCAAATAAGTTTTTCGTTTTTTTGTTGTATTTGTTTAGATCTTTATGTAGGTTGCTTATTTTTTTGTTATCACATGTTTTATAAGGCATCTTTGTTTATAGTAATAGGTATATGAATACATATATTCTTTGGTCTACAAGATTTAAGATGTTATTTCTTTATATACTTTTGTGGTTGTATTTTAGCAA
>M01075:24:000000000-A3VNT:1:1101:20529:23910 1:N:0:38
AGAGTACACAGTTTGGGCTACACATTTGATTACCAGATGCAATGGAAGGACCAATACCTGTATCTGCATTAATACATGCTGCAACGTTAGTTGTATGTGGAATAATATTAGGTAGTTTCATATTTTGGTGTTTCGAATTTTGATTTAGCTATTTTTATAGTATAATTTGCTGAACAACCGCAATAATAGTATTAATGAGTCTGTGTGTCTTTTATAATTTCGCAAAACGTTATATAGCATTTAGTACAATCTGTCAAATAAGTTTTTCGTTTTTTTGTTGTATTTGTTTAGATCTTTATGTAGGTTGCTTATTTTTTTGTTATCACATGTTTTATAAGGCATCTTTGTTTATAGTAATAGGTATATGAATACATATATTCTTTGGTCTACAAGATTTAAGATGTTATTTCTTTATATACTTTTGTGGTTGTATTTTAGCA
>M01075:24:000000000-A3VNT:1:1101:22225:25916 1:N:0:38
AAAGTACACAGTTTGGGCTACATATTTGATTACCAGATGCAATGGAAGGACCAATACCTGTATCTGCATTAATACATGCTGCAACGTTAGTTGTATGTGGAATAATATTAGGTAGTTTCATATTTTGGTGTTTCGAATTTTGATTTAGCTATTTTTATAGTATAATTTGCTGAACAACCGCAATAATAGTATTAATGAGTCTGTGTGTCTTTTATAATTTCGCAAAACGTTATATAGCATTTAGTACAATCTGTCAAATAAGTTTTTCGTTTTTTTGTTGTATTTGTTTAGATCTTTATGTAGGTTGCTTATTTTTTTGTTATCACATGTTTTATAAGGCATCTTTGTTTATAGTAATAGGTATATGAATACATATATTCTTTGGTCTACAAGATTTAAGATGTTATTTCTTTATATACTTTTGTGGTTGTATTTTAGCA
>M01075:24:000000000-A3VNT:1:1101:20108:26040 1:N:0:38
AAAGTACACAGTTTGGGCTGCATATTTGATTACCAGATGCAATGGAAGGACCAATACCTGTATCTGCATTAATACATGCTGCAACGTTAGTTGTATGTGGAATAATATTAGGTAGTTTCATATTTTGGTGTTTCGAATTTTGATTTAGCTATTTTTATAGTATAATTTGCTGAACAACCGCAATAATAGTATTAATGAGTCTGTGTGTCTTTTATAATTTGCAAAACGTTATATAGCATTTAGTACAATCTGTCAAATAAGTTTTTCGTTTTTTTGTTGTATTTGTTTAGATCTTTATGTAGGTTGCTTATTTTTTTGTTATCACATGTTTTATAAGGCATCTTTGTTTATAGTAATAGGTATATGAATACATATATTCTTTGGTCTACAAGATTTAAGATGTTATTTCTTTATATACTTTTGTGGTTGTATTTTAGCAA
>M01075:24:000000000-A3VNT:1:1101:19479:26077 1:N:0:38
AGAGTACACAGTTTGGGCTGCATATTTGATTACCAGATGCAATGGAAGGACCAATACCTGTATCTGCATTAATACATGCTGCAACGTTAGTTGTATGTGGAATAATATTAGGTAGTTTCATATTTTGGTGTTTCGAATTTTGATTTAGCTATTTTTATAGTATAATTTGCTGAACAACCGCAATAATAGTATTAATGAGTCTGTGTGTCTTTTATAATTTGCAAAACGTTATATAGCATTTAGTACAATCTGTCAAATAAGTTTTTCGTTTTTTTGTTGTATTTGTTTAGATCTTTATGTAGGTTGCTTATTTTTTTGTTATCACATGTTTTATAAGGCATCTTTGTTTATAGTAATAGGTATATGAATACATATATTCTTTGGTCTACAGGATTTAAGATGTTATTTCTTTATATACTTTTGTGGTTGTATCTTAGCAA
>M01075:24:000000000-A3VNT:1:1102:14885:3503 1:N:0:38
AGAGTACACAGTTTGGGCTGCATATTTGATTACCAGATGCAATGGAAGGACCAATACCTGTATCTGCATTAATACATGCTGCAACGTTAGTTGTATGTGGAATAATATTAGGTAGTTTCATATTTTGGTGTTTCGAATTTTGATTTAGCTATTTTTATAGTATAATTTGCTGAACAACCGCAATAATAGTATTAATGAGTCTGTGTGTCTTTTATAATTTAAAACGTTATATAGCATTTAGTACAATCTGTCAAATAAGTTTTTCGTTTTTTTGTTGTATTTGTTTAGATCTTTATGTAGGTTGCTTATTTTTTTTGTTATCACATGTTTTATAAGGCATCTTTGTTTATAGTAATAGGTATATGAATACATATATTCTTTGGTCTACAAGATTTAAGATGTTATTTCTTTATATACTTTTGTGGTTGTATTTTGGCAAG
>M01075:24:000000000-A3VNT:1:1102:14503:6139 1:N:0:38
AGAGTACACAGTTCGGGCTACATATTTGATTACCAGATGCAATGGAAGGACCAATACCTGTATCTGCATTAATACATGCTGCAACGTTAGTTGTATGTGGAATAATATTAGGTAGTTTCATATTTTGGTGTTTCGAATTTTGATTTAGCTATTTTTATAGTATAATTTGCTGAACAACCGCAATAATAGTATTAATGAGTCTGTGTGTCTTTTATAATTTCAAAACGTTATATAGCATTTAGTACAATCTGTCAAATAAGTTTTTCGTTTTTTTGTTGTATTTGTTTAGATCTTTATGTAGGTTGCTTATTTTTTTGTTATCACATGTTTTATAAGGCATCTTTGTTTATAGTAATAGGTATATGAATACATATATTCTTTGGTCTACAAGATTTAAGATGTTATTTCTTTATATACTTTTGTGGTTGTATCTTAGCAAG
>M01075:24:000000000-A3VNT:1:1102:14501:6158 1:N:0:38
AGAGTACACAGTTCGGGCTACATATTTGATTACCAGATGCAATGGAAGGACCAATACCTGTATCTGCATTAATACATGCTGCAACGTTAGTTGTATGTGGAATAATATTAGGTAGTTTCATATTTTGGTGTTTCGAATTTTGATTTAGCTATTTTTATAGTATAATTTGCTGAACAACCGCAATAATAGTATTAATGAGTCTGTGTGTCTTTTATAATTTCAAAACGTTATATAGCATTTAGTACAATCTGTCAAATAAGTTTTTCGTTTTTTTGTTGTATTTGTTTAGATCTTTATGTAGGTTGCTTATTTTTTTGTTATCACATGTTTTATAAGGCATCTTTGTTTATAGTAATAGGTATATGAATACATATATTCTTTGGTCTACAAGATTTAAGATGTTATTTCTTTATATACTTTTGTGGTTGTATCTTAGCAAG
>M01075:24:000000000-A3VNT:1:1102:23795:6732 1:N:0:38
AAAGTACACAGTTTGGGCTACACATTTGATTACCAGATGCAATGGAAGGACCAGTACCTGTATCTGCATTAATACATGCTGCAACGTTAGTTGTATGTGGAATAATATTAGGTAGTTTCATATTTTGGTGTTTCGAATTTTGATTTAGCTATTTTTATAGTATAATTTGCTGAACAACCGCAATAATAGTATTAATGAGTCTGTGTGTCTTTTATAATTTCAAAACGTTATACAGCATTTAGTACAATCTGTCAAATAAGTTTTTCGTTTTTTTGTTGTATTTGTTTAGATCTTTATGTAGGTTGCTTATTTTTTTGTTATCACATGTTTTATAAGGCATCTTTGTTTATAGTAATAGGTATATGAATACATATATTCTTTGGTCTACAAGATTTAAGATGTTATTTCTTTATATACTTTTGTGGTTGTATTTTAGCAAG
>M01075:24:000000000-A3VNT:1:1102:23777:8898 1:N:0:38
AAAGTACACAGTTTGGGCTGCACATTTGATTACCAGATGCAATGGAAGGACCAATACCTGTATCTGCATTAATACATGCTGCAACGTTAGTTGTATGTGGAATAATATTAGGTAGTTTCATATTTTGGTGTTTCGAATTTTGATTTAGCTATTTTTATAGTATAATTTGCTGAACAACCGCAATAATAGTATTAATGAGTCTGTGTGTCTTTTATAATTTCAAAACGTTATATAGCATTTAGTACAATCTGTCAAATAAGTTTTTCGTTTTTTTGTTGTATTTGTTTAGATCTTTATGTAGGTTGCTTATTTTTTTGTTGTCACATGTTTTATAAGGCATCTTTGTTTATAGTAATAGGTATATGAATACATATATTCTTTGGTCTACAAGATTTAAGATGTTATTTCTTTATATACTTTTGTGGTTGTATTTTAGCAAG
>M01075:24:000000000-A3VNT:1:1102:18578:9488 1:N:0:38
AGAGTACACAGTTTGGGCTACATATTTGATTACCAGATGCAATGGAAGGACCAATACCTGTATCTGCATTAATACATGCTGCAACGTTAGTTGTATGTGGAATAATATTAGGTAGTTTCATATTTTGGTGTTTCGAATTTTGATTTAGCTATTTTTATAGTATAATTTGCTGAACAACCGCAATAATAGTATTAATGAGTCTGTGTGTCTTTTATAATTTCAAAACGTTATATAGCATTTAGTACAATCTGTCAAATAAGTTTTTCGTTTTTTTGTTGTATTTGTTTAGATCTTTATGTAGGTTGCTTATTTTTTTGTTATCACATGTTTTATAAGGCATCTTTGTTTATAGTAATAGGTATATGAATACATATATTCTTTGGTCTACAAGATTTAAGATGTTATTTCTTTATATACTTTTGTGGTTGTATTTTAGCAAG
>M01075:24:000000000-A3VNT:1:1102:6803:10477 1:N:0:38
AAAGTACACAGTTTGGGCTGCATATTTGATTACCAGATGCAATGGAAGGACCAATACCTGTATCTGCATTAATACATGCTGCAACGTTAGTTGTATGTGGAATAATATTAGGTAGTTTCATATTTTGGTGTTTCGAATTTTGATTTAGCTATTTTTATAGTATAATTTGCTGAACAACCGCAATAATAGTATTAATGAGTCTGTGTGTCTTTTATAATTTCAAAACGTTATATAGCATTTAGTACAATCTGTCAAATAAGTTTTTCGTTTTTTTGTTGTATTTGTTTAGATCTTTATGTAGGTTGCTTATTTTTTTGTTATCACATGTTTTATAAGGCATCTTTGTTTATAGTAATAGGTATATGAATACATATATTCTTTGGTCTACAAGATTTAAGATGTTATTTCTTTATATACTTTTGTGGTTGTATCTTAGCAAG
>M01075:24:000000000-A3VNT:1:1102:6793:10495 1:N:0:38
AAAGTACACAGTTTGGGCTGCATATTTGATTACCAGATGCAATGGAAGGACCAATACCTGTATCTGCATTAATACATGCTGCAACGTTAGTTGTATGTGGAATAATATTAGGTAGTTTCATATTTTGGTGTTTCGAATTTTGATTTAGCTATTTTTATAGTATAATTTGCTGAACAACCGCAATAATAGTATTAATGAGTCTGTGTGTCTTTTATAATTTCAAAACGTTATATAGCATTTAGTACAATCTGTCAAATAAGTTTTTCGTTTTTTTGTTGTATTTGTTTAGATCTTTATGTAGGTTGCTTATTTTTTTGTTATCACATGTTTTATAAGGCATCTTTGTTTATAGTAATAGGTATATGAATACATATATTCTTTGGTCTACAAGATTTAAGATGTTATTTCTTTATATACTTTTGTGGTTGTATCTTAGCAAG
>M01075:24:000000000-A3VNT:1:1102:14558:11291 1:N:0:38
AAAGTACACAGTTTGGGTTGCATATTTGATTACCAGATGCAATGGAAGGACCAATACCTGTATCTGCATTAATACATGCTGCAACGTTAGTTGTATGTGGAATAATATTAGGTAGTTTCATATTTTGGTGTTTCGAATTTTGATTTAGCTATTTTTATAGTATAATTTGCTGAACAACCGCAATAATAGTATTAATGAGTCTGTGTGTCTTTTATAATTTCAAAACGTTATATAGCATTTAGTACAATCTGTCAAATAAGTTTTTCGTTTTTTTGTTGTATTTGTTTAGATCTTTATGTAGGTTGCTTATTTTTTTGTTATCACATGTTTTATAAGGCATCTTTGTTTATAGTAATAGGTATATGAATACATATATTCTTTGGTCTACAAGATTTAAGATGTTATTTCTTTATATACTTTTGTGGTTGTATTTTAGCAAG
>M01075:24:000000000-A3VNT:1:1102:26728:11390 1:N:0:38
AGAGTACACAGTTTGGGCTACATATTTGATTACCAGATGCAATGGAAGGACCAATACCTGTATCTGCATTAATACATGCTGCAACGTTAGTTGTATGTGGAATAATATTAGGTAGTTTCATATTTTGGTGTTTCGAATTTTGATTTAGCTATTTTTATAGTATAATTTGCTGAACAACCGCAATAATAGTATTAATGAGTCTGTGTGTCTTTTATAATTTCAAAACGTTATATAGCATTTAGTACAATCTGTCAAATAAGTTTTTCGTTTTTTTGTTGTATTTGTTTAGATCTTTATGTAGGTTGCTTATTTTTTTGTTATCACATGTTTTATAAGGCATCTTTGTTTATAGTAATAGGTATATGAATACATATATTCTTTGGTCTACAAGATTTAAGATGTTATTTCTTTATATACTTTTGTGGTTGTATCTTAGCAAG
>M01075:24:000000000-A3VNT:1:1102:26722:11408 1:N:0:38
AGAGTACACAGTTTGGGCTACATATTTGATTACCAGATGCAATGGAAGGACCAATACCTGTATCTGCATTAATACATGCTGCAACGTTAGTTGTATGTGGAATAATATTAGGTAGTTTCATATTTTGGTGTTTCGAATTTTGATTTAGCTATTTTTATAGTATAATTTGCTGAACAACCGCAATAATAGTATTAATGAGTCTGTGTGTCTTTTATAATTTGCAAAACGTTATATAGCATTTAGTACAATCTGTCAAATAAGTTTTTCGTTTTTTTGTTGTATTTGTTTAGATCTTTATGTAGGTTGCTTATTTTTTTGTTATCACATGTTTTATAAGGCATCTTTGTTTATAGTAATAGGTATATGAATACATATATTCTTTGGTCTACAAGATTTAAGATGTTATTTCTTTATATACTTTTGTGGTTGTATCTTAGCAA
>M01075:24:000000000-A3VNT:1:1102:8757:13147 1:N:0:38
AGAGTACACAGTTTGGGCTGCATATTTGATTACCAGATGCAATGGAAGGACCAATACCTGTATCTGCATTAATACATGCTGCAACGTTAGTTGTATGTGGAATAATATTAGGTAGTTTCATATTTTGGTGTTTCGAATTTTGATTTAGCTATTTTTATAGTATAATTTGCTGAACAACCGCAATAATAGTATTAATGAGTCTGTGTGTCTTTTATAATTTCAAAACGTTATATAGCATTTAGTACAATCTGTCAAATAAGTTTTTCGTTTTTTTGTTGTATTTGTTTAGATCTTTATGTAGGTTGTTTATTTTTTTGTTATCACATGTTTTATAAGGCATCTTTGTTTATAGTAATAGGTATATGAATACATATATTCTTTGGTCTACAAGATTTAAGATGTTATTTCTTTATATACTTTTGTGGTTGTATTTTAGCAAG
>M01075:24:000000000-A3VNT:1:1102:8770:13160 1:N:0:38
AGAGTACACAGTTTGGGCTGCATATTTGATTACCAGATGCAATGGAAGGACCAATACCTGTATCTGCATTAATACATGCTGCAACGTTAGTTGTATGTGGAATAATATTAGGTAGTTTCATATTTTGGTGTTTCGAATTTTGATTTAGCTATTTTTATAGTATAATTTGCTGAACAACCGCAATAATAGTATTAATGAGTCTGTGTGTCTTTTATAATTTCAAAACGTTATATAGCATTTAGTACAATCTGTCAAATAAGTTTTTCGTTTTTTTGTTGTATTTGTTTAGATCTTTATGTAGGTTGTTTATTTTTTTGTTATCACATGTTTTATAAGGCATCTTTGTTTATAGTAATAGGTATATGAATACATATATTCTTTGGTCTACAAGATTTAAGATGTTATTTCTTTATATACTTTTGTGGTTGTATTTTAGCAAG
>M01075:24:000000000-A3VNT:1:1102:28235:14461 1:N:0:38
AAAGTACACAGTTTGGGCTACATATTTGATTACCAGATGCAATGGAAGGACCAATACCTGTATCTGCATTAATACATGCTGCAACGTTAGTTGTATGTGGAATAATATTAGGTAGTTTCATATTTTGGTGTTTCGAATTTTGATTTAGCTATTTTTATAGTATAATTTGCTGAACAACCGCAATAATAGTATTAATGAGTCTGTGTGTCTTTTATAATTTCAAAACGTTATATAGCATTTAGTACAATCTGTCAAATAAGTTTTTCGTTTTTTTGTTGTATTTGTTTAGATCTTTATGTAGGTTGCTTATTTTTTTGTTATCACATGTTTTATAAGGCATCTTTGTTTATAGTAATAGGTATATGAATACATATATTCTTTGGTCTACAAGATTTAAGATGTTATTTCTTTATATACTTTTGTGGTTGTATTTTAGCAAG
>M01075:24:000000000-A3VNT:1:1102:21571:16402 1:N:0:38
AGAGTACACAGTTTGGGCTACATATTTGATTACCAGATGCAATGGAAGGACCAATACCTGTATCTGCATTAATACATGCTGCAACGTTAGTTGTATGTGGAATAATATTAGGTAGTTTCATATTTTGGTGTTTCGAATTTTGATTTAGCTATTTTTATAGTATAATTTGCTGAACAACCGCAATAATAGTATTAATGAGTCTGTGTGTCTTTTATAATTTCAAAACGTTATATAGCATTTAGTACAATCTGTCAAATAAGTTTTTCGTTTTTTTGTTGTATTTGTTTAGATCTTTATGTAGGTTGCTTATTTTTTTGTTATCACATGTTTTATAAGGCATCTTTGTTTATAGTAATAGGTATATGAATACATATATTCTTTGGTCTACAAGATTTAAGATGTTATTTCTTTATATACTTTTGTGGTTGTATTTTAGCAAG
>M01075:24:000000000-A3VNT:1:1102:21559:16418 1:N:0:38
AGAGTACACAGTTTGGGCTACATATTTGATTACCAGATGCAATGGAAGGACCAATACCTGTATCTGCATTAATACATGCTGCAACGTTAGTTGTATGTGGAATAATATTAGGTAGTTTCATATTTTGGTGTTTCGAATTTTGATTTAGCTATTTTTATAGTATAATTTGCTGAACAACCGCAATAATAGTATTAATGAGTCTGTGTGTCTTTTATAATTTCAAAACGTTATATAGCATTTAGTACAATCTGTCAAATAAGTTTTTCGTTTTTTTGTTGTATTTGTTTAGATCTTTATGTAGGTTGCTTATTTTTTTGTTATCACATGTTTTATAAGGCATCTTTGTTTATAGTAATAGGTATATGAATACATATATTCTTTGGTCTACAAGATTTAAGATGTTATTTCTTTATATACTTTTGTGGTTGTATTTTAGCAAG
>M01075:24:000000000-A3VNT:1:1102:17453:16483 1:N:0:38
AGAGTACACAGTTTGGGCTACATATTTGATTACCAGATGCAATGGAAGGACCAATACCTGTATCTGCATTAATACATGCTGCAACGTTAGTTGTATGTGGAATAATATTAGGTAGTTTCATATTTTGGTGTTTCGAATTTTGATTTAGCTATTTTTATAGTATAATTTGCTGAACAACCGCAATAATAGTATTAATGAGTCTGTGTGTCTTTTATAATTTCAAAACGTTATATAGCATTTAGTACAATCTGTCAAATAAGTTTTTCGTTTTTTTGTTGTATTTGTTTAGATCTTTATGTAGGTTGCTTATTTTTTTGTTATCACATGTTTTATAAGGCATCTTTGTTTATAGTAATAGGTATATGAATACATATATTCTTTGGTCTACAAGATTTAAGATGTTATTTCTTTATATACTTTTGTGGTTGTATTTTAGCAAG
>M01075:24:000000000-A3VNT:1:1102:17436:16494 1:N:0:38
AGAGTACACAGTTTGGGCTACATATTTGATTACCAGATGCAATGGAAGGACCAATACCTGTATCTGCATTAATACATGCTGCAACGTTAGTTGTATGTGGAATAATATTAGGTAGTTTCATATTTTGGTGTTTCGAATTTTGATTTAGCTATTTTTATAGTATAATTTGCTGAACAACCGCAATAATAGTATTAATGAGTCTGTGTGTCTTTTATAATTTCAAAACGTTATATAGCATTTAGTACAATCTGTCAAATAAGTTTTTCGTTTTTTTGTTGTATTTGTTTAGATCTTTATGTAGGTTGCTTATTTTTTTGTTATCACATGTTTTATAAGGCATCTTTGTTTATAGTAATAGGTATATGAATACATATATTCTTTGGTCTACAAGATTTAAGATGTTATTTCTTTATATACTTTTGTGGTTGTATTTTAGCAAG
>M01075:24:000000000-A3VNT:1:1102:24826:16810 1:N:0:38
AAAGTACACAGTTTGGGCTGCATATTTGATTACCAGATGCAATGGAAGGACCAATACCTGTATCTGCATTAATACATGCTGCAACGTTAGTTGTATGTGGAATAATATTAGGTAGTTTCATATTTTGGTGTTTCGAATTTTGATTTAGCTATTTTTATAGTATAATTTGCTGAACAACCGCAATAATAGTATTAATGAGTCTGTGTGTCTTTTATAATTTCAAAACGTTATATAGCATTTAGTACAATCTGTCAAATAAGTTTTTCGTTTTTTTGTTGTATTTGTTTAGATCTTTATGTAGGTTGCTTATTTTTTTGTTATCACATGTTTTATAAGGCATCTTTGTTTATAGTAATAGGTATATGAATACATATATTCTTTGGTCTACAAGATTTAAGATGTTATTTCTTTATATACTTTTGTGGTTGTATCTTAGCAAG
>M01075:24:000000000-A3VNT:1:1102:3459:18671 1:N:0:38
AGAGTACACAGTTTGGGCTGCATATTTGATTACCAGATGCAATGGAAGGACCAATACCTGTATCTGCATTAATACATGCTGCAACGTTAGTTGTATGTGGAATAATATTAGGTAGTTTCATATTTTGGTGTTTCGAATTTTGATTTAGCTATTTTTATAGTATAATTTGCTGAACAACCGCAATAATAGTATTAATGAGTCTGTGTGTCTTTTATAATTTCAAAACGTTATATAGCATTTAGTACAATCTGTCAAATAAGTTTTTCGTTTTTTTGTTGTATTTGTTTAGATCTTTATGTAGGTTGCTTATTTTTTTGTTATCACATGTTTTATAAGGCATCTTTGTTTATAGTAATAGGTATATGAATACATATATTCTTTGGTCTACAAGATTTAAGATGTTATTTCTTTATATACTTTTGTGGTTGTATTTTAGCAAG
>M01075:24:000000000-A3VNT:1:1102:6767:22372 1:N:0:38
AAAGTACACAGTTTGGGCTCCATATTTGATTACCAGATGCAATGGAAGGACCAATACCTGTATCTGCATTAATACATGCTGCAACGTTAGTTGTATGTGGAATAATATTAGGTAGTTTCATATTTTGGTGTTTCGAATTTTGATTTAGCTATTTTTATAGTATAATTTGCTGAACAACCGCAATAATAGTATTAATGAGTCTGTGTGTCTTTTATAATTTCAAAACGTTATATAGCATTTAGTACAATCTGTCAAATAAGTTTTTCGTTTTTTTGTTGTATTTGTTTAGATCTTTATGTAGGTTGCTTATTTTTTTGTTATCACATGTTTTATAAGGCATCTTTGTTTATAGTAATAGGTATATGAATACATATATTCTTTGGTCTACAAGATTTAAGATGTTATTTCTTTATATACTTTTGTGGTTGTATTTTAGCAAG
>M01075:24:000000000-A3VNT:1:1102:6042:22531 1:N:0:38
AAAGTACACAGTTTGGGCTGCATATTTGATTACCAGATGCAATGGGAGGACCAATACCTGTATCTGCATTAATACATGCTGCAACGTTAGTTGCATGTGGAATAATATTAGGTAGTTTCATATTTTGGTGTTTCGAATTTTGATTTAGCTATTTTTATAGTATAATTTGCTGAACAACCGCAATAATAGTATTAATGAGCCTGTGTGTCTTTTATAATTTCAAAACGTTATATAGCATTTAGTACAATCTGTCAAATAAGTTTTTCGTTTTTTTGTTGTATTTGTTTAGATCTTTATGTAGGTTGCTTATTTTTTTGTTATCACATGTTTTATAAGGCATCTTTGTTTATAGTAATAGGTATATGAATACATATATTCTTTGGTCTACAAGATTTAAGATGTTATTTCTTTATATACTTTTGTGGTTGTATTTTAGCAAG
>M01075:24:000000000-A3VNT:1:1102:6826:22818 1:N:0:38
AAAGTACACAGTTTGGGCTGCATATTTGATTACCAGATGCAATGGAAGGACCAATACCTGTATCTGCATTAATACATGCTGCAACGTTAGTTGTATGTGGAATAATATTAGGTAGTTTCATATTTTGGTGTTTCGAATTTTGATTTAGCTATTTTTATAGTATAATTTGCTGAACAACCGCAATAATAGTATTAATGAGTCTGTGTGTCTTTTATAATTTCAAAACGTTATATAGCATTTAGTACAATCTGTCAAATAAGTTTTTCGTTTTTTTGTTGTATTTGTTTAGATCTTTATGTAGGTTGCTTATTTTTTTGTTATCACATGTTTTATAAGGCATCTTTGTTTATAGTAATAGGTATATGAATACATATATTCTTTGGTCTACAAGATTTAAGATGTTATTTCTTTATATACTTTTGTGGTTGTATTTTAGCAAG
>M01075:24:000000000-A3VNT:1:1102:22044:26438 1:N:0:38
AAAGTACACAGTTTGGGCTGCATATTTGATTACCAGATGCAATGGAAGGACCAATACCTGTATCTGCATTAATACATGCTGCAACGTTAGTTGTATGTGGAATAATATTAGGTAGTTTTATATTTTGGTGTTTTGAATTTTGATTTAGCTATTTTTATAGTCTAATTTGCTGAACAACCGCAATAATAGTTTTAATGAGTCTGTGTGTCTTTTATAATTTCAAAGCGTTATATAGCATTTAGTACAATCTGTCAAATAAGTTTTTCATTTTTTTGTTGTATTTGTTTAGATCTTTATGTAGGTTGCTTATTTTTTTGTTATCACATGTTTTATAAGGCATCATTGTTTATAGTAATAGGTATATGAATACATATATTTTTTGGTCTACAAGATTTGAGACGTTATTTCTTTATATACTTTTGTGGTTGTATGTTGGCAAG
>M01075:24:000000000-A3VNT:1:1102:16464:26710 1:N:0:38
AAAGTACACAGTTTGGGCTGCATATTTGATTACCAGATGCAATGGAAGGACCAATACCTGTATCTGCATTAATACATGCTGCAACGTTAGTTGCATGTGGAATAATATTAGGTAGTTTCATATTTTGGTGTTTCGAATTTTGATTTAGCTATTTTTATAGTATAATTTGCTGAACAACCGCAATAATAGTATTAATGAGTCTGTGTGTCTTTTATAATTTCAAAACGTTATATAGCATTTAGTACAATCTGTCAAATAAGTTTTTCGTTTTTTTGTTGTATTTGTTTAGATCTTTATGTAGGTTGCTTATTTTTTTGTTATCACATGTTTTATAAGGCATCTTTGTTTATAGTAATAGGTATATGAATACATATATTCTTTGGTCTACAAGATTTAAGATGTTATTTCTTTATATACTTTTGTGGTTGTATTTTAGCAAG
>M01075:24:000000000-A3VNT:1:1102:16449:26723 1:N:0:38
AAAGTACACAGTTTGGGCTGCATATTTGATTACCAGATGCAATGGAAGGACCAATACCTGTATCTGCATTAATACATGCTGCAACGTTAGTTGCATGTGGAATAATATTAGGTAGTTTCATATTTTGGTGTTTCGAATTTTGATTTAGCTATTTTTATAGTATAATTTGCTGAACAACCGCAATAATAGTATTAATGAGTCTGTGTGTCTTTTATAATTTCAAAACGTTATATAGCATTTAGTACAATCTGTCAAATAAGTTTTTCGTTTTTTTGTTGTATTTGTTTAGATCTTTATGTAGGTTGCTTATTTTTTTGTTATCACATGTTTTATAAGGCATCTTTGTTTATAGTAATAGGTATATGAATACATATATTCTTTGGTCTACAAGATTTAAGATGTTATTTCTTTATATACTTTTGTGGTTGTATTTTAGCAAG
>M01075:24:000000000-A3VNT:1:1102:15866:27917 1:N:0:38
AAAGTACACAGTTTGGGCTGCATATTTGATTACCAGATGCAATGGAAGGACCAATACCTGTATCTGCATTAATACATGCTGCAACGTTAGTTGTATGTGGAATAATATTAGGTAGTTTCATATTTTGGTGTTTCGAATTTTGATTTAGCTATTTTTATAGTATAATTTGCTGAACAACCGCAATAATAGTATTAATGAGTCTGTGTGTCTTTTATAATTTCAAATCGTTATATAGCATTTAGTACAATCTGTCAAATAAGTTTTTCGTTTTTTTGTTGTATTTGTTTAGATCTTTATGTAGGTTGCTTATTTTTTTGTTATCACATGTTTTATAAGGCATCTTTGTTTATAGTAATAGGTATATGAATACATATATTCTTTGGTCTACAAGATTTAAGATGTTATTTCTTTATATACTTTTGTGGTTGTATTTTAGCAAG
>M01075:24:000000000-A3VNT:1:1103:15118:3280 1:N:0:38
AGAGTACACAGTTTGGGCTGCACATTTGATTACCAGATACAATGGAAGGACCAATACCTGTATCTGCATTAATACATGCTGCAACGTTAGTTGTATGTGGAATAATATTAGGTAGTTTCATATTTTGGTGTTTCGAATTTTGATTTAGCTATTTTTATAGTATAATTTGCTGAACAACCGCAATAATAGTATTAATGAGTCTGTGTGTCTTTTATAATTTCAAAACGTTATATAGCATTTAGTACAATCTGTCAAATAAGTTTTTCGTTTTTTTGTTGTATTTGTTTAGATCTTTATGTAGGTTGCTTATTTTTTTGTTATCACATGTTTTATAAGGCATCTTTGTTTATAGTAATAGGTATATGAATACATATATTCTTTGGTCTACAAGATTTAAGATGTTATTTCTTTATATACTTTTGTGGTTGTATTTTAGCAAG
>M01075:24:000000000-A3VNT:1:1103:21945:7322 1:N:0:38
AAAGTACACAGTTTGGGCTACATATTTGATTACCAGATGCAATGGAAGGACCAATACCTGTATCTGCATTAATACATGCTGCAACGTTAGTTGTATGTGGAATAATATTAGGTAGTTTCATATTTTGGTGTTTCGAATTTTGATTTAGCTATTTTTATAGTATAATTTGCTGAACAACCGCAATAATAGTATTAATGAGTCTGTGTGTCTTTTATAATTTCAAAACGTTATATAGCATTTAGTACAATCTGTCAAATAAGTTTTTCGTTTTTTTGTTGTATTTGTTTAGATCTTTATGTAGGTTGCTTATTTTTTTGTTATCACATGTTTTATAAGGCATCTTTGTTTATAGTAATAGGTATATGAATACATATATTCTTTGGTCTACAAGATTTAAGATGTTATTTCTTTATATACTTTTGTGGTTGTATCTTAGCAAG
>M01075:24:000000000-A3VNT:1:1103:4839:7470 1:N:0:38
AAAGTACACAGTTTGGGCTGCATATTTGATTACCAGATGCAATGGAAGGACCAATACCTGTATCTGCATTAATACATGCTGCAACGTTAGTTGTATGTGGAATAATATTAGGTAGTTTCATATTTTGGTGTTTCGAATTTTGATTTAGCTATTTTTATAGTATAATTTGCTGAACAACCGCAATAATAGTATTAATGAGTCTGTGTGTCTTTTATAATTTCAAAACGTTATATAGCATTTAGTACAATCTGTCAAATAAGTTTTTCGTTTTTTTGTTGTATTTGTTTAGATCTTTATGTAGGTTGCTTATTTTTTTGTTATCACATGTTTTATAAGGCATCTTTGTTTATAGTAATAGGTATATGAATACATATATTCTTTGGTCTACAAGATTTAAGATGTTATTTCTTTATATACTTTTGTGGTTGTATTTTAGCAAG
>M01075:24:000000000-A3VNT:1:1103:7406:7627 1:N:0:38
AAAGTACACAGTTTGGGTTACATATTTGATTACCAGATGCAATGGAAGGACCAATACCTGTATCTGCATTAATACATGCTGCAACGTTAGTTGTATGTGGAATAATATTAGGTAGTTTCATATTTTGGTGTTTCGAATTTTGATTTAGCTATTTTTATAGTATAATTTGCTGAACAACCGCAATAATAGTATTAATGAGTCTGTGTGTCTTTTATAATTTCAAAACGTTATATAGCATTTAGTACAATCTGTCAAATAAGTTTTTCGTTTTTTTGTTGTATTTGTTTAGATCTTTATGTAGGTTGCTTATTTTTTTGTTATCACATGTTTTATAAGGCATCTTTGTTTATAGTAATAGGTATATGAATACATATATTCTTTGGTCTACAAGATTTAAGATGTTATTTCTTTATATACTTTTGTGGTTGTATTTTAGCAAG
>M01075:24:000000000-A3VNT:1:1103:12306:7937 1:N:0:38
AAAGTACACAGTTTGGGCTACACATTTGATTACCAGATGCAATGGAAGGACCAATACCTGTATCTGCATTAATACATGCTGCAACGTTAGTTGTATGTGGAATAATATTAGGTAGTTTCATATTTTGGTGTTTCGAATTTTGATTTAGCTATTTTTATAGTATAATTTGCTGAACAACCGCAATAATAGTATTAATGAGTCTGTGTGTCTTTTATAATTTCAAAACGTTATATAGCATTTAGTACAATCTGTCAAATAAGTTTTTCGTTTTTTTGTTGTATTTGTTTAGATCTTTATGTAGGTTGCTTATTTTTTTGTTATCACATGTTTTATAAGGCATCTTTGTTTATAGTAATAGGTATATGAATACATATATTCTTTGGTCTACAAGATTTAAGATGTTATTTCTTTATATACTTTTGTGGTTGTATTTTAGCAAG
>M01075:24:000000000-A3VNT:1:1103:12409:8787 1:N:0:38
AAAGTACACAGTTTGGGCTACATATTTGATTACCAGATGCAATGGAAGGACCAATACCTGTATCTGCATTAATACATGCTGCAACGTTAGTTGTATGTGGAATAATATTAGGTAGTTTCATATTTTGGTGTTTCGAATTTTGATTTAGCTATTTTTATAGTATAATTTGCTGAACAACCGCAATAATAGTATTAATGAGTCTGTGTGTCTTTTATAATTTCAAAACGTTATATAGCATTTAGTACAATCTGTCAAATAAGTTTTTCGTTTTTTTGTTGTATTTGCTTAGATCTTTATGTAGGTTGCTTATTTTTTTGTTATCACATGTTTTATAAGGCATCTTTGTTTATAGTAATAGGTATATGAATACATATATTCTTTGGTCTACAAGATTTAAGATGTTATTTCTTTATATACTTTTGTGGTTGTATTTTAGCAAG
>M01075:24:000000000-A3VNT:1:1103:25701:9056 1:N:0:38
AAAGTACACAGTTTGGGCTACATATTTGATTACCAGATGCAATGGAAGGACCAATACCTGTATCTGCATTAATACATGCTGCAACGTTAGTTGTATGTGGAATAATATTAGGTAGTTTCATATTTTGGTGTTTCGAATTTTGATTTAGCTATTTTTATAGTATAATTTGCTGAACAACCGCAATAATAGTATTAATGAGTCTGTGTGTCTTTTATAATTTCAAAACGTTATATAGCATTTAGTACAATCTGTCAAATAAGTTTTTCGTTTTTTTGTTGTATTTGTTTAGATCTTTATGTAGGTTGCTTATTTTTTTGTTATCACATGTTTTATAAGGCATCTTTGTTTATAGTAATAGGTATATGAATACATATATTCTTTGGTCTACAAGATTTAAGATGTTATTTCTTTATATACTTTTGTGGTTGTATTTTAGCAAG
>M01075:24:000000000-A3VNT:1:1103:25685:9065 1:N:0:38
AAAGTACACAGTTTGGGCTACATATTTGATTACCAGATGCAATGGAAGGACCAATACCTGTATCTGCATTAATACATGCTGCAACGTTAGTTGTATGTGGAATAATATTAGGTAGTTTCATATTTTGGTGTTTCGAATTTTGATTTAGCTATTTTTATAGTATAATTTGCTGAACAACCGCAATAATAGTATTAATGAGTCTGTGTGTCTTTTATAATTTCAAAACGTTATATAGCATTTAGTACAATCTGTCAAATAAGTTTTTCGTTTTTTTGTTGTATTTGTTTAGATCTTTATGTAGGTTGCTTATTTTTTTGTTATCACATGTTTTATAAGGCATCTTTGTTTATAGTAATAGGTATATGAATACATATATTCTTTGGTCTACAAGATTTAAGATGTTATTTCTTTATATACTTTTGTGGTTGTATTTTAGCAAG
>M01075:24:000000000-A3VNT:1:1103:14392:9198 1:N:0:38
ACACAGTTTGGGTTGCATATTTGATTACCAGATGCAATGGAAGGACCAATACCTGTATCTGCATTAATACATGCTGCAACGTTAGTTGTACGTGGAATAATATTAGGTAGTTTCATATTTTGGTGTTTCGAATTTTGATTTAGCTATTTTTATAGTATAATTTGCTGAACAACCGCAATAATAGTATTAATGAGTCTGTGTGTCTTTTATAATTTTGACGCAAAACGTTATATAGCATTTAGTACAATCTGTCAAATAAGTTTTTCGTTTTTTTGTTGTATTTGTTTAGATCTTTATGTAGGTTGCTTATTTTTTTGTTATCACATGTTTTATAAGGCATCTTTGTTTATAGTAATAGGTATATGAATACATATATTCTTTGGTCTACAAGATTTAAGATGTTATTTCTTTATATACTTTTGTGGTTGTATTTTAGCAAG
>M01075:24:000000000-A3VNT:1:1103:22728:9676 1:N:0:38
AGAGTACACAGTTTGGGCTACATATTTGATTACCAGATGCAATGGAAGGACCAATACCTGTATCTGCATTAATACATGCTGCAACGTTAGTTGTATGTGGAATAATATTAGGTAGTTTCATATTTTGGTGTTTCGAATTTTGATTTAGCTATTTTTATAGTATAATTTGCTGAACAACCGCAATAATAGTATTAATGAGTCTGTGTGTCTTTTATAATTTCAAAACGTTATATAGCATTTAGTACAATCTGTCAAATAAGTTTTTCGTTTTTTTGTTGTATTTGTTTAGATCTTTATGTAGGTTGCTTATTTTTTTGTTATCACATGTTTTATAAGGCATCTTTGTTTATAGTAATAGGTATATGAATACATATATTCTTTGGTCTACAAGATTTAAGATGTTATTTCTTTATATACTTTTGTGGTTGTATTTTAGCAAG
>M01075:24:000000000-A3VNT:1:1103:10867:10054 1:N:0:38
AAAGTACACAGTTTGGGCTACATATTTGATTACCAGATGCAATGGAAGGACCAATACCTGTATCTGCATTAATACATGCTGCAACGTTAGTTGTATGTGGAATAATATTAGGTAGTTTCATATTTTGGTGTTTCGAATTTTGATTTAGCTATTTTTATAGTATAATTTGCTGAACAACCGCAATAATAGTATTAATGAGTCTGTGTGTCTTTTATAATTTCAAAACGTTATATAGCATTTAGTACAATCTGTCAAATAAGTTTTTCGTTTTTTTGTTGTATTTGTTTAGATCTTTATGTAGGTTGCTTATTTTTTTGTTATCACATGTTTTATAAGGCATCTTTGTTTATAGTAATAGGTATATGAATACATATATTCTTTGGTCTACAAGATTTAAGATGTTATTTCTTTATATACTTTTGTGGTTGTATCTTGGCAAG
>M01075:24:000000000-A3VNT:1:1103:10881:10067 1:N:0:38
AAAGTACACAGTTTGGGCTACATATTTGATTACCAGATGCAATGGAAGGACCAATACCTGTATCTGCATTAATACATGCTGCAACGTTAGTTGTATGTGGAATAATATTAGGTAGTTTCATATTTTGGTGTTTCGAATTTTGATTTAGCTATTTTTATAGTATAATTTGCTGAACAACCGCAATAATAGTATTAATGAGTCTGTGTGTCTTTTATAATTTCAAAACGTTATATAGCATTTAGTACAATCTGTCAAATAAGTTTTTCGTTTTTTTGTTGTATTTGTTTAGATCTTTATGTAGGTTGCTTATTTTTTTGTTATCACATGTTTTATAAGGCATCTTTGTTTATAGTAATAGGTATATGAATACATATATTCTTTGGTCTACAAGATTTAAGATGTTATTTCTTTATATACTTTTGTGGTTGTATCTTGGCAAG
>M01075:24:000000000-A3VNT:1:1103:19930:10174 1:N:0:38
AAAGTACACAGTTTGGGCTGCATATTTGATTACCAGATGCAATGGAAGGACCAATACCTGTATCTGCATTAATACATGCTGCAACGTTAGTTGTATGTGGAATAATATTAGGTAGTTTCATATTTTGGTGTTTCGAATTTTGATTTAGCTATTTTTATAGTATAATTTGCTGAACAACCGCAATAATAGTATTAATGAGTCTGTGTGTCTTTTATAATTTCAAAACGTTATATAGCATTTAGTACAATCTGTCAAATAAGTTTTTCGTTTTTTTGTTGTATTTGTTTAGATCTTTATGTAGGTTGCTTATTTTTTTGTTATCACATGTTTTATAAGGCATCTTTGTTTATAGTAATAGGTATATGAATACATATATTCTTTGGTCTACAAGATTTAAGATGTTATTTCTTTATATACTTTTGTGGTTGTATTTTAGCAAG
>M01075:24:000000000-A3VNT:1:1103:17170:10715 1:N:0:38
AGAGTACACAGTTTGGGCTACATATTTGATTACCAGATGCAATGGAAGGACCAATACCTGTATCTGCATTAATACATGCTGCAACGTTAGTTGTATGTGGAATAATATTAGGTAGTTTCATATTTTGGTGTTTCGAATTTTGATTTAGCTATTTTTATAGTATAATTTGCTGAACAACCGCAATAATAGTATTAATGAGTCTGTGTGTCTTTTATAATTTCAAAACGTTATATAGCATTTAGTACAATCTGTCAAATAAGTTTTTCGTTTTTTTGTTGTATTTGTTTAGATCTTTATGTAGGTTGCTTATTTTTTTGTTATCACATGTTTTATAAGGCATCTTTGTCTATAGTAATAGGTATATGAATACATATATTCTTTGGTCTACAAGATTTAAGATGTTATTTCTTTATATACTTTTGTGGTTGTATCTTGGCAAG
>M01075:24:000000000-A3VNT:1:1103:9866:11108 1:N:0:38
AAAGTACACAGTTTGGGTTACATATTTGATTACCAGATGCAATGGAAGGACCAATACCTGTATCTGCATTAATACATGCTGCAACGTTAGTTGTATGTGGAATAATATTAGGTAGTTTCATATTTTGGTGTTTCGAATTTTGATTTAGCTATTTTTATAGTATAATTTGCTGAGCAACCGCAATAATAGTATTAATGAGTCTGTGTGTCTTTTATAATTTCAAAACGTTATATAGCATTTAGTACAATCTGTCAAATAAGTTTTTCGTTTTTTTGTTGTATTTGTTTAGATCTTTATGTAGGTTGTTTATTTTTTTGTTATCACATGTTTTATAAGGCATCTTTGTTTATAGTAATAGGCATATGAATACATATATTCTTTGGTCTACAAGATTTAAGATGTTATTTTTTTATATACTTTTGTGGTTGTATCTTAGCAAG
>M01075:24:000000000-A3VNT:1:1103:18148:12785 1:N:0:38
AAAGTACACAGTTTGGGCTACATATTTGATTACCAGATGCAATGGAAGGACCAATACCTGTATCTGCATTAATACATGCTGCAACGTTAGTTGTATGTGGAATAATATTAGGTAGTTTCATATTTTGGTGTTTCGAATTTTGATTTAGCTATTTTTATAGTATAATTTGCTGAACAACCGCAATAATAGTATTAATGAGTCTGTGTGTCTTTTATAATTTCAAAACGTTATATAGCATTTAGTACAATCTGTCAAATAAGTTTTTCGTTTTTTTGTTGTATTTGTTTAGATCTTTATGTAGGTTGCTTATTTTTTTGTTATCACATGTTTTATAAGGCATCTTTGTTTATAGTAATAGGTATATGAATACATATATTCTTTGGTCTACAAGATTTAAGATGTTATTTCTTTATATACTTTTGTGGTTGTATTTTAGCAAG
>M01075:24:000000000-A3VNT:1:1103:25076:13209 1:N:0:38
AAAGTACACAGTTTGGGCTACATATTTGATTACCAGATGCAATGGAAGGACCAATACCTGTATCTGCATTAATACATGCTGCAACGTTAGTTGTATGTGGAATAATATTAGGTAGTTTCATATTTTGGTGTTTCGAATTTTGATTTAGCTATTTTTATAGTATAATTTGCTGAACAACCGCAATAATAGTATTAATGAGTCTGTGTGTCTTTTATAATTTCAAAACGTTATATAGCATTTAGTACAATCTGTCAAATAAGTTTTTCGTTTTTTTGTTGTATTTGTTTAGATCTTTATGTAGGTTGCTTATTTTTTTGTTATCACATGTTTTATAAGGCATCTTTGTTTATAGTAATAGGTATATGAATACATATATTCTTTGGTCTACAAGATTTAAGATGTTATTTCTTTATATACTTTTGTGGTTGTATTTTAGCAAG
>M01075:24:000000000-A3VNT:1:1103:10783:13464 1:N:0:38
AAAGTACACAGTTTGGGCTACATATTTGATTACCAGATGCAATGGAAGGACCAATACCTGTATCTGCATTAATACATGCTGCAACGTTAGTTGTATGTGGAATAATATTAGGTAGTTTCATATTTTGGTGTTTCGAATTTTGATTTAGCTATTTTTATAGTATAATTTGCTGAACAACCGCAATAATAGTATTAATGAGTCTGTGTGTCTTTTATAATTTCAAAACGTTATATAGCATTTAGTACAATCTGTCAAATAAGTTTTTCGTTTTTTTGTTGTATTTGTTTAGATCTTTATGTAGGTTGCTTATTTTTTTGTTATCACATGTTTTATAAGGCATCTTTGTTTATAGTAATAGGTATATGAATACATATATTCTTTGGTCTACAAGATTTAAGATGTTATTTCTTTATATACTTTTGTGGTTGTATTTTAGCAAG
>M01075:24:000000000-A3VNT:1:1103:10607:13682 1:N:0:38
AGAGTACACAGTTTGGGCTACATATTTGATTACCAGATGCAATGGAAGGACCAATACCTGTATCTGCATTAATACATGCTGCAACGTTAGTTGTATGTGGAATAATATTAGGTAGTTTCATATTTTGGTGTTTCGAATTTTGATTTAGCTATTTTTATAGTATAATTTGCTGAACAACCGCAATAATAGTATTAATGAGTCTGTGTGTCTTTTATAATTTCAAAACGTTATATAGCATTTAGTACAATCTGTCAAATAAGTTTTTCGTTTTTTTGTTGTATTTGTTTAGATCTTTATGTAGGTTGCTTATTTTTTTGTTATCACATGTTTTATAAGGCATCTTTGTTTATAGTAATAGGTATATGAATACATATATTCTTTGGTCTACAAGATTTAAGATGTTATTTCTTTATATACTTTTGTGGTTGTATTTTAGCAAG
>M01075:24:000000000-A3VNT:1:1103:9842:15554 1:N:0:38
AGAGTACACAATTTGGGCTACATATTTGATTACCAGATGCAATGGAAGGACCAATACCTGTATCTGCATTAATACATGCTGCAACGTTAGTTGTATGTGGAATAATATTAGGTAGTTTCATATTTTGGTGTTTCGAATTTTGATTTAGCTATTTTTATAGTATAATTTGCTGAACAACCGCAATAATAGTATTAATGAGTCTGTGTGTCTTTTATAATTTCAAAACGTTATATAGCATTTAGTACAATCTGTCAAATAAGTTTTTCGTTTTTTTGTTGTATTTGTTTAGATCTTTATGTAGGTTGCTTATTTTTTTGTTATGACATGTTTTATAAGGCATCTTTGTTTATAGTAATAGGTATATGAATACATATATTCTTTGGTCTACAAGATTTAAGATGTTATTTCTTTATATACTTTTGTGGTTGTATTTTAGCAAG
>M01075:24:000000000-A3VNT:1:1103:9858:15569 1:N:0:38
AGAGTACACAATTTGGGCTACATATTTGATTACCAGATGCAATGGAAGGACCAATACCTGTATCTGCATTAATACATGCTGCAACGTTAGTTGTATGTGGAATAATATTAGGTAGTTTCATATTTTGGTGTTTCGAATTTTGATTTAGCTATTTTTATAGTATAATTTGCTGAACAACCGCAATAATAGTATTAATGAGTCTGTGTGTCTTTTATAATTTCAAAACGTTATATAGCATTTAGTACAATCTGTCAAATAAGTTTTTCGTTTTTTTGTTGTATTTGTTTAGATCTTTATGTAGGTTGCTTATTTTTTTGTTATCACATGTTTTATAAGGCATCTTTGTTTATAGTAATAGGTATATGAATACATATATTCTTTGGTCTACAAGATTTAAGATGTTATTTCTTTATATACTTTTGTGGTTGTATTTTAGCAAG
>M01075:24:000000000-A3VNT:1:1103:22872:16804 1:N:0:38
AGAGTACACAGTTTGGGCTGCACATTTGATTACCAGATGCAATGGAAGGACCAATACCTGTATCTGCATTAATACATGCTGCAACGTTAGTTGTATGTGGAATAATATTAGGTAGTTTCATATTTTGGTGTTTCGAATTTTGATTTAGCTATTTTTATAGTATAATTTGCTGAACAACCGCAATAATAGTATTAATGAGTCTGTGTGTCTTTTATAATTTCAAAACGTTATATAGCATTTAGTACAATCTGTCAAATAAGTTTTTCGTTTTTTTGTTGTATTTGTTTAGATCTTTATGTAGGTTGCTTATTTTTTTGTTATCACATGTTTTATAAGGCATCTTTGTTTATAGTAATAGGTATATGAATACATATATTCTTTGGTCTACAAGATTTAAGATGTTATTTCTTTATATACTTTTGTGGTTGTATTTTAGCAAG
>M01075:24:000000000-A3VNT:1:1103:24640:17670 1:N:0:38
AGAGTACACAGTTTGGGCTACATATTTGATTACCAGATGCAATGGAAGGACCAATACCTGTATCTGCATTAATACATGCTGCAACGTTAGTTGTATGTGGAATAATATTAGGTAGTTTCATATTTTGGTGTTTCGAATTTTGATTTAGCTATTTTTATAGTATAATTTGCTGAACAACCGCAATAATAGTATTAATGAGTCTGTGTGTCTTTTATAATTTCAAAACGTTATATAGCATTTAGTACAATCTGTCAAATAAGTTTTTCGTTTTTTTGTTGTATTTGTTTAGATCTTTATGTAGGTTGCTTATTTTTTTGTTATCACATGTTTTATAAGGCATCTTTGTTTATAGTAATAGGTATATGAATACATATATTCCTTGGTCTACAAGATTTAAGATGTTATTTCTTTATATACTTTTGTGGTTGTATTTTAGCAAG
>M01075:24:000000000-A3VNT:1:1103:19410:19433 1:N:0:38
AGAGTACACAGTTTGGGCTACATATTTGATTACCAGATGCAATGGAAGGACCAATACCTGTATCTGCATTAATACATGCTGCAACGTTAGTTGTATGTGGAATAATATTAGGTAGTTTCATATTTTGGTGTTTCGAATTTTGATTTAGCTATTTTTATAGTATAATTTGCTGAACAACCGCAATAATAGTATTAATGAGTCTGTGTGTCTTTTATAATTTCAAAACGTTATATAGCATTTAGTACAATCTGTCAAATAAGTTTTTCGTTTTTTTGTTGTATTTGTTTAGATCTTTATGTAGGTTGCTTATTTTTTTGTTATCACATGTTTTATAAGGCATCTTTGTTTATAGTAATAGGTATATGAATACATATATTCTTTGGTCTACAAGATTTAAGATGTTATTTCTTTATATACTTTTGTGGTTGTATTTTAGCAAG
>M01075:24:000000000-A3VNT:1:1103:17000:20228 1:N:0:38
AGAGTACACAGTTTGGGCTACATATTTGATTACCAGATGCAATGGAAGGACCAATACCTGTATCTGCATTAATACATGCTGCAACGTTAGTTGTATGTGGAATAATATTAGGTAGTTTCATATTTTGGTGTTTCGAATTTTGATTTAGCTATTTTTATAGTATAATTTGCTGAACAACCGCAATAATAGTATTAATGAGTCTGTGTGTCTTTTATAATTTCAAAACGTTATATAGCATTTAGTACAATCTGTCAAATAAGTTTTTCGTTTTTTTGTTGTATTTGTTTAGATCTTTATGTAGGTTGCTTATTTTTTTGTTATCACATGTTTTATAAGGCATCTTTGTTTATAGTAATAGGTATATGAATACATATATTCTTTGGTCTACAAGATTTAAGATGTTATTTCTTTATATACTTTTGTGGTTGTATCTTAGCAAG
>M01075:24:000000000-A3VNT:1:1103:8509:21301 1:N:0:38
AAAGTACACAGTTTGGATTGCACATTTGATTACCAGATGCAATGGAAGGACCAATACCTGTATCTGCATTAATACATGCTGCAACGTTAGTTGTATGTGGAATAATATTAGGTAGTTTCATATTTTGGTGTTTCGAATTTTGATTTAGCTATTTTTATAGTATAATTTGCTGAACAACCGCAATAATAGTATTAATGAGTCTGTGTGTCTTTTATAATTTCAAAACGTTATATAGCATTTAGTACAATCTGTCAAATAAGTTTTTCGTTTTTTTGTTGTATTTGTTTAGATCTTTATGTAGGTTGCTTATTTTTTTGTTATCACATGTTTTATAAGGCATCTTTGTTTATAGTAATAGGTATATGAATACATATATTCTTTGGTCTACAAGATTTAAGATGTTATTTCTTTATATACTTTTGTGGTTGTATTTTAGCAAG
>M01075:24:000000000-A3VNT:1:1103:9668:22848 1:N:0:38
AAAGTACACAGTTTGGGCTACACATTTGATTACCAGATGCAATGGAAGGACCAATACCTGTATCTGCATTAATACATGCTGCAACGTTAGTTGTATGTGGAATAATATTAGGTAGTCTCATATTTTGGTGTTTCGAATTTTGATTTAGCTATTTTTATAGTATAATTTGCTGGACAACCGCAATAATAGTATTAATGAGTCTGTGTGTCTTTTATAATTTCAAAACGTTATATAGCATTTAGTACAATCTGTCAAATAAGTTTTTCGTTTTTTTGTTGTATTTGTTTAGATCTTTATGTAGGTTGCTTATTTTTTTGTTATCACATGTTTTATAAGGCATCTTTGTTTATAGTAATAGGTATATGAATACATATATTCTTTGGTCTACAAGATTTAAGATGTTATTTCTTTATATACTTTTGTGGTTGTATTTTGGCAAG
>M01075:24:000000000-A3VNT:1:1103:13294:23638 1:N:0:38
AGAGTACACAGTTTGGGCTGCATATTTGATTACCAGATGCAATGGAAGGACCAATACCTGTATCTGCATTAATACATGCTGCAACGTTAGTTGTATGTGGAATAATATTAGGTAGTTTCATATTTTGGTGTTTCGAATTTTGATTTAGCTATTTTTATAGTATAATTTGCTGAACAACCGCAATAATAGTATTAATGAGTCTGTGTGTCTTTTATAATTTCAAAACGTTATATAGCATTTAGTACAATCTGTCAAATAAGTTTTTCGTTTTTTTGTTGTATTTGTTTAGATCTTTATGTAGGTTGCTTATTTTTTTGTTATCACATGTTTTATAAGGCATCTTTGTTTATAGTAATAGGTATATGAATACATATATTTTTTGGTTTACAAGATTTAAGATGTTATTTCTTTATATACTTTTGTGGTTGTATTTTAGCAAG
>M01075:24:000000000-A3VNT:1:1103:23651:24297 1:N:0:38
AAAGTACACAGTTTGGGCTACATATTTGATTACCAGATGCAATGGAAGGACCAATACCTGTATCTGCATTAATACATGCTGCAACGTTAGTTGTATGTGGAATAATATTAGGTAGTCTCATATTTTGGTGTTTCGAATTTTGATTTAGCTATTTTTATAGTATAATTTGCTGAACAACCGCAATAATAGTATTAATGAGTCTGTGTGTCTTTTATAATTTCAAAACGTTATATAGCATTTAGTACAATCTGTCAAATAAGTTTTTCGTTTTTTTGTTGTATTTGTTTAGATCTTTATGTAGGTTGCTTATTTTTTTGTTATCACATGTTTTATAAGGCATCTTTGTTTATAGTAATAGGTATATGAATACATATATTCTTTGGTCTACAAGATTTAAGATGTTATTTCTTTATATACTTTTGTGGTTGTATTTTAGCAAG
>M01075:24:000000000-A3VNT:1:1103:16719:24788 1:N:0:38
AGAGTACACAGTTTGGGCTACATATTTGATTACCAGATGCAATGGAAGGACCAATACCTGTATCTGCATTAATACATGCTGCAACGTTAGTTGTATGTGGAATAATATTAGGTAGTTTCATATTTTGGTGTTTCGAATTTTGATTTAGCTATTTTTATAGTATAATTTGCTGAACAACCGCAATAATAGTATTAATGAGTCTGTGTGTCTTTTATAATTTCAAAACGTTATATAGCATTTAGTACAATCTGTCAAATAAGTTTTTCGTTTTTTTGTTGTATTTGTTTAGATCTTTATGTAGGTTGCTTATTTTTTTGTTATCACATGTTTTATAAGGCATCTTTGTTTATAGTAATAGGTATATGAATACATATATTCTTTGGTCTACAAGATTTAAGATGTTATTTCTTTATATACTTTTGTGGTTGTATTTTAGCAAG
>M01075:24:000000000-A3VNT:1:1103:22326:25772 1:N:0:38
AGGGTACACAGTTTGGGCTACATATTTGATTACCAGATGCAATGGAAGGACCAATACCTGTATCTGCATTAATACATGCTGCAACGTTAGTTGTATGTGGAATAATATTAGGTAGTTTCATATTTTGGTGTTTCGAATTTTGATTTAGCTATTTTTATAGTATAATTTGCTGAACAACCGCAATAATAGTATTAATGAGTCTGTGTGTCTTTTATAATTTCAAAACGTTATATAGCATTTAGTACAATCTGTCAAATAAGTTTTTCGTTTTTTTGTTGTATTTGTTTAGATCTTTATGTAGGTTGCTTATTTTTTCGTTATCACATGTTTTATAAGGCATCTTTGTTTATAGTAATAGGTATATGAATACATATATTCTTTGGTCTACAAGATTTAAGATGTTATTTCTTTATATACTTTTGTGGTTGTATTTTAGCAAG
>M01075:24:000000000-A3VNT:1:1103:22315:25786 1:N:0:38
AGGGTACACAGTTTGGGCTACATATTTGATTACCAGATGCAATGGAAGGACCAATACCTGTATCTGCATTAATACATGCTGCAACGTTAGTTGTATGTGGAATAATATTAGGTAGTTTCATATTTTGGTGTTTCGAATTTTGATTTAGCTATTTTTATAGTATAATTTGCTGAACAACCGCAATAATAGTATTAATGAGTCTGTGTGTCTTTTATAATTTCAAAACGTTATATAGCATTTAGTACAATCTGTCAAATAAGTTTTTCGTTTTTTTGTTGTATTTGTTTAGATCTTTATGTAGGTTGCTTATTTTTTCGTTATCACATGTTTTATAAGGCATCTTTGTTTATAGTAATAGGTATATGAATACATATATTCTTTGGTCTACAAGATTTAAGATGTTATTTCTTTATATACTTTTGTGGTTGTATTTTAGCAAG
>M01075:24:000000000-A3VNT:1:1103:17969:26759 1:N:0:38
AAAGTACACAGTTTGGGCTACATATTTGATTACCAGATGCAATGGAAGGACCAATACCTGTATCTGCATTAATACATGCTGCAACGTTAGTTGTATGTGGAATAATATTAGGTAGTTTCATATTTTGGTGTTTCGAATTTTGATTTAGCTATTTTTATAGTATAATTTGCTGAACAACCGCAATAATAGTATTAATGAGTCTGTGTGTCTTTTATAATTTCAAAACGTTATATAGCATTTAGTACAATCTGTCAAATAAGTTTTTCGTTTTTTTGTTGTATTTGTTTAGATCTTTATGTAGGTTGCTTATTTTTTCGTTATCACATGTTTTATAAGGCATCTTTGTTTATAGTAATAGGTATATGAATACATATATTCTTTGGTCTACAAGATTTAAGATGTTATTTCTTTATATACTTTTGTGGTTGTATTTTAGCAAG
>M01075:24:000000000-A3VNT:1:1103:17726:26788 1:N:0:38
AGAGTACACAGTTTGGGCTACATATTTGATTACCAGATGCAATGGAAGGACCAATACCTGTATCTGCATTAATACATGCTGCAACGTTAGTTGTATGTGGAATAATATTAGGTAGTTTCATATTTTGGTGTTTCGAATTTTGATTTAGCTATTTTTATAGTATAATTTGCTGAACAACCGCAATAATAGCATTAATGAGTCTGTGTGTCTTTTATAATTTCAAAACGTTATATAGCATTTAGTACAATCTGTCAAATAAGTTTTTCGTTTTTTTGTTTTATTTGTTTAGATCTTTATGTAGGTTGCTTATTTTTTTGTTATCACATGTTTTATAAGGCATCTTTGTTTATAGTAATAGGTATATGAATACATATATTCTTTGGTCTACAAGATTTAAGATGTTATTTCTTTATATACTTTTGTGGTTGTATTTTAGCAAG
>M01075:24:000000000-A3VNT:1:1103:14677:27260 1:N:0:38
AGAGTACACAGTTTGGGCTGCATATTTGATTACCAGATGCAATGGAAGGACCAATACCTGTATCTGCATTAATACATGCTGCAACGTTAGTTGTATGTGGAATAATATTAGGTAGTTTCATATTTTGGTGTTTCGAATTTTGATTTAGCTATTTTTATAGTATAATTTGCTGAACAACCGCAATAATAGTATTAATGAGTCTGTGTGTCTTTTATAATTTCAAAACGTTATATAGCATTTAGTACAATCTGTCAAATAAGTTTTTCGTTTTTTTGTTGTATTTGTTTAGATCTTTATGTAGGTTGCTTATTTTTTTGTTATCACATGTTTTATAAGGCATCTTTGTTTATAGTAATAGGTATATGAATACATATATTCTTTGGTCTACAAGATTTAAGATGTTATTTCTTTATATACTTTTGTGGTTGTATTTTAGCAAG
>M01075:24:000000000-A3VNT:1:1103:16157:29190 1:N:0:38
AAAGTACACAGTTTGGGCTGCATATTTGATTACCAGATGCAATGGAAGGACCAATACCTGTATCTGCATTAATACATGCTGCAACGTTAGTTGTATGTGGAATAATATTAGGTAGTTTCATATTTTGGTGTTTCGAATTTTGATTTAGCTATTTTTATAGTATAATTTGCTGAACAACCGCAATAATAGTATTAATGAGTCTGTGTGTCTTTTATAATTTCAAAACGTTATATAGCATTTAGTACAATCTGTCAAATAAGTTTTTCGTTTTTTTGTTGTATTTGTTTAGATCTTTATGTAGGTTGCTTATTTTTTTGTTATCACATGTTTTATAAGGCATCTTTGTTTATAGTAATAGGTATATGAATACATATATTCTTTGGTCTACAAGATTTAAGATGTTATTTCTTTATATACTTTTGTGGTTGTATTTTAGCAAG
>M01075:24:000000000-A3VNT:1:1104:17776:4130 1:N:0:38
AGTACACAGTTTGGGCTACATATTTGATTACCAGATGCAATGGAAGGACCAATACCTGTATCTGCATTAATACATGCTGCAACGTTAGTTGTATGTGGAATAATATTAGGTAGTTTCATATTTTGGTGTTTCGAATTTTGATTTAGCTATTTTTATAGTATAATTTGCTGAACAACCGCAATAATAGTATTAATGAGTCTGTGTGTCTTTATAATTTTGACAAAACGTTATATAGCATTTAGTACAATCTGTCAAATAAGTTTTTCGTTTTTTTGTTGTATTTGTTTAGATCTTTATGTAGGTTGCTTATTTTTTTGTTATCACATGTTTTATAAGGCATCTTTGTTTATAGTAATAGGTATATGAATACATATATTCTTTGGTCTACAAGATTTAAGGTGTTATTTCTTTATATACTTTTGTGGTTGTATTTTAGCAAG
>M01075:24:000000000-A3VNT:1:1104:14290:5759 1:N:0:38
AGAGTACACAGTTTGGGCTGCATATTTGATTACCAGATGCAATGGAAGGACCAATACCTGTATCTGCATTAATACATGCTGCAACGTTAGTTGTATGTGGAATAATATTAGGTAGTTTCATATTTTGGTGTTTCGAATTTTGATTTAGCTATTTTTATAGTATAATTTGCTGAACAACCGCAATAATAGTATTAATGAGTCTGTGTGTCTTTTATAATTTCAAAACGTTATATAGCATTTAGTACAATCTGTCAAATAAGTTTTTCGTTTTTTTGTTGTATTTGTTTAGATCTTTATGTAGGTTGCTTATTTTTTTGTTATCACATGTTTTATAAGGCATCTTTGTTTATAGTAATAGGTATATGAATACATATATTCTTTGGTCTACAAGATTTAAGATGTTATTTCTTTATATACTTTTGTGGATGTATTTTAGCAAG
>M01075:24:000000000-A3VNT:1:1104:19310:6394 1:N:0:38
AGAGTACACAGTTTGGGCTGCATATTTGATTACCAGATGCAATGGAAGGACCAATACCTGTATCTGCATTAATACATGCTGCAACGTTAGTTGTATGTGGAATAATATTAGGTAGTTTCATATTTTGGTGTTTCGAATTTTGATTTAGCTATTTTTATAGTATAATTTGCTGAACAACCGCAATAATAGTATTAATGAGTCTGTGTGTCTTTTATAATTTCAAAACGTTATATAGCATTTAGTACAATCTGTCAAATAAGTTTTTCGTTTTTTTGTTGTATTTGTTTAGATCTTTATGTAGGTTGCTTATTTTTTTGTTATCACATGTTTTATAAGGCATCTTTGTTTATAGTAATAGGTATATGAATACATATATTCTTTGGTCTACAAGATTTAAGATGTTATTTCTTTATATACTTTTGTGGTTGTATTTTAGCAAG
>M01075:24:000000000-A3VNT:1:1104:11149:6926 1:N:0:38
AGAGTACACAGTTTGGGCTACATATTTGATTACCAGATGCAATGGAAGGACCAATACCTGTATCTGCATTAATACATGCTGCAACGTTAGTTGTATGTGGAATAATATTAGGTAGTTTCATATTTTGGTGTTTCGAATTTTGATTTAGCTATTTTTATAGTATAATTTGCTGAACAACCGCAATAATAGTATTAATGAGTCTGTGTGTCTTTTATAATTTCAAAACGTTATATAGCATTTAGTACAATCTGTCAAATAAGTTTTTCGTTTTTTTGTTGTATTTGCTTAGATCTTTATGTAGGTTGCTTATTTTTTTGTTATCACATGTTTTATAAGGCATCTTTGTTTATAGTAATAGGTATATGAATACATATATTCTTTGGTCTACAAGATTTAAGATGTTATTTCTTTATATACTTTTGTGGTTGTATTTTAGCAAG
>M01075:24:000000000-A3VNT:1:1104:5378:7088 1:N:0:38
AGAGTACACAGTTTGGGTTGCATATTTGATTACCAGATGCAATGGAAGGACCAATACCTGTATCTGCATTAATACATGCTGCAACGTTAGTTGTATGTGGAATAATATTAGGTAGTTTCATATTTTGGTGTTTCGAATTTTGATTTAGCTATTTTTATAGTATAATTTGCTGAACAACCGCAATAATAGTATTAATGAGTCTGTGTGTCTTTTATAATTTCAAAACGTTATATAGCATTTAGTACAATCTGTCAAATAAGTTTTTCGTTTTTTTGTTGTATTTGTTTAGATCTTTATGTAGGTTGCTTATTTTTTTGTTATCACATGTTTTATAAGGCATCTTTGTTTATAGTAATAGGTATATGAATACATATATTCTTTGGTCTACAAGATTTAAGATGTTATTTCTTTATATACTTTTGTGGTTGTATTTTAGCAAG
>M01075:24:000000000-A3VNT:1:1104:5365:7101 1:N:0:38
AGAGTACACAGTTTGGGTTGCATATTTGATTACCAGATGCAATGGAAGGACCAATACCTGTATCTGCATTAATACATGCTGCAACGTTAGTTGTATGTGGAATAATATTAGGTAGTTTCATATTTTGGTGTTTCGAATTTTGATTTAGCTATTTTTATAGTATAATTTGCTGAACAACCGCAATAATAGTATTAATGAGTCTGTGTGTCTTTTATAATTTCAAAACGTTATATAGCATTTAGTACAATCTGTCAAATAAGTTTTTCGTTTTTTTGTTGTATTTGTTTAGATCTTTATGTAGGTTGCTTATTTTTTTGTTATCACATGTTTTATAAGGCATCTTTGTTTATAGTAATAGGTATATGAATACATATATTCTTTGGTCTACAAGATTTAAGATGTTATTTCTTTATATACTTTTGTGGTTGTATTTTAGCAAG
>M01075:24:000000000-A3VNT:1:1104:11821:7195 1:N:0:38
AAAGTACACAGTTTGGGTTACATATTTGATTACCAGATGCAATGGAAGGACCAATACCTGTATCTGCATTAATACATGCTGCAACGTTAGTTGTATGTGGAATAATATTAGGTAGTTTCATATTTTGGTGTTTCGAATTTTGATTTAGCTATTTTTATAGTATAATTTGCTGAACAACCGCAATAATAGTATTAATGAGTCTGTGTGTCTTTTATAATTTCAAAACGTTATATAGCATTTAGTACAATCTGTCAAATAAGTTTTTCGTTTTTTTGTTGTATTTGTTTAGATCTTTATGTAGGTTGCTTATTTTTTTGTTATCACATGTTTTATAAGGCATCTTTGTTTATAGTAATAGGTATATGAATACATATATTCTTTGGTCTACAAGATTTAAGATGTTATTTCTTTATATACTTTTGTGGTTGTATTTTAGCAAG
>M01075:24:000000000-A3VNT:1:1104:23210:7285 1:N:0:38
AAAGTACACAGTTTGGGCTACATATTTGATTACCAGATGCAATGGAAGGACCAATACCTGTATCTGCATTAATACATGCTGCAACGTTAGTTGTATGTGGAATAATATTAGGTAGTTTCATATTTTGGTGTTTCGAATTTTGATTTAGCTATTTTTATAGTATAATTTGCTGAACAACCGCAATAATAGTATTAATGAGTCTGTGTGTCTTTTATAATTTCAAAACGTTATATAGCATTTAGTACAATCTGTCAAATAAGTTTTTCGTTTTTTTGTTGTATTTGTTTAGATCTTTATGTAGGTTGCTTATTTTTTTGTTATCACATGTTTTATAAGGCATCTTTGTTTATAGTAATAGGTATATGAATACATATATTCTTTGGTCTACAAGATTTAAGATGTTATTTCTTTATATACTTTTGTGGTTGTATTTTAGCAAG
>M01075:24:000000000-A3VNT:1:1104:22994:8536 1:N:0:38
AAAGTACACAGTTTGGGCTACATATTTGATTACCAGATGCAATGGAAGGACCAATACCTGTATCTGCATTAATACATGCTGCAACGTTAGTTGTATGTGGAATAATATTAGGTAGTTTCATATTTTGGTGTTTCGAATTTTGATTTAGCTATTTTTATAGTATAATTTGCTGAACAACCGCAATAATAGTATTAATGAGTCTGTGTGTCTTTTATAATTTCAAAACGTTATATAGCATTTAGTACAATCTGTCAAATAAGTTTTTCGTTTTTTTGTTGTATTTGTTTAGATCTTTATGTAGGTTGCTTATTTTTTTGTTATCACATGTTTTATAAGGCATCTTTGTTTATAGTAATAGGTATATGAATACATATATTCTTTGGTCTACAAGATTTAAGATGTTATTTCTTTATATACTTTTGTGGTTGTATTTTAGCAAG
>M01075:24:000000000-A3VNT:1:1104:15553:8570 1:N:0:38
AAAGTACACAGTTTGGGCTACATATTTGATTACCAGATGCAATGGAAGGACCAATACCTGTATCTGCATTAATACATGCTGCAACGTTAGTTGTATGTGGAATAATATTAGGTAGTTTCATATTTTGGTGTTTCGAATTTTGATTTAGCTATTTTTATAGTATAATTTGCTGAACAACCGCAATAATAGTATTAATGAGTCTGTGTGTCTTTTATAATTTCAAAACGTTATATAGCATTTAGTACAATCTGTCAAATAAGTTTTTCGTTTTTTTGTTGTATTTGTTTAGATCTTTATGTAGGTTGCTTATTTTTTTGTTATCACATGTTTTATAAGGCATCTTTGTTTATAGTAATAGGTATATGAATACATATATTCTTTGGTCTACAAGATTTAAGATGTTATTTCTTTATATACTTTTGTGGTTGTATCTTAGCAAG
>M01075:24:000000000-A3VNT:1:1104:10441:8832 1:N:0:38
AAAGTACACAGTTTGGGCTGCATATTTGATTACCAGATGCAATGGAAGGACCAATACCTGTATCTGCATTAATACATGCTGCAACGTTAGTTGTATGTGGAATAATATTAGGTAGTTTCATATTTTGGTGTTTCGAATTTTGATTTAGCTATTTTTATAGTATAATTTGCTGAACAACCGCAATAATAGTATTAATGAGTCTGTGTGTCCTTTATAATTTCAAAACGTTATATAGCATTTAGTACAATCTGTCAAATAAGTTTTTCGTTTTTTTGTTGTATTTGTTTAGATCTTTATGTAGGTTGCTTATTTTTTTGTTATCACATGTTTTATAAGGCATCTTTGTTTATAGTAATAGGTATATGAATACATATATTCTTTGGTCTACAAGATTTAAGATGTTATTTCTTTATATACTTTTGTGGTTGTATTTTAGCAAG
>M01075:24:000000000-A3VNT:1:1104:27126:9306 1:N:0:38
AGAGTACACCGTTTGGGCTACATATTTGATTACCAGATGCAATGGAAGGACCAATACCTGTATCTGCATTAATACATGCTGCAACGTTAGTTGTATGTGGAATAATATTAGGTAGTTTCATATTTTGGTGTTTCGAATTTTGATTTAGCTATTTTTATAGTATAATTTGCTGAACAACCGCAATAATAGTATTAATGAGTCTGTGTGTCTTTTATAATTTCAAAACGTTATATAGCATTTAGTACAATCTGTCAAATAAGTTTTTCGTTTTTTTGTTATATTTGTTTAGATCTTTATGTAGGTTGCTTATTTTTTTGTTATCACATGTTTTATAAGGCATCTTTGTTTATAGTAATAGGTATATGAATACATATATTCTTTGGTCTACAAGATTTAAGATGTTATTTCTTTATATACTTTTGTGGTTGTATTTTAGCAAG
>M01075:24:000000000-A3VNT:1:1104:16573:12002 1:N:0:38
AAAGTACACAGTTTGGGCTGCATATTTGATTACCAGATGCAATGGAAGGACCAATACCTGTATCTGCATTAATACATGCTGCAACGTTAGTTGTATGTGGAATAATATTAGGTAGTTTCATATTTTGGTGTTTCGAATTTTGATTTAGCTATTTTTATAGTATAATTTGCTGAACAACCGCAATAATAGTATTAATGAGTCTGTGTGTCTTTTATAATTTCAAAACGTTATATAGCATTTAGTACAATCTGTCAAATAAGTTTTTCGTTTTTTTGTTGTATTTGTTTAGATCTTTATGTAGGTTGCTTATTTTTTTGTTATCACATGTTTTATAAGGCATCTTTGTTTATAGTAATAGGTATATGAATACATATATTCTTTGGTCTACAAGATTTAAGATGTTATTTCTTTATATACTTTTGTGGTTGTATTTTAGCAAG
>M01075:24:000000000-A3VNT:1:1104:4986:14099 1:N:0:38
AGAGTACACAGTTTGGGCTGCATATTTGATACCAGATGCAATGGAAGGACCAATACCTGTATCTGCATTAATACATGCTGCAACGTTAGTTGTATGTGGAATAATATTAGGTAGTTTCATATTTTGGTGTTTCGAATTTTGATTTAGCTATTTTTATAGTATAATTTGCTGAACAACCGCAATAATAGTATTAATGAGTCTGTGTGTCTTTTATAATTTTCAAAACGTTATATAGCATTTAGTACAATCTGTCAAATAAGTTTTTCGTTTTTTTGTTGTATTTGTTTAGATCTTTATGTAGGTTGCTTATTTTTTTGTTATCACATGTTTTATAAGGCATCTTTGTTTATAGTAATAGGTATATGAATACATATATTCTTTGGTCTACAAGATTTAAGATGTTATTTCTTTATATACTTTTGTGGTTGTATTTTAGCAAG
>M01075:24:000000000-A3VNT:1:1104:27937:15125 1:N:0:38
AGAGTACACAGTTTGGGCTACATATTTGATTACCAGATGCAATGGAAGGACCAATACCTGTATCTGCATTAATACATGCTGCAACGTTAGTTGTATGTGGAATAATATTAGGTAGTTTCATATTTTGGTGTTTCGAATTTTGATTTAGCTATTTTTATAGTATAATTTGCTGAACAACCGCAATAATAGTATTAATGAGTCTGTGTGTCTTTTATAATTTCAAAACGTTATATAGCATTTAGTACAATCTGTCAAATAAGTTTTTCGTTTTTTTGTTGTATTTGTTTAGATCTTTATGTAGGTTGCTTATTTTTTTGTTATCACATGTTTTATAAGGCATCTTTGTTTATAGTAATAGGTATATGAATACATATATTCTTTGGTCTACAAGATTTAAGATGTTATTTCTTTATATACTTTTGTGGTTGTATTTTAGCAAG
>M01075:24:000000000-A3VNT:1:1104:2603:15480 1:N:0:38
AGAGTACACAGTTTGGATTGCATATTTGATTACCAGATGCAATGGAAGGACCAATACCTGTATCTGCATTAATACATGCTGCAACGTTAGTTGTATGTGGAATAATATTAGGTAGTTTCATATTTTGGTGCTTCGAATTTTGATTTAGCTATTTTTATAGTATAATTTGCTGAACAACCGCAATGATAGTATTAATGAGTCTGTGTGTCTTTTATAATTTCAAAACGTTATATAGCATTTAGTACAATCTGTCAAATAAGTTTTTCGTTTTTTTGTTGTATTTGTTTAGATCTTTATGTAGGTTGCTTATTTTTTTGTTATCACATGTTTTATAAGGCATCTTTGTTTATAGTAATAGGTATATGAATACATATATTCTTTGGTCTACAAGATTTAAGATGTTATTTCTTTATATACTTTTGTGGTTGTATCTTAGCAAG
>M01075:24:000000000-A3VNT:1:1104:27366:17841 1:N:0:38
AAAGTACACAGTTTGGGCTACATATTTGATTACCAGATGCAATGGAAGGACCAATACCTGTATCTGCATTAATACATGCTGCAACGTTAGTTGTATGTGGAATAATATTAGGTAGTTTCATATTTTGGTGTTTCGAATTTTGATTTAGCTATTTTTATAGTATAATTTGCTGAACAACCGCAATAATAGTATTAATGAGTCTGTGTGTCTTTTATAATTTCAAAACGTTATATAGCATTTAGTACAATCTGTCAAATAAGTTTTTCATTTTTTTGTTGTATTTGTTTAGATCTTTATGTAGGTTGCTTATTTTTTTGTTATCACATGTTTTATAAGGCATCTTTGTTTATAGTAATAGGTATATGAATACATATATTCTTTGGTCTACAAGATTTAAGATGTTATTTCTTTATATACTTTTGTGGTTGTATTTTAGCAAG
>M01075:24:000000000-A3VNT:1:1104:26306:18068 1:N:0:38
AGAGTACACAGTTTGGGCTACATATTTGATTACCAGATGCAATGGAAGGACCAATACCTGTATCTGCATTAATACATGCTGCAACGTTAGTTGTATGTGGAATAATATTAGGTAGTTTCATATTTTGGTGTTTCGAATTTTGATTTAGCTATTTTTATAGTATAATTTGCTGAACAACCGCAATAATAGTATTAATGAGTCTGTGTGTCTTTTATAATTTCAAAACGTTATATAGCATTTAGTACAATCTGTCAAATAAGTTTTTCGTTTTTTTGTTGTATTTGTTTAGATCTTTATGTAGGTTGCTTATTTTTTTGTTATCACATGTTTTATAAGGCATCTTTGTTTATAGTAATAGGTATATGAATACATATATTCTTTGGTCTACAAGATTTAAGATGTTATTTCTTTATATACTTTTGTGGTTGTATTTTAGCAAG
>M01075:24:000000000-A3VNT:1:1104:3688:19427 1:N:0:38
AAAGTACACAGTTTGGGTTGCATATTTGATTACCAGATGCAATGGAAGGACCAATACCTGTATCTGCATTAATACATGCTGCAACGTTAGTTGTATGTGGAATAATATTAGGTAGTTTCATATTTTGGTGTTTCGAATTTTGATTTAGCTATTTTTATAGTATAATTTGCTGAACAACCGCAATAATAGTATTAATGAGTCTGTGTGTCTTTTATAATTTCAAAACGTTATATAGCATTTAGTACAATCTGTCAAATAAGTTTTTCGTTTTTTTGTTGTATTTGTTTAGATCTTTATGTAGGTTGCTTATTTTTTTGTTATCACATGTTTTATAAGGCATCTTTGTTTATAGTAATAGGTATATGAATACATATATTCTTTGGTCTACAAGATTTAAGATGTTATTTCTTTATATACTTTTGTGGTTGTATTTTAGCAAG
>M01075:24:000000000-A3VNT:1:1104:20911:20371 1:N:0:38
AGAGTACACAGTTTGGGCTACATATTTGATTACCAGATGCAATGGAAGGACCAATACCTGTATCTGCATTAATACATGCTGCAACGTTAGTTGTATGTGGAATAATATTAGGTAGTTTCATATTTTGGTGTTTCGAATTTTGATTTAGCTATTTTTATAGTATAATTTGCTGAACAACCGCAATAATAGTATTAATGAGTCTGTGTGTCTTTTATAATTTCAAAACGTTATATAGCATTTAGTACAATCTGTCAAATAAGTTTTTCGTTTTTTTGTTGTATTTGTTTAGATCTTTATGTAGGTTGCTTATTTTTTTGTTATCACATGTTTTATAAGGCATCTTTGTTTATAGTAATAGGTATATGAATACATATATTCTTTGGTCTACAAGATTTAAGATGTTATTTCTTTATATACTTTTGTGGTTGTATTTTAGCAAG
>M01075:24:000000000-A3VNT:1:1104:9271:20778 1:N:0:38
AGAGTACACAGTTTGGGTTGCATATTTGATTACCAGATGCAATGGAAGGACCAATACCTGTATCTGCATTAATACATGCTGCAACGTTAGTTGTATGTGGAATAATATTAGGTAGTTTCATATTTTGGTGTTTCGAATTTTGATTTAGCTATTTTTATAGTATAATTTGCTGAACAACCGCAATAATAGTATTAATGAGTCTGTGTGTCTTTTATAATTTCAAAACGTTATATAGCATTTAGTACAATCTGTCAAATAAGTTTTTCGTTTTTTTGTTGTATTTGTTTAGATCTTTATGTAGGTTGCTTATTTTTTTGTTATCACATGTTTTATAAGGCATCTTTGTTTATAGTAATAGGTATATGAATACATATATTCTTTGGTCTACAAGATTTAAGATGTTATTTCTTTATATACTTTTGTGGTTGTATTTTAGCAAG
>M01075:24:000000000-A3VNT:1:1104:22232:24488 1:N:0:38
AAAGTACACAGTTTGGGCTGCATATTTGATTACCAGATGCAATGGAAGGACCAATACCTGTATCTGCATTAATACATGCTGCAACGTTAGTTGTATGTGGAATAATATTAGGTAGTTTCATATTTTGGTGTTTCGAATTTTGATTTAGCTATTTTTATAGTATAATTTGCTGAACAACCGCAATAATAGTATTAATGAGTCTGTGTGTCTTTTATAATTTGCAAAACGTTATATAGCATTTAGTACAATCTGTCAAATAAGTTTTTCGTTTTTTTGTTGTATTTGTTTAGATCTTTATGTAGGTTGCTTATTTTTTGTTATCACATGTTTTATAAGGCATCTTTGTTTATAGTAATAGGTATATGAATACATATATTCTTTGGTCTACAAGATTTAAGATGTTATTTCTTTATATACTTTTGTGGTTGTATTTTAGCAAG
>M01075:24:000000000-A3VNT:1:1105:19351:3554 1:N:0:38
AGAGTACACAGTTTGGGCTACATATTTGATTACCAGATGCAATGGAAGGACCAATACCTGTATCTGCATTAATACATGCTGCAACGTTAGTTGTATGTGGAATAATATTAGGTAGTTTCATATTTTGGTGTTTCGAATTTTGATTTAGCTATTTTTATAGTATAATTTGCTGAACAACCGCAATAATAGTATTAATGAGTCTGTGTGTCTTTTATAATTTCAAAACGTTATATAGCATTTAGTACAATCTGTCAAATAAGTTTTTCGTTTTTTTGTTGTATTTGTTTAGATCTTTATGTAGGTTGCTTATTTTTTTGTTATCACATGTTTTATAAGGCATCTTTGTTTATAGTAATAGGTATATGAATACATATATTCTTTGGTCTACAAGATTTAAGATGTTATTTCTTTATATACTTTTGTGGTTGTATCTTAGCAAG
>M01075:24:000000000-A3VNT:1:1105:16136:4706 1:N:0:38
AAAGTACACAGTTTGGGCTACACATTTGATTACCAGATGCAATGGAAGGACCAATACCTGTATCTGCATTAATACATGCTGCAACGTTAGTTGTATGTGGAATAATATTAGGTAGTTTCATATTTTGGTGTTTCGAATTTTGATTTAGCTATTTTTATAGTATAATTTGCTGAACAACCGCAATAATAGTATTAATGAGTCTGTGTGTCTTTTATAATTTCAAAACGTTATATAGCATTTAGTACAATCTGTCAAATAAGTTTTTCGTTTTTTTGTTGTATTTGTTTAGATCTTTATGTAGGTTGCTTATTTTTTTGTTATCACATGTTTTATAAGGCATCTTTGTTTATAGTAATAGGTATATGAATACATATATTCTTTGGTCTACAAGATTTAAGATGTTATTTCTTTATATACTTTTGTGGTTGTATTTTAGCAAG
>M01075:24:000000000-A3VNT:1:1105:14910:5712 1:N:0:38
AAAGTACACAGTTTGGGCTACATATTTGATTACCAGATGCAATGGAAGGACCAATACCTGTATCTGCATTAATACATGCTGCAACGTTAGTTGTATGTGGAATAATATTAGGTAGTTTCATATTTTGGTGTTTCGAATTTTGATTTAGCTATTTTTATAGTATAATTTGCTGAACAACCGCAATAATAGTATTAATGAGTCTGTGTGCCTTTTATAATTTCAAAACGTTATATAGCATTTAGTACAATCTGTCAAATAAGTTTTTCGTTTTTTTGTTGTATTTGTTTAGATCTTTATGTAGGTTGCTTATTTTTTTGTTATCACATGTTTTATAAGGCATCTTTGTTTATAGTAATAGGTATATGAATACATATATTCTTTGGTCTACAAGATTTAAGATGTTATTTCTTTATATACTTTTGTGGTTGTATTTTAGCAAG
>M01075:24:000000000-A3VNT:1:1105:10186:6188 1:N:0:38
AGAGTACACAGTTTGGGCTACATATTTGATTACCAGATGCAATGGAAGGACCAATACCTGTATCTGCATTAATACATGCTGCAACGTTAGTTGTATGTGGAATAATATTAGGTAGTTTCATATTTTGGTGTTTCGAATTTTGATTTAGCTATTTTTATAGTATAATTTGCTGAACAACCGCAATAATAGTATTAATGAGTCTGTGTGTCTTTTATAATTTCAAAACGTTATATAGCATTTAGTACAATCTGTCAAATAAGTTTTTCGTTTTTTTGTTGTATTTGTTTAGATCTTTATGTAGGTTGCTTATTTTTTTGTTATCACATGTTTTATAAGGCATCTTTGTTTATAGTAATAGGTATATGAATACATATATTCTTTGGTCTACAAGATTTAAGATGTTATTTCTTTATATACTTTTGTGGTTGTATTTTAGCAAG
>M01075:24:000000000-A3VNT:1:1105:7589:6233 1:N:0:38
AAAGTACACAGTTTGGGCTACATATTTGATTACCAGATGCAATGGAAGGACCAATACCTGTATCTGCATTAATACATGCTGCAACGTTAGTTGTATGTGGAATAATATTAGGTAGTTTCATATTTTGGTGTTTCGAATTTTGATTTAGCTATTTTTATAGTATAATTTGCTGAACAACCGCAATAATAGTATTAATGAGTCTGTGTGTCTTTTATAATTTCAAAACGTTATATAGCATTTAGTACAATCTGTCAAATAAGTTTTTCGTTTTTTTGTTGTATTTGTTTAGATCTTTATGTAGGTTGCTTATTTTTTTGTTATCACATGTTTTATAAGGCATCTTTGTTTATAGTAATAGGTATATGAATACATATATTCTTTGGTCTACAAGATTTAAGATGTTATTTCTTTATATACTTTTGTGGTTGTATTTTAGCAAG
>M01075:24:000000000-A3VNT:1:1105:26851:6796 1:N:0:38
AGAGTACACAGTTTGGGCTCCATATTTGATTACCAGATGCAATGGAAGGACCAATACCTGTATCTGCATTAATACATGCTGCAACGTTAGTTGTATGTGGAATAATATTAGGTAGTTTCATATTTTGGTGTTTCGAATTTTGATTTAGCTATTTTATAGTATAATTTGCTGAACAACCGCAATAATAGTATTAATGAGTCTGTGTGTCTTTTATAATTTTTTGACGCAAAACGTTATATAGCATTTAGTACAATCTGTCAAATAAGTTTTTCGTTTTTTTGTTGTATTTGTTTAGATCTTTATGTAGGTTGCTTATTTTTTTGTTATCACATGTTTTATAAGGCATCTTTGTTTATAGTAATAGGTATANNAATACATATATTCTTTGGTCTACAAGATTTAAGATGTTATTTCTTTANATACTTTTGTGGTTGTATTTT
>M01075:24:000000000-A3VNT:1:1105:7295:7623 1:N:0:38
AAAGTACACAGTTTGGGCTGCATATTTGATTACCAGATGCAATGGAAGGACCAATACCTGTATCTGCATTAATACATGCTGCAACGTTAGTTGTATGTGGAATAATATTAGGTAGTTTCATATTTTGGTGTTTCGAATTTTGATTTAGCTATTTTTATAGTATAATTTGCTGAACAACCGCAATAATAGTATTAATGAGTCTGTGTGTCTTTTATAATTTCAAAACGTTATATAGCATTTAGTACAATCTGTCAAATAAGTTTTTCGTTTTTTTGTTGTATTTGTTTAGATCTTTATGTAGGTTGCTTATTTTTTTGTTATCACATGTTTTATAAGGCATCTTTGTTTATAGTAATAGGTATATGAATACATATATTCTTTGGTCTACAAGATTTAAGATGTTATTTCTTTATATACTTTTGTGGTTGTATTCTAGCAAG
>M01075:24:000000000-A3VNT:1:1105:12040:7808 1:N:0:38
AGAGTACACAGTTTGGGCTCCATATTTGATTACCAGATGCAATGGAAGGACCAATACCTGTATCTGCATTAATACATGCTGCAACGTTAGTTGTATGTGGAATAATATTAGGTAGTTTCATATTTTGGTGTTTCGAATTTTGATTTAGCTATTTTTATAGTATAATTTGCTGAACAACCGCAATAATAGTATTAATGAGTCTGTGTGTCTTTTATAATTTCAAAACGTTATATAGCATTTAGTACAATCTGTCAAATAAGTTTTTCGTTTTTTTGTTGTATTTGTTTAGATCTTTATGTAGGTTGCTTATTTTTTTGTTATCACATGTTTTATAAGGCATCTTTGTTTATAGTAATAGGTATATGAATACATATATTCTTTGGTCTACAAGATTTAAGATGTTATTTCTTTATATACTTTTGTGGTTGTATTTTAGCAAG
>M01075:24:000000000-A3VNT:1:1105:11023:8485 1:N:0:38
AAAGTACACAGTTTGGGCTACATATTTGATTACCAGATGCAATGGAAGGACCAATACCTGTATCTGCATTAATACATGCTGCAACGTTAGTTGTATGTGGAATAATATTAGGTAGTTTCATATTTTGGTGTTTCGAATTTTGATTTAGCTATTTTTATAGTATAATTTGCTGAACAACCGCAATAATAGTATTAATGAGTCTGTGTGTCTTTTATAATTTCAAAACGTTATATAGCATTTAGTACAATCTGTCAAATAAGTTTTTCGTTTTTTTGTTGTATTTGTTTAGATCTTTATGTAGGTTGCTTATTTTTTTGTTATCACATGTTTTATAAGGCATCTTTGTTTACAGTAATAGGTATATGAATACATATATTCTTTGGTCTACAAGATTTAAGATGTTATTTCTTTATATACTTTTGTGGTTGTATTTTAGCAAG
>M01075:24:000000000-A3VNT:1:1105:11007:8495 1:N:0:38
AAAGTACACAGTTTGGGCTACATATTTGATTACCAGATGCAATGGAAGGACCAATACCTGTATCTGCATTAATACATGCTGCAACGTTAGTTGTATGTGGAATAATATTAGGTAGTTTCATATTTTGGTGTTTCGAATTTTGATTTAGCTATTTTTATAGTATAATTTGCTGAACAACCGCAATAATAGTATTAATGAGTCTGTGTGTCTTTTATAATTTCAAAACGTTATATAGCATTTAGTACAATCTGTCAAATAAGTTTTTCGTTTTTTTGTTGTATTTGTTTAGATCTTTATGTAGGTTGCTTATTTTTTTGTTATCACATGTTTTATAAGGCATCTTTGTTTACAGTAATAGGTATATGAATACATATATTCTTTGGTCTACAAGATTTAAGATGTTATTTCTTTATATACTTTTGTGGTTGTATTTTAGCAAG
>M01075:24:000000000-A3VNT:1:1105:11950:8883 1:N:0:38
AAAGTACACAGTTTGGGCTCCATATTTGATTACCAGATGCAATGGAAGGACCAATACCTGTATCTGCATTAATACATGCTGCAACGTTAGTTGTATGTGGAATAATATTAGGTAGTTTCATATTTTGGTGTTTCGAATTTTGATTTAGCTATTTTTATAGTATAATTTGCTGAACAACCGCAATAATAGTATTAATGAGTCTGTGTGTCTTTTATAATTTCAAAACGTTATATAGCATTTAGTACAATCTGTCAAATAAGTTTTTCGTTTTTTTGTTGTATTTGTTTAGATCTTTATGTAGGTTGCTTATTTTTTTGTTATCACATGTTTTATAAGGCATCTTTGTTTATAGTAATAGGTATATGAATACATATATTCTTTGGTCTACAAGATTTAAGATGTTATTTCTTTATATACTTTTGTGGTTGTATTTTAGCAAG
>M01075:24:000000000-A3VNT:1:1105:25149:11099 1:N:0:38
AAAGTACACAGTTTGGGCTGCATATTTGATTACCAGATGCAATGGAAGGACCAATACCTGTATCTGCATTAATACATGCTGCAACGTTAGTTGTATGTGGAATAATATTAGGTAGTTTCATATTTTGGTGTTTCGAATTTTGATTTAGCTATTTTTATAGTATAATTTGCTGAACAACCGCAATAATAGTATTAATGAGTCTGTGTGTCTTTTATAATTTCAAAACGTTATATAGCATTTAGTACAATCTGTCAAATAAGTTTTTCGTTTTTTTGTTGTATTTGTCTAGATCTTTATGTAGGTTGCTTATTTTTTTGTTATCACATGTTTTATAAGGCATCTTTGTTTATAGTAATAGGTATATGAATACATATATTCTTTGGTCTACAAGATTTAAGATGTTATTTCTTTACATACTTTTGTGGTTGTATTTTAGCAAG
>M01075:24:000000000-A3VNT:1:1105:3365:13893 1:N:0:38
AGAGTACACAGTTTGGACTGCACATTTGATTACCAGATGCAATGGAAGGACCAATACCTGTATCTGCATTAATACATGCTGCAACGTTAGTTGTATGTGGAATAATATTAGGTAGTTTCATATTTTGGTGTTTCGAATTTTGATTTAGCTATTTTTATAGTATAATTTGCTGAACAACCGCAATAATAGTATTAATGAGTCTGTGTGTCTTTTATAATTTCAAAACGTTATATAGCATTTAGTACAATCTGTCAAATAAGTTTTTCGTTTTTTTGTTGTATTTGTTTAGATCTTTATGTAGGTTGCTTATTTTTTTGTTATCACATGTTTTATAAGGCATCTTTGTTTATAGTAATAGGTATATGAATACATATATTCTTTGGTCTACAAGATTTAAGATGTTATTTCTTTATATACTTTTGTGGTTGTATCTTAGCAAG
>M01075:24:000000000-A3VNT:1:1105:3347:13902 1:N:0:38
AGAGTACACAGTTTGGACTGCACATTTGATTACCAGATGCAATGGAAGGACCAATACCTGTATCTGCATTAATACATGCTGCAACGTTAGTTGTATGTGGAATAATATTAGGTAGTTTCATATTTTGGTGTTTCGAATTTTGATTTAGCTATTTTTATAGTATAATTTGCTGAACAACCGCAATAATAGTATTAATGAGTCTGTGTGTCTTTTATAATTTCAAAACGTTATATAGCATTTAGTACAATCTGTCAAATAAGTTTTTCGTTTTTTTGTTGTATTTGTTTAGATCTTTATGTAGGTTGCTTATTTTTTTGTTATCATATGTTTTATAAGGCATCTTTGTTTATAGTAATAGGTATATGAATACATATATTCTTTGGTCTACAAGATTTAAGATGTTATTTCTTTATATACTTTTGTGGTTGTATCTTAGCAAG
>M01075:24:000000000-A3VNT:1:1105:25853:15584 1:N:0:38
AGAGTACACAGTTTGGGCTACATATTTGATTACCAGATGCAATGGAAGGACCAATACCTGTATCTGCATTAATACATGCTGCAACGTTAGTTGTATGTGGAATAATATTAGGTAGTTTCATATTTTGGTGTTTCGAATTTTGATTTAGCTATTTTTATAGTATAATTTGCTGAACAACCGCAATAATAGTATTAATGAGTCTGTGTGTCTTTTATAATTTCAAAACGTTATATAGCATTTAGTACAATCTGTCAAATAAGTTTTTCGTTTTTTTGTTGTATTTGTTTAGATCTTTATGTAGGTTGCTTATTTTTTTGTTATCACATGTTTTATAAGGCATCTTTGTTTATAGTAATAGGTATATGAATACATATATTCTTTGGTCTACAAGATTTAAGATGTTATTTCTTTATATACTTTTGTGGTTGTATTTTAGCAAG
>M01075:24:000000000-A3VNT:1:1105:19557:15935 1:N:0:38
AGAGTACACAGTTTGGGCTACACATTTGATTACCAGATGCAATGGAAGGACCAATACCTGTATCTGCATTAATACATGCTGCAACGTTAGTTGTATGTGGAATAATATTAGGTAGTTTCATATTTTGGTGTTTCGAATTTTGATTTAGCTATTTTTATAGTATAATTTGCTGAACAACCGCAATAATAGTATTAATGAGTCTGTGTGTCTTTTATAATTTCAAAACGTTATATAGCATTTAGTACAATCTGTCAAATAAGTTTTTCGTTTTTTTGTTGTATTTGTTTAGATCTTTATGTAGGTTGCTTATTTTTTTGTTATCACATGTTTTATAAGGCATCTTTGTTTATAGTAATAGGTATATGAATACATATATTCTTTGGTCTACAAGATTTAAGATGTTATTTCTTTATATACTTTTGTGGTTGTATTTTAGCAAG
>M01075:24:000000000-A3VNT:1:1105:15689:18514 1:N:0:38
AGAGTACACAGTTTGGGCTACATATTTGATTACCAGATGCAATGGAAGGACCAATACCTGTATCTGCATTAATACATGCTGCAACGTTAGTTGTATGTGGAATAATATTAGGTAGTTTCATATTTTGGTGTTTCGAATTTTGATTTAGCTATTTTTATAGTATAATTTGCTGAACAACCGCAATAATAGTATTAATGAGTCTGTGTGTCTTTTATAATTTCAAAACGTTATATAGCATTTAGTACAATCTGTCAAATAAGTTTTTCGTTTTTTTGTTGTATTTGTTTAGATCTTTATGTAGGTTGCTTATTTTTTTGTTATCACATGTTTTATAAGGCATCTTTGTTTATAGTAATAGGTATATGAATACATATATTCTTTGGTCTACAAGATTTAAGATGTTATTTCTTTATATACTTTTGTGGTTGTATTTTAGCAAG
>M01075:24:000000000-A3VNT:1:1105:4866:19109 1:N:0:38
AAAGTACACAGTTTGGGCTGCATATTTGATTACCAGATGCAATGGAAGGACCAATACCTGTATCTGCATTAATACATGCTGCAACGTTAGTTGTATGTGGAATAATATTAGGTAGTTTCATATTTTGGTGTTTCGAATTTTGATTTAGCTATTTTTATAGTATAATTTGCTGAACAACCGCAATAATAGTATTAATGAGTCTGTGTGTCTTTTATAATTTCAAAACGTTATATAGCATTTAGTACAATCTGTCAAATAAGTTTTTCGTTTTTTTGTTGTATTTGTTTAGATCTTTATGTAGGTTGCTTATTTTTTTGTTATCACATGTTTTATAAGGCATCTTTGTTTATAGTAATAGGTATATGAATACATATATTTTTTGGTCTACAAGATTTAAGATGTTATTTCTTTATATACTTTTGTGGTTGTATTTTAGCAAG
>M01075:24:000000000-A3VNT:1:1105:4857:19125 1:N:0:38
AAAGTACACAGTTTGGGCTGCATATTTGATTACCAGATGCAATGGAAGGACCAATACCTGTATCTGCATTAATACATGCTGCAACGTTAGTTGTATGTGGAATAATATTAGGTAGTTTCATATTTTGGTGTTTCGAATTTTGATTTAGCTATTTTTATAGTATAATTTGCTGAACAACCGCAATAATAGTATTAATGAGTCTGTGTGTCTTTTATAATTTCAAAACGTTATATAGCATTTAGTACAATCTGTCAAATAAGTTTTTCGTTTTTTTGTTGTATTTGTTTAGATCTTTATGTAGGTTGCTTATTTTTTTGTTATCACATGTTTTATAAGGCATCTTTGTTTATAGTAATAGGTATATGAATACATATATTCTTTGGTCTACAAGATTTAAGATGTTATTTCTTTATATACTTTTGTGGTTGTATTTTAGCAAG
>M01075:24:000000000-A3VNT:1:1105:11082:19216 1:N:0:38
AAAGTACACAGTTTGGGCTGCATATTTGATTACCAGATGCAATGGAAGGACCAATACCTGTATCTGCATTAATACATGCTGCAACGTTAGTTGTATGTGGAATAATATTAGGTAGTTTCATATTTTGGTGTTTCGAATTTTGATTTAGCTATTTTTATAGTATAATTTGCTGAACAACCGCAATAATAGTATTAATGAGTCTGTGTGTCTTTTATAATTTCAAAACGTTATATAGCATTTAGTACAATCTGTCAAATAAGTTTTTCGTTTTTTTGTTGTATTTGTTTAGATCTTTATGTAGGTTGCTTATTTTTTTGTTATCACATGTTTTATAAGGCATCTTTGTTTATAGTAATAGGTATATGAATACATATATTCTTTGGTCTACAAGATTTAAGATGTTATTTCTTTATATACTTTTGTGGTTGTATTTTAGCAAG
>M01075:24:000000000-A3VNT:1:1105:21425:19369 1:N:0:38
AGAGTACACAGTTTGGGCTACATATTTGATTACCAGATGCAATGGAAGGACCAATACCTGTATCTGCATTAATACATGCTGCAACGTTAGTTGTATGTGGAATAATATTAGGTAGTTTCATATTTTGGTGTTTCGAATTTTGATTTAGCTATTTTTATAGTATAATTTGCTGAACAACCGCAATAATAGTATTAATGAGTCTGTGTGTCTTTTATAATTTCAAAACGTTATATAGCATTTAGTACAATCTGTCAAATAAGTTTTTCGTTTTTTTGTTGTATTTGTTTAGATCTTTATGTAGGTTGCTTATTTTTTTGTTATCACATGTTTTATAAGGCATCTTTGTTTATAGTAATAGGTATATGAATACATATATTCTTTGGTCTACAAGATTTAAGATGTTATTTCTTTATATACTTTTGTGGTTGTATTTTAGCAAG
>M01075:24:000000000-A3VNT:1:1105:21447:19370 1:N:0:38
AGAGTACACAGTTTGGGCTACATATTTGATTACCAGATGCAATGGAAGGACCAATACCTGTATCTGCATTAATACATGCTGCAACGTTAGTTGTATGTGGAATAATATTAGGTAGTTTCATATTTTGGTGTTTCGAATTTTGATTTAGCTATTTTTATAGTATAATTTGCTGAACAACCGCAATAATAGTATTAATGAGTCTGTGTGTCTTTTATAATTTCAAAACGTTATATAGCATTTAGTACAATCTGTCAAATAAGTTTTTCGTTTTTTTGTTGTATTTGTTTAGATCTTTATGTAGGTTGCTTATTTTTTTGTTATCACATGTTTTATAAGGCATCTTTGTTTATAGTAATAGGTATATGAATACATATATTCTTTGGTCTACAAGATTTAAGATGTTATTTCTTTATATACTTTTGTGGTTGTATTTTAGCAAG
>M01075:24:000000000-A3VNT:1:1105:3965:19722 1:N:0:38
AAAGTACACAGTTTGGGCTGCATATTTGGTTACCAGATGCAATGGAAGGACCAATACCTGTATCTGCATTAATACATGCTGCAACGTTAGTTGTATGTGGAATAATATTAGGTAGTTTCATATTTTGGTGTTTCGAATTTTGATTTAGCTATTTTTATAGTATAATTTGCTGAACAACCGCAATAATAGTATTAATGAGTCTGTGTGTCTTTTATAATTTCAAAACGTTATATAGCATTTAGTACAATCTGTCAAATAAGTTTTTCGTTTTTTTGTTGTATTTGTTTAGATCTTTATGTAGGTTGCTTATTTTTTTGTTATCACATGTTTTATAAGGCATCTTTGTTTATAGTAATAGGTATATGAATACATATATTCTTTGGTCTACAAGATTTAAGATGTTATTTCTTTATATACTTTTGTGGTTGTATTTTAGCAAG
>M01075:24:000000000-A3VNT:1:1105:23997:20027 1:N:0:38
AAAGTACACAGTTTGGGTTACATATTTGATTACCAGATGCAATGGAAGGACCAATACCTGTATCTGCATTAATACATGCTGCAACGTTAGTTGTATGTGGAATAATATTAGGTAGTTTCATATTTTGGTGTTTCGAATTTTGATTTAGCTATTTTTATAGTATAATTTGCTGAACAACCGCAATAATAGTATTAATGAGTCTGTGTGTCTTTTATAATTTCAAAACGTTATATAGTATTTAGTACAATCTGTCAAATAAGTTTTTTGTTTTTTTGTTGTATTTGTTTAGATCTTTATGTAGGTTGCTTATTTTTTTGTTATCACATGTTTTATAAGGCATCTTTGTTTATAGTAATAGGTATATGAATACATATATTCTTTGGTCTACAAGATTTAAGATGTTATTTCTTTATATACTTTTGTGGTTGTATTTTAGCAAG
>M01075:24:000000000-A3VNT:1:1105:7121:20825 1:N:0:38
AGAGTACACAGTTTGGGCTGCACATTTGATTACCAGATGCAATGGAAGGACCAATACCTGTATCTGCATTAATACATGCTGCAACGTTAGTTGTATGTGGAATAATATTAGGTAGTTTCATATTTTGGTGTTTCGAATTTTGATTTAGCTATTTTTATAGTATAATTTGCTGAACAACCGCAATAATAGTATTAATGAGTCTGTGTGTCTTTTATAATTTCAAAACGTTATATAGCATTTAGTACAATCTGTCAAATAAGTTTTTCGTTTTTTTGTTGTATTTGTTTAGATCTTTATGTAGGTTGCTTATTTTTTTGTTATCACATGTTTTATAAGGCATCTTTGTTTATAGTAATAGGTATATGAATACATATATTCTTTGGTCTACAAGATTTAAGATGTTATTTCTTTATATACTTTTGTGGTTGTATTTTAGCAAG
>M01075:24:000000000-A3VNT:1:1105:20320:27308 1:N:0:38
AGAGTACACAGTTTGGGCTGCACATTTGATTACCAGATGCAATGGAAGGACCAATACCTGTATCTGCATTAATACATGCTGCAACGTTAGTTGTATGTGGAATAATATTAGGTAGTTTCATATTTTGGTGTTTCGAATTTTGATTTAGCTATTTTTATAGTATAATTTGCTGAACAACCGCAATAATAGTATTAATGAGTCTGTGTGTCTTTTATAATTTCAAAACGTTATATAGCATTTAGTACAATCTGTCAAATAAGTTTTTCGTTTTTTTGTTGTATTTGTTTAGATCTTTATGTAGGTTGCTTATTTTTTTGTTATCACATGTTTTATAAGGCATCTTTGTTTATAGTAATAGGTATATGAATACATATATTCTTTGGTCTACAAGATTTAAGATGTTATTTCTTTATATACTTTTGTGGTTGTATTTTAGCAAG
>M01075:24:000000000-A3VNT:1:1106:14027:2874 1:N:0:38
AGAGTACACAGTTTGGGCTACATATTTGATTACCAGATGCAATGGAAGGACCAATACCTGTATCTGCATTAATACATGCTGCAACGTTAGTTGTATGTGGAATAATATTAGGTAGTTTCATATTTTGGTGTTTCGAATTTTGATTTAGCTATTTTTATAGTATAATTTGCTGAACAACCGCAATAATAGTATTAATGAGTCTGTGTGTCTTTTATAATTTCAAAACGTTATATAGCATTTAGTACAATCTGTCAAATAAGTTTTTCGTTTTTTTGTTGTATTTGTTTAGATCTTTATGTAGGTTGCCTATTTTTTTGTTATCACATGTTTTATAAGGCATCTTTGTTTATAGTAATAGGTATATGAATACATATATTCTTTGGTCTACAAGATTTAAGATGTTATTTCTTTATATACTTTTGTGGTTGTATTTTAGCAAG
>M01075:24:000000000-A3VNT:1:1106:18708:3087 1:N:0:38
AGAGTACACAGTTTGGGCTACATATTTGATTACCAGATGCAATGGAAGGACCAATACCTGTATCTGCATTAATACATGCTGCAACGTTAGTTGTATGTGGAATAATATTAGGTAGTTTCATATTTTGGTGTTTCGAATTTTGATTTAGCTATTTTTATAGTATAATTTGCTGAACAACCGCAATAATAGTATTAATGAGTCTGTGTGTCTTTTATAATTTCAAAACGTTATATAGCATTTAGTACAATCTGTCAAATAAGTTTTTCGTTTTTTTGTTGTATTTGTTTAGATCTTTATGTAGGTTGCTTATTTTTTTGTTATCACATGTTTTATAAGGCATCTTTGTTTATAGTAATAGGTATATGAATACATATATTCTTTGGTCTACAAGATTTAAGATGTTATTTCTTTATATACTTTTGTGGTTGTATTTTAGCAAG
>M01075:24:000000000-A3VNT:1:1106:22288:3435 1:N:0:38
AAAGTACACAGTTTGGGCTACACATTTGATTACCAGATGCAATGGAAGGACCAATACCTGTATCTGCATTAATACATGCTGCAACGTTAGTTGTATGTGGAATAATATTAGGTAGTTTCATATTTTGGTGTTTCGAATTTTGATTTAGCTATTTTTATAGTATAATTTGCTGAACAACCGCAATAATAGTATTAATGAGTCTGTGTGTCTTTTATAATTTCAAAACGTTATATAGCATTTAGTACAATCTGTCAAATAAGTTTTTCGTTTTTTTGTTGTATTTGTTTAGATCTTTATGTAGGTTGCTTATTTTTTTGTTATCACATGTTTTATAAGGCATCTTTGTTTATAGTAATAGGTATATGAATACATATATTCTTTGGTCCACAAGATTTAAGATGTTATTTCTTTATATACTTTTGTGGTTGTATTTTAGCAAG
>M01075:24:000000000-A3VNT:1:1106:9746:3439 1:N:0:38
AGAGTACACAGTTTGGGCTACATATTTGATTACCAGATGCAATGGAAGGACCAATACCTGTATCTGCATTAATACATGCTGCAACGTTAGTTGTATGTGGAATAATATTAGGTAGTTTCATATTTTGGTGTTTCGAATTTTGATTTAGCTATTTTTATAGTATAATTTGCTGAACAACCGCAATAATAGTATTAATGAGTCTGTGTGTCTTTTATAATTTCAAAACGTTATATAGCATTTAGTACAATCTGTCAAATAAGTTTTTCGTTTTTTTGTTGTATTTGTTTAGATCTTTATGTAGGTTGCTTATTTTTTTGTTATCACATGTTTTATAAGGCATCTTTGTTTATAGTAATAGGTATATGAATACATATATTCTTTGGTCTACAAGATTTAAGATGTTATTTCTTTATATACTTTTGTGGTTGTATTTTAGCAAG
>M01075:24:000000000-A3VNT:1:1106:20343:4594 1:N:0:38
AAAGTACACAGTTTGGGTTACATATTTGATTACCAGATGCAATGGAAGGACCAATACCTGTATCTGCATTAATACATGCTGCAACGTTAGTTGTATGTGGAATAATATTAGGTAGTTTCATATTTTGGTGTTTCGAATTTTGATTTAGCTATTTTTATAGTATAATTTGCTGAACAACCGCAATAATAGTATTAATGAGTCTGTGTGTCTTTTATAATTTCAAAACGTTATATAGCATTTAGTACAATCTGTCAAATAAGTTTTTCGTTTTTTTGTTGTATTTGTTTAGATCTTTATGTAGGTTGCTTATTTTTTTGTTATCACATGTTTTATAAGGCATCTTTGTTTATAGTAATAGGTATATGAATACATATATTCTTTGGTCTACAAGATTTAAGATGTTATTTCTTTATATACTTTTGTGGTTGTATTTTAGCAAG
>M01075:24:000000000-A3VNT:1:1106:25730:6888 1:N:0:38
AGAGTACACAGTTTGGGCTACATATTTGATTACCAGATGCAATGGAAGGACCAATACCTGTATCTGCATTAATACATGCTGCAACGTTAGTTGTATGTGGAATAATATTAGGTAGTTTCATATTTTGGTGTTTCGAATTTTGATTTAGCTATTTTTATAGTATAATTTGCTGAACAACCGCAATAATAGTATTAATGAGTCTGTGTGTCTTTTATAATTTCAAAACGTTATATAGCATTTAGTACAATCTGTCAAATAAGTTTTTCGTTTTTTTGTTGTATTTGTTTAGATCTTTATGTAGGTTGCTTATTTTTTTGTTATCACATGTTTTATAAGGCATCTTTGTTTATAGTAATAGGTATATGAATACATATATTCTTTGGTCTACAAGATTTAAGATGTTATTTCTTTATATACTTTTGTGGTTGTATTTTAGCAAG
>M01075:24:000000000-A3VNT:1:1106:25344:7707 1:N:0:38
AGAGTACACAGTTTGGGCTGCATATTTGATTACCAGATGCAATGGAAGGACCAATACCTGTATCTGCATTAATACATGCTGCAACGTTAGTTGTATGTGGAATAATATTAGGTAGTTTCATATTTTGGTGTTTCGAATTTTGATTTAGCTATTTTTATAGTATAATTTGCTGAACAACCGCAATAATAGTATTAATGAGTCTGTGTGTCTTTTATAATTTCAAAACGTTATATAGCATTTAGTACAATCTGTCAAATAAGTTTTTCGTTTTTTTGTTGTATTTGTTTAGATCTTTATGTAGGTTGCTTATTTTTTTGTTATCACATGTTTTATAAGGCATCTTTGTTTATAGTAATAGGTATATGAATACATATATTCTTTGGTCTACAAGATTTAAGATGTTATTTCTTTATATACTTTTGTGGTTGTATTTTAGCAAG
>M01075:24:000000000-A3VNT:1:1106:13687:8353 1:N:0:38
AAAGTACACAGTTTGGGCTGCATATTTGATTACCAGATGCAATGGAAGGACCAATACCTGTATCTGCATTAATACATGCTGCAACGTTAGTTGTATGTGGAATAATATTAGGTAGTTTCATATTTTGGTGTTTCGAATTTTGATTTAGCTATTTTTATAGTATAATTTGCTGAACAACCGCAATAATAGTATTAATGAGTCTGTGTGTCTTTTATAATTTCAAAACGTTATATAGCATTTAGTACAATCTGTCAAATAAGTTTTTCGTTTTTTTGTTGTATTTGTTTAGATCTTTATGTAGGTTGCTTATTTTTTTGTTATCACATGTTTTATAAGGCATCTTTGTTTATAGTAATAGGTATATGAATACATATATTCTTTGGTCTACAAGATTTAAGATGTTATTTCTTTATATACTTTTGTGGTTGTATTTTAGCAAG
>M01075:24:000000000-A3VNT:1:1106:19361:8582 1:N:0:38
AAAGTACACAGTTTGGGCTACATATTTGATTACCAGATGCAATGGAAGGACCAATACCTGTATCTGCATTAATACATGCTGCAACGTTAGTTGTATGTGGAATAATATTAGGTAGTTTCATATTTTGGTGTTTCGAATTTTGATTTAGCTATTTTTATAGTATAATTTGCTGAACAACCGCAATAATAGTATTAATGAGTCTGTGTGTCTTTTATAATTTCAAAACGTTATATAGCATTTAGTACAATCTGTCAAATAAGTTTTTCGTTTTTTTGTTGTATTTGTTTAGATCTTTATGTAGGTTGCTTATTTTTTTGTTATCACATGTTTTATAAGGCATCTTTGTTTATAGTAATAGGTATATGAATACATATATTCTTTGGTCTACAAGATTTAAGATGTTATTTCTTTATATACTTTTGTGGTTGTATTTTAGCAAG
>M01075:24:000000000-A3VNT:1:1106:18435:10876 1:N:0:38
ACACAGTTTGGGCTACATATTTGATTACCAGATGCAATGGAAGGACCAATACCTGTATCTGCATTAATACATGCTGCAACGTTAGTTGTATGTGGAATAATATTAGGTAGTTTCATATTTTGGTGTTTCGAATTTTGATTTAGCTATTTTTATAGTATAATTTGCTGAACAACCGCAATAATAGTATTAATGAGTCTGTGTGTCTTTTATAATTTTGACGCAAAACGTTATATAGCATTTAGTACAATCTGTCAAATAAGTTTTTCGTTTTTTTGTTGTATTTGTTTAGATCTTTATGTAGGTTGCTTATTTTTTTGTTATCACATGTTTTATAAGGCATCTTTGTTTATAGTAATAGGTATATGAATACATATATTCTTTGGTCTACAAGATTTAAGATGTTATTTCTTTATATACTTTTGTGGTTGTATTTTAGCAAG
>M01075:24:000000000-A3VNT:1:1106:20811:11336 1:N:0:38
AGAGTACACAGTTTGGGCTACATATTTGATTACCAGATGCAATGGAAGGACCAATACCTGTATCTGCATTAATACATGCTGCAACGTTAGTTGTATGTGGAATAATATTAGGTAGTTTCATATTTTGGTGTTTCGAATTTTGATTTAGCTATTTTTATAGTATAATTTGCTGAACAACCGCAATAATAGTATTAATGAGTCTGTGTGTCTTTTATAATTTCAAAACGTTATATAGCATTTAGTACAATCTGTCAAATAAGTTTCTCGTTTTTTTGTTGTATTTGTTTAGATCTTTATGTAGGTTGCTTATTTTTTTGTTATCACATGTTTTATAAGGCATCTTTGTTTATAGTAATAGGTATATGAATACATATATTCTTTGGTCTACAAGATTTAAGATGTTATTTCTTTATATACTTTTGTGGTTGTATTTTAGCAAG
>M01075:24:000000000-A3VNT:1:1106:25558:11649 1:N:0:38
AGAGTACACAGTTTGGGCTACACATTTGATTACCAGATGCAATGGAAGGACCAATACCTGTATCTGCATTAATACATGCTGCAACGTTAGTTGTATGTGGAATAATATTAGGTAGTTTCATATTTTGGTGTTTCGAATTTTGATTTAGCTATTTTTATAGTATAATTTGCTGAACAACCGCAATAATAGTATTAATGAGTCTGTGTGTCTTTTATAATTTGCAAAACGTTATATAGCATTTAGTACAATCTGTCAAATAAGTTTTTCGTTTTTTGTTGTATTTGTTTAGATCTTTATGTAGGTTGCTTATTTTTTTGTTATCACATGTTTTATAAGGCATCTTTGTTTATAGTAATAGGTATATGAATACATATATTCTTTGGTCTACAAGATTTAAGATGTTATTTCTTTATATACTTTTGTGGTTGTATCTTGGCAAG
>M01075:24:000000000-A3VNT:1:1106:23696:11945 1:N:0:38
AGAGTACACAGTTTGGGCTGCACATTTGATTACCAGATGCAATGGAAGGACCAATACCTGTATCTGCATTAATACATGCTGCAACGTTAGTTGTATGTGGAATAATATTAGGTAGTTTCATATTTTGGTGTTTCGAATTTTGATTTAGCTATTTTTATAGTATAATTTGCTGAGCAACCGCAATAATAGTATTAATGAGTCTGTGTGTCTTTTATAATTTCAAAACGTTATATAGCATTTAGTACAATCTGTCAAATAAGTTTTTCGTTTTTTTGTTGTATTTGTTTAGATCTTTATGTAGGTTGTTTATTTTTTTGTTATCACATGTTTTATAAGGCATCTTTGTTTATAGTAATAGGCATATGAATACATATATTCTTTGGTCTACAAGATTTTAGATGTTATTTTTTTATATACTTTTGTGGTTGTATTTTAGCAAG
>M01075:24:000000000-A3VNT:1:1106:4591:13397 1:N:0:38
AAAGTACACAGTTTGGGCTGCATATTTGATTACCAGATGCAATGGAAGGACCAATACCTGTATCTGCATTAATACATGCTGCAACGTTAGTTGTATGTGGAATAATATTAGGTAGTTTCATATTTTGGTGTTTCGAATTTTGATTTAGCTATTTTTATAGTATAATTTGCTGAACAACCGCAATAATAGTATTAATGAGTCTGTGTGTCTTTTATAATTTCAAAACGTTATATAGCATTTAGTACAATCTGTCAAATAAGTTTTTCGTTTTTTTGTTGTATTTGTTTAGATCTTTATGTAGGTTGCTTATTTTTTTGTTATCACATGTTTTATAAGGCATCTTTGTTTATAGTAATAGGTATATGAATACATATATTCTTTGGTCTACAAGATTTAAGATGTTATTTCTTTATATACTTTTGTGGTTGTATCTTAGCAAG
>M01075:24:000000000-A3VNT:1:1106:26533:13801 1:N:0:38
AGAGGACACAGTTTGGGCTACATATTTGATTACCAGATGCAATGGAAGGACCAATACCTGTATCTGCATTAATACATGCTGCAACGTTAGTTGTATGTGGAATAATATTAGGTAGTTTCATATTTTGGTGTTTCGAATTTTGATTTAGCTATTTTTATAGTATAATTTGCTGAACAACCGCAATAATAGTATTAATGAGTCTGTGTGTCTTTTATAATTTCAAAACGTTATATAGCATTTAGTACAATCTGTCAAATAAGTTTTTCGTTTTTTTGTTGTATTTGTTTAGATCTTTATGTAGGTTGCTTATTTTTTTGTTATCACATGTTTTATAAGGCATCTTTGTTTATAGTAATAGGTATATGAATACATATATTCTTTGGTCTACAAGATTTAAGATGTTATTTCTTTATATACTTTTGTGGTTGTATTTTAGCAAG
>M01075:24:000000000-A3VNT:1:1106:26530:13820 1:N:0:38
AGAGGACACAGTTTGGGCTACATATTTGATTACCAGATGCAATGGAAGGACCAATACCTGTATCTGCATTAATACATGCTGCAACGTTAGTTGTATGTGGAATAATATTAGGTAGTTTCATATTTTGGTGTTTCGAATTTTGATTTAGCTATTTTTATAGTATAATTTGCTGAACAACCGCAATAATAGTATTAATGAGTCTGTGTGTCTTTTATAATTTCAAAACGTTATATAGCATTTAGTACAATCTGTCAAATAAGTTTTTCGTTTTTTTGTTGTATTTGTTTAGATCTTTATGTAGGTTGCTTATTTTTTTGTTATCACATGTTTTATAAGGCATCTTTGTTTATAGTAATAGGTATATGAATACATATATTCTTTGGTCTACAAGATTTAAGATGTTATTTCTTTATATACTTTTGTGGTTGTATTTTAGCAAG
>M01075:24:000000000-A3VNT:1:1106:5679:13850 1:N:0:38
AAAGTACACAGTTTGGGCTACATATTTGATTACCAGATGCAATGGAAGGACCAATACCTGTATCTGCATTAATACATGCTGCAACGTTAGTTGTATGTGGAATAATATTAGGTAGTTTCATATTTTGGTGTTTCGAATTTTGATTTAGCTATTTTTATAGTATAATTTGCTGAACAACCGCAATAATAGTATTAATGAGTCTGTGTGTCTTTTATAATTTCAAAACGTTATATAGCATTTAGTACAATCTGTCAAATAAGTTTTTCGTTTTTTTGTTGTATTTGTTTAGATCTTTATGTAGGTTGCTTATTTTTTTGTTATCACATGTTTTATAAGGCATCTTTGTTTATAGTAATAGGTATATGAATACATATATTCTTTGGTCTACAAGATTTAAGATGTTATTTCTTTATATACTTTTGTGGTTGTATTTTAGCAAG
>M01075:24:000000000-A3VNT:1:1106:8769:14183 1:N:0:38
AAAGTACACAGTTTGGGCTACACATTTGATTACCAGATGCAATGGAAGGACCAATACCTGTATCTGCATTAATACATGCTGCAACGTTAGTTGTATGTGGAATAATATTAGGTAGTTTCATATTTTGGTGTTTCGAATTTTGATTTAGCTATTTTTATAGTATAATTTGCTGAACAACCGCAATAATAGTATTAATGAGTCTGTGTGTCTTTTATAATTTCAAAACGTTATATAGCATTTAGTACAATCTGTCAAATAAGTTTTTCGTTTTTTTGTTGTATTTGTTTAGATCTTTATGTAGGTTGCTTATTTTTTTGTTATCACATGTTTTATAAGGCATCTTTGTTTATAGTAATAGGTATATGAATACATATATTCTTTGGTCTACAAGATTTAAGATGTTATTTCTTTATATACTTTTGTGGTTGTATCTTGGCAAG
>M01075:24:000000000-A3VNT:1:1106:25785:15264 1:N:0:38
AGAGTACACAGTTTGGGCTGCATATTTGATTACCAGATGCAATGGAAGGACCAATACCTGTATCTGCATTAATACATGCTGCAACGTTAGTTGTATGTGGAATAATATTAGGTAGTTTCATATTTTGGTGTTTCGAATTTTGATTTAGCTATTTTTATAGTATAATTTGCTGAACAACCGCAATAATAGTATTAATGAGTCTGTGTGTCTTTTATAATTTCAAAACGTTATATAGCATTTAGTACAATCTGTCAAATAAGTTTTTCGTTTTTTTGTTGTATTTGTTTAGATCTTTATGTAGGTTGCTTATTTTTTTGTTATCACATGTTTTATAAGGCATCTTTGTTTATAGTAATAGGTATATGAATACATATATTCTTTGGTCTACAAGATTTAAGATGTTATTTCTTTATATACTTTTGTGGTTGTATTTTAGCAAG
>M01075:24:000000000-A3VNT:1:1106:28768:15714 1:N:0:38
AGAGTACACAGTTTGGGTTACATATTTGATTACCAGATGCAATGGAAGGACCAATACCTGTATCTGCATTAATACATGCTGCAACGTTAGTTGTATGTGGAATAATATTAGGTAGTTTCATATTTTGGTGTTTCGAATTTTGATTTAGCTGTTTTTATAGTATAATTTGCTGAACAACCGCAATAATAGTATTAATGAGTCTGTGTGTCTTTTATAATTTCAAAACGTTATATAGCATTTAGTACAATCTGTCAAATAAGTTTTTCGTTTTTTTGTTGTATTTGTTTAGATCTTTATGTAGGTTGCTTATTTTTTTGTTATCACATGTTTTATAAGGCATCTTTGTTTATAGTAATAGGTATATGAATACATATATTCTTTGGTCTACAAGATTTAAGATGTTATTTCTTTATATACTTTTGTGGTTGTATTTTAGCAAG
>M01075:24:000000000-A3VNT:1:1106:4727:16549 1:N:0:38
AAAGTACACAGTTTGGGTTACATATTTGATTACCAGATGCAATGGAAGGACCAATACCTGTATCTGCATTAATACATGCTGCAACGTTAGTTGTATGTGGAATAATATTAGGTAGTTTCATATTTTGGTGTTTCGAATTTTGATTTAGCTATTTTTATAGTATAATTTGCTGAACAACCGCAATAATAGTATTAATGAGTCTGTGTGTCTTTTATAATTTCAAAACGTTATATAGCATTTAGTACAATCTGTCAAATAAGTTTTTCGTTTTTTTGTTGTATTTGTTTAGATCTTTATGTAGGTTGCTTATTTTTTTGTTATCACATGTTTTATAAGGCATCTTTGTTTATAGTAATAGGTATATGAATACATATATTCTTTGGTCTACAAGATTTAAGATGTTATTTCTTTATATACTTTTGTGGTTGTATTTTAGCAAG
>M01075:24:000000000-A3VNT:1:1106:20169:17062 1:N:0:38
AGAGTACACAGTTTGGGCTACATATTTGATTACCAGATGCAATGGAAGGACCAATACCTGTATCTGCATTAATACATGCTGCAACGTTAGTTGTATGTGGAATAATATTAGGTAGTTTCATATTTTGGTGTTTCGAATTTTGATTTGGCTATTTTTATAGTATAATTTGCTGAACAACCGCAATAATAGTATTAATGAGTCTGTGTGTCTTTTATAATTTCAAAACGTTATGTAGCATTTAGTACAATCTGTCAAATAAGTTTTTCGTTTTTTTGTTGTATTTGTTTAGATCTTTATGTAGGTTGCTTATTTTTTTGTTATCACATGTTTTATAAGGCATCTTTGTTTATAGTAATAGGTATATGAATACATATATTCTTTGGTCTACAAGATTTAAGATGTTATTTCTTTATATACTTTTGTGGTTGTATCTTATCAAG
>M01075:24:000000000-A3VNT:1:1106:23770:19240 1:N:0:38
AAAGTACACAGTTTGGGCTGCACATTTGATTACCAGATGCAATGGAAGGACCAATACCTGTATCTGCATTAATACATGCTGCAACGTTAGTTGTATGTGGAATAATATTAGGTAGTTTCATATTTTGGTGTTTCGAATTTTGATTTAGCTATTTTTATAGTATAATTTGCTGAACAACCGCAATAATAGTATTAATGAGTCTGTGTGTCTTTTATAATTTCAAAACGTTATATAGCATTTAGTACAATCTGTCAAATAAGTTTTTCGTTTTTTTGTTGTATTTGTTTAGATCTTTATGTAGGTTGCTTATTTTTTTGTTATCACATGTTTTATAAGGCATCTTTGTTTATAGTAATAGGTATATGAATACATATATTCTTTGGTCTACAAGATTTAAGATGTTATTTCTTTATATACTTTTGTGGTTGTATTTTAGCAAG
>M01075:24:000000000-A3VNT:1:1106:15873:21601 1:N:0:38
AGAGTACACAGTTTGGATTGCATATTTGATTACCAGATGCAATGGAAGGACCAATACCTGTATCTGCATTAATACATGCTGCAACGTTAGTTGTATGTGGAATAATATTAGGTAGTTTCATATTTTGGTGCTTCGAATTTTGATTTAGCTATTTTTATAGTATAATTTGCTGAACAACCGCAATAATAGTATTAATGAGTCTGTGTGTCTTTTATAATTTCAAAACGTTATATAGCATTTAGTACAATCTGTCAAATAAGTTTTTCGTTTTTTTGTTGTATTTGTTTAGATCTTTATGTAGGTTGCTTATTTTTTTGTTATCACATGTTTTATAAGGCATCTTTGTTTATAGTAATAGGTATATGAATACATATATTCTTTGGTCTACAAGATTTAAGATGTTATTTCTTTATATACTTTTGTGGTTGTATCTTAGCAAG
>M01075:24:000000000-A3VNT:1:1106:15868:21621 1:N:0:38
AGAGTACACAGTTTGGATTGCATATTTGATTACCAGATGCAATGGAAGGACCAATACCTGTATCTGCATTAATACATGCTGCAACGTTAGTTGTATGTGGAATAATATTAGGTAGTTTCATATTTTGGTGCTTCGAATTTTGATTTAGCTATTTTTATAGTATAATTTGCTGAACAACCGCAATAATAGTATTAATGAGTCTGTGTGTCTTTTATAATTTCAAAACGTTATATAGCATTTAGTACAATCTGTCAAATAAGTTTTTCGTTTTTTTGTTGTATTTGTTTAGATCTTTATGTAGGTTGCTTATTTTTTTGTTATCACATGTTTTATAAGGCATCTTTGTTTATAGTAATAGGTATATGAATACATATATTCTTTGGTCTACAAGATTTAAGATGTTATTTCTTTATATACTTTTGTGGTTGTATCTTAGCAAG
>M01075:24:000000000-A3VNT:1:1106:4587:22604 1:N:0:38
AGAGTACACAGTTTGGGCTACATATTTGATTACCAGATGCAATGGAAGGACCAATACCTGTATCTGCATTAATACATGCTGCAACGTTAGTTGTATGTGGAATAATATTAGGTAGTTTCATATTTTGGTGTTTCGAATTTTGATTTAGCTATTTTTATAGTATAATTTGCTGAACAACCGCAATAATAGTATTAATGAGTCTGTGTGTCTTTTATAATTTCAAAACGTTATATAGCATTTAGTACAATCTGTCAAATAAGTTTTTCGTTTTTTTGTTGTATTTGTTTAGATTTTTATGTAGGTTGCTTATTTTTTTGTTATCACATGTTTTATAAGGCATCTTTGTTTATAGTAATAGGTATATGAATACATATATTCTTTGGTCTACAAGATTTAAGATGTTATTTCTTTATATACTTTTGTGGTTGTATTTTAGCAAG
>M01075:24:000000000-A3VNT:1:1106:23555:23663 1:N:0:38
TACACAGTTTGGGCTACATATTTGATTACCAGATGCAATGGAAGGACCAATACCTGTATCTGCATTAATACATGCTGCAACGTTAGTTGTATGTGGAATAATATTAGGTAGTTTCATATTTTGGTGTTTCGAATTTTGATTTAGCTATTTTTATAGTATAATTTGCTGAACAACCGCAATAATAGTATTAATGAGTCTGTGTGTCTTTTATAATTTTGACCAAAACGTTATATAGCATTTAGTACAATCTGTCAAATAAGTTTTTCGTTTTTTTGTTGTATTTGTTTAGATCTTTATGTAGGTTGCTTATTTTTTTGTTATCACATGTTTTATAAGGCATCTTTGTTTATAGTAATAGGTATATGAATACATATATTCTTTGGTCTACAAGATTTAAGATGTTATTTCTTTATATACTTTTGTGGTTGTATTTTAGCAAG
>M01075:24:000000000-A3VNT:1:1106:12389:24039 1:N:0:38
GTACACAGTTTGAGCTGCATATTTGATTACCAGATGCAATGGAAGGACCAATACCTGTATCTGCATTAATACATGCTGCAACGTTAGTTGTATGTGGAATAATATTAGGTAGTTTCATATTTTGGTGTTTCGAATTTTGATTTAGCTATTTTTATAGTATAATTTGCTGAACAACCGCAATAATAGTATTAATGAGTCTGTGTGTCTTTTATAATTTTGACAAAACGTTATATAGCATTTAGTACAATCTGTCAAATAAGTTTTTCGTTTTTTTGTTGTATTTGTTTAGATCTTTATGTAGGTTGCTTATTTTTTTGTTATCACATGTTTTATAAGGCATCTTTGTTTATAGTAATAGGTATATGAATACATATATTCTTTGGTCTACAAGATTTAAGATGTTATTTCTTTATATACTTTTGTGGTTGTATTTTAGCAAG
>M01075:24:000000000-A3VNT:1:1106:11683:24679 1:N:0:38
AGAGTACACAGTTTGGGCTACATATTTGATTACCAGATGCAATGGAAGGACCAATACCTGTATCTGCATTAATACATGCTGCAACGTTAGTTGTATGTGGAATAATATTAGGTAGTTTCATATTTTGGTGTTTCGAATTTTGATTTAGCTATTTTTATAGTATAATTTGCTGAACAACCGCAATAATAGTATTAATGAGTCTGTGTGTCTTTTATAATTTCAAAACGTTATATAGCATTTAGTACAATCTGTCAAATAAGTTTTTCGTTTTTTTGTTGTATTTGTTTAGATCTTTATGTAGGTTGCTTATTTTTTTGTTATCACATGTTTTATAAGGCATCTTTGTTTATAGTAATAGGTATATGAATACATATATTCCTTGGTCTACAAGATTTAAGATGTTATTTCTTTATATACTTTTGTGGTTGTATTTTAGCAAG
>M01075:24:000000000-A3VNT:1:1106:19245:24815 1:N:0:38
AAAGTACACAGTTTGGGCTACATATTTGATTACCAGATGCAATGGAAGGACCAATACCTGTATCTGCATTAATACATGCTGCAACGTTAGTTGTATGTGGAATAATATTAGGTAGTTTCATATTTTGGTGTTTCGAATTTTGATTTAGCTATTTTTATAGTATAATTTGCTGAACAACCGCAATAATAGTATTAATGAGTCTGTGTGTCTTTTATAATTTCAAAACGTTATATAGCATTTAGTACAATCTGTCAAATAAGTTTTTCGTTTTTTTGTTGTATTTGTTTAGATCTTTATGTAGGTTGCTTATTTTTTTGTTATCACATGTTTTATAAGGCATCTTTGTTTATAGTAATAGGTATATGAATACATATATTCTTTGGTCTACAAGATTTAAGATGTTATTTCTTTATATACCTTTGTGGTTGTATTTTAGCAAG
>M01075:24:000000000-A3VNT:1:1106:7320:25526 1:N:0:38
AAAGTACACAGTTTGGGCTGCACATTTGATTACCAGATGCAATGGAAGGACCAATACCTGTATCTGCATTAATACATGCTGCAACGTTAGTTGTATGTGGAATAATATTAGGTAGTTTCATATTTTGGTGTTTCGAATTTTGATTTAGCTATTTTTATAGTATAATTTGCTGAACAACCGCAATAATAGTATTAATGAGTCTGTGTGTCTTTTATAATTTCAAAACGTTATATAGCATTTAGTACAATCTGTCAAATAAGTTTTTCATTTTTTTGTTGTATTTGTTTAGATCTTTATGTAGGTTGCTTATTTTTTTGTTATCACATGTTTTATAAGGCATCTTTGTTTATAGTAATAGGTATATGAATACATATATTCTTTGGTCTACAAGATTTAAGATGTTATTTCTTTATATACTTTTGTGGTTGTATTTTAGCAAG
>M01075:24:000000000-A3VNT:1:1106:16322:27327 1:N:0:38
AGAGTACACAGTTTGGGCTACATATTTGATTACCAGATGCAATGGAAGGACCAATACCTGTATCTGCATTAATACATGCTGCAACGTTAGTTGTATGTGGAATAATATTAGGTAGTTTCATATTTTGGTGTTTCGAATTTTGATTTAGCTATTTTTATAGTATAATTTGCTGAACAACCGCAATAATAGTATTAATGAGTCTGTGTGTCTTTTATAATTTCAAAACGTTATATAGCATTTAGTACAATCTGTCAAATAAGTTTTTCGTTTTTTTGTTGTATTTGTTTAGATCTTTATGTAGGTTGCTTATTTTTTTGTTATCACATGTTTTATAAGGCATCTTTGTTTATAGTAATAGGTATATGAATACATATATTCTTTGGTCTACAAGATTTAAGATGTTATTTCTTTATATACTTTTGTGGTTGTATTTTAGCAAG
>M01075:24:000000000-A3VNT:1:1107:16407:4668 1:N:0:38
AGAGTACACAGTTTGGGCTGCATATTTGATTACCAGATGCAATGGAAGGACCAATACCTGTATCTGCATTAATACATGCTGCAACGTTAGTTGTATGTGGAATAATATTAGGTAGTTTCATATTTTGGTGTTTCGAATTTTGATTTAGCTATTTTTATAGTATAATTTGCTGAACAACCGCAATAATAGTATTAATGAGTCTGTGTGTCTTTTATAATTTCAAAACGTTATATAGCATTTAGTACAATCTGTCAAATAAGTTTTTCGTTTTTTTGTTGTATTTGTTTAGATCTTTATGTAGGTTGCTTATTTTTTTGTTATCACATGTTTTATAAGGCATCTTTGTTTATAGTAATAGGTATATGAATACATATATTCTTTGGTCTACAAGATTTAAGATGTTATTTCTTTATATACTTTTGTGGTTGTATCTTGGCAAG
>M01075:24:000000000-A3VNT:1:1107:7124:4941 1:N:0:38
AAAGTACACAGTTTGGGCTCCATATTTGATTACCAGATGCAATGGAAGGACCAATACCTGTATCTGCATTAATACATGCTGCAACGTTAGTTGTATGTGGAATAATATTAGGTAGTTTCATATTTTGGTGTTTCGAATTTTGATTTAGCTATTTTTATAGTATAATTTGCTGAACAACCGCAATAATAGTATTAATGAGTCTGTGTGTCTTTTATAATTTCAAAACGTTATATAGCATTTAGTACAATCTGTCAAATAAGTTTTTCGTTTTTTTGTTGTATTTGTTTAGATCTTTATGTAGGTTGCTTATTTTTTTGTTATCACATGTTTTATAAGGCATCTTTGTTTATAGTAATAGGTATATGAATACATATATTCTTTGGTCTACAAGATTTAAGATGTTATTTCTTTATATACTTTTGTGGTTGTATCTTAGCAAG
>M01075:24:000000000-A3VNT:1:1107:17000:7038 1:N:0:38
AAAGTACACAGTTTGGGCTACATATTTGATTACCAGATGCAATGGAAGGACCAATACCTGTATCTGCATTAATACATGCTGCAACGTTAGTTGTATGTGGAATAATATTAGGTAGTTTCATATTTTGGTGTTTCGAATTTTGATTTAGCTATTTTTATAGTATAATTTGCTGAACAACCGCAATAATAGTATTAATGAGTCTGTGTGTCTTTTATAATTTCAAAACGTTATATAGCATTTAGTACAATCTGTCAAATAAGTTTTTCGTTTTTTTGTTGTATTTGTTTAGATCTTTATGTAGGTTGCTTATTTTTTTGTTATCACATGTTTTATAAGGCATCTTTGTTTATAGTAATAGGTATATGAATACATATATTCTTTGGTCTACAAGATTTAAGATGTTATTTCTTTATATACTTTTGTGGTTGTATTTTAGCAAG
>M01075:24:000000000-A3VNT:1:1107:16988:7051 1:N:0:38
AAAGTACACAGTTTGGGCTACATATTTGATTACCAGATGCAATGGAAGGACCAATACCTGTATCTGCATTAATACATGCTGCAACGTTAGTTGTATGTGGAATAATATTAGGTAGTTTCATATTTTGGTGTTTCGAATTTTGATTTAGCTATTTTTATAGTATAATTTGCTGAACAACCGCAATAATAGTATTAATGAGTCTGTGTGTCTTTTATAATTTCAAAACGTTATATAGCATTTAGTACAATCTGTCAAATAAGTTTTTCGTTTTTTTGTTGTATTTGTTTAGATCTTTATGTAGGTTGCTTATTTTTTTGTTATCACATGTTTTATAAGGCATCTTTGTTTATAGTAATAGGTATATGAATACATATATTCTTTGGTCTACAAGATTTAAGATGTTATTTCTTTATATACTTTTGTGGTTGTATTTTAGCAAG
>M01075:24:000000000-A3VNT:1:1107:23898:7849 1:N:0:38
AAAGTACACAGTTTGGGCTGCATATTTGATTACCAGATGCAATGGAAGGACCAATACCTGTATCTGCATTAATACATGCTGCAACGTTAGTTGTATGTGGAATAATATTAGGTAGTTTCATATTTTGGTGTTTCGAATTTTGATTTAGCTATTTTTATAGTATAATTTGCTGAACAACCGCAATAATAGTATTAATGAGTCTGTGTGTCTTTTATAATTTCAAAACGTTATATAGCATTTAGTACAATCTGTCAAATAAGTTTTTCGTTTTTTTGTTGTATTTGTTTAGATCTTTATGTAGGTTGCTTATTTTTTTGTTATCACATGTTTTATAAGGCATCTTTGTTTATAGTAATAGGTATATGAATACATATATTCTTTGGTCTACAAGATTTAAGATGTTATTTCTTTATATACTTTTGTGGTTGTATTTTAGCAAG
>M01075:24:000000000-A3VNT:1:1107:13259:9290 1:N:0:38
AAAGTACACAGTTTGGGCTACATATTTGATTACCAGATGCAATGGAAGGACCAATACCTGTATCTGCATTAATACATGCTGCAACGTTAGTTGTATGTGGAATAATATTAGGTAGTTTCATATTTTGGTGTTTCGAATTTTGATTTAGCTATTTTTATAGTATAATTTGCTGAACAACCGCAATAATAGTATTAATGAGTCTGTGTGTCTTTTATAATTTCAAAACGTTATATAGCATTTAGTACAATCTGTCAAATAAGTTTTTCGTTTTTTTGTTGTATTTGTTTAGATCTTTATGTAGGTTGCTTATTTTTTTGTTATCACATGTTTTATAAGGCATCTTTGTTTATAGTAATAGGTATATGAATACATATATTCTTTGGTCTACAAGATTTAAGATGTTATTTCTTTATATACTTTTGTGGTTGTATTTTAGCAAG
>M01075:24:000000000-A3VNT:1:1107:6480:14117 1:N:0:38
AGAGTACACAGTTTGGGCTGCATATTTGATTACCAGATGCAATGGAAGGACCAATACCTGTATCTGCATTAATACATGCTGCAACGTTAGTTGTATGTGGAATAATATTAGGTAGTTTCATATTTTGGTGTTTCGAATTTTGATTTAGCTATTTTTATAGTATAATTTGCTGAACAACCGCAATAATAGTATTAATGAGTCTGTGTGTCTTTTATAATTTCAAAACGTTATATAGCATTTAGTACAATCTGTCAAATAAGTTTTTCGTTTTTTTGTTGTATTTGTTTAGATCTTTATGTAGGTTGCTTATTTTTTTGTTATCACATGTTTTATAAGGCATCTTTGTTTATAGTAATAGGTATATGAATACATATATTCTTTGGTCTACAAGATTTAAGATGTTATTTCTTTATATACTTTTGTGGTTGTATTTTAGCAAG
>M01075:24:000000000-A3VNT:1:1107:7373:14760 1:N:0:38
AAAGTACACAGTTTGGGCTGCATATTTGATTACCAGATGCAATGGAAGGACCAATACCTGTATCTGCATTAATACATGCTGCAACGTTAGTTGTATGTGGAATAATATTAGGTAGTTTCATATTTTGGTGTTTCGAATTTTGATTTAGCTATTTTTATAGTATAATTTGCTGAACAACCGCAATAATAGTATTAATGAGTCTGTGTGTCTTTTATAATTTCAAAACGTTATATAGCATTTAGTACAATCTGTCAAATAAGTTTTTCGTTTTTTTGTTGTATTTGTTTAGATCTTTATGTAGGTTGCTTATTTTTTTGTTATCACATGTTTTATAAGGCATCTTTGTTTATAGTAATAGGTATATGAATACATATATTCTTTGGTCTACAAGATTTAAGATGTTATTTCTTTATATACTTTTGTGGTTGTATTTTAGCAAA
>M01075:24:000000000-A3VNT:1:1107:12905:15387 1:N:0:38
AGAGTACACAGTTTGGGCTACATATTTGATTACCAGATGCAATGGAAGGACCAATACCTGTATCTGCATTAATACATGCTGCAACGTTAGTTGTATGTGGAATAATATTAGGTAGTTTCATATTTTGGTGTTTCGAATTTTGATTTAGCTATTTTTATAGTATAATTTGCTGAACAACCGCAATAATAGTATTAATGAGTCTGTGTGTCTTTTATAATTTCAAAACGTTATATAGCATTTAGTACAATCTGTCAAATAAGTTTTTCGTTTTTTTGTTGTATTTGTTTAGATCTTTATGTAGGTTGCTTATTTTTTTGTTATCACATGTTTTATAAGGCATCTTTGTTTATAGTAATAGGTATATGAATACATATATTCTTTGGTCTACAAGATTTAAGATGTTATTTCTTTATATACTTTTGTGGTTGTATTTTAGCAAG
>M01075:24:000000000-A3VNT:1:1107:5461:18338 1:N:0:38
AAAGTACACAGTTTGGGCTGCATATTTGATTACCAGATGCAATGGAAGGACCAATACCTGTATCTGCATTAATACATGCTGCAACGTTAGTTGTATGTGGAATAATATTAGGTAGTTTCATATTTTGGTGTTTCGAATTTTGATTTAGCTATTTTTATAGTATAATTTGCTGAACAACCGCAATAATAGTATTAATGAGTCTGTGTGTCTTTTATAATTTCAAAACGTTATATAGCATTTAGTACAATCTGTCAAATAAGTTTTTCGTTTTTTTGTTGTATTTGTTTAGATCTTTATGTAGGTTGCTTATTTTTTTGTTATCACATGTTTTATAAGGCATCTTTGTTTATAGTAATAGGTATATGAATACATATATTCTTTGGTCTACAAGATTTAAGATGTTATTTCTTTATATACTTTTGTGGTTGTATTTTAGCAAG
>M01075:24:000000000-A3VNT:1:1107:8334:18738 1:N:0:38
AGAGTACACAGTTTGGGCTGCATATTTGATTACCAGATGCAATGGAAGGACCAATACCTGTATCTGCATTAATACATGCTGCAACGTTAGTTGTATGTGGAATAATATTAGGTAGTTTCATATTTTGGTGTTTCGAATTTTGATTTAGCTATTTTTATAGTATAATTTGCTGAACAACCGCAATAATAGTATTAATGAGTCTGTGTGTCTTTTATAATCTCAAAACGTTATATAGCATTTAGTACAATCTGTCAAATAAGTTTTTCGTTTTTTTGTTGTATTTGTTTAGATCTTTATGTAGGTTGCTTATTTTTTTGTTATCACATGTTTTATAAGGCATCTTTGTTTATAGTAATAGGTATATGAATACATATATTCTTTGGTCTACAAGATTTAAGATGTTATTTCTTTATATACTTTTGTGGTTGTATCTTAGCAAG
>M01075:24:000000000-A3VNT:1:1107:19457:19453 1:N:0:38
AAAGTACACAGTTTGGGCTGCATATTTGATTACCAGATGCAATGGAAGGACCAATACCTGTATCTGCATTAATACATGCTGCAACGTTAGTTGTATGTGGAATAATATTAGGTAGTTTCATATTTTGGTGTTTCGAATTTTGATTTAGCTATTTTTATAGTATAATTTGCTGAACAACCGCAATAATAGTATTAATGAGTCTGTGTGTCTTTTATAATTTCAAAACGTTATATAGCATTTAGTACAATCTGTCAAATAAGTTTTTCGTTTTTTTGTTGTATTTGTTTAGATCTTTATGTAGGTTGCTTATTTTTTTGTTATCACATGTTTTATAAGGCATCTTTGTTTATAGTAATAGGTATATGAATACATATATTCTTTGGTCTACAAGATTTAAGATGTTATTTCTTTATATACTTTTGTGGTTGTATTTTAGCAAG
>M01075:24:000000000-A3VNT:1:1107:26087:19535 1:N:0:38
AAAGTACACAGTTTGGGCTGCATATCTGATTACCAGATGCAATGGAAGGACCAATACCTGTATTTGCATTAATACATGCCGCAACGTTAGTTGTATGTGGAATAATATTAGGTAGTTTCATATTTTGGTGTTTCGAATTTTGATTTAGCTATTTTTATAGTATAATTTGCTGAACAACCGCAATAATAGTATTAATGAGTCTGTGTGTCTTTTATAATTTCAAAACGTTATATAGCATTTAGTACAATCTGTCAAATAAGTTTTTCGTTTTTTTGTTGTATTTGTTTAGATCTTTATGTAGGTTGCTTATTTTTTTGTTATCACATGTTTTATAAGGCATCTTTGTTTATAGTAATAGGTATATGAATACATATATTCTTTGGTCTACAAGATTTAAGATGTTATTTCTTTATATACTTTTGTGGTTGTATTTTAGCAAG
>M01075:24:000000000-A3VNT:1:1107:20045:20765 1:N:0:38
AAAGTACACAGTTTGGGCTACACATTTGATTACCAGATGCAATGGAAGGACCAATACCTGTATCTGCATTAATACATGCTGCAACGTTAGTTGTATGTGGAATAATATTAGGTAGTTTCATATTTTGGTGTTTCGAATTTTGATTTAGCTATTTTTATAGTATAATTTGCTGAACAACCGCAATAATAGTATTAATGAGTCTGTGTGTCTTTTATAATTTCAAAACGTTATATAGCATTTAGTACAATCTGTCAAATAAGTTTTTCGTTTTTTTGTTGTATTTGTTTAGATCTTTATGTAGGTTGCTTATTTTTTTGTTATCACATGTTTTATAAGGCATCTTTGTTTATAGTAATAGGTATATGAATACATATATTCTTTGGTCTACAAGATTTAAGATGTTATTTCTTTATATACTTTTGTGGTTGTATTTTAGCAAG
>M01075:24:000000000-A3VNT:1:1107:14785:20882 1:N:0:38
AGAGTACACAGTTTGGGCTACATATTTGATTACCAGATGCAATGGAAGGACCAATACCTGTATCTGCATTAATACATGCTGCAACGTTAGTTGTATGTGGAATAATATTAGGTAGTTTCATATTTTGGTGTTTCGAATTTTGATTTAGCTATTTTTATAGTATAATTTGCTGAACAACCGCAATAATAGTATTAATGAGTCTGTGTGTCTTTTATAATTTCAAAACGTTATATAGCATTTAGTACAATCTGTCAAATAAGTTTTTCGTTTTTTTGTTGTATTTGTTTAGATCTTTATGTAGGTTGCTTATTTTTTTGTTATCACATGTTTTATAAGGCATCTTTGTTTATAGTAATAGGTATATGAATACATATATTCTTTGGTCTACAAGATTTAAGATGTTATTTCTTTATATACTTTTGTGGTTGTATTTTAGCAAG
>M01075:24:000000000-A3VNT:1:1107:12538:21094 1:N:0:38
AGAGTACACAGTTTGGGCTACATATTTGATTACCAGATGCAATGGAAGGACCAATACCTGTATCTGCATTAATACATGCTGCAACGTTAGTTGTATGTGGAATAATATTAGGTAGTTTCATATTTTGGTGTTTCGAATTTTGATTTAGCTATTTTTATAGTATAATTTGCTGAACAACCGCAATAATAGTATTAATGAGTCTGTGTGTCTTTTATAATTTCAAAACGTTATATAGCATTTAGTACAATCTGTCAAATAAGTTTTTCGTTTTTTTGTTGTATTTGTTTAGATCTTTATGTAGGTTGCTTATTTTTTTGCTATCACATGTTTTATAAGGCATCTTTGTTTATAGTAATAGGTATATGAATACATATATTCTTTGGTCTACAAGATTTAAGATGTTATTTCTTTATATACTTTTGTGGTTGTATTTTAGCAAG
>M01075:24:000000000-A3VNT:1:1107:12540:21115 1:N:0:38
AGAGTACACAGTTTGGGCTACATATTTGATTACCAGATGCAATGGAAGGACCAATACCTGTATCTGCATTAATACATGCTGCAACGTTAGTTGTATGTGGAATAATATTAGGTAGTTTCATATTTTGGTGTTTCGAATTTTGATTTAGCTATTTTTATAGTATAATTTGCTGAACAACCGCAATAATAGTATTAATGAGTCTGTGTGTCTTTTATAATTTCAAAACGTTATATAGCATTTAGTACAATCTGTCAAATAAGTTTTTCGTTTTTTTGTTGTATTTGTTTAGATCTTTATGTAGGTTGCTTATTTTTTTGCTATCACATGTTTTATAAGGCATCTTTGTTTATAGTAATAGGTATATGAATACATATATTCTTTGGTCTACAAGATTTAAGATGTTATTTCTTTATATACTTTTGTGGTTGTATTTTAGCAAG
>M01075:24:000000000-A3VNT:1:1107:19453:22697 1:N:0:38
AAAGTACACAGTTTGGGCTACATATTTGATTACCAGATGCAATGGAAGGACCAATACCTGTATCTGCATTAATACATGCTGCAACGTTAGTTGTATGTGGAATAATATTAGGTAGTTTCATATTTTGGTGTTTCGAATTTTGATTTAGCTATTTTTATAGTATAATTTGCTGAACAACCGCAATAATAGTATTAATGAGTCTGTGTGTCTTTTATAATTTCAAAACGTTATATAGCATTTAGTACAATCTGTCAAATAAGTTTTTCGTTTTTTTGTTGTATTTGTTTAGATCTTTATGTAGGTTGCTTATTTTTTTGTTATCACATGTTTTATAAGGCATCTTTGTTTATAGTAATAGGTATATGAATACATATATTCTTTGGTCTACAAGATTTAAGATGTTATTTCTTTATATACTTTTGTGGTTGTATTTTAGCAAG
>M01075:24:000000000-A3VNT:1:1107:14233:23298 1:N:0:38
AAAGTACACAGTTTGGGCTACATATTTGATTACCAGATGCAATGGAAGGACCAATACCTGTATCTGCATTAATACATGCTGCAACGTTAGTTGTATGTGGAATAATATTAGGTAGTTTCATATTTTGGTGTTTCGAATTTTGATTTAGCTATTTTTATAGTATAATTTGCTGAACAACCGCAATAATAGTATTAATGAGTCTGTGTGTCTTTTATAATTTCAAAACGTTATATAGCATTTAGTACAATCTGTCAAATAAGTTTTTCGTTTTTTTGTTGTATTTGTTTAGATCTTTATGTAGGTTGCTTATTTTTTTGTTATCACATGTTTTATAAGGCATCTTTGTTTATAGTAATAGGTATATGAATACATATATTCTTTGGTCTACAAGATTTAAGATGTTATTTCTTTATATACTTTTGTGGTTGTATTTTAGCAAG
>M01075:24:000000000-A3VNT:1:1107:21948:24216 1:N:0:38
AAAGTACACAGTTTGGGCTGCATATTTGATTACCAGATGCAATGGAAGGACCAATACCTGTATCTGCATTAATACATGCTGCAACGTTAGTTGTATGTGGAATAATATTAGGTAGTTTCATATTTTGGTGTTTCGAATTTTGGTTTAGCTATTTTTATAGTATAATTTGCTGAACAACCGCAATAATAGTATTAATGAGTCTGTGTGTCTTTTATAATTTCAAAACGTTATATAGCATTTAGTACAATCTGTCAAATAAGTTTTTCGTTTTTTTGTTGTATTTGTTTAGATCTTTATGTAGGTTGCTTATTTTTTTGTTATCACATGTTTTATAAGGCATCTTTGTTTATAGTAATAGGTATATGAATACATATATTCTTTGGTCTACAAGATTTAAGATGTTATTTCTTTATATACTTTTGTGGTTGTATTTTAGCAAG
>M01075:24:000000000-A3VNT:1:1107:14013:26444 1:N:0:38
AAAGTACACAGTTTGGGCTGCATATTTGATTACCAGATGCAATGGAAGGACCAATACCTGTATCTGCATTAATACATGCTGCAACGTTAGTTGTATGTGGAATAATATTAGGTAGTTTCATATTTTGGAGTTTCGAATTTTGATTTAGCTATTTTTATAGTATAATTTGCTGAACAACCGCAATAATAGTATTAATGAGTCTGTGTGTCTTTTATAATTTCAAAACGTTATATAGCATTTAGTACAATCTGTCAAATAAGTTTTTCGTTTTTTTGTTGTATTTGTTTGGATCTTTATGTAGGTTGCTTATTTTTTTGTTATCACATGTTTTATAAGGCACCTTTGTTTATAGTAATAGGTATATGAATACATATATTCTTTGGTCTACAAGATTTAAGATGTTATTTCTTTATATACTTTTGTGGTTGTATCTTAGCAAG
>M01075:24:000000000-A3VNT:1:1107:18625:27692 1:N:0:38
AGAGTACACAGTTTGGGCTACATATTTGATTACCAGATGCAATGGAAGGACCAATACCTGTATCTGCATTAATACATGCTGCAACGTTAGTTGTATGTGGAATAATATTAGGTAGTTTCATATTTTGGTGTTTCGAATTTTGATTTAGCTATTTTTATAGTATAATTTGCTGAACAACCGCAATAATAGTATTAATGAGTCTGTGTGTCTTTTATAATTTCAAAACGTTATATAGCATTTAGTACAATCTGTCAAATAAGTTTTTCGTTTTTTTGTTGTATTTGTTTAGATCTTTATGTAGGTTGCTTATTTTTTTGTTATCACATGTTTTATAAGGCATCTTTGTTTATAGTAATAGGTATATGAATACATATATTCTTTGGTCTACAAGATTTAAGATGTTATTTCTTTATATACTTTTGTGGTTGTATTTTAGCAAG
>M01075:24:000000000-A3VNT:1:1108:16950:2448 1:N:0:38
AAAGTACACAGTTTGGGCTGCATATTTGATTACCAGATGCAATGGAAGGACCAATACCTGTATCTGCATTAATACATGCTGCAACGTTAGTTGTATGTGGAATAATATTAGGTAGTTTCATATTTTGGTGTTTCGAATTTTGATTTAGCTATTTTTATAGTATAATTTGCTGAACAACCGCAATAATAGTATTAATGAGTCTGTGTGTCTTTTATAATTTCAAAACGTTATATAGCATTTAGTACAATCTGTCAAATAAGTTTTTCGTTTTTTTGTTGTATTTGTTTAGATCTTTATGTAGGTTGCTTATTTTTTTGTTATCACATGTTTTATAAGGCATCTTTGTTTATAGTAATAGGTATATGAATACATATATTCTTTGGTCTACAAGATTTAAGATGTTATTTCTTTATATACTTTTGTGGTTGTATTTTAGCAAG
>M01075:24:000000000-A3VNT:1:1108:14480:4947 1:N:0:38
AGAGTACACAGTTTGGGCTACATATTTGATTACCAGATGCAATGGAAGGACCAATACCTGTATCTGCATTAATACATGCTGCAACGTTAGTTGTATGTGGAATAATATTAGGTAGTTTCATATTTTGGTGTTTCGAATTTTGATTTAGCTATTTTTATAGTATAATTTGCTGAACAACCGCAATAATAGTATTAATGAGTCTGTGTGTCTTTTATAATTTCAAAACGTTATATAGCATTTAGTACAATCTGTCAAATAAGTTTTTCGTTTTTTTGTTGTATTTGTTTAGATCTTTATGTAGGTTGCTTATTTTTTTGTTATCACATGTTTTATAAGGCATCTTTGTTTATAGTAATAGGTATATGAATACATATATTCTTTGGTCTACAAGATTTAAGATGTTATTTCTTTATATACTTTTGTGGTTGTATCTTAGCAAG
>M01075:24:000000000-A3VNT:1:1108:14758:5300 1:N:0:38
AGAGTACACAGTTTGGACTGCATATTTGATTACCAGATGCAATGGAAGGACCAATACCTGTATCTGCATTAATACATGCTGCAACGTTAGTTGTATGTGGAATAATATTAGGTAGTTTCATATTTTGGTGTTTCGAATTTTGATTTAGCTATTTTTATAGTATAATTTGCTGAACAACCGCAATAATAGTATTAATGAGTCTGTGTGTCTTTTATAATTTCGCAAAACGTTATATAGCATTTAGTACAATCTGTCAAATAAGTTTTTCGTTTTTTTGTTGTATTTGTTTAGATCTTTATGTAGGTTGCTTATTTTTTTGTTATCACATGTTTTATAAGGCATCTTTGTTTATAGTAATAGGTATATGAATACATATATTCTTTGGTCTACAAGATTTAAGATGTTATTTCTTTATATACTTTTGTGGTTGTATTAGCAAG
>M01075:24:000000000-A3VNT:1:1108:21342:6033 1:N:0:38
AAAGTACACAGTTTGGGCTGCATATTTGATTACCAGATGCAATGGAAGGACCAATACCTGTATCTGCATTAATACATGCTGCAACGTTAGTTGTATGTGGAATAATATTAGGTAGTTTCATATTTTGGTGTTTCGAATTTTGATTTAGCTATTTTTATAGTATAATTTGCTGAACAACCGCAATAATAGTATTAATGAGTCTGTGTGTCTTTTATAATTTCAAAACGTTATATAGCATTTAGTACAATCTGTCAAATAAGTTTTTCGTTTTTTTGTTGTATTTGTTTAGATCTTTATGTAGGTTGCTTATTTTTTTGTTATCACATGTTTTATAAGGCATCTTTGTTTATAGTAATAGGTATATGAATACATATATCCTTTGGTCTACAAGATTTAAGATGTTATTTCTTTATATACTTTTGTGGTTGTATTTTAGCAAG
>M01075:24:000000000-A3VNT:1:1108:11250:7897 1:N:0:38
ACAGTACACAGTTTGGGCTACACATTTGATTACCAGATGCAATGGAAGGACCCATACCTGTATCTGCATTAATACATGCTGCAACGTTAGTTGTATGTGGAATAATATTAGGTAGTTTCATATTTTGGTGTTTCGAATTTTGATTTAGCTATTTTTATAGTATAATTTGCTGAACAACCGCAATAATAGTATTAATGAGTCTGTGTGTCTTTTATAATTTCAAAACGTTATATAGCATTTAGTACAATCTGTCAAATAAGTTTTTCGTTTTTTTGTTGTATTTGTTTAGATCTTTATGTAGGTTGCTTATTTTTTTGTTATCACATGTTTTATAAGGCATCTTTGTTTATAGTAATAGGTATATGAATACATATATTCTTTGGTCTACAAGATTTAAGATGTTATTTCTTTATATACTTTTGTGGTTGTATTTTAGCAAG
>M01075:24:000000000-A3VNT:1:1108:23313:8064 1:N:0:38
AGAGTACACAGTTTGGGCTACATATTTGATTACCAGATGCAATGGAAGGACCAATACCTGTATCTGCATTAATACATGCTGCAACGTTAGTTGTATGTGGAATAATATTAGGTAGTTTCATATTTTGGTGTTTCGAATTTTGATTTAGCTATTTTTATAGTATAATTTGCTGACCAACCGCAATAATAGTATTAATGAGTCTGTGTGTCTTTTATAATTTCAAAACGTTATATAGCATTTAGTACAATCTGTCAAATAAGTTTTTCGTTTTTTTGTTGTATTTGTTTAGATCTTTATGTAGGTTGCTTATTTTTTTGTTATCACATGTTTTATAAGGCATCTTTGTTTATAGTAATAGGTATATGAATACATATATTCTTTGGTCTACAAGATTTAAGATGTTATTTCTTTATATACTTTTGTGGTTGCATTTTAGCAAG
>M01075:24:000000000-A3VNT:1:1108:26031:8825 1:N:0:38
AAAGTACACAGTTTGGGCTACATATTTGATTACCAGATGCAATGGAAGGACCAATACCTGTATCTGCATTAATACATGCTGCAACGTTAGTTGTATGTGGAATAATATTAGGTAGTTTCATATTTTGGTGTTTCGAATTTTGATTTAGCTATTTTTATAGTATAATTTGCTGAACAACCGCAATAATAGTATTAATGAGTCTGTGTGTCTTTTATAATTTCAAAACGTTATATAGCATTTAGTACAATCTGTCAAATAAGTTTTTCGTTTTTTTGTTGTATTTGTTTAGATCTTTATGTAGGTTGCTTATTTTTTTGTTATCACATGTTTTATAAGGCATCTTTGTTTATAGTAATAGGTATATGAATACATATATTCTTTGGTCTACAAGATTTAAGATGTTATTTCTTTATATACTTTTGTGGTTGTATTTTAGCAAG
>M01075:24:000000000-A3VNT:1:1108:4706:10046 1:N:0:38
AGAGTACACAGTTTGGGCTACATATTTGATTACCAGATGCAATGGAAGGACCAATACCTGTATCTGCATTAATACATGCTGCAACGTTAGTTGTATGTGGAATAATATTAGGTAGTTTCATATTTTGGTGTTTCGAATTTTGATTTAGCTATTTTTATAGTATAATTTGCTGAACAACCGCAATAATAGTATTAATGAGTCTGTGTGTCTTTTATAATTTCAAGACGTTATATAGCATTTAGTACAATCTGTCAAATAAGTTTTTCGTTTTTTTGTTGTATTTGTTTAGATCTTTATGTAGGTTGCTTATTTTTTTGTTATCACATGTTTTATAAGGCATCTTTGTTTATAGTAATAGGTATATGAATACATATATTCTTTGGTCTACAAGATTTAAGATGTTATTTCTTTATATACTTTTGTGGTTGTATTTTAGCAAG
>M01075:24:000000000-A3VNT:1:1108:21897:12549 1:N:0:38
AAAGTACACAGTTTGGGCTACATATTTGATTACCAGATGCAATGGAAGGACCAATACCTGTATCTGCATTAATACATGCTGCAACGTTAGTTGTATGTGGAATAATATTAGGTAGTTTCATATTTTGGTGTTTCGAATTTTGATTTAGCTATTTTTATAGTATAATTTGCTGAACAACCGCAATAATAGTATTAATGAGTCTGTGTGTCTTTTATAATTTCAAAACGTTATATAGCATTTAGTACAATCTGTCAAATAAGTTTTTCGTTTTTTTGTTGTATTTGTTTAGATCTTTATGTAGGTTGCTTATTTTTTTGTTATCACATGTTTTATAAGGCATCTTTGTTTATAGTAATAGGTATATGAATACATATATTCTTTGGTCTACAAGATTTAAGATGTTATTTCTTTATATACTTTTGTGGTTGTATTTTAGCAAG
>M01075:24:000000000-A3VNT:1:1108:15736:13080 1:N:0:38
AGAGTACACAGTTTGGGCTACATATTTGATTACCAGATGCAATGGAAGGACCAATACCTGTATCTGCATTAATACATGCTGCAACGTTAGTTGTATGTGGAATAATATTAGGTAGTTTCATATTTTGGTGTTTCGAATTTTGATTTAGCTATTTTTATAGTATAATTTGCTGAACAACCGCAATAATAGTATTAATGAGTCTGTGTGTCTTTTATAATTTCAAAACGTTATATAGCATTTAGTACAATCTGTCAAATAAGTTTTTCGTTTTTTTGTTGTATTTGTTTAGATCTTTATGTAGGTTGCTTATTTTTTTGTTATCACATGTTTTATAAGGCATCTTTGTTTATAGTAATAGGTATATGAATACATATATTCTTTGGTCTACAAGATTTAAGATGTTATTTCTTTATATACTTTTGTGGTTGTATTTTGGCAAG
>M01075:24:000000000-A3VNT:1:1108:26540:13691 1:N:0:38
AAAGTACACAGTTTGGGCTACATATTTGATTACCAGATGCAATGGAAGGACCAATACCTGTATCTGCATTGATACATGCTGCAACGTTAGTTGTATGTGGAATAATATTAGGTAGTTTCATATTTTGGTGTTTCGAATTTTGATTTAGCTATTTTTATAGTATAATTTGCTGAACAACCGCAATAATAGTATTAATGAGTCTGTGTGTCTTTTATAATTTCAAAACGTTATATAGCATTTAGTACAATCTGTCAAATAAGTTTTTCGTTTTTTTGTTGTATTTGTTTAGATCTTTATGTAGGTTGCTTATTTTTTTGTTATCACATGTTTTATAAGGCATCTTTGTTTATAGTAATAGGTATATGAATACATATATTCTTTGGTCTACAAGATTTAAGATGTTATTTCTTTATATACTTTTGTGGTTGTATTTTAGCAAG
>M01075:24:000000000-A3VNT:1:1108:28419:13904 1:N:0:38
AGAGTACACAGTTTAGGCTACATGTTTGATTACCAGATGCAATGGAAGGACCAATACCTGTATCTGCATTAATACATGCTGCAACGTTAGTTGTATGTGGAATAATATTAGGTAGTTTCATATTTTGGTGTTTCGAATTTTGATTTAGCTATTTTTATAGTATAATTTGCTGAACAACCGCAATAATAGTATTAATGAGTCTGTGTGTCTTTTATAATTTCAAAACGTTATATAGCATTTAGTACAATCTGTCAAATAAGTTTTTCGTTTTTTTGTTGTATTTGTTTAGATCTTTATGTAGGTTGCTTATTTTTTTGTTATCACATGTTTTATAAGGCATCTTTGTTTATAGTAATAGGTATATGAATACATATATTCTTTGGTCTACAAGATTTAAGATGTTATTTCTTTATATACTTTTGTGGTTGTATTTTAGCAAG
>M01075:24:000000000-A3VNT:1:1108:28407:13918 1:N:0:38
AGAGTACACAGTTTAGGCTACATGTTTGATTACCAGATGCAATGGAAGGACCAATACCTGTATCTGCATTAATACATGCTGCAACGTTAGTTGTATGTGGAATAATATTAGGTAGTTTCATATTTTGGTGTTTCGAATTTTGATTTAGCTATTTTTATAGTATAATTTGCTGAACAACCGCAATAATAGTATTAATGAGTCTGTGTGTCTTTTATAATTTCAAAACGTTATATAGCATTTAGTACAATCTGTCAAATAAGTTTTTCGTTTTTTTGTTGTATTTGTTTAGATCTTTATGTAGGTTGCTTATTTTTTTGTTATCACATGTTTTATAAGGCATCTTTGTTTATAGTAATAGGTATATGAATACATATATTCTTTGGTCTACAAGATTTAAGATGTTATTTCTTTATATACTTTTGTGGTTGTATTTTAGCAAG
>M01075:24:000000000-A3VNT:1:1108:19530:14624 1:N:0:38
AAAGTACACAGTTTGGGCTGCATATTTGATTACCAGATGCAATGGAAGGACCAATACCTGTATCTGCATTAATACATGCTGCAACGTTAGTTGTATGTGGAATAATATTAGGTAGTTTTATATTTTGGTGTTTCGAATTTTGATTTAGCTATTTTTATAGTATAATTTGCTGAACAACCGCAATAATAGTATTAATGAGTCTGTGTGTCTTTTATAATTTCAAAACGTTATATAGCATTTAGTACAATCTGTCAAATAAGTTTTTCGTTTTTTTGTTGTATTTGTTTAGATCTTTATGTAGGTTGCTTATTTTTTTGTTATCACATGTTTTATAAGGCATCTTTGTTTATAGTAATAGGTATATGAATACATATATTCTTTGGTCTACAAGATTTAAGATGTTATTTCTTTATATACTTTTGTGGTTGTATTTTAGCAAG
>M01075:24:000000000-A3VNT:1:1108:9492:14678 1:N:0:38
AAAGTACACAGTTTGGGTTGCACATTTGATTACCAGATGCAATGGAAGGACCAATACCTGTATCTGCATTAATACATGCTGCAACGTTAGTTGTATGTGGAATAATATTAGGTAGTTTCATATTTTGGTGTTTCGAATTTTGATTTAGCTATTTTTATAGTATAATTTGCTGAACAACCGCAATAATAGTATTAATGAGTCTGTGTGTCTTTTATAATTTCAAAACGTTATATAGCATTTAGTACAATCTGTCAAATAAGTTTTTCGTTTTTTTGTTGTATTTGTTTAGATCTTTATGTAGGTTGCTTATTTTTTTGTTATCACATGTTTTATAAGGCATCTTTGTTTATAGTAATAGGTATATGAATACATATATTCTTTGGTCTACAAGATTTAAGATGTTATTTCTTTATATACTTTTGTGGTTGTATTTTAGCAAG
>M01075:24:000000000-A3VNT:1:1108:11922:15074 1:N:0:38
AAAGTACACAGTTTGGGCTACATATTTGATTACCAGATGCAATGGAAGGACCAATACCTGTATCTGCATTAATACATGCTGCAACGTTAGTTGTATGTGGAATAATATTAGGTAGTTTCATATTTTGGTGTTTCGAATTTTGATTTAGCTATTTTTATAGTATAATTTGCTGAACAACCGCAATAATAGTATTAATGAGTCTGTGTGTCTTTTATAATTTCAAAACGTTATATAGCATTTAGTACAATCTGTCAAATAAGTTTTTCGTTTTTTTGTTGTATTTGTTTAGATCTTTATGTAGGTTGCTTATTTTTTTGTTATCACATGTTTTATAAGGCATCTTTGTTTATAGTAATAGGTATATGAATACATATATTCTTTGGTCTACAAGATTTAAGATGTTATTTCTTTATATACTTTTGTGGTTGTATTTTAGCAAG
>M01075:24:000000000-A3VNT:1:1108:15160:17243 1:N:0:38
AGAGTACACAGTTTGGGCTGCATATTTGATTACCAGATGCAATGGAAGGACCAATACCTATATCTGCATTAATACATGCTGCAACGTTAGTTGTATGTGGAATAATATTAGGTAGTTTCATATTTTGGTGTTTCGAATTTTGATTTAGCTATTTTTATAGTATAATTTGCTGAACAACCGCAATAATAGTATTAATGAGTCTGTGTGTCTTTTATAATTTCAAAACGTTATATAGCATTTAGTACAATCTGTCAAATAAGTTTTTCGTTTTTTTGTTGTATTTGTTCAGATCTTTATGTAGGTTGCTTATTTTTTTGTTATCACATGTTTTATAAGGCATCTTTGTTTATAGTAATAGGTATATGAATACATATATTCTTTGGTCTACAAGATTTAAGATGTTATTTCTTTATATACTTTTGTGGTTGTATTTTAGCAAG
>M01075:24:000000000-A3VNT:1:1108:23998:17616 1:N:0:38
AGAGTACACAGTTTGGGCTACATATTTGATTACCAGATGCAATGGAAGGACCAATACCTGTATCTGCATTAATACATGCTGCAACGTCAGTTGTATGTGGAATAATATTAGGTAGTTTCATATTTTGGTGTTTCGAATTTTGATTTAGCTATTTTTATAGTATAATTTGCTGAACAACCGCAATAATAGTATTAATGAGTCTGTGTGTCTTTTATAATTTCAAAACGTTATATAGCATTTAGTACAATCTGTCAAATAAGTTTTTCGTTTTTTTGTTGTATTTGTTTAGATCTTTATGTAGGTTGCTTATTTTTTTGTTATCACATGTTTTATAAGGCATCTTTGTTTATAGTAATAGGTATATGAATACATATATTCTTTGGTCTACAAGATTTAAGATGTTATTTCTTTATATACTTTTGTGGTTGTATTTTAGCAAG
>M01075:24:000000000-A3VNT:1:1108:18289:17726 1:N:0:38
AGAGTACACAGTTTGGGCTGCATATTTGATTACCAGATGCAATGGAAGGACCAATACCTGTATCTGCATTAATACATGCTGCAACGTTAGTTGTATGTGGAATAATATTAGGTAGTTTCATATTTTGGTGTTTCGAATTTTGATTTAGCTATTTTTATAGTATAATTTGCTGAACAACCGCAATAATAGTATTAATGAGTCTGTGTGTCTTTTATAATTTCAAAACGTTATATAGCATTTAGTACAATCTGTCAAATAAGTTTTTCGTTTTTTTGTTGTATTTGTTTAGATCTTTATGTAGGTTGCTTATTTTTTTGTTATCACATGTTTTATAAGGCATCTTTGTTTATAGTAATAGGTATATGAATACATATATTCTTTGGTCTACAAGATTTAAGATGTTATTTCTTTATATACTTTTGTGGTTGTATCTTGGCAAG
>M01075:24:000000000-A3VNT:1:1108:14528:19887 1:N:0:38
AGAGTACACAGTTTGGGCTGCATATTTGATTACCAGATGCAATGGAAGGACCAATACCTGTATCTGCATTAATACATGCTGCAACGTTAGTTGTATGTGGAATAATATTAGGTAGTTTCATATTTTGGTGTTTCGAATTTTGATTTAGCTATTTTTATAGTATAATTTGCTGAACAACCGCAATAATAGTATTAATGAGTCTGTGTGTCTTTTATAATTTCAAAACGTTATATAGCATTTAGTACAATCTGTCAAATAAGTTTTTCGTTTTTTTGTTGTATTTGTTTAGATCTTTATGTAGGTTGCTTATTTTTTTGTTATCACATGTTTTATAAGGCATCTTTGTTTATAGTAATAGGTATATGAATACATATATTCTTTGGTCTACAAGATTTAAGATGTTATTTCTTTATATACTTTTGTGGTTGTATTTTAGCAAG
>M01075:24:000000000-A3VNT:1:1108:26227:20519 1:N:0:38
AAAGTACACAGTTTGGGTTGCATATTTGATTACCAGATGCAATGGAAGGACCAATACCTGTATCTGCATTAATACATGCTGCAACGTTAGTTGTATGTGGAATAATATTAGGTAGTTTCATATTTTGGTGTTTCGAATTTTGATTTAGCTATTTTTATAGTATAATTTGCTGAACAACCGCAATAATAGTATTAATGAGTCTGTGTGTCTTTTATAATTTCAAAACGTTATATAGCATTTAGTACAATCTGTCAAATAAGTTTTTCGTTTTTTTGTTGTATTTGTTTAGATCTTTATGTAGGTTGCTTATTTTTTTGTTATCACATGTTTTATAAGGCATCTTTGTTTATAGTAATAGGTATATGAATACATATATTCTTTGGTCTACAAGATTTAAGATGTTATTTCTTTATATACTTTTGTGGTTGTATTTTAGCAAG
>M01075:24:000000000-A3VNT:1:1108:24867:21749 1:N:0:38
AGAGTACACAGTTTGGGCTCCATATTTGATTACCAGATGCAATGGAAGGACCAATACCTGTATCTGCATTAATACATGCTGCAACGTTAGTTGTATGTGGAATAATATTAGGTAGTTTCATATTTTGGTGTTTCGAATTTTGATTTAGCTATTTTTATAGTATAATTTGCTGAACAACCGCAATAATAGTATTAATGAGTCTGTGTGTCTTTTATAATTTCAAAACGTTATATAGCATTTAGTACAATCTGTCAAATAAGTTTTTCGTTTTTTTGTTGTATTTGTTTAGATCTTTATGTAGGTTGCTTATTTTTTTGTTATCACATGTTTTATAAGGCATCTTTGTTTATAGTAATAGGTATATGAATACATATATTCTTTGGTCTACAAGATTTAAGATGTTATTTCTTTATATACTTTTGTGGTTGTATTTTAGCAAG
>M01075:24:000000000-A3VNT:1:1108:19927:22741 1:N:0:38
AGAGTACACAGTTTGGGCTACATATTTGATTACCAGATGCAATGGAAGGACCAATACCTGTATCTGCATTAATACATGCTGCAACGTTAGTTGTATGTGGAATAATATTAGGTAGTTTCATATTTTGGTGTTTCGAATTTTGATTTAGCTATTTTTATAGTATAATTTGCTGAACAACCGCAATAATAGTATTAATGAGTCTGTGTGTCTTTTATAATTTCAAAACGTTATATAGCATTTAGTACAATCTGTCAAATAAGTTTTTCGTTTTTTTGTTGTATTTGTTTAGATCTTTATGTAGGTTGCTTATTTTTTTGTTATCACATGTTTTATAAGGCATCTTTGTTTATAGTAATAGGTATATGAATACATATATTCTTTGGTCTACAAGATTTAAGATGTTATTTCTTTATATACTTTTGTGGTTGTATTTTAGCAAG
>M01075:24:000000000-A3VNT:1:1108:23744:23401 1:N:0:38
GAAGTATACAGTTTGGGCTACATATTTGATTACCAGATGCAATGGAAGGACCAATACCTGTATCTGCATTAATACATGCTGCAACGTTAGTTGTATGTGGAATAATATTAGGTAGTTTCATATTTTGGTGTTTCGAATTTTGATTTAGCTATTTTTATAGTATAATTTGCTGAACAACCGCAATAATAGTATTAATGAGTCTGTGTGTCTTTTATAATTTCAAAACGTTATATAGCATTTAGTACAATCTGTCAAATAAGTTTTTCGTTTTTTTGTTGTATTTGTTTAGATCTTTATGTAGGTTGCTTATTTTTTTGTTATCACATGTTTTATAAGGCATCTTTGTTTATAGTAATAGGTATATGAATACATATATTCTTTGGTCTACAAGATTTAAGATGTTATTTCTTTATATACTTTTGTGGTTGTATTTTAGCAAG
>M01075:24:000000000-A3VNT:1:1108:17332:27260 1:N:0:38
AGAGTACACAGTTTGGGCTACACATTTGATTACCAGATGCAATGGAAGGACCAATACCTGTATCTGCATTAATACATGCTGCAACGTTAGTTGTATGTGGAATAATATTAGGTAGTTTCATATTTTGGTGTTTCGAATTTTGATTTAGCTATTTTTATAGTATAATTTGCTGAACAACCGCAATAATAGTATTAATGAGTCTGTGTGTCTTTTATAATTTCAAAACGTTATATAGCATTTAGTACAATCTGTCAAATAATTTTTTCGTTTTTTTGTTGTATTTGTTTAGATCTTTATGTAGGTTGCTTATTTTTTTGTTATCACATGTTTTATAAGGCATCTTTGTTTATAGTAATAGGTATATGAATACATATATTCTTTGGTCTACAAGATTTAAGATGTTATTTCTTTATATACTTTTGTGGTTGTATTTTAGCAAG
>M01075:24:000000000-A3VNT:1:1109:15898:4841 1:N:0:38
AAAGTACACAGTTTGGGCTACATATTTGATTACCAGACGCAATGGAAGGACCAATACCTGTATCTGCATTAATACATGCTGCAACGTTAGTTGTATGTGGAATAATATTAGGTAGTTTCATATTTTGGTGTTTCGAATTTTGATTTAGCTATTTTTATTGTATAATTTGCTGAACAACCGCAATAATAGTATTAATGAGTCTGTGTGTCTTTTATAATTTCAAAACGTTATATAGCATTTAGTACAATCTGTCAAATAAGCTTTTCGTTTTTTTGTTGTATTTGTTTAGATCTTTATGTAGGTTGCTTATTTTTTTGTTATCACATGTTTTATAAGGCATCTTTGTTTATAGTAATAGGTATATGAATACATATATTCTTTGGTCTACAAGATTTAAGATGTTATTTCTTTATATACTTTTGTGGTTGTATTTTAGCAAG
>M01075:24:000000000-A3VNT:1:1109:24697:5578 1:N:0:38
GAGTACACAGTTTGGGCTGCATATTTGATTACCAGATGCAATGGAAGGACCAATACCTGTATCTGCATTAATACATGCTGCAACGTTAGTTGTATGTGGAATAATATTAGGTAGTTTCATATTTTGGTGTTTCGAATTTTGATTTAGCTATTTTTATAGTATAATTTGCTGAACAACCGCAATAATAGTATTAATGAGTCTGTGTGTCTTTTATAATTTTCAAAACGTTATATAGCATTTAGTACAATCTGTCAAATAAGTTTTTCGTTTTTTTGTTGTATTTGTTTAGATCTTTATGTAGGTTGCTTATTTTTTTGTTATCACATGTTTTATAAGGCATCTTTGTTTATAGTAATAGGTATATGAATACATATATTCTTTGGTCTACAAGATTTAAGATGTTATTTCTTTATATACTTTTGTGGTTGTATTTTAGCAAG
>M01075:24:000000000-A3VNT:1:1109:24708:5594 1:N:0:38
AGTACACAGTTTGGGCTGCATATTTGATTACCAGATGCAATGGAAGGACCAATACCTGTATCTGCATTAATACATGCTGCAACGTTAGTTGTATGTGGAATAATATTAGGTAGTTTCATATTTTGGTGTTTCGAATTTTGATTTAGCTATTTTTATAGTATAATTTGCTGAACAACCGCAATAATAGTATTAATGAGTCTGTGTGTCTTTTATAATTTTGCAAAACGTTATATAGCATTTAGTACAATCTGTCAAATAAGTTTTTCGTTTTTTTGTTGTATTTGTTTAGATCTTTATGTAGGTTGCTTATTTTTTTGTTATCACATGTTTTATAAGGCATCTTTGTTTATAGTAATAGGTATATGAATACATATATTCTTTGGTCTACAAGATTTAAGATGTTATTTCTTTATATACTTTTGTGGTTGTATTTTAGCAAG
>M01075:24:000000000-A3VNT:1:1109:20127:6599 1:N:0:38
AAAGTACACAGTTTGGGCTACATATTTGATTACCAGATGCAATGGAAGGACCAATACCTGTATCTGCATTAATACATGCTGCAACGTTAGTTGTATGTGGAATAATATTAGGTAGTTTCATATTTTGGTGTTTCGAATTTTGATTTAGCTATTTTTATAGTATAATTTGCTGAACAACCGCAATAATAGTATTAATGAGTCTGTGTGTCTTTTATAATTTCAAAACGTTATATAGCATTTAGTACAATCTGTCAAATAAGTTTTTCGTTTTTTTGTTGTATCTGTTTAGATCTTTATGTAGGTTGCCTATTTTTTTGTTATCACATGTTTTATAAGGCATCTTTGTTTATAGTAATAGGTATATGAATACATATATTCTTTGGTCTACAAGATTTAAGATGTTATTTCTTTATATACTTTTGTGGTTGTATTTTAGCAAG
>M01075:24:000000000-A3VNT:1:1109:24882:7569 1:N:0:38
AAAGTACACAGTTTGGGTTACATATTTGATTACCAGATGCAATGGAAGGACCAATACCTGTATCTGCATTAATACATGCTGCAACGTTAGTTGTATGTGGAATAATATTAGGTAGTTTCATATTTTGGTGTTTCGAATTTTGATTTAGCTATTTTTATAGTATAATTTGCTGAACAACCGCAATAATAGTATTAATGAGTCTGTGTGTCTTTTATAATTTCAAAACGTTATATAGCATTTAGTACAATCTGTCAAATAAGTTTTTCGTTTTTTTGTTGTATTTGTTTAGATCTTTATGTAGGTTGCTTATTTTTTTGTTATCACATGTTTTATAAGGCATCTTTGTTTATAGTAATAGGTATATGAATACATATATTCTTTGGTCTACAAGATTTAAGATGTTATTTCTTTATATACTTTTGTGGTTGTATCTTGGCAAG
>M01075:24:000000000-A3VNT:1:1109:24708:8379 1:N:0:38
AAAGTACACAGTTTGGGCTACATATTTGATTACCAGATGCAATGGAAGGACCAATACCTGTATCTGCATTAATACATGCTGCAACGTTAGTTGTATGTGGAATAATATTAGGTAGTTTCATATTTTGGTGTTTCGAATTTTGATTTAGCTATTTTTATAGTATAATTTGCTGAACAACCGCAATAATAGTATTAATGAGTCTGTGTGTCTTTTATAATTTCAAAACGTTATATAGCATTTAGTACAATCTGTCAAATAAGTTTTTCGTTTTTTTGTTGTATTTGTTTAGATCTTTATGTAGGTTGCTTATTTTTTTGTTATCACATGTTTTATAAGGCATCTTTGTTTATAGTAATAGGTATATGAATACATATATTCTTTGGTCTACAAGATTTAAGATGTTATTTCTTTATATACTTTTGTGGTTGTATTTTAGCAAG
>M01075:24:000000000-A3VNT:1:1109:26147:8641 1:N:0:38
AAAGTACACAGTTTGGGCTACATATTTGATTACCAGATGCAATGGAAGGACCAATACCTGTATCTGCATTAATACATGCTGCAACGTTAGTTGTATGTGGAATAATATTAGGTAGTTTCATATTTTGGTGTTTCGAATTTTGATTTAGCTATTTTTATAGTATAATTTGCTGAACAACCGCAATAATAGTATTAATGAGTCTGTGTGTCTTTTATAATTTCAAAACGTTATATAGCATTTAGTACAATCTGTCAAATAAGTTTTTCGTTTTTTTGTTGTATTTGTTTAGATCTTTATGTAGGTTGCTTATTTTTTTGTTATCACATGTTTTATAAGGCATCTTTGTTTATAGTAATAGGTATATGAATACATATATTCTTTGGTCTACAAGATTTAAGATGTTATTTCTTTATATACTTTTGTGGTTGTATCTTGGCAAG
>M01075:24:000000000-A3VNT:1:1109:25219:8980 1:N:0:38
AAAGTACACAGTTTGGGCTGCATATTTGATTACCAGATGCAATGGAAGGACCAATACCTGTATCTGCATTAATACATGCTGCAACGTTAGTTGTATGTGGAATAATATTAGGTAGTTTCATATTTTGGTGTTTCGAATTTTGATTTAGCTATTTTTATAGTATAATTTGCTGAACAACCGCAATAATAGTATTAATGAGTCTGTGTGTCTTTTATAATTTCAAAACGTTATATAGCATTTAGTACAATCTGTCAAATAAGTTTTTCGTTTTTTTGTTGTATTTGTTTAGATCTTTATGTAGGTTGCTTATTTTTTTGTTATCACATGTTTTATAAGGCATCTTTGTTTATAGTAATAGGTATATGAATACATATATTCTTTGGTCTACAAGATTTAAGATGTTATTTCTTTATATACTTTTGTGGTTGTATTTTAGCAAG
>M01075:24:000000000-A3VNT:1:1109:8728:9108 1:N:0:38
AAAGTACACAGTTTGGGCTACATATTTGATTACCAGATGCAATGGAAGGACCAATACCTGTATCTGCATTAATACATGCTGCAACGTTAGTTGTATGTGGAATAATATTAGGTAGTTTCATATTTTGGTGTTTCGAATTTTGATTTAGCTATTTTTATAGTATAATTTGCTGAACAACCGCAATAATAGTATTAATGAGTCTGTGTGTCTTTTATAATTTCAAAACGTTATATAGCATTTAGTACAATCTGTCAAATAAGTTTTTCGTTTTTTTGTTGTATTTGTTTAGATCTTTATGTAGGTTGCTTATTTTTTTGTTATCACATGTTTTATAAGGCATCTTTGTTTATAGTAATAGGTATATGAATACATATATTCTTTGGTCTACAAGATTTAAGATGTTATTTCTTTATATACTTTTGTGGTTGTATTTTAGCAAG
>M01075:24:000000000-A3VNT:1:1109:22737:9366 1:N:0:38
AGAGTACACAGTTTGGGCTACATATTTGATTACCAGATGCAATGGAAGGACCAATACCTGTATCTGCATTAATACATGCTGCAACGTTAGTTGTATGTGGAATAATATTAGGTAGTTTCATATTTTGGTGTTTCGAATTTTGATTTAGCTATTTTTATAGTATAATTTGCTGAACAACCGCAATAATAGTATTAATGAGTCTGTGTGTCTTTTATAATTTCAAAACGTTATATAGCATTTAGTACAATCTGTCAAATAAGTTTTTCGTTTTTTTGTTGTATTTGTTTAGATCTTTATGTAGGTTGCTTATTTTTTTGTTATCACATGTTTTATAAGGCATCTTTGTTTATAGTAATAGGTATATGAATACATATATTCTTTGGTCTACAAGATTTAAGATGTTATTTCTTTATATACTTTTGTGGTTGTATTTTAGCAAG
>M01075:24:000000000-A3VNT:1:1109:22720:9373 1:N:0:38
AGAGTACACAGTTTGGGCTACATATTTGATTACCAGATGCAATGGAAGGACCAATACCTGTATCTGCATTAATACATGCTGCAACGTTAGTTGTATGTGGAATAATATTAGGTAGTTTCATATTTTGGTGTTTCGAATTTTGATTTAGCTATTTTTATAGTATAATTTGCTGAACAACCGCAATAATAGTATTAATGAGTCTGTGTGTCTTTTATAATTTCAAAACGTTATATAGCATTTAGTACAATCTGTCAAATAAGTTTTTCGTTTTTTTGTTGTATTTGTTTAGATCTTTATGTAGGTTGCTTATTTTTTTGTTATCACATGTTTTATAAGGCATCTTTGTTTATAGTAATAGGTATATGAATACATATATTCTTTGGTCTACAAGATTTAAGATGTTATTTCTTTATATACTTTTGTGGTTGTATTTTAGCAAG
>M01075:24:000000000-A3VNT:1:1109:8456:15028 1:N:0:38
AAAGTACACAGTTTGGGCTACATATTTGATTACCAGATGCAATGGAAGGACCAATACCTGTATCTGCATTAATACATGCTGCAACGTTAGTTGTATGTGGAATAATATTAGGTAGTTTCATATTTTGGTGTTTCGAATTTTGATTTAGCTATTTTTATAGTATAATTTGCTGAACAACCGCAATAATAGTATTAATGAGTCTGTGTGTCTTTTATAATTTCAAAACGTTATATAGCATTTAGTACAATCTGTCAAATAAGTTTTTCGTTTTTTTGTTGTATTTGTTTAGATCTTTATGTAGGTTGCTTATTTTTTTGTTATCACATGTTTTATAAGGCATCTTTGTTTATAGTAATAGGTATATGAATACATATATTCTTTGGTCTACAAGATTTAAGATGTTATTTCTTTATATACTTTTGTGGTTGTATTTTAGCAAG
>M01075:24:000000000-A3VNT:1:1109:17721:16736 1:N:0:38
AGAGTACACAGTTTGGGCTACATATTTGATTACCAGATGCAATGGAAGGACCAATACCTGTATCTGCATTAATACATGCTGCAACGTTAGTTGTATGTGGAATAATATTAGGTAGTTTCATATTTTGGTGTTTCGAATTTTGATTTAGCTATTTTTATAGTATAATTTGCTGAACAACCGCAATAATAGTATTAATGAGTCTGTGTGTCTTTTATAATTTCAAAACGTTATATAGCATTTAGTACAATCTGTCAAATAAGTTTTTCGTTTTTTTGTTGTATTTGTTTAGATCTTTATGCAGGTTGCTTATTTTTTTGTTATCACATGTTTTATAAGGCATCTTTGTTTATAGTAATAGGTATATGAATACATATATTCTTTGGTCTACAAGATTTAAGATGTTATTTCTTTATATACTTTTGTGGTTGTATTTTAGCAAG
>M01075:24:000000000-A3VNT:1:1109:8468:19660 1:N:0:38
AAAGTACACAGTTTGGGTTACATATTTGATTACCAGATGCAATGGAAGGACCAATACCTGTATCTGCATTAATACATGCTGCAACGTTAGTTGTATGTGGAATAATATTAGGTAGTTTCATATTTTGGTGTTTCGAATTTTGATTTAGCTATTTTTATAGTATAATTTGCTGAACAACCGCAATAATAGTATTAATGAGTCTGTGTGTCTTTTATAATTTCAAAACGTTATATAGCATTTAGTACAATCTGTCAAATAAGTTTTTCGTTTTTTTGTTGTATTTGTTTAGATCTTTATGTAGGTTGCTTATTTTTTTGTTATCACATGTTTTATAAGGCATCTTTGTTTATAGTAATAGGTATATGAATACATATATTCTTTGGTCTACAAGATTTAAGATGTTATTTCTTTATATACTTTTGTGGTTGTATTTTAGCAAG
>M01075:24:000000000-A3VNT:1:1109:8462:19677 1:N:0:38
AAAGTACACAGTTTGGGTTACATATTTGATTACCAGATGCAATGGAAGGACCAATACCTGTATCTGCATTAATACATGCTGCAACGTTAGTTGTATGTGGAATAATATTAGGTAGTTTCATATTTTGGTGTTTCGAATTTTGATTTAGCTATTTTTATAGTATAATTTGCTGAACAACCGCAATAATAGTATTAATGAGTCTGTGTGTCTTTTATAATTTCAAAACGTTATATAGCATTTAGTACAATCTGTCAAATAAGTTTTTCGTTTTTTTGTTGTATTTGTTTAGATCTTTATGTAGGTTGCTTATTTTTTTGTTATCACATGTTTTATAAGGCATCTTTGTTTATAGTAATAGGTATATGAATACATATATTCTTTGGTCTACAAGATTTAAGATGTTATTTCTTTATATACTTTTGTGGTTGTATTTTAGCAAG
>M01075:24:000000000-A3VNT:1:1109:17715:22353 1:N:0:38
AAAGTACACAGTTTGGGCTCCATATTTGATTACCAGATGCAATGGAAGGACCAATACCTGTATCTGCATTAATACATGCTGCAACGTTAGTTGTATGTGGAATAATATTAGGTAGTTTCATATTTTGGTGTTTCGAATTTTGATTTAGCTATTTTTATAGTATAATTTGCTGAACAACCGCAATAATAGTATTAATGAGTCTGTGTGTCTTTTATAATTTCAAAACGTTATATAGCATTTAGTACAATCTGTCAAATAAGTTTTTCGTTTTTTTGTTGTATTTGTTTAGATCTTTATGTAGGTTGCTTATTTTTTTGTTATCACATGTTTTATAAGGCATCTTTGTTTATAGTAATAGGTATATGAATACATATATTCTTTGGTCTACAAGATTTAAGATGTTATTTCTTTATATACTTTTGTGGTTGTATCTTAGCAAG
>M01075:24:000000000-A3VNT:1:1109:17739:23037 1:N:0:38
AAAGTACACAGTTTGGGCTGCATATTTGATTACCAGATGCAATGGAAGGACCAATACCTGTATCTGCATTAATACATGCTGCAACGTTAGTTGTATGTGGAATAATATTAGGTAGTTTCATATTTTGGTGTTTCGAATTTTGATTTAGCTATTTTTATAGTATAATTTGCTGAACAACCGCAATAATAGTATTAATGAGTCTGTGTGTCTTTTATAATTTCAAAACGTTATATAGCATTTAGTACAATCTGTCAAATAAGTTTTTCGTTTTCTTGTTGTATTTGTTTAGATCTTTATGTAGGTTGCTTATTTTTTTGTTATCACATGTTTTATAAGGCATCTTTGTTTATAGTAATAGGTATATGAATACATATATTCTTTGGTCTACAAGATTTAAGATGTTATTTCTTTATATACTTTTGTGGTTGTATTTTAGCAAG
>M01075:24:000000000-A3VNT:1:1109:14313:24191 1:N:0:38
AAAGTACACAGTTTGGGTTACATATTTGATTACCAGATGCAATGGAAGGACCAATACCTGTATCTGCATTAATACATGCTGCAACGTTAGTTGTATGTGGAATAATATTAGGTGGTTTCATATTTTGGTGTTTCGAATTTTGATTTAGCTATTTTTATAGTATAATTTGCTGAACAACCGCAATAATAGTATTAATGAGTCTGTGTGTCTTTTATAATTTCAAAACGTTATATAGCATTTAGTACAATCTGTCAAATAAGTTTTTCGTTTTTTTGTTGTATTTGTTTAGATCTTTATGTAGGTTGCTTATTTTTTTGTTATCACATGTTTTATAAGGCATCTTTGTTTATAGTAATAGGTATATGAATACATATATTCTTTGGTCTACAAGATTTAAGATGTTATTTCTTTATATACTTTTGTGGTTGTATTTTAGCAAG
>M01075:24:000000000-A3VNT:1:1109:12648:24979 1:N:0:38
AAAGTACACAGTTTGGGCTGCATATTTGATTACCAGATGCAATGGAAGGACCAATACCTGTATCTGCATTAATACATGCTGCAACGTTAGTTGTATGTGGAATAATATTAGGTAGTTTCATATTTTGGTGTTTCGAATTTTGATTTAGCTATTTTTATAGTATAATTTGCTGAACAACCGCAATAATAGTATTAATGAGTCTGTGTGTCTTTTATAATTTCAAAACGTTATATAGCATTTAGTACAATCTGTCAAATAAGTTTTTCGTTTTTTTGTTGTATTTGTTTAGATCTTTATGTAGGTTGCTTATTTTTTTGTTATCACATGTTTTATAAGGCATCTTTGTTTATAGTAATAGGTATATGAATACATATATTCTTTGGTCTACAAGATTTAAGATGTTATTTCTTTATATACTTTTGTGGTTGTATCTTGGCAAG
>M01075:24:000000000-A3VNT:1:1109:19149:24995 1:N:0:38
AAAGTACACAGTTTGGGTTACATATTTGATTACCAGATGCAATGGAAGGACCAATACCTGTATCTGCATTAATACATGCTGCAACGTTAGTTGTATGTGGAATAATATTAGGTAGTTTCATATTTTGGTGTTTCGAATTTTGATTTAGCTATTTTTATAGTATAATTTGCTGAACAACCGCAATAATAGTATTAATGAGTCTGTGTGTCTTTTATAATTTCAAAACGTTATATAGCATTTAGTACAATCTGTCAAATAAGTTTTTCGTTTTTTTGTTGTATTTGTTTAGATCTTTATGTAGGTTGCTTATTTTTTTGTTATCACATGTTTTATAAGGCATCTTTGTTTATAGTAATAGGTATATGAATACATATATTCTTTGGTCTACAAGATTTAAGATGTTATTTCTCTATATACTTTTGTGGTTGTATTTTAGCAAG
>M01075:24:000000000-A3VNT:1:1110:8767:10256 1:N:0:38
AGAGTACACAGTTTGGGCTACATATTTGATTACCAGATGCAATGGAAGGACCAATACCTGTATCTGCATTAATACATGCTGCAACGTTAGTTGTATGTGGAATAATATTAGGTAGTTTCATCTTTTGGTGTTTCGAATTTTGATTTAGCTATTTTTATAGTATAATTTGCTGAACAACCGCAATAATAGTATTAATGAGTCTGTGTGTCTTTTATAATTTCAAAACGATATATAGCATTTAGTACAATCTGTCAAATAAGTTTTTCGTTTTTTTGTTGTATTTGTTTAGATCTTTATGTAGGTTGCTTATTTTTTTGTTATCACATGTTTTATAAGGCATCTTTGTTTATAGTAATAGGTATATGAATACATATATTCTTTGGTCTACAAGATTTAAGATGTTATTTCTTTATATACTTTTGTGGTTGTATTTTAGCAAG
>M01075:24:000000000-A3VNT:1:1110:22149:10881 1:N:0:38
AAAGTACACAGTTTGGGTTACATATTTGATTACCAGATGCAATGGAAGGACCAATACCTGTATCTGCATTAATACATGCTGCAACGTTAGTTGTATGTGGAATAATATTAGGTAGTTTCATATTTTGGTGTTTCGAATTTTGATTTAGCTATTTTTATAGTATAATTTGCTGAACAACCGCAATAATAGTATTAATGAGTCTGTGTGTCTTTTATAATTTCAAAACGATATATAGCATTTAGTACAATCTGTCAAATAAGTTTTTCGTTTTTTTGTTGTATTTGTTTAGATCTTTATGTAGGTTGCTTATTTTTTTGTTATCACATGTTTTATAAGGCATCTTTGTTTATAGTAATAGGTATATGAATACATATATTCTTTGGTCTACAAGATTTAAGATGTTATTTCTTTATATACTTTTGTGGTTGTATTTTAGCAAG
>M01075:24:000000000-A3VNT:1:1110:11174:11360 1:N:0:38
AGAGTACACAGTTTGGATTACATATTTGATTACCAGATGCAATGGAAGGACCAATACCTGTATCTGCATTAATACATGCTGCAACGTTAGTTGTATGTGGAATAATATTAGGTAGTTTCATATTTTGGTGTTTCGAATTTTGATTTAGCTATTTTTATAGTATAATTTGCTGAACAACCGCAATAATAGTATTAATGAGTCTGTGTGTCTTTTATAATTTCAAAACGATATATAGCATTTAGTACAATCTGTCAAATAAGTTTTTCGTTTTTTTGTTGTATTTGTTTAGATCTTTATGTAGGTTGCTTATTTTTTTGTTATCACATGTTTTATAAGGCATCTTTGTTTATAGTAATAGGTATATGAATACATATATTCTTTGGTCTACAAGATTTAAGATGTTATTTCTTTATATACTTTTGTGGTTGTATTTTAGCAAG
>M01075:24:000000000-A3VNT:1:1110:11190:11375 1:N:0:38
AGAGTACACAGTTTGGATTACATATTTGATTACCAGATGCAATGGAAGGACCAATACCTGTATCTGCATTAATACATGCTGCAACGTTAGTTGTATGTGGAATAATATTAGGTAGTTTCATATTTTGGTGTTTCGAATTTTGATTTAGCTATTTTTATAGTATAATTTGCTGAACAACCGCAATAATAGTATTAATGAGTCTGTGTGTCTTTTATAATTTCAAAACGATATATAGCATTTAGTACAATCTGTCAAATAAGTTTTTCGTTTTTTTGTTGTATTTGTTTAGATCTTTATGTAGGTTGCTTATTTTTTTGTTATCACATGTTTTATAAGGCATCTTTGTTTATAGTAATAGGTATATGAATACATATATTCTTTGGTCTACAAGATTTAAGATGTTATTTCTTTATATACTTTTGTGGTTGTATTTTAGCAAG
>M01075:24:000000000-A3VNT:1:1110:20636:12139 1:N:0:38
AAAGTACACAGTTTGGGCTGCATATTTGATTACCAGATGCAATGGAAGGACCAATACCTGTATCTGCATTAATACATGCTGCAACGTTAGTTGTATGTGGAATAATATTAGGTAGTTTCATATTTTGGTGTTTCGAATTTTGATTTAGCTATTTTTATAGTATAATTTGCTGAACAACCGCAATAATAGTATTAATGAGTCTGTGTGTCTTTTATAATTTCAAAACGATATATAGCATTTAGTACAATCTGTCAAATAAGTTTTTCGTTTTTTTGTTGTATTTGTTTAGATCTTTATGTAGGTTGCTTATTTTTTTGTTATCACATGTTTTATAAGGCATCTTTGTTTATAGTAATAGGTATATGAATACATATATTCTTTGGTCTACAAGATTTAAGATGTTATTTCTTTATATACTTTTGTGGTTGTATCTTAGCAAG
>M01075:24:000000000-A3VNT:1:1110:8422:12250 1:N:0:38
AAAGTACACAGTTTGGGCTACATATTTGATTACCAGATGCAATGGAAGGACCAATACCTGTATCTGCATTAATACATGCTGCAACGTTAGTTGTATGTGGAATAATATTAGGTAGTTTCATATTTTGGTGTTTCGAATTTTGATTTAGCTATTTTTATAGTATAATTTGCTGAACAACCGCAATAATAGTATTAATGAGTCTGTGTGTCTTTTATAATTTCAAAACGATATATAGCATTTAGTACAATCTGTCAAATAAGTTTTTCGTTTTTTTGTTGTATTTGTTTAGATCTTTATGTAGGTTGCTTATTTTTTTGTTATCACATGTTTTATAAGGCATCTTTGTTTATAGTAATAGGTATATGAATACATATATTCTTTGGTCTACAAGATTTAAGATGTTATTTCTTTATATACTTTTGTGGTTGTATTTTAGCAAG
>M01075:24:000000000-A3VNT:1:1110:28745:12795 1:N:0:38
AAAGTACACAGTTTGGGCTACATATTTGACTACCAGATGCAATGGAAGGACCAATACCTGTATCTGCATTAATACATGCTGCAACGTTAGTTGTATGTGGAATAATATTAGGTAGTTTCATATTTTGGTGTTTCGAATTTTGATTTAGCTATTTTTATAGTATAATTTGCTGAACAACCGCAATAATAGTATTAATGAGTCTGTGTGTCTTTTATAATTTCAAAACGATATATAGCATTTAGTACAATCTGTCAAATAAGTTTTTCGTTTTTTTGTTGTATTTGTTTAGATCTTTATGTAGGTTGCTTATTTTTTTGTTATCACATGTTTTATAAGGCATCTTTGTTTATAGTAATAGGTATATGAATACATATATTCTTTGGTCTACAAGATTTAAGATGTTATTTCTTTATATACTTTTGTGGTTGTATTTTAGCAAG
>M01075:24:000000000-A3VNT:1:1110:10662:13628 1:N:0:38
AGAGTACACAGTTTGGGTTACATATTTGATTACCAGATGCAATGGAAGGACCAATACCTGTATCTGCATTAATACATGCTGCAACGTTAGTTGTATGTGGAATAATATTAGGTAGTTTCATATTTTGGTGTTTCGAATTTTGATTTAGCTATTTTTATAGTATAATTTGCTGAACAACCGCAATAATAGTATTAATGAGTCTGTGTGTCTTTTATAATTTCAAAACGATATATAGCATTTAGTACAATCTGTCAAATAAGTTTTTCGTCTTTTTGTTGTATTTGTTTAGATCTTTATGTAGGTTGCTTATTTTTTTGTTATCACATGTTTTATAAGGCATCTTTGTTTATAGTAATAGGTATATGAATACATATATTCTTTGGTCTACAAGATTTAAGATGTTATTTCTTTATATACTTTTGTGGTTGTATTTTAGCAAG
>M01075:24:000000000-A3VNT:1:1110:14363:16795 1:N:0:38
AGAGTACACAGTTTGGGCTACATATTTGATTACCAGATGCAATGGAAGGACCAATACCTGTATCTGCATTAATACATGCTGCAACGTTAGTTGTATGTGGAATAATATTAGGTAGTTTCATATTTTGGTGTTTCGAATTTTGATTTAGCTATTTTTATAGTATAATTTGCTGAACAACCGCAATAATAGTATTAATGAGTCTGTGTGTCTTTTATAATTTCAAAACGATATATAGCATTTAGTACAATCTGTCAAATAAGTTTTTCGTTTTTTTGTTGTATTTGTTTAGATCTTTATGTAGGTTGCTTATTTTTTTGTTATCACATGTTTTATAAGGCATCTTTGTTTATAGTAATAGGTATATGAATACATATATTCTTTGGTCTACAAGATTTAAGATGTTATTTCTTTATATACTTTTGTGGTTGTATTTTAGCAAG
>M01075:24:000000000-A3VNT:1:1110:25599:17399 1:N:0:38
AGAGTACACAGTTTGGGCTGCACATTTGATTACCAGATGCAATGGAAGGACCAATACCTGTATCTGCATTAATACATGCTGCAACGTTAGTTGTATGTGGAATAATATTAGGTAGTTTCATATTTTGGTGTTTCGAATTTTGATTTAGCTATTTTTATAGTATAATTTGCTGAACAACCGCAATAATAGTATTAATGAGTCTGTGTGTCTTTTATAATTTCAAAACGATATATAGCATTTAGTACAATCTGTCAAATAAGTTTTTCGTTTTTTTGTTGTATTTGTTTAGATCTTTATGTAGGTTGCTTATTTTTTTGTTATCACATGTTTTATAAGGCATCTTTGTTTATAGTAATAGGTATATGAATACATATATTCTTTGGTCTACAAGATTTAAGATGTTATTTCTTTATATACTTTTGTGGTTGTATTTTAGCAAG
>M01075:24:000000000-A3VNT:1:1110:24145:18719 1:N:0:38
AGAGTACACAGTTTGGGCTACATATTTGATTACCAGATGCAATGGAAGGACCAATACCTGTATCTGCATTAATACATGCTGCAACGTTAGTTGTATGTGGAATAATATTAGGTAGTTTCATATTTTGGTGTTTCGAATTTTGATTTAGCTATTTTTATAGTATAATTTGCTGAACAACCGCAATAATAGTATTAATGAGTCTGTGTGTCTTTTATAATTTCAAAACGATATATAGCATTTAGTACAATCTGTCAAATAAGTTTTTCGTTTTTTTGTTGTATTTGTTTAGATCTTTATGTAGGTTGCTTATTTTTTTGTTATCACATGTTTTATAAGGCATCTTTGTTTATAGTAATAGGTATATGAATACATATATTCTTTGGTCTACAAGATTTAAGATGTTATTTCTTTATATACTTTTGTGGTTGTATTTTAGCAAG
>M01075:24:000000000-A3VNT:1:1110:7616:19232 1:N:0:38
AGAGTACACAGTTTGGGCTACATATTTGATTACCAGATGCAATGGAAGGACCAATACCTGTATCTGCATTAATACATGCTGCAACGTTAGTTGTATGTGGAATAATATTAGGTAGTTTCATATTTTGGTGTTTCGAATTTTGATTTAGCTATTTTTATAGTATAATTTGCTGAACAACCGCAATAATAGTATTAATGAGTCTGTGTGTCTTTTATAATTTCAAAACGATATATAGCATTTAGTACAATCTGTCAAATAAGTTTTTCGTTTTTTTGTTGTATTTGTTTAGATCTTTATGTAGGTTGCTTATTTTTTTGTTATCACATGTTTTATAAGGCATCTTTGTTTATAGTAATAGGTATATGAATACATATATTCTTTGGTCTACAAGATTTAAGATGTTATTTCTTTATATACTTTTGTGGTTGTATCTTAGCAAG
>M01075:24:000000000-A3VNT:1:1110:14485:19616 1:N:0:38
AAAGTACACAGTTTGGGCTACACATTTGATTACCAGATGCAATGGAAGGACCAATACCTGTATCTGCATTAATACATGCTGCAACGTTAGTTGTATGTGGAATAATATTAGGTAGTTTCATATTTTGGTGTTTCGAATTTTGATTTAGCTATTTTTATAGTATAATTTGCTGAACAACCGCAATAATAGTATTAATGAGTCTGTGTGTCTTTTATAATTTCAAAACGATATATAGCATTTAGTACAATCTGTCAAATAAGTTTTTCGTTTTTTTGTTGTATTTGTTTAGATCTTTATGTAGGTTGCTTATTTTTTTGTTATCACATGTTTTATAAGGCATCTTTGTTTATAGTAATAGGTATATGAATACATATATTCTTTGGTCTACAAGATTTAAGATGTTATTTCTTTATATACTTTTGTGGTTGTATTTTGGCGAG
>M01075:24:000000000-A3VNT:1:1110:24368:19827 1:N:0:38
AGAGTACACAGTTTGGGCTACATATTTGATTACCAGATGCAATGGAAGGACCAATACCTGTATCTGCATTAATACATGCTGCAACGTTAGTTGTATGTGGAATAATATTAGGTAGTTTCATATTTTGGTGTTTCGAATTTTGATTTAGCTATTTTTATAGTATAATTTGCTGAACAACCGCAATAATAGTATTAATGAGTCTGTGTGTCTTTTATAATTTCAAAACGATATATAGCATTTAGTACAATCTGTCAAATAAGTTTTTCGTTTTTTTGTTGTATTTGTTTAGATCTTTATGTAGGTTGCTTATTTTTTTGTTATCACATGTTTTATAAGGCATCTTTGTTTATAGCAATAGGTATATGAATACATATATTCTTTGGTCTACAAGATTTAAGATGTTATTTCTTTATATACTTTTGTGGTTGTATTTTAGCAAG
>M01075:24:000000000-A3VNT:1:1110:8166:21717 1:N:0:38
AAAGTACACAGTTTGGGCTGCATATTTGATTACCAGATGCAATGGAAGGACCAATACCTGTATCTGCATTAATACATGCTGCAACGTTAGTTGTATGTGGAATAATATTAGGTAGTTTCATATTTTGGTGTTTCGAATTTTGATTTAGCTATTTTTATAGTATAATTTGCTGAACAACCGCAATAATAGTATTAATGAGTCTGTGTGTCTTTTATAATTTCAAAACGATATATAGCATTTAGTACAATCTGTCAAATAAGTTTTTCGTTTTTTTGTTGTATTTGTTTAGATCTTTATGTAGGTTGCTTATTTTTTTGTTATCACATGTTTTATAAGGCATCTTTGTTTATAGTAATAGGTATATGAATACATATATTCTTTGGTCTACAAGATTTAAGATGTTATTTCCTTATATACTTTTGTGGTTGTATTTTAGCAAG
>M01075:24:000000000-A3VNT:1:1110:23427:24419 1:N:0:38
AAAGTACACAGTTTGGGCTACACATTTGATTACCAGATGCAATGGAAGGACCAATACCTGTATCTGCATTAATACATGCTGCAACGTTAGTTGTATGTGGAATAATATTAGGTAGTTTCATATTTTGGTGTTTCGAATTTTGATTTAGCTATTTTTATAGTATAATTTGCTGAACAACCGCAATAATAGTATTAATGAGTCTGTGTGTCTTTTATAATTTCAAAACGATATATAGCATTTAGTACAATCTGTCAAATAAGTTTTTCGTTTTTTTGTTGTATTTGTTTAGATCTTTATGTAGGTTGCTTATTTTTTTGTTATCACATGTTTTATAAGGCATCTTTGTTTATAGTAATAGGTATATGAATACATATATTCTTTGGTCTACAAGATTTAAGATGTTATTTCTTTATATACTTTTGTGGTTGTATTTTAGCAAG
>M01075:24:000000000-A3VNT:1:1111:12335:3462 1:N:0:38
ACACAGTTTGGGCTGCATATTTGATTACCAGATGCAATGGAAGGACCAATACCTGTATCTGCATTAATACATGCTGCAACGTTAGTTGTATGTGGAATAATATTAGGTAGTTTCATATTTTGGTGTTTCGAATTTTGATTTAGCTATTTTTATAGTATAATTTGCTGAACAACCGCAATAATAGTATTAATGAGTCTGTGTGTCTTTTATAATTTTGACGCAAAACGTTATATAGCATTTAGTACAATCTGTCAAATAAGTTTTTCGTTTTTTTGTTGTATTTGTTTAGATCTTTATGTAGGTTGCTTATTTTTTTGTTATCACATGTTTTATAAGGCATCTTTGTTTATAGTAATAGGTGTATGAATACATATATTCTTTGGTCTACAAGATTTAAGATGTTATTTCTTTATATACTTTTGTGGTTGTATTTTAGCAAG
>M01075:24:000000000-A3VNT:1:1111:16549:9376 1:N:0:38
AAAGTACACAGTTTGGGCTACATATTTGATTACCAGATGCAATGGAAGGACCAATACCTGTATCTGCATTAATACATGCTGCAACGTTAGTTGTATGTGGAATAATATTAGGTAGTTTCATATTTTGGTGTTTCGAATTTTGATTTAGCTATTTTTATAGTATAATTTGCTGAACAACCGCAATAATAGTATTAATGAGTCTGTGTGTCTTTTATAATTTCAAAACGTTATATAGCATTTAGTACAATCTGTCAAATAAGTTTTTCGTTTTTTTGTTGTATTTGTTTAGATCTTTATGTAGGTTGCTTATTTTTTTGTTATCACATGTTTTATAAGGCATCTTTGTTTATAGTAATAGGTATATGAATACATATATTCTTTGGTCTACAAGATTTAAGATGTTATTTCTTTATATACTTTTGTGGTTGTATTTTAGCAAG
>M01075:24:000000000-A3VNT:1:1111:21084:9734 1:N:0:38
AGAGTACACAGTTTGGGTTGCATATTTGATTACCAGATGCAATGGAAGGACCAATACCTGTATCTGCATTAATACATGCTGCAACGTTAGTTGTATGTGGAATAATATTAGGTAGTTTCATATTTTGGTGTTTCGAATTTTGATTTAGCTATTTTTATAGTATAATTTGCTGAACAACCGCAATAATAGTATTAATGAGTCTGTGTGTCTTTTATAATTTCAAAACGTTATATAGCATTTAGTACAATCTGTCAAATAAGTTTTTCGTTTTTTTGTTGTATTTGTTTAGATCTTTATGTAGGTTGCTTATTTTTTTGTTATCACATGTTTTATAAGGCATCTTTGTTTATAGTAATAGGTATATGAATACATATATTCTTTGGTCTACAAGATTTAAGATGTTATTTCTTTATATACTTTTGTGGTTGTATTTTAGCAAG
>M01075:24:000000000-A3VNT:1:1111:13353:10173 1:N:0:38
AAAGTACACAGTTTGGGCTACACATTTGATTACCAGATGCAATGGAAGGACCAATACCTGTATCTGCATTAATACATGCTGCAACGTTAGTTGTATGTGGAATAATATTAGGTAGTTTCATATTTTGGTGTTTCGAATTTTGATTTAGCTATTTTTATAGTATAATTTGCTGAACAACCGCAATAATAGTATTAATGAGTCTGTGTGTCTTTTATAATTTCAAAACGTTATATAGCATTGAGTACAATCTGTCAAATAAGTTTTTCGTTTTTTTGTTGTATTTGTTTAGATCTTTACGTAGGTTGCTTATTTTTTTGTTATCACATGTTTTATAAGGCATCTTTGTTTATAGTAATAGGTATAGGAATACATATATTCTTTGGTCTACAAGATTTAAGATGTTATTTCTTTATATACTTTTGTGGTTGTATCTTGGCAAG
>M01075:24:000000000-A3VNT:1:1111:16585:10627 1:N:0:38
AGAGTACACAGTTTGGGCTGCATATTTGATTACCAGATGCAATGGAAGGACCAATACCTGTATCTGCATTAATACATGCTGCAACGTTAGTTGTATGTGGAATAATATTAGGTAGTTTCATATTTTGGTGTTTCGAATTTTGATTTAGCTATTTTTATAGTATAATTTGCTGAACAACCGCAATAATAGTATTAATGAGTCTGTGTGTCTTTTATAATTTCAAAACGTTATATAGCATTTAGTACAATCTGTCAAATAAGTTTTTCGTTTTTTTGTTGTATTTGTTTAGATCTTTATGTAGGTTGCTTATTTTTTTGTTATCACATGTTTTATAAGGCATCTTTGTTTATAGTAATAGGTATATGAATACATATATTCTTTGGTCTACAAGATTTAAGATGTTATTTCTTTATATACTTTTGTGGTTGTATTTTAGCAAG
>M01075:24:000000000-A3VNT:1:1111:16930:11185 1:N:0:38
AGAGTACACAGTTTGGGCTACATATTTGATTACCAGATGCAATGGAAGGACCAATACCTGTATCTGCATTAATACATGCTGCAACGTTAGTTGTATGTGGAATAATATTAGGTAGTTTCATATTTTGGTGTTTCGAATTTTGATTTAGCTATTTTTATAGTATAATTTGCTGAACAACCGCAATAATAGTATTAATGAGTCTGTGTGTCTTTTATAATTTCAAAACGTTATATAGCATTTAGTACAATCTGTCAAATAAGTTTTTCGTTTTTTTGTTATATTTGTTTAGATCTTTATGTAGATTGCTTATTTTTTTGTTATCACATGTTTTATAAGGCATCTTTGTTTATAGTAATAGGTATATGAATACATATATTCTTTGGTCTACAAGATTTAAGATGTTATTTCTTTATATACTTTTGTGGTTGTATTTTAGCAAG
>M01075:24:000000000-A3VNT:1:1111:17512:13129 1:N:0:38
AAAGTACACAGTTTGGGCTACACATTTGATTACCAGATGCAATGGAAGGACCAATACCTGTATCTGCATTAATACATGCTGCAACGTTAGTTGTATGTGGAATAATATTAGGTAGTTTCATATTTTGGTGTTTCGAATTTTGATTTAGCTATTTTTATAGTATAATTTGCTGAACAACCGCAATAATAGTATTAATGAGTCTGTGTGTCTTTTATAATTTCAAAACGTTATATAGCATTGAGTACAATCTGTCAAATAAGTTTTTCGTTTTTTTGTTGTATTTGTTTAGATCTTTATGTAGGTTGCTTATTTTTTTGTTATCACATGTTTTATAAGGCATCTTTGTTTATAGTAATAGGTATATGAATACATATATTCTTTGGTCTACAAGATTTAAGATGTTATTTCTTTATATACTTTTGTGGTTGTATCTTAGCAAG
>M01075:24:000000000-A3VNT:1:1111:22058:16170 1:N:0:38
AAAGTACACAGTTTGGGCTACATATTTGATTACCAGATGCAATGGAAGGACCAATACCTGTATCTGCATTAATACATGCTGCAACGTTAGTTGTATGTGGAATAATATTAGGTAGTTTCATATTTTGGTGTTTCGAATTTTGATTTAGCTATTTTTATAGTATAATTTGCTGAACAACCGCAATAATAGTATTAATGAGTCTGTGTGTCTTTTATAATTTCAAAACGTTATATAGCATTTAGTACAATCTGTCAAATAAGTTTTTCGTTTTTTTGTTGTATTTGTTTAGATCTTTATATAGGTTGCTTATTTTTTTGTTATCACATGTTTTATAAGGCATCTTTGTTTATAGTAATAGGTATATGAATACATATATTCTTTGGTCTACAAGATTTAAGATGTTATTTCTTTATATACTTTTGTGGTTGTATTTTGGCAAG
>M01075:24:000000000-A3VNT:1:1111:22037:16174 1:N:0:38
AAAGTACACAGTTTGGGCTACATATTTGATTACCAGATGCAATGGAAGGACCAATACCTGTATCTGCATTAATACATGCTGCAACGTTAGTTGTATGTGGAATAATATTAGGTAGTTTCATATTTTGGTGTTTCGAATTTTGATTTAGCTATTTTTATAGTATAATTTGCTGAACAACCGCAATAATAGTATTAATGAGTCTGTGTGTCTTTTATAATTTCAAAACGTTATATAGCATTTAGTACAATCTGTCAAATAAGTTTTTCGTTTTTTTGTTGTATTTGTTTAGATCTTTATATAGGTTGCTTATTTTTTTGTTATCACATGTTTTATAAGGCATCTTTGTTTATAGTAATAGGTATATGAATACATATATTCTTTGGTCTACAAGATTTAAGATGTTATTTCTTTATATACTTTTGTGGTTGTATTTTGGCAAG
>M01075:24:000000000-A3VNT:1:1111:5626:17699 1:N:0:38
AAAGCACACAGTTTGGGCTGCATATTTGATTACCAGATGCAATGGAAGGACCAATACCTGTATCCGCATTAATACATGCTGCAACGTTAGTTGTATGTGGAATAATATTAGGTAGTTTCATATTTTGGTGTTTCGAATTTTGATTTAGCTATTTTTATAGTATAATTTGCTGAACAACCGCAATAATAGTATTAATGAGTCTGTGTGTCTTTTATAATTTCAAAACGTTATATAGCATTTAGTACAATCTGTCAAATAAGTTTTTCGTTTTTTTGTTGTATTTGTTTAGATCTTTATGTAGGTTGCTTATTTTTTTGTTATCACATGTTTTATAAGGCATCTTTGTTTATAGTAATAGGTATATGAATACATATATTCTTTGGTCTACAAGATTTAAGATGTTATTTCTTTATATACTTTTGTGGTTGTATTTTAGCAAG
>M01075:24:000000000-A3VNT:1:1111:14613:21041 1:N:0:38
AGAGTACACAGTTTGGGCTACATATTTGATTACCAGATGCAATGGAAGGACCAATACCTGTATCTGCATTAATACATGCTGCAACGTTAGTTGTATGTGGAATAATATTAGGTAGTTTCATATTTTGGTGTTTCGAATTTTGATTTAGCTATTTTTATAGTATAATTTGCTGAACAACCGCAATAATAGTATTAATGAGTCTGTGTGTCTTTTATAATTTGCAAAACGTTATATAGCATGTAGTACAATCTGTCAAATAAGTTTTTCGTTTTTTGTTGTATTTGTTTAGATCTTTATGTAGGTTGCTTATTTTTTTGTTATCACATGTTTTATAAGGCATCTTTGTTTATAGTAATAGGTATATGAATACATATATTCTTTGGTCTACAAGATTTAAGATGTTATTTCTTTATATACTTTTGTGGTTGTATTTTAGCAAG
>M01075:24:000000000-A3VNT:1:1111:17980:21808 1:N:0:38
AAAGTACACAGTTTGGGCTACATATTTGATTACCAGATGCAATGGAAGGACCAATGCCTGTATCTGCATTAATACATGCTGCAACGTTAGTTGTATGTGGAATAATATTAGGTAGTTTCATATTTTGGTGTTTCGAATTTTGATTTAGCTATTTTTATAGTATAATTTGCTGAACAACCGCAATAATAGTATTAATGAGTCTGTGTGTCTTTTATAATTTCAAAACGTTATATAGCATTGAGTACAATCTGTCAAATAAGTTTTTCGTTTTTTTGTTGTATTTGTTTAGATCTTTATGTAGGTTGCTTATTTTTTTGTTATCACATGTTTTATAAGGCATCTTTGTTTATAGTAATAGGTATATGAATACATATATTCTTTGGTCTACAAGATTTAAGATGTTATTTCTTTATATACTTTTGTGGTTGTATTTTAGCAAG
>M01075:24:000000000-A3VNT:1:1111:19264:22020 1:N:0:38
AGAGTACACAGTTTGGGCTGCACATTTGATTACCAGATGCAATGGAAGGACCAATACCTGTATCTGCATTAATACATGCTGCAACGTTAGTTGTATGTGGAATAATATTAGGTAGTTTCATATTTTGGTGTTTCGAATTTTGATTTAGCTATTTTTATAGTATAATTTGCTGAACAACCGCAATAATAGTATTAATGAGTCTGTGTGTCTTTTATAATTTCAAAACGTTATATAGCATTGAGTACAATCTGTCAAATAAGTTTTTCGTTTTTTTGTTGTATTTGTTTAGATCTTTATGTAGGTTGCTTATTTTTTTGTTATCACATGTTTTATAAGGCATCTTTGTTTATAGTAATAGGTATATGAATACATATATTCTTTGGTCTACAAGATTTAAGATGTTATTTCTTTATATACTTTTGTGGTTGTATCTTAGCAAG
>M01075:24:000000000-A3VNT:1:1111:12810:23196 1:N:0:38
AGAGTACACAGTTTGGGCTACATATTTGATTACCAGATGCAATGGAAGGACCAATACCTGTATCTGCATTAATACATGCTGCAACGTTAGTTGTATGTGGAATAATATTAGGTAGTTTCATATTTTGGTGTTTCGAATTTTGATTTAGCTATTTTTATAGTATAATTTGCTGAACAACCGCAATAATAGTATTAATGAGTCTGTGTGTCTTTTATAATTTCAAAACGTTATATAGCATTTAGTACAATCTGTCAAATAAGTTTTTCGTTTTTTTGTTGTATTTGTTTAGATCTTTATGTAGGTTGCTTATTTTTTTGTTATCACATGTTTTATAAGGCATCTTTGTTTATAGTAATAGGTATATGAATACATATATTCTTTGGTCTACAAGATTTAAGATGTTATTTCTTTATATACTTTTGTGGTTGTATTTTAGCAAG
>M01075:24:000000000-A3VNT:1:1111:12997:26009 1:N:0:38
AAAGTACACAGTTTGGGCTACATATTTGATTACCAGATGCAATGGAAGGACCAATACCTGTATCTGCATTAATACATGCTGCAACGTTAGTTGTATGTGGAATAATATTAGGTAGTTTCATATTTTGGTGTTTCGAATTTTGATTTAGCTATTTTTATAGTATAATTTGCTGAACAACCGCAATAATAGTATTAATGAGTCTGTGTGTCTTTTATAATTTCAAAACGTTATATAGCATTTAGTACAATCTGTCAAATAAGTTTTTCGTTTTTTTGTTGTATTTGTTTAGATCTTTATGTAGGTTGCTTATTTTTTTGTTATCACATGTTTTATAAGGCATCTTTGTTTATAGTAATAGGTATATGAATACATATATTCTTTGGTCTACAAGATTTAAGATGTTATTTCTTTATATACTTTTGTGGTTGTATCTTAGCAAG
>M01075:24:000000000-A3VNT:1:1112:20034:5239 1:N:0:38
AAAGTACACAGTTTGGGCTACATATTTGATTACCAGATGCAATGGAAGGACCAATACCTGTATCTGCATTAATACATGCTGCAACGTTAGTTGTATGTGGAATAATATTAGGTAGTTTCATATTTTGGTGTTTCGAATTTTGATTTAGCTATTTTTATAGTATAATTTGCTGAACAACCGCAATAATAGTATTAATGAGTCTGTGTGTCTTTTATAATTTCAAAACGTTATATAGCATTTAGTACAATCTGTCAAATAAGTTTTTCGTTTTTTTGTTGTATTTGTTTAGATCTTTATGTAGGTTGCTTATTTTTTTGTTATCACATGTTTTATAAGGCATCTTTGTTTATAGTAATAGGTATATGAATACATATATTCTTTGGTCTACAAGATTTAAGATGTTATTTCTTTATATACTTTTGTGGTTGTATTTTAGCAAG
>M01075:24:000000000-A3VNT:1:1112:24494:7377 1:N:0:38
AAAGTACACAGTTTGGGCTGCATATTTGATTACCAGATGCAATGGAAGGACCAATACCTGTATCTGCATTAATACATGCTGCAACGTTAGTTGTATGTGGAATAATATTAGGTAGTTTCATATTTTGGTGTTTCGAATTTTGATTTAGCTATTTTTATAGTATAATTTGCTGAACAACCACAATAATAGTATTAATGAGTCTGTGTGTCTTTTATAATTTCAAAACGTTATATAGCATTTAGTACAATCTGTCAAATAAGTTTTTCGTTTTTTTGTTGTATTTGTTTAGATCTTTATGTAGGTTGCTTATTTTTTTGTTATCACATGTTTTATAAGGCATCTTTGTTTATAGTAATAGGTATATGAATACATATATTCTTTGGTCTACAAGATTTAAGATGTTATTCCTTTATATACTTTTGTGGTTGTATTTTAGCAAG
>M01075:24:000000000-A3VNT:1:1112:15416:8562 1:N:0:38
AGAGTACACAGTTTGGGCTACATATTTGATTACCAGATGCAATGGAAGGACCAATACCTGTATCTGCATTAATACATGCTGCAACGTTAGTTGTATGTGGAATAATATTAGGTAGTTTCATATTTTGGTGTTTCGAATTTTGATTTAGCTATTTTTATAGTATAATTTGCTGAACAACCGCAATAATAGTATTAATGAGTCTGTGTGTCTTTTATAATTTGCAAAACGTTATATAGCATTTAGTACAATCTGTCAAATAAGTTTTTCGTTTTTTGTTGTATTTGTTTAGATCTTTATGTAGGTTGCTTATTTTTTTGTTATCACATGTTTTATAAGGCATCTTTGTTTATAGTAATAGGTATATGAATACATATATTCTTTGGTCTACAAGATTTAAGATGTTATTTCTTTATATACTTTTGTGGTTGTATTTTAGCAAG
>M01075:24:000000000-A3VNT:1:1112:15401:8575 1:N:0:38
AGAGTACACAGTTTGGGCTACATATTTGATTACCAGATGCAATGGAAGGACCAATACCTGTATCTGCATTAATACATGCTGCAACGTTAGTTGTATGTGGAATAATATTAGGTAGTTTCATATTTTGGTGTTTCGAATTTTGATTTAGCTATTTTTATAGTATAATTTGCTGAACAACCGCAATAATAGTATTAATGAGTCTGTGTGTCTTTTATAATTTGCAAAACGTTATATAGCATTTAGTACAATCTGTTAAATAAGTTTTTCGTTTTTTGTTGTATTTGTTTAGATCTTTATGTAGGTTGCTTATTTTTTTGTTATCACATGTTTTATAAGGCATCTTTGTTTATAGTAATAGGTATATGAATACATATATTCTTTGGTCTACAAGATTTAAGATGTTATTTCTTTATATACTTTTGTGGTTGTATTTTAGCAAG
>M01075:24:000000000-A3VNT:1:1112:14661:9902 1:N:0:38
AAAGTACACAGTTTGGGTTACATATTTGATTACCAGATGCAATGGAAGGACCAATACCTGTATCTGCATTAATACATGCTGCAACGTTAGTTGTATGTGGAATAATATTAGGTAGTTTCATATTTTGGTGTTTCGAATTTTGATTTAGCTATTTTTATAGTATAATTTGCTGAACAACCGCAATAATAGTATTAATGAGTCTGTGTGTCTTTTATAATTTCAAAACGTTATATAGCATTTAGTACAATCTGTCAAATAAGTTTTTCGTTTTTTTGTTGTATTTGTTTAGATCTTTATGTAGGTTGCTTATTTTTTTGTTATCACATGTTTTATAAGGCATCTTTGTTTATAGTAATAGGTATATGAATACATATATTCTTTGGTCTACAAGATTTAAGATGTTATTTCTTTATATACTTTTGTGGTTGTATTTTAGCAAG
>M01075:24:000000000-A3VNT:1:1112:8084:11213 1:N:0:38
AGAGTACACAGTTTGGGCTACATATTTGATTACCAGATGCAATGGAAGGACCAATACCTGTATCTGCATTAATACATGCTGCAACGTTAGTTGTATGTGGAATAATATTAGGTAGTTTCATATTTTGGTGTTTCGAATTTTGATTTAGCTATTTTTATAGTATAATTTGCTGAACAACCGCAATAATAGTATTAATGAGTCTGTGTGTCTTTTATAATTTCAAAACGTTATATAGCATTTAGTACAATCTGTCAAATAAGTTTTTCGTTTTTTTGTTGTATTTGTTTAGATCTTTATGTAGGTTGCTTATTTTTTTGTTATCACATGTTTTATAAGGCATCTTTGTTTATAGTAATAGGTATATGAATACATATATTCTTTGGTCTACAAGATTTAAGATGTTATTTCTTTATATACTTTTGTGGTTGTATTTTAGCAAG
>M01075:24:000000000-A3VNT:1:1112:23180:11321 1:N:0:38
AGAGTACACAGTTTGGGCTACATATTTGATTACCAGATGCAATGGAAGGACCAATACCTGTATCTGCATTAATACATGCTGCAACGTTAGTTGTATGTGGAATAATATTAGGTAGTTTCATATTTTGGTGTTTCGAATTTTGATTTAGCTATTTTTATAGTATAATTTGCTGAACAACCGCAATAATAGTATTAATGAGTCTGTGTGTCTTTTATAATTTCAAAACGTTATATAGCATTTAGTACAATCTGTCAAATAAGTTTTTCGTTTTTTTGTTGTATTTGTTTAGATCTTTATGTAGGTTGCTTATTTTTTTGTTATCACATGTTTTATAAGGCATCTTTGTTTATAGTAATAGGTATATGAATACATATATTCTTTGGTCTACAAGATTTAAGATGTTATTTCTTTATATACTTTTGTGGTTGTATCTTAGCAAG
>M01075:24:000000000-A3VNT:1:1112:23199:11330 1:N:0:38
AGAGTACACAGTTTGGGCTACATATTTGATTACCAGATGCAATGGAAGGACCAATACCTGTATCTGCATTAATACATGCTGCAACGTTAGTTGTATGTGGAATAATATTAGGTAGTTTCATATTTTGGTGTTTCGAATTTTGATTTAGCTATTTTTATAGTATAATTTGCTGAACAACCGCAATAATAGTATTAATGAGTCTGTGTGTCTTTTATAATTTCAAAACGTTATATAGCATTTAGTACAATCTGTCAAATAAGTTTTTCGTTTTTTTGTTGTATTTGTTTAGATCTTTATGTAGGTTGCTTATTTTTTTGTTATCACATGTTTTATAAGGCATCTTTGTTTATAGTAATAGGTATATGAATACATATATTCTTTGGTCTACAAGATTTAAGATGTTATTTCTTTATATACTTTTGTGGTTGTATCTTAGCAAG
>M01075:24:000000000-A3VNT:1:1112:13785:14158 1:N:0:38
AAAGTACACAGTTTGGGCTACATATTTGATTACCAGATGCAATGGAAGGACCAATACCCGTATCTGCATTAATACATGCTGCAACGTTAGTTGTATGTGGAATAATATTAGGTAGTTTCATATTTTGGTGTTTCGAATTTTGATTTAGCTATTTTTATAGTATAATTTGCTGAACAACCGCAATAATAGTATTAATGAGTCTGTGTGTCTTTTATAATTTCAAAACGTTATATAGCATTTAGTACAATCTGTCAAATAAGTTTTTCGTTTTTTTGTTGTATTTGTTTAGATCTTTATGTAGGTTGCTTATTTTTTTGTTATCACATGTTTTATAAGGCATCTTTGTTTATAGTAATAGGTATATGAATACATATATTCTTTGGTCTACAAGATTTAAGATGTTATTTCTTTATATACTTTTGTGGTTGTATTTTAGCAAG
>M01075:24:000000000-A3VNT:1:1112:15576:15007 1:N:0:38
AAAGTACACAGTTTGGGCTGCATATTTGATTACCAGATGCAATGGAAGGACCAATACCTGTATCTGCATTAATACATGCTGCAACGTTAGTTGTATGTGGAATAATATTAGGTAGTTTCATATTTTGGTGTTTCGAATTTTGATTTAGCTATTTTTATAGTATAATTTGCTGAACAACCGCAATAATAGTATTAATGAGTCTGTGTGTCTTTTATAATTTCAAAACGTTATATAGCATTTAGTACAATCTGTCAAATAAGTTTTTCGTTTTTTTGTTGTATTTGTTTAGATCTTTATGTAGGTTGCTTATTTTTTTGTTATCACATGTTTTATAAGGCATCTTTGTTTATAGTAATAGGTATATGAATACATATATTCTTTGGTCTACAAGATTTAAGATGTTATTTCTTTATATACTTTTGTGGTTGTATTTTAGCAAG
>M01075:24:000000000-A3VNT:1:1112:24243:15523 1:N:0:38
AGAGTACACAGTTTGGGCTACATATTTGATTACCAGATGCAATGGAAGGACCAATACCTGTATCTGCATTAATACATGCTGCAACGTTAGTTGTATGTGGAATAATATTAGGTAGTTTCATATTTTGGTGTTTCGAATTTTGATTTAGCTATTTTTATAGTATAATTTGCTGAACAACCGCAATAATAGTATTAATGAGTCTGTGTGTCTTTTATAATTTCAAAACGTTATATAGCATTTAGTACAATCTGTCAAATAAGTTTTTCGTTTTTTTGTTGTATTTGTTTAGATCTTTATGTAGGTTGCTTATTTTTTTGTTATCACATGTTTTATAAGGCATCTTTGTTTATAGTAATAGGTATATGAATACATATATTCTTTGGTCTACAAGATTTAAGATGTTATTTCTTTATATACTTTTGTGGTTGTATTTTAGCAAG
>M01075:24:000000000-A3VNT:1:1112:16286:15668 1:N:0:38
AAAGTACACAGTTTGGGCTGCATATTTGATTACCAGATGCAATGGAAGGACCAATACCTGTATCTGCATTAATACATGCTGCAACGTTAGTTGTATGTGGAATAATATTAGGTAGTTTCATATTTTGGTGTTTCGAATTTTGATTTAGCTATTTTTATAGTATAATTTGCTGAACAACCGCAATAAAAGTATTAATGAGTCTGTGTGTCTTTTATAATTTCAAAACGTTATATAGCATTTAGTACAATCTGTCAAATAAGTTTTTCGTTTTTTTGTTGTATTTGTTTAGATCTTTATGTAGGTTGCTTATTTTTTTGTTATCACATGTTTTATAAGGCATCTTTGTTTATAGTAATAGGTATATGAATACATATATTCTTTGGTCTACAAGATTTAAGATGTTATTTCTTTATATACTTTTGTGGTTGTATTTTGGCAAG
>M01075:24:000000000-A3VNT:1:1112:28856:15991 1:N:0:38
AAAGTACACAGTTTGGGCTACATATTTGATTACCAGATGCAATGGAAGGACCAATACCTGTATCTGCATTAATACATGCTGCAACGTTAGTTGTATGTGGAATAATATTAGGTAGTTTCATATTTTGGTGTTTCGAATTTTGATTTAGCTATTTTTATAGTATAATTTGCTGAACAACCGCAATAATAGTATTAATGAGTCTGTGTGTCTTTTATAATTTCAAAACGTTATATAGCATTTAGTACAATCTGTCAAATAAGTTTTTCGTTTTTTTGTTGTATTTGTTTAGATCTTTATGTAGGTTGCTTATTTTTTTGTTATCACATGTTTTATAAGGCATCTTTGTTTATAGTAATAGGTATATGAATACATATATTCTTTGGTCTACAAGATTTAAGATGTTATTTCTTTATATACTTTTGTGGTTGTATTTTAGCAAG
>M01075:24:000000000-A3VNT:1:1112:22060:18278 1:N:0:38
AGAGTACACAGTTTGGGCTACATATTTGATTACCAGATGCAATGGAAGGACCAATACCTGTATCTGCATTAATACATGCTGCAACGTTAGTTGTATGTGGAATAATATTAGGTAGTTTCATATTTTGGTGTTTCGAATTTTGATTTAGCTATTTTTATAGTATAATTTGCTGAACAACCGCAATAATAGTATTAATGAGTCTGTGTGTCTTTTATAATTTCAAAACGTTATATAGCATTTAGTACAATCTGTCAAATAAGTTTTTCGTTTTTTTGTTGTATTTGTTTAGATCTTTATGTAGGTTGCTTATTTTTTTGTTATCACATGTTTTATAAGGCATCTTTGTTTATAGTAATAGGTATATGAATACATATATTCTTTGGTCTACAAGATTTAAGATGTTATTTCTTTATATACTTTTGTGGTTGTATTTTAGCAAG
>M01075:24:000000000-A3VNT:1:1112:19817:20142 1:N:0:38
AAAGTACACAGTTTGGGCTGCATATTTGATTACCAGATGCAATGGAAGGACCAATACCTGTATCTGCATTAATACATGCTGCAACGTTAGTTGCATGTGGAATAATATTAGGTAGTTTCATATTTTGGTGTTTCGAATTTTGATTTAGCTATTTTTATAGTATAATTTGCTGAACAACCGCAATAATAGTATTAATGAGTCTGTGTGTCTTTTATAATTTCAAAACGTTATATAGCATTTAGTACAATCTGTCAAATAAGTTTTTCGTTTTTTTGTTGTATTTGTTTAGATCTTTATGTAGGTTGCTTATTTTTTTGTTATCACATGTTTTATAAGGCATCTTTGTTTATAGTAATAGGTATATGAATACATATATTCTTTGGTCTACAAGATTTAAGATGTTATTTCTTTATATACTTTTGTGGTTGTATTTTAGCAAG
>M01075:24:000000000-A3VNT:1:1112:24983:21728 1:N:0:38
AGAGTACACAGTTTGGGCTGCATATTTGATTACCAGATGCAATGGAAGGACCAATACCTGTATCTGCATTAATACATGCTGCAACGTTAGTTGTATGTGGAATAATATTAGGTAGTTTCATATTTTGGTGTTTCGAATTTTGATTTAGCTATTTTTATAGTATAATTTGCTGAACAACCGCAATAATAGTATTAATGAGTCTGTGTGTCTTTTATAATTTCAAAACGTTATATAGCATTTAGTACAATCTGTCAAATAAGTTTTTCGTTTTTTTGTTGTATTTGTTTAGATCTTTATGTAGGTTGCTTATTTTTTTGTTATCACATGTTTTATAAGGCATCTTTGTTTATAGTAATAGGTATATGAATACATATATTCTTTGGTCTACAAGATTTAAGATGTTATTTCTTTATATACTTTTGTGGTTGTATTTTAGCAAG
>M01075:24:000000000-A3VNT:1:1112:26192:22884 1:N:0:38
AAAGTACACAGTTTGGGTTACATATTTGATTACCAGATGCAATGGAAGGACCAATACCTGTATCTGCATTAATACATGCTGCAACGTTAGTTGTATGTGGAATAATATTAGGTAGTTTCATATTTTGGTGTTTCGAATTTTGATTTAGCTATTTTTATAGTATAATTTGCTGAACAACCGCAATAATAGTATTAATGAGTCTGTGTGTCTTTTATAATTTCAAAACGTTATATAGCATTTAGTACAATCTGTCAAATAAGTTTTTCGTTTTTTTGTTGTATTTGTTTAGATCTTTATGTAGGTTGCTTATTTTTTTGTTATCACATGTTTTATAAGGCATCTTTGTTTATAGTAATAGGTATATGAATACATATATTCTTTGGTCTACAAGATTTAAGATGTTATTTCTTTATATACTTTTGTGGTTGTATTTTAGCAAG
>M01075:24:000000000-A3VNT:1:1112:26209:22889 1:N:0:38
AAAGTACACAGTTTGGGTTACATATTTGATTACCAGATGCAATGGAAGGACCAATACCTGTATCTGCATTAATACATGCTGCAACGTTAGTTGTATGTGGAATAATATTAGGTAGTTTCATATTTTGGTGTTTCGAATTTTGATTTAGCTATTTTTATAGTATAATTTGCTGAACAACCGCAATAATAGTATTAATGAGTCTGTGTGTCTTTTATAATTTCAAAACGTTATATAGCATTTAGTACAATCTGTCAAATAAGTTTTTCGTTTTTTTGTTGTATTTGTTTAGATCTTTATGTAGGTTGCTTATTTTTTTGTTATCACATGTTTTATAAGGCATCTTTGTTTATAGTAATAGGTATATGAATACATATATTCTTTGGTCTACAAGATTTAAGATGTTATTTCTTTATATACTTTTGTGGTTGTATTTTAGCAAG
>M01075:24:000000000-A3VNT:1:1112:24427:23604 1:N:0:38
AGAGTACACAGTTTGGGCTGCATATTTGATTACCAGATGCAATGGAAGGACCAATACCTGTATCTGCATTAATACATGCTGCAACGTTAGTTGTATGTGGAATAATATTAGGTAGTTTCATATTTTGGTGTTTCGAATTTTGATTTAGCTATTTTTATAGTATAATTTGCTGAACAACCGCAATAATAGTATTAATGAGTCTGTGTGTCTTTTATAATTTCAAAACGTTATATAGCATTTAGTACAATCTGTCAAATAAGTTTTTCGTTTTTTTGTTGTATTTGTTTAGATCTTTATGTAGGTTGCTTATTTTTTTGTTATCACATGTTTTATAAGGCATCTTTGTTTATAGTAATAGGTATATGAATACATATATTCTTTGGTCTACAAGATTTAAGATGTTATTTCTTTATATACTTTTGTGGTTGTATTTTAGCAAG
>M01075:24:000000000-A3VNT:1:1112:11542:25044 1:N:0:38
AGAGTACACAGTTTGGGTTGCATATTTGATTACCAGATGCAATGGAAGGACCAATACCTGTATCTGCATTAATACATGCTGCAACGTTAGTTGTATGTGGAATAATATTAGGTAGTTTCATATTTTGGTGTTTCGAATTTTGATTTAGCTATTTTTATAGTATAATTTGCTGAACAACCGCAATAATAGTATTAATGAGTCTGTGTGTCTTTTATAATTTCAAAACGTTATATAGCATTTAGTACAATCTGTCAAATAAGTTTTTCGTTTTTTTGTTGTATTTGTTTAGATCTTTATGTAGGTTGCTTATTTTTTTGTTATCACATGTTTTATAAGGCATCTTTGTTTATAGTAATAGGTATATGAATACATATATTCTTTGGTCTACAAGATTTAAGATGTTATTTCTTTATATACTTTTGTGGTTGTATTTTGGCAAG
>M01075:24:000000000-A3VNT:1:1112:13972:26328 1:N:0:38
AGAGTACACAGTTTGGGTTGCACATTTGATTGCCAGATGCAATGGAAGGACCAATACCTGTATCTGCATTAATACATGCTGCAACGTTAGTTGTATGTGGAATAATATTAGGTAGTTTTGTATTTTGGTGTTTTGAATTTTGATTTAGCTATTTTTATAGTCTAATTTGTTGGGCAACCGCAACAATAGTTTTAATGAGTCTGTGTGTTTTTTATAATTTCAAAGCGTTATATAGCGTTTAGTACAATATGTCAAATAAGTTTTTCATTTTTTTGTTGTCTTTGTTTAGATCTTTATGTAGGTTGTCTATTTTTTTGTTATCACATGTTTTATAAGGCATCATTGTTTATAGTAATAGGAATATGAATACATATATTTTTTGGTTTACAAGATTTGAGATGTTATTTTTTTATATATTTTTGTGGTTGTATTTTAGCAAG
>M01075:24:000000000-A3VNT:1:1113:15974:1932 1:N:0:38
AGAGTACACAGTTTGGGCTGCATATTTGATTACCAGATGCAATGGAAGGACCAATACCTGTATCTGCATTAATACATGCTGCAACGTTAGTTGTATGTGGAATAATATTAGGTAGTTTCATATTTTGGTGTTTCGAATTTTGATTTAGCTATTTTTATAGTATAATTTGCTGAACAACCGCAATAATAGTATTAATGAGTCTGTGTGTCTTTTATAATTTGCAAAACGTTATATAGCATTTAGTACAATCTGTCAAATAAGTTTTTCGTTTTTTTGTTGTATTTGTTTAGATCTTTATGTAGGTTGCTTATTTTTTTGTTATCACATGTTTTATAAGGCATCTTTGTTTATAGTAATAGGTATATGAATACATATATTCTTTGGTCTACAAGATTTAAGATGTTATTTCTTTATATACTTTTGTGGTTGTATCTTAGCAA
>M01075:24:000000000-A3VNT:1:1113:17121:2885 1:N:0:38
AGAGTACACAGTTTGGGCTACATATTTGATTACCAGATGCAATGGAAGGACCAATACCTGTATCTGCATTAATACATGCTGCAACGTTAGTTGTATGTGGAATAATATTAGGTAGTTTCATATTTTGGTGTTTCGAATTTTGATTTAGCTATTTTTATAGTATAATTTGCTGAACAACCGCAATAATAGTATTAATGAGTCTGTGTGTCTTTTATAATTTCAAAACGTTATATAGCATTTAGTACAATCTGTCAAATAAGTTTTTCGTTTTTTTGTTGTATTTGTTTAGATCTTTATGTAGGTTGCTTATTTTTTTGTTATCACATGTTTTATAAGGCATCTTTGTTTATAGTAATAGGTATATGAATACATATATTCTTTGGTCTACAAGATTTAAGATGTTATTTCTTTATATACTTTTGTGGTTGTATTTTAGCAAG
>M01075:24:000000000-A3VNT:1:1113:17129:2903 1:N:0:38
AGAGTACACAGTTTGGGCTACATATTTGATTACCAGATGCAATGGAAGGACCAATACCTGTATCTGCATTAATACATGCTGCAACGTTAGTTGTATGTGGAATAATATTAGGTAGTTTCATATTTTGGTGTTTCGAATTTTGATTTAGCTATTTTTATAGTATAATTTGCTGAACAACCGCAATAATAGTATTAATGAGTCTGTGTGTCTTTTATAATTTCAAAACGTTATATAGCATTTAGTACAATCTGTCAAATAAGTTTTTCGTTTTTTTGTTGTATTTGTTTAGATCTTTATGTAGGTTGCTTATTTTTTTGTTATCACATGTTTTATAAGGCATCTTTGTTTATAGTAATAGGTATATGAATACATATATTCTTTGGTCTACAAGATTTAAGATGTTATTTCTTTATATACTTTTGTGGTTGTATTTTAGCAAG
>M01075:24:000000000-A3VNT:1:1113:21172:4936 1:N:0:38
AGAGTACACAGTTTGGGCTACATATTTGATTACCAGATGCAATGGAAGGACCAATACCTGTATCTGCATTAATACATGCTGCAACGTTAGTTGTATGTGGAATAATATTAGGTAGTTTCATATTTTGGTGTTTCGAATTTTGATTTAGCTATTTTTATAGTATAATTTGCTGAACAACCGCAATAATAGTATTAATGAGTCTGTGTGTCTTTTATAATTTCAAAACGTTATATAGCATTTAGTACAATCTGTCAAATAAGTTTTTCGTTTTTTTGTTGTATTTGTTTAGATCTTTATGTAGGTTGCTTATTTTTTTGTTATCACATGTTTTATAAGGCATCTTTGTTTATAGTAATAGGTATATGAATACATATATTCTTTGGTCTACAAGATTTAAGATGTTATTTCTTTATATACTTTTGTGGTTGTATTTTAGCAAG
>M01075:24:000000000-A3VNT:1:1113:4934:7605 1:N:0:38
AGAGTACACAGTTTGGGCTACATATTTGATTACCAGATGCAATGGAAGGACCAATACCTGTATCTGCATTAATACATGCTGCAACGTTAGCTGTATGTGGAATAATATTAGGTAGTTTCATATTTTGGTGTTTCGAATTTTGATTTAGCTATTTTTATAGTATAATTTGCTGAACAACCGCAATAATAGTATTAATGAGTCTGTGTGTCTTTTATAATTTCAAAACGTTATATAGCATTTAGTACAATCTGTCAAATAAGTTTTTCGTTTTTTTGTTGTATTTGTTTAGATCTTTATGTAGGTTGCTTATTTTTTTGTTATCACATGTTTTATAAGGCATCTTTGTTTATAGTAATAGGTATATGAATACATATATTCTTTGGTCTACAAGATTTAAGATGTTATTTCTTTATATACTTTTGTGGTTGTATTTTAGCAAG
>M01075:24:000000000-A3VNT:1:1113:18286:14177 1:N:0:38
AGAGTACACAGTTTGGGCTACATATTTGATTACCAGATGCAATGGAAGGACCAATACCTGTATCTGCATTAATACATGCTGCAACGTTAGTTGTATGTGGAATAATATTAGGTAGTTTCATATTTTGGTGTTTCGAATTTTGATTTAGCTATTTTTATAGTATAATTTGCTGAACAACCGCAATAATAGTATTAATGAGTCTGTGTGTCTTTTATAATTTCAAAACGTTATATAGCATTTAGTACAATCTGTCAAATAAGTTTTTCGTTTTTTTGTTGTATTTGTTTAGATCTTTATGTAGGTTGCTTATTTTTTTGTTATCACATGTTTTATAAGGCATCTTTGTTTATAGTAATAGGTATATGAATACATATATTCTTTGGTCTACAAGATTTAAGATGTTATTTCTTTATATACTTTTGTGGTTGTACTTTAGCAAG
>M01075:24:000000000-A3VNT:1:1113:17902:14962 1:N:0:38
AAAGTACACAGTTTGGGCTACATATTTGATTACCAGATGCAATGGAAGGACCAATACCTGTATCTGCATTAATACATGCTGCAACGTTAGTTGTATGTGGAATAATATTAGGTAGTTTCATATTTTGGTGTTTCGAATTTTGATTTAGCTATTTTTATAGTATAATTTGCTGAACAACCGCAATAATAGTATTAATGAGTCTGTGTGTCTTTTATAATTTCAAAACGTTATATAGCATTTAGTACAATCTGTCAAATAAGTTTTTCGTTTTTTTGTTGTATTTGTTTAGATCTTTATGTAGGTTGCTTATTTTTTTGTTATCACATGTTTTATAAGGCATCTTTGTTTATAGTAATAGGTATATGAATACATATATTCTTTGGTCTACAAGATTTAAGATGTTATTTCTTTATATACTTTTGTGGTTGTATTTTAGCAAG
>M01075:24:000000000-A3VNT:1:1113:7180:15434 1:N:0:38
AGAGTACACAGTTTGGGCTACATATTTGATTACCAGATGCAATGGAAGGACCAATACCTGTATCTGCATTAATACATGCTGCAACGTTAGTTGTATGTGGAATAATATTAGGTAGTTTCATATTTTGGTGTTTCGAATTTTGATTTAGCTATTTTTATAGTATAATTTGCTGAACAACCGCAATAATAGTATTAATGAGTCTGTGTGTCTTTTATAATTTCAAAACGTTATATAGCATTTAGTACAATCTGTCAAATAAGTTTTTCGTTTTTTTGTTGTATTTGTTTAGATCTTTATGTAGGTTGCTTATTTTTTTGTTATCACATGTTTTATAAGGCATCTTTGTTTATAGTAATAGGTATATGAATACATATATTCTTTGGTCTACAAGATTTAAGATGTTATTTCTTTATATACTTTTGTGGTTGTATTTTAGCAAG
>M01075:24:000000000-A3VNT:1:1113:28349:16137 1:N:0:38
AAAGTACACAGTTTGGGCTGCATATTTGATTACCAGATGCAATGGAAGGACCAATACCTGTATCTGCATTAATACATGCTGCAACGTTAGTTGTATGTGGAATAATATTAGGTAGTTTCATATTTTGGTGTTTCGAATTTTGATTTAGCTATTTTTATAGTATAATTTGCTGAACAACCGCAATAATAGTATTAATGAGTCTGTGTGTCTTTTATAATTTCAAAACGTTATATAGCATTTAGTACAATCTGTCAAATAAGTTTTTCGTTTTTTTGTTGTATTTGTTTAGATCTTTATGTAGGTTGCTTATTTTTTTGTTATCACATGTTTTATAAGGCATCTTTGTTTATAGTAATAGGTATATGAATACATATATTCTTTGGTCTACAAGATTTAAGATGTTATTTCTTTATATACTTTTGTGGTTGTATTTTGGCAAG
>M01075:24:000000000-A3VNT:1:1113:13130:19835 1:N:0:38
AAAGTACACAGTTTGGGCTACATATTTGATTACCAGATGCAATGGAAGGACCAATACCTGTATCTGCATTAATACATGCTGCAACGTTAGTTGTATGTGGAATAATATTAGGTAGTTTCATATTTTGGTGTTTCGAATTTTGATTTAGCTATTTTTATAGTATAATTTGCTGAACAACCGCAATAATAGTATTAATGAGTCTGTGTGTCTTTTATAATTTCAAAACGTTATATAGCATTTAGTACAATCTGTCAAATAAGTTTTTCGTTTTTTTGTTGTATTTGTTTAGATCTTTATGTAGGTTGCTTATTTTTTTGTTATCACATGTTTTATAAGGCATCTTTGTTTATAGTAATAGGTATATGAATACATATATTCTTTGGTCTACAAGATTTAAGATGTTATTTCTTTATATACTTTTGTGGTTGTATTTTGGCAAG
>M01075:24:000000000-A3VNT:1:1113:13920:20778 1:N:0:38
ACACAGTTTGGGCTGCATATTTGATTACCAGATGCAATGGAAGGACCAATACCTGTATCTGCATTAATACATGCTGCAACGTTAGTTGTATGTGGAATAATATTAGGTAGTTTCATATTTTGGTGTTTCGAATTTTGATTTAGCTATTTTTATAGTATAATTTGCTGAACAACCGCAATAATAGTATTAATGAGTCTGTGTGTCTTTTATAATTTTGACGCAAAACGTTATATAGCATTTAGTACAATCTGTCAAATAAGTTTTTCGTTTTTTTGTTGTATTTGTTTAGATCTTTATGTAGGTTGCTTATTTTTTTGTTATCACATGTTTTATAAGGCATCTTTGTTTATAGTAATAGGTATATGAATACATATATTCTTTGGTCTACAAGATTTAAGATGTTATTTCTTTATATACTTTTGTGGTTGTATCTTGGCAAG
>M01075:24:000000000-A3VNT:1:1113:26817:21240 1:N:0:38
AAAGTACACAGTTTGGGCTACATATTTGATTACCAGATGCAATGGAAGGACCAATACCTGTATCTGCATTAATACATGCTGCAACGTTAGTTGTATGTGGAATAATATTAGGTAGTTTCATATTTTGGTGTTTCGAATTTTGATTTAGCTATTTTTATAGTATAATTTGCTGAACAACCGCAATAATAGTATTAATGAGTCTGTGTGTCTTTTATAATTTCAAAACGTTATATAGCATTTAGTACAATCTGTCAAATAAGTTTTTCGTTTTTTTGTTGTATTTGTTTAGATCTTTATGTAGGTTGCTTATTTTTTTGTTATCACATGTTTTATAAGGCATCTTTGTTTATAGTAATAGGTATATGAATACATATATTCTTTGGTCTACAAGACTTAAGATGTTATTTCTTTATATACTTTTGTGGTTGTATTTTAGCAAG
>M01075:24:000000000-A3VNT:1:1113:24385:22260 1:N:0:38
AAAGTACACAGTTTGGGCTACATATTTGATTACCAGATGCAATGGAAGGACCAATACCTGTATCTGCATTAATACATGCTGCAACGTTAGTTGTATGTGGAATAATATTAGGTAGTTTCATATTTTGGTGTTTCGAATTTTGATTTAGCTATTTTTATAGTATAATTTGCTGAACAACCGCAATAATAGTATTAATGAGTCTGTGTGTCTTTTATAATTTCAAAACGTTATATAGCATTTAGTACAATCTGTCAAATAAGTTTTTCGTTTTTTTGTTGTATTTGTTTAGATCTTTATGTAGGTTGCTTATTTTTTTGTTATCACATGTTTTATAAGGCATCTTTGTTTATAGTAATAGGTATATGAATACATATATTCTTTGGTCTACAAGATTTAAGATGTTATTTCTTTATATACTTTTGTGGTTGTATTTTAGCAAG
>M01075:24:000000000-A3VNT:1:1113:18601:24433 1:N:0:38
AGAGTACACAGTTTGGGCTACATATTTGATTACCAGATGCAATGGAAGGACCAATACCTGTATCTGCATTAATACATGCTGCAACGTTAGTTGTATGTGGAATAATATTAGGTAGTTTCATATTTTGGTGTTTCGAATTTTGATTTAGCTATTTTTATAGTATAATTTGCTGAACAACCGCAATAATAGTATTAATGAGTCTGTGTGTCTTTTATAATTTCAAAACGTTATATAGCATTTAGTACAATCTGTCAAATAAGTTTTTCGTTTTTTTGTTGTATTTGTTTAGATCTTTATGTAGGTTGCTTATTTTTTTGTTATCACATGTTTTATAAGGCATCTTTGTTTATAGTAATAGGTATATGAATACATATATTCTTTGGTCTACAAGATTTAAGATGTTATTTCTTTATATACTTTTGTGGTTGTATCTTGGCAAG
>M01075:24:000000000-A3VNT:1:1114:12794:1962 1:N:0:38
AAAGTACACAGTTTGGGCTGCATATTTGATTACCAGATGCAATGGAAGGACCAATACCTGCATCTGCATTAATACATGCTGCAACGTTAGTTGTATGTGGAATAATATTAGGTAGTTTCATATTTTGGTGTTTCGAATTTTGATTTAGCTATTTTTATAGTATAATTTGCTGAACAACCGCAATAATAGTATTAATGAGTCTGTGTGTCTTTTATAATTTCAAAACGTTATATAGCATTTAGTACAATCTGTCAAATAAGTTTTTCGTTTTTTTGTTGTATTTGTTTAGATCTTTATGTAGGTTGCTTATTTTTTTGTTATCACATGTTTTATAAGGCATCTTTGTTTATAGTAATAGGTATATGAATACATATATTCTTTGGTCTACAGGACTTAAGATGTTATTTCTTTATATACTTTTGTGGTTGTATTTTAGCAAG
>M01075:24:000000000-A3VNT:1:1114:15959:3563 1:N:0:38
AGAGTACACAGTTTGGGCTACATATTTGATTACCAGATGCAATGGAAGGACCAATACCTGTATCTGCATTAATACATGCTGCAACGTTAGTTGTATGTGGAATAATATTAGGTAGTTTCATATTTTGGTGTTTCGAATTTTGATTTAGCTATTTTTATAGTATAATTTGCTGAACAACCGCAATAATAGTATTAATGAGTCTGTGTGTCTTTTATAATTTCAAAACGTTATATAGCATTTAGTACAATCTGTCAAATAAGTTTTTCGTTTTTTTGTTGTATTTGTTTAGATCTTTATGTAGGTTGCTTATTTTTTTGTTATCACATGTTTTATAAGGCATCTTTGTTTATAGTAATAGGTATATGAATACATATATTCTTTGGTCTACAAGATTTAAGATGTTATTTCTTTATATACTTTTGTGGTTGTATTTTAGCAAG
>M01075:24:000000000-A3VNT:1:1114:22875:6956 1:N:0:38
AGAGTACACAGTTTGGGCTACATATTTGATTACCAGATGCAATGGAAGGACCAATACCTGTATCTGCATTAATACATGCTGCAACGTTAGTTGTATGTGGAATAATATTAGGTAGTTTCATATTTTGGTGTTTCGAATTTTGATTTAGCTATTTTTATAGTATAATTTGCTGAACAACCGCAATAATAGTATTAATGAGTCTGTGTGTCTTTTATAATTTCAAAACGTTATATAGCATTTAGTACAATCTGTCAAATAAGTTTTTCGTTTTTTTGTTGTATTTGTTTAGATCTTTATGTAGGTTGCTTATTTTTTTGTTATCACATGTTTTATAAGGCATCTTTGTTTATAGTAATAGGTATATGAATATATATATTCTTTGGTCTACAAGATTTAAGATGTTATTTCTTTATATACTTTTGTGGTTGTATTTTAGCAAG
>M01075:24:000000000-A3VNT:1:1114:7212:7726 1:N:0:38
AAAGTACACAGTTTGGGTTACATATTTGATTACCAGATGCAATGGAAGGACCAATACCTGTATCTGCATTAATACATGCTGCAACGTTAGTTGTATGTGGAATAATATTAGGTAGTTTCATATTTTGGTGTTTCGAATTTTGATTTAGCTATTTTTATAGTATAATTTGCTGAACAACCGCAATAATAGTATTAATGAGTCTGTGTGTCTTTTATAATTTCAAAACGTTATATAGCATTTAGTACAATCTGTCAAATAAGTTTTTCGTTTTTTTGTTGTATTTGTTTAGATCTTTATGTAGGTTGCTTATTTTTTTGTTATCACATGTTTTATAAGGCATCTTTGTTTATAGTAATAGGTATATGAATACATATATTCTTTGGTCTACAAGATTTAAGATGTTATTTCTTTATATACTTTTGTGGTTGTATTTTGGCAAG
>M01075:24:000000000-A3VNT:1:1114:11901:10012 1:N:0:38
AAAGTACACAGTTTGGGCTACACATTTGATTACCAGATGCAATGGAAGGACCAATACCTGTATCTGCATTAATACATGCTGCAACGTTAGTTGTATGTGGAATAATATTAGGTAGTTTCATATTTTGGTGTTTCGAATTTTGATTTAGCTATTTTTATAGTATAATTTGCTGAACAACCGCAATAATAGTATTAATGAGTCTGTGTGTCTTTTATAATTTCAAAACGTTATATAGCATTTAGTACAATCTGTCAAATAAGTTTTTCGTTTTTTTGTTGTATTTGTTTAGATCTTTATGTAGGTTGCTTATTTTTTTGTTATCACATGTTTTATAAGGCATCTTTGTTTATAGTAACAGGTATATGAATACATATATTCTTTGGTCTACAAGATTTAAGATGTTATTTCTTTATATACTTTTGTGGTTGTATTTTGGCAAG
>M01075:24:000000000-A3VNT:1:1114:21847:10356 1:N:0:38
ACACAGTTTGGGCTACATATTTGATTACCAGATGCAATGGAAGGACCAATACCTGTATCTGCATTAATACATGCTGCAACGTTAGTTGTATGTGGAATAATATTAGGTAGTTTCATATTTTGGTGTTTCGAATTTTGATTTAGCTATTTTTATAGTATAATTTGCTGAACAACCGCAATAATAGTATTAATGAGTCTGTGTGTCTTTTATAATTTTGACGCAAAACGTTATATAGCATTTAGTACAATCTGTCAAATAAGTTTTTCGTTTTTTTGTTGTATTTGTTTAGATCTTTATGTAGGTTGCTTATTTTTTTGTTATCACATGTTTTATAAGGCATCTTTGTTTATAGTAATAGGTATATGAATACATATATTCTTTGGTCTACAAGATTTAAGATGTTATTTCTTTATATACTTTTGTGGTTGTATTTTAGCAAG
>M01075:24:000000000-A3VNT:1:1114:7019:11833 1:N:0:38
AGAGTACACAGTTTGGGCTACATATTTGATTACCAGATGCAATGGAAGGACCAATACCTGTATCTGCATTAATACATGCTGCAACGTTAGTTGTATGTGGAATAATATTAGGTAGTTTCATATTTTGGTGTTTCGAATTTTGATTTAGCTATTTTTATAGTATAATTTGCTGAACAACCGCAATAATAGTATTAATGAGTCTGTGTGTCTTTTATAATTTCAAAACGTTATATAGCATTTAGTACAATCTGTCAAATAAGTTTTTCGTTTTTTTGTTGTATTTGTTTAGATCTTTATGTAGGTTGCTTATTTTTTTGTTATCACATGTTTTATAAGGCATCTTTGTTTATAGTAATAGGTATATGAATACATATATTCTTTGGTCTACAAGATTTAAGATGTTATTTCTTTATATACTTTTGTGGTTGTATTTTAGCAAG
>M01075:24:000000000-A3VNT:1:1114:18702:14378 1:N:0:38
AGAGTACACAGTTTGGGCTACATATTTGATTACCAGATGCAATGGAAGGACCAATACCTGTATCTGCATTAATACATGCTGCAACGTTAGTTGTATGTGGAATAATATTAGGTAGTTTCATATTTTGGTGTTTCGAATTTTGATTTAGCTATTTTTATAGTATAATTTGCTGAACAACCGCAATAATAGTATTAATGAGTCTGTGTGTCTTTTATAATTTCAAAACGTTATATAGCATTTAGTACAATCTGTCAAATAAGTTTTTCGTTTTTTTGTTGTATTTGTTTAGATCTTTATGTAGGTTGCTTATTTTTTTGTTATCACATGTTTTATAAGGCATCTTTGTTTATAGTAATAGGTATATGAATACATATATTCTTTGGTCTACAAGATTTAAGATGTTATTTCTTTATATACTTTTGTGGTTGTATTTTAGCAAG
>M01075:24:000000000-A3VNT:1:1114:3313:14949 1:N:0:38
AAAGTACACAGTTTGGGCTGCATATTTGATTACCAGATGCAATGGAAGGACCAATACCTGTATCTGCATTAATACATGCTGCAACGTTAGTTGCATGTGGAATAATATTAGGTAGTTTCATATTTTGGTGTTTCGAATTTTGATTTAGCTATTTTTATAGTATAATTTGCTGAACAACCGCAATAATAGTATTAATGAGTCTGTGTGTCTTTTATAATTTCAAAACGTTATATAGCATTTAGTACAATCTGTCATATAAGTTTTTCGTTTTTTTGTTGTATTTGTTTAGATCTTTATGTAGGTTGCTTATTTTTTTGTTATCACATGTTTTATAAGGCATCTTTGTTTATAGTAATAGGTATATGAATACATATATTCTTTGGTCTACAAGATTTAAGATGTTATTTCTTTATATACTTTTGTGGTTGTATCTTAGCAAG
>M01075:24:000000000-A3VNT:1:1114:21971:15673 1:N:0:38
AAAGTACACAGTTTGGGCTACATATTTGATTACCAGATGCAATGGAAGGACCAATACCTGTATCTGCATTAATACATGCTGCAACGTTAGTTGTATGTGGAATAATATTAGGTAGTTTCATATTTTGGTGTTTCGAATTTTGATTTAGCTATTTTTATAGTATAATTTGCTGAACAACCGCAATAATAGTATTAATGAGTCTGTGTGTCTTTTATAATTTCAAAACGTTATATAGCATTTAGTACAATCTGTCAAATAAGTTTTTCGTTTTTTTGTTGTATTTGTTTAGATCTTTATGTAGGTTGCTTATTTTTTTGTTATCACATGTTTTATAAGGCATCTTTGTTTATAGTAATAGGTATATGAATACATATATTCTTTGGTCTACAAGATTTAAGATGTTATTTCTTTATATACTTTTGTGGTTGTATTTTAGCAAG
>M01075:24:000000000-A3VNT:1:1114:3372:16673 1:N:0:38
AGAGTACACAGTTTGGGCTACATATTTGATTACCAGATGCAATGGAAGGACCAATACCTGTATCTGCATTAATACATGCTGCAACGTTAGTTGTATGTGGAATAATATTAGGTAGCTTCATATTTTGGTGTTTCGAATTTTGATTTAGCTATTTTTATAGTATAATTTGCTGAACAACCGCAATAATAGTATTAATGAGTCTGTGTGTCTTTTATAATTTCAAAACGTTATATAGCATTTAGTACAATCTGTCAAATAAGTTTTTCGTTTTTTTGTTGTATTTGTTTAGATCTTTATGTAGGTTGCTTATTTTTTTGTTATCACATGTTTTATAAGGCATCTTTGTTTATAGTAATAGGTATATGAATACATATATTCTTTGGTCTACAAGATTTAAGATGTTATTTCTTTATATACTTTTGTGGTTGTATTTTAGCAAG
>M01075:24:000000000-A3VNT:1:1114:13178:17017 1:N:0:38
AGAGTACACAGTTTGGGCTACATATTTGATTACCAGATGCAATGGAAGGACCAATACCTGTATCTGCATTAATACATGCTGCAACGTTAGTTGTATGTGGAATAATATTAGGTAGTTTCATATTTTGGTGTTTCGAATTTTGATTTAGCTATTTTTATAGTATAATTTGCTGAACAACCGCAATAATAGTATTAATGAGTCTGTGTGTCTTTTATAATTTCAAAACGTTATATAGCATTTAGTACAATCTGTCAAATAAGTTTTTCGTTTTTTTGTTGTATTTGTTTAGATCTTTATGTAGGTTGCTTATTTTTTTGTTATCACATGTTTTATAAGGCATCTTTGTTTATAGTAATAGGTATATGAATACATATATTCTTTGGTCTACAAGATTTAAGATGTTATTTCTTTATATACTTTTGTGGTTGTATTTTAGCAAG
>M01075:24:000000000-A3VNT:1:1114:28242:18836 1:N:0:38
AAAGTACACAGTTTGGGCTACATATTTGATTACCAGATGCAATGGAAGGACCAATACCTGTATCTGCATTAATACATGCTGCAGCGCTAGTTGTATGTGGAATAATATTAGGTAGTTTCATATTTTGGTGTTTCGAATTTTGATTTAGCTATTTTTATAGTATAATTTGCTGAACAACCGCAATAATAGTATTAATGAGTCTGTGTGTCTTTTATAATTTCAAAACGTTATATAGCATTTAGTACAATCTGTCAAATAAGTTTTTCGTTTTTTTGTTGTATTTGTTTAGATCTTTATGTAGGTTGCTTATTTTTTTGTTATCACATGTTTTATAAGGCATCTTTGTTTATAGTAATAGGTATATGAATACATATATTCTTTGGTCTACAAGATTTAAGATGTTATTTCTTTATATACTTTTGTGGTTGTATTTTAGCAAG
>M01075:24:000000000-A3VNT:1:1114:13074:18868 1:N:0:38
ACACAGTTTGGGCTACATATTTGATTACCAGATGCAATGGAAGGACCAATACCTGTATCTGCATTAATACATGCTGCAACGTTAGTTGTATGTGGAATAATATTAGGTAGTTTCATATTTTGGTGTTTCGAATTTTGATTTAGCTATTTTTATAGTATAATTTGCTGAACAACCGCAATAATAGTATTAATGAGTCTGTGTGTCTTTTATAATTTTGACGCAAAACGTTATATAGCATTTAGTACAATCTGTCAAATAAGTTTTTCGTTTTTTTGTTGTATTTGTTTAGATCTTTATGTAGGTTGCTTATTTTTTTGTTATCACATGTTTTATAAGGCATCTTTGTTTATAGTAATAGGTATATGAATACATATATTCTTTGGTCTACAAGATTTAAGATGTTATTTCTTCATATACTTTTGTGGTTGTATCTTAGCAAG
>M01075:24:000000000-A3VNT:1:1114:26214:21032 1:N:0:38
AGAGTACACAGTTTGGGTTACATATTTGATTACCAGATGCAATGGAAGGACCAATACCTGTATCTGCATTAATACATGCTGCAACGTTAGTTGTATGTGGAATAATATTAGGTAGTTTCATATTTTGGTGTTTCGAATTTTGATTTAGCTATTTTTATAGTATAATTTGCTGAACAACCGCAATAATAGTATTAATGAGTCTGTGTGTCTTTTATAATTTCAAAACGTTATATAGCATTTAGTACAATCTGTCAAATAAGTTTTTCGTTTTTTTGTTGTATTTGTTTAGATCTTTATGTAGGTTGCTTATTTTTTTGTTATCACATGTTTTATAAGGCATCTTTGTTTATAGTAATAGGTATATGAATACATATATTCTTTGGTCTACAAGATTTAAGATGTTATTTCTTTATATACTTTTGTGGTTGTATTTTAGCAAG
>M01075:24:000000000-A3VNT:1:1114:23831:26097 1:N:0:38
AAAGTACACAGTTTGGGCTACATATTTGATTACCAGATGCAATGGAAGGACCAATACCTGTATCTGCATTAATACATGCTGCAACGTTAGTTGTATGTGGAATAATATTAGGTAGTTTCATATTTTGGTGTTTCGAATTTTGATTTAGCTATTTTTATAGTATAATTTGCTGAACAACCGCAATAATAGTATTAATGAGTCTGTGTGTCTTTTATAATTTCAAAACGTTATATAGCATTTAGTACAATCTGTCAAATAAGTTTTTCGTTTTTTTGTTGTATTTGTTTAGATCTTTATGTAGGTTGCTTATTTTTTTGTTATCACATGTTTTATAAGGCATCTTTGTTTATAGTAATAGGTATATGAATACATATATTCTTTGGTCTACAAGATTTAAGATGTTATTTCTTTATATACTTTTGTGGTTGTATCTTGGCAAG
>M01075:24:000000000-A3VNT:1:2101:27169:7661 1:N:0:38
AGAGTACACAGTTTGGGCTACACATTTGATTACCAGATGCAATGGAAGGACCAATACCTGTATCTGCATTAATACATGCTGCAACGTTAGTTGTATGTGGAATAATATTAGGTAGTTTCATATTTTGGTGTTTCGAATTTTGATTTAGCTATTTTTATAGTATAATTTGCTGAACAACCGCAATAATAGTATTAATGAGTCTGTGTGTCTTTTATAATTTCGCAAAACGTTATATAGCATTTAGTACAATCTGTCAAATAAGTTTTTCGTTTTTTTGTTGTATTTGTTTAGATCTTTATGTAGGTTGCTTATTTTTTTGTTATCACATGTTTTATAAGGCACCTTTGTTTATAGTAATAGGTATATGAATACATATATTCTTTGGTCTACAAGATTTAAGATGTTATTTCTTTATATACTTTTGTGGTTGTATTTTAGCA
>M01075:24:000000000-A3VNT:1:2101:20577:7896 1:N:0:38
AGAGTACACAGTTTGGGTTGCACATTTGATTACCAGATGCAATGGAAGGACCAATACCTGTATCTGCATTAATACATGCTGCAACGTTAGTTGTATGTGGAATAATATTAGGTAGTTTCATATTTTGGTGTTTCGAATTTTGATTTAGCTATTTTTATAGTATAATTTGCTGAACAACCGCAATAATAGTATTAATGAGTCTGTGTGTCTTTTATAATTTACGCAAAACGTTATATAGCATTTAGTACAATCTGTCAAATAAGTTTTTCGTTTTTTTGTTGTATTTGTTTAGATCTTTATGTAGGTTGCTTATTTTTTTGTTATCACATGTTTTATAAGGCATCTTTGTTTATAGTAATAGGTATATGAATACATATATTCTTTGGTCTACAAGATTTAAGATGTTATTTCTTTATATACTTTTGTGGTTGTATTTTAGC
>M01075:24:000000000-A3VNT:1:2101:7983:8485 1:N:0:38
AAAGTACACAGTTTGGGCTACATATTTGATTACCAGATGCAATGGAAGGACCAATACCTGTATCTGCATTAATACATGCTGCAACGTTAGTTGTATGTGGAATAATATTAGGTAGTTTCATATTTTGGTGTTTCGAATTTTGATTTAGCTATTTTTATAGTATAATTTGCTGAACAACCGCAATAATAGTATTAATGAGTCTGTGTGTCTTTTATAATTTCGCAAAACGTTATATAGCATTTAGTACAATCTGTCAAATAAGTGTTTCGTTTTTTTGTTGTATTTGTTTAGATCTTTATGTAGGTTGCTTATTTTTTTGTTATCACATGTTTTATAAGGCATCTTTGTTTATAGTAATAGGTATATGAATACATATATTCTTTGGTCTACAAGATTTAAGATGTTATTTCTTTATATACTTTTGTGGTTGTATTTTAGCA
>M01075:24:000000000-A3VNT:1:2101:7965:8487 1:N:0:38
AAAGTACACAGTTTGGGCTACATATTTGATTACCAGATGCAATGGAAGGACCAATACCTGTATCTGCATTAATACATGCTGCAACGTTAGTTGTATGTGGAATAATATTAGGTAGTTTCATATTTTGGTGTTTCGAATTTTGATTTAGCTATTTTTATAGTATAATTTGCTGAACAACCGCAATAATAGTATTAATGAGTCTGTGTGTCTTTTATAATTTCGCAAAACGTTATATAGCATTTAGTACAATCTGTCAAATAAGTTTTTCGTTTTTTTGTTGTATTTGTTTAGATCTTTATGTAGGTTGCTTATTTTTTTGTTATCACATGTTTTATAAGGCATCTTTGTTTATAGTAATAGGTATATGAATACATATATTCTTTGGTCTACAAGATTTAAGATGTTATTTCTTTATATACTTTTGTGGTTGTATTTTAGCA
>M01075:24:000000000-A3VNT:1:2101:18460:9907 1:N:0:38
AGAATACACAGTTTGGGCTACATATTTGATTACCAGATGCAATGGAAGGACCAATACCTGTATCTGCATTAATACATGCTGCAACGTTAGTTGTATGTGGAATAATATTAGGTAGTTTCATATTTTGGTGTTTCGAATTTTGATTTAGCTATTTTTATAGTATAATTTGCTGAACAACCGCAATAATAGTATTAATGAGTCTGTGTGTCTTTTATAATTTACGCAAAACGTTATATAGCATTTAGTACAATCTGTCAAATAAGTGTTTCGTTTTTTTGTTGTATTTGTTTAGATCTTTATGTAGGTTGCTTATTTTTTTGTTATCACATGTTTTATAAGGCATCTTTGTTTATAGTAATAGGTATATGAATACATATATTCTTTGGTCTACAAGATTTAAGATGTTATTTCTTTATATACTTTTGTGGTTGTATTTTAGC
>M01075:24:000000000-A3VNT:1:2101:27239:10712 1:N:0:38
AAAGTACACAGTTTGGGCTCCATATTTGATTACCAGATGCAATGGAAGGACCAATACCTGTATCTGCATTAATACATGCTGCAACGTTAGTTGTATGTGGAATAATATTAGGTAGTTTCATATTTTGGTGTTTCGAATTTTGATTTAGCTATTTTTATAGTATAATTTGCTGAACAACCGCAATAATAGTATTAATGAGTCTGTGTGTCTTTTATAATTTCGCAAAACGTTATATAGCATTTAGTACAATCTGTCAAATAAGTTTTTCGTTTTTTTGTTGTATTTGTTTAGATCTTTATGTAGGTTGCTTATTTTTTTGTTATCACATGTTTTATAAGGCATCTTTGTTTATAGTAATAGGTATATGAATACATATATTCTTTGGTCTACAAGATTTAAGATGTTATTTCTTTATATACTTTTGTGGTTGTATTTTAGCA
>M01075:24:000000000-A3VNT:1:2101:26982:11245 1:N:0:38
AAAGTACACAGTTTGGGCTGCATATTTGATTACCAGATGCAATGGAAGGACCAATACCTGTATCTGCATTAATACATGCTGCAACGTTAGTTGTATGTGGAATAATATTAGGTAGTTTCATATTTTGGTGTTTCGAATTTTGATTTAGCTATTTTTATAGTATAATTTGCTGAACAACCGCAATAATAGTATTAATGAGTCTGTGTGTCTTTTATAATTTACGCAAAACTTTATATAGCATTTAGTACAATCTGTCAAATAAGTTTTTCGTTTTTTTGTTGTATTTGTTTAGATCTTTATGTAGGTTGCTTATTTTTTTGTTATCACATGTTTTATAAGGCATCTTTGTTTATAGTAATAGGTATATGAATACATATATTCTTTGGTCTACAAGATTTAAGATGTTATTTCTTTATATACTTTTGTGGTTGTATTTTAGC
>M01075:24:000000000-A3VNT:1:2101:19724:12397 1:N:0:38
AGAGTACACAGTTTGGGCTACATATTTGATTACCAGATGCAATGGAAGGACCAATACCTGTATCTGCATTAATACATGCTGCAACGTTAGTTGTATGTGGAATAATATTAGGTAGTTTCATATTTTGGTGTTTCGAATTTTGATTTAGCTATTTTTATAGTATAATTTGCTGAACAACCGCAATAATAGTATTAATGAGTCTGTGTGTCTTTTATAATTTACGCAAAACGTTATATAGCATTTAGTACAATCTGTCAAATAAGTTTTTCGTTTTTTTGTTGTATTTGTTTAGATCTTTATGTAGGTTGCTTATTTTTTTGTTATCACATGTTTTATAAGGCATCTTTGTTTATAGTAATAGGTATATGAATACATATATTCTTTGGTCTACAAGATTTAAGATGTTATTTCTTTATATACTTTTGTGGTTGTATTTTAGC
>M01075:24:000000000-A3VNT:1:2101:19708:12409 1:N:0:38
AGAGTACACAGTTTGGGCTACATATTTGATTACCAGATGCAATGGAAGGACCAATACCTGTATCTGCATTAATACATGCTGCAACGTTAGTTGTATGTGGAATAATATTAGGTAGTTTCATATTTTGGTGTTTCGAATTTTGATTTAGCTATTTTTATAGTATAATTTGCTGAACAACCGCAATAATAGTATTAATGAGTCTGTGTGTCTTTTATAATTTACGCAAAACGTTATATAGCATTTAGTACAATCTGTCAAATAAGTTTTTCGTTTTTTTGTTGTATTTGTTTAGATCTTTATGTAGGTTGCTTATTTTTTTGTTATCACATGTTTTATAAGGCATCTTTGTTTATAGTAATAGGTATATGAATACATATATTCTTTGGTCTACAAGATTTAAGATGTTATTTCTTTATATACTTTTGTGGTTGTATTTTAGC
>M01075:24:000000000-A3VNT:1:2101:25164:12895 1:N:0:38
AGAGTACACAGTTTGGGCTGCATATTTGATTACCAGATGCAATGGAAGGACCAATACCTGTATCTGCATTAATACATGCTGCAACGTTAGTTGTATGTGGAATAATATTAGGTAGTTTCATATTTTGGTGTTTCGAATTTTGATTTAGCTATTTTTATAGTATAATTTGCTGAACAACCGCAATAATAGTATTAATGAGTCTGTGTGTCTTTTATAATTTCGCAAAACGTTATATAGCATTTAGTACAATCTGTCAAATAAGTTTTTCGTTTTTTTGTTGTATTTGTTTAGATCTTTATGTAGGTTGCTTATTTTTTTGTTATCACATGTTTTATAAGGCATCTTTGTTTATAGTAATAGGTATATGAATACATATATTCTTTGGTCTACAAGATTTAAGATGTTATTTCTTTATATACTTTTGTGGTTGTATTTTAGCA
>M01075:24:000000000-A3VNT:1:2101:4219:12992 1:N:0:38
AAAGTACACAGTTTGGGCTACATATTTGATTACCAGATGCAATGGAAGGACCAATACCTGTATCTGCATTAATACATGCTGCAACGTTAGTTGTATGTGGAATAATATTAGGTAGTTCCATATTTTGGTGTTTCGAATTTTGATTTAGCTATTTTTATAGTATAATTTGCTGAACAACCGCAATAATAGTATTAATGAGTCTGTGTGTCTTTTATAATTTACGCAAAACGTTATATAGCATTTAGTACAATCTGTCAAATAAGTTTTTCGTTTTTTTGTTGTATTTGTTTAGATCTTTATGTAGGTTGCTTATTTTTTTGTTATCACATGTTTTATAAGGCATCTTTGTTTATAGTAATAGGTATATGAATACATATATTCTTTGGTCTACAAGATTTAAGATGTTATTTCTTTATATACTTTTGTGGTTGTATTTTAGC
>M01075:24:000000000-A3VNT:1:2101:13934:15713 1:N:0:38
AAGTACACAGTTTGGGCTGCATATTTGATTACCAGATGCAATGGAAGGACCAATACCTGTATCTGCATTAATACATGCTGCAACGTTAGTTGTATGTGGAATAATATTAGGTAGTTTCATATTTTGGTGTTTCGAATTTTGATTTAGCTATTTTTATAGTATAATTTGCTGAACAACCGCAATAATAGTATTAATGAGTCTGTGTGTCTTTTATAATTTTCGCAAAACGTTATATAGCATTTAGTACAATCTGTCAAATAAGTTTTTCGTTTTTTTGTTGTATTTGTTTAGATCTTTATGTAGGTTGCTTATTTTTTTGTTATCACATGTTTTATAAGGCATCTTTGTTTATAGTAATAGGTATATGAATACATATATTCTTTGGTCTACAAGATTTAAGATGTTATTTCTTTATATACTTTTGTGGTTGTATTTTAGCA
>M01075:24:000000000-A3VNT:1:2101:23316:19285 1:N:0:38
AAAGTACACAGTTTGGGCTCCATATTTGATTACCAGATGCAATGGAAGGACCAATACCTGTATCTGCATTAATACATGCTGCAACGTTAGTTGTATGTGGAATAATATTAGGTAGTTTCATATTTTGGTGTTTCGAATTTTGATTTAGCTATTTTTATAGTATAATTTGCTGAACAACCGCAATAATAGTATTGATGAGTCTGTGTGTCTTTTATAATTTCGCAAAACGTTATATAGCATTTAGTACAATCTGTCAAATAAGTTTTTCGTTTTTTTGTTGTATTTGTTTAGATCTTTATGTAGGTTGCTTATTTTTTTGTTATCACATGTTTTATAAGGCATCTTTGTTTATAGTAATAGGTATATGAATACATATATTCTTTGGTCTACAAGATTTAAGATGTTATTTCTTTATATACTTTTGTGGTTGTATTTTGGCA
>M01075:24:000000000-A3VNT:1:2101:24719:22309 1:N:0:38
AAAGTACACAGTTTGGGCTACACATTTGATTACCAGATGCAATGGAAGGACCAATACCTGTATCTGCATTAATACATGCTGCAACGTTAGTTGTATGTGGAATAATATTAGGTAGTTTCATATTTTGGTGTTTCGAATTTTGATTTAGCTATTTTTATAGTATAATTTGCTGAACAACCGCAATAATAGTATTAATGAGTCTGTGTGTCTTTTATAATTTCGCAAAACGTTATATAGCATTTAGTACAATCTGTCAAATAAGTTTTTCGTTTTTTTGTTGTATTTGTTTAGATCTTTATGTAGGTTGCTTATTTTTTTGTTATCACATGTTTTATAAGGCATCTTTGTTTATAGTAATAGGTATATGAATACATATATTCTTTGGTCTACAAGATTTAAGATGTTATTTCTTTATATACTTTTGTGGTTGTATTTTAGCA
>M01075:24:000000000-A3VNT:1:2102:20738:5098 1:N:0:38
AGAGTACACAGTTTGGGTTACATATTTGATTACCAGATGCAATGGAAGGACCAATACCTGTATCTGCATTAATACATGCTGCAACGTTAGTTGTATGTGGAATAATATTAGGTAGTTTCATATTTTGGTGTTTCGAATTTTGATTTAGCTATTTTTATAGTATAATTTGCTGAACAACCGCAATAATAGTATTAATGAGTCTGTGTGTCTTTTATAATTTCAAAACGTTATATAGCATTTAGTACAATCTGTCAAATAAGTTTTTCATTTTTTTGTTGTATTTGTTTAGATCTTTATGTAGGTTGCTTATTTTTTTGTTATCACATGTTTTATAAGGCATCTTTGTTTATAGTAATAGGTATATGAATACATATATTCTTTGGTCTACAAGATTTAAGATGTTATTTCTTTATATACTTTTGTGGTTGTATTTTAGCAAG
>M01075:24:000000000-A3VNT:1:2102:20662:5715 1:N:0:38
AAAGTACACAGTTTGGGCTACATATTTGATTACCAGATGCAATGGAAGGACCAATACCTGTATCTGCATTAATACATGCTGCAACGTTAGTTGTATGTGGAATAATATTAGGTAGTTTCATATTTTGGTGTTTCGAATTTTGATTTAGCTATTTTTATAGTATAATTTGCTGAACAACCGCAATAATAGTATTAATGAGTCTGTGTGTCTTTTATAATTTCAAAACGTTATATAGCATTTAGTACAGTCTGTCAAATAAGTTTTTCGTTTTTTTGTTGTATTTGTTTAGATCTTTATGTAGGTTGCTTATTTTTTTGTTATCACATGTTTTATAAGGCATCTTTGTTTATAGTAATAGGTATATGAATACATATATTCTTTGGTCTACAAGATTTAAGATGTTATTTCTTTATATACTTTTGTGGTTGTATTTTGGCAAG
>M01075:24:000000000-A3VNT:1:2102:17314:9447 1:N:0:38
AAAGTACACAGTTTGGGCTGCATATTTGATTACCAGATGCAATGGAAGGACCAATACCTGTATCTGCATTAATACATGCTGCAACGTTAGTTGTATGTGGAATAATATTAGGTAGTTTCATATTTTGGTGTTTCGAATTTTGATTTAGCTATTTTTATAGTATAATTTGCTGAACAACCGCAATAATAGTATTAATGAGTCTGTGTGTCTTTTATAATTTCAAAACGTTATATAGCATTTAGTACAATCTGTCAAATAAGTTTTTCGTTTTTTTGTCGTATTTGTTTAGATCTTTATGTAGGTTGCTTATTTTTTTGTTATCACATGTTTTATAAGGCATCTTTGTTTATAGTAATAGGTATATGAATACATATATTCTTTGGTCTACAAGATTTAAGATGTTATTTCTTTATATACTTTTGTGGTTGTATTTTAGCAAG
>M01075:24:000000000-A3VNT:1:2102:11699:12774 1:N:0:38
AGAGTACACAGTTTGGGCTACATATTTGATTACCAGATGCAATGGAAGGACCAATACCTGTATCTGCATTAATACATGCTGCAACGTTAGTTGTATGTGGAATAATATTAGGTAGTTTCATATTTTGGTGTTTCGAATTTTGATTTAGCTATTTTTATAGTATAATTTGCTGAACAACCGCAATAATAGTATTAATGAGTCTGTGTGTCTTTTATAATTTCAAAACGTTATATAGCATTTAGTACAATCTGTCAAATAAGTTTTTCGTTTTTTTGTTGTATTTGTTTAGATCTTTATGTAGGTTGCTTATTTTTTTGTTATCACATGTTTTATAAGGCATCTTTGTTTATAGTAATAGGTATATGAATACATATATTCTTTGGTCTACAAGATTTAAGATGTTATTTCTTTATATACTTTTGTGGTTGTATTTTAGCAAG
>M01075:24:000000000-A3VNT:1:2102:6848:12778 1:N:0:38
AAAGTACACAGTTTGGGCTACATATTTGATTACCAGATGCAATGGAAGGACCAATACCTGTATCTGCATTAATACATGCTGCAACGTCAGTTGTATGTGGAATAATATTAGGTAGTTTCATATTTTGGTGTTTCGAATTTTGATTTAGCTATTTTTATAGTATAATTTGCTGAACAACCGCAATAATAGTATTAATGAGTCTGTGTGTCTTTTATAATTTCAAAACGTTATATAGCATTTAGTACAATCTGTCAAATAAGTTTTTCGTTTTTTTGTTGTATTTGTTTAGATCTTTATGTAGGTTGCTTATTTTTTTGTTATCACATGTTTTATAAGGCATCTTTGTTTATAGTAATAGGTATATGAATACATATATTCTTTGGTCTACAAGATTTAAGATGTTATTTCTTTATATACTTTTGTGGTTGTATTTTAGCAAG
>M01075:24:000000000-A3VNT:1:2102:22965:13811 1:N:0:38
AAAGTACACAGTTTGGGCTGCATATTTGATTACCAGATGCAATGGAAGGACCAATACCTGTATCTGCATTAATACATGCTGCAACGTTAGTTGTATGTGGAATAATATTAGGTAGTTTCATATTTTGGTGTTTCGAATTTTGATTTAGCTATTTTTATAGTATAATTTGCTGAACAACCGCAATAATAGTATTAATGAGTCTGTGTGTCTTTTATAATTTCAAAACGTTATATAGCATTTAGTACAATCTGTCAAATAAGTTTTTCGTTTTTTTGTTGTATTTGTTTAGATCTTTATGTAGGTTGCTTATTTTTTTGTTATCACATGTTTTATAAGGCATCTTTGTTTATAGTAATAGGTATATGAATACATATATTCTTTGGTCTACAAGATTTAAGATGTTATTTCTTTATATACTTTTGTGGTTGTATTTTAGCAAG
>M01075:24:000000000-A3VNT:1:2102:22451:14139 1:N:0:38
AAAGTACACAGTTTGGGCTGCATATTTGATTACCAGATGCAATGGAAGGACCAATACCTGTATCTGCATTAATACATGCTGCAACGTTAGTTGTATGTGGAATAATATTAGGTAGTTTCATATTTTGGTGTTTCGAATTTTGATTTAGCTATTTTTATAGTATAATTTGCTGAACAACCGCAATAATAGTATTAATGAGTCTGTGTGTCTTTTATAATTTCAAAACGTTATATAGCATTTAGTACAATCTGTCAAATAAGTTTTTCATTTTTTTGTTGTATTTGTTTAGATCTTTATGTAGGTTGCTTATTTTTTTGTTATCACATGTTTTATAAGGCATCTTTGTTTATAGTAATAGGTATATGAATACATATATTCTTTGGTCTACAAGATTTAAGATGTTATTTCTTTATATACTTTTGTGGTTGTATTTTAGCAAG
>M01075:24:000000000-A3VNT:1:2102:3483:15118 1:N:0:38
AGAGTACACAGTTTGGGTTGCATATTTGATTACCAGATGCAATGGAAGGACCAATACCTGTATCTGCATTAATACATGCTGCAACGTTAGTTGTATGTGGAATAATATTAGGTAGTTTCATATTTTGGTGTTTCGAATTTTGATTTAGCTATTTTTATAGTATAATTTGCTGAACAACCGCAATAATAGTATTAATGAGTCTGTGTGTCTTTTATAATTTCAAAACGTTATATAGCATTTAGTACAATCTGTCAAATAAGTTTTTCGTTTTTTTGTTGTATTTGTTTAGATCTTTATGTAGGTTGCTTATTTTTTTGTTATCACATGTTTTATAAGGCATCTTTGTTTATAGTAATAGGTATATGAATACATATATTCTTTGGTCTACAAGATTTAAGATGTTATTTCTTTATATACTTTTGTGGTTGTATCTTAGCAAG
>M01075:24:000000000-A3VNT:1:2102:4931:15204 1:N:0:38
AGAGTACACAGTTTGGGCTACATATTTGATTACCAGATGCAATGGAAGGACCAATACCTGTATCTGCATTAATACATGCTGCAACGTTAGTTGTATGTGGAATAATATTAGGTAGTTTCATATTTTGGTGTTTCGAATTTTGATTTAGCTATTTTTATAGTATAATTTGCTGAACAACCGCAATAATAGTATTAATGAGTCTGTGTGTCTTTTATAATTTCAAAACGTTATATAGCATTTAGTACAATCTGTCAAATAAGTTTTTCGTTTTTTTGTTGTATTTGTTTAGATCTTTATGTAGGTTGCTTATTTTTTTGTTATCACATGTTTTATAAGGCATCTTTGTTTATAGTAATAGGTATATGAATACATATATTCTTTGGTCTACAAGATTTAAGATGTTATTTCTTTATATACTTTTGTGGTTGTATTTTAGCAAG
>M01075:24:000000000-A3VNT:1:2102:15625:19375 1:N:0:38
AAAGTACACAGTTTGGGCTACACATTTGATTACCAGATGCAATGGAAGGACCAATACCTGTATCTGCATTAATACATGCTGCAACGTTAGTTGTATGTGGAATAATATTAGGTAGTTTCATATTTTGGTGTTTCGAATTTTGATTTAGCTATTTTTATAGTATAATTTGCTGAACAACCGCAATAATAGTATTAATGAGTCTGTGTGTCTTTTATAATTTCAAAACGTTATATAGCATTTAGTACAATCTGTCAAATAAGTTTTTCGTTTTTTTGTTGTATTTGTTTAGATCTTTATGTAGGTTGCTTATTTTTTTGTTATCACATGTTTTATAAGGCATCTTTGTTTATAGTAATAGGTATATGAATACATATATTCTTTGGTCTACAAGATTTAAGATGTTATTTCTTTATATACTTTTGCGGTTGTATTTTAGCAAG
>M01075:24:000000000-A3VNT:1:2102:6391:20996 1:N:0:38
AAAGTACACAGTTTGGGCTACACATTTGATTACCAGATGCAATGGAAGGACCAATACCTGTATCTGCATTAATACATGCTGCAACGTTAGTTGTATGTGGAATAATATTAGGTAGTTTCATATTTTGGTGTTTCGAATTTTGATTTAGCTATTTTTATAGTATAATTTGCTGAACAACCGCAATAATAGTATTAATGAGTCTGTGTGTCTTTTATAATTTCAAAACGTTATATAGCATTTAGTACAATCTGTCAAATAAGTTTTTCGTTTTTTTGTTGTATTTGTTTAGATCTTTATGTAGGTTGCTTATTTTTTTGTTATCACATGTTTTATAAGGCATCTTTGTTTATAGTAATAGGTATATGAATACATATATTCTTTGGTCTACAAGATTTAAGATGTTATTTCTTTATATACTTTTGTGGTTGTATTTTAGCAAG
>M01075:24:000000000-A3VNT:1:2102:6368:21002 1:N:0:38
AAAGTACACAGTTTGGGCTACACATTTGATTACCAGATGCAATGGAAGGACCAATACCTGTATCTGCATTAATACATGCTGCAACGTTAGTTGTATGTGGAATAATATTAGGTAGTTTCATATTTTGGTGTTTCGAATTTTGATTTAGCTATTTTTATAGTATAATTTGCTGAACAACCGCAATAATAGTATTAATGAGTCTGTGTGTCTTTTATAATTTCAAAACGTTATATAGCATTTAGTACAATCTGTCAAATAAGTTTTTCGTTTTTTTGTTGTATTTGTTTAGATCTTTATGTAGGTTGCTTATTTTTTTGTTATCACATGTTTTATAAGGCATCTTTGTTTATAGTAATAGGTATATGAATACATATATTCTTTGGTCTACAAGATTTAAGATGTTATTTCTTTATATACTTTTGTGGTTGTATTTTAGCAAG
>M01075:24:000000000-A3VNT:1:2102:13509:21034 1:N:0:38
AGAGTACACAGTTTGGGCTACATATTTGATTACCAGATGCAATGGAAGGACCAATACCTGTATCTGCATTAATACATGCTGCAACGTTAGTTGTATGTGGAATAATATTAGGTAGCTTCATATTTTGGTGTTCCGAATTTTGATTTAGCTATTTTTATAGTATAATTTGCTGAACAACCGCAATAATAGTATTAATGAGTCTGTGTGTCTTTTATAATTTCAAAACGTTATATAGCATTTAGTACAATCTGTCAAATAAGTTTTTCGTTTTTTTGTTGTATTTGTTTAGATCTTTATGTAGGTTGCTTATTTTTTTGTTATCACATGTTTTATAAGGCATCTTTGTTTATAGTAATAGGTATATGAATACATATATTCTTTGGTCTACAAGATTTAAGATGTTATTTCTTTATATACTTTTGTGGTTGTATTTTAGCAAG
>M01075:24:000000000-A3VNT:1:2102:18545:22004 1:N:0:38
AGAGTACACAGTTTGGGCTGCATATTTGATTACCAGATGCAATGGAAGGACCAATACCTGTATCTGCATTAATACATGCTGCAACGTTAGTTGTATGTGGAATAATATTAGGTAGTTTCATATTTTGGTGTTTCGAATTTTGATTTAGCTATTTTTATAGTATAATTTGCTGAACAACCGCAATAATAGTATTAATGAGTCTGTGTGTCTTTTATAATTTCAAAACGTTATATAGCATTTAGTACAATCTGTCAAATAAGTTTTTCGTTTTTTTGTTGTATTTGTTTAGATCTTTATGTAGGTTGCTTATTTTTTTGTTATCACATGTTTTATAAGGCATCTTTGTTTATAGTAATAGGTATATGAATACATATATTCTTTGGTCTACAAGATTTAAGATGTTATTTCTTTATATACTTTTGTGGTTGTATTTTAGCAAG
>M01075:24:000000000-A3VNT:1:2102:16861:22079 1:N:0:38
AAAGTACACAGTTTGGGTTGCATATTTGATTACCAGATGCAATGGAAGGACCAATACCTGTATCTGCATTAATACATGCTGCAACGTTAGTTGTATGTGGAATAATATTAGGTAGTTTCATATTTTGGTGTTTCGAATTTTGATTTAGCTATTTTTATAGTATAATTTGCTGAACAACCGCAATAATAGTATTAATGAGTCTGTGTGTCTTTTATAATTTCAAAACGTTATATAGCATTTAGTACAATCTGTCAAATAAGTTTTTCGTTTTTTTGTTGTATTTGTTTAGATCTTTATGTAGGTTGCTTATTTTTTTGTTATCACATGTTTTATAAGGCATCTTTGTTTATAGTAATAGGTATATGAATACATATATTCTTTGGTCTACAAGATTTAAGATGTTATTTCTTTATATACTTTTGTGGTTGTATTTTAGCAAG
>M01075:24:000000000-A3VNT:1:2102:15778:25123 1:N:0:38
AGAGTACACAGTTTGGGCTGCACATTTGATTACCAGATGCAATGGAAGGACCAATACCTGTATCTGCATTAATACATGCTGCAACGTTAGTTGTATGTGGAATAATATTAGGTAGTTTCATATTTTGGTGTTTCGAATTTTGATTTAGCTATTTTTATAGTATAATTTGCTGAACAACCGCAATAATAGTATTAATGAGACTGTGTGTCTTTTATAATTTCAAAACGTTATATAGCATTTAGTACAATCTGTCAAATAAGTTTTTCGTTTTTTTGTTGTATTTGTTTAGATCTTTATGTAGGTTGCTTATTTTTTTGTTATCACATGTTTTATAAGGCATCTTTGTTTATAGTAATAGGTATATGAATACATATATTCTTTGGTCTACAAGATTTAAGATGTTATTTCTTTATATACTTTTGTGGTTGTATTTTAGCAAG
>M01075:24:000000000-A3VNT:1:2102:15761:25127 1:N:0:38
AGAGTACACAGTTTGGGCTGCACATTTGATTACCAGATGCAATGGAAGGACCAATACCTGTATCTGCATTAATACATGCTGCAACGTTAGTTGTATGTGGAATAATATTAGGTAGTTTCATATTTTGGTGTTTCGAATTTTGATTTAGCTATTTTTATAGTATAATTTGCTGAACAACCGCAATAATAGTATTAATGAGTCTGTGTGTCTTTTATAATTTCAAAACGTTATATAGCATTTAGTACAATCTGTCAAATAAGTTTTTCGTTTTTTTGTTGTATTTGTTTAGATCTTTATGTAGGTTGCTTATTTTTTTGTTATCACATGTTTTATAAGGCATCTTTGTTTATAGTAATAGGTATATGAATACATATATTCTTTGGTCTACAAGATTTAAGATGTTATTTCTTTATATACTTTTGTGGTTGTATTTTAGCAAG
>M01075:24:000000000-A3VNT:1:2103:20793:2811 1:N:0:38
AAAGTACACAGTTTGGGCTGCATATTTGATTACCAGATGCAATGGAAGGACCAATACCTGTATCTGCATTAATACATGCTGCAACGTTAGTTGTATGTGGAATAATATTAGGTAGTTTCATATTTTGGTGTTTCGAATTTTGATTTAGCTATTTTTATAGTATAATTTGCTGAACAACCGCAATAATAGTATTAATGAGTCTGTGTGTCTTTTATAATTTCAAAACGTTATATAGCATTTAGTACAATCTGTCAAATAAGTTTTTCGTTTTTTTGTTGTATTTGTTTAGATCTTTATGTAGGTTGCTTATTTTTTTGTTATCACATGTTTTATAAGGCATCTTTGTTTATAGTAATAGGTATATGAATACATATATTCTTTGGTCTACAAGATTTAAGATGTTATTTCTTTATATACTTTTGTGGTTGTATGTTAGCAAG
>M01075:24:000000000-A3VNT:1:2103:7352:4773 1:N:0:38
AGAGTACACAGTTTGGGCTACATATTTGATTACCAGATGCAATGGAAGGACCAATACCTGTATCTGCATTAATACATGCTGCAACGTTAGTTGTATGTGGAATAATATTAGGTAGTTTCATATTTTGGTGTTTCGAATTTTGATTTAGCTATTTTTATAGTATAATTTGCTGAACAACCGCAATAATAGTATTAATGAGTCTGTGTGTCTTTTATAATTTCAAAACGTTATATAGCATTTAGTACAATCTGTCAAATAAGTTTTTCGTTTTTTTGTTGTATTTGTTTAGATCTTTATGTAGGTTGCTTATTTTTTTGTTATCACATGTTTTATAAGGCATCTTTGTTTATAGTAATAGGTATATGAATACATATATTCTTTGGTCTACAAGATTTAAGATGTTATTTCTTTATATACTTTTGTGGTTGTATTTTAGCAAG
>M01075:24:000000000-A3VNT:1:2103:7368:4783 1:N:0:38
AGAGTACACAGTTTGGGCTACATATTTGATTACCAGATGCAATGGAAGGACCAATACCTGTATCTGCATTAATACATGCTGCAACGTTAGTTGTATGTGGAATAATATTAGGTAGTTTCATATTTTGGTGTTTCGAATTTTGATTTAGCTATTTTTATAGTATAATTTGCTGAACAACCGCAATAATAGTATTAATGAGTCTGTGTGTCTTTTATAATTTCAAAACGTTATATAGCATTTAGTACAATCTGTCAAATAAGTTTTTCGTTTTTTTGTTGTATTTGTTTAGATCTTTATGTAGGTTGCTTATTTTTTTGTTATCACATGTTTTATAAGGCATCTTTGTTTATAGTAATAGGTATATGAATACATATATTCTTTGGTCTACAAGATTTAAGATGTTATTTCTTTATATACTTTTGTGGTTGTATTTTAGCAAG
>M01075:24:000000000-A3VNT:1:2103:24928:5558 1:N:0:38
AAAGTACACAGTTTGGGCTGCATATTTGATTACCAGATGCAATGGAAGGACCAATACCTGTATCTGCATTAATACATGCTGCAACGTTAGTTGTATGTGGAATAATATTAGGTAGTTTCATATTTTGGTGTTTCGAATTTTGATTTAGCTATTTTTATAGTATAATTTGCTGAACAACCGCAATAATAGTATTAATGAGTCTGTGTGTCTTTTATAATTTGCAAAACGTTATATAGCATTTAGTACAATCTGTCAAATAAGTTTTTCGTTTTTTTGTTGTATTTGTTTAGATCTTTATGTAGGTTGCTTATTTTTTTGTTATCACATGTTTTATAAGGCATCTTTGTTTATAGTAATAGGTATATGAATACATATATTCTTTGGTCTACAAGATTTAAGATGTTATTTCTTTATATACTTTTGTGTTGTATTTTAGCAAG
>M01075:24:000000000-A3VNT:1:2103:6730:7027 1:N:0:38
AGAGTACACAGTTTGGGCTACATATTTGATTACCAGATGCAATGGAAGGACCAATACCTGTATCTGCATTAATACATGCTGCAACGTTAGTTGTATGTGGAATAATATTAGGTAGTTTCATATTTTGGTGTTTCGAATTTTGATTTAGCTATTTTTATAGTATAATTTGCTGAACAACCGCAATAATAGTATTAATGAGTCTGTGTGTCTTTTATAATTTCAAAACGTTATATAGCATTTAGTACAATCTGTCAAATAAGTTTTTCGTTTTTTTGTTGTATTTGTTTAGATCTTTATGTAGGTTGCTTATTTTTTTGTTATCACATGTTTTATAAGGCATCTTTGTTTATAGTAATAGGTATATGAATACATATATTCTTTGGTCTACAAGATTTAAGATGTTATTTCTTTATATACTTTTGTGGTTGTATTTTAGCAAG
>M01075:24:000000000-A3VNT:1:2103:14986:7812 1:N:0:38
AGAGTACACAGTTTGGGCTCCATATTTGATTACCAGATGCAATGGAAGGACCAATACCTGTATCTGCATTAATACATGCTGCAACGTTAGTTGTATGTGGAATAATATTAGGTAGTTTCATATTTTGGTGTTTCGAATTTTGATTTAGCTATTTTTATAGTATAATTTGCTGAACAACCGCAATAATAGTATTAATGAGTCTGTGTGTCTTTTATAATTTCAAAACGTTATATAGCATTTAGTACAATCTGTCAAATAAGTTTTTCGTTTTTTTGTTGTATTTGTTTAGATCTTTATGTAGGTTGCTTATTTTTTTGTTATCACATGTTTTATAAGGCATCTTTGTTTATAGTAATAGGTATATGAATACATATATTCTTTGGTCTACAAGATTTAAGATGTTATTTCTTTATATACTTTTGTGGTTGTATTTTAGCAAG
>M01075:24:000000000-A3VNT:1:2103:14968:7815 1:N:0:38
AGAGTACACAGTTTGGGCTCCATATTTGATTACCAGATGCAATGGAAGGACCAATACCTGTATCTGCATTAATACATGCTGCAACGTTAGTTGTATGTGGAATAATATTAGGTAGTTTCATATTTTGGTGTTTCGAATTTTGATTTAGCTATTTTTATAGTATAATTTGCTGAACAACCGCAATAATAGTATTAATGAGTCTGTGTGTCTTTTATAATTTCAAAACGTTATATAGCATTTAGTACAATCTGTCAAATAAGTTTTTCGTTTTTTTGTTGTATTTGTTTAGATCTTTATGTAGGTTGCTTATTTTTTTGTTATCACATGTTTTATAAGGCATCTTTGTTTATAGTAATAGGTATATGAATACATATATTCTTTGGTCTACAAGATTTAAGATGTTATTTCTTTATATACTTTTGTGGTTGTATTTTAGCAAG
>M01075:24:000000000-A3VNT:1:2103:18330:8169 1:N:0:38
AGAGTACACAGTTTGGGCTACATATTTGATTACCAGATGCAATGGAAGGACCAATACCTGTATCTGCATTAATACATGCTGCAACGTTAGTTGTATGTGGAATAATATTAGGTAGTTTCATATTTTGGTGTTTCGAATTTTGATTTAGCTATTTTTATAGTATAATTTGCTGAACAACCGCAATAATAGTATTAATGAGTCTGTGTGTCTTTTATAATTTCAAAACGTTATATAGCATTTAGTACAATCTGTCAAATAAGTTTTTCGTTTTTTTGTTGTATTTGTTTAGATCTTTATGTAGGTTGCTTATTTTTTTGTTATCACATGTTTTATAAGGCATCTTTGTTTATAGTAATAGGTATATGAATACATATATTCTTTGGTCTACAAGATTTAAGATGTTATTTCTTTATATACTTTTGTGGTTGTATTTTAGCAAG
>M01075:24:000000000-A3VNT:1:2103:17959:9664 1:N:0:38
AGAGTACACAGTTTGGGCTACATATTTGATTACCAGATGCAATGGAAGGACCAATACCTGTATCTGCATTAATACATGCTGCAACGTTAGTTGTATGTGGAATAATATTAGGTAGTTTCATATTTTGGTGTTTCGAATTTTGATTTAGCTATTTTTATAGTATAATTTGCTGAACAACCGCAATAATAGTATTAATGAGTCTGTGTGTCTTTTATAATTTCAAAACGTTATATAGCATTTAGTACAATCTGTCAAATAAGTTTTTCGTTTTTTTGTTGTATTTGTTTAGATCTTTATGTAGGTTGCTTATTTTTTTGTTATCACATGTTTTATAAGGCATCTTTGTTTATAGTAATAGGTATATGAATACATATATTCTTTGGTCTACAAGATTTAAGATGTTATTTCTTTATATACTTTTGTGGTTGTATTTTAGCAAG
>M01075:24:000000000-A3VNT:1:2103:19612:10145 1:N:0:38
AAAGTACACAGTTTGGGCTACATATTTGATTACCAGATGCAATGGAAGGACCGATACCTGTATCTGCATTAATACATGCTGCAACGTTAGTTGTATGTGGAATAATATTAGGTAGTTTCATATTTTGGTGTTTCGAATTTTGATTTAGCTATTTTTATAGTATAATTTGCTGAACAACCGCAATAATAGTATTAATGAGTCTGTGTGTCTTTTATAATTTCAAAACGTTATATAGCATTTAGTACAATCTGTCAAATAAGTTTTTCGTTTTTTTGTTGTATTTGTTTAGATCTTTATGTAGGTTGCTTATTTTTTTGTTATCACATGTTTTATAAGGCATCTTTGTTTATAGTAATAGGTATATGAATACATATATTCTTTGGTCTACAAGATTTAAGATGTTATTTCTTTATATACTTTTGTGGTTGTATCTTAGCAAG
>M01075:24:000000000-A3VNT:1:2103:19629:10153 1:N:0:38
AAAGTACACAGTTTGGGCTACATATTTGATTACCAGATGCAATGGAAGGACCGATACCTGTATCTGCATTAATACATGCTGCAACGTTAGTTGTATGTGGAATAATATTAGGTAGTTTCATATTTTGGTGTTTCGAATTTTGATTTAGCTATTTTTATAGTATAATTTGCTGAACAACCGCAATAATAGTATTAATGAGTCTGTGTGTCTTTTATAATTTCAAAACGTTATATAGCATTTAGTACAATCTGTCAAATAAGTTTTTCGTTTTTTTGTTGTATTTGTTTAGATCTTTATGTAGGTTGCTTATTTTTTTGTTATCACATGTTTTATAAGGCATCTTTGTTTATAGTAATAGGTATATGAATACATATATTCTTTGGTCTACAAGATTTAAGATGTTATTTCTTTATATACTTTTGTGGTTGTATCTTAGCAAG
>M01075:24:000000000-A3VNT:1:2103:21934:10207 1:N:0:38
AGAGTACACAGTTTGGGCTACATATTTGATTACCAGATGCAATGGAAGGACCAATACCTGTATCTGCATTAATACATGCTGCAACGTTAGTTGTATGTGGAATAATATTAGGTAGTTTCATATTTTGGTGTTTCGAATTTTGATTTAGCTATTTTTATAGTATAATTTGCTGGACAACCGCAATAATAGTATTAATGAGTCTGTGTGTCTTTTATAATTTCAAAACGTTATATAGCATTTAGTACAATCTGTCAAATAAGTTTTTCGTTTTTTTGTTGTATTTGTTTAGATCTTTATGTAGGTTGCTTATTTTTTTGTTATCACATGTTTTATAAGGCATCTTTGTTTATAGTAATAGGTATATGAATACATATATTCTTTGGTCTACAAGATTTAAGATGTTATTTCTTTATATACTTTTGTGGTTGTATTTTGGCAAG
>M01075:24:000000000-A3VNT:1:2103:27260:12189 1:N:0:38
AAAGTACACAGTTTGGGTTACATATTTGATTACCAGGTGCAATGGAAGGACCAATACCTGTATCTGCATTAATACATGCTGCAACGTTAGTTGTATGTGGAATAATATTAGGTAGTTTCATATTTTGGTGTTTCGAATTTTGATTTAGCTATTTTTATAGTATAATTTGCTGAACAACCGCAATAATAGTATTAATGAGTCTGTGTGTCTTTTATAATTTCAAAACGTTATATAGCATTTAGTACAATCTGTCAAATAAGTTTTTCGTTTTTTTGTTGTATTTGTTTAGATCTTTATGTAGGTTGCTTATTTTTTTGTTATCACATGTTTTATAAGGCATCTTTGTTTATAGTAATAGGTATATGAATACATATATTCTTTGGTCTACAAGATTTAAGATGTTATTTCTTTATATACTTTTGTGGTTGTATTTTAGCAAG
>M01075:24:000000000-A3VNT:1:2103:23291:12695 1:N:0:38
AGAGTACACAGTTTGGGCTGCATATTTGATTACCAGATGCAATGGAAGGACCAATACCTGTATCTGCATTAATACATGCTGCAACGTTAGTTGTATGTGGAATAATATTAGGTAGTTTCATATTTTGGTGTTTCGAATTTTGATTTAGCTATTTTTATAGTATAATTTGCTGAACAACCGCAATAATAGTATTAATGAGTCTGTGTGTCTTTTATAATTTCAAAACGTTATATAGCATTTAGTACAATCTGTCAAATAAGTTTTTCGTTTTTTTGTTGTATTTGTTTAGATCTTTATGTAGGTTGCTTATTTTTTTGTTATCACATGTTTTATAAGGCATCTTTGTTTATAGTAATAGGTATATGAATACATATATTCTTTGGTCTACAAGATTTAAGATGTTATTTCTTTATATACTTTTGTGGTTGTATTTTAGCAAG
>M01075:24:000000000-A3VNT:1:2103:15047:17456 1:N:0:38
AGAGTACACAGTTTGGGCTACATATTTGATTACCAGATGCAATGGAAGGACCAATACCTGTATCTGCATTAATACATGCTGCAACGTTAGTTGTATGTGGAATAATATTAGGTAGTTTCATATTTTGGTGTTTCGAATTTTGATTTAGCTATTTTTATAGTATAATTTGCTGAACAACCGCAATAATAGTATTAATGAGTCTGTGTGTCTTTTATAATTTCAAAACGTTATATAGCATTTAGTACAATCTGTCAAATAAGTTTTTCGTTTTTTTGTTGTATTTGTTTAGATCTTTATGTAGGTTGCTTATTTTTTTGTTATCACATGTTTTATAAGGCATCTTTGTTTATAGTAATAGGTATATGAATACATATATTCTTTGGTCTACAAGATTTAAGATGTTATTTCTTTATATACTTTTGTGGTTGTATTTTAGCAAG
>M01075:24:000000000-A3VNT:1:2103:23739:19612 1:N:0:38
AGAGTACACAGTTTGGGCTACATATTTGATTACCAGATGCAATGGAAGGACCAATACCTGTATCTGCATTAATACATGCTGCAACGTTAGTTGTATGTGGAATAATATTAGGTAGTTTCATATTTTGGTGTTTCGAATTTTGATTTAGCTATTTTTATAGTATAATTTGCTGAACAACCGCAATAATAGTATTAATGAGTCTGTGTGTCTTTTATAATTTCAAAACGTTATATAGCATTTAGTACAATCTGTCAAATAAGTTTTTCGTTTTTTTGTTGTATTTGTTTAGATCTTTATGTAGGTTGCTTATTTTTTTGTTATCACATGTTTTATAAGGCATCTTTGTTTATAGTAATAGGTATATGAATACATATATTCTTTGGTCTACAAGATTTAAGATGTTATTTCTTTATATACTTTTGTGGTTGTATTTTAGCAAG
>M01075:24:000000000-A3VNT:1:2103:23725:19626 1:N:0:38
AGAGTACACAGTTTGGGCTACATATTTGATTACCAGATGCAATGGAAGGACCAATACCTGTATCTGCATTAATACATGCTGCAACGTTAGTTGTATGTGGAATAATATTAGGTAGTTTCATATTTTGGTGTTTCGAATTTTGATTTAGCTATTTTTATAGTATAATTTGCTGAACAACCGCAATAATAGTATTAATGAGTCTGTGTGTCTTTTATAATTTCAAAACGTTATATAGCATTTAGTACAATCTGTCAAATAAGTTTTTCGTTTTTTTGTTGTATTTGTTTAGATCTTTATGTAGGTTGCTTATTTTTTTGTTATCACATGTTTTATAAGGCATCTTTGTTTATAGTAATAGGTATATGTATACATATATTCTTTGGTCTACAAGATTTAAGATGTTATTTCTTTATATACTTTTGTGGTTGTATTTTAGCAAG
>M01075:24:000000000-A3VNT:1:2103:18979:20277 1:N:0:38
AGAGTACACAGTTTGGGCTACATATTTGATTACCAGATGCAATGGAAGGACCAATACCTGTATCTGCATTAATACATGCTGCAACGTTAGTTGTATGTGGAATAATATTAGGTAGTTTCATATTTTGGTGTTTCGAATTTTGATTTAGCTATTTTTATAGTATAATTTGCTGAACAACCGCAATAATAGTATTAATGAGTCTGTGTGTCTTTTATAATTTCAAAACGTTATATAGCATTTAGTACAATCTGTCAAATAAGTTTTTCGTTTTTTTGTTGTATTTGTTTAGATCTTTATGTAGGTTGCTTATTTTTTTGTTATCACATGTTTTATAAGGCATCTTTGTTTATAGTAATAGGTATATGAATACATATATTCTTTGGTCTACAAGATTTAAGATGTTATTTCTTTATATACTTTTGTGGTTGTATTTTAGCAAG
>M01075:24:000000000-A3VNT:1:2103:24110:23746 1:N:0:38
AGAGTACACAGTTTGGGTTGCATATTTGATTACCAGATGCAATCGAAGGACCAATACCTGTATCTGCATTAATACATGCTGCAACGTTAGTTGTATGTGGAATAATATTAGGTAGTTTCATATTTTGGTGTTTCGAATTTTGATTTAGCTATTTTTATAGTATAATTTGCTGAACAACCGCAATAATAGTATTAATGAGTCTGTGTGTCTTTTATAATTTCAAAACGTTATATAGCATTTAGTACAATCTGTCAAATAAGTTTTTCGTTTTTTTGTTGTATTTGTTTAGATCTTTATGTAGGTTGCTTATTTTTTTGTTATCACATGTTTTATAAGGCATCTTTGTTTATAGTAATAGGTATATGAATACATATATTCTTTGGTCTACAAGATTTAAGATGTTATTTCTTTATATACTTTTGTGGTTGTATTCTAGCAAG
>M01075:24:000000000-A3VNT:1:2103:9450:24168 1:N:0:38
AAAGTACACAGTTTGGGCTGCACATTTGATTACCAGATGCAATGGAAGGACCAATACCTGTATCTGCATTAATACATGCTGCAACGTTAGTTGTATGTGGAATAATATTAGGTAGTTTCATATTTTGGTGTTTCGAATTTTGATTTAGCTATTTTTATAGTATAATTTGCTGAGCAACCGCAATAATAGTATTAATGAGTCTGTGTGTCTTTTATAATTTCAAAACGTTATATAGCATTTAGTACAATCTGTCAAATAAGTTTTTCGTTTTTTTGTTGTATTTGTTTAGATCTTTATGTAGGTTGCTTATTTTTTTGTTATCACATGTTTTATAAGGCATCTTTGTTTATAGTAATAGGTATATGAATACATATATTCTTTGGTCTACAAGATTTAAGATGTTATTTCTTTATATACTTTTGTGGTTGTATTTTAGCAAG
>M01075:24:000000000-A3VNT:1:2103:9435:24177 1:N:0:38
AAAGTACACAGTTTGGGCTGCACATTTGATTACCAGATGCAATGGAAGGACCAATACCTGTATCTGCATTAATACATGCTGCAACGTTAGTTGTATGTGGAATAATATTAGGTAGTTTCATATTTTGGTGTTTCGAATTTTGATTTAGCTATTTTTATAGTATAATTTGCTGAGCAACCGCAATAATAGTATTAATGAGTCTGTGTGTCTTTTATAATTTCAAAACGTTATATAGCATTTAGTACAATCTGTCAAATAAGTTTTTCGTTTTTTTGTTGTATTTGTTTAGATCTTTATGTAGGTTGCTTATTTTTTTGTTATCACATGTTTTATAAGGCATCTTTGTTTATAGTAATAGGTATATGAATACATATATTCTTTGGTCTACAAGATTTAAGATGTTATTTCTTTATATACTTTTGTGGTTGTATTTTAGCAAG
>M01075:24:000000000-A3VNT:1:2103:24583:24920 1:N:0:38
AGAGTACACAGTTTGGGCTACATATTTGATTACCAGATGCAATGGAAGGACCAATACCTGTATCTGCATTAATACATGCTGCAACGTTAGTTGTATGTGGAATAATATTAGGTAGTTTCATATTTTGGTGTTTCGAATTTTGATTTAGCTATTTTTATAGTATAATTTGCTGAACTACCGCAATAATAGTATTAATGAGTCTGTGTGTCTTTTATAATTTCAAAACGTTATATAGCATTTAGTACAATCTGTCAAATAAGTTTTTCGTTTTTTTGTTGTATTTGTTTAGATCTTTATGTAGGTTGCTTATTTTTTTGTTATCACATGTTTTATAAGGCATCTTTGTTTATAGCAATAGGTATATGAATACATATATTCTTTGGTCTACAAGATTTAAGATGTTATTTCTTTATATACTTTTGTGGTTGTATTTTAGCAAG
>M01075:24:000000000-A3VNT:1:2104:23915:4855 1:N:0:38
AAAGTACACAGTTTGGACTGCATATTTGATTACCAGATGCAATGGAAGGACCAATGCCTGTATCTGCATTAATACATGCTGCAACGTTAGTTGGATGTGGAATAATATTAGGTAGTTTCATATTTTGGTGTTTCGAATTTTGATTTAGCTATTTTTATAGTATAATTTGCTGAACAACCGCAATAATAGTATTAATGAGTCTGTGTGTCTTTTATAATTTCAAAACGTTATATAGCATTTAGTACAATCTGTCAAATAAGTTTTTCGTTTTTTTGTTGTATTTGTTTAGATCTTTATGTAGGTTGCTTATTTTTTTGTTATCACATGTTTTATAAGGCATCTTTGTTTATAGTAATAGGTATATGAATACATATATTCTTTGGTCTACAAGATTTAAGATGTTATTTCTTTATATACTTTTGTGGTTGTATTTTAGCAAG
>M01075:24:000000000-A3VNT:1:2104:16747:8221 1:N:0:38
AAAGTACACAGTTTGGGCTACATATTTGATTACCAGATGCAATGGAAGGACCAATACCTGTATCTGCATTAATACATGCTGCAACGTTAGTTGTATGTGGAATAATATTAGGTAGTTTCATATTTTGGTGTTTCGAATTTTGATTTAGCTATTTTTATAGTATAATTTGCTGAACAACCGCAATAATAGTATTAATGAGTCTGTGTGTCTTTTATAATTTCAAAACGTTATATAGCATTTAGTACAATCTGTCAAATAAGTTTTTCGTTTTTTTGTTGTATTTGTTTAGATCTTTATGTAGGTTGCTTATTTTTTTGTTATCACATGTTTTATAAGGCATCTTTGTTTATAGTAATAGGTATATGAATACATATATTCTTTGGTCTACAAGATTTAAGATGTTATTTCTTTATATACTTTTGTGGTTGTATTTTAGCAAG
>M01075:24:000000000-A3VNT:1:2104:10835:9620 1:N:0:38
AAAGTACACAGTTTGGGCTACATATTTGATTACCAGATGCAATGGAAGGACCAATACCTGTATCTGCATTAATACATGCTGCAACGTTAGTTGTATGTGGAATAATATTAGGTAGTTTCATATTTTGGTGTTTCGAATTTTGATTTAGCTATTTTTATAGTATAATTTGCTGAACAACCGCAATAATAGTATTAATGAGTCTGTGTGTCTTTTATAATTTCAAAACGTTATATAGCATTTAGTACAATCTGTCAAATAAGTTTTTCGTTTTTTTGTTGTATTTGTTTAGATCTTTATGTAGGTTGCTTATTTTTTTGTTATCACATGTTTTATAAGGCATCTTTGTTTATAGTAATAGGTATATGAATACATATATTCTTTGGTCTACAAGATTTAAGATGTTATTTCTTTATATACTTTTGTGGTTGTATTTTAGCAAG
>M01075:24:000000000-A3VNT:1:2104:10840:9637 1:N:0:38
AAAGTACACAGTTTGGGCTACATATTTGATTACCAGATGCAATGGAAGGACCAATACCTGTATCTGCATTAATACATGCTGCAACGTTAGTTGTATGTGGAATAATATTAGGTAGTTTCATATTTTGGTGTTTCGAATTTTGATTTAGCTATTTTTATAGTATAATTTGCTGAACAACCGCAATAATAGTATTAATGAGTCTGTGTGTCTTTTATAATTTCAAAACGTTATATAGCATTTAGTACAATCTGTCAAATAAGTTTTTCGTTTTTTTGTTGTATTTGTTTAGATCTTTATGTAGGTTGCTTATTTTTTTGTTATCACATGTTTTATAAGGCATCTTTGTTTATAGTAATAGGTATATGAATACATATATTCTTTGGTCTACAAGATTTAAGATGTTATTTCTTTATATACTTTTGTGGTTGTATTTTAGCAAG
>M01075:24:000000000-A3VNT:1:2104:18636:12884 1:N:0:38
AAAGTACACAGTTTGGGCTGCATATTTGATTACCAGATGCAATGGAAGGACCAATACCTGTATCTGCATTAATACATGCTGCAACGTTAGTTGTATGTGGAATAATATTAGGTAGTTTCATATTTTGGTGTTTCGAATTTTGATTTAGCTATTTTTATAGTATAATTTGCTGAACAACCGCAATAATAGTATTAATGAGTCTGTGTGTCTTTTATAATTTCAAAACGTTATATAGCATTTAGTACAATCTGTCAAATAAGTTTTTCGTTTTTTTGTTGTATTTGTTTAGATCTTTATGTAGGTTGCTTATTTTTTTGTTATCACATGTTTTATAAGGCATCTTTGTTTATAGTAATAGGTATATGAATACATATATTCTTTGGTCTACAAGATTTAAGATGTTATTTCTTTATATACTTTTGTGGTTGTATTTTGGCAAG
>M01075:24:000000000-A3VNT:1:2104:8463:14971 1:N:0:38
AAAGTACACAGTTTGGGCTACATATTTGATTACCAGATACAATGGAAGGACCAATACCTGTATCTGCATTAATACATGCTGCAACGTTAGTTGTATGTGGAATAATATTAGGTAGTTTCATATTTTGGTGTTTCGAATTTTGATTTAGCTATTTTTATAGTATAATTTGCTGAACAACCGCAATAATAGTATTAATGAGTCTGTGTGTCTTTTATAATTTCAAAACGTTATATAGCATTTAGTACAATCTGTCAAATAAGTTTTTCGTTTTTTTGTTGTATTTGTTTAGATCTTTATGTAGGTTGCTTATTTTTTTGTTATCACATGTTTTATAAGGCATCTTTGTTTATAGTAATAGGTATATGAATACATATATTCTTTGGTCTACAAGATTTAAGATGTTATTTCTTTATATACTTTTGTGGTTGTATTTTAGCAAG
>M01075:24:000000000-A3VNT:1:2104:21911:15156 1:N:0:38
AGAGTACACAGTTTGGGCTACATATTTGATTACCAGATGCAATGGAAGGACCAATACCTGTATCTGCATTAATACATGCTGCAACGTTAGTTGTATGTGGAATAATATTAGGTAGTTTCATATTTTGGTGTTTCGAATTTTGATTTAGCTATTTTTATAGTATAATTTGCTGAACAACCGCAATAATAGTATTAATGAGTCTGTGTGTCTTTTATAATTTAAAACGTTATATAGCATTTAGTACAATCTGTCAAATAAGTTTTTCGTTTTTTTTGTTGTATTTGTTTAGATCTTTATGTAGGTTGCTTATTTTTTTGTTATCACATGTTTTATAAGGCATCTTTGTTTATAGTAATAGGTATATGAATACATATATTCTTTGGTCTACAAGATTTAAGATGTTATTTCTTTATATACTTTTGTGGTTGTATTTTAGCAAG
>M01075:24:000000000-A3VNT:1:2104:17330:15185 1:N:0:38
AAAGTACACAGTTTGGGCTGCATATTTGATTACAGATGCAATGGAAGGACCAATACCTGTATCTGCATTAATACATGCTGCAACGTTAGTTGTATGTGGAATAATATTAGGTAGTTTCATATTTTGGTGTTTCGAATTTTGATTTAGCTATTTTTATAGTATAATTTGCTGAGCAACCGCAATAATAGTATTAATGAGTCTGTGTGTCTTTTATAATTTTCAAAACGTTATATAGCATTTAGTACAATCTGTCAAATAAGTTTTTCGTTTTTTTGTTGTATTTGTTTAGATCTTTATGTAGGTTGTTTATTTTTTTGTTATCACATGTTTTATAAGGCATCTTTGTTTATAGTAATAGGCGTATGAATACATATATTCTTTGGTCTACAAGATTTAAGATGTTATTTTTTTATATACTTTTGTGGTTGTATTTTAGCAAG
>M01075:24:000000000-A3VNT:1:2104:16169:16768 1:N:0:38
AAAGTACACAGTTTGGGCTACACATTTGATTACCAGATGCAATGGAAGGACCAATACCTGTATCTGCATTAATACATGCTGCAACGTTAGTTGTATGTGGAATAATATTAGGTAGTTTCATATTTTGGTGTTTCGAATTTTGATTTAGCTATTTTTATAGTATAATTTGCTGAACAACCGCAATAATAGTATTAATGAGTCTGTGTGTCTTTTATAATTTCAAAACGTTATATAGCATTTAGTACAATCTGTCAAATAAGTTTTTCGTTTTTTTGTTGTATTTGTTTAGATCTTTATGTAGGTTGCTTATTTTTTTGTTATCACATGTTTTATAAGGCATCTTTGTTTATAGTAATAGGTATATGAATACATATATTCTTTGGTCTACAAGATTTAAGATGTTATTTCTTTATATACTTTTGTGGTTGTATTTTAGCAAG
>M01075:24:000000000-A3VNT:1:2104:15290:17043 1:N:0:38
AGAGTACACAGTTTGGGCTGCATATTTGATTACCAGATGCAATGGAAGGACCAATACCTGTATCTGCATTAATACATGCTGCAACGTTAGTTGTATGTGGAATAATATTAGGTAGTTTCATATTTTGGTGTTTCGAATTTTGATTTAGCTATTTTTATAGTATAATTTGCTGAACAACCGCAATAATAGTATTAATGAGTCTGTGTGTCTTTTATAATTTCAAAACGTTATATAGCATTTAGTACAATCTGTCAAATAAGTTTTTCGTTTTTTTGTTGTATTTGTTTAGATCTTTATGTAGGTTGCTTATTTTTTTGTTATCACATGTTTTATAAGGCATCTTTGTTTATAGTAATAGGTATATGAATACATATATTCTTTGGTCTACAAGATTTAAGATGTTATTTCTTTATATACTTTTGTGGTTGTATTTTAGCAAG
>M01075:24:000000000-A3VNT:1:2104:23478:17997 1:N:0:38
AAAGTACACAGTTTGGGCTACATATTTGATTACCAGATGCAATGGAAGGACCAATACCTGTATCTGCATTAATACATGCTGCAACGTTAGTTGTATGTGGAATAATATTAGGTAGTTTCATATTTTGGTGTTTCGAATTTTGATTTAGCTATTTTTATAGTATAATTTGCTGAACAACCGCAATAATAGTATTAATGAGTCTGTGTGTCTTTTATAATTTCAAAACGTTATATAGCATTTAGTACAATCTGTCAAATAAGTTTTTCGTTTTTTTGTTGTATTTGTTTAGATCTTTATGTAGGTTGCTTATTTTTTTGTTATCACATGTTTTATAAGGCATCTTTGTTTATAGTAATAGGTATATGAATACATATATTCTTTGGTCTACAAGATTTAAGATGTTATTTCTTTATATACTTTTGTGGTTGTATTTTAGCAAG
>M01075:24:000000000-A3VNT:1:2104:9618:18255 1:N:0:38
AGAGTACACAGTTTGGGCTGCATATTTGATTACCAGATGCAATGGAAGGACCAATACCTGTATCTGCATTAATACATGCTGCAACGTTAGTTGTATGTGGAATAATATTAGGTAGTTTCATATTTTGGTGTTTCGAATTTTGATTTAGCTATTTTTATAGTATAATTTGCTGAACAACCGCAATAATAGTATTAATGAGTCTGTGTGTCTTTTATAATTTCAAAACGTTATATAGCATTTAGTACAATCTGTCAAATAAGTTTTTCGTTTTTTTGTTGTATTTGTTTAGATCTTTATGTAGGTTGCTTATTTTTTTGTTATCACATGTTTTATAAGGCATCTTTGTTTATAGTAATAGGTATATGAATACATATATTCTTTGGTCTACAAGATTTAAGATGTTATTTCTTTATATACTTTTGTGGTTGTATTTTAGCAAG
>M01075:24:000000000-A3VNT:1:2104:22557:18479 1:N:0:38
AGAGTACACAGTTTGGGCTACATATTTGATTACCAGATGCAACGGAAGGACCAATACCTGTATCTGCATTAATACATGCTGCAACGTTAGTTGTATGTGGAATAATATTAGGTAGTTTCATATTTTGGTGTTTCGAATTTTGATTTAGCTATTTTTATAGTATAATTTGCTGAACAACCGCAATAATAGTATTAATGAGTCTGTGTGTCTTTTATAATTTCAAAACGTTATATAGCATTTAGTACAATCTGTCAAATAAGTTTTTCGTTTTTTTGTTGTATTTGTTTAGATCTTTATGTAGGTTGCTTATTTTTTTGTTATCACATGTTTTATAAGGCATCTTTGTTTATAGTAATAGGTATATGAATACATATATTCTTTGGTCTACAAGATTTAAGATGTTATTTCTTTATATACTTTTGTGGTTGTATTTTAGCAAG
>M01075:24:000000000-A3VNT:1:2104:22538:18484 1:N:0:38
AGAGTACACAGTTTGGGCTACATATTTGATTACCAGATGCAACGGAAGGACCAATACCTGTATCTGCATTAATACATGCTGCAACGTTAGTTGTATGTGGAATAATATTAGGTAGTTTCATATTTTGGTGTTTCGAATTTTGATTTAGCTATTTTTATAGTATAATTTGCTGAACAACCGCAATAATAGTATTAATGAGTCTGTGTGTCTTTTATAATTTCAAAACGTTATATAGCATTTAGTACAATCTGTCAAATAAGTTTTTCGTTTTTTTGTTGTATTTGTTTAGATCTTTATGTAGGTTGCTTATTTTTTTGTTATCACATGTTTTATAAGGCATCTTTGTTTATAGTAATAGGTATATGAATACATATATTCTTTGGTCTACAAGATTTAAGATGTTATTTCTTTATATACTTTTGTGGTTGTATTTTAGCAAG
>M01075:24:000000000-A3VNT:1:2104:19474:22567 1:N:0:38
GAGTACACAGTTTGGGCTACATATTTGATTACCAGATGCAATGGAAGGACCAATACCTGTATCTGCATTAATACATGCTGCAACGTTAGTTGTATGTGGAATAATATTAGGTAGTTTCATATTTTGGTGTTTCGAATTTTGATTTAGCTATTTTTATAGTATAATTTGCTGAACAACCGCAATAATAGTATTAATGAGTCTGTGTGTCTTTTATAATTTTGCAAAACGTTATATAGCATTTAGTACAATCTGTCAAATAAGTTTTTCGTTTTTTTGTTGTATTTGTTTAGATCTTTATGTAGGTTGCTTATTTTTTGTTATCACATGTTTTATAAGGCATCTTTGTTTATAGTAATAGGTATATGAATACATATATTCTTTGGTCTACAAGATTTAAGATGTTATTTCTTTATATACTTTTGTGGTTGTATTTTAGCAAG
>M01075:24:000000000-A3VNT:1:2104:19454:22578 1:N:0:38
GAGTACACAGTTTGGGCTACATATTTGATTACCAGATGCAATGGAAGGACCAATACCTGTATCTGCATTAATACATGCTGCAACGTTAGTTGTATGTGGAATAATATTAGGTAGTTTCATATTTTGGTGTTTCGAATTTTGATTTAGCTATTTTTATAGTATAATTTGCTGAACAACCGCAATAATAGTATTAATGAGTCTGTGTGTCTTTTATAATTTTGCAAAACGTTATATAGCATTTAGTACAATCTGTCAAATAAGTTTTTCGTTTTTTTGTTGTATTTGTTTAGATCTTTATGTAGGTTGCTTATTTTTTGTTATCACATGTTTTATAAGGCATCTTTGTTTATAGTAATAGGTATATGAATACATATATTCTTTGGTCTACAAGATTTAAGATGTTATTTCTTTATATACTTTTGTGGTTGTATTTTAGCAAG
>M01075:24:000000000-A3VNT:1:2104:20438:27614 1:N:0:38
AAAGTACACAGTTTGGGCTGCATATTTGATTACCAGATGCAATGGAAGGACCAATACCTGTATCTGCATTAATACATGCTGCAACGTTAGTTGTATGTGGAATAATATTAGGTAGTTTCATATTTTGGTGTTTCGAATTTTGATTTAGCTATTTTTATAGTATAATTTGCTGAACAACCGCAATAATAGTATTAATGAGTCTGTGTGTCTTTTATAATTTCAAAACGTTATATAGCATTTAGTACAATCTGTCAAATAAGTTTTTCGTTTTTTTGTTGTATTTGTTTAGATCTTTATGTAGGTTGCTTATTTTTTTGTTATCACATGTTTTATAAGGCATCTTTGTTTATAGTAATAGGTATATGAATACATATATTCTTTGGTCTACAAGATTTAAGATGTTATTTCTTTATACACTTTTGTGGTTGTATTTTAGCAAG
>M01075:24:000000000-A3VNT:1:2105:14645:6343 1:N:0:38
AAAGTACACAGTTTGGGTTACATATTTGATTACCAGATGCAATGGAAGGACCAATACCTGTATCTGCATTAATACATGCTGCAACGTTAGTTGTATGTGGAATAATATTAGGTAGTTTCATATTTTGGTGTTTCGAATTTTGATTTAGCTATTTTTATAGTATAATTTGCTGAACAACCGCAATAATAGTATTAATGAGTCTGTGTGTCTTTTATAATTTCAAAACGTTATATAGCATTTAGTACAATCTGTCAAATAAGTTTTTCGTTTTTTTGTTGTATTTGTTTAGATCTTTATGTAGGTTGCTTATTTTTTTGTTATCACATGTTTTATAAGGCATCTTTGCTTATAGTAATAGGTATATGAATACATATATTCTTTGGTCTACAAGATTTAAGATGTTATTTCTTTATATACTTTTGTGGTTGTATTTTAGCAAG
>M01075:24:000000000-A3VNT:1:2105:15396:6875 1:N:0:38
AAAGTACACAGTTTGGGTTGCATATTTGATTACCAGATGCAATGGAAGGACCAATACCTGTATCTGCATTAATACATGCTGCAACGTTAGTTGTATGTGGAATAATATTAGGTAGCTTCATATTTTGGTGTTTCGAATTTTGATTTAGCTATTTTTATAGTATAATTTGCTGAACAACCGCAATAATAGTATTAATGAGTCTGTGTGTCTTTTATAATTTCAAAACGTTATATAGCATTTAGTACAATCTGTCAAATAAGTTTTTCGTTTTTTTGTTGTATTTGTTTAGATCTTTATGTAGGTTGCTTATTTTTTTGTTATCACATGTTTTATAAGGCATCTTTGTTTATAGTAATAGGTATATGAATACATATATTCTTTGGTCTACAAGATTTAAGATGTTATTTCTTTATATACTTTTGTGGTTGTATTTTAGCAAG
>M01075:24:000000000-A3VNT:1:2105:19783:6955 1:N:0:38
AAAGTACACAGTTTGGGCTACATATTTGATTACCAGATGCAATGGAAGGACCAATACCTGTATCTGCATTAATACATGCTGCAACGTTAGTTGTATGTGGAATAATATTAGGTAGTTTCATATTTTGGTGTTTCGAATTTTGATTTAGCTATTTTTATAGTATAATTTGCTGAACAACCGCAATAATAGTATTAATGAGTCTGTGTGTCTTTTATAATTTCAAAACGTTATATAGCATTTAGTACAATCTGTCAAATAAGTTTTTCGTTTTTTTGTTGTATTTGTTTAGATCTTTATGTAGGTTGCTTATTTTTTTGTTATCACATGTTTTATAAGGCATCTTTGTTTATAGTAATAGGTATATGAATACATATATTCTTTGGTCTACAAGATTTAAGATGTTATTTCTTTATATACTTTTGTGGTTGTATTTTAGCAAG
>M01075:24:000000000-A3VNT:1:2105:23098:7105 1:N:0:38
AGAGTACACAGTTTGGGCTACATATTTGATTACCAGATGCAATGGAAGGACCAATACCTGTATCTGCATTAATACATGCTGCAACGTTAGTTGTATGTGGAATAATATTAGGTAGTTTCATATTTTGGTGTTTCGAATTTTGATTTAGCTATTTTTATAGCATATTTTGCTGAACAACCGCAATAATAGTATTAATGAGTCTGTGTGTCTTTTATAATTTCAAAACGTTATATAGCATTTAGTACAATCTGTCAAATAAGTTTTTCGTTTTTTTGTTGTATTTGTTTAGATCTTTATGTAGGTTGCTTATTTTTTTGTTATCACATGTTTTATAAGGCATCTTTGTTTATAGTAATAGGTATATGAATACATATATTCTTTGGTCTACAAGATTTAAGATGTTATTTCTTTATATACTTTTGTGGTTGTATTTTAGCAAG
>M01075:24:000000000-A3VNT:1:2105:23080:7112 1:N:0:38
AGAGTACACAGTTTGGGCTACATATTTGATTACCAGATGCAATGGAAGGACCAATACCTGTATCTGCATTAATACATGCTGCAACGTTAGTTGTATGTGGAATAATATTAGGTAGTTTCATATTTTGGTGTTTCGAATTTTGATTTAGCTATTTTTATAGCATAATTTGCTGAACAACCGCAATAATAGTATTAATGAGTCTGTGTGTCTTTTATAATTTCAAAACGTTATATAGCATTTAGTACAATCTGTCAAATAAGTTTTTCGTTTTTTTGTTGTATTTGTTTAGATCTTTATGTAGGTTGCTTATTTTTTTGTTATCACATGTTTTATAAGGCATCTTTGTTTATAGTAATAGGTATATGAATACATATATTCTTTGGTCTACAAGATTTAAGATGTTATTTCTTTATATACTTTTGTGGTTGTATTTTAGCAAG
>M01075:24:000000000-A3VNT:1:2105:22568:8458 1:N:0:38
AGAGTACACAGTTTGGGCTGCATATTTGATTACCAGATGCAATGGAAGGACCAATACCTGTATCTGCATTAATACATGCTGCAACGTTAGTTGTATGTGGAATAATATTAGGTAGTTTCATATTTTGGTGTTTCGAATTTTGATTTAGCTATTTTTATAGTATAATTTGCTGAACAACCGCAATAATAGTATTAATGAGTCTGTGTGTCTTTTATAATTTCAAAACGTTATATAGCATTTAGTACAATCTGTCAAATAAGTTTTTCGTTTTTTTGTTGTATTTGTTTAGATCTTTATGTAGGTTGCTTATTTTTTTGTTATCACATGTTTTATAAGGCATCTTTGTTTATAGTAATAGGTATATGAATACATATATTCTTTGGTCTACAAGATTTAAGATGTTATTTCTTTATATACTTTTGTGGTTGTATTTTAGCAAG
>M01075:24:000000000-A3VNT:1:2105:17769:8721 1:N:0:38
AAAGTACACAGTTTGGGCTGCATATTTGATTACCAGATGCAATGGAAGGACCAATACCTGTATCTGCATTAATACATGCTGCAACGTTAGTTGTATGCGGAATAATATTAGGTAGTTTCATATTTTGGTGTTTCGAATTTTGATTTAGCTATTTTTATAGTATAATTTGCTGAACAACCGCAATAATAGTATTAATGAGTCTGTGTGTCTTTTATAATTTCAAAACGTTATATAGCATTTAGTACAATCTGTCAAATAAGTTTTTCGTTTTTTTGTTGTATTTGTTTAGATCTTTATGTAGGTTGCTTATTTTTTTGTTATCACATGTTTTATAAGGCATCTTTGTTTATAGTAATAGGTATATGAATACATATATTCTTTGGTCTACAAGATTTAAGATGTTATTTCTTTATATACTTTTGTGGTTGTATTTTAGCAAG
>M01075:24:000000000-A3VNT:1:2105:18014:9168 1:N:0:38
AAAGTACACAGTTTGGGCTACATATTTGATTACCAGATGCAATGGAAGGACCAATACCTGTATCTGCATTAATACATGCTGCAACGTTAGTTGTATGTGGAATAATATTAGGTAGTTTCATATTTTGGTGTTTCGAATTTTGATTTAGCTATTTTTATAGTATAATTTGCTGAACAACCGCAATAATAGTATTAATGAGTCTGTGTGTCTTTTATAATTTCAAAACGTTATATAGCATTTAGTACAATCTGTCAAATAAGTTTTTCGTTTTTTTGTTGTATTTGTTTAGATCTTTATGTAGGTTGCTTATTTTTTTGTTATCACATGTTTTATAAGGCATCTTTGTTTATAGTAATAGGTATATGAATACATATATTCTTTGGTCTACAAGATTTAAGATGTTATTTCTTTATATACTTTTGTGGTTGTATTTTAGCAAG
>M01075:24:000000000-A3VNT:1:2105:27003:9221 1:N:0:38
AGAGTACACAGTTTGGGCTACATATTTGATTACCAGATGCAATGGAAGGACCAATACCTGTATCTGCATTAATACATGCTGCAACGTTAGTTGTATGTGGAATAATATTAGATAGTTTCATATTTTGGTGTTTCGAATTTTGATTTAGCTATTTTTATAGTATAATTTGCTGAACAACCGCAATAATAGTATTAATGAGTCTGTGTGTCTTTTATAATTTCAAAACGTTATATAGCATTTAGTACAATCTGTCAAATAAGTTTTTCGTTTTTTTGTTGTATTTGTTTAGATCTTTATGTAGGTTGCTTATTTTTTTGTTATCACATGTTTTATAAGGCATCTTTGTTTATAGTAATAGGTATATGAATACATATATTCTTTGGTCTACAAGATTTAAGATGTTATTTCTTTATATACTTTTGTGGTTGTATTTTAGCAAG
>M01075:24:000000000-A3VNT:1:2105:25821:9233 1:N:0:38
AGAGTACACAGTTTGGGCTACATATTTGATTACCAGATGCAATGGAAGGACCAATACCTGTATCTGCATTAATACATGCTGCAACGTTAGTTGTATGTGGAATAATATTAGGTAGTTTCATATTTTGGTGTTTCGAATTTTGATTTAGCTATTTTTATAGTATAATTTGCTGAACAACCGCAATAATAGTATTAATGAGTCTGTGTGTCTTTTATAATTTCAAAACGTTATATAGCATTTAGTACAATCTGTCAAATAAGTTTTTCGTTTTTTTGTTGTATTTGTTTAGATCTTTATGTAGGTTGCTTATTTTTTTGTTATCACATGTTTTATAAGGCATCTTTGTTTATAGTAATAGGTATATGAATACATATATTCTTTGGTCTACAAGATTTAAGATGTTATTTCTTTATATACTTTTGTGGTTGTATTTTAGCAAG
>M01075:24:000000000-A3VNT:1:2105:24082:9545 1:N:0:38
AAAGTACACAGTTTGGGCTACATATTTGATTACCAGATGCAATGGAAGGACCAATACCTGTATCTGCATTAATACATGCTGCAACGTTAGTTGTATGTGGAATAATATTAGGTAGTTTCATATTTTGGTGTTTCGAATTTTGATTTAGCTATTTTTATAGTATAATTTGCTGAACAACCGCAATAATAGTATTAATGAGTCTGTGTGTCTTTTATAATTTCAAAACTTTATATAGCATTTAGTACAATCTGTCAAATAAGTTTTTCGTTTTTTTGTTGTATTTGTTTAGATCTTTATGTAGGTTGCTTATTTTTTTGTTATCACATGTTTTATAAGGCATCTTTGTTTATAGTAATAGGTATATGAATACATATATTCTTTGGTCTACAAGATTTAAGATGTTATTTCTTTATATACTTTTGTGGTTGTATTTTAGCAAG
>M01075:24:000000000-A3VNT:1:2105:24102:9546 1:N:0:38
AAAGTACACAGTTTGGGCTACATATTTGATTACCAGATGCAATGGAAGGACCAATACCTGTATCTGCATTAATACATGCTGCAACGTTAGTTGTATGTGGAATAATATTAGGTAGTTTCATATTTTGGTGTTTCGAATTTTGATTTAGCTATTTTTATAGTATAATTTGCTGAACAACCGCAATAATAGTATTAATGAGTCTGTGTGTCTTTTATAATTTCAAAACGTTATATAGCATTTAGTACAATCTGTCAAATAAGTTTTTCGTTTTTTTGTTGTATTTGTTTAGATCTTTATGTAGGTTGCTTATTTTTTTGTTATCACATGTTTTATAAGGCATCTTTGTTTATAGTAATAGGTATATGAATACATATATTCTTTGGTCTACAAGATTTAAGATGTTATTTCTTTATATACTTTTGTGGTTGTATTTTAGCAAG
>M01075:24:000000000-A3VNT:1:2105:12772:9799 1:N:0:38
AAAGTACACAGTTTGGGCTGCATATTTGATTACCAGATGCAATGGAAGGACCAATACCTGTATCTGCATTAATACATGCTGCAACGTTAGTTGTATGTGGAATAATATTAGGTAGTTTCATATTTTGGTGTTTCGAATTTTGATTTAGCTATTTTTATAGTATAATTTGCTGAACAACCGCAATAATAGTATTAATGAGTCTGTGTGTCTTTTATAATTTCAAAACGTTATATAGCATTTAGTACAATCTGTCAAATAAGTTTTTCGTTTTTTTGTTGTATTTGTTTAGATCTTTATGTAGGTTGCTTATTTTTTTGTTATCACATGTTTTATAAGGCATCTTTGTTTATAGTAATAGGTATATGAATACATATATTCTTTGGTCTACAAGATTTAAGATGTTATTTCTTTATATACTTTTGTGGTTGTATCTTGGCAAG
>M01075:24:000000000-A3VNT:1:2105:11396:10852 1:N:0:38
AAAGTACACAGTTTGGGCTACATATTTGATTACCAGATGCAATGGAAGGACCAATACCTGTATCTGCATTAATACATGCTGCAACGTTAGTTGTATGTGGAATAATATTAGGTAGTTTCATATTTTGGTGTTTCGAATTTTGATTTAGCTATTTTTATAGTATAATTTGCTGAACAACCGCAATAATAGTATTAATGAGTCTGTGTGTCTTTTATAATTTCAAAACGTTATATAGCATTTAGTACAATCTGTCAAATAAGTTTTTCGTTTTTTTGTTGTATTTGTTTAGATCTTTATGTAGGTTGCTTATTTTTTTGTTATCACATGTTTTATAAGGCATCTTTGTTTATAGTAATAGGTATATGAATACATATATTCTTTGGTCTACAAGATTTAAGATGTTATTTCTTTATATACTTTTGTGGTTGTATTTTAGCAAG
>M01075:24:000000000-A3VNT:1:2105:15306:15684 1:N:0:38
AAAGTACACAGTTTGGGCTACATATTTGATTACCAGATGCAATGGAAGGACCAATACCTGTATCTGCATTAATACATGCTGCAACGTTAGTTGTATGTGGAATAATATTAGGTAGTTTCATATTTTGGTGTTTCGAATTTTGATTTAGCTATTTTTATAGTATAATTTGCTGAACAACCGCAATAATAGTATTAATGAGTCTGTGTGTCTTTTATAATTTCAAAACGTTATATAGCATTTAGTACAATCTGTCAAATAAGTTTTTCGTTTTTTTGTTGTATTTGTTTAGATCTTTATGTAGGTTGCTTATTTTTTTGTTATCACATGTTTTATAAGGCATCTTTGTTTATAGTAATAGGTATATGAATACATATATTCTTTGGTCTACAAGATTTAAGATGTTATTTCTTTATATACTTTTGTGGTTGTATTTTAGCAAG
>M01075:24:000000000-A3VNT:1:2105:9106:17411 1:N:0:38
AGAGTACACAGTTTGGGCTACATATTTGATTACCAGATGCAATGGAAGGACCAATACCTGTATCTGCATTAATACATGCTGCAACGTTAGTTGTATGTGGAATAATATTAGGTAGTTTCATATTTTGGTGTTTCGAATTTTGATTTAGCTATTTTTATAGTATAATTTGCTGAACAACCGCAATAATAGTATTAATGAGTCTGTGTGTCTTTTATAATTTCAAAACGTTATATAGCATTTAGTACAATCTGTCAAATAAGTTTTTCGTTTTTTTGTTGTATTTGTTTAGATCTTTATGTAGGTTGCTTATTTTTTTGTTATCACATGTTTTATAAGGCATCTTTGTTTATAGTAATAGGTATATGAATACATATATTCTTTGGTCTACAAGATTTAAGATGTTATTTCTTTATATACTTTTGTGGTTGTATTTTAGCAAG
>M01075:24:000000000-A3VNT:1:2105:6534:18025 1:N:0:38
AGAGTACACAGTTTGGGCTGCACATTTGATTACCAGATGCAATGGAAGGACCAATACCTGTATCTGCATTAATACATGCTGCAACGTTAGTTGTATGTGGAATAATATTAGGTAGTTTCATATTTTGGTGTTTCGAATTTTGATTTAGCTATTTTTATAGTATAATTTGCTGAACAACCGCAATAATAGTATTAATGAGTCTGTGTGTCTTTTATAATTTCAAAACGTTATATAGCATTTAGTACAATCTGTCAAATAAGTTTTTCGTTTTTTTGTTGTATTTGTTTAGATCTTTATGTAGGTTGCTTATTTTTTTGTTATCACATGTTTTATAAGGCATCTTTGTTTATAGTAATAGGTATATGAATACATATATTCTTTGGTCTACAAGATTTAAGATGTTATTTCTTTATATACTTTTGTGGTTGTATCTTAGCAAG
>M01075:24:000000000-A3VNT:1:2105:11285:18302 1:N:0:38
AAAGTACACAGTTTGGGTTACATATTTGATTACCAGATGCAATGGAAGGACCAATACCTGTATCTGCATTAATACATGCTGCAACGTTAGTTGTATGTGGAATAATATTAGGTAGTTTCATATTTTGGTGTTTCGAATTTTGATTTAGCTATTTTTATAGTATAATTTGCTGAACAACCGCAATAATAGTATTAATGAGTCTGTGTGTCTTTTATAATTTCAAAACGTTATATAGCATTTAGTACAATCTGTCAAATAAGTTTTTCGTTTTTTTGTTGTATTTGTTTAGATCTTTATGTAGGTTGCTTATTTTTTTGTTATCACATGTTTTATAAGGCATCTTTGTTTATAGTAATAGGTATATGAATACATATATTCTTTGGTCTACAAGATTTAAGATGTTATTTCTTTATATACTTTTGTGGTTGTATTTTAGCAAG
>M01075:24:000000000-A3VNT:1:2105:11269:18311 1:N:0:38
AAAGTACACAGTTTGGGTTACATATTTGATTACCAGATGCAATGGAAGGACCAATACCTGTATCTGCATTAATACATGCTGCAACGTTAGTTGTATGTGGAATAATATTAGGTAGTTTCATATTTTGGTGTTTCGAATTTTGATTTAGCTATTTTTATAGTATAATTTGCTGAACAACCGCAATAATAGTATTAATGAGTCTGTGTGTCTTTTATAATTTCAAAACGTTATATAGCATTTAGTACAATCTGTCAAATAAGTTTTTCGTTTTTTTGTTGTATTTGTTTAGATCTTTATGTAGGTTGCTTATTTTTTTGTTATCACATGTTTTATAAGGCATCTTTGTTTATAGTAATAGGTATATGAATACATATATTCTTTGGTCTACAAGATTTAAGATGTTATTTCTTTATATACTTTTGTGGTTGTATTTTAGCAAG
>M01075:24:000000000-A3VNT:1:2105:2660:18805 1:N:0:38
AGAGTACACAGTTTGGGCCGCATATTTGATTACCAGATGCAATGGAAGGACCAATACCTGTATCTGCATTAATACATGCTGCAACGTTAGTTGTATGTGGAATAATATTAGGTAGTTTCATATTTTGGTGTTTCGAATTTTGATTTAGCTATTTTTATAGTATAATTTGCTGAACAACCGCAATAATAGTATTAATGAGTCTGTGTGTCTTTTATAATTTCAAAACGTTATATAGCATTTAGTACAATCTGTCAAATAAGTTTTTCGTTTTTTTGTTGTATTTGTTTAGATCTTTATGTAGGTTGCTTATTTTTTTGTTATCACATGTTTTATAAGGCATCTTTGTTTATAGTAATAGGTATATGAATACATATATTCTTTGGTCTACAAGATTTAAGATGTTATTTCTTTATATACTTTTGTGGTTGTATTTTAGCAAG
>M01075:24:000000000-A3VNT:1:2105:16467:22581 1:N:0:38
AGAGTACACAGTTTGGGCTACATATTTGATTACCAGATGCAATGGAAGGACCAATACCTGTATCTGCATTAATACATGCTGCAACGTTAGTTGTATGTGGAATAATATTAGGTAGTTTCATATTTTGGTGTTTCGAATTTTGATTTAGCTATTTTTATAGTATAATTTGCTGAACAACCGCAATAATAGTATTAATGAGTCTGTGTGTCTTTTATAATTTCAAAACGTTATATAGCATTTAGTACAATCTGTCAAATAAGTTTTTCGTTTTTTTGTTGTATTTGTTTAGATCTTTATGTAGGTTGCTTATTTTTTTGTTATCACATGTTTTATAAGGCATCTTTGTTTATAGTAATAGGTATATGAATACATATATTCTTTGGTCTACAAGATTTAAGATGTTATTTCTTTATATACTTTTGTGGTTGTATTTTAGCAAG
>M01075:24:000000000-A3VNT:1:2105:10585:23924 1:N:0:38
AAAGTACACAGTTTGGGCTACATATTTGATTACCAGATGCAATGGAAGGACCAATACCTGTATCTGCATTAATACATGCTGCAACGTTAGTTGTATGTGGAATAATATTAGGTAGTTTCATATTTTGGTGTTTCGAATTTTGATTTAGCTATTTTTATAGTATAATTTGCTGAACAACCGCAATAATAGTATTAATGAGTCTGTGTGTCTTTTATAATTTCAAAACGTTATATAGCATTTAGTACAATCTGTCAAATAAGTTTTTCGTTTTTTTGTTGTATTTGTTTAGATCTTTATGTAGGTTGCTTATTTTTTTGTTATCACATGTTTTATAAGGCATCTTTGTTTATAGTAATAGGTATATGAATACATATATTCTTTGGTCTACAAGATTTAAGATGTTATTTCTTTATATACTTTTGTGGTTGTATTTTAGCAAG
>M01075:24:000000000-A3VNT:1:2105:13787:24049 1:N:0:38
AGAGTACACAGTTTGGGCTACATACTTGATTACCAGATGCAATGGAAGGACCAATACCTGTATCTGCATTAATACATGCTGCAACGTTAGTTGTATGTGGAATAATATTAGGTAGTTTCATATTTTGGTGTTTCGAATTTTGATTTAGCTATTTTTATAGTATAATTTGCTGAACAACCGCAATAATAGTATTAATGAGTCTGTGTGTCTTTTATAATTTCAAAACGTTATATAGCATTTAGTACAATCTGTCAAATAAGTTTTTCGTTTTTTTGTTGTATTTGTTTAGATCTTTATGTAGGTTGCTTATTTTTTTGTTATCACATGTTTTATAAGGCATCTTTGTTTATAGTAATAGGTATATGAATACATATATTCTTTGGTCTACAAGATTTAAGATGTTATTTCTTTATATACTTTTGTGGTTGTATTTTGGCAAG
>M01075:24:000000000-A3VNT:1:2105:16261:24163 1:N:0:38
AAAGTACACAGTTTGGGTTACATATTTGATTACCAGATGCAATGGAAGGACCAATACCTGTATCTGCATTAATACATGCTGCAACGTTAGTTGTATGTGGAATAATATTAGGTAGTTTCATATTTTGGTGTTTCGAATTTTGATTTAGCTATTTTTATAGTATAATTTGCTGAACAACCGCAATAATAGTATTAATGAGTCTGTGTGTCTTTTATAATTTCAAAACGTTATATAGCATTTAGTACAATCTGTCAAATAAGTTTTTCGTTTTTTTGTTGTATTTGTTTAGATCTTTATGTAGGTTGCTTATTTTTTTGTTATCACATGTTTTATAAGGCATCTTTGTTTATAGTAATAGGTATATGAATACATATATTCTTTGGTCTACAAGATTTAAGATGTTATTTCTTTATATACTTTTGTGGTTGTATTTTAGCAAG
>M01075:24:000000000-A3VNT:1:2105:14444:24264 1:N:0:38
AAAGTACACAGTTTGGGCTGCATATTTGATTACCAGATGCAATGGAAGGACCAATACCTGTATCTGCATTAATACATGCTGCAACGTTAGTTGTATGTGGAATAATATTAGGTAGTTTCATATTTTGGTGTTTCGAATTTTGATTTAGCTATTTTTATAGTATAATTTGCTGAACAACCGCAATAATAGTATTAATGAGTCTGTGTGTCTTTTATAATTTCAAAACGTTATATAGCATTTAGTACAATCTGTCAAATAAGTTTTTCGTTTTTTTGTTGTATTTGTTTAGATCTTTATGTAGGTTGCTTATTTTTTTGTTATCACATGTTTTATAAGGCATCTTTGTTTATAGTAATAGGTATATGAATACATATATTCTTTGGTCTACAAGATTTAAGATGTTATTTCTTTATATACTTTTGTGGTTGTATTTTAGCAAG
>M01075:24:000000000-A3VNT:1:2105:11362:24749 1:N:0:38
AAAGTACACAGTTTGGGCTACACATTTGATTACCAGATGCAATGGAAGGACCAATACCTGTATCTGCATTAATACATGCTGCAACGTTAGTTGTATGTGGAATAATATTAGGTAGTTTCATATTTTGGTGTTTCGAATTTTGATTTAGCTATTTTTATAGTATAATTTGCTGAACAACCGCAATAATAGTATTAATGAGTCTGTGTGTCTTTTATAATTTCAAAACGTTATATAGCATTTAGTACAATCTGTCAAATAAGTTTTTCGTTTTTTTGTTGTATTTGTTTAGATCTTTATGTAGGTTGCTTATTTTTTTGTTATCACATGTTTTATAAGGCATCTTTGTTTATAGTAATAGGTATATGAATACATATATTCTTTGGTCTACAAGATTTAAGATGTTATTTCTTTATATACTTTTGTGGTTGTATCTTAGCAAG
>M01075:24:000000000-A3VNT:1:2105:24249:25501 1:N:0:38
AAAGTACACAGTTTGGGCTACATATTTGATTACCAGATGCAATGGAAGGACCAATACCTGTATCTGCATTAATACATGCTGCAACGTTAGTTGTATGTGGAATAATATTAGGTAGTTTCATATTTTGGTGTTTCGAATTTTGATTTAGCTATTTTTATAGTATAATTTGCTGAACAACCGCTATAATAGTATTAATGAGTCTGTGTGTCTTTTATAATTTCAAAACGTTATATAGCATTTAGTACAATCTGTCAAATAAGTTTTTCGTTTTTTTGTTGTATTTGTTTAGATCTTTATGTAGGTTGCTTATTTTTTTGTTATCACATGTTTTATAAGGCATCTTTGTTTATAGTAATAGGTATATGAATACATATATTCTTTGGTCTACAAGATTTAAGATGTTATTTCTTTATATACTTTTGTGGTTGTATTTTAGCAAG
>M01075:24:000000000-A3VNT:1:2105:16768:26479 1:N:0:38
AGAGTACACAGTTTGGGCTACATATTTGATTACCAGATGCAATGGAAGGACCAATACCTGTATCTGCATTAATACATGCTGCAACGTTAGTTGTATGTGGAATAATATTAGGTAGTTTCATATTTTGGTGTTTCGAATTTTGATTTAGCTATTTTTATAGTATAATTTGCTGAACAACCGCAATAATAGTATTAATGAGTCTGTGTGTCTTTTATAATTTCAAAACGTTATATAGCATTTAGTACAATCTGTCAAATAAGTTTTTCGTTTTTTTGTTGTATTTGTTTAGATCTTTATGTAGGTTGCTTATTTTTTTGTTATCACATGTTTTATAAGGCATCTTTGTTTATAGTAATAGGTATATGAATACATATATTCTTTGGTCTACAAGATTTAAGATGTTATTTCTTTATATACTTTTGTGGTTGTATTTTAGCAAG
>M01075:24:000000000-A3VNT:1:2105:17185:28336 1:N:0:38
AGAGTACACAGTTTGGGTTACATATTTGATTACCAGATGCAATGGAAGGACCAATACCTGTATCTGCATTAATACATGCTGCAACGTTAGTTGTATGTGGAATAATATTAGGTAGTTTCATATTTTGGTGTTTCGAATTTTGATTTAGCTATTTTTATAGTATAATTTGCTGAACAACCGCAATAATAGTATTAATGAGTCTGTGTGTCTTTTATAATTTCAAAACGTTATATAGCATTTAGTTCAATCTGTCAAATAAGTTTTTCGTTTTTTTGTTGTATTTGTTTAGATCTTTATGTAGGTTGCTTATTTTTTTGTTATCACATGTTTTATAAGGCATCTTTGTTTATAGTAATAGGTATATGAATACATATATTCTTTGGTCTACAAGATTTAAGATGTTATTTCTTTATATACTTTTGTGGTTGTATTTTAGCAAG
>M01075:24:000000000-A3VNT:1:2106:18652:2837 1:N:0:38
AGAGTACACAGTTTGGGCTACATATTTGATTACCAGATGCAATGGAAGGACCAATACCTGTATCTGCATTAATACATGCTGCAACGTTAGTTGTATGTGGAATAATATTAGGTAGTTTCATATTTTGGTGTTTCGAATTTTGATTTAGCTATTTTTATAGTATAATTTGCTGAACAACCGCAATAATAGTATTAATGAGTCTGTGTGTCTTTTATAATTTCAAAACGTTATATAGCATTTAGTACAATCTGTCAAATAAGTTTTTCGTTTTTTTGTTGTATTTGTTTAGATCTTTATGTAGGTTGCTTATTTTTTTGTTATCACATGTTTTATAAGGCATCTTTGTTTATAGTAATAGGTATATGAATACATATATTCTTTGGTCTACAAGATTTAAGATGTTATTTCTTTATATACTTTTGTGGTTGTATTTTAGCAAG
>M01075:24:000000000-A3VNT:1:2106:13891:3779 1:N:0:38
AAAGTACACAGTTTGGGCTACATATTTGATTACCAGATGCAATGGAAGGACCAATACCTGTATCTGCATTAATACATGCTGCAACGTTAGTTGTATGTGGAATAATATTAGGTAGTTTCATATTTTGGTGTTTCGAATTTTGATTTAGCTATTTTTATAGTATAATTTGCTGAACAACCGCAATAATAGTATTAATGAGTCTGTGTGTCTTTTATAATTTCAAAACGTTATATAGCATTTAGTACAATCTGTCAAATAAGTTTTTCGTTTTTTTGTTGTATTTGTTTAGATCTTTATGTAGGTTGCTTATTTTTTTGTTATCACATGTTTTATAAGGCATCTTTGTTTATAGTAATAGGTATATGAATACATATATTCTTTGGTCTACAAGATTTAAGATGTTATTTCTTTATATACTTTTGTGGTTGTATCTTGGCAAG
>M01075:24:000000000-A3VNT:1:2106:16863:5435 1:N:0:38
AGAGTACACAGTTTGGGCTACATATTTGATTACCAGATGCAATGGAAGGACCAATACCTGTATCTGCATTAATACATGCTGCAACGTTAGTTGTATGTGGAATAATATTAGGTAGTTTCATATTTTGGTGTTTCGAATTTTGATTTAGCTATTTTTATAGTATAATTTGCTGAACAACCGCAATAATAGTATTAATGAGTCTGTGTGTCTTTTATAATTTCAAAACGTTATATAGCATTTAGTACAATCTGTCAAATAAGTTTTTCGTTTTTTTGTTGTATTTGTTTAGATCTTTATGTAGGTTGCTTATTTTTTTGTTATCACATGTTTTATAAGGCATCTTTGTTTATAGTAATAGGTATATGAATACATATATTCTTTGGTCTACAAGATTTAAGATGTTATTTCTTTATATACTTTTGTGGTTGTATTTTAGCAAG
>M01075:24:000000000-A3VNT:1:2106:23842:5560 1:N:0:38
ACACAGTTTGGGCTACATATTTGATTACCAGATGCAATGGAAGGACCAATACCTGTATCTGCATTAATACATGCTGCAACGTTAGTTGTATGTGGAATAATATTAGGTAGTTTCATATTTTGGTGTTTCGAATTTTGATTTAGCTATTTTTATAGTATAATTTGCTGAACAACCGCAATAATAGTATTAATGAGTCTGTGTGTCTTTTATAATTTTGACGCAAAACGTTATATAGCATTTAGTACAATCTGTCAAATAAGTTTTTCGTTTTTTTGTTGTATTTGTTTAGATCTTTATGTAGGTTGCTTATTTTTTTGTTATCACATGTTTTATAAGGCATCTTTGTTTATAGTAATAGGTATATGAATACATATATTCTTTGGTCTACAAGATTTAAGATGTTATTTCTTTATATACTTTTGTGGTTGTATTTTAGCAAG
>M01075:24:000000000-A3VNT:1:2106:24196:7496 1:N:0:38
AGAGTACACAGTTTGGGCTGCATATTTGATTACCAGATGCAATGGAAGGACCAATACCTGTATCTGCATTAATACATGCTGCAACGTTAGTTGTATGTGGAATAATATTAGGTAGTTTCATATTTTGGTGTTTCGAATTTTGATTTAGCTATTTTTATAGTATAATTTGCTGAACAACCGCAATAATAGTATTAATGAGTCTGTGTGTCTTTTATAATTTCAAAACGTTATATAGCATTTAGTACAATCTGTCAAATAAGTTTTTCGGTTTTTTGTTGTATTTGTTTAGATCTTTATGTAGGTTGCTTATTTTTTTGTTATCACATGTTTTATAAGGCATCTTTGTTTATAGTAATAGGTATATGAATACATATATTCTTTGGTCTACAAGATTTAAGATGTTATTTCTTTATATACTTTTGTGGTTGTATTTTAGCAAG
>M01075:24:000000000-A3VNT:1:2106:18402:7533 1:N:0:38
AAAGTACACAGTTTGGGCTACATATTTGATTACCAGATGCAACGGAAGGACCAATACCTGTATCTGCATTAATACATGCTGCAACGTTAGTTGTATGTGGAATAATATTAGGTAGTTTCATATTTTGGTGTTTCGAATTTTGATTTAGCTATTTTTATAGTATAATTTGCTGAACAACCGCAATAATAGTATTAATGAGTCTGTGTGTCTTTTATAATTTCAAAACGTTATATAGCATTTAGTACAATCTGTCAAATAAGTTTTTCGTTTTTTTGTTGTATTTGTTTAGATCTTTATGTAGGTTGCTTATTTTTTTGTTATCACATGTTTTATAAGGCATCTTTGTTTATAGTAATAGGTATATGAATACATATATTCTTTGGTCTACAAGATTTAAGATGTTATTTCTTTATATACTTTTGTGGTTGTATTTTAGCAAG
>M01075:24:000000000-A3VNT:1:2106:22237:7549 1:N:0:38
AGAGTACACAGTTTGGGCTGCATATTTGATTACCAGATGCAATGGAAGGACCAATACCTGTATCTGCATTAATACATGCTGCAACGTTAGTTGTATGTGGAATAATATTAGGTAGTTTCATATTTTGGTGTTTCGAATTTTGATTTAGCTATTTTTATAGTATAATTTGCTGAACAACCGCAATAATAGTATTAATGAGTCTGTGTGTCTTTTATAATTTCAAAACGTTATATAGCATTTAGTACAATCTGTCAAATAAGTTTTTCGTTTTTTTGTTGTATTTGTTTAGATCTTTATGTAGGTTGCTTATTTTTTTGTTATCACATGTTTTATAAGGCATCTTTGTTTATAGTAATAGGTATATGAATACATATATTCTTTGGTCTACAAGATTTAAGATGTTATTTCTTTATATACTTTTGTGGTTGTATCTTAGCAAG
>M01075:24:000000000-A3VNT:1:2106:23304:7571 1:N:0:38
AGAGTACACAGTTTGGGCTACATATTTGATTACCAGATGCAATGGAAGGACCAATACCTGTATCTGCATTAATACATGCTGCAACGTTAGTTGTATGTGGAATAATATTAGGTAGTTTCATATTTTGGTGTTTCGAATTTTGATTTAGCTATTTTTATAGTATAATTTGCTGAACAACCGCAATAATAGTATTAATGAGTCTGTGTGTCTTTTATAATTTCAAAACGTTATATAGCATTTAGTACAATCTGTCAAATAAGTTTTTCGTTTTTTTGTTGTATTTGTTTAGATCTTTATGTAGGTTGCTTATTTTTTTGTTATCACATGTTTTATAAGGCATCTTTGTTTATAGTAATAGGTATATGAATACATATATTCTTTGGTCTACAAGATTTAAGATGTTATTTCTTTATATACTTTTGTGGTTGTATTTTAGCAAG
>M01075:24:000000000-A3VNT:1:2106:24438:9031 1:N:0:38
AAAGTACACAGTTTGGGCTACACATTTGATTACCAGATGCAATGGAAGGACCAATACCTGTATCTGCATTAATACATGCTGCAACGTTAGTTGTATGTGGAATAATATTAGGTAGTTTCATATTTTGGTGTTTCGAATTTTGATTTAGCTATTTTTATAGTATAATTTGCTGAACAACCGCAATAATAGTATTAATGAGTCTGTGTGTCTTTTATAATTTCAAAACGTTATATAGCATTTAGTACAATCTGTCAAATAAGTTTTTCGTTTTTTTGTTGTATTTGTTTAGATCTTTATGTAGGTTGCTTATTTTTTTGTTATCACATGTTTTATAAGGCATCTTTGTTTATAGTAATAGGTATATGAATACATATATTCTTTGGTCTACAAGATTTAAGATGTTATTTCTTTATATACTTTTGTGGTTGTATTTTAGCAAG
>M01075:24:000000000-A3VNT:1:2106:9272:9079 1:N:0:38
AAAGTACACAGTTTGGGCTGCATATTTGATTACCAGATGCAATGGAAGGACCAATACCTGTATCTGCATTAATACATGCTGCAACGTTAGTTGTATGTGGAATAATATTAGGTAGTTTCATATTTTGGTGTTTCGAATTTTGATTTAGCTATTTTTATAGTATAATTTGCTGAACAACCGCAATAATAGTATTAATGAGTCTGTGTGTCTTTTATAATTTCAAAACGTTATATAGCATTTAGTACAATCTGTCAAATAAGTTTTTCGATTTTTTGTTGTATTTGTTTAGATCTTTATGTAGGTTGCTTATTTTTTTGTTATCACATGTTTTATAAGGCATCTTTGTTTATAGTAATAGGTATATGAATACATATATTCTTTGGTCTACAAGATTTAAGATGTTATTTCTTTATATACTTTTGTGGTTGTATTTTAGCAAG
>M01075:24:000000000-A3VNT:1:2106:3751:9400 1:N:0:38
AGAGTACACAGTTTGGGCTACATATTTGATACCAGATGCAATGGAAGGACCAATACCTGTATCTGCATTAATACATGCTGCAGCGTTAGTTGTATGTGGAATAATATTAGGTAGTTTCATATTTTGGTGTTTCGAATTTTGATTTAGCTATTTTTATGGTATAATTTGCTGAACAACCGCAATAATAGTATTAATGAGTCTGTGTGTCTTTTATAATTTTCAAAACGTTATATAGCATTTAGTACAATCTGTCAAATAAGTTTTTCGTTTTTTTGTTGTATTTGTTTAGATCTTTATGTAGGTTGCTTATTTTTTTGTTATCACATGTTTTATAAGGCATCTTTGTTTATAGTAATAGGTATATGAATACATATATTCTTTGGTCTACAAGATTTAAGATGTTATTTCTTTATATACTTTTGTGGTTGTATTTTAGCAAG
>M01075:24:000000000-A3VNT:1:2106:9275:10583 1:N:0:38
AGAGTACACAGTTTGGACTGCATATTTGATTACCAGATGCAATGGAAGGACCAATACCTGTATCTGCATTAATACATGCTGCAACGTTAGTTGCATGTGGAATAATATTAGGTAGTTTCATATTTTGGTGTTTCGAATTTTGATTTAGCTATTTTTATAGTATAATTTGCTGAACAACCGCAATAATAGTATTAATGAGTCTGTGTGTCTTTTATAATTTCAAAACGTTATATAGCATTTAGTACAATCTGTCAAATAAGTTTTTCGTTTTTTTGTTGTATTTGTTTAGATCTTTATGTAGGTTGCTTATTTTTTTGTTATCACATGTTTTATAAGGCATCTTTGTTTATAGTAATAGGTATATGAATACATATATTCTTTGGTCTACAAGATTTAAGATGTTATTTCTTTATATACTTTTGTGGTTGTATTTTAGCAAG
>M01075:24:000000000-A3VNT:1:2106:14412:10718 1:N:0:38
AGAGTACACAGTTTGGGCTACATATTTGATTACCAGATGCAATGGAAGGACCAATACCTGTATCTGCATTAATACATGCTGCAACGTTAGTTGTATGTGGAATAATATTAGGTAGTTTCATATTTTGGTGTTTCGAATTTTGATTTAGCTATTTTTATAGTATAATTTGCTGAACAACCGCAATAATAGTATTAATGAGTCTGTGTGTCTTTTATAATTTCAAAACGTTATATAGCATTTAGTACAATCTGTCAAATAAGTTTTTCGTTTTTTTGTTGTATTTGTTTAGATCTTTATGTAGGTTGCTTATTTTTTTGTTATCACATGTTTTATAAGGCATCCTTGTTTATAGTAATAGGTATATGAATACATATATTCTTTGGTCTACAAGATTTAAGATGTTATTTCTTTATATACTTTTGTGGTTGTATTTTAGCAAG
>M01075:24:000000000-A3VNT:1:2106:14428:10725 1:N:0:38
AGAGTACACAGTTTGGGCTACATATTTGATTACCAGATGCAATGGAAGGACCAATACCTGTATCTGCATTAATACATGCTGCAACGTTAGTTGTATGTGGAATAATATTAGGTAGTTTCATATTTTGGTGTTTCGAATTTTGATTTAGCTATTTTTATAGTATAATTTGCTGAACAACCGCAATAATAGTATTAATGAGTCTGTGTGTCTTTTATAATTTCAAAACGTTATATAGCATTTAGTACAATCTGTCAAATAAGTTTTTCGTTTTTTTGTTGTATTTGTTTAGATCTTTATGTAGGTTGCTTATTTTTTTGTTATCACATGTTTTATAAGGCATCCTTGTTTATAGTAATAGGTATATGAATACATATATTCTTTGGTCTACAAGATTTAAGATGTTATTTCTTTATATACTTTTGTGGTTGTATTTTAGCAAG
>M01075:24:000000000-A3VNT:1:2106:14416:10742 1:N:0:38
AGAGTACACAGTTTGGGCTACATATTTGATTACCAGATGCAATGGAAGGACCAATACCTGTATCTGCATTAATACATGCTGCAACGTTAGTTGTATGTGGAATAATATTAGGTAGTTTCATATTTTGGTGTTTCGAATTTTGATTTAGCTATTTTTATAGTATAATTTGCTGAACAACCGCAATAATAGTATTAATGAGTCTGTGTGTCTTTTATAATTTCAAAACGTTATATAGCATTTAGTACAATCTGTCAAATAAGTTTTTCGTTTTTTTGTTGTATTTGTTTAGATCTTTATGTAGGTTGCTTATTTTTTTGTTATCACATGTTTTATAAGGCATCCTTGTTTATAGTAATAGGTATATGAATACATATATTCTTTGGTCTACAAGATTTAAGATGTTATTTCTTTATATACTTTTGTGGTTGTATTTTAGCAAG
>M01075:24:000000000-A3VNT:1:2106:17963:11438 1:N:0:38
AAAGTACACAGTTTGGGCTGCATATTTGATTACCAGATGCAATGGAAGGACCAATACCTGTATCTGCATTAATACATGCTGCAACGTTAGTTGTATGTGGAATAATATTAGGTAGTTTCATATTTTGGTGTTTCGAATTTTGATTTAGCTATTTTTATAGTATAATTTGCTGAACAACCGCAATAATAGTATTAATGAGTCTGTGTGTCTTTTATAATTTCAAAACGTTATATAGCATTTAGTACAATCTGTCAAATAAGTTTTTCGTTTTTTTGTTGTATTTGTTTAGATCTTTATGTAGGTTGCTTATTTTTTTGTTATCACATGTTTTATAAGGCATCTTTGTTTATAGTAATAGGTATATGAATACATATATTCTTTGGTCTACAAGATTTAAGATGTTATTTCTTTATATACTTTTGTGGTTGTATTTTAGCAAG
>M01075:24:000000000-A3VNT:1:2106:14950:11540 1:N:0:38
AAAGTACACAGTTTGGGCTGCATATTTGATTACCAGATGCAATGGAAGGACCAATACCTGTATCTGCATTAATACATGCTGCAACGTTAGTTGTATGTGGAATAATATTAGGTAGTTTCATATTTTGGTGTTTCGAATTTTGATTTAGCTATTTTTATAGTATAATTTGCTGAACAACCGCAATAATAGTATTAATGAGTCTGTGTGTCTTTTATAATTTCAAAACGTTATATAGCATTTAGTACAATCTGTCAAATAAGTTTTTCGTTTTTTTGTTGTATTTGTTTAGATCTTTATGTAGGTTGCTTATTTTTTTGTTATCACATGTTTTATAAGGCATCTTTGTTTATAGTAATAGGTATATGAATACATATATTCTTTGGTCTACAAGATTTAAGATGTTATTTCTTTATATACTTTTGTGGTTGTATTTTAGCAAG
>M01075:24:000000000-A3VNT:1:2106:8030:11584 1:N:0:38
AAAGTACACAGTTTGGGCTACATATTTGATTACCAGATGCAATGGAAGGACCAATACCTGTATCTGCATTAATACATGCTGCAACGTTAGTTGTATGTGGAATAATATTAGGTAGTTTCATATTTTGGTGTTTCGAATTTTGATTTAGCTATTTTTATAGTATAATTTGCTGAACAACCGCAATAATAGTATTAATGAGTCTGTGTGTCTTTTATAATTTCAAAACGTTATATAGCATTTAGTACAATCTGTCAAATAAGTTTTTCGTTTTTTTGTTGTATTTGTTTAGATCTTTATGTAGGTTGCTTATTTTTTTGTTATCACATGTTTTATAAGGCATCTTTGTTTATAGTAATAGGTATATGAATACATATATTCTTTGGTCTACAAGATTTAAGATGTTATTTCTTTATATACTTTTGTGGTTGTATTTTAGCAAG
>M01075:24:000000000-A3VNT:1:2106:8005:11588 1:N:0:38
AAAGTACACAGTTTGGGCTACATATTTGATTACCAGATGCAATGGAAGGACCAATACCTGTATCTGCATTAATACATGCTGCAACGTTAGTTGTATGTGGAATAATATTAGGTAGTTTCATATTTTGGTGTTTCGAATTTTGATTTAGCTATTTTTATAGTATAATTTGCTGAACAACCGCAATAATAGTATTAATGAGTCTGTGTGTCTTTTATAATTTCAAAACGTTATATAGCATTTAGTACAATCTGTCAAATAAGTTTTTCGTTTTTTTGTTGTATTTGTTTAGATCTTTATGTAGGTTGCTTATTTTTTTGTTATCACATGTTTTATAAGGCATCTTTGTTTATAGTAATAGGTATATGAATACATATATTCTTTGGTCTACAAGATTTAAGATGTTATTTCTTTATATACTTTTGTGGTTGTATTTTAGCAAG
>M01075:24:000000000-A3VNT:1:2106:17334:11885 1:N:0:38
AAAGTACACAGTTTGGGCTACATATTTGATTACCAGATGCAATGGAAGGACCAATACCTGTATCTGCATTAATACATGCTGCAACGTTAGTTGTATGTGGAATAATATTAGGTAGTTTCATATTTTGGTGTTTCGAATTTTGATTTAGCTATTTTTATAGTATAATTTGCTGAACAACCGCAATAATAGTATTAATGAGTCTGTGTGTCTTTTATAATTTCAAAACGTTATATAGCATTTAGTACAATCTGTCAAATAAGTTTTTCGTTTTTTTGTTGTATTTGTTTAGATCTTTATGTAGGTTGCTTATTTTTTTGTTATCACATGTTTTATAAGGCATCTTTGTTTATAGTAATAGGTATATGAATACATATATTCTTTGGTCTACAAGATTTAAGATGTTATTTCTTTATATACTTTTGTGGTTGTATCTTAGCAAG
>M01075:24:000000000-A3VNT:1:2106:9573:16159 1:N:0:38
AGAGTACACAGTTTGGGCTGCATATTTGATTACCAGATGCAATGGGAGGACCAATACCTGTATCTGCATTAATACATGCTGCAACGTTAGTTGTATGTGGAATAATATTAGGTAGTTTCATATTTTGGTGTTTCGAATTTTGATTTAGCTATTTTTATAGTATAATTTGCTGAACAACCGCAATAATAGTATTAATGAGTCTGTGTGTCTTTTATAATTTCAAAACGTTATATAGCATTTAGTACAATCTGTCAAATAAGTTTTTCGTTTTTTTGTTGTATTTGTTTAGATCTTTATGTAGGTTGCTTATTTTTTTGTTATCACATGTTTTATAAGGCATCTTTGTTTATAGTAATAGGTATATGAATACATATATTCTTTGGTCTACAAGATTTAAGATGTTATTTCTTTATATACTTTTGTGGTTGTATTTTAGCAGG
>M01075:24:000000000-A3VNT:1:2106:9553:16161 1:N:0:38
AGAGTACACAGTTTGGGCTGCATATTTGATTACCAGATGCAATGGGAGGACCAATACCTGTATCTGCATTAATACATGCTGCAACGTTAGTTGTATGTGGAATAATATTAGGTAGTTTCATATTTTGGTGTTTCGAATTTTGATTTAGCTATTTTTATAGTATAATTTGCTGAACAACCGCAATAATAGTATTAATGAGTCTGTGTGTCTTTTATAATTTCAAAACGTTATATAGCATTTAGTACAATCTGTCAAATAAGTTTTTCGTTTTTTTGTTGTATTTGTTTAGATCTTTATGTAGGTTGCTTATTTTTTTGTTATCACATGTTTTATAAGGCATCTTTGTTTATAGTAATAGGTATATGAATACATATATTCTTTGGTCTACAAGATTTAAGATGTTATTTCTTTATATACTTTTGTGGTTGTATTTTAGCAGG
>M01075:24:000000000-A3VNT:1:2106:18516:16575 1:N:0:38
AAAGTACACAGTTTGGGCTACATATTTGATTACCAGATGCAATGGAAGGACCAATACCTGTATCTGCATTAATACATGCTGCAACGTTAGTTGTATGTGGAATAATATTAGGTAGTTTCATATTTTGGTGTTTCGAATTTTGATTTAGCTATTTTTATAGTATAATTTGCTGAACAACCGCAATAATAGTATTAATGAGTCTGTGTGTCTTTTATAATTTCAAAACGTTATATAGCATTTAGTACAATCTGTCAAATAAGTTTTTCGTTTTTTTGTTGTATTTGTTTAGATCTTTATGTAGGTTGCTTATTTTTTTGTTATCACATGTTTTATAAGGCATCTTTGTTTATAGTAATAGGTATATGAATACATATATTCTTTGGTCTACAAGATTTAAGATGTTATTTCTTTATATACTTTTGTGGTTGTATTTTAGCAAG
>M01075:24:000000000-A3VNT:1:2106:8672:17477 1:N:0:38
AAAGTACACAGTTTGGGCTACATATTTGATTACCAGATGCAATGGAAGGACCAATACCTGTATCTGCATTAATACATGCTGCAACGTTAGTTGTATGTGGAATAATATTAGGTAGTTTCATATTTTGGTGTTTCGAATTTTGATTTAGCTATTTTTATAGTATAATTTGCTGAACAACCGCAATAATAGTATTAATGAGTCTGTGTGTCTTTTATAATTTCAAAACGTTATATAGCATTTAGTACAATCTGTCAAATAAGTTTTTCGTTTTTTTGTTGTATTTGTTTAGATCTTTATGTAGGTTGCTTATTTTTTTGTTATCACATGTTTTATAAGGCATCTTTGTTTATAGTAATAGGTATATGAATACATATATTCTTTGGTCTACAAGATTTAAGATGTTATTTCTTTATATACTTTTGTGGTTGTATTTTAGCAAG
>M01075:24:000000000-A3VNT:1:2106:8684:17490 1:N:0:38
AAAGTACACAGTTTGGGCTACATATTTGATTACCAGATGCAATGGAAGGACCAATACCTGTATCTGCATTAATACATGCTGCAACGTTAGTTGTATGTGGAATAATATTAGGTAGTTTCATATTTTGGTGTTTCGAATTTTGATTTAGCTATTTTTATAGTATAATTTGCTGAACAACCGCAATAATAGTATTAATGAGTCTGTGTGTCTTTTATAATTTCAAAACGTTATATAGCATTTAGTACAATCTGTCAAATAAGTTTTTCGTTTTTTTGTTGTATTTGTTTAGATCTTTATGTAGGTTGCTTATTTTTTTGTTATCACATGTTTTATAAGGCATCTTTGTTTATAGTAATAGGTATATGAATACATATATTCTTTGGTCTACAAGATTTAAGATGTTATTTCTTTATATACTTTTGTGGTTGTATTTTAGCAAG
>M01075:24:000000000-A3VNT:1:2106:17372:18090 1:N:0:38
AAAGTACACAGTTTGGGCTGCACATTTGATTACCAGATGCAATGGAAGGACCAATACCTGTATCTGCATTAATACATGCTGCAACGTTAGTTGTATGTGGAATAATATTAGGTAGTTTCATATTTTGGTGTTTCGAATTTTGATTTAGCTATTTTTATAGTATAATTTGCTGAACAACCGCAATAATAGTATTAATGAGTCTGTGTGTCTTTTATAATTTCAAAACGTTATATAGCATTTAGTACAATCTGTCAAATAAGTTTTTCGTTTTTTTGTTGTATTTGTTTAGATCTTTATGTAGGTTGCTTATTTTTTTGTTATCACATGTTTTATAAGGCATCTTTGTTTATAGTAATAGGTATATGAATACATATATTCTTTGGTCTACAAGATTTAAGATGTTATTTCTTTATATACTTTTGTGGTTGTATTTTAGCAAG
>M01075:24:000000000-A3VNT:1:2106:23720:18730 1:N:0:38
AAAGTACACAGTTTGGGCTACACATTTGATTACCAGATGCAATGGAAGGACCAATACCTGTATCTGCATTAATACATGCTGCAACGTTAGTTGTATGTGGAATAATATTAGGTAGTTTCATATTTTGGTGTTTCGAATTTTGATTTAGCTATTTTTATAGTATAATTTGCTGAACAACCGCAATAATAGTATTAATGAGTCTGTGTGTCTTTTATAATTTCAAAACGTTATATAGCATTTAGTACAATCTGTCAAATAAGTTTTTCGTTTTTTTGTTGTATTTGTTTAGATCTTTATGTAGGTTGCTTATTTTTTTGTTATCACATGTTTTATAAGGCATCTTTGTTTATAGTAATAGGTATATGAATACATATATTCTTTGGTCTACAAGATTTAAGATGTTATTTCTTTATATACTTTTGTGGTTGTATTTTGGCAAG
>M01075:24:000000000-A3VNT:1:2106:17470:20907 1:N:0:38
AGAGTACACAGTTTGGGTTACATATTTGATTACCAGATGCAATGGAAGGACCAATACCTGTATCTGCATTAATACATGCTGCAACGTTAGTTGTATGTGGAATAATATTAGGTAGTTTCATATTTTGGTGTTTCGAATTTTGATTTAGCTATTTTTATAGTATAATTTGCTGAACAACCGCAATAATAGTATTAATGAGTCTGTGTGTCTTTTATAATTTCAAAACGTTATATAGCATTTAGTACAATCTGTCAAATAAGTTTTTCGTTTTTTTGTTGTATTTGTTTAGATCTTTATGTAGGTTGCTTATTTTTTTGTTATCACATGTTTTATAAGGCATCTTTGTTTATAGTAATAGGTATATGAATACATATATTCTTTGGTCTACAAGATTTAAGATGTTATTTCTTTATATACTTTTGTGGTCGTATTTTAGCAAG
>M01075:24:000000000-A3VNT:1:2106:17663:22739 1:N:0:38
AGAGTACACAGTTTGGGCTACATATTTGATTACCAGATGCAATGGAAGGACCAATACCTGTATCTGCATTAATACATGCTGCAACGTTAGTTGTATGTGGAATAATATTAGGTAGTTTCATATTTTGGTGTTTCGAATTTTGATTTAGCTATTTTTATAGTATAATTTGCTGAACAACCGCAATAATAGTATTAATGAGTCTGTGTGTCTTTTATAATTTCAAAACGTTATATAGCATTTAGTACAATCTGTCAAATAAGTTTTTCGTTTTTTTGTTGTATTTGTTTAGATCTTTATGTAGGTTGCTTATTTTTTTGTTATCACATGTTTTATAAGGCATCTTTGTTTATAGTAATAGGTATATGAATACATATATTCTTTGGTCTACAAGATTTAAGATGTTATTTCTTTATATACTTTTGTGGTTGTATTTTAGCAAG
>M01075:24:000000000-A3VNT:1:2106:6569:24337 1:N:0:38
AAAGTACACAGTTTGGGCTGCATATTTGATTACCAGATGCAATGGAAGGACCAATACCTGTATCTGCATTAATACATGCTGCAACGTTAGTTGTATGTGGAATAATATTAGGTAGTTTCATATTTTGGTGTTTCGAATTTTGATTTAGCTATTTTTATAGTATAATTTGCTGAACAACCGCAATAATAGTATTAATGAGTCTGTGTGTCTTTTATAATTTCAAAACGTTATATAGCATTTAGTACAATCTGTCAAATAAGTTTTTCGTTTTTTTGTTGTATTTGTTTAGATCTTTATGTAGGTTGCTTATTTTTTTGTTATCACATGTTTTATAAGGCATCTTTGTTTATAGTAATAGGTATATGAATACATATATTCTTTGGTCTACAAGATTTAAGATGTTATTTCTTTATATACTTTTGTGGTTGTATTTTAGCAAG
>M01075:24:000000000-A3VNT:1:2106:20016:25239 1:N:0:38
AAAGTACACAGTTTGGGCTACATATTTGATTACCAGATGCAATGGAAGGACCAATACCTGTATCTGCATTAATACATGCTGCAACGTTAGTTGTATGTGGAATAATATTAGGTAGTTTCATATTTTGGTGTTTCGAATTTTGATTTAGCTATTTTTATAGTATAATTTGCTGAACAACCGCAATAATAGTATTAATGAGTCTGTGTGTCTTTTATAATTTCAAAACGTTATATAGCATTTAGTACAATCTGTCAAATAAGTTTTTCGATTTTTTGTTGTATTTGTTTAGATCTTTATGTAGGTTGCTTATTTTTTTGTTATCACATGTTTTATAAGGCATCTTTGTTTATAGTAATAGGTATATGAATACATATATTCTTTGGTCTACAAGATTTAAGATGTTATTTCTTTATATACTTTTGTGGTTGTATTTTAGCAAG
>M01075:24:000000000-A3VNT:1:2106:22071:26136 1:N:0:38
AAAGTACACAGTTTGGGCTGCATATTTGATTACCAGATGCAATGGAAGGACCAATACCTGTATCTGCATTAATACACGCTGCAACGTTAGTTGTATGTGGAATAATATTAGGTAGTTTCATATTTTGGTGTTTCGAATTTTGATTTAGCTATTTTTATAGTATAATTTGCTGAACAACCGCAATAATAGTATTAATGAGTCTGTGTGTCTTTTATAATTTCAAAACGTTATATAGCATTTAGTACAATCTGTCAAATAAGTTTTTCGTTTTTTTGTTGTATTTGTTTAGATCTTTATGTAGGTTGCTTATTTTTTTGTTATCACATGTTTTATAAGGCATCTTTGTTTATAGTAATAGGTATATGAATACATATATTCTTTGGTCTACAAGATTTAAGATGTTATTTCTTTATATACTTTTGTGGCTGTATTTTAGCAAG
>M01075:24:000000000-A3VNT:1:2106:18235:27687 1:N:0:38
AAAGTACACAGTTTGGGCTACATATTTGATTACCAGATGCAATGGAAGGACCAATACCTGTATCTGCATTAATACATGCTGCAACGTTAGTTGTATGTGGAATAATATTAGGTAGTTTCATATTTTGGTGTTTCGAATTTTGATTTAGCTATTTTTATAGTATAATTTGCTGAACAACCGCAATAATAGTATTAATGAGTCTGTGTGTCTTTTATAATTTCAAAACGTTATATAGCATTTAGTACAATCTGTCAAATAAGTTTTTCGTTTTTTTGTTGTATTTGTTTAGATCTTTATGTAGGTTGCTTATTTTTTTGTTATCACATGTTTTATAAGGCATCTTTGTTTATAGTAATAGGTATATGAATACATATATTCTTTGGTCTACAAGATTTAAGATGTTATTTCTTTATATACTTTTGTGGTTGTATTTTAGCAAG
>M01075:24:000000000-A3VNT:1:2106:18235:27706 1:N:0:38
AAAGTACACAGTTTGGGCTACATATTTGATTACCAGATGCAATGGAAGGACCAATACCTGTATCTGCATTAATACATGCTGCAACGTTAGTTGTATGTGGAATAATATTAGGTAGTTTCATATTTTGGTGTTTCGAATTTTGATTTAGCTATTTTTATAGTATAATTTGCTGAACAACCGCAATAATAGTATTAATGAGTCTGTGTGTCTTTTATAATTTCAAAACGTTATATAGCATTTAGTACAATCTGTCAAATAAGTTTTTCGTTTTTTTGTTGTATTTGTTTAGATCTTTATGTAGGTTGCTTATTTTTTTGTTATCACATGTTTTATAAGGCATCTTTGTTTATAGTAATAGGTATATGAATACATATATTCTTTGGTCTACAAGATTTAAGATGTTATTTCTTTATATACTTTTGTGGTTGTATTTTAGCAAG
>M01075:24:000000000-A3VNT:1:2107:22261:3227 1:N:0:38
AAAGTACACAGTTTGGGCTACATATTTGATTACCAGATGCAATGGAAGGACCAATACCTGTATCTGCATTAATACATGCTGCAACGTTAGTTGTATGTGGAATAATATTAGGTAGTTTCATATTTTGGTGTTTCGAATTTTGATTTAGCTATTTTTATAGTATAATTTGCTGAACAACCGCAATAATAGTATTAATGAGTCTGTGTGTCTTTTATAATTTACGCAAAACGTTATATAGCATTTAGTACAATCTGTCAAATAAGTTTTTCGTTTTTTTGTTGTATTTGTTTAGATCTTTATGTAGGTTGCTTATTTTTTTGTTATCACATGTTTTATAAGGCATCTTTGTTTATAGTAATAGGTATATGAATACATATATTCTTTGGTCTACAAGATTTAAGATGTTATTTCTTTATATACTTTTGTGGTTGTATTTTAGC
>M01075:24:000000000-A3VNT:1:2107:11267:4121 1:N:0:38
AGAGTACACAGTTTGGGCTACATATTTGATTACCAGATGCAATGGAAGGACCAATACCTGTATCTGCATTAATACATGCTGCAACGTTAGTTGTATGTGGAATAATATTAGGTAGTTTCATATTTTGGTGTTTCGAATTTTGATTTAGCTATTTTTATAGTATAATTTGCTGAACAACCGCAATAATAGTATTAATGAGTCTGTGTGTCTTTTATAATTTCAAAACGTTATATAGCATTTAGTACAATCTGTCAAATAAGTTTTTCGTTTTTTTGTTGTATTTGTTTAGATCTTTATGTAGGTTGCTTATTTTTTTGTTATCACATGTTTTATAAGGCATCTTTGTTTATAGTAATAGGTATATGAATACATATATTCTTTGGTCTACAAGATTTAAGATGTTATTTCTTTATATACTTTTGTGGTTGTATTTTAGCAAG
>M01075:24:000000000-A3VNT:1:2107:18376:4674 1:N:0:38
AAAGTACACAGTTTGGGCTGCATATTTGATTACCAGATGCAATGGGAGGACCAATACCTGTATCTGCATTAATACATGCTGCAACGTTAGTTGTATGTGGAATAATATTAGGTAGTTTCATATTTTGGTGTTTCGAATTTTGATTTAGCTATTTTTATAGTATAATTTGCTGAACAACCGCAATAATAGTATTAATGAGTCTGTGTGTCTTTTATAATTTCAAAACGTTATATAGCATTTAGTACAATCTGTCAAATAAGTTTTTCGTTTTTTTGTTGTATTTGTTTAGATCTTTATGTAGGTTGCTTATTTTTTTGTTATCACATGTTTTATAAGGCATCTTTGTTTATAGTAATAGGTATATGAATACATATGTTCTTTGGTCTACAAGATTTAAGATGTTATTTCTTTATATACTTTTGTGGTTGTATTTTAGCAAG
>M01075:24:000000000-A3VNT:1:2107:18363:4685 1:N:0:38
AAAGTACACAGTTTGGGCTGCATATTTGATTACCAGATGCAATGGGAGGACCAATACCTGTATCTGCATTAATACATGCTGCAACGTTAGTTGTATGTGGAATAATATTAGGTAGTTTCATATTTTGGTGTTTCGAATTTTGATTTAGCTATTTTTATAGTATAATTTGCTGAACAACCGCAATAATAGTATTAATGAGTCTGTGTGTCTTTTATAATTTCAAAACGTTATATAGCATTTAGTACAATCTGTCAAATAAGTTTTTCGTTTTTTTGTTGTATTTGTTTAGATCTTTATGTAGGTTGCTTATTTTTTTGTTATCACATGTTTTATAAGGCATCTTTGTTTATAGTAATAGGTATATGAATACATATATTCTTTGGTCTACAAGATTTAAGATGTTATTTCTTTATATACTTTTGTGGTTGTATTTTAGCAAG
>M01075:24:000000000-A3VNT:1:2107:7393:6729 1:N:0:38
AGAGTACACAGTTTGGGCTACATTTTTGATTACCAGATGCAATGGAAGGACCAATACCTGTATCTGCATTAATACATGCTGCAACGTTAGTTGTATGTGGAATAATATTAGGTAGTTTCATATTTTGGTGTTTCGAATTTTGATTTAGCTATTTTTATAGTATAATTTGCTGAACAACCGCAATAATAGTATTAATGAGTCTGTGTGTCTTTTATAATTTCAAAACGTTATATAGCATTTAGTACAATCTGTCAAATAAGTTTTTCGTTTTTTTGTTGTATTTGTTTAGATCTTTATGTAGGTTGCTTATTTTTTTGTTATCACATGTTTTATAAGGCATCTTTGTTTATAGTAATAGGTATATGAATACATATATTCTTTGGTCTACAAGATTTAAGATGTTATTTCTTTATATACTTCTGTGGTTGTATCTTGGCAAG
>M01075:24:000000000-A3VNT:1:2107:7373:6730 1:N:0:38
AGAGTACACAGTTTGGGCTACATATTTGATTACCAGATGCAATGGAAGGACCAATACCTGTATCTGCATTAATACATGCTGCAACGTTAGTTGTATGTGGAATAATATTAGGTAGTTTCATATTTTGGTGTTTCGAATTTTGATTTAGCTATTTTTATAGTATAATTTGCTGAACAACCGCAATAATAGTATTAATGAGTCTGTGTGTCTTTTATAATTTCAAAACGTTATATAGCATTTAGTACAATCTGTCAAATAAGTTTTTCGTTTTTTTGTTGTATTTGTTTAGATCTTTATGTAGGTTGCTTATTTTTTTGTTATCACATGTTTTATAAGGCATCTTTGTTTATAGTAATAGGTATATGAATACATATATTCTTTGGTCTACAAGATTTAAGATGTTATTTCTTTATATACTTCTGTGGTTGTATCTTGGCAAG
>M01075:24:000000000-A3VNT:1:2107:7386:6746 1:N:0:38
AGAGTACACAGTTTGGGCTACATATTTGATTACCAGATGCAATGGAAGGACCAATACCTGTATCTGCATTAATACATGCTGCAACGTTAGTTGTATGTGGAATAATATTAGGTAGTTTCATATTTTGGTGTTTCGAATTTTGATTTAGCTATTTTTATAGTATAATTTGCTGAACAACCGCAATAATAGTATTAATGAGTCTGTGTGTCTTTTATAATTTCAAAACGTTATATAGCATTTAGTACAATCTGTCAAATAAGTTTTTCGTTTTTTTGTTGTATTTGTTTAGATCTTTATGTAGGTTGCTTATTTTTTTGTTATCACATGTTTTATAAGGCATCTTTGTTTATAGTAATAGGTATATGAATACATATATTCTTTGGTCTACAAGATTTAAGATGTTATTTCTTTATATACTTCTGTGGTTGTATCTTGGCAAG
>M01075:24:000000000-A3VNT:1:2107:23088:7634 1:N:0:38
AGAGTACACAGTTTGGGTTACATATTTGATTACCAGATGCAATGGAAGGACCAATACCTGTATCTGCATTAATACATGCTGCAACGTTAGTTGTATGTGGAATAATATTAGGTAGTTTCATATTTTGGTGTTTCGAATTTTGATTTAGCTATTTTTATAGTATAATTTGCTGAACAACCGCAGTAATAGTATTAATGAGTCTGTGTGTCTTTTATAATTTCAAAACGTTATATAGCATTTAGTACAATCTGTCAAATAAGTTTTTCGTTTTTTTGTTGTATTTGTTTAGATCTTTATGTAGGTTGCTTATTTTTTTGTTATCACATGTTTTATAAGGCATCTTTGTTTATAGTAATAGGTATATGAATACATATATTCTTTGGTCTACAAGATTTAAGATGTTATTTCTTTATATACTTTTGTGGCTGTATTTTAGCAAG
>M01075:24:000000000-A3VNT:1:2107:23079:7650 1:N:0:38
AGAGTACACAGTTTGGGTTACATATTTGATTACCAGATGCAATGGAAGGACCAATACCTGTATCTGCATTAATACATGCTGCAACGTTAGTTGTATGTGGAATAATATTAGGTAGTTTCATATTTTGGTGTTTCGAATTTTGATTTAGCTATTTTTATAGTATAATTTGCTGAACAACCGCAGTAATAGTATTAATGAGTCTGTGTGTCTTTTATAATTTCAAAACGTTATATAGCATTTAGTACAATCTGTCAAATAAGTTTTTCGTTTTTTTGTTGTATTTGTTTAGATCTTTATGTAGGTTGCTTATTTTTTTGTTATCACATGTTTTATAAGGCATCTTTGTTTATAGTAATAGGTATATGAATACATATATTCTTTGGTCTACAAGATTTAAGATGTTATTTCTTTATATACTTTTGTGGCTGTATTTTAGCAAG
>M01075:24:000000000-A3VNT:1:2107:4874:9164 1:N:0:38
AAAGTACACAGTTTGGGCTACATATTTGATTACCAGATGCAATGGAAGGACCAATACCTGTATCTGCATTAATACATGCTGCAACGTTAGTTGTATGTGGAATAATATTAGGTAGTTTCATATTTTGGTGTTTCGAATTTTGATTTAGCTATTTTTATAGTATAATTTGCTGAACAACCGCAATAATAGTATTAATGAGTCTGTGTGTCTTTTATAATTTCAAAACGTTATATAGCATTTAGTACAATCTGTCAAATAAGTTTTTCGTTTTTTTGTTGTATTTGTTTAGATCTTTATGTAGGTTGCTTATTTTTTTGTTATCACATGTTTTATAAGGCATCTTTGTTTATAGTAATAGGTATATGAATACATATATTCTTTGGTCTACAAGATTTAAGATGTTATTTCTTTATATACTTTTGTGGTTGTATCTTGGCAAG
>M01075:24:000000000-A3VNT:1:2107:4879:9181 1:N:0:38
AAAGTACACAGTTTGGGCTACATATTTGATTACCAGATGCAATGGAAGGACCAATACCTGTATCTGCATTAATACATGCTGCAACGTTAGTTGTATGTGGAATAATATTAGGTAGTTTCATATTTTGGTGTTTCGAATTTTGATTTAGCTATTTTTATAGTATAATTTGCTGAACAACCGCAATAATAGTATTAATGAGTCTGTGTGTCTTTTATAATTTCAAAACGTTATATAGCATTTAGTACAATCTGTCAAATAAGTTTTTCGTTTTTTTGTTGTATTTGTTTAGATCTTTATGTAGGTTGCTTATTTTTTTGTTATCACATGTTTTATAAGGCATCTTTGTTTATAGTAATAGGTATATGAATACATATATTCTTTGGTCTACAAGATTTAAGATGTTATTTCTTTATATACTTTTGTGGTTGTATCTTGGCAAG
>M01075:24:000000000-A3VNT:1:2107:20795:9460 1:N:0:38
AAAGTACACAGTTTGGGCTGCATATTTGATTACCAGATGCAATGGAAGGACCAATACCTGTATCTGCATTAATACATGCTGCAACGTTAGTTGTATGTGGAATAATATTAGGTAGTTTCATATTTTGGTGTTTCGAATTTTGATTTAGCTATTTTTATAGTATAATTTGCTGAACAACCGCAATAATAGTATTAATGAGTCTGTGTGTCTTTTATAATTTCAAAACGTTATATAGCATTTAGTACAATCTGTCAAATAAGTTTTTCGTTTTTTTGTTGTATTTGTTTAGATCTTTATGTAGGTTGCTTATTTTTTTGTTATCACATGTTTTATAAGGCATCTTTGTTTATAGTAATAGGTATATGAATACATATATTCTTTGGTCTACAAGATTTAAGATGTTATTTCTTTATATACTTTTGTGGTTGTATTTTAGCAAG
>M01075:24:000000000-A3VNT:1:2107:9313:9511 1:N:0:38
AGAGTACACAGTTTGGGCTACATCTTTGATTACCAGATGCAATGGAAGGACCAATACCTGTATCTGCATTAATACATGCTGCAACGTTAGTTGTATGTGGAATAATATTAGGTAGTTTCATATTTTGGTGTTTCGAATTTTGATTTAGCTATTTTTATAGTATAATTTGCTGAACAACCGCAATAATAGTATTAATGAGTCTGTGTGTCTTTTATAATTTCAAAACGTTATATAGCATTTAGTACAATCTGTCAAATAAGTTTTTCGTTTTTTTGTTGTATTTGTTTAGATCTTTATGTAGGTTGCTTATTTTTTTGTTATCACATGTTTTATAAGGCATCTTTGTTTATAGTAATAGGTATATGAATACATATATTCTTTGGTCTACAAGATTTAAGATGTTATTTCTTTATATACTTTTGTGGTTGTATTTTAGCAAG
>M01075:24:000000000-A3VNT:1:2107:23555:10710 1:N:0:38
AAAGTACACAGTTTGGGCTACATATTTGATTACCAGATGCAATGGAAGGACCAATACCTGTATCTGCATTAATACATGCTGCAACGTTAGTTGTATGTGGAATAATATTAGGTAGTTTCATATTTTGGTGTTTCGAATTTTGATTTAGCTATTTTTATAGTATAATTTGCTGAACAACCGCAATAATAGTATTAATGAGTCTGTGTGTCTTTTATAATTTCAAAACGTTATATAGCATTTAGTACAATCTGTCAAATAAGTTTTTCGTTTTTTTGTTGTATTTGTTTAGATCTTTATGTAGGTTGCTTATTTTTTTGTTATCACATGTTTTATAAGGCATCTTTGTTTATAGTAATAGGTATATGAATACATATATTCTTTGGTCTACAAGATTTAAGATGTTATTTCTTTATATACTTTTGTGGTTGTATTTTAGCAAG
>M01075:24:000000000-A3VNT:1:2107:23542:10724 1:N:0:38
AAAGTACACAGTTTGGGCTACATATTTGATTACCAGATGCAATGGAAGGACCAATACCTGTATCTGCATTAATACATGCTGCAACGTTAGTTGTATGTGGAATAATATTAGGTAGTTTCATATTTTGGTGTTTCGAATTTTGATTTAGCTATTTTTATAGTATAATTTGCTGAACAACCGCAATAATAGTATTAATGAGTCTGTGTGTCTTTTATAATTTCAAAACGTTATATAGCATTTAGTACAATCTGTCAAATAAGTTTTTCGTTTTTTTGTTGTATTTGTTTAGATCTTTATGTAGGTTGCTTATTTTTTTGTTATCACATGTTTTATAAGGCATCTTTGTTTATAGTAATAGGTATATGAATACATATATTCTTTGGTCTACAAGATTTAAGATGTTATTTCTTTATATACTTTTGTGGTTGTATTTTAGCAAG
>M01075:24:000000000-A3VNT:1:2107:23567:10726 1:N:0:38
AAAGTACACAGTTTGGGCTACATATTTGATTACCAGATGCAATGGAAGGACCAATACCTGTATCTGCATTAATACATGCTGCAACGTTAGTTGTATGTGGAATAATATTAGGTAGTTTCATATTTTGGTGTTTCGAATTTTGATTTAGCTATTTTTATAGTATAATTTGCTGAACAACCGCAATAATAGTATTAATGAGTCTGTGTGTCTTTTATAATTTCAAAACGTTATATAGCATTTAGTACAATCTGTCAAATAAGTTTTTCGTTTTTTTGTTGTATTTGTTTAGATCTTTATGTAGGTTGCTTATTTTTTTGTTATCACATGTTTTATAAGGCATCTTTGTTTATAGTAATAGGTATATGAATACATATATTCTTTGGTCTACAAGATTTAAGATGTTATTTCTTTATATACTTTTGTGGTTGTATTTTAGCAAG
>M01075:24:000000000-A3VNT:1:2107:5407:10839 1:N:0:38
AAAGTACACAGTTTGGGCTACATATTTGATTACCAGATGCAATGGAAGGACCAATACCTGTATCTGCATTAATACATGCTGCAACGTTAGTTGTATGTGGAATAATATTAGGTAGTTTCATATTTTGGTGTTTCGAATTTTGATTTAGCTATTTTTATAGTATAATTTGCTGAACAACCGCAATAATAGTATTAATGAGTCTGTGTGTCTTTTATAATTTCAAAACGTTATATAGCATTTAGTACAATCTGTCAAATAAGTTTTTCGTTTTTTTGTTGTATTTGTTTAGATCTTTATGTAGGTTGCTTATTTTTTTGTTATCACATGTTTTATAAGGCATCTTTGTTTATAGTAATAGGTATATGAATACATATATTCTTTGGTCTACAAGATTTAAGATGTTATTTCTTTATATACTTTTGTGGTTGTATTTTAGCAAG
>M01075:24:000000000-A3VNT:1:2107:24124:10865 1:N:0:38
AGAGTACACAGTTTGGGCTACATATTTGATTACCAGATGCAATGGAAGGACCAATACCTGTATCTGCATTAATACATGCTGCAACGTTAGTTGTATGTGGAATAATATTAGGTAGTTTCATATTTTGGTGTTTCGAATTTTGATTTAGCTATTTTTATAGTATAATTTGCTGAACAACCGCAATAATAGTATTAATGAGTCTGTGTGTCTTTTATAATTTCAAAACGTTATATAGCATTTAGTACAATCTGTCAAATAAGTTTTTCGTTTTTTTGTTGTATTTGTTTAGATCTTTATGTAGGTTGCTTATTTTTTTGTTATCACATGTTTTATAAGGCATCTTTGTTTATAGTAATAGGTATATGAATACATATATTCTTTGGTCTACAAGATTTAAGATGTTATTTCTTTATATACTTTTGTGGTTGTATTTTAGCAAG
>M01075:24:000000000-A3VNT:1:2107:15879:10890 1:N:0:38
ACACAGTTTGGGCTACACATTTGATTACCAGATGCAATGGAAGGACCAATACCTGTATCTGCATTAATACATGCTGCAACGTTAGTTGTATGTGGAATAATATTAGGTAGTTTCATATTTTGGTGTTTCGAATTTTGATTTAGCTATTTTTATAGTATAATTTGCTGAACAACCGCAATAATAGTATTAATGAGTCTGTGTGTCTTTTATAATTTTGACGCAAAACGTTATATAGCATTTAGTACAATCTGTCAAATAAGTTTTTCGTTTTTTTGTTGTATTTGTTTAGATCTTTATGTAGGTTGCTTATTTTTTTGTCATCACATGTTTTATAAGGCATCTTTGTTTATAGTAATAGGTATATGAATACATATATTCTTTGGTCTACAAGATTTAAGATGTTATTTCTTTATATACTTTTGTGGTTGTATTTTAGCAAG
>M01075:24:000000000-A3VNT:1:2107:11241:11750 1:N:0:38
AAAGTACACAGTTTGGGTTGCATTTTTGATTACCAGATGCAATGGAAGGACCAATACCTGTATCTGCATTAATACATGCTGCAACGTTAGTTGTATGTGGAATAATATTAGGTAGTTTCATATTTTGGTGTTTCGAATTTTGATTTAGCTATTTTTATAGTATAATTTGCTGAACAACCGCAATAATAGTATTAATGAGTCTGTGTGTCTTTTATAATTTCAAAACGTTATATAGCATTTAGTACAATCTGTCAAATAAGTTTTTCGTTTTTTTGTTGTATTTGTTTAGATCTTTACGTAGGTTGCTTATTTTTTTGTTATCACATGTTTTATAAGGCATCTTTGTTTATAGTAATAGGTATATGAATACATATATTCTTTGGTCTACAAGATTTAAGATGTTATTTCTTTATATACTTTTGTGGTTGTATTTTAGCAAG
>M01075:24:000000000-A3VNT:1:2107:11973:11769 1:N:0:38
AAAGTACACAGTTTGGGTTACATATTTGATTACCAGATGCAATGGAAGGACCGATACCTGTATCTGCATTAATACATGCTGCAACGTTAGTTGTATGTGGAATAATATTAGGTAGTTTCATATTTTGGTGTTTCGAATTTTGATTTAGCTATTTTTATAGTATAATTTGCTGAACAACCGCAATAATAGTATTAATGAGTCTGTGTGTCTTTTATAATTTCAAAACGTTATATAGCATTTAGTACAATCTGTCAAATAAGTTTTTCGTTTTTTTGTTGTATTTGTTTAGATCTTTATGTAGGTTGCTTATTTTTTTGTTATCACATGTTTTATAAGGCATCTTTGTTTATAGTAATAGGTATATGAATACATATATTCTTTGGTCTACAAGATTTAAGATGTTATTTCTTTATATACTTTTGTGGTTGTATTTTAGCAAG
>M01075:24:000000000-A3VNT:1:2107:27981:12142 1:N:0:38
AGAGTACACAGTTTGGGCTACATATTTGATTACCAGATGCAATGGAAGGACCAATACCTGTATCTGCATTAATACATGCTGCAACGTTAGTTGTATGTGGAATAATATTAGGTAGTTTCATATTTTGGTGTTTCGAATTTTGATTTAGCTATTTTTATAGTATAATTTGCTGAACAACCGCAATAATAGTATTAATGAGTCTGTGTGTCTTTTATAATTTCAAAACGTTATATAGCATTTAGTACAATCTGTCAAATAAGTTTTTCGTTTTTTTGTTGTATTTGTTTAGATCTTTATGTAGGTTGCTTATTTTTTTGCTATCACATGTTTTATAAGGCATCTTTGTTTATAGTAATAGGTATATGAATACATATATTCTTTGGTCTACAAGATTTAAGATGTTATTTCTTTATATACTTTTGTGGTTGTATTTTAGCAAG
>M01075:24:000000000-A3VNT:1:2107:13351:12383 1:N:0:38
AAAGTACACAGTTTGGGCTACATCTTTGATTACCAGATGCAATGGAAGGACCAATACCTGTATCTGCATTAATACATGCTGCAACGTTAGTTGTATGTGGAATAATATTAGGTAGTTTCATATTTTGGTGTTTCGAATTTTGATTTAGCTATTTTTATAGTATAATTTGTTGAACAACCGCAATAATAGTATTAATGAGTCTGTGTGTCTTTTATAATTTCAAAACGTTATATAGCATTTAGTACAATCTGTCAAATAAGTTTTTCGTTTTTTTGTTGTATTTGTTTAGATCTTTATGTAGGTTGCTTATTTTTTTGTTATCACATGTTTTATAAGGCATCTTTGTTTATAGTAATAGGTATATGAATACATATATTCTTTGGTCTACAAGATTTAAGATGTTATTTCTTTATATACTTTTGTGGTTGTATTTTAGCAAG
>M01075:24:000000000-A3VNT:1:2107:27852:12577 1:N:0:38
AAAGTACACAGTTTGGGCTACATATTTGATTACCAGATGCAATGGAAGGACCAATACCTGTATCTGCATTAATACATGCTGCAACGTTAGTTGTATGTGGAATAATATTAGGTAGTTTCATATTTTGGTGTTTCGAATTTTGATTTAGCTATTTTTATAGTATAATTTGCTGAACAACCGCAATAATAGTATTAATGAGTCTGTGTGTCTTTTATAATTTCAAAACGTTATATAGCATTTATTACAATCTGTCAAATAAGTTTTTCGTTTTTTTGTTGTATTTGTTTAGATCTTTATGTAGGTTGCTTATTTTTTTGTTATCACATGTTTTATAAGGCATCTTTGTTTATAGTAATAGGTATATGAATACATATATTCTTTGGTCTACAAGATTTAAGATGTTATTTCTTTATATACTTTTGTGGTTGTATCTTAGCAAG
>M01075:24:000000000-A3VNT:1:2107:27844:12595 1:N:0:38
AAAGTACACAGTTTGGGCTACATATTTGATTACCAGATGCAATGGAAGGACCAATACCTGTATCTGCATTAATACATGCTGCAACGTTAGTTGTATGTGGAATAATATTAGGTAGTTTCATATTTTGGTGTTTCGAATTTTGATTTAGCTATTTTTATAGTATAATTTGCTGAACAACCGCAATAATAGTATTAATGAGTCTGTGTGTCTTTTATAATTTCAAAACGTTATATAGCATTTAGTACAATCTGTCAAATAAGTTTTTCGTTTTTTTGTTGTATTTGTTTAGATCTTTATGTAGGTTGCTTATTTTTTTGTTATCACATGTTTTATAAGGCATCTTTGTTTATAGTAATAGGTATATGAATACATATATTCTTTGGTCTACAAGATTTAAGATGTTATTTCTTTATATACTTTTGTGGTTGTATCTTAGCAAG
>M01075:24:000000000-A3VNT:1:2107:7349:13210 1:N:0:38
AAAGTACACAGTTTGGGCTACATATTTGATTACCAGATGCAATGGAAGGACCAATACCTGTATCTGCATTAATACATGCTGCAACGTTAGTTGTATGTGGAATAATATTAGGTAGTTTCATATTTTGGTGTTTCGAATTTTGATTTAGCTATTTTTATAGTATAATTTGCTGAACAACCGCAATAATAGTATTAATGAGTCTGTGTGTCTTTTATAATTTCAAAACGTTATATAGCATTTAGTACAATCTGTCAAATAAGTTTTTCGTTTTTTTGTTGTATTTGTTTAGATCTTTATGTAGGTTGCTTATTTTTTTGTTATCACATGTTTTATAAGGCATCTTTGTTTATAGTAATAGGTATATGAATACATATATTCTTTGGTCTACAAGATTTAAGATGTTATTTCTTTATATACTTTTGTGGTTGTATTTTAGCAAG
>M01075:24:000000000-A3VNT:1:2107:7364:13224 1:N:0:38
AAAGTACACAGTTTGGGCTACATATTTGATTACCAGATGCAATGGAAGGACCAATACCTGTATCTGCATTAATACATGCTGCAACGTTAGTTGTATGTGGAATAATATTAGGTAGTTTCATATTTTGGTGTTTCGAATTTTGATTTAGCTATTTTTATAGTATAATTTGCTGAACAACCGCAATAATAGTATTAATGAGTCTGTGTGTCTTTTATAATTTCAAAACGTTATATAGCATTTAGTACAATCTGTCAAATAAGTTTTTCGTTTTTTTGTTGTATTTGTTTAGATCTTTATGTAGGTTGCTTATTTTTTTGTTATCACATGTTTTATAAGGCATCTTTGTTTATAGTAATAGGTATATGAATACATATATTCTTTGGTCTACAAGATTTAAGATGTTATTTCTTTATATACTTTTGTGGTTGTATTTTAGCAAG
>M01075:24:000000000-A3VNT:1:2107:9495:13672 1:N:0:38
AAAGTACACAGTTTGGGTTACATATTTGATTACCAGATGCAATGGAAGGACCAATACCTGTATCTGCATTAATACATGCTGCAACGTTAGTTGTATGTGGAATAATATTAGGTAGTTTCATATTTTGGTGTTTCGAATTTTGATTTAGCTATTTTTATAGTATAATTTGCTGAACAACCGCAATAATAGTATTAATGAGTCTGTGTGTCTTTTATAATTTCAAAACGTTATATAGCATTTAGTACAATCTGTCAAATAAGTTTTTCGTTTTTTTGTTGTATTTGTTTAGATCTTTATGTAGGTTGCTTATTTTTTTGTTATCACATGTTTTATAAGGCATCTTTGTTTATAGTAATAGGTATATGAATACATATATTCTTTGGTCTACAAGATTTAAGATGTTATTTCTTTATATACTTTTGTGGTTGTATTTTAGCAAG
>M01075:24:000000000-A3VNT:1:2107:20212:15885 1:N:0:38
AAAGTACACAGTTTGGGCTACACATTTAATTACCAGATGCAATGGAAGGACCAATACCTGTATCTGCATTAATACATGCTGCAACGTTAGTTGTATGTGGAATAATATTAGGTAGTTTCATATTTTGGTGTTTCGAATTTTGATTTAGCTATTTTTATAGTATAATTTGCTGAACAACCGCAATAATAGTATTAATGAGTCTGTGTGTCTTTTATAATTTCAAAACGTTATATAGCATTTAGTACAATCTGTCAAATAAGTTTTTCGTTTTTTTGTTGTATTTGTTTAGATCTTTATGTAGGTTGCTTATTTTTTTGTTATCACATGTTTTATAAGGCATCTTTGTTTATAGTAATAGGTATATGAATACATATATTCTTTGGTCTACAAGATTTAAGATGTTATTTCTTTATATACTTTTGTGGTTGTATTTTAGCAAG
>M01075:24:000000000-A3VNT:1:2107:23917:15971 1:N:0:38
AGAGTACACAGTTTGGGCTACATATTTGATTACCAGATGCAATGGAAGGACCAATACCTGTATCTGCATTAATACATGCTGCAACGTTAGTTGTATGTGGAATAATATTAGGTAGTTTCATATTTTGGTGTTTCGAATTTTGATTTAGCTATTTTTATAGTATAATTTGCTGAACAACCGCAATAATAGTATTAATGAGTCTGTGTGTCTTTTATAATTTCAAAACGTTATATAGCATTTAGTACAATCTGTCAAATAAGTTTTTCGTTTTTTTGTTGTATTTGTTTAGATCTTTATGTAGGTTGCTTATTTTTTTGTTATCACATGTTTTATAAGGCATCTTTGTTTATAGTAATAGGTATATGAATACATATATTCTTTGGTCTACAAGATTTAAGATGTTATTTCTTTATATACTTTTGTGGTTGTATCTTAGCAAG
>M01075:24:000000000-A3VNT:1:2107:23909:15988 1:N:0:38
AGAGTACACAGTTTGGGCTACATATTTGATTACCAGATGCAATGGAAGGACCAATACCTGTATCTGCATTAATACATGCTGCAACGTTAGTTGTATGTGGAATAATATTAGGTAGTTTCATATTTTGGTGTTTCGAATTTTGATTTAGCTATTTTTATAGTATAATTTGCTGAACAACCGCAATAATAGTATTAATGAGTCTGTGTGTCTTTTATAATTTCAAAACGTTATATAGCATTTAGTACAATCTGTCAAATAAGTTTTTCGTTTTTTTGTTGTATTTGTTTAGATCTTTATGTAGGTTGCTTATTTTTTTGTTATCACATGTTTTATAAGGCATCTTTGTTTATAGTAATAGGTATATGAATACATATATTCTTTGGTCTACAAGATTTAAGATGTTATTTCTTTATATACTTTTGTGGTTGTATCTTAGCAAG
>M01075:24:000000000-A3VNT:1:2107:13096:17130 1:N:0:38
AGAGTACACAGTTTGGGCTACATATTTGATTACCAGATGCAATGGAAGGACCAATACCTGTATCTGCATTAATACATGCTGCAACGTTAGTTGTATGTGGAATAATATTAGGTAGTTTCATATTTTGGTGTTTCGAATTTTGATTTAGCTATTTTTATAGTATAATTTGCTGAACAACCGCAATAATAGTATTAATGAGTCTGTGTGTCTTTTATAATTTCAAAACGTTATATAGCATTTAGTACAATCTGTCAAATAAGTTTTTCGTTTTTTTGTTGTATTTGTTTAGATCTTTATGTAGGTTGCTTATTTTTTTGTTATCACATGTTTTATAAGGCATCTTTGTTTATAGTAATAGGTATATGAATACATATATTCTTTGGTCTACAAGATTTAAGATGTTATTTCTTTATATACTTTTGTGGTTGTATTTTAGCAAG
>M01075:24:000000000-A3VNT:1:2107:17736:17458 1:N:0:38
AAAGTACACAGTTTGGGCTGCATATTTGATTACCAGATGCAATGGAAGGACCAATACCTGTATCTGCATTAATACATGCTGCAACGTTAGTTGTATGTGGAATAATATTAGGTAGTTTCATATTTTGGTGTTTCGAATTTTGATTTAGCTATTTTTATAGTATAATTTGCTGAACAACCGCAATAATAGTATTAATGAGTCTGTGTGTCTTTTATAATTTCAAAACGTTATATAGCATTTAGTACAATCTGTCAAATAAGTTTTTCGTTTTTTTGTTGTATTTGTTTAGATCTTTATGTAGGTTGCTTATTTTTTTGTTATCACATGTTTTATAAGGCATCTTTGTTTATAGTAATAGGTATATGAATACATATATTCTTTGGTCTACAAGATTTAAGATGTTATTTCTTTATATACTTTTGTGGTTGTATTTTAGCAAG
>M01075:24:000000000-A3VNT:1:2107:17743:17477 1:N:0:38
AAAGTACACAGTTTGGGCTGCATATTTGATTACCAGATGCAATGGAAGGACCAATACCTGTATCTGCATTAATACATGCTGCAACGTTAGTTGTATGTGGAATAATATTAGGTAGTTTCATATTTTGGTGTTTCGAATTTTGATTTAGCTATTTTTATAGTATAATTTGCTGAACAACCGCAATAATAGTATTAATGAGTCTGTGTGTCTTTTATAATTTCAAAACGTTATATAGCATTTAGTACAATCTGTCAAATAAGTTTTTCGTTTTTTTGTTGTATTTGTTTAGATCTTTATGTAGGTTGCTTATTTTTTTGTTATCACATGTTTTATAAGGCATCTTTGTTTATAGTAATAGGTATATGAATACATATATTCTTTGGTCTACAAGATTTAAGATGTTATTTCTTTATATACTTTTGTGGTTGTATTTTAGCAAG
>M01075:24:000000000-A3VNT:1:2107:23138:17814 1:N:0:38
AAAGTACACAGTTTGGGCTGCATATTTGATTACCAGATGCAATGGAAGGACCAATACCTGTATCTGCATTAATACATGCTGCAACGTTAGTTGTATGTGGAATAATATTAGGTAGTTTCATATTTTGGTGTTTCGAATTTTGATTTAGCTATTTTTATAGTATAATTTGCTGAACAACCGCAATAATAGTATTAATGAGTCTGTGTGTCTTTTATAATTTCAAAACGTTATATAGCATTTAGTACAATCTGTCAAATAAGTTTTTCGTTTTTTTGTTGTATTTGTTTAGATCTTTATGTAGGTTGCTTATTTTTTTGTTATCACATGTTTTATAAGGCATCTTTGTTTATAGTAATAGGTATATGAATACATATATTCTTTGGTCTACAAGATTTAAGATGTTATTTCTTTATATACTTTTGTGGTTGTATCTTGGCAAG
>M01075:24:000000000-A3VNT:1:2107:7858:18488 1:N:0:38
AAAGTACACAGTTTGGGCTACACATTTGATTACCAGATGCAATGGAAGGACCAATACCTGTATCTGCATTAATACATGCTGCAACGTTAGTTGTATGTGGAATAATATTAGGTAGTTTCATATTTTGGTGTTTCGAATTTTGATTTAGCTATTTTTATAGTATAATTTGCTGAACAACCGCAATAATAGTATTAATGAGTCTGTGTGTCTTTTATAATTTCAAAACGTTATATAGCATTTAGTACAATCTGTCAAATAAGTTTTTCGTTTTTTTGTTGTATTTGTTTAGATCTTTATGTAGGTTGCTTATTTTTTTGTTATCACATGTTTTATAAGGCATCTTTGTTTATAGTAATAGGTATATGAATACATATATTCTTTGGTCTACAAGATTTAAGATGTTATTTCTTTATATACTTTTGTGGTTGTATTCTAGCAAG
>M01075:24:000000000-A3VNT:1:2107:19500:18827 1:N:0:38
AGAGTACACAGTTTGGGCTACATATTTGATTACCAGATGCAATGGAAGGTCCAATACCTGTATCTGCATTAATACATGCTGCAACGTTAGTTGTATGTGGAATAATATTAGGTAGTTTCATATTTTGGTGTTTCGAATTTTGATTTAGCTATTTTTATAGTATAATTTGCTGAACAACCGCAATAATAGTATTAATGAGTCTGTGTGTCTTTTATAATTTCAAAACGTTATATAGCATTTAGTACAATCTGTCAAATAAGTTTTTCGTTTTTTTGTTGTATTTGTTTAGATCTTTATGTAGGTTGCTTATTTTTTTGTTATCACATGTTTTATAAGGCATCTTTGTTTATAGTAATAGGTATATGGATACATATATTCTTTGGTCTACAAGATTTAAGATGTTATTTCTTTATATACTTTTGTGGTTGTATTTTAGCAAG
>M01075:24:000000000-A3VNT:1:2107:20085:18839 1:N:0:38
AGAGTACACAGTTTGGGCTACATATTTGATTACCAGATGCAATGGAAGGACCAATACCTGTATCTGCATTAATACATGCTGCAACGTTAGTTGTATGTGGAATAATATTAGGTAGTTTCATATTTTGGTGTTTCGAATTTTGATTTAGCTATTTTTATAGTATAATTTGCTGAACAACCGCAATAATAGTATTAATGAGTCTGTGTGTCTTTTATAATTTCAAAACGTTATATAGCATTTAGTACAATCTGTCAAATAAGTTTTTCGTTTTTTTGTTGTATTTGTTTAGATCTTTATGTAGGTTGCTTATTTTTTTGTTATCACATGTTTTATAAGGCATCTTTGTTTATAGTAATAGGTATATGAATACATATATTCTTTGGTCTACAAGATTTAAGATGTTATTTCTTTATATACTTTTGTGGTTGTATTTTAGCAAG
>M01075:24:000000000-A3VNT:1:2107:12779:20042 1:N:0:38
AGAGTACACAGTTTGGGCTACATTTTTGATTACCAGATGCAATGGAAGGACCAATACCTGTATCTGCATTAATACATGCTGCAACGTTAGTTGTATGTGGAATAATATTAGGTAGTTTCATATTTTGGTGTTTCGAATTTTGATTTAGCTATTTTTATAGTATAATTTGCTGAACAACCGCAATAATAGTATTAATGAGTCTGTGTGTCTTTTATAATTTCAAAACGTTATATAGCATTTAGTACAATCTGTCAAATAAGTTTTTCGTTTTTTTGTTGTATTTGTTTAGATCTTTATGTAGGTTGCTTATTTTTTTGTTATCACATGTTTTATAAGGCATCTTTGTTTATAGTAATAGGTATATGAATACATATATTCTTTGGTCTACAAGATTTAAGATGTTATTTCTTTATATACTTTTGTGGTTGTATTTTAGCAAG
>M01075:24:000000000-A3VNT:1:2107:11342:21268 1:N:0:38
AAAGTACACAGTTTGGGCTGCATTTTTGATTACCAGATGCAATGGAAGGACCAATACCTGTATCTGCATTAATACATGCTGCAACGTTAGTTGTATGTGGAATAATATTAGGTAGTTTCATATTTTGGTGTTTCGAATTTTGATTTAGCTATTTTTATAGTATAATTTGCTGAACAACCGCAATAATAGTATTAATGAGTCTGTGTGTCTTTTATAATTTCAAAACGTTATATAGCATTTAGTACAATCTGTCAAATAAGTTTTTCGTTTTTTTGTTGTATTTGTTTAGATCTTTATGTAGGTTGCTTATTTTTTTGTTATCACATGTTTTATAAGGCATCTTTGTTTATAGTAATAGGTATATGAATACATATATTCTTTGGTCTACAAGATTTAAGATGTTATTTCTTTATATACTTTTGTGGTTGTATTTTAGCAAG
>M01075:24:000000000-A3VNT:1:2107:18312:24146 1:N:0:38
AAAGTACACAGTTTGGGCTACATATTTGATTACCAGATGCAATGGAAGGACCAATACCTGTATCTGCATTAATACATGCTGCAACGTTAGTTGTATGTGGAATAATATTAGGTAGTTTCATATTTTGGTGTTTCGAATTTTGATTTAGCTATTTTTATAGTATAATTTGCTGAACAACCGCAATAATAGTATTAATGAGTCTGTGTGTCTTTTATAATTTCAAAACGTTATATAGCATTTAGTACAATCTGTCAAATAAGTTTTTCGTTTTTTTGTTGTATTTGTTTAGATCTTTATGTAGGTTGCTTATTTTTTTGTTATCACATGTTTTATAAGGCATCTTTGTTTATAGTAATAGGTATATGAATACATATATTCTTTGGTCTACAAGATTTAAGATGTTATTTCTTTATATACTTTTGTGGTTGTATCTTGGCAAG
>M01075:24:000000000-A3VNT:1:2107:18131:24640 1:N:0:38
AAAGTACACAGTTTGGGTTACATATTTGATTACCAGATGCAATGGAAGGACCAATACCTGTATCTGCATTAATACATGCTGCAACGTTAGTTGTATGTGGAATAATATTAGGTAGTTTCATATTTCGGTGTTTCGAATTTTGATTTAGCTATTTTTATAGTATAATTTGCTGAACAACCGCAATAATAGTATTAATGAGTCTGTGTGTCTTTTATAATTTCAAAACGTTATATAGCATTTAGTACAATCTGTCAAATAAGTTTTTCGTTTTTTTGCTGTATTTGTTTAGATCTTTATGTAGGTTGCTTATTTTTTTGTTATCACATGTTTTATAAGGCATCTTTGTTTATAGTAATAGGTATATGAATACATATATTCTTTGGTCTACAAGATTTAAGATGTTATTTCTTTATATACTTTTGTGGTTGTATTTTAGCAAG
>M01075:24:000000000-A3VNT:1:2107:16142:25680 1:N:0:38
AGAGTACACAGTTTGGGCTACATATTTGATTACCAGATGCAATGGAAGGACCAATACCTGTATCTGCATTAATACATGCTGCAACGTTAGTTGTATGTGGAATAATATTAGGTAGTTTCATATTTTGGTGTTTCGAATTTTGATTTAGCTATTTTTATAGTATAATTTGCTGAACAACCGCAATAATAGTATTAATGAGTCTGTGTGTCTTTTATAATTTCAAAACGTTATATAGCATTTAGTACAATCTGTCAAATAAGTTTTTCGTTTTTTTGTTGTATTTGTTTAGATCTTTATGTAGGTTGCTTATTTTTTTGTTATCACATGTTTTATAAGGCATCTTTGTTTATAGTAATAGGTATATGAATACATATATTCTTTGGTCTACAAGATTTAAGATGTTATTTCTTTATATACTTTTGTGGTTGTATTTTAGCAAG
>M01075:24:000000000-A3VNT:1:2107:16154:25695 1:N:0:38
AGAGTACACAGTTTGGGCTACATATTTGATTACCAGATGCAATGGAAGGACCAATACCTGTATCTGCATTAATACATGCTGCAACGTTAGTTGTATGTGGAATAATATTAGGTAGTTTCATATTTTGGTGTTTCGAATTTTGATTTAGCTATTTTTATAGTATAATTTGCTGAACAACCGCAATAATAGTATTAATGAGTCTGTGTGTCTTTTATAATTTCAAAACGTTATATAGCATTTAGTACAATCTGTCAAATAAGTTTTTCGTTTTTTTGTTGTATTTGTTTAGATCTTTATGTAGGTTGCTTATTTTTTTGTTATCACATGTTTTATAAGGCATCTTTGTTTATAGTAATAGGTATATGAATACATATATTCTTTGGTCTACAAGATTTAAGATGTTATTTCTTTATATACTTTTGTGGTTGTATTTTAGCAAG
>M01075:24:000000000-A3VNT:1:2108:11255:2507 1:N:0:38
AGAGTACACAGTTTGGGCTACATCTTTGATTACCAGATGCAATGGAAGGACCAATACCTGTATCTGCATTAATACATGCTGCAACGTTAGTTGTATGTGGAATAATATTAGGTAGTTTCATATTTTGGTGTTTCGAATTTTGATTTAGCTATTTTTATAGTGTAATTTGCTGAACAACCGCAATAATAGTATTAATGAGTCTGTGTGTCTTTTATAATTTCAAAACGTTATATAGCATTTAGTACAATCTGTCAAATAAGTTTTTCGTTTTTTTGTTGTATTTGTTTAGATCTTTATGTAGGTTGCTTATTTTTTTGTTATCGCATGTTTTATAAGGCATCTTTGTTTATAGTAATAGGTATATGAATACATATATTCTTTGGTCTACAAGATTTAAGATGTTATTTCTTTATATACTTTTGTGGTTGTATTTTGGCAAG
>M01075:24:000000000-A3VNT:1:2108:11247:2522 1:N:0:38
AGAGTACACAGTTTGGGCTACATATTTGATTACCAGATGCAATGGAAGGACCAATACCTGTATCTGCATTAATACATGCTGCAACGTTAGTTGTATGTGGAATAATATTAGGTAGTTTCATATTTTGGTGTTTCGAATTTTGATTTAGCTATTTTTATAGTGTAATTTGCTGAACAACCGCAATAATAGTATTAATGAGTCTGTGTGTCTTTTATAATTTCAAAACGTTATATAGCATTTAGTACAATCTGTCAAATAAGTTTTTCGTTTTTTTGTTGTATTTGTTTAGATCTTTATGTAGGTTGCTTATTTTTTTGTTATCGCATGTTTTATAAGGCATCTTTGTTTATAGTAATAGGTATATGAATACATATATTCTTTGGTCTACAAGATTTAAGATGTTATTTCTTTATATACTTTTGTGGTTGTATTTTGGCAAG
>M01075:24:000000000-A3VNT:1:2108:7476:4961 1:N:0:38
AAAGTACACAGTTTGGGCTACATCTTTGATTACCAGATGCAATGGAAGGACCAATACCTGTATCTGCATTAATACATGCTGCAACGTTAGTTGTATGTGGAATAATATTAGGTAGTTTCATATTTTGGTGTTTCGAATTTTGATTTAGCTATTTTTATAGTATAATTTGCTGAACAACCGCAATAATAGTATTAATGAGTCTGTGTGTCTTTTATAATTTCAAAACGTTATATAGCATTTAGTACAATCTGTCAAATAAGTTTTTCGTTTTTTTGTTGTATTTGTTTAGATCTTTATGTAGGTTGCTTATTTTTTTGTTATCACATGTTTTATAAGGCATCTTTGTTTATAGTAATAGGTATATGAATACATATATTCTTTGGTCTACAAGATTTAAGATGTTATTTCTTTATATACTTTTGTGGTTGTATGTTAGCAAG
>M01075:24:000000000-A3VNT:1:2108:10677:5205 1:N:0:38
AAAGTACACAGTTTGGGCTACATATTTGATTACCAGATGCAATGGAAGGACCAATACCTGTATCTGCATTAATACATGCTGCAACGTTAGTTGTGTGTGGAATAATATTAGGTAGTTTCATATTTTGGTGTTTCGAATTTTGATTTAGCTATTTTTATAGTATAATTTGCTGAACAACCGCAATAATAGTATTAATGAGTCTGTGTGTCTTTTATAATTTCAAAACGTTATATAGCATTTAGTACAATCTGTCAAATAAGTTTTTCGTTTTTTTGTTGTATTTGTTTAGATCTTTATGTAGGTTGCTTATTTTTTTGTTATCACATGTTTTATAAGGCATCTTTGTTTATAGTAATAGGTATATGAATACATATATTCTTTGGTCTACAAGATTTAAGATGTTATTTCTTTATATACTTTTGTGGTTGTATTTTAGCAAG
>M01075:24:000000000-A3VNT:1:2108:13993:7692 1:N:0:38
AGAGTACACAGTTTGGGCTACATATTTGATTACCAGATGCAATGGAAGGACCAATACCTGTATCTGCATTAATACATGCTGCAACGTTAGTTGTATGTGGAATAATATTAGGTAGTTTCATATTTTGGTGTTTCGAATTTTGATTTAGCTATTTTTATAGTATAATTTGCTGAACAACCGCAATAATAGTATTAATGAGTCTGTGTGTCTTTTATAATTTCAAAACGTTATATAGCATTTAGTACAATCTGTCAAATAAGTTTTTCGTTTTTTTGTTGTATTTGTTTAGATCTTTATGTAGGTTGCTTATTTTTTTGTTATCACATGTTTTATAAGGCATCTTTGTTTATAGTAATAGGTATATGAATACATATATTCTTTGGTCTACAAGATTTAAGATGTTATTTCTTTATATACTTTTGTGGTTGTATTTTAGCAAG
>M01075:24:000000000-A3VNT:1:2108:10876:8306 1:N:0:38
AAAGTACACAGTTTGGGCTGCATATTTGATTACCAGATGCATGGAAGGACCAATACCTGTATCTGCATTAATACATGCTGCAACGTTAGTTGTATGTGGAATAATATTAGGTAGTTTCATATTTTGGTGTTTCGAATTTTGATTTAGCTATTTTTATAGTATAATTTGCTGAACAACCGCAATAATAGTATTAATGAGTCTGTGTGTCTTTTATAATTTTCAAAACGTTATATAGCATTTAGTACAATCTGTCAAATAAGTTTTTCGTTTTTTTGTTGTATTTGTTTAGATCTTTATGTAGGTTGCTTATTTTTTTGTTATCACATGTTTTATAAGGCATCTTTGTTTATAGTAATAGGTATATGAATACATATATTCTTTGGTCTACAAGATTTAAGATGTTATTTCTTTATATACTTTTGTGGTTGTATTTTAGCAAG
>M01075:24:000000000-A3VNT:1:2108:26540:8616 1:N:0:38
AAAGTACACAGTTTGGGCTACACATTTGATTACCAGATGCAATGGAAGGACCAATACCTGTATCTGCATTAATACATGCTGCAACGTTAGTTGTATGTGGAATAATATTAGGTAGTTTCATATTTTGGTGTTTCGAATTTTGATTTAGCTATTTTTATAGTATAATTTGCTGAACAACCGCAATAATAGTATTAATGAGTCTGTGTGTCTTTTATAATTTCAAAACGTTATATAGCATTTAGTACAATCTGTCAAATAAGTTTTCCGTTTTTTTGTTGTATTTGTTTAGATCTTTATGTAGGTTGCTTATTTTTTTGTTATCACATGTTTTATAAGGCATCTTTGTTTATAGTAATAGGTATATGAATACATATATTCTTTGGTCTACAAGATTTAAGATGTTATTTCTTTATATACTTTTGTGGTTGTATTTTAGCAAG
>M01075:24:000000000-A3VNT:1:2108:6279:8999 1:N:0:38
AAAGTACACAGTTTGGGCTACATATTTGATTACCAGATGCAATGGAAGGACCAATACCTGTATCTGCATTAATACATGCTGCAACGTTAGTTGTATGTGGAATAATATTAGGTAGTTTCATATTTTGGTGTTTCGAATTTTGATTTAGCTATTTTTATAGTATAATTTGCTGAACAACCGCAATAATAGTATTAATGAGTCTGTGTGTCTTTTATAATTTCAAAACGTTATATAGCATTTAGTACAATCTGTCAAATAAGTTTTTCGTTTTTTTGTTGTATTTGTTTAGATCTTTATATAGGTTGCTTATTTTTTTGTTATCACATGTTTTATAAGGCATCTTTGTTTATAGTAATAGGTATATGAATACATATATTCTTTGGTCTACAAGATTTAAGATGTTATTTCTTTATATACTTTTGTGGTTGTATTTTAGCAAG
>M01075:24:000000000-A3VNT:1:2108:6720:9219 1:N:0:38
AAAGTACACAGTTTGGGCTACACATTTGATTACCAGATGCAATGGAAGGACCAATACCTGTATCTGCATTAATACATGCTGCAACGTTAGTTGTATGTGGAATAATATTAGGTAGTTTCATATTTTGGTGTTTCGAATTTTGATTTAGCTATTTTTATAGTATAATTTGCTGAACAACCGCAATAATAGTATTAATGAGTCTGTGTGTCTTTTATAATTTCAAAACGTTATATAGCATTTAGTACAATCTGTCAAATAAGTTTTTCGTTTTTTTGTTGTATTTGTTTAGATCTTTATGTAGGTTGCTTATTTTTTTGTTATCACATGTTTTATAAGGCATCTTTGTTTATAGTAATAGGTATATGAATACATATATTCTTTGGTCTACAAGATTTAAGATGTTATTTCTTTATATACTTTTGTGGTTGTATTTTAGCAAG
>M01075:24:000000000-A3VNT:1:2108:6724:9237 1:N:0:38
AAAGTACACAGTTTGGGCTACACATTTGATTACCAGATGCAATGGAAGGACCAATACCTGTATCTGCATTAATACATGCTGCAACGTTAGTTGTATGTGGAATAATATTAGGTAGTTTCATATTTTGGTGTTTCGAATTTTGATTTAGCTATTTTTATAGTATAATTTGCTGAACAACCGCAATAATAGTATTAATGAGTCTGTGTGTCTTTTATAATTTCAAAACGTTATATAGCATTTAGTACAATCTGTCAAATAAGTTTTTCGTTTTTTTGTTGTATTTGTTTAGATCTTTATGTAGGTTGCTTATTTTTTTGTTATCACATGTTTTATAAGGCATCTTTGTTTATAGTAATAGGTATATGAATACATATATTCTTTGGTCTACAAGATTTAAGATGTTATTTCTTTATATACTTTTGTGGTTGTATTTTAGCAAG
>M01075:24:000000000-A3VNT:1:2108:25080:9840 1:N:0:38
AGAGTACACAGTTTGGGCTACATATTTGATTACCAGATGCAATGGAAGGACCAATACCTGTATCTGCATTAATACATGCTGCAACGTTAGTTGTATGTGGAATAATATTAGGTAGTTTCATATTTTGGTGTTTCGAATTTTGATTTAGCTATTTTTATAGTATAATTTGCTGAACAACCGCAATAATAGTATTAATGAGTCTGTGTGTCTTTTATAATTTCAAAACGTTATATAGCATTTAGTACAATCTGTCAAATAAGTTTTTCGTTTTTTTGTTGTATTTGTTTAGATCTTTATGTAGGTTGCTTATTTTTTTGTTATCACATGTTTTATAAGGCATCTTTGTTTATAGTAATAGGTATATGAATACATATATTCTTTGGTCTACAAGATTTAAGATGTTATTTCTTTATATACTTTTGTGGTTGTATTTTAGCAAG
>M01075:24:000000000-A3VNT:1:2108:25072:9856 1:N:0:38
AGAGTACACAGTTTGGGCTACATATTTGATTACCAGATGCAATGGAAGGACCAATACCTGTATCTGCATTAATACATGCTGCAACGTTAGTTGTATGTGGAATAATATTAGGTAGTTTCATATTTTGGTGTTTCGAATTTTGATTTAGCTATTTTTATAGTATAATTTGCTGAACAACCGCAATAATAGTATTAATGAGTCTGTGTGTCTTTTATAATTTCAAAACGTTATATAGCATTTAGTACAATCTGTCAAATAAGTTTTTCGTTTTTTTGTTGTATTTGTTTAGATCTTTATGTAGGTTGCTTATTTTTTTGTTATCACATGTTTTATAAGGCATCTTTGTTTATAGTAATAGGTATATGAATACATATATTCTTTGGTCTACAAGATTTAAGATGTTATTCCTTTATATACTTTTGTGGTTGTATTTTAGCAAG
>M01075:24:000000000-A3VNT:1:2108:8129:10124 1:N:0:38
AGAGTACACAGTTTGGGCTACATATTTGATTACCAGATGCAATGGAAGGACCAATACCTGTATCTGCATTAATACATGCTGCAACGTTAGTTGTATGTGGAATAATATTAGGTAGTTTCATATTTTGGTGTTTCGAATTTTGATTTAGCTATTTTTATAGTATAATTTGCTGAACAACCGCAATAATAGTATTAATGAGTCTGTGTGTCTTTTATAATTTCAAAACGTTATATAGCATTTAGTACAATCTGTCAAATAAGTTTTTCGTTTTTTTGTTGTATTTGTTTAGATCTTTATGTAGGTTGCTTATTTTTTTGTTATCACATGTTTTATAAGGCATCTTTGTTTATAGTAATAGGTATATGAATACATATATTCTTTGGTCTACAAGATTTAAGATGTTATTTCTTTATATACTTTTGTGGTTGTATTTTAGCAAG
>M01075:24:000000000-A3VNT:1:2108:22556:10993 1:N:0:38
AAAGTACACAGTTTGGGCTACATTTTTGATTACCAGATGCAATGGAAGGACCAATACCTGTATCTGCATTAATACATGCTGCAACGTTAGTTGTATGTGGAATAATATTAGGTAGTTTCATATTTTGGTGTTTCGAATTTTGATTTAGCTATTTTTATAGTATAATTTGCTGAACAACCGCAATAATAGTATTAATGAGTCTGTGTGTCTTTTATAATTTCAAAACGTTATATAGCATTTAGTACAATCTGTCAAATAAGTTTTTCGTTTTTTTGTTGTATTTGTTTAGATCTTTATGTAGGTTGCTTATTTTTTTGTTATCACATGTTTTATAAGGCATCTTTGTTTATAGTAATAGGTATATGAATACATATATTCTTTGGTCTACAAGATTTAAGATGTTATTTCTTTATATACTTTTGTGGTTGTATTTTAGCAAG
>M01075:24:000000000-A3VNT:1:2108:11748:11218 1:N:0:38
AGAGTACACAGTTTGGGCTGCATATTTGATTACCAGATGCAATGGAAGGACCAATACCTGTATCTGCATTAATACATGCTGCAACGTTAGTTGTATGTGGAATAATATTAGGTAGTTTCATATTTTGGTGTTTCGAATTTTGATTTAGCTATTTTTATAGTATAATTTGCTGAACAACCGCAATAATAGTATTAATGAGTCTGTGTGTCTTTTATAATTTGCAAAACGTTATATAGCATTTAGTACAATCTGTCAAATAAGTTTTTCGTTTTTTTGTTGTATTTGTTTAGATCTTTATGTAGGTTGCTTATTTTTTGTTATCACATGTTTTATAAGGCATCTTTGTTTATAGTAATAGGTATATGAATACATATATTCTTTGGTCTACAAGATTTAAGATGTTATTTCTTTATATACTTTTGTGGTTGTATTTTAGCAAG
>M01075:24:000000000-A3VNT:1:2108:28758:11229 1:N:0:38
AAAGTACACAGTTTGGGCTACATATTTGATTACCAGATGCAATGGAAGGACCAATACCTGTATCTGCATTAATACATGCTGCAACGTTAGTTGTATGTGGAATAATATTAGGTAGTTTCATATTTTGGTGTTTCGAATTTTGATTTAGCTATTTTTATAGTATAATTTGCTGAACAACCGCAATAATAGTATTAATGAGTCTGTGTGTCTTTTATAATTTCAAAACGTTATATAGCATTTAGTACAATCTGTCAAATAAGTTTTTCGTTTTTTTGTTGTATTTGTTTAGATCTTTATGTAGGTTGCTTATTTTTTTGTTATCACATGTTTTATAAGGCATCTTTGTTTATAGTAATAGGTATATGAATACATATATTCTTTGGTCTACAAGATTTAAGATGTTATTTCTTTATATACTTTTGTGGTTGTATTTTGGCAAG
>M01075:24:000000000-A3VNT:1:2108:24881:11378 1:N:0:38
TACACAGTTTGGGCTGCATATTTGATTACCAGATGCAATGGAAGGACCAATACCTGTATCTGCATTAATACATGCTGCAACGTTAGTTGTATGTGGAATAATATTAGGTAGTTTTATATTTTGGTGTTTCGAATTTTGATTTAGCTATTTTTATAGTATAATTTGCTGAACAACCGCAATAATAGTATTAATGAGTCTGTGTGTCTTTTATAATTTTGACCAAAACGTTATATAGCATTTAGTACAATCTGTCAAATAAGTTTTTCGTTTTTTTGTTGTATTTGTTTAGATCTTTATGTAGGTTGCTTATTTTTTTGTTATCACATGTTTTATAAGGCATCTTTGTTTATAGTAATAGGTATATGAATACATATATTCTTTGGTCTACAAGATTTAAGATGTTATTTCTTTATATACTTTTGTGGTTGTATTTTAGCAAG
>M01075:24:000000000-A3VNT:1:2108:21099:11523 1:N:0:38
AAAGTACACAGTTTGGGTTACATATTTGATTACCAGATGCAATGGAAGGACCAATACCTGTATCTGCATTAATACATGCTGCAACGTTAGTTGTATGTGGAATAATATTAGGTAGTTTCATATTTTGGTGTTTCGAATTTTGATTTAGCTATTTTTATAGTATAATTTGCTGAACAACCGCAATAATAGTATTAATGAGTCTGTGTGTCTTTTATAATTTCAAAACGTTATATAGCATTTAGTACAATCTGTCAAATAAGTTTTTCGTTTTTTTGTTGTATTTGTTTAGATCTTTATGTAGGTTGCTTATTTTTTTGTTATCACATGTTTTATAAGGCATCTTTGTTTATAGTAATAGGTATATGAATACATATATTCTTTGGTCTACAAGATTTAAGATGTTATTTCTTTATATACTTTTGTGGTTGTATTTTAGCAAG
>M01075:24:000000000-A3VNT:1:2108:21105:11540 1:N:0:38
AAAGTACACAGTTTGGGTTACATATTTGATTACCAGATGCAATGGAAGGACCAATACCTGTATCTGCATTAATACATGCTGCAACGTTAGTTGTATGTGGAATAATATTAGGTAGTTTCATATTTTGGTGTTTCGAATTTTGATTTAGCTATTTTTATAGTATAATTTGCTGAACAACCGCAATAATAGTATTAATGAGTCTGTGTGTCTTTTATAATTTCAAAACGTTATATAGCATTTAGTACAATCTGTCAAATAAGTTTTTCGTTTTTTTGTTGTATTTGTTTAGATCTTTATGTAGGTTGCTTATTTTTTTGTTATCACATGTTTTATAAGGCATCTTTGTTTATAGTAATAGGTATATGAATACATATATTCTTTGGTCTACAAGATTTAAGATGTTATTTCTTTATATACTTTTGTGGTTGTATTTTAGCAAG
>M01075:24:000000000-A3VNT:1:2108:11118:12099 1:N:0:38
AAAGTACACAGTTTGGGCTGCATATTTGATTACCAGATGCAATGGAAGGACCAATACCTGTATCTGCATTAATACATGCTGCAACGTTAGTTGTATGTGGAATAATATTAGGTAGTTCCATATTTTGGTGTTTCGAATTTTGATTTAGCTATTTTTATAGTATAATTTGCTGAACAACCGCAATAATAGTATTAATGAGTCTGTGTGTCTTTTATAATTTCAAAACGTTATATAGCATTTAGTACAATCTGTCAAATAAGTTTTTCGTTTTTTTGTTGTATTTGTTTAGATCTTTATGTAGGTTGCTTATTTTTTTGTTATCACATGTTTTATAAGGCATCTTTGTTTATAGTAATAGGTATATGAATACATATATTCTTTGGTCTACAAGATTTAAGATGTTATTTCTTTATATACTTTTGTGGTTGTATCTTAGCAAG
>M01075:24:000000000-A3VNT:1:2108:11898:12117 1:N:0:38
AGAGTACACAGTTTGGGCTACATATTTGATTACCAGATGCAATGGAAGGACCAATACCTGTATCTGCATTAATACATGCTGCAACGTTAGTTGTATGTGGAATAATATTAGGTAGTTTCATATTTTGGTGTTTCGAATTTTGATTTAGCTATTTTTATAGTATAATTTGCTGAACAACCGCAATAATAGTATTAATGAGTCTGTGTGTCTTTTATAATTTCAAAACGTTATATAGCATTTAGTACAATCTGTCAAATAAGTTTTTCGTTTTTTTGTTGTATTTGTTTAGATCTTTATGTAGGTTGCTTATTTTTTTGTTATCACATGTTTTATAAGGCATCTTTGTTTATAGTAATAGGTATATGAATACATATATTCTTTGGTCTACAAGATTTAAGATGTTATTTCTTTATATACTTTTGTGGTTGTATTTTAGCAAG
>M01075:24:000000000-A3VNT:1:2108:18500:14627 1:N:0:38
AGAGTACACAGTTTGGGTTGCACATTTGATTACCAGATGCAATGGAAGGACCAATACCTGTATCTGCATTAATACATGCTGCAACGTTAGTTGTATGTGGAATAATATTAGGTAGTTTCATATTTTGGTGTTTCGAATTTTGATTTAGCTATTTTTATAGTATAATTTGCTGAACAACCGCAATAATAGTATTAATGAGTCTGTGTGTCTTTTATAATTTCAAAACGTTATATAGCATTTAGTACAATCTGTCAAATAAGTTTTTCGTTTTTTTGTTGTATTTGTTTAGATCTTTATGTAGGTTGCTTATTTTTTTGTTATCACATGTTTTATAAGGCATCTTTGTTTATAGTAATAGGTATATGAATACATATATTCTTTGGTCTACAAGATTTAAGATGTTATTTCTTTATATACTTTTGTGGTTGTATTTTAGCAAG
>M01075:24:000000000-A3VNT:1:2108:7118:14766 1:N:0:38
AGAGTACACAGTTTGGGCTACATATTTGATTACCAGATGCAATGGAAGGACCAATACCTGTATCTGCATTAATACATGCTGCAACGTTAGTTGTATGTGGAATAATATTAGGTAGTTTCATATTTTGGTGTTTCGAATTTTGATTTAGCTATTTTTATAGTATAATTTGCTGAACAACCGCAATAATAGTATTAATGAGTCTGTGTGTCTTTTATAATTTCAAAACGTTATATAGCATTTAGTACAATCTGTCAAATAAGTTTTTCGTTTTTTTGTTGTATTTGTTTAGATCTTTATGTAGGTTGCTTATTTTTTTGTTATCACATGTTTTATAAGGCATCTTTGTTTATAGTAATAGGTATATGAATACATATATTCTTTGGTCTACAAGATTTAAGATGTTATTTCTTTATATACTTTTGTGGTTGTATTTTAGCAAG
>M01075:24:000000000-A3VNT:1:2108:13993:18015 1:N:0:38
AAAGTACACAGTTTGGGCTGCATATTTGATTACCAGATGCAATGGAAGGACCAATACCTGTATCTGCATTAATACATGCTGCAACGTTAGTTGTATGTGGAATAATATTAGGTAGTTTCATATTTTGGTGTTTCGAATTTTGATTTAGCTATTTTTATAGTATAATTTGCTGAACAACCGCAATAATAGTATTAATGAGTCTGTGTGTCTTTTATAATTTCAAAACGTTATATAGCATTTAGTACAATCTGTCAAATAAGTTTTTCGTTTTTTTGTTGTATTTGTTTAGATCTTTATGTAGGTTGCTTATTTTTTTGTTATCACATGTTTTATAAGGCATCTTTGTTTATAGTAATAGGTATATGAATACATATATTCTTTGGTCTACAAGATTTAAGATGTTATTTCTTTATATACTTTTGTGGTTGTATTTTAGCAAG
>M01075:24:000000000-A3VNT:1:2108:26340:18252 1:N:0:38
AAAGTACACAGTTTGGGCTGCACATTTGATTACCAGATGCAATGGAAGGACCAATACCTGTATCTGCATTAATACATGCTGCAACGTTAGTTGTATGTGGAATAATATTAGGTAGTTTCATATTTTGGTGTTTCGAATTTTGATTTAGCTATTTTTATAGTATAATTTGCTGAACAACCGCAATAATAGTATTAATGAGTCTGTGTGTCTTTTATAATTTCAAAACGTTATATAGCATTTAGTACAATCTGTCAAATAAGTTTTTCGTTTTTTTGTTGTATTTGTTTAGATCTTTATGTAGGTTGCTTATTTTTTTGTTATCACATGTTTTATAAGGCATCTTTGTTTATAGTAATAGGTATATGAATACATATATTCTTTGGTCTACAAGATTTAAGATGTTATTTCTTTATATACTTTTGTGGTTGTATTTTAGCAAG
>M01075:24:000000000-A3VNT:1:2108:22070:19818 1:N:0:38
ACACAGTTTGGGCTGCATATTTGATTACCAGATGCAATGGAAGGACCAATACCTGTATCTGCATTAATACATGCTGCAACGTTAGTTGTATGTGGAATAATATTAGGTAGTTTCATATTTTGGTGTTTCGAATTTTGATTCAGCTATTTTTATAGTATAATTTGCTGAACAACCGCAATAATAGTATTAATGAGTCTGTGTGTCTTTTATAATTTTGACGCAAAACGTTATATAGCATTTAGTACAATCTGTCAAATAAGTTTTTCGTTTTTTTGTTGTATTTGTTTAGATCTTTATGTAGGTTGCTTATTTTTTTGTTATCACATGTTTTATAAGGCATCTTTGTTTATAGTAATAGGTATATGAATACATATATTCTTTGGTCTACAAGATTTAAGATGTTATTTCTTTATATACTTTTGTGGTTGTATTTTAGCAAG
>M01075:24:000000000-A3VNT:1:2108:22054:19828 1:N:0:38
AAAGTACACAGTTTGGGCTGCATATTTGATTACCAGATGCAATGGAAGGACCAATACCTGTATCTGCATTAATACATGCTGCAACGTTAGTTGTATGTGGAATAATATTAGGTAGTTTCATATTTTGGTGTTTCGAATTTTGATTCAGCTATTTTTATAGTATAATTTGCTGAACAACCGCAATAATAGTATTAATGAGTCTGTGTGTCTTTTATAATTTCAAAACGTTATATAGCATTTAGTACAATCTGTCAAATAAGTTTTTCGTTTTTTTGTTGTATTTGTTTAGATCTTTATGTAGGTTGCTTATTTTTTTGTTATCACATGTTTTATAAGGCATCTTTGTTTATAGTAATAGGTATATGAATACATATATTCTTTGGTCTACAAGATTTAAGATGTTATTTCTTTATATACTTTTGTGGTTGTATTTTAGCAAG
>M01075:24:000000000-A3VNT:1:2108:3701:19934 1:N:0:38
AAAGTACACAGTTTGGGCTACATATTTGATTACCAGATGCAATGGAAGGACCAATACCTGTATCTGCATTAATACATGCTGCAACGTTAGTTGTATGTGGAATAATATTAGGTAGTTTCATATTTTGGTGTTTCGAATTTTGATTTAGCTATTTTTATAGTATAATTTGCTGAACAACCGCAATAATAGTATTAATGAGTCTGTGTGTCTTTTATAATTTCAAAACGTTATATAGCATTTAGTACAATCTGTCAAATAAGTTTTTCGTTTTTTTGTTGTATTTGTTTAGATCTTTATGTAGGTTGCTTATTTTTTTGTTATCACATGTTTTATAAGGCATCTTTGTTTATAGTAATAGGTATATGAATACATATATTCTTTGGTCTACAAGATTTAAGATGTTATTTCTTTATATACTTTTGTGGTTGTATTTTAGCAAG
>M01075:24:000000000-A3VNT:1:2108:14912:21588 1:N:0:38
AGAGTACACAGTTTGGGCTCCATATTTGATTACCAGATGCAATGGAAGGACCAATACCTGTATCTGCATTAATACATGCTGCAACGTTAGTTGTATGTGGAATAATATTAGGTAGTTTCATATTTTGGTGTTTCGAATTTTGATTTAGCTATTTTTATAGTATAATTTGCTGAACAACCGCAATAATAGTATTAATGAGTCTGTGTGTCTTTTATAATTTGCAAAACGTTATATAGCATTTAGTACAATCTGTCAAATAAGTTTTTCGTTTTTTTGTTGTATTTGTTTAGATCTTTATGTAGGTTGCTTATTTTTTTGTTATCACATGTTTTATAAGGCATCTTTGTTTATAGTAATAGGTATATGAATACATATATTCTTTGGTCTACAAGATTTAAGATGTTATTTCTTATATACTTTTGTGGTTGTATTTTAGCAAG
>M01075:24:000000000-A3VNT:1:2108:22675:21803 1:N:0:38
AGAGTACACAGTTTGGGCTACATCTTTGATTACCAGATGCAATGGAAGGACCAATACCTGTATCTGCATTAATACATGCTGCAACGTTAGTTGTATGTGGAATAATATTAGGTAGTTTCATATTTTGGTGTTTCGGATTTTGATTTAGCTATTTTTATAGTATAATTTGCTGAACAACCGCAATAATAGTATTAATGAGTCTGTGTGTCTTTTATAATTTGCAAAACGTTATATAGCATTTAGTACAATCTGTCAAATAAGTTTTTCGTTTTTTTGTTGTATTTGTTTAGATCTTTATGTAGGTTGCTTATTTTTTGTTATCACATGTTTTATAAGGCATCTTTGTTTATAGTAATAGGTATATGAATACATATATTCTTTGGTCTACAAGATTTAAGATGTTATTTCTTTATATACTTTTGTGGTTGTATTTTAGCAAG
>M01075:24:000000000-A3VNT:1:2108:23444:22768 1:N:0:38
AAAGTACACAGTTTGGGCTACATATTTGATTACCAGATGCAATGGAAGGACCAATACCTGTATCTGCATTAATACATGCTGCAACGTTAGTTGTATGTGGAATAATATTAGGTAGTTTCATATTTTGGTGTTTCGAATTTTGATTTAGCTATTTTTATAGTATAATTTGCTGAACAACCGCAATAATAGTATTAATGAGTCTGTGTGTCTTTTATAATTTCAAAACGTTATATAGCATTTAGTACAATCTGTCAAATAAGTTTTTCGTTTTTTTGTTGTATTTGTTTAGATCTTTATGTAGGTTGCTTATTTTTTTGTTATCACATGTTTTATAAGGCATCTTTGTTTATAGTAATAGGTATATGAATACATATATTCTTTGGTCTACAAGATTTAAGATGTTATTTCTTTATATACTTTTGTGGTTGTATTTTAGCAAG
>M01075:24:000000000-A3VNT:1:2108:23438:22793 1:N:0:38
AAAGTACACAGTTTGGGCTACATATTTGATTACCAGATGCAATGGAAGGACCAATACCTGTATCTGCATTAATACATGCTGCAACGTTAGTTGTATGTGGAATAATATTAGGTAGTTTCATATTTTGGTGTTTCGAATTTTGATTTAGCTATTTTTATAGTATAATTTGCTGAACAACCGCAATAATAGTATTAATGAGTCTGTGTGTCTTTTATAATTTCAAAACGTTATATAGCATTTAGTACAATCTGTCAAATAAGTTTTTCGTTTTTTTGTTGTATTTGTTTAGATCTTTATGTAGGTTGCTTATTTTTTTGTTATCACATGTTTTATAAGGCATCTTTGTTTATAGTAATAGGTATATGAATACATATATTCTTTGGTCTACAAGATTTAAGATGTTATTTCTTTATATACTTTTGTGGTTGTATTTTAGCAAG
>M01075:24:000000000-A3VNT:1:2108:15080:22828 1:N:0:38
AGAGTACACAGTTTGGGCTGCATATTTGATTACCAGATGCAATGGAAGGACCAATACCTGTATCTGCATTAATACATGCTGCAACGTTAGTTGTATGTGGAATAATATTAGGTAGTTTCATATTTTGGTGTTTCGAATTTTGATTTAGCTATTTTTATAGTATAATTTGCTGAACAACCGCAATAATAGTATTAATGAGTCTGTGTGTCTTTTATAATTTCAAAACGTTATATAGCATTTAGTACAATCTGTCAAATAAGTTTTTCGTTTTTTTGTTGTATTTGTTTAGATCTTTATGTAGGTTGCTTATTTTTTTGTTATCACATGTTTTATAAGGCATCTTTGTTTATAGTAATAGGTATATGAATACATATATTCTTTGGTCTACAAGATTTAAGATGTTATTTCTTTATATACTTTTGTGGTTGTATTTTAGCAAG
>M01075:24:000000000-A3VNT:1:2108:13373:25636 1:N:0:38
AAAGTACACAGTTTGGGTTACATCTTTGATTACCAGATGCAATGGAAGGACCAATACCTGTATCTGCATTAATATATGCTGCAACGTTAGTTGTATGTGGAATAATATTAGGTAGTTTCATATTTTGGTGTTTCGAATTTTGATTTAGCTATTTTTATAGTATAATTTGCTGAACAACCGCAATAATAGTATTAATGAGTCTGTGTGTCTTTTATAATTTCAAAACGTTATATAGCATTTAGTACAATCTGTCAAATAAGTTTTTCGTTTTTTTGTTGTATTTGTTTAGATCTTTATGTAGGTTGCTTATTTTTTTGTTATCGCATGTTTTATAAGGCATCTTTGTTTATAGTAATAGGTATATGAATACATATATTCTTTGGTCTACAAGATTTAAGATGTTATTTCTTTATATACTTTTGTGGTTGTATCTTGGCAAG
>M01075:24:000000000-A3VNT:1:2109:16274:5022 1:N:0:38
AAAGTACACAGTTTGGGCTGCATATTTGATTACCAGATGCAATGGAAGGACCAATACCTGTATCTGCATTAATACATGCTGCAACGTTAGTTGTATGTGGAATAATATTAGGTAGTTTCATATTTTGGTGTTTCGAATTTTGATTTAGCTATTTTTATAGTATAATTTGCTGAACAACCGCAATAATAGTATTAATGAGTCTGTGTGTCTTTTATAATTTCAAAACGTTATATAGCATTTAGTACAATCTGTCAAATAAGTTTTTCGTTTTTTTGTTGTATTTGTTTAGATCTTTATGTAGGTTGCTTATTTTTTTGTTATCACATGTTTTATAAGGCATCTTTGTTTATAGTAATAGGTATATGAATACATATATTCTTTGGTCTACAAGATTTAAGATGTTATTTCTTTATATACTTTTGTGGTTGTATTTTGGCAAG
>M01075:24:000000000-A3VNT:1:2109:16277:5042 1:N:0:38
AAAGTACACAGTTTGGGCTGCATATTTGATTACCAGATGCAATGGAAGGACCAATACCTGTATCTGCATTAATACATGCTGCAACGTTAGTTGTATGTGGAATAATATTAGGTAGTTTCATATTTTGGTGTTTCGAATTTTGATTTAGCTATTTTTATAGTATAATTTGCTGAACAACCGCAATAATAGTATTAATGAGTCTGTGTGTCTTTTATAATTTCAAAACGTTATATAGCATTTAGTACAATCTGTCAAATAAGTTTTTCGTTTTTTTGTTGTATTTGTTTAGATCTTTATGTAGGTTGCTTATTTTTTTGTTATCACATGTTTTATAAGGCATCTTTGTTTATAGTAATAGGTATATGAATACATATATTCTTTGGTCTACAAGATTTAAGATGTTATTTCTTTATATACTTTTGTGGTTGTATTTTGGCAAG
>M01075:24:000000000-A3VNT:1:2109:19122:6804 1:N:0:38
AAAGTACACAGTTTGGGCTACATATTTGATTACCAGATGCAATGGAAGGACCAATACCTGTATCTGCATTAATACATGCTGCAACGTTAGTTGTATGTGGAATAATATTAGGTAGTTTCATATTTTGGTGTTTCGAATTTTGATTTAGCTATTTTTATAGTATAATTTGCTGAACAACCGCAATAATAGTATTAATGAGTCTGTGTGTCTTTTATAATTTCAAAACGTTATATAGCATTTAGTACAATCTGTCAAATAAGTTTTTCGTTTTTTTGTTGTATTTGTTTAGATCTTTATGTAGGTTGCTTATTTTTTTGTTATCACATGTTTTATAAGGCATCTTTGTTTATAGTAATAGGTATATGAATACATATATTCTTTGGTCTACAAGATTTAAGATGTTATTTCTTTATATACTTTTGTGGTTGTATTTTAGCAAG
>M01075:24:000000000-A3VNT:1:2109:21071:6863 1:N:0:38
AAAGTACACAGTTTGGGCTACATATTTGATTACCAGATGCAATGGAAGGACCAATACCTGTATCTGCATTAATACATGCTGCAACGTTAGTTGTATGTGGAATAATATTAGGTAGTTTCATATTTTGGTGTTTCGAATTTTGATTTAGCTATTTTTATAGTATAATTTGCTGAGCAACCGCAATAATAGTATTAATGAGTCTGTGTGTCTTTTATAATTTCAAAACGTTATATAGCATTTAGTACAATCTGTCAAATAAGTTTTTCGTTTTTTTGTTGTATTTGTTTAGATCTTTATGTAGGTTGCTTATTTTTTTGTTATCACATGTTTTATAAGGCATCTTTGTTTATAGTAATAGGTATATGAATACATATATTCTTTGGTCTACAAGATTTAAGATGTTATTTCTTTATATACTTTTGTGGTTGTATCTTAGCAAG
>M01075:24:000000000-A3VNT:1:2109:25062:7369 1:N:0:38
AAAGTACACAGTTTGGGCTCCACATTTGATTACCAGATGCAATGGAAGGACCAATACCTGTATCTGCATTAATACATGCTGCAACGTTAGTTGTATGTGGAATAATATTAGGTAGTTTCATATTTTGGTGTTTCGAATTTTGATTTAGCTATTTTTATAGTATAATTTGCTGAACAACCGCAATAATAGTATTAATGAGTCTGTGTGTCTTTTATAATTTGCAAAACGTTATATAGCATTTAGTACAATCTGTCAAATAAGTTTTTCGTTTTTTTGTTGTATTTGTTTAGATCTTTATGTAGGTTGCTTATTTTTTTGTTATCACATGTTTTATAAGGCATCTTTGTTTATAGTAATAGGTATATGAATACATATATTCTTTGGTCTACAAGATTTAAGATGTTATTTCTTTATATACTTTTGTGGTTGTATCTTAGAAG
>M01075:24:000000000-A3VNT:1:2109:11305:8737 1:N:0:38
AAAGTACACAGTTTGGGCTACACATTTGATTACCAGATGCAATGGAAGGACCAATACCTGTATCTGCATTAATACATGCTGCAACGTTAGTTGTATGTGGAATAATATTAGGTAGTTTCATATTTTGGTGTTTCGAATTTTGATTTAGCTATTTTTATAGTATAATTTGCTGAACAACCGCAATAATAGTATTAATGAGTCTGTGTGTCTTTTATAATTTCAAAACGTTATATAGCATTTAGTACAATCTGTCAAATAAGTTTTTCGTTTTTTTGTTGTATTTGTTTAGATCTTTATGTAGGTTGCTTATTTTTTTGTTATCACATGTTTTATAAGGCATCTTTGTTTATAGTAATAGGTATATGAATACATATATTCTTTGGTCTACAAGATTTAAGATGTTATTTCTTTATATACTTTTGTGGTTGTATTTTAGCAAG
>M01075:24:000000000-A3VNT:1:2109:10650:9756 1:N:0:38
AAAGTACACAGTTTGGGCTGCATATTTGATTACCAGATGCAATGGAAGGACCAATACCTGTATCTGCATTAATACATGCTGCAACGTTAGTTGTATGTGGAATAATATTAGGTAGTTTCATATTTTGGTGTTTCGAATTTTGATTTAGCTATTTTTATAGTATAATTTGCTGAACAACCGCAATACTAGTATTAATGAGTCTGTGTGTCTTTTATAATTTCAAAACGTTATATAGCATTTAGTACAATCTGTCAAATAAGTTTTTCGTTTTTTTGTTGTATTTGTTTAGATCTTTATGTAGGTTGCTTATTTTTTTGTTATCACATGTTTTATAAGGCATCTTTGTTTATAGTAATAGGTATATGAATACATATATTCTTTGGTCTACAAGATTTAAGATGTTATTTCTTTATATACTTTTGTGGTTGTATTTTAGCAAG
>M01075:24:000000000-A3VNT:1:2109:10630:9767 1:N:0:38
AAAGTACACAGTTTGGGCTGCATATTTGATTACCAGATGCAATGGAAGGACCAATACCTGTATCTGCATTAATACATGCTGCAACGTTAGTTGTATGTGGAATAATATTAGGTAGTTTCATATTTTGGTGTTTCGAATTTTGATTTAGCTATTTTTATAGTATAATTTGCTGAACAACCGCAATAATAGTATTAATGAGTCTGTGTGTCTTTTATAATTTCAAAACGTTATATAGCATTTAGTACAATCTGTCAAATAAGTTTTTCGTTTTTTTGTTGTATTTGTTTAGATCTTTATGTAGGTTGCTTATTTTTTTGTTATCACATGTTTTATAAGGCATCTTTGTTTATAGTAATAGGTATATGAATACATATATTCTTTGGTCTACAAGATTTAAGATGTTATTTCTTTATATACTTTTGTGGTTGTATTTTAGCAAG
>M01075:24:000000000-A3VNT:1:2109:7099:10171 1:N:0:38
AAAGTACACAGTTTGGGCTACATATTTGATTACCAGATGCAATGGAAGGACCAATACCTGTATCTGCATTAATACATGCTGCAACGTTAGTTGTATGTGGAATAATATTAGGTAGTTTCATATTTTGGTGTTTCGAATTTTGATTTAGCTATTTTTATAGTATAATTTGCTGAACAACCGCAATAATAGTATTAATGAGTCTGTGTGTCTTTTATAATTTCAAAACGTTATATAGCATTTAGTACAATCTGTCAAATAAGTTTTTCGTTTTTTTGTTGTATTTGTTTAGATCTTTATGTAGGTTGCTTATTTTTTTGTTATCACATGTTTTATAAGGCATCTTTGTTTATAGTAATAGGTATATGAATACATATATTCTTTGGTCTACAAGATTTAAGATGTTATTTCTTTATATACTTTTGTGGTTGTATTTTAGCAAG
>M01075:24:000000000-A3VNT:1:2109:22367:11450 1:N:0:38
AGAGTACACAGTTTGGGCCACATATTTGATTACCAGATGCAATGGAAGGACCAATACCTGTATCTGCATTAATACATGCTGCAACGTTAGTTGTATGTGGAATAATATTAGGTAGTTTCATATTTTGGTGTTTCGAATTTTGATTTAGCTATTTTTATAGTATAATTTGCTGAACAACCGCAATAATAGTATTAATGAGTCTGTGTGTCTTTTATAATTTCAAAACGTTATATAGCATTTAGTACAATCTGTCAAATAAGTTTTTCGTTTTTTTGTTGTATTTGTTTAGATCTTTATGTAGGTTGCTTATTTTTTTGTTATCACATGTTTTATAAGGCATCTTTGTTTATAGTAATAGGTATATGAATACATATATTCTTTGGTCTACAAGATTTAAGATGTTATTTCTTTATATACTTTTGTGGTTGTATCTTGGCAAG
>M01075:24:000000000-A3VNT:1:2109:22374:11467 1:N:0:38
AGAGTACACAGTTTGGGCCACATATTTGATTACCAGATGCAATGGAAGGACCAATACCTGTATCTGCATTAATACATGCTGCAACGTTAGTTGTATGTGGAATAATATTAGGTAGTTTCATATTTTGGTGTTTCGAATTTTGATTTAGCTATTTTTATAGTATAATTTGCTGAACAACCGCAATAATAGTATTAATGAGTCTGTGTGTCTTTTATAATTTCAAAACGTTATATAGCATTTAGTACAATCTGTCAAATAAGTTTTTCGTTTTTTTGTTGTATTTGTTTAGATCTTTATGTAGGTTGCTTATTTTTTTGTTATCACATGTTTTATAAGGCATCTTTGTTTATAGTAATAGGTATATGAATACATATATTCTTTGGTCTACAAGATTTAAGATGTTATTTCTTTATATACTTTTGTGGTTGTATCTTGGCAAG
>M01075:24:000000000-A3VNT:1:2109:19677:11530 1:N:0:38
AGAGTACACAGTTTGGGCTGCATATTTGATTACCAGATGCAATGGAAGGACCAATACCTGTATCTGCATTAATACATGCTGCAACGTTAGTTGTATGTGGAATAATATTAGGTAGTTTCATATTTTGGTGTTTCGAATTTTGATTTAGCTATTTTTATAGTATAATTTGCTGAACAACCGCAATAATAGTATTAATGAGTCTGTGTGTCTTTTATAATTTCAAAACGTTATATAGCATTTAGTACAATCTGTCAAATAAGTTTTTCGTTTTTTTGTTGTATTTGTTTAGATCTTTATGTAGGTTGCTTATTTTTTTGTTATCACATGTTTTATAAGGCATCTTTGTTTATAGTAATAGGTATATGAATACATATATTCTTTGGTCTACAAGATTTAAGATGTTATTTCTTTATATACTTTTGTGGTTGTATTTTAGCAAG
>M01075:24:000000000-A3VNT:1:2109:15903:12071 1:N:0:38
AAAGTACACAGTTTGGGCTGCATATTTGATTACCAGATGCAATGGAAGGACCAATACCTGTATCTGCATTAATACATGCTGCAACGTTAGTTGTATGTGGAATAATATTAGGTAGTTTCATATTTTGGTGTTTCGAATTTTGATTTAGCTATTTTTATAGTATAATTTGCTGAACAACCGCAATAATAGTATTAATGAGTCTGTGTGTCTTTTATAATTTCAAAACGTTATATAGCATTTAGTACAATCTGTCAAATAAGTTTTTCGTTTTTTTGTTGTATTTGTTTAGATCTTTATGTAGGTTGCTTATTTTTTCGTTATCACATGTTTTATAAGGCATCTTTGTTTATAGTAATAGGTATATGAATACATATATTCTTTGGTCTACAAGATTTAAGATGTTATTTCTTTATATACTTTTGTGGTTGTATCTTAGCAAG
>M01075:24:000000000-A3VNT:1:2109:15806:13248 1:N:0:38
AAAGTACACAGTTTGGGCTACATATTTGATTACCAGATGCAATGGAAGGACCAATACCTGTATCTGCATTAATACATGCTGCAACGTTAGTTGTATGTGGAATAATATTAGGTAGTTTCATATTTTGGTGTTTCGAATTTTGATTTAGCTATTTTTATAGTATAATTTGCTGAACAACCGCAATAATAGTATTAATGAGTCTGTGTGTCTTTTATAATTTCAAAACGTTATATAGCATTTAGTACAATCTGTCAAATAAGTTTTTCGTTTTTTTGTTGTATTTGTTTAGATCTTTATGTAGGTTGCTTATTTTTTTGTTATCACATGTTTTATAAGGCATCTTTGTTTATAGTATTAGGTATATGAATACATATATTCTTTGGTCTACAAGATTTAAGATGTTATTTCTTTATATACTTTTGTGGTTGTATCTTAGCAAG
>M01075:24:000000000-A3VNT:1:2109:29121:14358 1:N:0:38
AAAGTACACAGTTTGGGCTGCATATTTGATTACCAGATGCAATGGAAGGACCAATACCTGTATCTGCATTAATACATGCTGCAACGTTAGTTGTATGTGGAATAATATTAGGTAGTTTCATATTTTGGTGTTTCGAATTTTGATTTAGCTATTTTTATAGTATAATTTGCTGAACAACCGCAATAATAGTATTAATGAGTCTGTGTGTCTTTTATAATTTCAAAACGTTATATAGCATTTAGTACAATCTGTCAAATAAGTTTTTCGTTTTTTTGTTGTATTTGTTTAGATCTTTATGTAGGTTGCTTATTTTTTTGTTATCACATGTTTTATAAGGCATCTTTGTTTATAGTAATAGGTATATGAATACATATATTCTTTGGTCTACAAGATTTAAGATGTTATTTCTTTATATACTTTTGTGGTTGTATTTTAGCAAG
>M01075:24:000000000-A3VNT:1:2109:29294:15132 1:N:0:38
AAAGTACACAGTTTGGGCTACATATTTGATTACCAGATGCAATGGAAGGACCAATACCTGTATCTGCATTAATACATGCTGCAACGTTAGTTGTATGTGGAATAATATTAGGTAGTTTCATATTTTGGTGTTTCGAATTTTGATTTAGCTATTTTTATAGTATAATTTGCTGAACAACCGCAATAATAGTATTAATGAGTCTGTGTGTCTTTTATAATTTCAAAACGTTATATAGCATTTAGTACAATCTGTCAAATAAGTTTTTCGTTTTTTTGTTGTATTTGTTTAGATCTTTATGTAGGTTGCTTATTTTTTTGTTATCACATGTTTTATAAGGCATCTTTGTTTATAGTAATAGGTATATGAATACATATATTCTTTGGTCTACAAGATTTAAGATGTTATTTCTTTATATACTTTTGTGGTTGTATTTTAGCAAG
>M01075:24:000000000-A3VNT:1:2109:21241:15470 1:N:0:38
AAAGTACACAGTTTGGGCTGCATATTTGATTACCAGATGCAATGGAAGGACCAATACCTGTATCTGCATTAATACATGCTGCAACGTTAGTTGTATGTGGAATAATATTAGGTAGTTTCATATTTTGGTGTTTCGAATTTTGATTTAGCTATTTTTATAGTATAATTTGCTGAACAACCGCAATAATAGTATTAATGAGTCTGTGTGTCTTTTATAATTTCAAAACGTTATATAGCATTTAGTACAATCTGTCAAATAAGTTTTTCGTTTTTTTGTTGTATTTGTTTAGATCTTTATGTAGGTTGCTTATTTTTTTGTTATCACATGTTTTATAAGGCATCTTTGTTTATAGTAATAGGTATATGAATACATATATTCCTTGGTCTACAAGATTTAAGATGTTATTTCTTTATATACTTTTGTGGTTGTATTTTAGCAAG
>M01075:24:000000000-A3VNT:1:2109:21256:15480 1:N:0:38
AAAGTACACAGTTTGGGCTGCATATTTGATTACCAGATGCAATGGAAGGACCAATACCTGTATCTGCATTAATACATGCTGCAACGTTAGTTGTATGTGGAATAATATTAGGTAGTTTCATATTTTGGTGTTTCGAATTTTGATTTAGCTATTTTTATAGTATAATTTGCTGAACAACCGCAATAATAGTATTAATGAGTCTGTGTGTCTTTTATAATTTCAAAACGTTATATAGCATTTAGTACAATCTGTCAAATAAGTTTTTCGTTTTTTTGTTGTATTTGTTTAGATCTTTATGTAGGTTGCTTATTTTTTTGTTATCACATGTTTTATAAGGCATCTTTGTTTATAGTAATAGGTATATGAATACATATATTCCTTGGTCTACAAGATTTAAGATGTTATTTCTTTATATACTTTTGTGGTTGTATTTTAGCAAG
>M01075:24:000000000-A3VNT:1:2109:15003:16169 1:N:0:38
AAAGTACACAGTTTGGGCTACATATTTGATTACCAGATGCAATGGAAGGACCAATACCTGTATCTGCATTAATACATGCTGCAACGTTAGTTGTATGTGGAATAATATTAGGTAGTTTCATATTTTGGTGTTTCGAATTTTGATTTAGCTATTTTTATAGTATAATTTGCTGAACAACCGCAATAATAGTATTAATGAGTCTGTGTGTCTTTTATAATTTCAAAACGTTATATAGCATTTAGTACAATCTGTCAAATAAGTTTTTCGTTTTTTTGTTGTATTTGTTTAGATCTTTATGTAGGTTGCTTATTTTTTTGTTATCACATGTTTTATAAGGCATCTTTGTTTATAGTAATAGGTATATGAATACATATATTCTTTGGTCTACAAGATTTAAGATGTTATTTCTTTATATACTTTTGTGGTTGTATTTTAGCAAG
>M01075:24:000000000-A3VNT:1:2109:27470:16789 1:N:0:38
AAAGTACACAGTTTGGGCTACATATTTGATTACCAGATGCAATGGAAGGACCAATACCTGTATCTGCATTAATACATGCTGCAACGTTAGTTGTATGTGGAATAATATTAGGTAGTTTCATATTTTGGTGTTTCGAATTTTGATTTAGCTATTTTTATAGTATAATTTGCTGAACAACCGCAATAATAGTATTAATGAGTCTGTGTGTCTTTTATAATTTCAAAACGTTATATAGCATTTAGTACAATCTGTCAAATAAGTTTTTCGTTTTTTTGTTGTATTTGTTTAGATCTTTATGTAGGTTGCTTATTTTTTTGTTATCACATGTTTTACAAGGCATCTTTGTTTATAGTAATAGGTATATGAATACATATATTCTTTGGTCTACAAGATTTAAGATGTTATTTCTTTATATACTTTTGTGGTTGTATTTTAGCAAG
>M01075:24:000000000-A3VNT:1:2109:27488:16789 1:N:0:38
AAAGTACACAGTTTGGGCTACATATTTGATTACCAGATGCAATGGAAGGACCAATACCTGTATCTGCATTAATACATGCTGCAACGTTAGTTGTATGTGGAATAATATTAGGTAGTTTCATATTTTGGTGTTTCGAATTTTGATTTAGCTATTTTTATAGTATAATTTGCTGAACAACCGCAATAATAGTATTAATGAGTCTGTGTGTCTTTTATAATTTCAAAACGTTATATAGCATTTAGTACAATCTGTCAAATAAGTTTTTCGTTTTTTTGTTGTATTTGTTTAGATCTTTATGTAGGTTGCTTATTTTTTTGTTATCACATGTTTTACAAGGCATCTTTGTTTATAGTAATAGGTATATGAATACATATATTCTTTGGTCTACAAGATTTAAGATGTTATTTCTTTATATACTTTTGTGGTTGTATTTTAGCAAG
>M01075:24:000000000-A3VNT:1:2109:22002:18133 1:N:0:38
AGAGTACACAGTTTGGGCTGCATATTTGATTACCAGATGCAATGGAAGGACCAATACCTGTATCTGCATTAATACATGCTGCAACGTTAGTTGTATGTGGAATAATATTAGGTAGTTTCATATTTTGGTGTTTCGAATTTTGATTTAGCTATTTTTATAGTATAATTTGCTGAACAACCGCAATAATAGTATTAATGAGTCTGTGTGTCTTTTATAATTTCAAAACGTTATATAGCATTTAGTACAATCTGTCAAATAAGTTTTTCGTTTTTTTGTTGTATTTGTTTAGATCTTTATGTAGGTTGCTTATTTTTTTGTTATCACATGTTTTATAAGGCATCTTTGTTTATAGTAATAGGTATATGAATACATATATTCTTTGGTCTACAAGATTTAAGATGTTATTTCTTTATATACTTTTGTGGTTGTATCTTAGCAAG
>M01075:24:000000000-A3VNT:1:2109:22021:18138 1:N:0:38
AGAGTACACAGTTTGGGCTGCATATTTGATTACCAGATGCAATGGAAGGACCAATACCTGTATCTGCATTAATACATGCTGCAACGTTAGTTGTATGTGGAATAATATTAGGTAGTTTCATATTTTGGTGTTTCGAATTTTGATTTAGCTATTTTTATAGTATAATTTGCTGAACAACCGCAATAATAGTATTAATGAGTCTGTGTGTCTTTTATAATTTCAAAACGTTATATAGCATTTAGTACAATCTGTCAAATAAGTTTTTCGTTTTTTTGTTGTATTTGTTTAGATCTTTATGTAGGTTGCTTATTTTTTTGTTATCACATGTTTTATAAGGCATCTTTGTTTATAGTAATAGGTATATGAATACATATATTCTTTGGTCTACAAGATTTAAGATGTTATTTCTTTATATACTTTTGTGGTTGTATCTTAGCAAG
>M01075:24:000000000-A3VNT:1:2109:5147:18360 1:N:0:38
AGAGTACACAGTTTGGGCTACATATTTGATTACCAGATGCAATGGAAGGACCAATACCTGTATCTGCATTAATACATGCTGCAACGTTAGTTGTATGTGGAATAATATTAGGTAGTTTCATATTTTGGTGTTTCGAATTTTGATTTAGCTATTTTTATAGTATAATTTGCTGAACAACCGCAATAATAGTATTAATGAGTCTGTGTGTCTTTTATAATTTGCAAAACGTTATATAGCATTTAGTACAATCTGTCAAATAAGTTTTTCGTTTTTTTGTTGTATTTGTTTAGATCTTTATGTAGGTTGCTTATTTTTTGTTATCACATGTTTTATAAGGCATCTTTGTTTATAGTAATAGGTATATGAATACATATATTCTTTGGTCTACAAGATTTAAGATGTTATTTCTTTATATACTTTTGTGGTTGTATTTTAGCAAG
>M01075:24:000000000-A3VNT:1:2109:4782:18391 1:N:0:38
AAAGTACACAGTTTGGGCTACATATTTGATTACCAGATGCAATGGAAGGACCAATACCTGTATCTGCATTAATACATGCTGCAACGTTAGTTGTATGTGGAATAATATTAGGTAGTTTCATATTTTGGTGTTTCGAATTTTGATTTAGCTATTTTTATAGTATAATTTGCTGAACAACCGCAATAATAGTATTAATGAGTCTGTGTGTCTTTTATAATTTCAAAACGTTATATAGCATTTAGTACAATCTGTCAAATAAGTTTTTCGTTTTTTTGTTGTATTTGTTTAGATCTTTATGTAGGTTGCTTATTTTTTTGTTATCACATGTTTTATAAGGCATCTTTGTTTATAGTAATAGGTATATGAATACATATATTCTTTGGTCTACAAGATTTAAGATGTTATTTCTTTATATACTTTTGTGGTTGTATTTTAGCAAG
>M01075:24:000000000-A3VNT:1:2109:6297:18947 1:N:0:38
AAAGTACACAGTCTGGGCTGCATATTTGATTACCAGATGCAATGGAAGGACCAATACCTGTATCTGCATTAATACATGCTGCAACGTTAGTTGTATGTGGAATAATATTAGGTAGTTTCATATTTTGGTGTTTCGAATTTTGATTTAGCTATTTTTATAGTATAATTTGCTGAACAACCGCAATAATAGTATTAATGAGTCTGTGTGTCTTTTATAATTTGCAAAACGTTATATAGCATTTAGTACAATCTGTCAAATAAGTTTTTCGTTTTTTTGTTGTATTTGTTTAGATCTTTATGTAGGTTGCTTATTTTTTTGTTATCACATGTTTTATAAGGCATCTTTGTTTATAGCAATAGGTATATGAATACATATATTCTTTGGTCTACAAGATTTAAGATGTTATTCTTTATATACTTTTGTGGTTGTATTTTAGCAAG
>M01075:24:000000000-A3VNT:1:2109:12095:19023 1:N:0:38
AGAGTACACAGTTTGGGCTACATATTTGATTACCAGATGCAATGGAAGGACCAATACCTGTATCTGCATTAATACATGCTGCAACGTTAGTTGTATGTGGAATAATATTAGGTAGTTTCATATTTTGGTGTTTCGAATTTTGATTTAGCTATTTTTATAGTATAATTTGCTGAACAACCGCAATAATAGTATTAATGAGTCTGTGTGTCTTTTATAATTTCAAAACGTTATATAGCATTTAGTACAATCTGTCAAATAAGTTTTTCGTTTTTTTGTTGTATTTGTTTAGATCTTTATGTAGGTTGCTTATTTTTTTGTTATCACATGTTTTATAAGGCATCTTTGTTTATAGTAATAGGTATATGAATACATATATTCTTTGGTCTACAAGATTTAAGATGTTATTTCTTTATATACTTTTGTGGTTGTATTTTAGCAAG
>M01075:24:000000000-A3VNT:1:2109:10383:22851 1:N:0:38
AAAGTACACAGTTTGGGCTACATATTTGATTACCAGATGCAATGGAAGGACCAATACCTGTATCTGCATTAATACATGCTGCAACGTTAGTTGTATGTGGAATAATATTAGGTAGTTTCATATTTTGGTGTTTCGAATTTTGATTTAGCTATTTTTATAGTATAATTTGCTGAACAACCGCAATAATAGTATTAATGAGTCTGTGTGTCTTTTATAATTTCAAAACGTTATATAGCATTTAGTACAATCTGTCAAATAAGTTTTTCGTTTTTTTGTTGTATTTGTTTAGATCTTTATGTAGGTTGCTTATTTTTTTGTTATCACATGTTTTATAAGGCATCTTTGTTTATAGTAATAGGTATATGAATACATATATTCTTTGGTCTACAAGATTTAAGATGTTATTTCTTTATATACTTTTGTGGTTGTATTTTAGCAAG
>M01075:24:000000000-A3VNT:1:2109:10372:22867 1:N:0:38
AAAGTACACAGTTTGGGCTACATATTTGATTACCAGATGCAATGGAAGGACCAATACCTGTATCTGCATTAATACATGCTGCAACGTTAGTTGTATGTGGAATAATATTAGGTAGTTTCATATTTTGGTGTTTCGAATTTTGATTTAGCTATTTTTATAGTATAATTTGCTGAACAACCGCAATAATAGTATTAATGAGTCTGTGTGTCTTTTATAATTTCAAAACGTTATATAGCATTTAGTACAATCTGTCAAATAAGTTTTTCGTTTTTTTGTTGTATTTGTTTAGATCTTTATGTAGGTTGCTTATTTTTTTGTTATCACATGTTTTATAAGGCATCTTTGTTTATAGTAATAGGTATATGAATACATATATTCTTTGGTCTACAAGATTTAAGATGTTATTTCTTTATATACTTTTGTGGTTGTATTTTAGCAAG
>M01075:24:000000000-A3VNT:1:2109:21478:22895 1:N:0:38
AGAGTACACAGTTTGGGCTACATATTTGATTACCAGATGCAATGGAAGGACCAATACCTGTATCTGCATTAATACATGCTGCAACGTTAGTTGTATGTGGAATAATATTAGGTAGTTTCATATTTTGGTGTTTCGAATTTTGATTTAGCTATTTTTATAGTATAATTTGCTGAACAACCGCAATAATAGTATTAATGAGTCTGTGTGTCTTTTATAATTTCAAAACGTTATATAGCATTTAGTACAATCTGTCAAATAAGTTTTTCGTTTTTTTGTTGTATTTGTTTAGATCTTTATGTAGGTTGCTTACTTTTTTGTTATCACATGTTTTATAAGGCATCTTTGTTTATAGTAATAGGTATATGAATACATATATTCTTTGGTCTACAAGATTTAAGATGTTATTTCTTTATATACTTTTGTGGTTGTATTTTAGCAAG
>M01075:24:000000000-A3VNT:1:2109:26130:24288 1:N:0:38
AAAGTACACAGTTTGGGCTACATATTTGATTACCAGATGCAATGGAAGGACCAATACCTGTATCTGCATTAATACATGCTGCAACGTTAGTTGTATGTGGAATAATATTAGGTAGTTTCATATTTTGGTGTTTCGAATTTTGATTTAGCTATTTTTATAGTATAATTTGCTGAACAACCGCAATAATAGTATTAATGAGTCTGTGTGTCTTTTATAATTTCAAAACGTTATATAGCATTTAGTACAATCTGTCAAATAAGTTTTTCGTTTTTTTGTTGTATTTGTTTAGATCTTTATGTAGGTTGCTTATTTTTTTGTTATCACATGTTTTATAAGGCATCTTTGTTTATAGCAATAGGTATATGAATACATATATTCTTTGGTCTACAAGATTTAAGATGTTATTTCTTTATATACTTTTGTGGTTGTATTTTAGCAAG
>M01075:24:000000000-A3VNT:1:2110:19296:4655 1:N:0:38
AGAGTACACAGTTTGGGCTGCATATTTGATTACCAGATGCAATGGAAGGACCAATACCTGTATCTGCATTAATACATGCTGCAACGTTAGTTGTATGTGGAATAATATTAGGTAGTTTCATATTTTGGTGTTTCGAATTTTGATTTAGCTATTTTTATAGTATAATTTGCTGAACAACCGCAATAATAGTATTAATGAGTCTGTGTGTCTTTTATAATTTCAAAACGTTATATAGCATTTAGTACAATCTGTCAAATAAGTTTTTCGTTTTTTTGTTGTATTTGTTTAGATCTTTATGTAGGTTGCTCATTTTTTTGTTATCACATGTTTTATAAGGCATCTTTGTTTATAGTAATAGGTATATGAATACATATATTCTTTGGTCTACAAGATTTAAGATGTTATTTCTTTATATACTTTTGTGGTTGTATTTTAGCAAG
>M01075:24:000000000-A3VNT:1:2110:20013:5327 1:N:0:38
AGAGTACACAGTTTGGGCTACATATTTGATTACCAGATGCAATGGAAGGACCAATACCTGTATCTGCATTAATACATGCTGCAACGTTAGTTGTATGTGGAATAATATTAGGTAGTTTCATATTTTGGTGTTTCGAATTTTGATTTAGCTATTTTTATAGTATAATTTGCTGAACAACCGCAATAATAGTATTAATGAGTCCGTGTGTCTTTTATAATTTCAAAACGTTATATAGCATTTAGTACAATCTGTCAAATAAGTTTTTCGTTTTTTTGTTGTATTTGTTTAGATCTTTATGTAGGTTGCTTATTTTTTTGTTATCACATGTTTTATAAGGCATCTTTGTTTATAGTAATAGGTATATGAATACATATATTCTTTGGTCTACAAGATTTAAGATGTTATTTCTTTATATACTTTTGTGGTTGTATTTTAGCAAG
>M01075:24:000000000-A3VNT:1:2110:17274:8795 1:N:0:38
AAAGTACACAGTTTGGGCTACATATTTGATTACCAGATGCAATGGAAGGACCAATACCTGTATCTGCATTAATACATGCTGCAACGTTAGTTGTATGTGGAATAATATTAGGTAGTTTCATATTTTGGTGTTTCGAATTTTGATTTAGCTATTTTTATAGTATAATTTGCTGAACAACCGCAATAATAGTATTAATGAGTCTGTGTGTCTTTTATAATTTCAAAACGTTATATAGCATTTAGTACAATCTGTCAAATAAGTTTTTCGTTTTTTTGTTGTATTTGTTTAGATCTTTATGTAGGTTGCTTATTTTTTTGTTATCACATGTTTTATAAGGCATCTTTGTTTATAGTAATAGGTATATGAATACATATATTCTTTGGTCTACAAGATTTAAGATGTTATTTCTTTATATACTTTTGTGGTTGTATTTTAGCAAG
>M01075:24:000000000-A3VNT:1:2110:20127:10418 1:N:0:38
AAAGTACACAGTTTGGGTTACATATTTGATACCAGATGCAATGGAAGGACCAATACCTGTATCTGCATTAATACATGCTGCAACGTTAGTTGTATGTGGAATAATATTAGGTAGTTTCATATTTTGGTGTTTCGAATTTTGATTTAGCTATTTTTATAGTATAATTTGCTGAACAACCGCAATAATAGTATTAATGAGTCTGTGTGTCTTTTATAATTTTCAAAACGTTATATAGCATTTAGTACAATCTGTCAAATAAGTTTTTCGTTTTTTTGTTGTATTTGTTTAGATCTTTATGTAGGTTGCTTATTTTTTTGTTATCACATGTTTTATAAGGCATCTTTGTTTATAGTAATAGGTATATGAATACATATATTCTTTGGTCTACAAGATTTAAGATGTTATTTCTTTATATACTTTTGTGGTTGTATTTTAGCAAG
>M01075:24:000000000-A3VNT:1:2110:13114:11869 1:N:0:38
AAAGTACACAGTTTGGGCTACATATTTGATTACCAGATGCAATGGAAGGACCAATACCTGTATCTGCATTAATACATGCTGCAACGTTAGTTGTATGTGGAATAATATTAGGTAGTTTCATATTTTGGTGTTTCGAATTTTGATTTAGCTATTTTTATAGTATAATTTGCTGAACAACCGCAATAATAGTATTAATGAGTCTGTGTGTCTTTTATAATTTCAAAACGTTATATAGCATTTAGTACAATCTGTCAAATAAGTTTTTCGTTTTTTTGTTGTATTTGTTTAGATCTTTATGTAGGTTGCTTATTTTTTTGTTATCACATGTTTTATAAGGCATCTTTGTTTATAGTAATAGGTATATGAATACATATATTCTTTGGTCTACAAGATTTAAGATGTTATTTCTTTATATACTTTTGTGGTTGTATTTTAGCAAG
>M01075:24:000000000-A3VNT:1:2110:4333:12042 1:N:0:38
AGAGTACACAGTTTGGGTTACATATTTGATTACCAGATGCAATGGAAGGACCAATATCTGTATCTGCATTAATACATGCTGCAACGTTAGTTGTATGTGGAATAATATTAGGTAGTTTCATATTTTGGTGTTTCGAATTTTGATTTAGCTATTTTTATAGTATAATTTGCTGAACAACCGCAATAATAGTATTAATGAGTCTGTGTGTCTTTTATAATTTCAAAACGTTATATAGCATTTAGTACAATCTGTCAAATAAGTTTTTCGTTTTTTTGTTGTATTTGTTTAGATCTTTATGTAGGTTGCTTATTTTTTTGTTATCACATGTTTTATAAGGCATCTTTGTTTATAGTAATAGGTATATGAATACATATATTCTTTGGTCTACAAGATTTAAGATGTTATCTCTTTATATACTTTTGTGGTTGTATTTTAGCAAG
>M01075:24:000000000-A3VNT:1:2110:12302:12874 1:N:0:38
AGAGTACACAGTTTGGGCTGCATATTTGATTACCAGATGCAATGGAAGGACCAATACCTGTATCTGCATTAATACATGCTGCAACGTTAGTTGTATGTGGAATAATATTAGGTAGTTTCATATTTTGGTGTTTCGAATTTTGATTTAGCTATTTTTATAGTATAATTTGCTGAACAACCGCAATAATAGTATTAATGAGTCTGTGTGTCTTTTATAATTTCAAAACGTTATATAGCATTTAGTACAATCTGTCAAATAAGTTTTTCGTTTTTTTGTTGTATTTGTTTAGATCTTTATGTAGGTTGCTTATTTTTTTGTTATCACATGTTTTATAAGGCATCTTTGTTTATAGTAATAGGTATATGAATACATATATTCTTTGGTCTACAAGATTTAAGATGTTATTTCTTTATATACTTTTGTGGTTGTATTTTAGCAAG
>M01075:24:000000000-A3VNT:1:2110:15895:13179 1:N:0:38
AGAGTACACAGTTTGGGCTACACATTTGATTACCAGATGCAATGGAAGGACCAATACCTGTATCTGCATTAATACATGCTGCAACGTTAGTTGTATGTGGAATAATATTAGGTAGTTTCATATTTTGGTGTTTCGAATTTTGATTTAGCTATTTTTATAGTATAATTTGCTGAACAACCGCAATAATAGTATTAATGAGTCTGTGTGTCTTTTATAATTTCAAAACGTTATATAGCATTTAGTACAATCTGTCAAATAAGTTTTTCGTTTTTTTGTTGTATTTGTTTAGATCTTTATGTAGGTTGCTTATTTTTTTGTTATCACATGTTTTATAAGGCATCTTTGTTTATAGTAATAGGTATATGAATACATATATTCTTTGGTCTACAAGATTTAAGATGTTATTTCTTTATATACTTTTGTGGTTGTATTTTAGCAAG
>M01075:24:000000000-A3VNT:1:2110:5079:14223 1:N:0:38
AAAGTACACAGTTTGGGCTACATATTTGATTACCAGATGCAATGGAAGGACCAATAGCTGTATCTGCATTAATACATGCTGCAACGTTAGTTGTATGTGGAATAATATTAGGTAGTTTCATATTTTGGTGTTTCGAATTTTGATTTAGCTATTTTTATAGTATAATTTGCTGAACAACCGCAATAATAGTATTAATGAGTCTGTGTGTCTTTTATAATTTCAAAACGTTATATAGCATTTAGTACAATCTGTCAAATAAGTTTTTCGTTTTTTTGTTGTATTTGTTTAGATCTTTATGTAGGTTGCTTATTTTTTTGTTATCACATGTTTTATAAGGCATCTTTGTTTATAGTAATAGGTATATGAATACATATATTCTTTGGTCTACAAGATTTAAGATGTTATTTCTTTATATACTTTTGTGGTTGTATTTTAGCAAG
>M01075:24:000000000-A3VNT:1:2110:5099:14225 1:N:0:38
AAAGTACACAGTTTGGGCTACATATTTGATTACCAGATGCAATGGAAGGACCAATACCTGTATCTGCATTAATACATGCTGCAACGTTAGTTGTATGTGGAATAATATTAGGTAGTTTCATATTTTGGTGTTTCGAATTTTGATTTAGCTATTTTTATAGTATAATTTGCTGAACAACCGCAATAATAGTATTAATGAGTCTGTGTGTCTTTTATAATTTCAAAACGTTATATAGCATTTAGTACAATCTGTCAAATAAGTTTTTCGTTTTTTTGTTGTATTTGTTTAGATCTTTATGTAGGTTGCTTATTTTTTTGTTATCACATGTTTTATAAGGCATCTTTGTTTATAGTAATAGGTATATGAATACATATATTCTTTGGTCTACAAGATTTAAGATGTTATTTCTTTATATACTTTTGTGGTTGTATTTTAGCAAG
>M01075:24:000000000-A3VNT:1:2110:6556:14424 1:N:0:38
AGAGTACACAGTTTGGGCTACATATTTGATTACCAGATGCAATGGAAGGACCAATACCTGTATCTGCATTAATACATGCTGCAACGTTAGTTGTATGTGGAATAATATTAGGTAGTTTCATATTTTGGTGTTTCGAATTTTGATTTAGCTATTTTTATAGTATAATTTGCTGAACAACCGCAATAATAGTATTAATGAGTCTGTGTGTCTTTTATAATTTCAAAACGTTATATAGCATTTAGTACAATCTGTCAAATAAGTTTTTCGTTTTTTTGTTGTATTTGTTTAGATCTTTATGTAGGTTGCTTATTTTTTTGTTATCACATGTTTTATAAGGCATCTTTGTTTATAGTAATAGGTATATGAATACATATATTCTTTGGTCTACAAGATTTAAGATGTTATTTCTTTATATACTTTTGTGGTTGTATTTTAGCAAG
>M01075:24:000000000-A3VNT:1:2110:20957:15875 1:N:0:38
AGAGTACACAGTTTGGGCTGCATATTTGATTACCAGATGCAATGGAAGGACCAATACCTGTATCTGCATTAATACATGCTGCAACGTTAGTTGTATGTGGAATAATATTAGGTAGTTTCATATTTTGGTGTTTCGAATTTTGATTTAGCTATTTTTATAGTATAATTTGCTGAACAACCGCAATAATAGTATTAATGAGTCTGTGTGTCTTTTATAATTTCAAAACGTTATATAGCATTTAGTACAATCTGTCAAATAAGTTTTTCGTTTTTTTGTTGTATTTGTTTAGATCTTTATGTAGGTTGCTTATTTTTTTGTTATCACATGTTTTATAAGGCATCTTTGTTTATAGTAATAGGTATATGAATACATATATTCTTTGGTCTACAAGATTTAAGATGTTATTTCTTTATATACTTTTGTGGTTGTATTTTAGCAAG
>M01075:24:000000000-A3VNT:1:2110:20942:15887 1:N:0:38
AGAGTACACAGTTTGGGCTGCATATTTGATTACCAGATGCAATGGAAGGACCAATACCTGTATCTGCATTAATACATGCTGCAACGTTAGTTGTATGTGGAATAATATTAGGTAGTTTCATATTTTGGTGTTTCGAATTTTGATTTAGCTATTTTTATAGTATAATTTGCTGAACAACCGCAATAATAGTATTAATGAGTCTGTGTGTCTTTTATAATTTCAAAACGTTATATAGCATTTAGTACAATCTGTCAAATAAGTTTTTCGTTTTTTTGTTGTATTTGTTTAGATCTTTATGTAGGTTGCTTATTTTTTTGTTATCACATGTTTTATAAGGCATCTTTGTTTATAGTAATAGGTATATGAATACATATATTCTTTGGTCTACAAGATTTAAGATGTTATTTCTTTATATACTTTTGTGGTTGTATTTTAGCAAG
>M01075:24:000000000-A3VNT:1:2110:5927:17309 1:N:0:38
AAAGTACACAGTTTGGGCTACATATTTGATTACCAGATGCAATGGAAGGACCAATACCTGTATCTGCATTAATACATGCTGCAACGTTAGTTGTATGCGGAATAATATTAGGTAGTTTCATATTTTGGTGTTTCGAATTTTGATTTAGCTATTTTTATAGTATAATTTGCTGAACAACCGCAATAATAGTATTAATGAGTCTGTGTGTCTTTTATAATTTCAAAACGTTATATAGCATTTAGTACAATCTGTCAAATAAGTTTTTCGTTTTTTTGTTGTATTTGTTTAGATCTTTATGTAGGTTGCTTATTTTTTTGTTATCACATGTTTTATAAGACATCTTTGTTTATAGTAATAGGTATATGAATACATATATTCTTTGGTCTACAAGATTTAAGATGTTATTTCTTTATATACTTTTGTGGTTGTATTTTAGCAAG
>M01075:24:000000000-A3VNT:1:2110:27315:18964 1:N:0:38
AGAGTACACAGTTTGGGTTGCATATTTGATTACCAGATGCAATGGAAGGACCAATACCTGTATCTGCATTAATACATGCTGCAACGTTAGTTGTATGTGGAATAATATTAGGTAGTTTCATATTTTGGTGTTTCGAATTTTGATTTAGCTATTTTTATAGTATAATTTGCTGAACAACCGCAATAATAGTATTAATGAGTCTGTGTGTCTTTTATAATTTCAAAACGTTATATAGCATTTAGTACAATCTGTCAAATAAGTTTTTCGTTTTTTTGTTGTATTTGTTTAGATCTTTATGTAGGTTGCTTATTTTTTTGTTATCACATGTTTTATAAGGCATCTTTGTTTATAGTAATAGGTATATGAATACATATATTCTTTGGTCTACAAGATTTAAGATGTTATTTCTTTATATACTTTTGTGGTTGTATTTTAGCAAG
>M01075:24:000000000-A3VNT:1:2110:27312:18987 1:N:0:38
AGAGTACACAGTTTGGGTTGCATATTTGATTACCAGATGCAATGGAAGGACCAATACCTGTATCTGCATTAATACATGCTGCAACGTTAGTTGTATGTGGAATAATATTAGGTAGTTTCATATTTTGGTGTTTCGAATTTTGATTTAGCTATTTTTATAGTATAATTTGCTGAACAACCGCAATAATAGTATTAATGAGTCTGTGTGTCTTTTATAATTTCAAAACGTTATATAGCATTTAGTACAATCTGTCAAATAAGTTTTTCGTTTTTTTGTTGTATTTGTTTAGATCTTTATGTAGGTTGCTTATTTTTTTGTTATCACATGTTTTATAAGGCATCTTTGTTTATAGTAATAGGTATATGAATACATATATTCTTTGGTCTACAAGATTTAAGATGTTATTTCTTTATATACTTTTGTGGTTGTATTTTAGCAAG
>M01075:24:000000000-A3VNT:1:2110:15932:20245 1:N:0:38
AGTACACAGTTTGGGCCACATATTTGATTACCAGATGCAATGGAAGGACCAATACCTGTATCTGCATTAATACATGCTGCAACGTTAGTTGTATGTGGAATAATATTAGGTAGTTTCATATTTTGGTGTTTCGAATTTTGATTTAGCTATTTTTATAGTATAATTTGCTGAACAACCGCAATAATAGTATTAATGAGTCTGTGTGTCTTTTATAATTTTGCAAAACGTTATATAGCATTTAGTACAATCTGTCAAATAAGTTTTTCGTTTTTTTGTTGTATTTGTTTAGATCTTTATGTAGGTTGCTTATTTTTTTGTTATCACATGTTTTATAAGGCATCTTTGTTTATAGTAATAGGTATATGAATACATATATTCTTTGGTCTACAAGATTTAAGATGTTATTTCTTTATATACTTTTGTGGTTGTATTTTGGCAAG
>M01075:24:000000000-A3VNT:1:2110:18777:21275 1:N:0:38
AAAGTACACAGTTTGGGCTGCATATTTGATTACCAGATGCAATGGAAGGACCAATACCTGTATCTGCATTAATACATGCTGCAACGTTAGTTGTATGTGGAATAATATTAGGTAGTTTCATATTTTGGTGTTTCGAATTTTGATTTAGCTATTTTTATAGTATAATTTGCTGAACAACCGCAATAATAGTATTAATGAGTCTGTGTGTCTTTTATAATTTCAAAACGTTATATAGCATTTAGTACAATCTGTCAAATAAGTTTTTCGTTTTTTTGTTGTATTTGTTTAGATCTTTATGTAGGTTGCTTATTTTTTTGTTATCACATGTTTTATAAGGCATCTTTGTTTATAGTAATAGGTATATGAATACATATATTCTTTGGTCTACAAGATCTAAGATGTTATTTCTTTATATACTTTTGTGGTTGTATCTTGGCAAG
>M01075:24:000000000-A3VNT:1:2110:23087:21509 1:N:0:38
AGAGTACACAGTTTGGGCTACATATTTGATTACCAGATGCAATGGAAGGACCAATACCTGTATCTGCATTAATACATGCTGCAACGTTAGTTGTATGTGGAATAATATTAGGTAGTTTCATATTTTGGTGTTTCGAATTTTGATTTAGCTATTTTTATAGTATAATTTGCTGAACAACCGCAATAATAGTATTAATGAGTCTGTGTGTCTTTTATAATTTCAAAACGTTATATAGCATTTAGTACAATCTGTCAAATAAGTTTTTCGTTTTTTTGTTGTATTTGTTTAGATCTTTATGTAGGTTGCTTATTTTTTTGTTATCACATGTTTTATAAGGCATCTTTGTTTATAGTAATAGGTATATGAATACATATATTCTTTGGTCTACAAGATTTAAGATGTTATTTCTTTATATACTTTTGTGGTTGTATTTTAGCAAG
>M01075:24:000000000-A3VNT:1:2110:10663:22156 1:N:0:38
AAAGTACACAGTTTGGGCTACATATTTGATTACCAGATGCAATGGACGGACCAATACCTGTATCTGCATTAATACATGCTGCAACGTTAGTTGTATGTGGAATAATATTAGGTAGTTTCATATTTTGGTGTTTCGAATTTTGATTTAGCTATTTTTATAGTATAATTTGCTGAACAACCGCAATAATAGTATTAATGAGTCTGTGTGTCTTTTATAATTTCGCAAAACGTTATATAGCATTTAGTACAATCTGTCAAATAAGTTTTTCGTTTTTTTGTTGTATTTGTTTAGATCTTTATGTAGGTTGCTTATTTTTTTGTTATCACATGTTTTATAAGGCATCTTTGTTTATAGTAATAGGTATATGAATACATATATTCTTTGGTCTACAAGATTTAAGATGTTATTTCTTTATATACTTTTGTGGTTGTATTTTGGCA
>M01075:24:000000000-A3VNT:1:2111:21492:3513 1:N:0:38
AAAGTACACAGTTTGGGCTACACATTTGATTACCAGATGCAATGGAAGGACCAATACCTGTATCTGCATTAATACATGCTGCAACGTTAGTTGTATGTGGAATAATATTAGGTAGTTTCATATTTTGGTGTTTCGAATTTTGATTTAGCTATTTTTATAGTATAATTTGCTGAACAACCGCAATAATAGTATTAATGAGTCTGTGTGTCTTTTATAATTTCAAAACGTTATATAGCATTTAGTACAATCTGTCAAATAAGTTTTTCGTTTTTTTGTTGTATTTGTTTAGATCTTTATGTAGGTTGCTTATTTTTTTGTTATCACATGTTTTATAAGGCATCTTTGTTTATAGTAATAGGTATATGAATACATATATTCTTTGGTCTACAAGATTTAAGATGTTATTTCTTTATATACTTTTGTGGTTGTATTTTAGCAAG
>M01075:24:000000000-A3VNT:1:2111:17746:4448 1:N:0:38
AAAGTACACAGTTTGGGCTACATATTTGATTACCAGATGCAATGGAAGGACCAATACCTGTATCTGCATTAATACATGCTGCAACGTTAGTTGTATGTGGAATAATATTAGGTAGTTTCATATTTTGGTGTTTCGAATTTTGATTTAGCTATTTTTATAGTATAATTTGCTGAACAACCGCAATAATAGTATTAATGAGTCTGTGTGTCTTTTATAATTTCAAAACGTTATATAGCATTTAGTACAATCTGTCAAATAAGTTTTTCGTTTTTTTGTTGTATTTGTTTAGATCTTTATGTAGGTTGCTTATTTTTTTGTTATCACATGTTTTATAAGGCATCTTTGTTTATAGTAATAGGTATATGAATACATATATTCTTTGGTCTACAAGATTTAAGATGTTATTTCTTTACATACTTTTGTGGTTGTATTTTAGCAAG
>M01075:24:000000000-A3VNT:1:2111:18932:6192 1:N:0:38
AAAGTACACAGTTTGGGCTGCATATTTGATTACCAGATGCAATGGAAGGACCAATACCTGTATCTGCATTAATACATGCTGCAACGTTAGTTGTACGTGGAATAATATTAGGTAGTTTCATATTTTGGTGTTTCGAATTTTGATTTAGCTATTTTTATAGTATAATTTGCTGAACAACCGCAATAATAGTATTAATGAGTCTGTGTGTCTTTTATAATTTCAAAACGTTATATAGCATTTAGTACAATCTGTCAAATAAGTTTTTCGTTTTTTTGTTGTATTTGTTTAGATCTTTATGTAGGTTGCTTATTTTTTTGTTATCACATGTTTTATAAGGCATCTTTGTTTATAGTAATAGGTATATGAATACATATATTCTTTGGTCTACAAGATTTAAGATGTTATTTCTTTATATACTTTTGTGGTTGTATTTTAGCAAG
>M01075:24:000000000-A3VNT:1:2111:15118:7225 1:N:0:38
TACACAGTTTGGGCTACATATTTGATTACCAGATGCAATGGAAGGACCAATACCTGTATCTGCATTAATACATGCTGCAACGTTAGTTGTATGTGGAATAATATTAGGTAGTTTCATATTTTGGTGTTTCGAATTTTGATTTAGCTATTTTTATAGTATAATTTGCTGAACAACCGCAATAATAGTATTAATGAGTCTGTGTGTCTTTTATAATTTTGACCAAAACGTTATATAGCATTTAGTACAATCTGTCAAATAAGTTTTTCGTTTTTTTGTTGTATTTGTTTAGATCTTTATGTAGGTTGCTTATTTTTTTGTTATCACATGTTTTATAAGGCATCTTTGTTTATAGTAATAGGTATATGAATACATATATTCTTTGGTCTACAAGATTTAAGATGTTATTTCTTTATATACTTTTGTGGTTGTATTTTAGCAAG
>M01075:24:000000000-A3VNT:1:2111:16203:7284 1:N:0:38
TACGCAGTTTGGGCTACATATTTGATTACCAGATGCAATGGAAGGACCAATACCTGTATCTGCATTAATACATGCTGCAACGTTAGTTGTATGTGGAATAATATTAGGTAGTTTCATATTTTGGTGTTTCGAATTTTGATTTAGCTATTTTTATAGTATAATTTGCTGAACAACCGCAATAATAGTATTAATGAGTCTGTGTGTCTTTTATAATTTTGACCAAAACGTTATATAGCATTTAGTACAATCTGTCAAATAAGTTTTTCGTTTTTTTGTTGTATTTGTTTAGATCTTTATGTAGGTTGCTTATTTTTTTGTTATCACATGTTTTATAAGGCATCTTTGTTTATAGTAATAGGTATATGAATACATATATTCTTTGGTCTACAAGATTTAAGATGTTATTTCTTTATATACTTTTGTGGTTGTATTTTGGCAAG
>M01075:24:000000000-A3VNT:1:2111:11318:9629 1:N:0:38
AAAGTACACAGTTTGGGCTACACATTTGATTACCAGATGCAATGGAAGGACCAATACCTGTATCTGCATTAATACATGCTGCAACGTTAGTTGTATGTGGAATAATATTAGGTAGTTTCATATTTTGGTGTTTCGAATTTTGATTTAGCTATTTTTATAGTATAATTTGCTGAACAACCGCAATAATAGTATTAATGAGTCTGTGTGTCTTTTATAATTTCAAAACGTTATATAGCATTTAGTACAATCTGTCAAATAAGTTTTTCGTTTTTTTGTTGTATTTGTTTAGATCTTTATGTAGGTTGCTTATTTTTTTGTTATCACATGTTTTATAAGGCATCTTTGTTTATAGTAATAGGTATATGAATACATATATTCTTTGGTCTACAAGATTTAAGATGTTATTTCTTTATATACTTTTGTGGTTGTATTTTAGCAAG
>M01075:24:000000000-A3VNT:1:2111:28240:9956 1:N:0:38
AGAGTACACAGTTTGGGCTACATATTTGATTACCAGATGCAATGGAAGGACCAATACCTGTATCTGCATTAATACATGCTGCAACGTTAGTTGTATGTGGAATAATATTAGGTAGTTTCATATTTTGGTGTTTCGAATTTTGATTTAGCTATTTTTATAGTATAATTTGCTGAACAACCGCAATAATAGTATTAATGAGTCTGTGTGTCTTTTATAATTTCAAAACGTTATATAGCATTTAGTACAATCTGTCAAATAAGTTTTTCGTTTTTTTGTTGTATTTGTTTAGATCTTTATGTAGGTTGCTTATTTTTTTGTTATCACATGTTTTATAAGGCATCTTTGTTTATAGTAATAGGTATATGAATACATATATTCTTTGGTCTACAAGATTTAAGATGTTATTTCTTTATATACTTTTGTGGTTGTATTTTAGCAAG
>M01075:24:000000000-A3VNT:1:2111:23915:10935 1:N:0:38
AGAGTACACAGTTTGGGCTACATATTTGATTACCAGATGCAATGGAAGGACCAATACCTGTATCTGCATTAATACATGCTGCAACGTTAGTTGTATGTGGAATAATATTAGGTAGTTTCATATTTTGGTGTTTCGAATTTTGATTTAGCTATTTTTATAGTATAATTTGCTGAACAACCGCAATAATAGTATTAATGAGTCTGTGTGTCTTTTATAATTTCAAAACGTTATATAGCATTTAGTACAATCTGTCAAATAAGTTTTTCGTTTTTTTGTTGTATTTGTTTAGATCTTTATGTAGGTTGCTTATTTTTTTGTTATCACATGTTTTATAAGGCATCTTTGTTTATAGTAATAGGTATATGAATACATATATTCTTTGGTCTACAAGATTTAAGATGTTATTTCTTTATATACTTTTGTGGTTGTATTTTAGCAAG
>M01075:24:000000000-A3VNT:1:2111:14075:12879 1:N:0:38
AGAGTACACAGTTTGGGCTACATATTTGATTACCAGATGCAATGGAAGGACCAATACCTGTATCTGCATTAATACATGCTGCAACGTTAGTTGTATGTGGAATAATATTAGGTAGTTTCATATTTTGGTGTTTCGAATTTTGATTTAGCTATTTTTATAGTATAATTTGCTGAACAACCGCAATAATAGTATTAATGAGTCTGTGTGTCTTTTATAATTTCAAAACGTTATATAGCATTTAGTACAATCTGTCAAATAAGTTTTTCGTTTTTTTGTTGTATTTGTTTAGATCTTTATGTAGGTTGCTTATTTTTTTGTTATCACATGTTTTATAAGGCATCTTTGTTTATAGTAATAGGTATATGAATACATATATTCTTTGGTCTACAAGATTTAAGATGTTATTTCTTTATATACTTTTGTGGTTGTATTTTAGCAAG
>M01075:24:000000000-A3VNT:1:2111:17522:13671 1:N:0:38
AAAGTACACAGTTGGGGCTGCATATTTGATTACCAGATGCAATGGAAGGACCAATACCTGTATCTGCATTAATACATGCTGCAACGTTAGTTGTATGTGGAATAATATTAGGTAGTTTCATATTTTGGTGTTTCGAATTTTGATTTAGCTATTTTTATAGTATAATTTGCTGAACAACCGCAATAATAGTATTAATGAGTCTGTGTGTCTTTTATAATTTCAAAACGTTATATAGCATTTAGTACAATCTGTCAAATAAGTTTTTCGTTTTTTTGTTGTATTTGTTTAGATCTTTATGTAGGTTGCTTATTTTTTTGTTATCACATGTTTTATAAGGCATCTTTGTTTATAGTAATAGGTATATGAATACATATATTCTTTGGTCTACAAGATTTAAGATGTTATTTCTTTATATACTTTTGTGGTTGTATTTTGGCAAG
>M01075:24:000000000-A3VNT:1:2111:10856:13694 1:N:0:38
AGAGTACACAGTTTGGGCTGCATATTTGATTACCAGATGCAATGGAAGGACCAATACCTGTATCTGCATTAATACATGCTGCAACGTTAGTTGTATGTGGAATAATATTAGGTAGTTTCATATTTTGGTGTTTCGAATTTTGATTTAGCTATTTTTATAGTATAATTTGCTGAACAACCGCAATAATAGTATTAATGAGTCTGTGTGTCTTTTATAATTTCAAAACGTTATATAGCATTTAGTACAATCTGTCAAATAAGTTTTTCGTTTTTTTGTTGTATTTGTTTAGATCTTTATGTAGGTTGCTTATTTTTTTGTTATCACATGTTTTATAAGGCATCTTTGTTTATAGTAATAGGTATATGAATACATATATTCTTTGGTCTACAAGATTTAAGATGTTATTTCTTTATATACTTTTGTGGTTGTATTTTAGCAAG
>M01075:24:000000000-A3VNT:1:2111:24166:13815 1:N:0:38
AAAGTACACAGTTTGGGCTGCATATTTGATTACCAGATGCAATGGAAGGACCAATACCTGTATCTGCATTAATACATGCTGCAACGTTAGTTGTATGTGGAATAATATTAGGTAGTTTCATATTTTGGTGTTTCGAATTTTGATTTAGCTATTTTTATAGTATAATTTGCTGAACAACCGCAATAATAGTATTAATGAGTCTGTGTGTCTTTTATAATTTCAAAACGTTATATAGCATTTAGTACAATCTGTCAAATAAGTTTTTCGTTTTTTTGTTGTATTTGTTTAGATCTTTATGTAGGTTGCTTATTTTTTTGTTATCACATGTTTTATAAGGCATCTTTGTTTATAGTAATAGGTATATGAATACATATATTCTTTGGTCTACAAGATTTAAGATGTTATTTCTTTATATACTTTTGTGGTTGTATTTTAGCAAG
>M01075:24:000000000-A3VNT:1:2111:10388:15339 1:N:0:38
AAAGTACACAGTTTGGGCTGCATATTTGATTACCAGATGCAATGGAAGGACCAATACCTGTATCTGCATTAATACATGCTGCAACGTTAGTTGTATGTGGAATAATATTAGGTAGTTTCATATTTTGGTGTTTTGAATTTTGATTTAGCTATTTTTATAGTATAATTTGCTGAACAACCGCAATAATAGTATTAATGAGTCTGTGTGTCTTTTATAATTTCAAAACGTTATATAGCATTTAGTACAATCTGTCAAATAAGTTTTTCGTTTTTTTGTTGTATTTGTTTAGATCTTTATGTAGGTTGCTTATTTTTTTGTTATCACATGTTTTATAAGGCATCTTTGTTTATAGTAATAGGTATATGAATACATATATTCTTTGGTCTACAAGATTTAAGATGTTATTTCTTTATATACTTTTGTGGTTGTATTTTAGCAAG
>M01075:24:000000000-A3VNT:1:2111:4818:16925 1:N:0:38
AGAGTACACAGTTTGGGCTACATATTTGATTACCAGATGCAATGGAAGGACCAATACCTGTATCTGCATTAATACATGCTGCAACGTTAGTTGTATGTGGAATAATATTAGGTAGTTTCATATTTTGGTGTTTCGAATTTTGATTTAGCTATTTTTATAGTATAATTTGCTGAACAACCGCAATAATAGTATTAATGAGTCTGTGTGTCTTTTATAATTTCAAAACGTTATATAGCATTTAGTACAATCTGTCAAATAAGTTTTTCGTTTTTTTGTTGTATTTGTTTAGATCTTTATGTAGGTTGCTTATTTTTTTGTTATCACATGTTTTATAAGGCATCTTTGTTTATAGTAATAGGTATATGAATACATATATTCTTTGGTCTACAAGATTTAAGATGTTATTTCTTTATATACTTTTGTGGTTGTATTTTAGCAAG
>M01075:24:000000000-A3VNT:1:2111:4161:17714 1:N:0:38
AAAGTACACAGTTTGGGCTACATATTTGATTACCAGATGCAATGGAAGGACCAATACCTGTATCTGCATTAATACATGCTGCAACGTTAGTTGTATGTGGAATAATATTAGGTAGTTTCATATTTTGGTGTTTCGAATTTTGATTTAGCTATTTTTATAGTATAATTTGCTGAACAACCGCAATAATAGTATTAATGAGTCTGTGTGTCTTTTATAATTTCAAAACGTTATATAGCATTTAGTACAATCTGTCAAATAAGTTTTTCGTTTTTTTGTTGTATTTGTTTAGATCTTTATGTAGGTTGCTTATTTTTTTGTTATCACATGTTTTATAAGGCATCTTTGTTTATAGTAATAGGTATATGAATACATATATTCTTTGGTCTACAAGATTTAAGATGTTATTTCTTTATATACTTTTGTGGTTGTATTTTAGCAAG
>M01075:24:000000000-A3VNT:1:2111:4172:17728 1:N:0:38
AAAGTACACAGTTTGGGCTACATATTTGATTACCAGATGCAATGGAAGGACCAATACCTGTATCTGCATTAATACATGCTGCAACGTTAGTTGTATGTGGAATAATATTAGGTAGTTTCATATTTTGGTGTTTCGAATTTTGATTTAGCTATTTTTATAGTATAATTTGCTGAACAACCGCAATAATAGTATTAATGAGTCTGTGTGTCTTTTATAATTTCAAAACGTTATATAGCATTTAGTACAATCTGTCAAATAAGTTTTTCGTTTTTTTGTTGTATTTGTTTAGATCTTTATGTAGGTTGCTTATTTTTTTGTTATCACATGTTTTATAAGGCATCTTTGTTTATAGTAATAGGTATATGAATACATATATTCTTTGGTCTACAAGATTTAAGATGTTATTTCTTTATATACTTTTGTGGTTGTATTTTAGCAAG
>M01075:24:000000000-A3VNT:1:2111:8582:18053 1:N:0:38
AGAGTACACAGTTTGGGCTGCATATTTGATTACCAGATGCAATGGAAGGACCAATACCTGTATCTGCATTAATACATGCTGCAACGTTAGTTGTATGTGGAATAATATTAGGTAGTTTCATATTTTGGTGTTTCGAATTTTGATTTAGCTATTTTTATAGTATAATTTGCTGAACAACCGCAATAATAGTATTAATGAGTCTGTGTGTCTTTTATAATTTCAAAACGTTATATAGCATTTAGTACAATCTGTCAAATAAGTTTTTCGTTTTTTTGTTGTATTTGTTTAGATCTTTATGTAGGTTGCTTATTTTTTTGTTATCACATGTTTTATAAGGCATCTTTGTTTATAGTAATAGGTATATGAATACATATATTCTTTGGTCTACAAGATTTAAGATGTTATTTCTTTATATACTTTTGTGGTTGTATTTTAGCAAG
>M01075:24:000000000-A3VNT:1:2111:28302:19721 1:N:0:38
AAAGTACACAGTTTGGGCTACATATTTGATTACCAGATGCAATGGAAGGACCAATACCTGTATCTGCATTAATACATGCTGCAACGTTAGTTGTATGTGGAATAATATTAGGTAGTTTCATATTTTGGTGTTTCGAATTTTGATTTAGCTATTTTTATAGTATAATTTGCTGAACAACCGCAATAATAGTATTAATGAGTCTGTGTGTCTTTTATAATTTCAAAACGTTATATAGCATTTAGTACAATCTGTCAAATAAGTTTTTCGTTTTTTTGTTGTATTTGTTTAGATCTTTATGTAGGTTGCTTATTTTTTTGTTATCACATGTTTTATAAGGCATCTTTGTTTATAGTAATAGGTATATGAATACATATATTCTTTGGTCTACAAGATTTAAGATGTTATTTCTTTATATACTTTTGTGGTTGTATTTTAGCAAG
>M01075:24:000000000-A3VNT:1:2111:18933:19791 1:N:0:38
AGAGTACACAGTTTGGACTGCATATTTGATTACCAGATGCAATGGAAGGACCAATACCTGTATCTGCATTAATACATGCTGCAACGTTAGTTGTATGTGGAATAATATTAGGTAGTTTCATATTTTGGTGTTTCGAATTTTGATTTAGCTATTTTTATAGTATAATTTGCTGAACAACCGCAATAATAGTATTAATGAGTCTGTGTGTCTTTTATAATTTCAAAACGTTATATAGCATTTAGTACAATCTGTCAAATAAGTTTTTCGTTTTTTTGTTGTATTTGTTTAGATCTTTATGTAGGTTGCTTATTTTTTTGTTATCACATGTTTTATAAGGCATCTTTGTTTATAGTAATAGGTATATGAATACATATATTCTTTGGTCTACAAGATTTAAGATGTTATTTCTTTATATACTTTTGTGGTTGTATTTTAGCAAG
>M01075:24:000000000-A3VNT:1:2111:27639:20151 1:N:0:38
AAAGTACACAGTTTGGGCTACATATTTGATTACCAGATGCAATGGAAGGACCAATACCTGTATCTGCATTAATACATGCTGCAACGTTAGTTGTATGTGGAATAATATTAGGTAGTTTCATATTTTGGTGTTTCGAATTTTGATTTAGCTATTTTTATAGTATAATTTGCTGAACAACCGCAATAATAGTATTAATGAGTCTGTGTGTCTTTTATAATTTGCAAAACGTTATATAGCATTTAGTACAATCTGTCAAATAAGTTTTTCGTTTTTTTGTTGTATTTGTTTAGATCTTTATGTAGGTTGCTTATTTTTTGTTATCACATGTTTTATAAGGCATCTTTGTTTATAGTAATAGGTATATGAATACATATATTCTTTGGTCTACAAGATTTAAGATGTTATTTCTTTATATACTTTTGTGGTTGTATTTTAGCAAG
>M01075:24:000000000-A3VNT:1:2111:13056:22528 1:N:0:38
AAAGTACACAGTTTGGGCTACATATTTGATTACCAGATGCAATGGAAGGACCAATACCTGTATCTGCATTAATACATGCTGCAACGTTAGTTGTATGTGGAATAATATTAGGTAGTTTCATATTTTGGTGTTTCGAATTTTGATTTAGCTATTTTTATAGTATAATTTGCTGAACAACCGCAATAATAGTATTAATGAGTCTGTGTGTCTTTTATAATTTCAAAACGTTATATAGCATTTAGTACAATCTGTCAAATAAGTTTTTCGTTTTTTTGTTGTATTTGTTTAGATCTTTATGTAGGTTGCTTATTTTTTTGTTATCACATGTTTTATAAGGCATCTTTGTTTATAGTAATAGGTATATGAATACATATATTCTTTGGTCTACAAGATTTAAGATGTTATTTCTTTATATACTTTTGTGGTTGTATTTTAGCAAG
>M01075:24:000000000-A3VNT:1:2112:15019:4299 1:N:0:38
AAAGTACACAGTTTGGGCTGCATATTTGATTACCAGATGCAATGGAAGGACCAATACCTGTATCTGCATTAATACATGCTGCAACGTTAGTTGTATGTGGAATAATATTAGGTAGTTTCATATTTTGGTGTTTCGAATTTTGATTTAGCTATTTTTATAGTATAATTTGCTGAACAACCGCAATAATAGTATTAATGAGTCTGTGTGTCTTTTATAATTTCAAAACGTTATATAGCATTTAGTACAATCTGTCAAATAAGTTTTTCGTTTTTTTGTTGTATTTGTTTAGATCTTTATGTAGGTTGCTTATTTTTTTGTTATCACATGTTTTATAAGGCATCTTTGTTTATAGTAATAGGTATATGAATACATATATTCTTTGGTCTACAAGATTTAAGATGTTATTTCTTTATATACTTTTGTGGTTGTATTTTAGCAAG
>M01075:24:000000000-A3VNT:1:2112:13978:5078 1:N:0:38
AAAGTACACAGTTTGGGCTACACATTTGATTACCAGATGCAATGGAAGGACCAATACCTGTATCTGCATTAATACATGCTGCAACGTTAGTTGTATGTGGAATAATATTAGGTAGTTTCATATTTTGGTGTTTCGAATTTTGATTTAGCTATTTTTATAGTATAATTTGCTGAACAACCGCAATAATAGTATTAATGAGTCTGTGTGTCTTTTATAATTTCAAAACGTTATATAGCATTTAGTACAATCTGTCAAATAAGTTTTTCGTTTTTTTGTTGTATTTGTTTAGATCTTTATGTAGGTTGCTTATTTTTTTGTTATCACATGTTTTATAAGGCATCTTTGTTTATAGTAATAGGTATATGAATACATATATTCTTTGGTCTACAAGATTTAAGATGTTATTTCTTTATATACTTTTGTGGTTGTATCTTAGCAAG
>M01075:24:000000000-A3VNT:1:2112:17047:6798 1:N:0:38
AAAGTACACAGTTTGGGCTGCATATTTGATTACCAGATGCAATGGAAGGACCAATACCTGTATCTGCATTAATACATGCTGCAACGTTAGTTGTATGTGGAATAATATTAGGTAGTTTCATATTTTGGTGTTTCGAATTTTGATTTAGCTATTTTTATAGTATAATTTGCTGAACAACCGCAATAATAGTATTAATGAGTCTGTGTGTCTTTTATAATTTCAAAACGTTATATAGCATTTAGTACAATCTGTCAAATAAGTTTTTCGTTTTTTTGTTGTATTTGTTTAGATCTTTATGTAGGTTGCTTATTTTTTTGTTATCACATGTTTTATAAGGCATCTTTGTTTATAGTAATAGGTATATGAATACATATATTCTTTGGTCTACAAGATTTAAGATGTTATTTCTTTATATACTTTTGTGGTTGTATCTTGGCAAG
>M01075:24:000000000-A3VNT:1:2112:23579:7476 1:N:0:38
AAAGTACACAGTTTGGGCTGCATATTTGATTACCAGATGCAATGGAAGGACCAATACCTGTATCTGCATTAATACATGCTGCAACGTTAGTTGTATGTGGAATCATATTAGGTAGTTTCATATTTTGGTGTTTCGAATTTTGATTTAGCTATTTTTATAGTATAATTTGCTGAACAACCGCAATAATAGTATTAATGAGTCTGTGTGTCTTTTATAATTTCAAAACGTTATATAGCATTTAGTACAATCTGTCAAATAAGTTTTTCGTTTTTTTGTTGTATTTGTTTAGATCTTTATGTAGGTTGCTTATTTTTTTGTTATCACATGTTTTATAAGGCATCTTTGTTTATAGTAATAGGTATATGAATACATATATTCTTTGGTCTACAAGATTTAAGATGTTATTTCTTTATATACTTTTGTGGTTGTATTTTAGCAAG
>M01075:24:000000000-A3VNT:1:2112:26574:9453 1:N:0:38
AAAGTACACAGTTTGGGCTGCATATTTGATTACCAGATGCAATGGAAGGACCAATACCTGTATCTGCATTAATACATGCTGCAACGTTAGTTGTATGTGGAATCATATTAGGTAGTTTCATATTTTGGTGTTTCGAATTTTGATTTAGCTATTTTTATAGTATAATTTGCTGAACAACCGCAATAATAGTATTAATGAGTCTGTGTGTCTTTTATAATTTCAAAACGTTATATAGCATTTAGTACAATCTGTCAAATAAGTTTTTCGTTTTTTTGTTGTATTTGTTTAGATCTTTATGTAGGTTGCTTATTTTTTTGTTATCACATGTTTTATAAGGCATCTTTGTTTATAGTAATAGGTATATGAATACATATATTCTTTGGTCTACAAGATTTAAGATGTTATTTCTTTATATACTTTTGTGGTTGTATTTTAGCAAG
>M01075:24:000000000-A3VNT:1:2112:14107:10563 1:N:0:38
AGAGTACACAGTTTGGGCTACATATTTGATTACCAGATGCAATGGAAGGACCAATACCTGTATCTGCATTAATACATGCTGCAACGTTAGTTGTATGTGGAATAATATTAGGTAGTTTCATATTTTGGTGTTTCGAATTTTGATTTAGCTATTTTTATAGTATAATTTGCTGAACAACCGCAATAATAGTATTAATGAGTCTGTGTGTCTTTTATAATTTCAAAACGTTATATAGCATTTAGTACAATCTGTCAAATAAGTTTTTCGTTTTTTTGTTGTATTTGTTTAGATCTTTATGTAGGTTGCTTATTTTTTTGTTATCACATGTTTTATAAGGCATCTTTGTTTATAGTAATAGGTATATGAATACATATATTCTTTGGTCTACAAGATTTAAGATGTTATTTCTTTATATACTTTTGTGGTTGTATTTTAGCAAG
>M01075:24:000000000-A3VNT:1:2112:14771:13785 1:N:0:38
AAAGTACACAGTTTGGGCTGCATATTTGATTACCAGATGCAATGGAAGGACCAATACCTGTATCTGCATTAATACATGCTGCAACGTTAGTTGTATGTGGAATCATATTAGGTAGTTTCATATTTTGGTGTTTCGAATTTTGATTTAGCTATTTTTATAGTATAATTTGCTGAACAACCGCAATAATAGTATTAATGAGTCTGTGTGTCTTTTATAATTTCAAAACGTTATATAGCATTTAGTACAATCTGTCAAATAAGTTTTTCGTTTTTTTGTTGTATTTGTTTAGATCTTTATGTAGGTTGCTTATTTTTTTGTTATCACATGTTTTATAAGGCATCTTTGTTTATAGTAATAGGTATATGAATACATATATTCTTTGGTCTACAAGATTTAAGATGTTATTTCTTTATATACTTTTGTGGTTGTATTTTAGCAAG
>M01075:24:000000000-A3VNT:1:2112:25369:15332 1:N:0:38
AGAGTACACAGTTTGGGCTGCATATTTGATTACCAGATGCAATGGAAGGACCAATACCTGTATCTGCATTAATACATGCTGCAACGTTAGTTGTATGTGGAATAATATTAGGTAGTTTCATATTTTGGTGTTTCGAATTTTGATTTAGCTATTTTTATAGTATAATTTGCTGAACAACCGCAATAATAGTATTAATGAGTCTGTGTGTCTTTTATAATTTCAAAACGTTATATAGCATTTAGTACAATCTGTCAAATAAGTTTTTCGTTTTTTTGTTGTATTTGTTTAGATCTTTATGTAGGTTGCTTATTTTTTTGTTATCACATGTTTTATAAGGCATCTTTGTTTATAGTAATAGGTATATGAATACATATATTCTTTGGTCTACAAGATTTAAGATGTTATTTCTTTATATACTTTTGTGGTTGTATTTTAGCAAG
>M01075:24:000000000-A3VNT:1:2112:27606:17037 1:N:0:38
AAAGTACACAGTTTGGGCTACATATTTGATTACCAGATGCAATGGAAGGACCAATACCTGTATCTGCATTAATACATGCTGCAACGTTAGTTGTATGTGGAATAATATTAGGTAGTTTCATATTTTGGTGTTTCGAATTTTGATTTAGCTATTTTTATAGTATAATTTGCTGAACAACCGCAATAATAGTTTTAATGAGTCTGTGTGTCTTTTATAATTTCAAAACGTTATATAGCATTTAGTACAATATGTCAAATAAGTTTTTCATTTTTTTGTTGTATTTGTTTAGATCTTTATGTAGGTTGCTTATTTTTTTGTTATCACATGTTTTATAAGGCATCTTTGTTTATAGTAATAGGTATATGAATACATATATTTTTTGGTCTACAAGATTTAAGATGTTATTTCTTTATATATTTTTGTGGTTGTATTTTAGCAAG
>M01075:24:000000000-A3VNT:1:2112:18962:18305 1:N:0:38
AAAGTACACAGTTTGGGCTGCATATTTGATTACCAGATGCAATGGAAGGACCAATACCTGTATCTGCATTAATACATGCTGCAACGTTAGTTGTATGTGGAATAATATTAGGTAGTTTCATATTTTGGTGTTTCGAATTTTGATTTAGCTATTTTTATAGTATAATTTGCTGAACAACCGCAATAATAGTATTAATGAGTCTGTGTGTCTTTTATAATTTCAAAACGTTATATAGCATTTAGTACAATCTGTCAAATAAGTTTTTCGTTTTTTTGTTGTATTTGTTTAGATCTTTATGTAGGTTGCTTATTTTTTTGTTATCACATGTTTTATAAGGCATCTTTGTTTATAGTAATAGGTATATGAATACATATATTCTTTGGTCTACAAGATTTAAGATGTTATTTCTTTATATACTTTTGTGGTTGTATTTTAGCAAG
>M01075:24:000000000-A3VNT:1:2112:24852:20605 1:N:0:38
AAAGTACACAGTTTGGGCTACATATTTGATTACCAGATGCAATGGAAGGACCAATACCTGTATCTGCATTAATACATGCTGCAACGTTAGTTGTATGTGGAATCATATTAGGTAGTTTCATATTTTGGTGTTTCGAATTTTGATTTAGCTATTTTTATAGTATAATTTGCTGAACAACCGCAATAATAGTATTAATGAGTCTGTGTGTCTTTTATAATTTCAAAACGTTATATAGCATTTAGTACAATCTGTCAAATAAGTTTTTCGTTTTTTTGTTGTATTTGTTTAGATCTTTATGTAGGTTGCTTATTTTTTTGTTATCACATGTTTTATAAGGCATCTTTGTTTATAGTAATAGGTATATGAATACATATATTCTTTGGTCTACAAGATTTAAGATGTTATTTCTTTATATACTTTTGTGGTTGTATTTTAGCAAG
>M01075:24:000000000-A3VNT:1:2112:9314:25034 1:N:0:38
AAAGTACACAGTTTGGGCTACACATTTGATTACCAGATGCAATGGAAGGACCAATACCTGTATCTGCATTAATACATGCTGCAACGTTAGTTGTATGTGGAATAATATTAGGTAGTTTCATATTTTGGTGTTTCGAATTTTGATTTAGCTATTTTTATAGTATAATTTGCTGAACAACCGCAATAATAGTATTAATGAGTCTGTGTGTCTTTTATAATTTCAAAACGTTATATAGCATTTAGTACAATCTGTCAAATAAGTTTTTCGTTTTTTTGTTGTATTTGTTTAGATCTTTATGTAGGTTGCTTATTTTTTTGTTATCACATGTTTTATAAGGCATCTTTGTTTATAGTAATAGGTATATGAATACATATATTCTTTGGTCTACAAGATTTAAGATGTTATTTCTTTATATACTTTTGTGGTTGTATTTTAGCAAG
>M01075:24:000000000-A3VNT:1:2112:14401:26641 1:N:0:38
AGAGTACACAGTTTGGGCTACATATTTGATTACCGGATGCAATGGAAGGACCAATACCTGTATCTGCATTAATACATGCTGCAACGTTAGTTGTATGTGGAATAATATTAGGTAGTTTCATATTTTGGTGTTTCGAATTTTGATTTAGCTATTTTTATAGTATAATTTGCTGAACAACCGCAATAATAGTATTAATGAGTCTGTGTGTCTTTTATAATTTGCAAAACGTTATATAGCATTTAGTACAATCTGTCAAATAAGTTTTTCGTTTTTTTGTTGTATTTGTTTAGATCTTTATGTAGGTTGCTTATTTTTTGTTATCACATGTTTTATAAGGCATCTTTGTTTATAGTAATAGGTATATGAATACATATATTCTTTGGTCTACAAGATTTAAGATGTTATTTCTTTATATACTTTTGTGGTTGTATTTTAGCAAG
>M01075:24:000000000-A3VNT:1:2113:16249:3083 1:N:0:38
AGGGTACACAGTTTGGGCTACATATTTGATTACCAGATGCAATGGAAGGACCAATACCTGTATCTGCATTAATACATGCTGCAACGTTAGTTGTATGTGGAATAATATTAGGTAGTTTCATATTTTGGTGTTTCGAATTTTGATTTAGCTATTTTTATAGTATAATTTGCTGAACAACCGCAATAATAGTATTAATGAGTCTGTGTGTCTTTTATAATTTCAAAACGTTATATAGCATTTAGTACAATCTGTCAAATAAGTTTTTCGTTTTTTTGTTGTATTTGTTTAGATCTTTATGTAGGTTGCTTATTTTTTTGTTATCACATGTTTTATAAGGCATCTTTGTTTATAGTAATAGGTATATGAATACATATATTCTTTGGTCTACAAGATTTAAGATGTTATTTCTTTATATACTTTTGTGGTTGTATTTTAGCAAG
>M01075:24:000000000-A3VNT:1:2113:17370:4145 1:N:0:38
AAAGTACACAGTTTGGGCTGCATATTTGATTACCAGATGCAATGGAAGGACCAATACCTGTATCTGCATTAATACATGCTGCAACGTTAGTTGTATGTGGAATAATATTAGGTAGTTTCATATTTTGGTGTTTCGAATTTTGATTTAGCTATTTTTATAGTATAATTTGCTGAACAACCGCAATAATAGTATTAATGAGTCTGTGTGTCTTTTATAATTTCAAAACGTTATATAGCATTTAGTACAATCTGTCAAATAAGTTTTTCGTTTTTTTGTTGTATTTGTTTAGATCTTTATGTAGGTTGCTTATTTTTTTGTTATCACATGTTTTATAAGGCATCTTTGTTTATAGTAATAGGTATATGAATACATATATTCTTTGGTCTACAAGATTTAAGATGTTATTTCTTTATATACTTTTGTGGTCGTATTTTAGCAAG
>M01075:24:000000000-A3VNT:1:2113:17352:4153 1:N:0:38
AAAGTACACAGTTTGGGCTGCATATTTGATTACCAGATGCAATGGAAGGACCAATACCTGTATCTGCATTAATACATGCTGCAACGTTAGTTGTATGTGGAATAATATTAGGTAGTTTCATATTTTGGTGTTTCGAATTTTGATTTAGCTATTTTTATAGTATAATTTGCTGAACAACCGCAATAATAGTATTAATGAGTCTGTGTGTCTTTTATAATTTCAAAACGTTATATAGCATTTAGTACAATCTGTCAAATAAGTTTTTCGTTTTTTTGTTGTATTTGTTTAGATCTTTATGTAGGTTGCTTATTTTTTTGTTATCACATGTTTTATAAGGCATCTTTGTTTATAGTAATAGGTATATGAATACATATATTCTTTGGTCTACAAGATTTAAGATGTTATTTCTTTATATACTTTTGTGGTCGTATTTTAGCAAG
>M01075:24:000000000-A3VNT:1:2113:21539:4434 1:N:0:38
AGAGTACACAGTTTGGGCTACATATTTGATTACCAGATGCAATGGAAGGACCAATACCTGTATCTGCATTAATACATGCTGCAACGTTAGTTGTATGTGGAATAATATTAGGTAGTTTCATATTTTGGTGTTTCGAATTTTGATTTAGCTATTTTTATAGTATAATTTGCTGAACAACCGCAATAATAGTATTAATGAGTCTGTGTGTCTTTTATAATTTCAAAACGTTATATAGCATTTAGTACAATCTGTCAAATAAGTTTTTCGTTTTTTTGTTGTATTTGTTTAGATCTTTATGTAGGTTGCTTATTTTTTTGTTATCACATGTTTTATAAGGCATCTTTGTTTATAGTAATAGGTATATGAATACATATATTCTTTGGTCTACAAGATTTAAGATGTTATTTCTTTATATACTTTTGTGGTTGTATTTTAGCAAG
>M01075:24:000000000-A3VNT:1:2113:16401:6852 1:N:0:38
AAAGTACACAGTTTGGGCTACATATTTGATTACCAGATGCAATGGAAGGACCAATACCTGTATCTGCATTAATACATGCTGCAACGTTAGTTGTATGTGGAATAATATTAGGTAGTTTCATATTTTGGTGTTTCGAATTTTGATTTAGCTATTTTTATAGTATAATTTGCTGAACAACCGCAATAATAGTATTAATGAGTCTGTGTGTCTTTTATAATTTCAAAACGTTATATAGCATTTAGTACAATCTGTCAAATAAGTTTTTCGTTTTTTTGTTGTATTTGTTTAGATCTTTATGTAGGTTGCTTATTTTTTTGTTATCACATGTTTTATAAGGCATCTTTGTTTATAGTAATAGGTATATGAATACATATATTCTTTGGTCTACAAGATTTAAGATGTTATTTCTTTATATACTTTTGTGGTTGTATTTTAGCAAG
>M01075:24:000000000-A3VNT:1:2113:5336:7718 1:N:0:38
AAAGTACACAGTTTGGGCTGCATATTTGATTACCAGATGCAATGGAAGGACCAATACCTGTATCTGCATTAATACATGCTGCAACGTTAGTTGTATATGGAATAATATTAGGTAGTTTCATATTTTGGTGTTTCGAATTTTGATTTAGCTATTTTTATAGTATAATTTGCTGAACAACCGCAATAATAGTATTAATGAGTCTGTGTGTCTTTTATAATTTCAAAACGTTATATAGCATTTAGTACAATCTGTCAAATAAGTTTTTCGTTTTTTTGTTGTATTTGTTTAGATCTTTATGTAGGTTGCTTATTTTTTTGTTATCACATGTTTTATAAGGCATCTTTGTTTATAGTAATAGGTATATGAATACATATATTCTTTGGTCTACAAGATTTAAGATGTTATTTCTTTATATACTTTTGTGGTTGTATTTTAGCAAG
>M01075:24:000000000-A3VNT:1:2113:24529:8805 1:N:0:38
AAAGTACACAGTTTGGGCTACATATTTGATTACCAGATGCAATGGAAGGACCAATACCTGTATCTGCATTAATACATGCTGCAACGTTAGTTGTATGTGGAATAATATTAGGTAGTTTCATATTTTGGTGTTTCGAATTTTGATTTAGCTATTTTTATAGTATAATTTGCTGAACAACCGCAATAATAGTATTAATGAGTCCGTGTGTCTTTTATAATTTCAAAACGTTATATAGCATTTAGTACAATCTGTCAAATAAGTTTTTCGTTTTTTTGTTGTATTTGTTTAGATCTTTATGTAGGTTGCTTATTTTTTTGTTATCACATGTTTTATAAGGCATCTTTGTTTATAGTAATAGGTATATGAATACATATATTCTTTGGTCTACAAGATTTAAGATGTTATTTCTTTATATACTTTTGTGGTTGTATTTTAGCAAG
>M01075:24:000000000-A3VNT:1:2113:5051:8918 1:N:0:38
AGAGTACACAGTTTGGGCTACATATTTGATTACCAGATGCAATGGAAGGACCAATACCTGTATCTGCATTAATACATGCTGCAACGTTAGTTGTATGTGGAATAATATTAGGTAGTTTCATATTTTGGTGTTTCGAATTTTGATTTAGCTATTTTTATAGTATAATTTGCTGAACAACCGCAATAATAGTATTAATGAGTCTGTGTGTCTTTTATAATTTCAAAACGTTATATAGCATTTAGTACAATCTGTCAAATAAGTTTTTCGTTTTTTTGTTGTATTTGTTTAGATCTTTATGTAGGTTGCTTATTTTTTTGTTATCACATGTTTTATAAGGCATCTTTGTTTATAGTAATAGGTATATGAATACATATATTCTTTGGTCTACAAGATTTAAGATGTTATTTCTTTATATACTTTTGTGGTTGTATTTTAGCAAG
>M01075:24:000000000-A3VNT:1:2113:14147:10804 1:N:0:38
AGAGTACACAGTTTGGGCTACATATTTGATTACCAGATGCAATGGAAGGACCAATACCTGTATCTGCATTAATACATGCTGCAACGTTAGTTGTATGTGGAATAATATTAGGTAGTTTCATATTTTGGTGTTTCGAATTTTGATTTAGCTATTTTTATAGTATAATTTGCTGAACAACCGCAATAATAGTATTAATGAGTCTGTGTGTCTTTTATAATTTCAAAACGTTATATAGCATTTAGTACAATCTGTCAAATAAGTTTTTCGTTTTTTTGTTGTATTTGTTTAGATCTTTATGTAGGTTGCTTATTTTTTTGTTATCACATGTTTTATAAGGCATCTTTGTTTATAGTAATAGGTATATGAATACATATATTCTTTGGTCTACAAGATTTAAGATGTTATTTCTTTATATACTTTTGTGGTTGTATTTTAGCAAG
>M01075:24:000000000-A3VNT:1:2113:14132:10817 1:N:0:38
AGAGTACACAGTTTGGGCTACATATTTGATTACCAGATGCAATGGAAGGACCAATACCTGTATCTGCATTAATACATGCTGCAACGTTAGTTGTATGTGGAATAATATTAGGTAGTTTCATATTTTGGTGTTTCGAATTTTGATTTAGCTATTTTTATAGTATAATTTGCTGAACAACCGCAATAATAGTATTAATGAGTCTGTGTGTCTTTTATAATTTCAAAACGTTATATAGCATTTAGTACAATCTGTCAAATAAGTTTTTCGTTTTTTTGTTGTATTTGTTTAGATCTTTATGTAGGTTGCTTATTTTTTTGTTATCACATGTTTTATAAGGCATCTTTGTTTATAGTAATAGGTATATGAATACATATATTCTTTGGTCTACAAGATTTAAGATGTTATTTCTTTATATACTTTTGTGGTTGTATTTTAGCAAG
>M01075:24:000000000-A3VNT:1:2113:19814:11253 1:N:0:38
AGAGTACACAGTTTGGGCTGCATATTTGATTACCAGATGCAATGGAAGGACCAATACCTGTATCTGCATTAATACATGCTGCAACGTTAGTTGTATGTGGAATAATATTAGGTAGTTTCATATTTTGGTGTTTCGAATTTTGATTTAGCTATTTTTATAGTATAATTTGCTGAACAACCGCAATAATAGTATTAATGAGTCTGTGTGTCTTTTATAATTTCAAAACGTTATATAGCATTTAGTACAATCTGTCAAATAAGTTTTTCGTTTTTTTGTTGTATTTGTTTAGATCTTTATGTAGGTTGCTTATTTTTTTGTTATCACATGTTTTATAAGGCATCTTTGTTTATAGTAATAGGTATATGAATACATATATTCTTTGGTCTACAAGATTTAAGATGTTATTTCTTTATATACTTTTGTGGTTGCATTTTAGCAAG
>M01075:24:000000000-A3VNT:1:2113:4441:11600 1:N:0:38
AAAGTACACAGTTTGGGCTGCATATTTGATTACCAGATGCAATGGAAGGACCAATACCTGTATCTGCATTAATACATGCTGCAACGTTAGTTGTATGTGGAATAATATTAGGTAGTTTCATATTTTGGTGTTTCGAATTTTGATTTAGCTATTTTTATAGTATAATTTGCTGAACAACCGCAATAATAGTATTAATGAGTCTGTGTGTCTTTTATAATTTCAAAACGTTATATAGCATTTAGTACAATCTGTCAAATAAGTTTTTCGTTTTTTTGTTGTATTTGTTTAGATCTTTATGTAGGTTGCTTATTTTTTTGTTATCACATGTTTTATAAGGCATCTTTGTTTATAGTAATAGGTATATGAATACATATATTCTTTGGTCTACAAGATTTAAGATGTTATTTCTTTATATACTTTTGTGGTTGTATTTTAGCAAG
>M01075:24:000000000-A3VNT:1:2113:10231:11689 1:N:0:38
AAAGTACACAGTTTGGGCTACACATTTGATTACCAGATGCAATGGAAGGACCAATACCTGTATCTGCATTAATACATGCTGCAACGTTAGTTGTATGTGGAATAATATTAGGTAGTTTCATATTTTGGTGTTTCGAATTTTGATTTAGCTATTTTTATAGTATAATTTGCTGAACAACCGCAATAATAGTATTAATGAGTCTGTGTGTCTTTTATAATTTCAAAACGTTATATAGCATTTAGTACAATCTGTCAAATAAGTTTTTCGTTTTTTTGTTGTATTTGTTTAGATCTTTATGTAGGTTGCTTATTTTTTTGTTATCACATGTTTTATAAGGCATCTTTGTTTATAGTAATAGGTATATGAATACATATATTCTTTGGTCTACAAGATTTAAGATGTTATTTCTTTATATACTTTTGTGGTTGTATTTTAGCAAG
>M01075:24:000000000-A3VNT:1:2113:21571:12217 1:N:0:38
AGAGTACACAGTTTGGGCTGCATATTTGATTACCAGATGCAATGGAAGGACCAATACCTGTATCTGCATTAATACATGCTGCAACGTTAGTTGTATGTGGAATAATATTAGGTAGTTTCATATTTTGGTGTTTCGAATTTTGATTTAGCTATTTTTATAGTATAATTTGCTGAACAACCGCAATAATAGTATTAATGAGTCTGTGTGTCTTTTATAATTTGCAAAACGTTATATAGCATTTAGTACAATCTGTCAAATAAGTTTTTCGTTTTTTGTTGTATTTGTTTAGATCTTTATGTAGGTTGCTTATTTTTTTGTTATCACATGTTTTATAAGGCATCTTTGTTTATAGTAATAGGTATATGAATACATATATTCTTTGGTCTACAAGATTTAAGATGTTATTTCTTTATATACTTTTGTGGTTGTATCTTGGCAAG
>M01075:24:000000000-A3VNT:1:2113:6149:13660 1:N:0:38
AGAGTACACAGTTTGGGCTACATATTTGATTACCAGATGCAATGGAAGGACCAATACCTGTATCTGCATTAATACATGCTGCAACGTTAGTTGTATGTGGAATAATATTAGGTAGTTTCGTATTTTGGTGTTTCGAATTTTGATTTAGCTATTTTTATAGTATAATTTGCTGAACAACCGCAATAATAGTATTAATGAGTCTGTGTGTCTTTTATAATTTCAAAACGTTATATAGCATTTAGTACAATCTGTCAAATAAGTTTTTCGTTTTTTTGTTGTATTTGTTTAGATCTTTATGTAGGTTGCTTATTTTTTTGTTATCACATGTTTTATAAGGCATCTTTGTTTATAGTAATAGGTATATGAATACATATATTCTTTGGTCTACAAGATTTAAGATGTTATTTCTTTATATACTTTTGTGGTTGTATTTTAGCAAG
>M01075:24:000000000-A3VNT:1:2113:4608:14290 1:N:0:38
AGAGTACACAGTTTGGGCTGCATATTTGATTACCAGATGCAATGGAAGGACCAATACCTGTATCTGCATTAATACATGCTGCAACGTTAGTTGTATGTGGAATAATATTAGGTAGTTTCATATTTTGGTGTTTCGAATTTTGATTTAGCTATTTTTATAGTATAATTTGCTGAACAACCGCAATAATAGTATTAATGAGTCTGTGTGTCTTTTATAATTTCAAAACGTTATATAGCATTTAGTACAATCTGTCAAATAAGTTTTTCGTTTTTTTGTTGTATTTGTTTAGATCTTTATGTAGGTTGCTTATTTTTTTGTTATCACATGTTTTATAAGGCATCTTTGTTTATAGTAATAGGTATATGAATACATATATTCTTTGGTCTACAAGATTTAAGATGTTATTTCTTTATATACTTTTGTGGTTGTATTTTAGCAAG
>M01075:24:000000000-A3VNT:1:2113:26315:14578 1:N:0:38
AGAGTACACAGTTTGGACTGCATATTTGATTACCAGATGCAATGGAAGGACCAATACCTGTATCTGCATTAATACATGCTGCAACGTTAGTTGTATGTGGAATAATATTAGGTAGTTTCATATTTTGGTGTTTCGAATTTTGATTTAGCTATTTTTATAGTATAATTTGCTGAACAACCGCAATAATAGTATTAATGAGTCTGTGTGTCTTTTATAATTTCAAAACGTTATATAGCATTTAGTACAATCTGTCAAATAAGTTTTTCGTTTTTTTGTTGTATTTGTTTAGATCTTTATGTAGGTTGCTTATTTTTTTGTTATCACATGTTTTATAAGGCATCTTTGTTTATAGTAATAGGTATATGAATACATATATTCTTTGGTCTACAAGATTTAAGATGTTATTTCTTTATATACTTTTGTGGTTGTATTTTAGCAAG
>M01075:24:000000000-A3VNT:1:2113:4295:15795 1:N:0:38
AGAGTACACAGTTTGGGTTGCATATTTGATTACCAGATGCAATGGAAGGACCAATACCTGTATCTGCATTAATACATGCTGCAACGTTAGTTGTATGTGGAATAATATTAGGTAGTTTCATATTTTGGTGTTTCGAATTTTGATTTAGCTATTTTTATAGTATAATTTGCTGAACAACCGCAATAATAGTATTAATGAGTCTGTGTGTCTTTTATAATTTCAAAACGTTATATAGCATTTAGTACAATCTGTCAAATAAGTTTTTCGTTTTTTTGTTGTATTTGTTTAGATCTTTATGTAGGTTGCTTATTTTTTTGTTATCACATGTTTTATAAGGCATCTTTGTTTATAGTAATAGGTATATGAATACATATATTCTTTGGTCTACAAGATTTAAGATGTTATTTCTTTATATACTTTTGTGGTTGTATTTTAGCAAG
>M01075:24:000000000-A3VNT:1:2113:3290:18184 1:N:0:38
AGAGTACACAGTTTGGGCTACATATTTGATTACCAGATGCAATGGAAGGACCAATACCTGTATCTGCATTAATACATGCTGCAACGTTAGTTGTATGTGGAATAATATTAGGTAGTTTCATATTTTGGTGTTTCGAATTTTGATTTAGCTATTTTTATAGTATAATTTGCTGAACAACCGCAATAATAGTATTAATGAGTCTGTGTGTCTTTTATAATTTCAAAACGTTATATAGCATTTAGTACAATCTGTCAAATAAGTTTTTCGTTTTTTTGTTGTATTTGTTTAGATCTTTATGTAGGTTGCTTATTTTTTTGTTATCACATGTTTTATAAGGCATCTTTGTTTATAGTAATAGGTATATGAATACATATATTCTTTGGTCTACAAGATTTAAGATGTTATTTCTTTATATACTTCTGTGGTTGTATTTTAGCAAG
>M01075:24:000000000-A3VNT:1:2113:12025:18188 1:N:0:38
AAAGTACACAGTTTGGGCTACACATTTGATTACCAGATGCAATGGAAGGACCAATACCTGTATCTGCATTAATACATGCTGCAACGTTAGTTGTATGTGGAATAATATTAGGTAGTTTCATATTTTGGTGTTTCGAATTTTGATTTAGCTATTTTTATAGTATAATTTGCTGAACAACCGCAATAATAGTATTAATGAGTCTGTGTGTCTTTTATAATTTCAAAACGTTATATAGCATTTAGTACAATCTGTCAAATAAGTTTTTCGTTTTTTTGTTGTATTTGTTTAGATCTTTATGTAGGTTGCTTATTTTTTTGTTATCACATGTTTTATAAGGCATCTTTGTTTATAGTAATAGGTATATGAATACATATATTCTTTGGTCTACAAGATTTAAGATGTTATTTCTTTATATACTTTTGTGGTTGTATTTTAGCAAG
>M01075:24:000000000-A3VNT:1:2113:3268:18194 1:N:0:38
AGAGTACACAGTTTGGGCTACATATTTGATTACCAGATGCAATGGAAGGACCAATACCTGTATCTGCATTAATACATGCTGCAACGTTAGTTGTATGTGGAATAATATTAGGTAGTTTCATATTTTGGTGTTTCGAATTTTGATTTAGCTATTTTTATAGTATAATTTGCTGAACAACCGCAATAATAGTATTAATGAGTCTGTGTGTCTTTTATAATTTCAAAACGTTATATAGCATTTAGTACAATCTGTCAAATAAGTTTTTCGTTTTTTTGTTGTATTTGTTTAGATCTTTATGTAGGTTGCTTATTTTTTTGTTATCACATGTTTTATAAGGCATCTTTGTTTATAGTAATAGGTATATGAATACATATATTCTTTGGTCTACAAGATTTAAGATGTTATTTCTTTATATACTTCTGTGGTTGTATTTTAGCAAG
>M01075:24:000000000-A3VNT:1:2113:25659:21926 1:N:0:38
AAAGTACACAGTTTGGGTTGCATATTTGATTGCCAGATGCAATGGAAGGACCAATACCTGTATCTGCATTAATACACGCTGCAACGTTAGTTGTATGTGGAATAATATTAGGTAGTTTTGTATTTTGGTGTTTTGAATTTTGATTTAGCTATTTTTATAGTCTGATTTGTTGGGCAACCGCAATAATAGTTTTAATGAGTCTGTGTGTTTTTTATAATTTCAAAGCGTTATATAGCGTTTAGTACAATATGTCAAATAAGTTTTTCATTTTTTTGTTGTCTTTGTTTAGATCTTTATGTAGGCTGTCTATTTTTTTGTTATCACATGTTTTATAAGGCATCATTGTTTATAGTAATAGGAGTATGAATACATATATTTTTTGGTTTACAAGATTTGAGATGTTATTTTTTTATATATTTTTGTGGTTGTATCTTGGCAAG
>M01075:24:000000000-A3VNT:1:2113:18634:22853 1:N:0:38
AAAGTACACAGTTTGGGCTGCATATTTGATTACCAGATGCAATGGAAGGACCAATACCTGTATCTGCATTAATACATGCTGCAACGTTAGTTGTATGTGGAATAATATTAGGTAGTTTCATATTTTGGTGTTTCGAATTTTGATTTAGCTATTTTTATAGTATAATTTGCTGAACAACCGCAATAATAGTATTAATGAGTCTGTGTGTCTTTTATAATTTCAAAACGTTATATAGCATTTAGTACAATCTGTCAAATAAGTTTTTCGTTTTTTTGTTGTATTTGTTTAGATCTTTATGTAGGTTGCTTATTTTTTTGTTATCACATGTTTTATAAGGCATCTTTGTTTATAGTAATAGGTATATGAATACATATATTCTTTGGTCTACAAGATTTAAGATGTTATTTCTTTATATACTTTTGTGGTTGTATTTTAGCAAG
>M01075:24:000000000-A3VNT:1:2113:7164:22968 1:N:0:38
AGAGTACACAGTTTGGGCTGCATATTTGATTACCAGATGCAATGGAAGGACCAATACCTGTATCTGCATTAATACATGCTGCAACGTTAGTTGTATGTGGAATAATATTAGGTAGTTTCATATTTTGGTGTTTCGAATTTTGATTTAGCTATTTTTATAGTATAATTTGCTGAACAACCGCAATAATAGTATTAATGAGTCTGTGTGTCTTTTATAATTTCAAAACGTTATATAGCATTTAGTACAATCTGTCAAATAAGTTTTTCGTTTTTTTGTTGTATTTGTTTAGATCTTTATGTAGGTTGCTTATTTGTTTGTTATCACATGTTTTATAAGGCATCTTTGTTTATAGTAATAGGTATATGAATACATACATTCTTTGGTCTACAAGATTTAAGATGTTATTTCTTTATATACTTTTGTGGTTGTATCTTAGCAAG
>M01075:24:000000000-A3VNT:1:2113:7150:22983 1:N:0:38
AGAGTACACAGTTTGGGCTGCATATTTGATTACCAGATGCAATGGAAGGACCAATACCTGTATCTGCATTAATACATGCTGCAACGTTAGTTGTATGTGGAATAATATTAGGTAGTTTCATATTTTGGTGTTTCGAATTTTGATTTAGCTATTTTTATAGTATAATTTGCTGAACAACCGCAATAATAGTATTAATGAGTCTGTGTGTCTTTTATAATTTCAAAACGTTATATAGCATTTAGTACAATCTGTCAAATAAGTTTTTCGTTTTTTTGTTGTATTTGTTTAGATCTTTATGTAGGTTGCTTATTTGTTTGTTATCACATGTTTTATAAGGCATCTTTGTTTATAGTAATAGGTATATGAATACATACATTCTTTGGTCTACAAGATTTAAGATGTTATTTCTTTATATACTTTTGTGGTTGTATCTTAGCAAG
>M01075:24:000000000-A3VNT:1:2113:17666:26318 1:N:0:38
AGAGTACACAGTTTGGGCTGCATATTTGATTACCAGATGCAATGGAAGGACCAATACCTGTATCTGCATTAATACATGCTGCAACGTTAGTTGTATGTGGAATAATATTAGGTAGTTTCATATTTTGGTGTTTCGAATTTTGATTTAGCTATTTTTATAGTATAATTTGCTGAACAACCGCAATAATAGTATTAATGAGTCTGTGTGTCTTTTATAATTTCAAAACGTTATATAGCATTTAGTACAATCTGTCAAATAAGTTTTTCGTTTTTTTGTTGTATTTGTTTAGATCTTTATGTAGGTTGCTTATTTTTTTGTTATCACATGTTTTATAAGGCATCTTTGTTTATAGTAATAGGTATATGAATACATATATTCTTTGGTCTACAAGATTTAAGATGTTATTTCTTTATATACTTTTGTGGTTGTATTTTAGCAAG
>M01075:24:000000000-A3VNT:1:2114:13743:3002 1:N:0:38
AGAGTACACAGTTTGGGCTACATATTTGATTACCAGATGCAATGGTAGGACCAATACCTGTATCTGCATTAATACATGCTGCAACGTTAGTTGTATGTGGAATAATATTAGGTAGTTTCATATTTTGGTGTTTCGAATTTTGATTTAGCTATTTTTATAGTATAATTTGCTGAACAACCGCAATAATAGTATTAATGAGTCTGTGTGTCTTTTATAATTTCAAAACGTTATATAGCATTTAGTACAATCTGTCAAATAAGTTTTTCGTTTTTTTGTTGTATTTGTTTAGATCTTTATGTAGGTTGCTTATTTTTTTGTTATCACATGTTTTATAAGGCATCTTTGTTTATAGTAATAGGTATATGAATACATATATTCTTTGGTCTACAAGATTTAAGATGTTATTTCTTTATATACTTTTGTGGTTGTATTTTAGCAAG
>M01075:24:000000000-A3VNT:1:2114:16557:3619 1:N:0:38
AGAGTACACAGTTTGGGCTACATATTTGATTACCAGATGCAATGGAAGGACCAATACCTGTATCTGCATTAATACATGCTGCAACGTTAGTTGTATGTGGAATAATATTAGGTAGTTTCATATTTTGGTGTTTCGAATTTTGATTTAGCTATTTTTATAGTATAATTTGCTGAACAACCGCAATAATAGTATTAATGAGTCTGTGTGTCTTTTATAATTTCAAAACGTTATATAGCATTTAGTACAATCTGTCAAATAAGTTTTTCGTTTTTTTGTTGTATTTGTTTAGATCTTTATGTAGGTTGCTTATTTTTTTGTTATCACATGTTTTATAAGGCATCTTTGTTTATAGTAATAGGTATATGAATACATATATTCTTTGGTCTACAAGATTTAAGATGTTATTTCTTTATATACTTTTGTGGTTGTATTTTAGCAAG
>M01075:24:000000000-A3VNT:1:2114:22223:4947 1:N:0:38
AAAGTACACAGTTTGGGCTGCATATTTGATTACCAGATGCAATGGAAGGACCAATACCTGTATCTGCATTAATACATGCTGCAACGTTAGTTGTATGTGGAATAATATTAGGTAGTTTCATATTTTGGTGTTTCGAATTTTGATTTAGCTATTTTTATAGTATAATTTGCTGAACAACCGCAATAATAGTATTAATGAGTCTGTGTGTCTTTTATAATTTCAAAACGTTATATAGCATTTAGTACAATCTGTCAAATAAGTTTTTCGTTTTTTTGTTGTATTTGTTTAGATCTTTATGTAGGTTGCTTACTTTTTTGTTATCACATGTTTTATAAGGCATCTTTGTTTATAGTAATAGGTATATGAATACATATATTCTTTGGTCTACAAGATTTAAGATGTTATTTCTTTATATACTTTTGTGGTTGTATCTTAGCAAG
>M01075:24:000000000-A3VNT:1:2114:9149:6443 1:N:0:38
AGAGTACACAGTTTGGGTTGCATATTTGATTACCAGATGCAATGGAAGGACCAATACCTGTATCTGCATTAATACATGCTGCAACGTTAGTTGTATGTGGAATAATATTAGGTAGTTTCATATTTTGGTGTTTCGAATTTTGATTTAGCTATTTTTATAGTATAATTTGCTGAACAACCGCAATAATAGTATTAATGAGTCTGTGTGTCTTTTATAATTTCAAAACGTTATATAGCATTTAGTACAATCCGTCAAATAAGTTTTTCGTTTTTTTGTTGTATTTGTTTAGATCTTTATGTAGGTTGCTTATTTTTTTGTTATCACATGTTTTATAAGGCATCTTTGTTTATAGTAATAGGTATATGAATACATATATTCTCTGGTCTACAAGATTTAAGATGTTATTTCTTTATATACTTTTGTGGTTGTATCTTAGCAAG
>M01075:24:000000000-A3VNT:1:2114:13494:6787 1:N:0:38
AAAGTACACAGTTTGGGCTGCATATTTGATTACCAGATGCAATGGAAGGACCAATACCTGTATCTGCATTAATACATGCTGCAACGTTAGTTGTATGCGGAATAATATTAGGTAGTTTCATATTTTGGTGTTTCGAATTTTGATTTAGCTATTTTTATAGTATAATTTGCTGAACAACCGCAATAATAGTATTAATGAGTCTGTGTGTCTTTTATAATTTCAAAACGTTATATAGCATTTAGTACAATCTGTCAAATAAGTTTTTCGTTTTTTTGTTGTATTTGTTTAGATCTTTATGTAGGTTGCTTATTTTTTTGCTATCACATGTTTTATAAGGCATCTTTGTTTATAGTAATAGGTATATGAATACATATATTCTTTGGTCTACAAGATTTAAGATGTTATTTCTTTATATACTTTTGTGGTTGTATTTTAGCAAG
>M01075:24:000000000-A3VNT:1:2114:7244:8591 1:N:0:38
AGAGTACACAGTTTGGGCTACATATTTGATTACCAGATGCAATGGAAGGACCAATACCTGTATCTGCATTAATACATGCTGCAACGTTAGTTGTATGTGGAATAATATTAGGTAGTTTCATATTTTGGTGTTTCGAATTTTGATTTAGCTATTTTTATAGTATAATTTGCTGAACAACCGCAATAATAGTATTAATGAGTCTGTGTGTCTTTTATAATTTCAAAACGTTATATAGCATTTAGTACAATCTGTCAAATAAGTTTTTCGTTTTTTTGTTGTATTTGTTTAGATCTTTATGTAGGTTGCTTATTTTTTTGTTATCACATGTTTTATAAGGCATCTTTGTTTATAGTAATAGGTATATGAATACATATATTCTTTGGTCTACAAGATTTAAGATGTTATTTCTTTATATACTTTTGTGGTTGTATCTTAGCAAG
>M01075:24:000000000-A3VNT:1:2114:9284:8705 1:N:0:38
AGAGTACACAGTTTGGGCTACATATTTGATTACCAGATGCAATGGAAGGACCAATACCTGTATCTGCATTAATACATGCTGCAACGTTAGTTGTATGTGGAATAATATTAGGTAGTTTCATATTTTGGTGTTTCGAATTTTGATTTAGCTATTTTTATAGTATAATTTGCTGAACAACCGCAATAATAGTATTAATGAGTCTGTGTGTCTTTTATAATTTCAAAACGTTATATAGCATTTAGTACAATCTGTCAAATAAGTTTTTCGTTTTTTTGTTGTATTTGTTTAGATCTTTATGTAGGTTGCTTATTTTTTTGTTATCACATGTTTTATAAGGCATCTTTGTTTATAGTAATAGGTATATGAATACATATATTCTTTGGTCTACAAGATTTAAGATGTTATTTCTTTATATACTTTTGTGGTTGTATTTTAGCAAG
>M01075:24:000000000-A3VNT:1:2114:22915:8844 1:N:0:38
AAAGTACACAGTTTGGGCTGCACATTTGATTACCAGATGCAATGGAAGGACCAATACCTGTATCTGCATTAATACATGCTGCAACGTTAGTTGTATGTGGAATAATATTAGGTAGATTCATATTTTGGTGTTTCGAATTTTGATTTAGCTATTTTTATAGTATAATTTGCTGAACAACCGCAATAATAGTATTAATGAGTCTGTGTGTCTTTTATAATTTCAAAACGTTATATAGCATTTAGTACAATCTGTCAAATAAGTTTTTCGTTTTTTTGTTGTATTTGTTTAGATCTTTATGTAGGTTGCTTATTTTTTTGTTATCACATGTTTTATAAGGCATCTTTGTTTATAGTAATAGGTATATGAATACATATATTCTTTGGTCTACAAGATTTAAGATGTTATTTCTTTATATACTTTTGTGGTTGTATTTTGGCAAG
>M01075:24:000000000-A3VNT:1:2114:14191:14512 1:N:0:38
AAAGTACACAGTTTGGGCTGCATATTTGATTACCAGATGCAATGGAAGGACCAATACCTGTATCTGCATTAATACATGCTGCAACGTTAGTTGCATGTGGAATAATATTAGGTAGTTTCATATTTTGGTGTTTCGAATTTTGATTTAGCTATTTTTATAGTATAATTTGCTGAACAACCGCAATAATAGTATTAATGAGTCTGTGTGTCTTTTATAATTTCAAAACGTTATATAGCATTTAGTACAATCTGTCAAATAAGTTTTTCGTTTTTTTGTTGTATTTGTTTAGATCTTTATGTAGGTTGCTTATTTTTTTGTTATCACATGTTTTATAAGGCATCTTTGTTTATAGTAATAGGTATATGAATACATATATTCTTTGGTCTACAAGATTTAAGATGTTATTTCTTTATATACTTTTGTGGTTGTATTTTAGCAAG
>M01075:24:000000000-A3VNT:1:2114:14190:14532 1:N:0:38
AAAGTACACAGTTTGGGCTGCATATTTGATTACCAGATGCAATGGAAGGACCAATACCTGTATCTGCATTAATACATGCTGCAACGTTAGTTGCATGTGGAATAATATTAGGTAGTTTCATATTTTGGTGTTTCGAATTTTGATTTAGCTATTTTTATAGTATAATTTGCTGAACAACCGCAATAATAGTATTAATGAGTCTGTGTGTCTTTTATAATTTCAAAACGTTATATAGCATTTAGTACAATCTGTCAAATAAGTTTTTCGTTTTTTTGTTGTATTTGTTTAGATCTTTATGTAGGTTGCTTATTTTTTTGTTATCACATGTTTTATAAGGCATCTTTGTTTATAGTAATAGGTATATGAATACATATATTCTTTGGTCTACAAGATTTAAGATGTTATTTCTTTATATACTTTTGTGGTTGTATTTTAGCAAG
>M01075:24:000000000-A3VNT:1:2114:24956:16652 1:N:0:38
AAAGTACACAGTTTGGGCTGCATATTTGATTACCAGATGCAATGGAAGGACCAATACCTGTATCTGCATTAATACATGCTGCAACGTTAGTTGTATGTGGAATAATATTAGGTAGTTTCATATTTTGGTGTTTCGAATTTTGATTTAGCTATTTTTATAGTATAATTTGCTGAACAACCGCAATAATAGTATTAATGAGTCTGTGTGTCTTTTATAATTTCAAAACGTTATATAGCATTTAGTACAATCTGTCAAATAAGTTTTTCGTTTTTTTGTTGTATTTGTTTAGATCTTTATGTAGGTTGCTTATTTTTTTGTTATCACATGTTTTATAAGGCATCTTTGTTTATAGTAATAGGTATATGAATACATATATTCTTTGGTCTACAAGATCTAAGATGTTATTTCTTTATATACTTTTGTGGTTGTATTTTAGCAAG
>M01075:24:000000000-A3VNT:1:2114:22554:17254 1:N:0:38
AAAGTACACAGTTTGGGCTACATATTTGATTACCAGATGCAATGGAAGGACCAATACCTGTATCTGCATTAATACATGCTGCAACGTTAGTTGTATGTGGAATAATATTAGGTAGTTTCATATTTTGGTGTTTCGAATTTTGATTTAGCTATTTTTATAGTATAATTTGCTGAACAACCGCAATAATAGTATTAATGAGTCTGCGTGTCTTTTATAATTTCAAAACGTTATATAGCATTTAGTACAATCTGTCAAATAAGTTTTTCGTTTTTTTGTTGTATTTGTTTAGATCTTTATGTAGGTTGCTTATTTTTTTGTTATCACATGTTTTATAAGGCATCTTTGTTTATAGTAATAGGTATATGAATACATATATTCTTTGGTCTACAAGATTTAAGATGTTATTTCTTTATATACTTTTGTGGTTGTATTTTAGCAAG
>M01075:24:000000000-A3VNT:1:2114:22064:17580 1:N:0:38
AAAGTACACAGTTTGGGCTACATATTTGATTACCAGATGCAATGGAAGGACCAATACCTGTATCTGCATTAATACATGCTGCAACGTTAGTTGTATGTGGAATAATATTAGGTAGTTTCATATTTTGGTGTTTCGAATTTTGATTTAGCTATTTTTATAGTATAATTTGCTGAACAACCGCAATAATAGTATTAATGAGTCTGTGTGTCTTTTATAATTTCAAAACGTTATATAGCATTTAGTACAATCTGTCAAATAAGTTTTTCGTTTTTTTGTTGTATTTGTTTAGATCTTTATGTAGGTTGCTTATTTTTTTGTTATCACATGTTTTATAAGGCATCTTTGTTTATAGTAATAGGTATATGAATACATATATTCTTTGGTCTACAAGATTTAAGATGTTATTTCTTTATATACTTTTGTGGTTGTATTTTAGCAAG
>M01075:24:000000000-A3VNT:1:2114:26573:22550 1:N:0:38
ACACAGTTTGGGCTACACATTTGATTACCAGATGCAATGGAAGGACCAATACCTGTATCTGCATTAATACATGCTGCAACGTTAGTTGTATGTGGAATAATATTAGGTAGTTTCATATTTTGGTGTTTCGAATTTTGATTTAGCTATTTTTATAGTATAATTTGCTGAACAACCGCAATAATAGTATTAATGAGTCTGTGTGTCTTTTATAATTTTGACGCAAAACGTTATATAGCATTTAGTACAATCTGTCAAATAAGTTTTTCGTTTTTTTGTTGTATTTGTTTAGATCTTTATGTAGGTTGCTTATTTTTTTGTTATCACATGTTTTATAAGGCATCTTTGTTTATAGTAATAGGTATATGAATACATATATTCTTTGGTCTACAAGATTTAAGATGTTATTTCTTTATATACTTTTGTGGTTGTATTTTAGCAAG
>M01075:24:000000000-A3VNT:1:2114:24040:22598 1:N:0:38
AGAGTACACAGTTTGGGCTACATATTTGATTACCAGATGCAATGGAAGGACCAATACCTGTATCTGCATTAATACATGCTGCAACGTTAGTTGTATGTGGAATAATATTAGGTAGTTTCATATTTTGGTGTTTCGAATTTTGATTTAGCTATTTTTATAGTATAATTTGCTGAACAACCGCAATAATAGTATTAATGAGTCTGTGTGTCTTTTATAATTTCAAAACGTTATATAGCATTTAGTACAATATGTCAAATAAGTTTTTCGTTTTTTTGTTGTATTTGTTTAGATCTTTATGTAGGTTGCTTATTTTTTTGTTATCACATGTTTTATAAGGCATCTTTGTTTATAGTAATAGGTATATGAATACATATATTCTTTGGTCTACAAGATTTAAGATGTTATTTCTTTATATACTTTTGTGGTTGTATTTTAGCAAG
>M01075:24:000000000-A3VNT:1:2114:12211:23945 1:N:0:38
AAAGTACACAGTTTGGGCTGCATATTTGATTACCAGATGCAATGGAAGGACCAATACCTGTATCTGCATTAATACATGCTGCAACGTTAGTTGTATGTGGAATAATATTAGGTAGTTTCATATTTTGGTGTTTCGAATTTTGATTTAGCTATTTTTATAGTATAATTTGCTGAACAACCGCAATAATAGTATTAATGAGTCTGTGTGTCTTTTATAATTTCAAAACGTTATATAGCATTTAGTACAATCTGTCAAATAAGTTTTTCGTTTTTTTGTTGTATTTGTTTAGATCTTTATGTAGGTTGCTTATTTTTTTGTTATCACATGTTTTATAAGGCATCTTTGTTTATAGTAATAGGTATATGAATACATATATTCTTTGGTCTACAAGATTTAAGATGTTATTTCTTTATATACTTTTGTGGTTGTATTTTAGCAAG
>M01075:24:000000000-A3VNT:1:2114:12226:23956 1:N:0:38
AAAGTACACAGTTTGGGCTGCATATTTGATTACCAGATGCAATGGAAGGACCAATACCTGTATCTGCATTAATACATGCTGCAACGTTAGTTGTATGTGGAATAATATTAGGTAGTTTCATATTTTGGTGTTTCGAATTTTGATTTAGCTATTTTTATAGTATAATTTGCTGAACAACCGCAATAATAGTATTAATGAGTCTGTGTGTCTTTTATAATTTCAAAACGTTATATAGCATTTAGTACAATCTGTCAAATAAGTTTTTCGTTTTTTTGTTGTATTTGTTTAGATCTTTATGTAGGTTGCTTATTTTTTTGTTATCACATGTTTTATAAGGCATCTTTGTTTATAGTAATAGGTATATGAATACATATATTCTTTGGTCTACAAGATTTAAGATGTTATTTCTTTATATACTTTTGTGGTTGTATTTTAGCAAG
>M01075:24:000000000-A3VNT:1:2114:7398:25016 1:N:0:38
AAAGTACACAGTTTGGGCTACATATTTGATTACCAGATGCAATGGAAGGACCAATACCTGTATCTGCATTAATACATGCTGCAACGTTAGTTGTATGTGGAATAATATTAGGTAGTTTCATATTTTGGTGTTTCGAATTTTGATTTAGCTATTTTTATAGTATAATTTGCTGAACAACCGCAATAATAGTATTAATGAGTCTGTGTGTCTTTTATAATTTCAAAACGTTATATAGCATTTAGTACAATCTGTCAAATAAGTTTTTCGTTTTTTTGTTGTATTTGTTTAGATCTTTATGTAGGTTGCTTATTTTTTTGTTATCACATGTTTTATAAGGCATCTTTGTTTATAGTAATAGGTATATGAATACATATATTCTTTGGTCTACAAGATTTAAGATGTTATTTCTTTATATACTTTTGTGGTTGTATCTTAGCAAG
>M01075:24:000000000-A3VNT:1:2114:7381:25025 1:N:0:38
AAAGTACACAGTTTGGGCTACATATTTGATTACCAGATGCAATGGAAGGACCAATACCTGTATCTGCATTAATACATGCTGCAACGTTAGTTGTATGTGGAATAATATTAGGTAGTTTCATATTTTGGTGTTTCGAATTTTGATTTAGCTATTTTTATAGTATAATTTGCTGAACAACCGCAATAATAGTATTAATGAGTCTGTGTGTCTTTTATAATTTCAAAACGTTATATAGCATTTAGTACAATCTGTCAAATAAGTTTTTCGTTTTTTTGTTGTATTTGTTTAGATCTTTATGTAGGTTGCTTATTTTTTTGTTATCACATGTTTTATAAGGCATCTTTGTTTATAGTAATAGGTATATGAATACATATATTCTTTGGTCTACAAGATTTAAGATGTTATTTCTTTATATACTTTTGTGGTTGTATCTTAGCAAG
