# Supplementary material for: Deep Sequencing of the Trypanosoma cruzi GP63 Surface Proteases Reveals Diversity and Diversifying Selection among Chronic and Congenital Chagas Disease Patients
Source: PLoS Negl Trop Dis. 2015 Apr 7;9(4):e0003458. doi: 10.1371/journal.pntd.0003458 (PMC4388557; doi:10.1371/journal.pntd.0003458)
Supplement: S1 Appendix — (GZ) [file pntd.0003458.s004.gz › Users/martin/Data/Data_analysis_Cruzi_deep_seq/Deep_cruzi_data/Data_cruzi_deep/Bol_congen_ND5/B00EV6E_S47_L001_joined_t.fasta]

>M01075:27:000000000-A4DAU:1:1101:14371:1442
AGAGTACACAGTTTGGATTGCATATTTGATTGCCAGATGCAATGGAAGGACCAATACCTGTATCTGCATTAATACATGCTGCAACGTTAGTTGTATGTGGAATAATATTAGGTAGTTTTGTATTTTGGTGTTTTGAATTTTGATTTAGCTATTTTTATAGTCTAATTTGTTGGGCAACCGCAATAATAGTTTTAATGAGTCTGAGTGTTTTTTATAATTTCAAAGCGTTATATAGCGTTTAGTACAATATGTCAAATAAGTTTTTCATTTTTTTGCTGTCTTTGTTTAGATCTTTATGTAGGTTGTCTATTTTTTTGTTATCACATGTTTTATAAGGCATCATTGTTTATAGTAATAGGAATATGAATACATATATTTTTTGGTTTACAAGATTTGAGATGTTATTTTTTTATATATTTTTGTGGTTGTATCTTGGCAAN
>M01075:27:000000000-A4DAU:1:1101:16413:1557
AGAGTACACAGTTTGGGTTGCATATTTGATTGCCAGATGCAATGGAAGGACCAATACCTGTATCTGCATTAATACATGCTGCAACGTTAGTTGTATGTGGAATAATATTAGGTAGTTTTGTATTTTGGTGTTTTGAATTTTGATTTAGCTATTTTTATAGTCTAATTTGTTGGGCAACCGCAATAATAGTTTTAATGAGTCTGTGTGTTTTTTATAATTTCAAAGCGTTATATAGCGTTTAGTACAATATGTCAAATAAGTTTTTCATTTTTTTGTTGTCTTTGTTTAGATCTTTATGTAGGTTGTCTATTTTTTTGTTATCACATGTTTTATAAGGCATCATTGTTTATAGTAATAGGAATATGAATACATATATTTTTTGGTTTACAAGATTTGAGATGTTATTTTTTTATATATTTTTGTGGTTGTATCTTAGCAAN
>M01075:27:000000000-A4DAU:1:1101:14448:1648
AAGAGTACACAGTTTGGGTTGCATATTTGATTGCCAGATGCAATGGAAGGACCAATACCTGTATCTGCATTAATACATGCTGCAACGTTAGTTGTATGTGGAATAATATTAGGTAGTTTTGTATTTTGGTGTTTTGAATTTTGATTTAGCTATTTTTATAGTCTAATTTGTTGGGCAACCGCAATAATAGTTTTAATGAGTCTGTGTGTTTTTTATAATTCAAAGCGTTATATAGCGTTTAGTACAATATGTCAAATAAGTTTTTCATTTTTTTGTTGTCTTTGTTTAGATCTTTATGTAGGTTGTCTATTTTTTTGTTATCACATGTTTTATAAGGCATCATTGTTTATAGTAATAGGAATATGAATACATATATTTTTTGGTTTACAAGATTTGAGATGTTATTTTTTTATATATTTTTGTGGTTGTATCTTGGCAAG
>M01075:27:000000000-A4DAU:1:1101:14854:1666
AAAGTACACAGTTTGGGTTGCATATTTGATTGCCAGATGCAATGGAAGGACCAATACCTGTATCTGCATTAATACATGCTGCAACGTTAGTTGTATGTGGAATAATATTGGGTAGTTTTGTATTTTGGTGTTTTGAATTTTGATTTAGCTATTTTTATAGTCTAATTTGTTGGGCAACCGCAATAATAGTTTTAATGAGTCTGCGTGTTTTTTATAATTTCAAAGCGTTATATAGCGTTTAGTACAATATGTCAAATAAGTTTTTCATCTTTTTGTTGTCTTTGTTTAGATCTTTATGTAGGTTGTCTATTTTTATGTTATCACATGTTTTATAAGGCATCATTGTTTATAGTAATAGGAATATGAATACATATATTTTTTGGTTTACAAGATTTGAGATGTTATTTTTTTATATATTTTTGTGGTTGTATCTTGGCAAG
>M01075:27:000000000-A4DAU:1:1101:15736:1738
AGAGTACACAGTTTGGATTGCATATTTGATTGCCAGATGCAATGGAAGGACCAATACCTGTATCTGCATTAATACATGCTGCAACGTTAGTTGTATGTGGAATAATATTAGGTAGTTTTGTATTTTGGTGTTTTGAATTTTGATTTAGCTATTTTTATAGTCTAATTTGTTGGGCAACCGCAATAATAGTTTTAATGAGTCTGTGTGTTTTTTATAATTTCAAAGCGTTATATAGCGTTTAGTACAATATGTCAAATAAGTTTTTCATTTTTTTGTTGTCTTTGTTTAGATCTTTATGTAGGTTGTCTATTTTTTTGTTATCACATGTTTTATAAGGCATCATTGTTTATAGTAATAGGAATATGAATACATATATTTTTTGGTTTACAAGATTTGAGATGTTATTTTTTTATATATTTTTGTGGTTGTATCTTGGCAAG
>M01075:27:000000000-A4DAU:1:1101:17556:1738
AAAGTACACAGTTTGGGTTGCATATTTGATTGCCAGATGCAATGGAAGGACCAATACCTGTATCTGCATTAATACATGCTGCAACGTTAGTTGTATGTGGAATAATATTAGGTAGTTTTGTATTTTGGTGTTTTGAATTTTGATTTAGCTATTTTTATAGTCTAATTTGTTGGGCAACCGCAATAATAGTTTTAATGAGTCTGTGTGTTTTTTATAATTTCAAAGCGTTATATAGCGTTTAGTACAATATGTCAAATAAGTTTTTCATTTTTTTGTTGTCTTTGTTTAGATCTTTATGTAGGTTGTCTATTTTTTTATTATCACATGTTTTATAAGGCATCATTGTTTATAGTAATAGGAATATGAATACATATATTTTTTGGTTTACAAGATTTGAGATGTTATTTTTTTATATATTTTTGTGGTTGTATCTTGGCAAG
>M01075:27:000000000-A4DAU:1:1101:17436:1739
AGAGTACACAGTTTGGGTTGCACACTTGATTGCCAGATGCAATGGAAGGACCAATACCTGTATCTGCATTAATACATGCTGCAACGTTAGTTGTATGTGGAATAATATTAGGTAGTTTTGTATTTTGGTGTTTTGAATTTTGATTTAGCTATTTTTATAGTCTAATTTGTTGGGCAACCGCAATAATAGTTTTAATGAGTCTGTGTGTTTTTTATAATTTCAAAGCGTTATATAGCGTTTAGTACAATATGTCAAATAAGTTTTTCATTTTTTTGTTGTCTTTGTTTAGATCTTTATGTAGGTTGTCTATTTTTTTGTTATCACATGTTTTATAAGGCATCATTGTTTATAGTAATAGGAATATGAATACATATATTTTTTGGTTTACAAGATTTGAGATGTTATTTTTTTATATATTTTTGTGGTTGTATCTTGGCAAG
>M01075:27:000000000-A4DAU:1:1101:13184:1744
AGAGTACACAGTTTGGGTTGCATATNTNACTGCCAGATGCAATGGAAGGACCAATACCTGTATCTGCATTAATACATGCTGCAACGTTAGTTGTATGTGGAATAATATTAGGTAGTTTTGTATTTTGGTGTTTTGAATTTTGATTTAGCTATTTTTATAGTCTAATTTGTTGGGCAACCGCAATAATAGTTTTAATGAGTCTGTGTGTTTTTTATAATTTCAAAGCGTTATATAGCGTTTAGTACAATATGTCAAATAAGTTTTTCATTTTTTTGTTGTCTTTNTNTAGATCTTTATGTAGGTTGTCTATTTTTTTGTTATCACATGTTTTATAAGGCATCATTGTTTATAGTAATAGGAATATGAATACATATATTTTTTGGTTTACAAGATTTGAGATGTTATTTTTCTATATATTTTTGTGGTTGTATCTTGGCAAN
>M01075:27:000000000-A4DAU:1:1101:17553:1756
AAAGTACACAGTTTGGGTTGCATATTTGATTGCCAGATGCAATGGAAGGACCAATACCTGTATCTGCATTAATACATGCTGCAACGTTAGTTGTATGTGGAATAATATTAGGTAGTTTTGTATTTTGGTGTTTTGAATTTTGATTTAGCTATTTTTATAGTCTAATTTGTTGGGCAACCGCAATAATAGTTTTAATGAGTCTGTGTGTTTTTTATAATTTCAAAGCGTTATATAGCGTTTAGTACAATATGTCAAATAAGTTTTTCATTTTTTTGTTGTCTTTGTTTAGATCTTTATGTAGGTTGTCTATTTTTTTATTATCACATGTTTTATAAGGCATCATTGTTTATAGTAATAGGAATATGAATACATATATTTTTTGGTTTACAAGATTTGAGATGTTATTTTTTTATATATTTTTGTGGTTGTATCTTGGCAAG
>M01075:27:000000000-A4DAU:1:1101:15535:1815
AGAGTACACAGTTTGGGTTGCACATTTGATTGCCAGATGCAATGGAAGGACCAATACCTGTATCTGCATTAATACATGCTGCAACGTTAGTTGTATGTGGAATAATATTAGGTAGTTTTGTATTTTGGTGTTTTGAATTTTGATTTAGCTATTTTTATAGTCTAATTTGTTGGGCAACCGCAATAATAGTTTTAATGAGTCTGTGTGTTTTTTATAATTTCAAAGCGTTATATAGCGTTTAGTACAATATGTCAAATAAGTTTTTCATTTTTTTGTTGTCTTTGTTTAGATCTTTATGTAGGTTGTCTATTTTTTTGTTATCACATGTTTTATAAGGCATCATTGTTTATAGTAATAGGAATATGAATACATATATTTTTTGGTTTACAAGATTTGAGATGTTATTTTTTTATATATTTTTGTGGTTGTATCTTAGCAAG
>M01075:27:000000000-A4DAU:1:1101:15214:1847
AGAGTACACAGTTTGGGCTGCATATTTGATTGCCAGATGCAATGGAAGGACCAATACCTGTATCTGCATTAATACATGCTGCAACGTTAGTTGTATGTGGAATAATATTAGGTAGTTTTGTATTTTGGTGTTTTGAATTTTGATTTAGCTATTTTTATAGTCTAATTTGTTGGGCAACCGCAATAATAGTTTTAATGAGTCTGTGTGTTTTTTATAATTTCAAAGCGTTATATAGCGTTTAGTACAATATGTCAAATAAGTTTTTCATTTTTTTGTTGTCTTTGTTTAGATCTTTATGTAGGTTGTCTATTTTTTTGTTATCACATGTTTTATAAGGCATCATTGTTTATAGTAATAGGAATATGAATACATATATTTTTTGGTTTACAAGATTTGAGATGTTATTTTTTTATATATTTTTGTGGTTGTATCTTGGCAAG
>M01075:27:000000000-A4DAU:1:1101:16979:1877
AGAGTACACAGTTTGGGTTGCACATTTGATTGCCAGATGCAATGGAAGGACCAATACCTGTATCTGCATTAATACATGCTGCAACGTTAGTTGTATGTGGAATAATATTAGGTAGTTTTGTATTTTGGTGTTTTGAATTTTGATTTAGCTATTTTTATAGTCTAATTTGTTGGGCAACCGCAATAATAGTTTTAATGAGTCTGTGTGTTTTTTATAATTTCAAAGCGTTATATAGCGTTTAGTACAATATGTCAAATAAGTTTTTCATTTTTTTGTTGTCTTTGTTTAGATCTTTATGTAGGTTGTCTATTTTTTTGTTATCACATGTTTTATAAGGCATCATTGTTTATAGTAATAGGAATATGAATACATATATTTTTTGGTTTACAAGATTTGAGATGTTATTTTTTTATATATTTTTGTGGTTGTATCTTGGCAAG
>M01075:27:000000000-A4DAU:1:1101:16322:1879
AGAGTACACAGTTTGGGTTGCATATTTGATTGCCAGATGCAATGGAAGGACCAATACCTGTATCTGCATTAATACATGCTGCAACGTTAGTTGTATGTGGAATAATATTAGGTAGTTTTGTATTTTGGTGTTTTGAATTTTGATTTAGCTATTTTTATAGTCTAATTTGTTGGGCAACCGCAATAATAGTTTTAATGAGTCTGTGTGTTTTTTATAATTTCAAAGCGTTATATAGCGTTTAGTACAATATGTCAAATAAGTTTTTCATTTTTTTGTTGTCTTTGTTTAGATCTTTATGTAGGTTGTCTATTTTTTTGTTATCACATGTTTTATAAGGCATCATTGTTTATAGTAATAGGAATATGAATACATATATTTTTTGGTTTACAAGATTTGAGATGTTATTTTTTTATATATTTTTGTGGTTGTATCTTGGCAAG
>M01075:27:000000000-A4DAU:1:1101:16310:1893
AGAGTACACAGTTTGGGTTGCATATTTGATTGCCAGATGCAATGGAAGGACCAATACCTGTATCTGCATTAATACATGCTGCAACGTTAGTTGTATGTGGAATAATATTAGGTAGTTTTGTATTTTGGTGTTTTGAATTTTGATTTAGCTATTTTTATAGTCTAATTTGTTGGGCAACCGCAATAATAGTTTTAATGAGTCTGTGTGTTTTTTATAATTTCAAAGCGTTATATAGCGTTTAGTACAATATGTCAAATAAGTTTTTCATTTTTTTGTTGTCTTTGTTTAGATCTTTATGTAGGTTGTCTATTTTTTTGTTATCACATGTTTTATAAGGCATCATTGTTTATAGTAATAGGAATATGAATACATATATTTTTTGGTTTACAAGATTTGAGATGTTATTTTTTTATATATTTTTGTGGTTGTATCTTGGCAAG
>M01075:27:000000000-A4DAU:1:1101:18099:1935
AAAGTACACAGTTTGGGTTGCATATTTGATTGCCAGATGCAATGGAGGGACCAATACCTGTATCTGCATTAATACATGCTGCAACGTTAGTTGTATGTGGAATAATATTAGGTAGTTTTGTATTTTGGTGTTTTGAATTTTGATTTAGCTATTTTTATAGTCTAATTTGTTGAGCAACCGCAATAATAGTTTTAATGAGTCTGTGTGTTTTTTATAATTTCAAAGCGTTATATAGCGTTTAGTACAATATGTCAAATAAGTTTTTCATTTTTTTGTTGTCTTTGTTTAGATCTTTATGTAGGTTGTCTATTTTTTTGTTATCACATGTTTTATAAGGCATCATTGTTTATAGTAATAGGAATATGAATACATATATTTTTTGGTTTACAAGACTTGAGATGTTATTTTTTTATATATTTTTGTGGTTGTATCTTGGCAAN
>M01075:27:000000000-A4DAU:1:1101:16361:2001
AGAGTACACAGTTTGGGTTACATATTTGATTGCCAGATGCAATGGAAGGACCAATACCTGTATCTGCATTAATACATGCTGCAACGTTAGTTGTATGTGGAATAATATTAGGTAGTTTTGTATTTTGGTGTTTTGAATTTTGATTTAGCTATTTTTATAGTCTAATTTGTTGGGCAACCGCAATAATAGTTTTAATGAGTCTGTGTGTTTTTTATAATTTCAAAGCGTTATATAGCGTTTAGTACAATATGTCAAATAAGTTTTTCATTTTTTTGTTGTCTTTGTTTAGATCTTTATGTAGGTTGTCTATTTTTTTGTTATCACATGTTTTATAAGGCATCATTGTTTATAGTAATAGGAATATGAATACATATATTTTTTGGTTTACAAGATTTGAGATGTTATTTTTTTATATATTTTTGTGGTTGTATCTTGGCAAG
>M01075:27:000000000-A4DAU:1:1101:17208:2014
AAAGTACACAGTTTGGGTTGCATATTTGATTGCCAGATGCAATGGAAGGACCAATACCTGTATCTGCATTAATACATGCTGCAACGTTAGTTGTATGTGGAATAATATTAGGTAGTTTTGTATTTTGGTGTTTTGAATTTTGATTTAGCTATTTTTATAGTCTAATTTGTTGGGCAACCGCAATAATAGTTTTAATGAGTCTGTGTATTTTTTATAATTTCAAAGCGTTATATAGCGTTTAGTACAATATGTCAAATAAGTTTTTCATTTTTTTGTTGTCTTTGTTTAGATCTTTATGTAGGTTGTCTATTTTTTTGTTATCACATGTTTTATAAGGCATCATTGTTTATAGTAATAGGAATATGAATACATATATTTTTTGGTTTACAAGATTTGAGATGTTATTTTTTTATATATTTTTGTGGTTGTATCTTGGCAAG
>M01075:27:000000000-A4DAU:1:1101:15306:2049
AGAGTACACAGTTTGGGTTGCATATTTGATTGCCAGATGCAATGGAAGGGCCAATACCTGTATCTGCATTAATACATGCTGCAACGTTAGTTGTATGTGGAATAATATTAGGTAGTTTTGTATTTTGGTGTTTTGAATTTTGATTTAGCTATTTTTATAGTCTAATTTGTTGGGCAACCGCAATAATAGTTTTAATGAGTCTGTGTGTTTTTTATAATTTCAAAGCGTTATATAGCGTTTAGTACAATATGTCAAATAAGTTTTTCATTTTTTTGTTGTCTTTGTTTAGATCTTTATGTAGGTTGTCTATTTTTTTGTTATCACATGTTTTATAAGGCATCATTGTTTATAGTAATAGGAATATGAATACATATATTTTTTGGTTTACAAGATTTGAGATGTTATTTTTTTATATATTTTTGTGGTTGTATCTTGGCAAG
>M01075:27:000000000-A4DAU:1:1101:14563:2051
AGAGTACACAGTTTGGGTTGCACATTTGATTGCCAGATGCAATGGAAGGACCAATACCTGTATCTGCATTAATACATGCTGCAACGTTAGTTGTATGTGGAATAATATTAGGTAGTTTTGTATTTTGGTGTTTTGAATTTTGATTTAGCTATTTTTATAGTCTAATTTGTTGGGCAACCGCAATAATAGTTTTAATGAGTCTGTGTGTTTTTTATAATTTCAAAGCGTTATATAGCGTTTAGTACAATATGTCAAATAAGTTTCTCATTTTTTTGTTGTCTTTGTTTAGATCTTTATGTAGGTTGTCTATTTTTTTGTTATCACATGTTTTATAAGGCATCATTGTTTATAGTAATAGGAATATGAATACATATATTTTTTGGTTTACAAGATTTGAGATGTTATTTTTTTATATATTTTTGTGGTTGTATCTTGGCAAG
>M01075:27:000000000-A4DAU:1:1101:12852:2062
AGAGTACACAGTTTGGGTTGCATATTTGATTGCCAGATGCAATGGAAGGACCAATACCTGTATCTGCATTAATACATGCTGCAACGTTAGTTGTATGTGGAATAATATTAGGTAGTTTTGTATTTTGGTGTTTTGAATTTTGATTTAGCTATTTTTATAGTCTAATTTGTTGGGCAACCGCAATAATAGTTTTAATGAGTCTGTGTGTTTTTTATAATTTCAAAGCGTTATATAGCGTTTAGTACAATATGTCAAATAAGTTTTTCATTTTTTTGTTGTCTTTGTTTAGATCTTTATGTAGGTTGTCTATTTTTTTGTTATCACATGTTTTATAAGGCATCATTGTTTATAGTAATAGGAATATGAATACATATATTTTTTGGTTTACAAGATTTGAGATGTTATTTTTTTATATATTTTTGTGGTTGTATCTTGGCAAG
>M01075:27:000000000-A4DAU:1:1101:16158:2160
AGAGTACACAGTTTGGGCTGCATATTTGATTGCCAGATGCAATGGAAGGACCAATACCTGTATCTGCATTAATACATGCTGCAACGTTAGTTGTATGTGGAATAATATTAGGTAGTTTTGTATTTTGGTGTTTTGAATTTTGATTTAGCTATTTTTATAGTCTAATTTGTTGGGCAACCGCAATAATAGTTTTAATGAGTCTGTGTGTTTTTTATAATTTCAAAGCGTTATATAGCGTTTAGTACAATATGTCAAATAAGTTTTTCATTTTTTTGTTGTCTTTGTTTAGATCTTTATGTAGGTTGTCTATTTTTTTGTTATCACATGTTTTATAAGGCATCATTGTTTATAGTAATAGGAATATGAATACATATATTTTTTGGTTTACAAGATTTGAGATGTTATTTTTTTATATATTTTTGTGGTTGTATCTTGGCAAG
>M01075:27:000000000-A4DAU:1:1101:17284:2166
AGAGTACACAGTTTGGGTTGCATATTTGATTGCCAGATGCAATGGAAGGACCAATACCTGTATCTGCATTAATACATGCTGCAACGTTAGTTGTATGTGGAATAATATTAGGTAGTTTTGTATTTTGGTGTTTTGAATTTTGATTTAGCTATTTTTATAGTCTAATTTGTTGGGCAACCGCAATAATAGTTTTAATGAGTCTGTGTGTTTTTTATAATTTCAAAGCGTTATATAGCGTTTAGTACAATATGTCAAATAAGTTTTTCATTTTTTTGTTGTCTTTGTTTAGATCTTTATGTAGGTTGTCTATTTTTTTGTTATCACATGTTTTATAAGGCATCATTGTTTATAGTAATAGGAATATGAATACATATATTTTTTGGTTTACAAGATTTGAGATGTTATTTTTTTATATATTTTTGTGGTTGTATCTTGGCAAG
>M01075:27:000000000-A4DAU:1:1101:14630:2177
AGAGTACACAGTTTGGGTTGCACATTTGATTGCCAGATGCAATGGAAGGACCAATACCTGTATCTGCATTAATACATGCTGCAACGCTAGTTGTATGTGGAATAATATTAGGTAGTTTTGTATTTTGGTGTTTTGAATTTTGATTTAGCTATTTTTATAGTCTAATTTGTTGGGCAACCGCAATAATAGTTTTAATGAGTCTGTGTGTTTTTTATAATTTCAAAGCGTTATATAGCGTTTAGTACAATATGTCAAATAAGTTTTTCATTTTTTTGTTGTCTTTGTTTAGATCTTTATGTAGGTTGTCTATTTTTTTGTTATCACATGTTTTATAAGGCATCATTGTTTATAGTAATAGGAATATGAATACATATATTTTTTGGTTTACAAGATTTGAGATGTTATTTTTTTATATATTTTTGTGGTTGTATCTTGGCAAG
>M01075:27:000000000-A4DAU:1:1101:14311:2203
AGAGTACACAGTTTGGGCTGCATATTTGATTGCCAGATGCAATGGAAGGACCAATACCTGTATCTGCGTTAATACATGCTGCAACGTTAGTTGTATGTGGAATAATATTAGGTAGTTTTGTATTTTGGTGTTTTGAATTTTGATTTAGCTATTTTTACAGTCTAATTTGTTGGGCAACCGCAATAATAGTTTTAATGAGTCTGTGTGTTTTTTATAATTTCAAAGCGTTATATAGCGTTTAGTACAATATGTCAAATAAGTTTTTCATTTTTTTGTTGTCTTTGTTTAGATCTTTATGTAGGTTGTCTATTTTTTTGTTATCACATGTTTTATAAGGCATCATTGTTTATAGTAATAGGAATATGAATACATATATTTTTTGGTTTACAAGATTTGAGATGTTATTTTTTTATATATTTTTGTGGTTGTATCTTGGCAAG
>M01075:27:000000000-A4DAU:1:1101:18899:2217
AGAGTACACAGTTTGGGTTGCATATTTGATTGCCAGATGCAATGGAAGGACCAATACCTGTATCTGCATTAATACATGCTGCAACGTTAGTTGTATGTGGAATAATATTAGGTAGTTTTGTATTTTGGTGTTTTGAATTTTGATTTAGCTATTTTTATAGTCTAATTTGTTGGGCAACCGCAATAATAGTTTTAATGAGTCTGTGTGTTTTTTATAATTTCAAAGCGTTATATAGCGTTTAGTACAATATGTCAAATAAGTTTTTCATTTTTTTGTTGTCTTTGTTTAGATCTTTATGTAGGTTGTCTATTTTTTTGTTATCACATGTTTTATAAGGCATCATTGTTTATAGTAATAGGAATATGAATACATATATTTTTTGGTTTACAAGATTTGAGATGTTATTTTTTTATATATTTTTGTGGTTGTATTTTAGCAAG
>M01075:27:000000000-A4DAU:1:1101:14492:2218
AGAGTACACAGTTTGGGTTGCATATTTGATTGCCAGATGCAATGGAAGGACCAATACCTGTATCTGCATTAATACATGCTGCAACGTTAGTTGTATGTGGAATAATATTAGGTAGTTTTGTATTTTGGTGTTTTGAATTTTGATTTAGCTATTTTTATAGTCTAATTTGTTGGGCAACCGCAATAATAGTTTTAATGAGTCTGTGTGTTTTTTATAATTTCAAAGCGTTATATAGCGTTTAGTACAATATGTCAAATAAGTTTTTCATTTTTTTGTTGTCTTTGTTTAGATCTTTATGTAGGTTGTCTATTTTTTTGTTATCACATGTTTTATAAGGCATCATTGTTTATAGTAATAGGAATATGAATACATATATTTTTTGGTTTACAAGATTTGAGATGTTATTTTTTTATATATTTTTGTGGTTGTATCTTGGCAAG
>M01075:27:000000000-A4DAU:1:1101:14858:2240
AGAGTACACAGTTTGGATTGCATATTTGATTGCCAGATGCAATGGAAGGACCAATACCTGTATCTGCATTAATACATGCTGCAACGTTAGTTGTATGTGGAATAATATTAGGTAGTTTTGTATTTTGGTGTTTTGAATTTTGATTTAGCTATTTTTATAGTCTAATTTGTTGGGCAACCGCAATAATAGTTTTAATGAGTCTGTGTGTTTTTTATAATTTCAAAGCGTTATATAGCGTTTAGTACAATATGTCAAATAAGTTTTTCATTTTTTTGTTGTCTTTGTTTAGATCTTTATGTAGGTTGTCTATTTTTTTGTTATCACATGTTTTATAAGGCATCATTGTTTATAGTAATAGGAATATGAATACATATATTTTTTGGGTTACAAGATTTGAGATGTTATTTTTTTATATATTTTTGTGGTTGTATCTTGGCAAG
>M01075:27:000000000-A4DAU:1:1101:13651:2241
AAAGTACACAGTTTGGGTTGCATATTTGATTGCCAGATGCAATGGAAGGACCAATACCTGTATCTGCATTAATACATGCTGCAACGTTAGTTGTATGTGGAATAATATTAGGTAGTTTTGTATTTTGGTGTTTTGAATTTTGATTTAGCTATTTTTATAGTCTAATTTGTTGGGCAACCGCAATAATAGTTTTAATGAGTCTGTGCGTTTTTTATAATTTCAAAGCGTTATATAGCGTTTAGTACAATATGTCAAATAAGTTTTTCATTTTTTTGTTGTCTTTGTTTAGATCTTTATGTAGGTTGTCTATTTTTTTGTTATCACATGTTTTATAAGGCATCATTGTTTATAGTAATAGGAATATGAATACATATATTTTTTGGTTTACAAGATTTGAGATGTTATTTTTTTATATATTTTTGTGGTTGTATCTTGGCAAG
>M01075:27:000000000-A4DAU:1:1101:12454:2283
AGAGTACACAGTTTGGATTGCATATTTGATTGCCAGATGCAATGGAAGGACCAATACCTGTATCTGCATTAATACATGCTGCAACGTTAGTTGTATGTGGAATAATATTAGGTAGTTTTGTATTTTGGTGTTTTGAATTTTGATTTAGCTATTTTTATAGTCTAATTTGTTGGGCAACCGCAATAATAGTTTTAATGAGTCTGTGTGTTTTTTATAATTTCAAAGCGTTATATAGCGTTTAGTACAATATGTCAAATAAGTTTTTCATTTTTTTGTTGTCTTTGTTTAGATCTTTGTGTAGGTTGTCTATTTTTTTGTTATCACATGTTTTATAAGGCATCATTGTTTATAGTAATAGGAATATGAATACATATATTTTTTGGTTTACAAGATTTGAGATGTTATTTTTTTATATATTTTTGTGGTTGTATCTTGGCAAG
>M01075:27:000000000-A4DAU:1:1101:12331:2287
AGAGTACACAGTTTGGGTTGCATATTTGATTGCCAGATGCAATGGAAGGACCAATACCTGTATCTGCATTAATACATGCTGCAACGTTAGTTGTATGTGGAATAATATTAGGTAGTTTTGTATTTTGGCGTTTTGAATTTTGATTTAGCTATTTTTATAGTCTAATTTGTTGGGCAACCGCAATAATAGTTTTAATGAGTCTGTGTGTTTTTTATAATTTCAAAGCGTTATATAGCGTTTAGTACAATATGTCAAATAAGTTTTTCATTTTTTTGTTGTCTTTGTTTAGATCTTTATGTAGGTTGTCTATTTTTTTGTTATCACATGTTTTATAAGGCATCATTGTTTATAGTAATAGGAATATGAATACATATATTTTTTGGTTTACAAGATTTGAGATGTTATTTTTTTATATATTTTTGTGGTTGTATCTTGGCAAG
>M01075:27:000000000-A4DAU:1:1101:19974:2300
AGAGTACACAGTTTGGATTGCATATTTGATTGCCAGATGCAATGGAAGGACCAATACCTGTATCTGCATTAATACATGCTGCAACGTTAGTTGTATGTGGAATAATATTAGGTAGTTTTGTATTTTGGTGTTTTGAATTTTGATTTAGCTATTTTTATAGTCTAATTTGTTGGGCAACCGCAATAATAGTTTTAATGAGTCTGTGTGTTTTTTATAATTTCAAAGCGTTATATAGCGTTTAGTACAATATGTCAAATAAGTTTTTCATTTTTTTGTTGTCTTTGTTTAGATCTTTATGTAGGTTGTCTATTTTTTTGTTATCACATGTTTTATAAGGCATCATTGTTTATAGTAATAGGAATATGAATACATATATTTTTTGGTTTACAAGATTTGAGATGTTATTTTTTTATATATTTTTGTGGTTGTATCTTAGCAAG
>M01075:27:000000000-A4DAU:1:1101:19864:2303
AGAGTACACAGTTTGGGTTGCATATTTGATTGCCAGATGCAATGGAAGGACCAATACCTGTATCTGCATTAATACATGCTGCAACGTTAGTTGTATGTGGAATAATATTAGGTAGTTTTGTATTTTGGTGTTTTGAATTTTGATTTAGCTATTTTTATAGTCTAATTTGTTGGGCAACCGCAATAATAGTTTTAATGAGTCTGTGTGTTTTTTATAATTTCAAAGCGTTATATAGCGTTTAGTACAATATGTCAAATAAGTTTTTCATTTTTTTGTTGTCTTTGTTTAGATCTTTATGTAGGTTGTCTATTTTTTTGTTATCACATGTTTTATAAGGCATCATTGTTTATAGTAATAGGAATATGAATACATATATTTTTTGGTTTACAAGATTTGAGATGTTATTTTTTTATATATTTTTGTGGTTGTATCTTGGCAAG
>M01075:27:000000000-A4DAU:1:1101:19903:2360
AAAGTACACAGTTTGGGTTGCACATTTGATTGCCAGATGCAATGGAAGGACCAATACCTGTATCTGCATTAATACATGCTGCAACGTTAGTTGTATGTGGAATAATATTAGGTAGTTTTGTATTTTGGTGTTTTGAATTTTGATTTAGCTATTTTTATAGTCTAATTTGTTGGGCAACCGCAATAATAGTTTTAATGAGTCTGTCTGTTTTTTATAATTTCAAAGCGTTATATAGCGTTTAGTACAATATGTCAAATAAGTTTTTCATTTTTTTGTTGTCTTTGTTTAGATCTTTATGTAGGTTGTCTATTTTTTTGTTATCACATGTTTTATAAGGCATCATTGTTTATAGTAATAGGAATATGAATACATATATTTTTTGGTTTACAAGATTTGAGATGTTATTTTTTTATATATTTTTGTGGTTGTATCTTGGCAAG
>M01075:27:000000000-A4DAU:1:1101:12563:2366
AGAGTACACAGTTTGGGTTGCATATTTGATTGCCAGATGCAATGGAAGGACCAATACCTGTATCTGCATTAATACATGCTGCAACGTTAGTTGTATGTGGAATAATATTAGGTAGTTTTGTATTTTGGTGTTTTGAATTTTGATTTAGCTATTTTTATAGTCTAATTTGTTGGGCAACCGCAATAATAGTTTTAATGAGTCTGTGTGTTTTTTATGATTTCAAAGCGTTATATAGCGTTTAGTACAATATGTCAAATAAGTTTTTCATTTTTTTGTTGTCTTTGTTTAGATCTTTATGTAGGTTGTCTATTTTTTTGTTATCACATGTTTTATAAGGCATCATTGTTTATAGTAATAGGAATATGAATACATATATTTTTTGGTTTACAAGATTTGAGATGTTATTTTTTTATATATTTTTGTGGTTGTATCTTGGCAAG
>M01075:27:000000000-A4DAU:1:1101:18025:2398
AGAGTACACAGTTTGGATTGCATATTTGATTGCCAGATGCAATGGAAGGACCAATACCTGTATCTGCATTAATACATGCTGCAACGTTAGTTGTATGTGGAATAATATTAGGTAGTTTTGTATTTTGGTGTTTTGAATTTTGATTTAGCTATTTTTATAGTCTAATTTGTTGGGCAACCGCAATAATAGTTTTAATGAGTCTGTGTGTTTTTTATAATTTCAAAGCGTTATATAGCGTTTAGTACAATATGTCAAATAAGTTTTTCATTTTTTTGTTGTCTTTGTTTAGATCTTTATGTAGGTTGTCTATTTTTTTGTTATCACATGTTTTATAAGGCATCATTGTTTATAGTAATAGGAATATGAATACATATATTTTTTGGTTTACAAGATTTGAGATGTTATTTTTTTATATATTTTTGTGGTTGTATCTTGGCAAG
>M01075:27:000000000-A4DAU:1:1101:16016:2439
AGAGTACACAGTTTGGGTTACATATTTGATTGCCAGATGCAATGGAAGGACCAATACCTGTATCTGCATTAATACATGCTGCAACGTTAGTTGTATGTGGAATAATATTAGGTAGTTTTGTATTTTGGTGTTTTGAATTTTGATTTAGCTATTTTTATAGTCTAATTTGTTGGGCAACCGCAATAATAGTTTTAATGAGTCTGTGTGTTTTTTATAATTTCAAAGCGTTATATAGCGTTTAGTACAATATGTCAAATAAGTTTTTCATTTTTTTGTTGTCTTTGTTTAGATCTTTATGTAGGTTGTCTATTATTTTGTTATCACATGTTTTATAAGGCATCATTGTTTATAGTAATAGGAATATGAATACATATATTTTTTGGTTTACAAGATTTGAGATGTTATTTTTTTATATATTTTTGTGGTTGTATCTTGGCAAG
>M01075:27:000000000-A4DAU:1:1101:12578:2477
AGAGTACACAGTTTGGGTTGCACATTTGATTGCCAGATGCAATGGAAGGACCAATACCTGTATCTGCATTAATACATGCTGCAACGTTAGTTGTATGTGGAATAATATTAGGTAGTTTTGTATTTTGGTGTTTTGAATTTTGATTTAGCTATTTTTATAGTCTAATTTGTTGGGCAACCGCAATAATAGTTTTAATGAGTCTGTGTGTTTTTTATAATTTCAAAGCGTTATATAGCGTTTAGTACAATATGTCAAATAAGTTTTTCATTTTTTTGTTGTCTTTGTTTAGATCTTTATGTAGGTTGTCTATTTTTTTGTTATCACATGTTTTATAAGGCATCATTGTTTATAGTAATAGGAATATGAATACATATATTTTTTGGTTTACAAGATTTGAGATGTTATTTTTTTATATATTTTTGTGGTTGTATCTTAGCAAG
>M01075:27:000000000-A4DAU:1:1101:19260:2481
AAAGTACACAGTTTGGGTTGCATATTTGATTGCCAGATGCAATGGAAGGACCAATACCTGTATCTGCATTAATACATGCTGCAACGTTAGTTGTATGTGGAATAATATTAGGTAGTTTTGTATTTTGGTGTTTTGAATTTTGATTTAGCTATTTTTATAGTCTAATTTGTTGGGCAACCGCAATAATAGTTTTAATGAGTCTGTGTGTTTTTTATAATTTCAAAGCGTTATATAGCGTTTAGTACAATATGTCAAATAAGTTTTTCATTTTTTTGTTGTCTTTGTTTAGATCTTTATGTAGGTTGTCTATTTTTTTGTTATCACATGTTTTATAAGGCATCATTGTTTATAGTAATAGGAATATGAATACATATATTTTTTGGTTTACAAGATTTGAGATGTTATTTTTTTATATATTTTTGTGGTTGTATCTTGGCAAG
>M01075:27:000000000-A4DAU:1:1101:16543:2483
AGAGTACACAGTTTGGGTTGCACATTTGATTGCCAGATGCAATGGAAGGACCAATACCTGTATCTGCATTAATACATGCTGCAACGTTAGTTGTATGTGGAATAATATTAGGTAGTTTTGTATTTTGGTGTTTTGAATTTTGATTTAGCTATTTTTATAGTCTAATTTGTTGGGCAACCGCAATAATAGTTTTAATGAGTCTGTGTGTTTTTTATAATTTCAAAGCGTTATATAGCGTTTAGTACAATATGTCAAATAAGTTTTTCATTTTTTTGTTGTCTTTGTTTAGATCTTTATGTAGGTTGTCTATTTTTTTGTTATCACATGTTTTATAAGGCATCATTGTTTATAGTAATAGGAATATGAATACATATATTTTTTGGTTTACAAGATTTGAGATGTTATTTTTTTATATATTTTTGTGGTTGTATCTTGGCAAG
>M01075:27:000000000-A4DAU:1:1101:13261:2502
AAAGTACACAGTTTGGGTTGCACATTTGATTGCCAGATGCAATGGAAGGACCAATACCTGTATCTGCATTAATACATGCTGCAACGTTAGTTGTATGTGGAATAATATTAGGTAGTTTTGTATTTTGGTGTTTTGAATTTTGATTTAGCTATTTTTATAGTCTAATTTGTTGGGCAACCGCAATAATAGTTTTAATGAGTCTGTGTGTTTTTTATAATTTCAAAGCGTTATATAGCGTTTAGTACAATATGTCAAATAAGTTTTTCATTTTTTTGTTGTCTTTGTTTAGATCTTTATGTAGGTTGTCTATTTTTTTGTTATCACATGTTTTATAAGGCATCATTGTTTATAGTAATAGGAATATGAATACATATATTTTTTGGTTTACAAGATTTGAGATGTTATTTTTTTATATATTTTTGTGGTTGTATCTTGGCAAG
>M01075:27:000000000-A4DAU:1:1101:13269:2520
AAAGTACACAGTTTGGGTTGCACATTTGATTGCCAGATGCAATGGAAGGACCAATACCTGTATCTGCATTAATACATGCTGCAACGTTAGTTGTATGTGGAATAATATTAGGTAGTTTTGTATTTTGGTGTTTTGAATTTTGATTTAGCTATTTTTATAGTCTAATTTGTTGGGCAACCGCAATAATAGTTTTAATGAGTCTGTGTGTTTTTTATAATTTCAAAGCGTTATATAGCGTTTAGTACAATATGTCAAATAAGTTTTTCATTTTTTTGTTGTCTTTGTTTAGATCTTTATGTAGGTTGTCTATTTTTTTGTTATCACATGTTTTATAAGGCATCATTGTTTATAGTAATAGGAATATGAATACATATATTTTTTGGTTTACAAGATTTGAGATGTTATTTTTTTATATATTTTTGTGGTTGTATCTTGGCAAG
>M01075:27:000000000-A4DAU:1:1101:15830:2523
AGAGTACACAGTTTGGGTTGCATATTTGATTGCCAGATGCAATGGAAGGACCAATACCTGTATCTGCATTAATACATGCTGCAACGTTAGTTGTATGTGGAATAATATTAGGTAGTTTTGTATTTTGGTGTTTTGAATTTTGATTTAGCTATTTTTATAGTCTAATTTGTTGGGCAACCGCAATAATAGTTTTAATGAGTCTGTGTGTTTTTTATAATTTCAAAGCGTTATATAGCGTTTAGTACAATATGTCAAATAAGTTTTTCATTTTTTTGTTGTCTTTGTTTAGATCTTTATGTAGGTTGTCTATTTTTTTGTTATCACATGTTTTATAAGGCATCATTGTTTATAGTAATAGGAATATGAATACATATATTTTTTGGTTTACAAGATTTGAGATGTTATTTTTTTATATATTTTTGTGGTTGTATTTTGGCAAG
>M01075:27:000000000-A4DAU:1:1101:20573:2524
AAAGTACACAGTTTGGGTTGCATATTTGATTGCCAGATGCAATGGAAGGACCAATACCTGTATCTGCATTAATACATGCTGCAACGTTAGTTGTATGTGGAATAATATTAGGTAGTTTTGTATTTTGGTGTTTTGAATTTTGATTTAGCTATTTTTATAGTCTAATTTGTTGGGCAACCGCAATAATAGTTTTAATGAGTCTGTGTGTTTTTTATAATTTCAAAGCGTTATATAGCGTTTAGTACAATATGTCAAATAAGTTTTTCATTTTTTTGTTGTCTTTGTTTAGATCTTTATGTAGGTTGTCTATTTTTTTGTTATCACATGTTTTATAAGGCATCATTGTTTATAGTAATAGGAATATGAATACATATATTTTTTGGTTTACAAGATTTGAGATGTTATTTTTTTATATATTTTTGTGGTTGTATCTTGGCAAN
>M01075:27:000000000-A4DAU:1:1101:13961:2532
AGAGTACACAGTTTGGGTTGCATATTTGATTGCCAGATGCAATGGAAGGACCAATACCTGTATCTGCATTAATACATGCTGCAACGTTAGTTGTATGTGGAATAATATTAGGTAGTTTTGTATTTTGGTGTTTTGAATTTTGATTTAGCTATTTTTATAGTCTAATTTGTTGGGCAACCGCAATAATAGTTTTAATGAGTCTGTGTGTTTTTTATAATTTCAAAGCGTTATATAGCGTTTAGTACAATATGTCAAATAAGTTTTTCATTCTTTTGTTGTCTTTGTTTAGATCTTTATGTAGGTTGTCTATTTTTTTGTTATCACATGTTTTATAAGGCATCATTGTTTATAGTAATAGGAATATGAATACATATATTTTTTGGTTTACAAGATTTGAGATGTTATTTTTTTATATATTTTTGTGGTTGTATCTTGGCAAG
>M01075:27:000000000-A4DAU:1:1101:10867:2542
AAAGTACACAGTTTGGGTTGCATATTTGATTGCCAGATGCAATGGAAGGACCAATACCTGTATCTGCATTAATACATGCTGCAACGTTAGTTGTATGTGGAATAATATTAGGTAGTTTTGTATTTTGGTGTTTTGAATTTTGATTTAGCTATTTTTATAGTCTAATTTGTTGGGCAACCGCAATAATAGTTTTAATGAGTCTGTGTGTTTTTTATAATTTCAAAGCGTTATATAGCGTTTAGTACAATATGTCAAATAAGTTTTTCATTTTTTTGTTGTCTTTGTTTAGATCTTTATGTAGGTTGTCTATTTTTTTGTTATCACATGTTTTATAAGGCATCATTGTTTATAGTAATAGGAATATGAATACATATATTTTTTGGTTTACAAGATTTGAGATGTTATTTTTTTATATATTTTTGTGGTTGTATTTTGGCAAN
>M01075:27:000000000-A4DAU:1:1101:14080:2594
AGAGTACACAGTTTGGGTTGCATATTTGATTGCCAGATGCAATGGAAGGACCAATACCTGTATCTGCATTAATACATGCTGCAACGTTAGTTGTATGTGGAATAATATTAGGTAGTTTTGTATTTTGGTGTTTTGAATTTTGATTTAGCTATTTTTATAGTCTAATTTGTTGGGCAACCGCAATAATAGTTTTAATGAGTCTGTGTGTTTTTTATAATTTCAAAGCGTTATATAGCGTTTAGTACAATATGTCAAATAAGTTTTTCATTTTTTTGTTGTCTTTGTTTAGATCTTTATGTAGGTTGTCTATTTTTTTGTTATCACATGTTTTATAAGGCATCATTGTTTATAGTAATAGGAATATGAATACATATATTTTTTGGTTTACAAGATTTGAGATGTTATTTTTTTATATATTTTTGTGGTTGTATCTTGGCAAG
>M01075:27:000000000-A4DAU:1:1101:14803:2596
AAAGTACACAGTTTGGGTTGCACATTTGATTGCCAGATGCAATGGAAGGACCAATACCTGTATCTGCATTAATACATGCTGCAACGTTAGTTGTATGTGGAATAATATTAGGTAGTTTTGTATTTTGGTGTTTTGAATTTTGATTTAGCTATTTTTATAGTCTAATTTGTTGGGCAACCGCAATAATAGTTTTAATGAGTCTGTGTGTTTTTTATAATTTCAAAGCGTTATATAGCGTTTAGTACAATATGTCAAATAAGTTTTTCATTTTTTTGATGTCTTTGTTTAGATCTTTATGTAGGTTGTCTATTTTTTTGTTATCACATGTTTTATAAGGCATCATTGTTTATAGTAATAGGAATATGAATACATATATTTTTTGGTTTACAAGATTTGAGATGTTATTTTTTTATATATTTTTGTGGTTGTATTTTAGCAAG
>M01075:27:000000000-A4DAU:1:1101:17188:2613
AGAGTACACAGTTTGGATTGCATATTTGATTGCCAGATGCAATGGAAGGACCAATACCTGTATCTGCATTAATACATGCTGCAACGTTAGTTGTATGTGGAATAATATTAGGTAGTTTTGTATTTTGGTGTTTTGAATTTTGATTTAGCTATTTTTATAGTCTAATTTGTTGGGCAACCGCAATAATAGTTTTAATGAGTCTGTGTGTTTTTTATAATTTCAAAGCGTTATATAGCGTTTAGTACAATATGTCAAATAAGTTTTTCATTTTTTTGTTGTCTTTGTTTAGATCTTTATGTAGGTTGTCTATTTTTTTGTTATCACATGTTTTATAAGGCGTCATTGTTTATAGTAATAGGAATATGAATACATATATTTTTTGGTTTACAAGATTTGAGATGTTATTTTTTTATATATTTTTGTGGTTGTATCTTGGCAAG
>M01075:27:000000000-A4DAU:1:1101:10516:2629
AGAGTACACAGTTTGGGTTGCACATTTGATTGCCAGATGCAATGGAAGGACCAATACCTGTATCTGCATTAATACATGCTGCAACGTTAGTTGTATGTGGAATAATATTAGGTAGTTTTGTATTTTGGTGTTTTGAATTTTGATTTAGCTATTTTTATAGTCTAATTTGTTGGGCAACCGCAATAATAGTTTTAATGAGTCTGTGTGTTTTTTATAATTTCAAAGCGTTATATAGCGTTTAGTACAATATGTCAAATAAGTTTTTCATTTTTTTGTTGTCTTTGTTTAGACCTTTATGTAGGTTGTCTATTTTTTTGTTATCACATGTTTTATAAGGCATCATTGTTTATAGTAATAGGAATATGAATACATATATTTTTTGGTTTACAAGATTTGAGATGTTATTTTTTTATATATTTTTGTGGTTGTATCTTGGCAAG
>M01075:27:000000000-A4DAU:1:1101:20487:2651
AGAGTACACAGTTTGGGCTACACATTTGATTGCCAGATGCAATGGAAGGACCAATACCTGTATCTGCATTAATACATGCTGCAACGTTAGTTGTATGTGGAATAATATTAGGTAGTTTTGTATTTTGGTGTTTTGAATTTTGATTTAGCTATTTTTATAGTCTAATTTGTTGGGCAACCGCAATAATAGTTTTAATGAGTCTGTGTGTTTTTTATAATTTCAAAGCGTTATATAGCGTTTAGTACAATATGTCAAATAAGTTTTTCATTTTTTTGTTGTCTTTGTTTAGATCTTTATGTAGGTTGTCTATTTTTTTGTTATCACATGTTTTATAAGGCATCATTGTTTATAGTAATAGGAATATGAATACATATATTTTTTGGTTTACAAGATTTGAGATGTTATTTTTTTATATATTTTTGTGGTTGTATCTTGGCAAG
>M01075:27:000000000-A4DAU:1:1101:11858:2672
AGAGTACACAGTTTGGGCTGCATATTTGATTGCCAGATGCAACGGAAGGACCAATACCTGTATCTGCATTAATACATGCTGCAACGTTAGTTGTATGTGGAATAATATTAGGTAGTTTTGTATTTTGGTGTTTTGAATTTTGATTTAGCTATTTTTATAGTCTAATTTGTTGGGCAACCGCAATAATAGTTTTAATGAGTCTGTGTGTTTTTTATAATTTCAAAGCGTTATATAGCGTTTAGTACAATATGTCAAATAAGTTTTTCATTTTTTTGTTGACTTTGTTTAGATCTTTATGTAGGTTGTCTATTTTTTTGTTATCACATGTTTTATAAGGCATCATTGCTTATAGTAATAGGAATATGAATACATATATTTTTTGGTTTACAAGATTTGAGATGTTATTTTTTTATATATTTTTGTGGTTGTATCTTGGCAAG
>M01075:27:000000000-A4DAU:1:1101:11274:2677
AGAGTACACAGTTTGGGCTGCATATTTGATTGCCAGATGCAATGGAAGGACCAATACCTGTATCTGCATTAATACATGCTGCAACGTTAGTTGTATGTGGAATAATATTAGGTAGTTTTGTATTTTGGTGTTTTGAATTTTGATTTAGCTATTTTTATAGTCTAATTTGTTGGGCAACCGCAATAATAGTTTTAATGAGTCTGTGTGTTTTTTATAATTTCAAAGCGTTATATAGCGTTTAGTACAATATGTCAAATAAGTTTTTCATTTTTTTGTTGTCTTTGTTTAGATCTTTATGTAGGTTGTCTATTTTTTTGTTATCACATGTTTTATAAGGCATCATTGTTTATAGTAATAGGAATATGAATACATATATTTTTTGGTTTACAAGATTTGAGATGTTATTTTTTTATATATTTTTGTGGTTGTATCTTGGCAAG
>M01075:27:000000000-A4DAU:1:1101:18161:2679
AGAGTACACAGTTTGGGTTGCACATTTGATTGCCAGATGCAATGGAAGGACCAATACCTGTATCTGCATTAATACATGCTGCAACGTTAGTTGTATGTGGAATAATATTAGGTAGTTTTGTATTTTGGTGTTTTGAATTTTGATTTAGCTATTTTTATAGTCTAATTTGTTGGGCAACCGCAATAATAGTTTTAATGAGTCTGTGTGTTTTTTATAATTTCAAAGCGTTATATAGCGTTTAGTACAATATGTCAAATAAGTTTTCCATTTTTTTGTTGTCTTTGTTTAGATCTTTATGTAGGTTGTCTATTTTTTTGTTATCACATGTTTTATAAGGCATCATTGTTTATAGTAATAGGAATATGAATACATATATTTTTTGGTTTACAAGATTTGAGATGTTATTTTTTTATATATTTTTGTGGTTGTATCTTGGCAAG
>M01075:27:000000000-A4DAU:1:1101:18039:2734
AGAGTACACAGTTTGGGCTGCATATTTGATTGCCAGATGCAATGGAAGGACCAATACCTGTATCTGCATTAATACATGCTGCAACGTTAGTTGTATGTGGAATAATATTAGGTAGTTTTGTATTTTGGTGTTTTGAATTTTGATTTAGCTATTTTTATAGTCTAATTTGTTGGGCAACCGCAATAATAGTTTTAATGAGTCTGTGTGTTTTTTATAATTTCAAAGCGTTATATAGCGTTTAGTACAATATGTCAAATAAGTTTTTCATTTTTTTGTTGTCTTTGTTTAGATCTTTATGTAGGTTGTCTATTTTTTTGTTATCACATGTTTTATAAGGCATCATTGTTTATAGTAATAGGAATATGAATACATATATTTTTTGGTTTACAAGATTTGAGATGTTATTTTTTTATATATTTTTGTGGTTGTATCTTGGCAAG
>M01075:27:000000000-A4DAU:1:1101:18440:2747
AGAGTACACAGTTTGGGTTGCACATTTGATTGCCAGATGCAATGGAAGGACCAATACCTGTATCTGCATTAATACATGCTGCAACGTTAGTTGTATGTGGAATAATATTAGGTAGTTTTGTATTTTGGTGTTTTGAATATTGATTTAGCTATTTTTATAGTCTAATTTGTTGGGCAACCGCAATAATAGTTTTAATGAGTCTGTGTGTTTTTTATAATTTCAAAGCGTTATATCGCGTTTAGTACAATATGTCAAATAAGTTTTTCATTTTTTTGTTGTCTTTGTTTAGATCTTTATGTAGGTTGTCTATTTTTTTGTTATCACATGTTTTATAAGGCATCATTGTTTATAGTAATAGGAATATGAATACATATATTTTTTGGTTTACAAGATTTGAGATGTTATTTTTTTATATATTTTTGTGGTTGTATCTTGGCAAG
>M01075:27:000000000-A4DAU:1:1101:10182:2748
AAAGTACACAGTTTGGGTTGCATATTTGATTGCCGGATGCAATGGAAGGACCAATACCTGTATCTGCATTAATACATGCTGCAACGTTAGTTGTATGTGGAATAATATTAGGTAGTTTTGTATTTTGGTGTTTTGAATTTTGATTTAGCTATTTTTATAGTCTAATTTGTTGGGCAACCGCAATAATAGTTTTAATGAGTCTGTGTGTTTTTTATAATTTCAAAGCGTTATATAGCGTTTAGTACAATATGTCAAATAAGTTTTTCATTTTTTTGTTGTCTTTGTTTAGATCTTTATGTAGGTTGTCTATTTTTTTGTTATCACATGTTTTATAAGGCATCATTGTTTATAGTAATAGGAATATGAATACATATATTTTTTGGTTTACAAGATTTGAGATGTTATTTTTTTATATATTTTTGTGGTTGTATCTTAGCAAN
>M01075:27:000000000-A4DAU:1:1101:21200:2753
AGAGTACACAGTTTGGGTTGCATATTTGATTGCCAGATGCAATGGAAGGACCAATACCTGTATCTGCATTAATACATGCTGCAACGTTAGTTGTATGTGGAATAATATTAGGTAGTTTTGTATTTTGGTGTTTTGAATTTTGATTTAGCTATTTTTATAGTCTAATTTGTTGGGCAACCGCAATAATAGTTTTAATGAGTCTGTGTGTTTTTTATAATTTCAAAGCGTTATATAGCGTTTAGTACAATATGTCAAATAAGTTTTTCATTTTTTTGTTGTCTTTGTTTAGATCTTTATGTAGGTTGTCTATTTTTTTGTTATCACATGTTTTATAAGGCATCATTGTTTATAGTAATAGGAATATGAATACATATATTTTTTGGTTTACAAGATTTGAGATGTTATTTTTTTATATATTTTTGTGGTTGTATCTTGGCAAN
>M01075:27:000000000-A4DAU:1:1101:13377:2774
AGAGTACACAGTTTGGGTTACATATTTGATTGCCAGATGCAATGGAAGGACCAATACCTGTATCTGCATTAATACATGCTGCAACGTTAGTTGTATGTGGAATAATATTAGGTAGTTTTGTATTTTGGTGTTTTGAATTTTGATTTAGCTATTTTTATAGTCTAATTTGTTGGGCAACCGCAATAATAGTTTTAATGAGTCTGTGTGTTTTTTATAATTTCAAAGCGTTATATAGCGTTTAGTACAATATGTCAAATAAGTTTTTCATTTTTTTGTTGTCTTTGTTTAGATCTTTATGTAGGTTGTCTATTTTTTTGTTATCACATGTTTTATAAGGCATCATTGTTTATAGTAATAGGAATATGAATACATATATTTTTTGGTTTACAAGATTTGAGATGTTATTTTTTTATATATTTTTGTGGTTGTATCTTGGCAAG
>M01075:27:000000000-A4DAU:1:1101:10861:2797
AGAGTACACAGTTTGGGTTGCACATTTGATTGCCAGATGCAATGGAAGGACCAATACCTGTATCTGCATTAATACATGCTGCAACGTTAGTTGTATGTGGAATAATATTAGGTAGTTTTGTATTTTGGTGTTTTGAATTTTGATTTAGCTATTTTTATAGTCTAATTTGTTGGGCAACCGCAATAATAGTTTTAATGAGTCTGTGTGTTTTTTATAATTTCAAAGCGTTATATAGCGTTTAGTACAATATGTCAAATAAGTTTTTCATTTTTTTGTTGTCTTTGTTTAGGTCTTTATGTAGGTTGTCTATTTTTTTGTTATCACATGTTTTATAAGGCATCATTGTTTATAGTAATAGGAATATGAATACATATATTTTTTGGTTTACAAGATTTGAGATGTTATTTTTTTATATATTTTTGTGGTTGTATCTTGGCAAG
>M01075:27:000000000-A4DAU:1:1101:10466:2806
AAAGTACACAGTTTGGGTTGCATATTTGATTGCCAGATGCAATGGAAGGACCAATACCTGTATCTGCATTAATACATGCTGCAACGTTAGTTGTATGTGGAACAATATTAGGTAGTTTTGTATTTTGGTGTTTTGAATTTTGATTTAGCTATTTTTATAGTCTAATTTGTTGGGCAACCGCAATAATAGTTTTAATGAGTCTGTGTGTTTTTTATAATTTCAAAGCGTTATATAGCGTTTAGTACAATATGTCAAATAAGTTTTTCATTTTTTTGTTGTCTTTGTTTAGATCTTTATGTAGGTTGTCTATTTTTTTGTTATCACATGTTTTATAAGGCATCATTGTTTATAGTAATAGGAATATGAATACATATATTTTTTGGTTTACAAGATTTGAGATGTTATTTTTTTATATATTTTTGTGGTTGTATCTTGGCAAG
>M01075:27:000000000-A4DAU:1:1101:19831:2813
AGAGTACACAGTTTGGGCTGCATATTTGATTGCCAGATGCAATGGAAGGACCAATACCTGTATCTGCATTAATACATGCTGCAACGTTAGTTGTATGTGGAATAATATTAGGTAGTTTCGTATTTTGGTGTTTTGAATTTTGATTTAGCTATTTTTATAGTCTAATTTGTTGGGCAACCGCAATAATAGTTTTAATGAGTCTGTGTGTTTTTTATAATTTCAAAGCGTTATATAGCGTTTAGTACAATATGTCAAATAAGTTTTTCATTTTTTTGTTGTCTTTGTTTAGATCTTTATGTAGGTTGTCTATTTTTTTGTTATCACATGTTTTATAAGGCATCATTGTTTATAGTAATAGGAATATGAATACATATATTTTTTGGTTTACAAGATTTGAGATGTTATTTTTTTATATATTTTTGTGGTTGTATTTTGGCAAG
>M01075:27:000000000-A4DAU:1:1101:10826:2819
AAAGTACACAGTTTGGGTTGCATATTTGATTGCCAGATGCAATGGAAGGACCAATACCTGTATCTGCATTAATACATGCTGCAACGTTAGTTGTATGTGGAATAATATTAGGTAGTTTTGTATTTTGGTGTTTTGAATTTTGATTTAGCTATTTTTATAGTCTAATTTGTTGGGCAACCGCAATAATAGTTTTAATGAGTCTGTGTGTTTTTTATAATTTCAAAGCGTTATATAGCGTTTAGTACAATATGTCAAATAAGTCTTTCATTTTTTTGTTGTCTTTGTTTAGATCTTTATGTAGGTTGTCTATTTTTTTGTTATCACATGTTTTATAAGGCATCATTGTTTATAGTAATAGGAATATGAATACATATATTTTTTGGTTTACAAGATTTGAGTTGTTATTTTTTTATATATTTTTGTGGTTGTATCTTGGCAAG
>M01075:27:000000000-A4DAU:1:1101:10140:2880
AGAGTACACAGTTTGGATTGCATATTTGATTGCCAGATGCAATGGAAGGACCAATACCTGTATCTGCATTAATACATGCTGCAACGTTAGTTGTATGTGGAATAATATTAGGTAGTTTTGTATTTTGGTGTTTTGAATTTTGATTTAGCTATTTTTATAGTCTAATTTGTTGGGCAACCGCAATAATAGTTTTAATGAGTCTGTGTGTTTTTTATAATTTCAAAGCGTTATATAGCGTTTAGTACAATATGTCAAATAAGTTTTTCATTTTTTTGTTGTCTTTGTTTAGATCTTTATGTAGGTTGTCTATTTTTTTGTTATCACATGTTTTATAAGGCATCATTGTTTATAGTAATAGGAATATGAATACATATATTTTTTGGTTTACAAGATTTGAGATGTTATTTTTTTATATATTTTTGTGGTTGTATCTTGGCAAN
>M01075:27:000000000-A4DAU:1:1101:13106:2915
AGAGTACACAGTTTGGGTTACATATTTGATTGCCAGATGCAATGGAAGGACCAATACCTGTATCTGCATTAATACATGCTGCAACGTTAGTTGTATGTGGAATAATATTAGGTAGTTTTGTATTTTGGTGTTTTGAATTTTGATTTAGCTATTTTTATAGTCTAATTTGTTGGGCAACCGCAATAATAGTTTTAATGAGTCTGTGTGTTTTTTATAATTTCAAAGCGTTATATAGCGTTTAGTACAATATGTCAAATAAGTTTTTCATTTTTTTGTTGTCTTTGTTTAGATCTTTATGTAGGTTGTCTATTTTTTTGTTATCACATGTTTTATAAGGCATCATTGTTTATAGTAATAGGAATATGAATACATATATTTTTTGGTTTACAAGATTTGAGATGTTATTTTTTTATATATTTTTGTGGTTGTATCTTGGCAAG
>M01075:27:000000000-A4DAU:1:1101:11198:2961
AAAGTACACAGTTTGGGTTGCATATTTGATTGCCAGATGCAATGGAAGGACCAATACCTGTATCTGCATTAATACATGCTGCAACGTTAGTTGTATGTGGAATAATATTAGGTAGTTTTGTATTTTGGTGTTTTGAATTTTGATTTAGCTATTTTTATAGTCTAATTTGTTGGGCAACCGCAATAATAGTTTTAATGAGTCTGTGTGTTTTTTATAATTTCAAAGCGTTATATAGCGTTTAGTACAATATGTCAAATAAGTTTTTCATTTTTTTGTTGTCTTTGTTTAGATCTTTATGTAGGTTGTCTATTTTTTTGTTATCACATGTTTTATAAGGCATCATTGTTTATAGTAATAGGAATATGAATACATATATTTTTTGGTTTACAAGATTTGAGATGTTATTCTTTTATATATTTTTGTGGTTGTATCTTGGCAAG
>M01075:27:000000000-A4DAU:1:1101:14184:2972
AGAGTACACAGTTTGGGTTACATATTTGATTGCCAGATGCAATGGAAGGACCAATACCTGTATCTGCATTAATACATGCTGCAACGTTAGTTGTATGTGGAATAATATTAGGTAGTTTTGTATTTTGGTGTTTTGAATTTTGATTTAGCTATTTTTATAGTCTAATTTGTTGGGCAACCGCAATAATAGTTTTAATGAGTCTGTGTGTTTTTTATAATTTCAAAGCGTTATATAGCGTTTAGTACAATATGTCAAATAAGTTTTTCATTTTTTTGTTGTCTTTGTTTAGATCTTTATGTAGGTTGTCTATTTTTTTGTTATCACATGTTTTATAAGGCATCATTGTTTATAGTAATAGGAATATGAATACATATATTTTTTGGTTTACAAGATTTGAGATGTTATTTTTTTATATATTTTTGTGGTTGTATCTTGGCAAG
>M01075:27:000000000-A4DAU:1:1101:11183:2977
AAAGTACACAGTTTGGGTTGCATATTTGATTGCCAGATGCAATGGAAGGACCAATACCTGTATCTGCATTAATACATGCTGCAACGTTAGTTGTATGTGGAATAATATTAGGTAGTTTTGTATTTTGGTGTTTTGAATTTTGATTTAGCTATTTTTATAGTCTAATTTGTTGGGCAACCGCAATAATAGTTTTAATGAGTCTGTGTGTTTTTTATAATTTCAAAGCGTTATATAGCGTTTAGTACAATATGTCAAATAAGTTTTTCATTTTTTTGTTGTCTTTGTTTAGATCTTTATGTAGGTTGTCTATTTTTTTGTTATCACATGTTTTATAAGGCATCATTGTTTATAGTAATAGGAATATGAATACATATATTTTTTGGTTTACAAGATTTGAGATGTTATTCTTTTATATATTTTTGTGGTTGTATCTTGGCAAG
>M01075:27:000000000-A4DAU:1:1101:21348:2986
AGAGTACACAGTTTGGGTTGCATATTTGATTGCCAGATGCAATGGAAGGACCAATACCTGTATCTGCATTAATACATGCTGCAACGTTAGTTGTATGTGGAATAATATTAGGTAGTTTTGTATTTTGGTGTTTTGAATTTTGATTTAGCTATTTTTATAGTCTAATTTGTTGGGCAACCGCAATAATAGTTTTAATGAGTCTGTGTGTTTTTTATAATTTCAAAGCGTTATATAGCGTTTAGTACAATATGTCAAATAAGTTTTTCATTTTTTTGTTGTCTTTGTTTAGATCTTTATGTAGGTTGTCTATTTTTTTGTTATCACATGTTTTATAAGGCATCATTGTTTATAGTAATAGGAATATGAATACATATATTTTTTGGTTTACAAGATTTGAGATGTTATTTTTTTATATATTTTTGTGGTTGTATCTTGGCAAG
>M01075:27:000000000-A4DAU:1:1101:9922:3003
AGAGTACACAGTTTGGGTTGCATATTTGATTGCCAGATGCAATGGAAGGACCAATACCTGTATCTGCATTAATACATGCTGCAACGTTAGTTGTATGTGGAATAATATTAGGTAGTTTTGTATTTTGGTGTTTTGAATTTTGATTTAGCTATTTTTATAGTCTAATTTGTTGGGCAACCGCAATAATAGTTTTAATGAGTCTGTGTGTTTTTTATAATTTCAAAGCGTTATATAGCGTTTAGTACAATATGTCAAATAAGTTTTTCATTTTTTTGTTGTCTTTGTTTAGATCTTTATGTAGGTTGTCTATTTTTTTGTTATCACATGTTTTATAAGGCATCATTGTTTATAGTAATAGGAATATGAATACATATATTTTTTGGTTTACAAGATTTGAGATGTTATTTTTTTATATATTTTTGTGGTTGTATCTTGGCAAG
>M01075:27:000000000-A4DAU:1:1101:22087:3024
AGAGTACACAGTTTGGGTTGCATATTTNATTGCCAGATGCAATGGAAGGACCAATACCTGTATCTGCATTAATACATGCTGCAACGTTAGTTGTATGTGGAATAATATTAGGTAGTTTTGTATTTTGGTGTTTTGAATTTTGATTTAGCTATTTTTATAGTCTAATTTGTTGGGCAACCGCAATAATAGTTTTAATGAGTCTGTGTGTTTTTTATAATTTCAAAGCGTTATATAGCGTTTAGTACAATATGTCAAATAAGTTTTTCATTTTTTTGTTGTCTTTNTNTAGATCTTTATGTAGGTTGTCTATTTTTTTGTTATCACATGTTTTATAAGGCATCATTGTTTATAGTAATAGGAATATGAATACATATATTTTTTGGTTTACAAGATTTGAGATGTTATTTTTTTATATATTTTTGTGGTTGTATCTTGGCAAN
>M01075:27:000000000-A4DAU:1:1101:13335:3027
AGAGTACACAGTTTGGGCTGCATATTTGATTGCCAGATGCAATGGAAGGACCAATACCTGTATCTGCATTAATACATGCTGCAACGTTAGTTGTATGTGGAATAATATTAGGTAGTTTTGTATTTTGGTGTTTTGAATTTTGATTTAGCTATTTTTATAGTCTAATTTGTTGGGCAACCGCAATAATAGTTTTAATGAGTCTGTGTGTTTTTTATAATTTCAAAGCGTTATATAGCGTTTAGTACAATATGTCAAATAAGTTTTTCATTTTTTTGTTGTCTTTGTTTAGATCTTTATGTAGGTTGTCTATTTTTTTGTTATCACATGTTTTATAAGGCATCATTGTTTATAGTAATAGGAATATGAATACATATATTTTTTGGTTTACAAGATTTGAGATGTTATTTTTTTATATATTTTTGTGGTTGTATCTTGGCAAG
>M01075:27:000000000-A4DAU:1:1101:22071:3036
AGAGTACACAGTTTGGGTTGCATATTTGATTGCCAGATGCAATGGAAGGACCAATACCTGTATCTGCATTAATACATGCTGCAACGTTAGTTGTATGTGGAATAATATTAGGTAGTTTTGTATTTTGGTGTTTTGAATTTTGATTTAGCTATTTTTATAGTCTAATTTGTTGGGCAACCGCAATAATAGTTTTAATGAGTCTGTGTGTTTTTTATAATTTCAAAGCGTTATATAGCGTTTAGTACAATATGTCAAATAAGTTTTTCATTTTTTTGTTGTCTTTGTTTAGATCTTTATGTAGGTTGTCTATTTTTTTGTTATCACATGTTTTATAAGGCATCATTGTTTATAGTAATAGGAATATGAATACATATATTTTTTGGTTTACAAGATTTGAGATGTTATTTTTTTATATATTTTTGTGGTTGTATCTTGGCAAN
>M01075:27:000000000-A4DAU:1:1101:12702:3040
AGAGTACACAGTTTGGGTTGCATATTTGATTGCCAGATGCAATGGAAGGACCAATACCTGTATCTGCATTAATACATGCTGCAACGTTAGTTGTATGTGGAATAATATTAGGTAGTTTTGTATTTTGGTGTTTTGAATTTTGATTTAGCTATTTTTATAGTCTAATTTGTTGGGCAACCGCAATAATAGTTTTAATGAGTCTGTGTGTTTTTTATAATTTCAAAGCGTTATATAGCGTTTAGTACAATATGTCAAATAAGTTTTTCATTTTTTTGTTGTCTTTGTTTAGATCTTTATGTAGGTTGTCTATTTTTTTGTTATCACATGTTTTATAAGGCATCATTGTTTATAGTAATAGGAATATGAATACATATATTTTTTGGTTTACAAGATTTGAGATGTTATTTTTTTATATATTTTTGTGGTTGTATCTTAGCAAG
>M01075:27:000000000-A4DAU:1:1101:20560:3040
AAAGTACACAGTTTGGGTTGCACATTTGATTGCCAGATGCAATGGAAGGACCAATACCTGTATCTGCATTAATACATGCTGCAACGTTAGTTGTATGTGGAATAATATTAGGTAGTTTTGTATTTTGGTGTTTTGAATTTTGATTTAGCTATTTTTATAGTCTAATTTGTTGGGCAACCGCAATAATAGTTTTAATGAGTCTGTGTGTTTTTTATAATTTCAAAGCGTTATATAGCGTTTAGTACAATATGTCAAATAAGTTTTTCATTTTTTTGTTGTCTTTGTTTAGATCTTTATGTAGGTTGTCTATTTTTTTGTTATCACATGTTTTATAAGGCATCATTGTTTATAGTAATAGGAATATGAATACATATATTTTTTGGTTTACAAGATTTGAGATGTTATTTTTTTATATATTTTTGTGGTTGTATCTTAGCAAG
>M01075:27:000000000-A4DAU:1:1101:11798:3047
AGAGTACACAGTTTGGGTTGCACATTTGATTGCCAGATGCAATGGAAGGACCAATACCTGTATCTGCATTAATACATGCTGCAACGTTAGTTGTATGTGGAATAATATTAGGTAGTTTTGTATTTTGGTGTTTTGAATTTTGATTTAGCTATTTTTATAGTCTAATTTGTTGGGCAACCGCAATAATAGTTTTAATGAGTCTGTGTGTTTTTTATAATTTCAAAGCGTTATATAGCGTTTAGTACAATATGTCAAATAAGTTTTTCATTTTTTTGTTGTCTTTGTTTAGATCTTTATGTAGGTCGTCTATTTTTTTGTTATCACATGTTTTATAAGGCATCATTGTTTATAGTAATAGGAATATGAATACATATATTTTTTGGTTTACAAGATTTGAGATGTTATTTTTTTATATATTTTTGTGGTTGTATCTTGGCAAG
>M01075:27:000000000-A4DAU:1:1101:18297:3056
AGAGTACACAGTTTGGGCTGCATATTTGATTGCCAGATGCAATGGAAGGACCAATACCTGTATCTGCATTAATACATGCTGCAACGTTAGTTGTATGTGGAATAATATTAGGTAGTTTTGTATTTTGGTGTTTTGAATTTTGATTTAGCTATTTTTATAGTCTAATTTGTTGGGCAACCGCAATAATAGTTTTAATGAGTCTGTGTGTTTTTTATAATTTCAAAGCGTTATATAGCGTTTAGTACAATATGTCAAATAAGTTTTTCATTTTTTTGTTGTCTTTGTTTAGATCTTTATGTAGGTTGTCTATTTTTTTGTTATCACATGTTTTATAAGGCATCATTGTTTATAGTAATAGGAATATGAATACATATATTTTTTGGTTTACAAGATTTGAGATGTTATTTTTTTATATATTTTTGTGGTTGTATCTTGGCAAG
>M01075:27:000000000-A4DAU:1:1101:9446:3061
AAAGTACACAGTTTGGGTTGCATATTTGATTGCCAGATGCAATGGAAGGACCAATACCTGTATCTGCATTAATACATGCTGCAACGTTAGTTGTATGTGGAATAATATTAGGTAGTTTTGTATTTTGGTGTTTTGAATTTTGATTTAGCTATTTTTATAGTCTAATTTGTTGGGCAACCGCAATAATAGTTTTAATGAGTCTGTGTGTTTTTTATAATTTCAAAGCGTTATATAGCGTTTAGTACAATATGTCAAATAAGTTTTTCATTTTTTTGTTGTCTTTGTTTAGATCTTTATGTAGGTTGTCTATTTTTTTGTTATCACATGTTTTATAAGGCATCATTGTTTATAGTAATAGGAATATGAATACATATATTTTTTGGTTTACAAGATTTGAGATGTTATTTTTTTATATATTTTTGTGGTTGTATCTTGGCAAN
>M01075:27:000000000-A4DAU:1:1101:21637:3084
AGAGTACACAGTTTGGGCTGCATATTTGATTGCCAGATGCAATGGAAGGACCAATACCTGTATCTGCATTAATACATGCTGCAACGTTAGTTGTATGTGGAATAATATTAGGTAGTTTTGTATTTTGGTGTTTTGAATTTTGATTTAGCTATTTTTATAGTCTAATTTGTTGGGCAACCGCAATAATAGTTTTAATGAGTCTGTGTGTTTTTTATAATTTCAAAGCGTTATATAGCGTTTAGTACAATATGTCAAATAAGTTTTTCATTTTTTTGTTGTCTTTGTTTAGATCTTTATGTAGGTTGTCTATTTTTTTGTTATCACATGTTTTATAAGGCATCATTGTTTATAGTAATAGGAATATGAATACATATATTTTTTGGTTTACAAGATTTGAGATGTTATTTTTTTATATATTTTTGTGGTTGTATCTTGGCAAG
>M01075:27:000000000-A4DAU:1:1101:22129:3088
AAAGTACACAGTTTGGGTTGCATATTTGATTGCCAGATGCAATGGAAGGACCAATACCTGTATCTGCATTAATACATGCTGCAACGTTAGTTGTATGTGGAATAATATTAGGTAGTTTTGTATTTTGGTGTTTTGAATTTTGATTTAGCTATTTTTATAGTCTAATTTGTTGGGCAACCGCAATAATAGTTTTAATGAGTCTGTGTGTTTTTTATAATTTCAAAGCGTTATATAGCGTTTAGTACAATATGTCAAATAAGTTTTTCATTTTTTTGTTGTCTTTGTTTAGATCTTTATGTAGGTTGTCTATTTTTTTGTTATCACATGTTTTATAAGGCATCATTGTTTATAGTAATAGGAATATGAATACATATATTTTTTGGTTTACAAGATTTGAGATGTTATTTTTTTATATATTTTTGTGGTTGTATCTTGGCAAN
>M01075:27:000000000-A4DAU:1:1101:21641:3101
AGAGTACACAGTTTGGGCTGCATATTTGATTGCCAGATGCAATGGAAGGACCAATACCTGTATCTGCATTAATACATGCTGCAACGTTAGTTGTATGTGGAATAATATTAGGTAGTTTTGTATTTTGGTGTTTTGAATTTTGATTTAGCTATTTTTATAGTCTAATTTGTTGGGCAACCGCAATAATAGTTTTAATGAGTCTGTGTGTTTTTTATAATTTCAAAGCGTTATATAGCGTTTAGTACAATATGTCAAATAAGTTTTTCATTTTTTTGTTGTCTTTGTTTAGATCTTTATGTAGGTTGTCTATTTTTTTGTTATCACATGTTTTATAAGGCATCATTGTTTATAGTAATAGGAATATGAATACATATATTTTTTGGTTTACAAGATTTGAGATGTTATTTTTTTATATATTTTTGTGGTTGTATCTTGGCAAG
>M01075:27:000000000-A4DAU:1:1101:10246:3101
AGAGTACACAGTTTGGGTTGCATATTTGATTGCCAGATGCAATGGAAGGACCAATACCTGTATCTGCATTAATACATGCTGCAACGTTAGTTGTATGTGGAATAATATTAGGTAGTTTTGTATTTTGGTGTTTTGAATTTTGATTTAGCTATTTTTATAGTCTAATTTGTTGGGCAACCGCAATAATAGTTTTAATGAGTCTGTGTGTTTTTTATAATTTCAAAGCGTTATATAGCGTTTAGTACAATATGTCAAATAAGTTTTTCATTTTTTTGTTGTCTTTGTTTAGATCTTTATGTAGGTTGTCTATTTTTTTGTTATCACATGTTTTATAAGGCATCATTGTTTATAGTAATAGGAATATGAATACATATATTTTTTGGTTTACAAGAGTTGAGATGTTATTTTTTTATATATTTTTGTGGTTGTATCTTAGCAAG
>M01075:27:000000000-A4DAU:1:1101:20573:3104
AGAGTACACAGTTTGGGCTGCATATTTGATTGCCAGATGCAATGGAAGGACCAATACCTGTATCTGCATTAATACATGCTGCAACGTTAGTTGTATGTGGAATAATATTAGGTAGTTTTGTATTTTGGTGTTTTGAATTTTGATTTAGCTATTTTTATAGTCTAATTTGTTGGGCAACCGCAATAATAGTTTTAACGAGTCTGTGTGTTTTTTATAATTTCAAAGCGTTATATAGCGTTTAGTACAATATGTCAAATAAGTTTTTCATTTTTTTGTTGTCTTTGTTTAGATCTTTATGTAGGTTGTCTATTTTTTTGTTATCACATGTTTTATAAGGCATCATTGTTTATAGTAATAGGAATATGAATACATATATTTTTTGGTTTACAAGATTTGAGATGTTATTTTTTTATATATTTTTGTGGTTGTATCTTGGCAAG
>M01075:27:000000000-A4DAU:1:1101:13721:3115
AGAGTACACAGTTTGGGTTGCATATTTGATTGCCAGATGCAATGGAAGGACCAATACCTGTATCTGCATTAATACATGCTGCAACGTTAGTTGTATGTGGAATAATATTAGGTAGTTTTGTATTTTGGTGTTTTGAATTTTGATTTAGCTATTTTTATAGTCTAATTTGTTGGGCAACCGCAATAATAGTTTTAATGAGTCTGTGTGTTTTTTATAATTTCAAAGCGTTATATAGCGTTTAGTACAATATGTCAAATAAGTTTTTCATTTTTTTGTTGTCTTTGTTTAGATCTTTATGTAGGTTGTCTATTTTTTTGTTATCACATGTTTTATAAGGCATCATTGTTTATAGTAATAGGAATATGAATACATATATTTTTTGGTTTACAAGATTTGAGATGTTATTTTTTTATATATTTTTGTGGTTGTATCTTGGCAAG
>M01075:27:000000000-A4DAU:1:1101:13395:3118
AGAGTACACAGTTTGGGTTGCACATTCGATTGCCAGATGCAATGGAAGGACCAATACCTGTATCTGCATTAATACATGCTGCAACGTTAGTTGTATGTGGAATAATATTAGGTAGTTTTGTATTTTGGTGTTTTGAATTTTGATTTAGCTATTTTTATAGTCTAATTTGTTGGGCAACCGCAATAATAGTTTTAATGAGTCTGTGTGTTTTTTATAATTTCAAAGCGTTATATAGCGTTTAGTACAATATGTCAAATAAGTTTTTCATTTTTTTGTTGTCTTTGTTTAGATCTTTATGTAGGTTGTCTATTTTTTTGTTATCACATGTTTTATAAGGCATCATTGTTTATAGTAATAGGAATATGAATACATATATTTTTTGGTTTACAAGATTTGAGATGTTATTTTTTTATATATTTTTGTGGTTGTATCTTGGCAAG
>M01075:27:000000000-A4DAU:1:1101:14589:3143
AGAGTACACAGTTTGGGTTGCATATTTGATTGCCAGATGCAATGGAAGGACCAATACCTGTATCTGCATTAATACATGCTGCAACGTTAGTTGTATGTGGAATAATATTAGGTAGTTTTGTATTTTGGTGTTTTGAATTTTGATTTAGCTATTTTTATAGTCTAATTTGTTGGGCAACCGCAATAATAGTTTTAATGAGTCTGTGTGTTTTTTATAATTTCAAAGCGTTATATAGCGTTTAGTACAATATGTCAAATAAGTTTTTCATTTTTTTGTTGTCTTTGTTTAGATCTTTATGTAGGTTGTCTATTTTTTTGTTATCACATGTTTTATAAGGCATCATTGTTTATAGTAATAGGAATATGAATACATATATTTTTTGGTTTACAAGATTTGAGATGTTATTTTTTTATATATTTTTGTGGTTGTATCTTGGCAAG
>M01075:27:000000000-A4DAU:1:1101:21143:3183
AGAGTACACAGTTTGGGTTGCATATTTGATTGCCAGATGCAATGGAAGGACCAATACCTGTATCTGCATTAATACATGCTGCAACGTTAGTTGTATGTGGAATAATATTAGGTAGTTTTGTATTTTGGTGTTTTGAATTTTGATTTAGCTATTTTTATAGTCTAATTTGTTGGGCAACCGCAATAATAGTTTTAATGAGTCTGTGTGTTTTTTATAATTTCAAAGCGTTATATAGCGTTTAGTACAATATGTCAAATAAGTTTTTCATTTTTTTGTTGTCTTTGTTTAGATCTTTATGTAGGTTGTCTATTTTTTTGTTATCACATGTTTTATAAGGCATCATTGTTTATAGTAATAGGAATATGAATACATATATTTTTTGGTTTACAAGATTTGAGATGTTATTTTTTTATATATTTTTGTGGTTGTATCTTGGCAAG
>M01075:27:000000000-A4DAU:1:1101:21183:3192
AAAGTACACAGTTTGGGTTGCATATTTGATTGCCAGATGCAATGGAAGGACCAATACCTGTATCTGCATTAATACATGCTGCAACGTTAGTTGTATGTGGAATAATATTAGGTAGTTTTGTATTTTGGTGTTTTGAATTTTGATTTAGCTATTTTTATAGTCTAATTTGTTGGGCAACCGCAATAATAGTTTTAATGAGTCTGTGTGTTTTTTATAATTTCAAAGCGTTATATAGCGTTTAGTACAATATGTCAAATAAGTTTTTCATTTTTTTGTTGTCTTTGTTTAGATCTTTATGTAGGTTGTCTATTTTTTTGTTATCACATGTTTTATAAGGCATCATTGTTTATAGTAATAGGAATATGAATACATATATTTTTTGGTTTACAAGATTTGAGATGTTATTTTTTTATATATTTTTGTGGTTGTATCTTGGCAAG
>M01075:27:000000000-A4DAU:1:1101:18125:3204
AGAGTACACAGTTTGGATTGCATATTTGATTGCCAGATGCAATGGAAGGACCAATACCTGTATCTGCATTAATACATGCTGCAACGTTAGTTGTATGTGGAATAATATTAGGTAGTTTTGTATTTTGGTGTTTTGAATTTTGATTTAGCTATTTTTATAGTCTAATTTGTTGGGCAACCGCAATAATAGTTTTAATGAGTCTGTGTGCTTTTTATAATTTGCAAAGCGTTATATAGCGTTTAGTACAATATGTCAAATAAGTTTTTCATTTTTTTGTTGTCTTTGTTTAGATCTTTATGTAGGTTGTCTATTTTTTTGTTATCACATGTTTTATAAGGCATCATTGTTTATAGTAATAGGAATATGAATACATATATTTTTTGGTTTACAAGATTTGAGATGTTATTTTTTATATATTTTTGTGGTTGTATTTTAGCAAG
>M01075:27:000000000-A4DAU:1:1101:19099:3259
AAAGTACACAGTTTGGGTTGCACATTTGATTGCCAGATGCAATGGAAGGACCAATACCTGTATCTGCATTAATACATGCTGCAACGTTAGTTGTATGTGGAATAATATTAGGTAGTTTTGTATTTTGGTGTTTTGAATTTTGATTTAGCTATTTTTATAGTCTAATTTGTTGGGCAACCGCAATAATAGTTTTAATGAGTCTGTGTGTTTTTTATAATTTCAAAGCGTTATATAGCGTTTAGTACAATATGTCAAATAAGTTTTTCATTTTTTTGTTGTCTTTGTTTAGATCTTTATGTAGGTTGTCTATTTTTTTGTTATCACATGTTTTATAAGGCATCATTGTTTATAGTAATAGGAATATGAATACATATATTTTTTGGTTTACAAGATTTGAGATGTTATTTTTTTATATATTTTTGTGGTTGTATCTTGGCAAG
>M01075:27:000000000-A4DAU:1:1101:15307:3259
AAAGTACACAGTTTGGGCTGCATATTTGATTGCCAGGTGCAATGGAAGGACCAATACCTGTATCTGCATTAATACATGCTGCAACGTTAGTTGTATGTGGAATAATATTAGGTAGTTTTGTATTTTGGTGTTTTGAATTTTGATTTAGCTATTTTTATAGTCTAATTTGTTGGGCAACCGCAATAATAGTTTTAATGAGTCTGTGTGTTTTTTATAATTTCAAAGCGTTATATAGCGTTTAGTACAATATGTCAAATAAGTTTTTCATTTTTTTGTTGTCTTTGTTTAGATCTTTATGTAGGTTGTCTATTTTTTTGTTATCACATGTTTTATAAGGCATCATTGTTTATAGTAATAGGAATATGAATACATATATTTTTTGGTTTACAAGATTTGAGATGTTATTTTTTTATATATTTTTGTGGTTGTATCTTGGCAAG
>M01075:27:000000000-A4DAU:1:1101:15255:3277
AGAGTACACAGTTTGGGTTGCATATTTGATTGCCAGATGCAATGGAAGGACCAATACCTGTATCTGCATTAATACATGCTGCAACGTTAGTTGTATGTGGAATAATATTAGGTAGTTTTGTATTTTGGTGTTTTGAATTTTGATTTAGCTATTTTTATAGTCTAATTTGTTGGGCAACCGCAATAATAGTTTTAATGAGTCTGTGTGTTTTTTATAATTTCAAAGCGTTATATAGCGTTTAGTACAATATGTCAAATAAGTTTTTCATTTTTTTGTTGTCTTTGTTTAGATCTTTATGTAGGTTGTCTATTTTTTTGTTATCACATGTTTTATAAGGCATCATTGTTTATAGTAATAGGAATATGAATACATATATTTTTTGGTTTACAAGATTTGAGATGTTATTTTTTTATATATTTTTGTGGTTGTATCTTGGCAAG
>M01075:27:000000000-A4DAU:1:1101:14014:3278
AGAGTACACAGTTTGGGTTGCATATTTGATTGCCAGATGCAATGGAAGGACCAATACCTGTATCTGCATTAATACATGCTGCAACGTTAGTTGTATGTGGAATAATATTAGGTAGTTTTGTATTTTGGTGTTTTGAATTTTGATTTAGCTATTTTTATAGTCTAATTTGTTGGGCAACCGCAATAATAGTTTTAATGAGTCTGTGTGTTTTTTATAATTTCAAAGCGTTATATAGCGTTTAGTACAATATGTCAAATAAGTTTTTCATTTTTTTGTTGTCTTTGTTTAGATCTTTATGTAGGTTGTCTATTTTTTTGTTATCACATGTTTTATAAGGCATCATTGTTTATAGTAATAGGAATATGAATACATATATTTTTTGGTTTACAAGATTTGAGATGTTATTTTTTTATATATTTTTGTGGTTGTATCTTGGCAAG
>M01075:27:000000000-A4DAU:1:1101:15267:3293
AGAGTACACAGTTTGGGTTGCATATTTGATTGCCAGATGCAATGGAAGGACCAATACCTGTATCTGCATTAATACATGCTGCAACGTTAGTTGTATGTGGAATAATATTAGGTAGTTTTGTATTTTGGTGTTTTGAATTTTGATTTAGCTATTTTTATAGTCTAATTTGTTGGGCAACCGCAATAATAGTTTTAATGAGTCTGTGTGTTTTTTATAATTTCAAAGCGTTATATAGCGTTTAGTACAATATGTCAAATAAGTTTTTCATTTTTTTGTTGTCTTTGTTTAGATCTTTATGTAGGTTGTCTATTTTTTTGTTATCACATGTTTTATAAGGCATCATTGTTTATAGTAATAGGAATATGAATACATATATTTTTTGGTTTACAAGATTTGAGATGTTATTTTTTTATATATTTTTGTGGTTGTATCTTGGCAAG
>M01075:27:000000000-A4DAU:1:1101:20423:3314
AAAGTACACAGTTTGGGTTGCATATTTGATTGCCAGATGCAATGGACGGACCAATACCTGTATCTGCATTAATACATGCTGCAACGTTAGTTGTATGTGGAATAATATTAGGTAGTTTTGTATTTTGGTGTTTTGAATTTTGATTTAGCTATTTTTATAGTCTAATTTGTTGGGCAACCGCAATAATAGTTTTAATGAGTCTGTGTGTTTTTTATAATTTCAAAGCGTTATATAGCGTTTAGTACAATATGTCAAATAAGTTTTTCATTTTTTTGTTGTCTTTGTTTAGATCTTTATGTAGGTTGTCTATTTTTTTGTTATTACATGTTTTATAAGGCATCATTGTTTATAGTAATAGGAATATGAATACATATATTTTTTGGTTTACAAGATTTGAGACGTTATTTTTTTATATATTTTTGTGGTTGTATCTTGGCAAG
>M01075:27:000000000-A4DAU:1:1101:11523:3328
AGAGTACACAGTTTGGGTTGCACATTTGATTGCCAGATGCAATGGAAGGACCAATACCTGTATCTGCATTAATACATGCTGCAACGTTAGTTGTATGTGGAATAATATTAGGTAGTTTTGTATTTTGGTGTTTTGAATTTTGATTTAGCTATTTTTATAGTCTAATTTGTTGGGCAACCGCAATAATAGTTTTAATGAGTCTGTGTGTTTTTTATAATTTCAAAGCGTTATATAGCGTTTAGTACAATATGTCAAATAAGTTTTTCATTTTTTTGTTGTCTTTGTTTAGATCTTTATGTAGGTTGTCTATTTTTTTGTTATCACATGTTTTATAAGGCATCATTGTTTATAGTAATAGGAATATGAATACATATATTTTTTGGTTTACAAGATTTGAGATGTTATTTTTTTATATATTTTTGTGGTTGTATCTTGGCAAG
>M01075:27:000000000-A4DAU:1:1101:15073:3330
AAAGTACACAGTTTGGGTTGCATATTTGATTGCCAGATGCAATGGAAGGACCAATACCTGTATCTGCATTAATACATGCTGCAACGTTAGTTGTATGTGGAATAATATTAGGTAGTTTTGTATTTTGGTGTTTTGAATTTTGATTTAGCTATTTTTATAGTCTAATTTGTTGGGCAACCGCAATAATAGTTTTAATGAGTCTGTGTGTTTTTTATAATTTCAAAGCGTTATATAGCGTTTAGTACAATATGTCAAATAAGTTTTTCATTTTTTTGTTGTCTTTGTTTAGATCTTTATGTAGGTTGTCTATTTTTTTGTTATCACATGTTTTATAAGGCATCATTGTTTATAGTAATAGGAATATGAATACATATATTTTTTGGTTTACAAGATTTGAGATGTTATTTTTTTATATATTTTTGTGGTTGTATCTTAGCAAG
>M01075:27:000000000-A4DAU:1:1101:22811:3356
AGAGTACACAGTTTGGGTTGCACATTTGATTGCCAGATGCAATGGAAGGACCAATACCTGTATCTGCATTAATACATGCTGCAACGTTAGTTGTATGTGGAATAATATTAGGTAGTTTTGTATTTTGGTGTTTTGAATTTTGATTTAGCTATTTTTATAGTCTAATTTGTTGGGCAACCGCAATAATAGTTTTAATGAGTCTGTGTGTTTTTTATAATTTCAAAGCGTTATATAGCGTTTAGTACAATATGTCAAATAAGTTTTTCATTTTTTTGTTGTCTTTGTTTAGATCTTTATGTAGGTTGTCTATTTTTTTGTTATCACATGTTTTATAAGGCATCATTGTTTATAGTAATAGGAATATGAATACATATATTTTTTGGTTTACAAGATTTGAGATGTTATTTTTTTATATATTTTTGTGGTTGTATCTTGGCAAN
>M01075:27:000000000-A4DAU:1:1101:22842:3380
AAAGTACACAGTTTGGGTTGCATATTTGATTGCCAGATGCAATGGAAGGACCAATACCTGTATCTGCATTAATACATGCTGCAACGTTAGTTGTATGTGGAATAATATTAGGTAGTTTTGTATTTTGGTGTTTTGAATTTTGATTTAGCTATTTTTATAGTCTAATTTGTTGGGCAACCGCAATAATAGTTTTAATGAGTCTGTGTGTTTTTTATAATTTCAAAGCGTTATATAGCGTTTAGTACAATATGTCAAATAAGTTTTTCATTTTTTTGTTGTCTTTGTTTAGATCTTTATGTAGGTTGTCTATTTTTTTGTTATCACATGTTTTATAAGGCATCATTGTTTATAGTAATAGGAATATGAATACATATATTTTTTGGTTTACAAGATTTGAGATGTTATTTTTTTATATATTTTTGTGGTTGTATCTTGGCAAN
>M01075:27:000000000-A4DAU:1:1101:17885:3387
AGAGTACACAGTTTGGGTTGCACATTTGATTGCCAGATGCAATGGAAGGACCGATACCTGTATCTGCATTAATACATGCTGCAACGTTAGTTGTATGTGGAATAATATTAGGTAGTTTTGTATTTTGGTGTTTTGAATTTTGATTTAGCTATTTTTATAGTCTAATTTGTTGGGCAACCGCAATAATAGTTTTAATGAGTCTGTGTGTTTTTTATAATTTCAAAGCGTTATATAGCGTTTAGTACAATATGTCAAATAAGTTTTTCATTTTTTTGTTGTCTTTGTTTAGATCTTTATGTAGGTTGTCTATTTTTTTGTTATCACATGTTTTATAAGGCATCATTGTTTATAGTAATAGGAATATGAATACATATATTTTTTGGTTTACAAGATTTGAGATGTTATTTTTTTATATATTTTTGTGGTTGTATCTTGGCAAG
>M01075:27:000000000-A4DAU:1:1101:19306:3388
AAAGTACACAGTTTGGGTTGCATATTTGATTGCCAGATGCAATGGAAGGACCAATACCTGTATCTGCATTAATACATGCTGCAACGTTAGTTGTATGTGGAATAATATTAGGTAGTTTTGTATTTTGGTGTTTTGAATTTTGATTTAGCTATTTTTATAGTCTAATTTGTTGGGCAACCGCAATAATAGTTTTAATGAGTCTGTGTGTTTTTTATAATTTCAAAGCGTTATATAGCGTTTAGTACAATATGTCAAATAAGTTTTTCATTTTTTTGTTGTCTTTGTTTAGATCTTTATGTAGGTTGTCTATTTTTTTGTTATCACATGTTTTATAAGGCATCATTGTTTATAGTAATAGGAATATGAATACATATATTTTTTGGTTTACAGGATTTGAGATGTTATTTTTTTATATATTTTTGTGGTTGTATTTTGGCAAG
>M01075:27:000000000-A4DAU:1:1101:10526:3393
AGAGTACACAGTTTGGGTTGCATATTTGATTGCCAGATGCAATGGAAGGACCAATACCTGTATCTGCATTAATACATGCTGCAACGTTAGTTGTATGTGGAATAATATTAGGTAGTTTTGTATTTTGGTGTTTTGAATTTTGATTTAGCTATTTTTATAGCCTAATTTGTTGGGCAACCGCAATAATAGTTTTAATGAGTCTGTGTGTTTTTATAATTTCCAAAGCGTTATATAGCGTTTAGTACAATATGTCAAATAAGTTTTTCATTTTTTTGTTGTCTTTGTTTAGATCTTTATGTAGGTTGTCTATTTTTTTGTTATCACATGTTTTATAAGGCATCATTGTTTATAGTAATAGGAATATGAATACATATATTTTTTGGTTTACAAGATTTGAGATGTTATTTTTTTATATATTTTTGTGGTTGTATCTTGGCAAG
>M01075:27:000000000-A4DAU:1:1101:17521:3397
AGAGTACACAGTTTGGGTTGCATATTTGATTGCCAGATGCAATGGAAGGACCAATACCTGTATCTGCATTAATACATGCTGCAACGTTAGTTGTATGTGGAATAATGTTAGGTAGTTTTGTATTTTGGTGTTTTGAATTTTGATTTAGCTATTTTTATAGTCTAATTTGTTGGGCAACCGCAATAATAGTTTTAATGAGTCTGTGTGTTTTTTATGATTTCAAAGCGTTATATAGCGTTTAGTACAATATGTCAAATAAGTTTTTCATTTTTTTGTTGTCTTTGTTTAGATCTTTATGTAGGTTGTCTATTTTTTTGTTATCACATGTTTTATAAGGCATCATTGTTTATAGTAATAGGAATATGAATACATATATTTTTTGGTTTACAAGATTTGAGATGTTATTTTTTTATATATTTTTGTGGTTGTATCTTGGCAAG
>M01075:27:000000000-A4DAU:1:1101:11422:3404
AAAGTACACAGTTTGGGTTGCACATTTGATTGCCAGATGCAATGGAAGGACCAATACCTGTATCTGCATTAATACATGCTGCAACGTTAGTTGTATGTGGAATAATATTAGGTAGTTTTGTATTTTGGTGTTTTGAATTTTGATTTAGCTATTTTTATAGTCTAATTTGTTGGGCAACCGCAATAATAGTTTTAATGAGTCTGTGTGTTTTTTATAATTTCAAAGCGTTATATAGCGTTTAGTACAATATGTCAAATAAGTTTTTCATTTTTTTGTTGTCTTTGTTTAGATCTTTATGTAGGTTGTCTATTTTTTTGTTATCACATGTTTTATAAGGCATCATTGTTTATAGTAATAGGAATATGAATACATATATTTTTTGGTTTACAAGATTTGAGATGTTATTTTTTTATATATTTTTGTGGTTGTATCTTGGCAAG
>M01075:27:000000000-A4DAU:1:1101:21821:3409
AAAGTACACAGTTTGGGTTGCACATTTGATTGCCAGATGCAATGGAAGGACCAATACCTGTATCTGCATTAATACATGCTGCAACGTTAGTTGTATGTGGAATAATATTAGGTAGTTTTGTATTTTGGTGTTTTGAATTTTGATTTAGCTATTTTTATAGTCTAATTTGTTGGGCAACCGCAATAATAGTTTTAATGAGTCTGTGTGTTTTTTATAATTTCAAAGCGTTATATAGCGTTTAGTACAATATGTCAAATAAGTTTTTCATTTTTTTGTTGTCTTTGTTTAGATCTTTATGTAGGTTGTCTATTTTTTTGTTATCACATGTTTTATAAGGCATCATTGTTTATAGTAATAGGAATATGAATACATATATTTTTTGGTTTACAAGATTTGAGATGTTATTTTTTTATATATTTTTGTGGTTGTATCTTGGCAAG
>M01075:27:000000000-A4DAU:1:1101:9712:3411
AGAGTACACAGTTTGGGCTGCATATTTGATTGCCAGATGCAATGGAAGGACCAATACCTGTATCTGCATTAATACATGCTGCAACGTTAGTTGTATGTGGAATAATATTAGGTAGTTTTGTATTTTGGTGTTTTGAATTTTGATTTAGCTATTTTTATAGTCTAATTTGTTGGGCAACCGCAATAATAGTTTTAATGAGTCTGTGTGTTTTTTATAATTTCAAAGCGTTATATAGCGTTTAGTACAATATGTCAAATAAGTTTTTCATTTTTTTGTTGTCTTTGTTTAGATCTTTATGTAGGTTGTCTATTTTTTTGTTATCACATGTTTTATAAGGCATCATTGTTTATAGTAATAGGAATATGAATACATATATTTTTTGGTTTACAAGATTTGAGATGTTATTTTTTTATATATTTTTGTGGTTGTATCTTGGCAAG
>M01075:27:000000000-A4DAU:1:1101:9453:3412
AGAGTACACAGTTTGGGTTGCATATTTGATTGCCAGATGCAATGGAAGGACCAATACCTGTATCTGCATTAATACATGCTGCAACGTTAGTTGTATGTGGAATAATATTAGGTAGTTTTGTATTTTGGTGTTTTGAATTTTGATTTAGCTATTTTTATAGTCTAATTTGTTGGGCAACCGCAATAATAGTTTTAATGAGTCTGTGTGTTTTTTATAATTTCAAAGCGTTATATAGCGTTTAGTACAATATGTCAAATAAGTTTTTCATTTTTTTGTTGTCTTTGTTTAGATCTTTATGTAGGTTGTCTATTTTTTTGTTATCACATGTTTTATAAGGCATCATTGTTTATAGTAATAGGAATATGAATACATATATTTTTTGGTTTACAAGATTTGAGATGTTATTTTTTTATATATTTTTGTGGTTGTATCTTAGCAAG
>M01075:27:000000000-A4DAU:1:1101:9537:3431
AGAGTACACAGTTTGGATTGCATATTTGATTGCCAGATGCAATGGAAGGACCAATACCTGTATCTGCATTAATACATGCTGCAACGTTAGTTGTATGTGGAATAATATTAGGTAGTTTTGTATTTTGGTGTTTTGAATTTTGATTTAGCTATTTTTATAGTCTAATTTGTTGGGCAACCGCAATAATAGTTTTAATGAGTCTGTGTGTTTTTTATAATTTCAAAGCGTTATATAGCGTTTAGTACAATATGTCAAATAAGTTTTTCATTTTTTTGTTGTCTTTGTTTAGATCTTTATGTAGGTTGTCTATTTTTTTGTTATCACATGTTTTATAAGGCATCATTGTTTATAGTAATAGGAATATGAATACATATATTTTTTGGTTTACAAGATTTGAGATGTTATTTTTTTATATATTTTTGTGGTTGTATCTTGGCAAG
>M01075:27:000000000-A4DAU:1:1101:17488:3435
AAAGTACACAGTTTGGATTGCATATTTGATTGCCAGATGCAATGGAAGGACCAATACCTGTATCTGCATTAATACATGCTGCAACGTTAGTTGTATGTGGAATAATATTAGGTAGTTTTGTATTTTGGTGTTTTGAATTTTGATTTAGCTATTTTTATAGTCTAATTTGTTGGGCAACCGCAATAATAGTTTTAATGAGTCTGTGTGTTTTTTATAATTTCAAAGCGTTATATAGCGTTTAGTACAATATGTCAAATAAGTTTTTCATTTTTTTGTTGTCTTTGTTTAGATCTTTATGTAGGTTGTCTATTTTTTTGTTATCACATGTTTTATAAGGCATCATTGTTTATAGTAATAGGAATATGAATACATATATTTTTTGGTTTACAAGATTTGAGACGTTATTTTTTTATATATTTTTGTGGTTGTATCTTGGCAAG
>M01075:27:000000000-A4DAU:1:1101:15168:3437
AGAGTACACAGTTTGGGTTGCATATTTGATTGCCAGATGCAATGGAAGGACCAATACCTGTATCTGCATTAATACATGCTGCAACGTTAGTTGTATGTGGAATAATATTAGGTAGTTTTGTATTTTGGTGTTTTGAATTTTGATTTAGCTATTTTTATAGTCTAATTTGTTGGGCAACCGCAATAATAGTTTTAATGAGTCTGTGTGTTTTTTATAATTTCAAAGCGTTATATAGCGTTTAGTACAATATGTCAAATAAGTTTTTCATTTTTTTGTTGTCTTTGTTTAGATCTTTATGTAGGTTGTCTATTTTCTTGTTATCACATGTTTTATAAGGCATCATTGTTTATAGTAATAGGAATATGAATACATATATTTTTTGGTTTACAAGATTTGAGATGTTATTTTTTTATATATTTTTGTGGTTGTATCTTAGCAAG
>M01075:27:000000000-A4DAU:1:1101:10046:3447
AGAGTACACAGTTTGGGTTGCATATTTGATTGCCAGATGCAATGGAAGGACCAATACCTGTATCTGCATTAATACATGCTGCAACGTTAGTTGTATGTGGAATAATATTAGGTAGTTTTGTATTTTGGTGTTTTGAATTTTGATTTAGCTATTTTTATAGTCTAATTTGTTGGGCAACCGCAATAATAGTTTTAATGAGTCTGTGTGTTTTTTATAATTTCAAAGCGTTATATAGCGTTTAGTACAATATGTCAAATAAGTTTTTCATTTTTTTGTTGTCTTTGTTTAGATCTTTATGTAGGTTGTCTATTTTTTTGTTATCACATGTTTTATAAGGCATCATTGTTTATAGTAATAGGAATATGAATACATATATTTTTTGGTTTACAAGATTTGAGATGTTATTTTTTTATATATTTTTGTGGTTGTATCTTGGCAAG
>M01075:27:000000000-A4DAU:1:1101:10052:3491
AGAGTACACAGTTTGGGTTGCATATTTGATTGCCAGATGCAATGGAAGGACCAATACCTGTATCTGCATTAATACATGCTGCAACGTTAGTTGTATGTGGAATAATATTAGGTAGTTTTGTATTTTGGTGTTTTGAATTTTGATTTAGCTATTTTTATAGTCTAATTTGTTGGGCAACCGCAATAATAGTTTTAATGAGTCTGTGTGTTTTTTATAATTTCAAAGCGTTATATAGCGTTTAGTACAATATGTCAAATAAGTTTTTCATTTTTTTGTTGTCTTTGTTTAGATCTTTATGTAGGTTGTCTATTTTTTTGTTATCACATGTTTTATAAGGCATCATTGTTTATAGTAATAGGAATATGAATACATATATTTTTTGGTTTACAAGATTTGAGATGTTATTTTTTTATATATTTTTGTGGTTGTATCTTGGCAAG
>M01075:27:000000000-A4DAU:1:1101:9050:3499
AGAGTACACAGTTTGGGTTGCACATTTGATTGCCAGATGCAATGGAAGGACCAATACCTGTATCTGCATTAATACATGCTGCAACGTTAGTTGTGTGTGGAATAATATTAGGTAGTTTTGTATTTTGGTGTTTTGAATTTTGATTTAGCTATTTTTATAGTCTAATTTGTTGGGCAACCGCAATAATAGTTTTAATGAGTCTGTGTGTTTTTTATAATTTCAAAGCGTTATATAGCGTTTAGTACAATATGTCAAATAAGTTTTTCATTTTTTTGTTGTCTTTGTTTAGATCTTTATGTAGGTTGTCTATTTTTTTGTTATCACATGTTTTATAAGGCATCATTGTTTATAGTAATAGGAATATGAATACATATATTTTTTGGTTTACAAGATTTGAGATGTTATTTTTTTATATATTTTTGTGGTTGTATCTTGGCAAG
>M01075:27:000000000-A4DAU:1:1101:19641:3520
AGAGTACACAGTTTGGATTGCATATTTGATTGCCAGATGCAATGGAAGGACCAATACCTGTATCTGCATTAATACATGCTGCAACGTTAGTTGTATGTGGAATAATATTAGGTAGTTTTGTATTTTGTGTTTTGAATTTTGATTTAGCTATTTTTATAGTCTAATTTGTTGGGCAACCGCAATAATAGTTTTAATGAGTCTGTGTGTTTTTTATAATTTCCAAAGCGTTATATAGCGTTTAGTACAATATGTCAAATAAGTTTTTCATTTTTTTGTTGTCTTTGTTTAGATCTTTATGTAGGTTGTCTATTTTTTTGTTATCACATGCTTTATAAGGCATCATTGTTTATAGTAATAGGAATATGAATACATATATTTTTTGGTTTACAAGATTTGAGATGTTATTTTTTTATATATTTTTGTGGTTGTATCTTGGCAAG
>M01075:27:000000000-A4DAU:1:1101:22040:3554
AGAGTACACAGTTTGGGTTGCATATTTGATTGCCAGATGCAATGGAAGGACCAATACCTGTATCTGCATTAATACATGCTGCAACGTTAGTTGTATGTGGAATAATATTAGGTAGTTTCGTATTTTGGTGTTTTGAATTTTGATTTAGCTATTTTTATAGTCTAATTTGTTGGGCAACCGCAATAATAGTTTTAATGAGTCTGTGTGTTTTTTATAATTTCAAAGCGTTATACAGCGTTTAGTACAATATGTCAAATAAGTTTTTCATTTTTTTGTTGTCTTTGTTTAGATCTTTATGTAGGTTGTCTATTTTTTTGTTATCACATGTTTTATAAGGCATCATTGTTTATAGTAATAGGAATATGAATACATATATTTTTTGGTTTACAAGATTTGAGATGTTATTTTTTTATATATTTTTGTGGTTGTATCTTGGCAAG
>M01075:27:000000000-A4DAU:1:1101:14360:3577
AGAGTACACAGTTTGGGTTGCACATTTGATTGCCAGATGCAATGGAAGGACCAATACCTGTATCTGCATTAATACATGCTGCAACGTTAGTTGTATGTGGAATAATATTAGGTAGTTTTGTATTTTGGTGTTTTGAATTTTGATTTAGCTATTTTTATAGTCTAATTTGTTGGGCAACCGCAATAATAGTTTTAATGAGTCTGTGTGTTTTTTATAATTTCAAAGCGTTATATAGCGTTTAGTACAATATGTCAAATAAGTTTTTCATTTTTTTGTTGTCTTTGTTTAGATCTTTATGTAGGTTGTCTATTTTTTTGTTATCACATGTTTTATAAGGCATCATTGTTTATAGTAATAGGAATATGAATACATATATTTTTTGGTTTACAAGATTTGAGATGTTATTTTTTTATATATTTTTGCGGTTGTATCTTGGCAAG
>M01075:27:000000000-A4DAU:1:1101:11820:3590
AAAGTACACAGTTTGGGTTGCATATTTGATTGCCAGATGCAATGGAAGGACCAATACCTGTATCTGCATTAATACATGCTGCAACGTTAGTTGTATGTGGAATAATATTAGGTAGTTTTGTATTTTGGTGTTTTGAATTTTGATTTAGCTATTTTTATAGTCTAATTTGTTGGGCAACCGCAATAATAGTTTTAATGAGTCTGTGTGTTTTTTATAATTTCAAAGCGTTATATAGCGTTTAGTACAATATGTCAAATAAGTTTTTCATTTTTTTGTTGTCTTTATTTAGATCTTTATGTAGGTTGTCTATTTTTTTGTTATCACATGTTTTATAAGGCATCATTGTTTATAGTAATAGGAATATGAATACATATATTTTTTGGTTTACAAGATTTGAGATGTTATTTTTTTATATATTTTTGTGGTTGTATTTTAGCAAG
>M01075:27:000000000-A4DAU:1:1101:14728:3602
AGAGTACACAGTTTGGGTTGCACATTTGATTGCCAGATGCAATGGAAGGACCAATACCTGTATCTGCATTAATACATGCTGCAACGTTAGTTGTATGTGGAATAATATTAGGTAGTTTTGTATTTTGGTGTTTTGAATTTTGATTTAGCTATTTTTATAGTCTAATTTGTTGGGCAACCGCAATAATAGTTTTAACGAGTCTGTGTGTTTTTTATAATTTAAAGCGTTATATAGCGTTTAGTACAATATGTCAAATAAGTTTTTCATTTTTTTTGTTGTCTTTGTTTAGATCTTTATGTAGGTTGTCTATTTTTTTGTTATCACATGTTTTATAAGGCATCATTGTTTATAGTAATAGGAATATGAATACATATATTTTTTGGTTTACAAGATTTGAGATGTTATTTTTTTATATATTTTTGTGGTTGTATCCTGGCAAA
>M01075:27:000000000-A4DAU:1:1101:14904:3634
AGAGTACACAGTTTGGGTTGCATATTTGATTGCCAGATGCAATGGAAGGACCAATACCTGTATCTGCATTAATACATGCTGCAACGTTAGTTGTATGTGGAATAATATTAGGTAGTTTTGTATTTTGGTGTTTTGAATTTTGATTTAGCTATTTTTATAGTCTAATTTGTTGGGCAACCGCAATAATAGTTTTAATGAGTCTGTGTGTTTTTTATAATTTCAAAGCGTTATATAGCGTTTAGTACAATATGTCAAATAAGTTTTTCATTTTTTTGTTGTCTTTGTTTAGATCTTTATGTAGGTTGTTTATTTTTTTGTTATCACATGTTTTATAAGGCATCATTGTTTATAGTAATAGGAATATGAATACATATATTTTTTGGTTTACAAGATTTGAGATGTTATTTTTTTATATATTTTTGTGGTTGTATCTTGGCAAG
>M01075:27:000000000-A4DAU:1:1101:16542:3652
AGAGTACACAGTTTGGGTTGCACATTTGATTGCCAGATGCAATGGAAGGACCAATACCTGTATCTGCATTAATACATGCTGCAACGTTAGTTGTATGTGGAATAATATTAGGTAGTTTTGTATTTTGGTGTTTTGAATTTTGATTTAGCTATTTTTATAGTCTAATTTGTTGGGCAACCGCAATAATAGTTTTAATGAGTCTGTGTGTTTTTTATAATTTCAAAGCGTTATATAGCGTTTAGTACAATATGTCAAATAAGTTTTTCATTTTTTTGTTGTCTTTGTTTAGATCTTTATGTAGGTTGTCTATTTTTTTGTTATCACATGTTTTATAAGGCATCATTGTTTATAGTAATAGGAATATGAATACATATATTTTTTGGTTTACAAGATTTGAGATGTTATTTTTTTATATATTTTTGTGGTTGTATCTTGGCAAA
>M01075:27:000000000-A4DAU:1:1101:14904:3656
AGAGTACACAGTTTGGGTTGCATATTTGATTGCCAGATGCAATGGAAGGACCAATACCTGTATCTGCATTAATACATGCTGCAACGTTAGTTGTATGTGGAATAATATTAGGTAGTTTTGTATTTTGGTGTTTTGAATTTTGATTTAGCTATTTTTATAGTCTAATTTGTTGGGCAACCGCAATAATAGTTTTAATGAGTCTGTGTGTTTTTTATAATTTCAAAGCGTTATATAGCGTTTAGTACAATATGTCAAATAAGTTTTTCATTTTTTTGTTGTCTTTGTTTAGATCTTTATGTAGGTTGTCTATTTTTTTGTTATCACATGTTTTATAAGGCATCATTGTTTATAGTAATAGGAATATGAATACATATATTTTTTGGTTTACAAGATTTGAGATGTTATTTTTTTATATATTTTTGTGGTTGTATCTTGGCAAG
>M01075:27:000000000-A4DAU:1:1101:22462:3657
AAAGTACACAGTTTGGACTGCATATTTGATTGCCAGATGCAATGGAAGGACCAATACCTGTATCTGCATTAATACATGCTGCAACGTTAGTTGTATGTGGAATAATATTAGGTAGTTTTGTATTTTGGTGTTTTGAATTTTGATTTAGCTATTTTTATAGTCTAATTTGTTGGGCAACCGCAATAATAGTTTTAATGAGTCTGTGTGTTTTTTATAATTTCAAAGCGTTATATAGCGTTTAGTACAATATGTCAAATAAGTTTTTCATTTTTTTGTTGTCTTTGTTTAGATCTTTATGTAGGTTGTCTATTTTTTTGTTATCACATGTTTTATAAGGCATCATTGTTTATAGTAATAGGAATATGAATACATATATTTTTTGGTTTACAAGATTTGAGATGTTATTTTTTTATATATTTTTGTGGTTGTATTTTAGCAAG
>M01075:27:000000000-A4DAU:1:1101:18756:3658
AGAGTACACAGTTTGGGTTGCACATTTGATTGCCAGATGCAATGGAAGGACCAATACCTGTATCTGCATTAATACATGCTGCAACGTTAGTTGTATGTGGAATAATATTAGGTAGTTTTGTATTTTGGTGTTTTGAATTTTGATTTAGCTATTTTTATAGTCTAATTTGTTGGGCAACCGCAATAATAGTTTTAATGAGTCTGTGTGTTTTTTATAATTTCAAAGCGTTATATAGCGTTTAGTACAATATGTCAAATAAGTTTTTCATTTTTTTGTTGTCTTTGTTTAGATCTTTACGTAGGTTGTCTATTTTTTTGTTATCACATGTTTTATAAGGCATCATTGTTTATAGTAATAGGAATATGAATACATATATTTTTTGGTTTACAAGATTTGAGATGTTATTTTTTTATATATTTTTGTGGTTGTATCTTGGCAAG
>M01075:27:000000000-A4DAU:1:1101:12100:3694
AGAGTACACAGTTTGGGTGCATATTTGATTGCCAGATGCAATGGAAGGACCAATACCTGTATCTGCATTAATACATGCTGCAACGTTAGTTGTATGTGGAATAATATTAGGTAGTTTTGTATTTTGGTGTTTTGAATTTTGATTTAGCTATTTTTATAGTCTAATTTGTTGGGCAACCGCAATAATAGTTTTAATGAGTCTGTGTGTTTTTTATAATTTCCAAAGCGTTATATAGCGTTTAGTACAATATGTCAAATAAGTTTTTCATTTTTTTGTTGTCTTTGTTTAGATCTTTATGTAGGTTGTCTATTTTTTTGTTATCACATGTTTTATAAGGCATCATTGTTTATAGTAATAGGAATATGAATACATATATTTTTTGGTTTACAAGATTTGAGATGTTATTTTTTTATATATTTTTGTGGTTGTATCTTGGCAAG
>M01075:27:000000000-A4DAU:1:1101:16775:3707
AGAGTACACAGTTTGGGTTGCACATTTGATTGCCAGATGCAATGGAAGGACCAATACCTGTATCTGCATTAATACATGCTGCAACGTTAGTTGTATGTGGAATAATATTAGGTAGTTTTGTATTTTGGTGTTTTGAATTTTGATTTAGCTATTTTTATAGTCTAATTTGTTGGGCAACCGCAATAATAGTTTTAATGAGTCTGTGTGTTTTTTATAATTTCAAAGCGTTATATAGCGTTTAGTACAATATGTCAAATAAGTTTTTCATTTTTTTGTTGTCTTTGTTTAGATCTTTATGTAGGTTGTCTATTTTTTTGTTATCACATGTTTTATAAGGCATCATTGTTTATAGTAATAGGAATATGAATACATATATTTTTTGGTTTACAAGATTTGAGATGTTATTTTTTTATATATTTTTGTGGTTGTATCTTGGCAAG
>M01075:27:000000000-A4DAU:1:1101:11312:3710
AGAGTACACAGTTTGGGTTGCACATTTGATTGCCAGATGCAATGGAAGGACCAATACCTGTATCTGCATTAATACATGCTGCAACGTTAGTTGTATGTGGAATAATATTAGGTAGTTTTGTATTTTGGTGTTTTGAATTTTGATTTAGCTATTTTTATAGTCTAATTTGTTGGGCAACCGCAATAATAGTTTTAATGAGTCTGTGTGTTTTTTATAATTTCAAAGCGTTATATAGCGTTTAGTACAATATGTCAAACAAGTTTTTCATTTTTTTGTTGTCTTTGTTTAGATCTTTATGTAGGTTGTCTATTTTTTTGTTATCACATGTTTTATAAGGCATCATTGTTTATAGTAATAGGAATATGAATACATATATTTTTTGGTTTACAAGATTTGAGATGTTATTTTTTTATATATTTTTGTGGTTGTATCTTGGCAAG
>M01075:27:000000000-A4DAU:1:1101:19909:3714
AGAGTACACAGTTTGGGTTGCACATTTGATTGCCAGATGCAATGGAAGGACCAATACCTGTATCTGCATTAATACATGCTGCAACGTTAGTTGTATGTGGAATAATATTAGGTAGTTTTGTATTTTGGTGTTTTGAATTTTGATTTAGCTATTTTTATAGTCTAATTTGTTGGGCAACCGCAATAATAGTTTTAATGAGTCTGTGTGTTTTTTATAATTTCAAAGCGTTATATAGCGTTTAGTACAATATGTCAAATAAGTTTTTCATTTTTTTGTTGTCTTTGTTTAGATCTTTATGTAGGTTGTCTATTTTTTTGTTATCACATGTTTTATAAGGCATCATTGTTTATAGTAATAGGAATATGAATACATATATTTTTTGGTTTACAAGATTTGAGATGTTATTTTTTTATATATTTTTGTGGTTGTATCTTGGCAAG
>M01075:27:000000000-A4DAU:1:1101:10980:3720
AGAGTACACAGTTTGGGTTGCATATTTGATTGCCAGATGCAATGGAAGGACCAATACCTGTATCTGCATTAATACATGCTGCAACGTTAGTTGTATGTGGAATAATATTAGGTAGTTTTGTATTTTGGTGTTTTGAATTTTGATTTAGCTATTTTTATAGTCTAATTAGTTGGGCAACCGCAATAATAGTTTTAATGAGTCTGTGTGTTTTTTATAATTTCAAAGCGTTATATAGCGTTTAGTACAATATGTCAAATAAGTTTTTCATTTTTTTGTTGTCTTTGTTTAGATCTTTATGTAGGTTGTCTATTTTTTTGTTATCACATGTTTTATAAGGCATCATTGTTTATAGTAATAGGAATATGAATACATATATTTTTTGGTTTACAAGATTCGAGATGTTATTTTTTTATATATTTTTGTGGTTGTATCTTAGCAAG
>M01075:27:000000000-A4DAU:1:1101:20329:3722
AGAGTACACAGTTTGGATTGCATATTTGATTGCCAGATGCAATGGAAGGACCAATACCTGTATCTGCATTAATACATGCTGCAACGTTAGTTGTATGTGGAATAATATTAGGTAGTTTTGTATTTTGGTGTTTTGAATTTTGATTTAGCTATTTTTATAGTCTAATTTGTTGGGCAACCGCAATAATAGTTTTAATGAGTCTGTGTGTTTTTTATAATTTCAAAGCGTTATATAGCGTTTAGTACAATATGTCAAATAAGTTTTTCATTTTTTTGTTGTCTTTGTTTAGATCTTTATGTAGGTTGTCTATTTTTTTGTTATCACATGTTTTATAAGGCATCATTGTTTATAGTAATAGGAATATGAATACATATATTTTTTGGTTTACAAGATTTGAGATGTTATTTTTTTATATATTTTTGTGGTTGTATCTTGGCAAG
>M01075:27:000000000-A4DAU:1:1101:21869:3724
AAAGTACACAGTTTGGGTTGCACATTTGATTGCCAGATGCAATGGAAGGACCAATACCTGTATCTGCATTAATACATGCTGCAACGTTAGTTGTATGTGGAATAATATTGGGTAGTTTTGTATTTTGGTGTTTTGAATTTTGATTTAGCTATTTTTATAGTCTAATTTGTTGGGCAACCGCAATAATAGTTTTAATGAGTCTGTGTGTTTTTTATAATTTCAAAGCGTTATATAGCGTTTAGTACAATATGTCAAATAAGTTTTTCATTTTTTTGTTTTCTTTGTTTAGATCTTTATGTAGGTTGTCTATTTTTTTGTTATCACATGTTTTATAAGGCATCATTGTTTATAGTAATAGGAATATGAATACATATATTTTTTGGTTTACAAGATTTGAGATGTTATTTTTTTATATATTTTTGTGGTTGTATCTTGGCAAG
>M01075:27:000000000-A4DAU:1:1101:9367:3730
AGAGTACACAGTTTGGGTTGCACATTTGATTGCCAGATGCAATGGAAGGACCAATACCTGTATCTGCATTAATACATGCTGCAACGTTAGTTGTATGTGGAATAATATTAGGTAGTTTTGTATTTTGGTGTTTTGAATTTTGATTTAGCTATTTTTATAGTCTAATTTGTTGGGCAACCGCAATAATAGTTTTAATGAGTCTGTGTGTTTTTTATAATTTCAAAGCGTTATGTAGCGTTTAGTACAATATGTCAAATAAGTTTTTCATTTTTTTGTTGTCTTTGTTTAGATCTTTATGTAGGTTGTCTATTTTTTTGTTATCACATGTTTTATAAGGCATCATTGTTTATAGTAATAGGAATATGAATACATATATTTTTTGGTTTACAAGATTTGAGATGTTATTTTTTTATATATTTTTGTGGTTGTATCTTGGCAAG
>M01075:27:000000000-A4DAU:1:1101:8924:3746
AGAGTACACAGTTTGGGTTGCATATTTGATTGCCAGATGCAATGGAAGGACCAATACCTGTATCTGCATTAATACATGCTGCAACGTTAGTTGTATGTGGAATAATATTAGGTAGTTTTGTATTTTGGTGTTTTGAATTTTGATTTAGCTATTTTTATAGTCTAATTTGTTGGGCAACCGCAATAATAGTTTTAATGAGTCTGTGTGTTTTTTATAATTTCAAAGCGTTATATAGCGTTTAGTACAATATGTCAAATAAGTTTTTCATTTTTTTGTTGTCTTTGTTTAGATCTTTATGTAGGTTGTCTATTTTTTTGTTATCACATGTTTTATAAGGCATCATTGTTTATAGTAATAGGAATATGAATACATATATTTTTTGGTTTACAAGATTTGAGATGTTATTTTTTTATATATTTTTGTGGTTGTATCTTAGCAAG
>M01075:27:000000000-A4DAU:1:1101:21120:3768
AGAGTACACAGTTTGGGTTGCATATTTGATTGCCAGATGCAATGGAAGGACCAATACCTGTATCTGCATTAATACATGCTGCAACGTTAGTTGTATGTGGAATAATATTAGGTAGTTTTGTATTTTGGTGTTTTGAATTTTGATTTAGCTATTTTTATAGTCTAATTTGTTGGGCAACCGCAATAATAGTTTTAATGAGTCTGTGTGTTTTTTATAATTTCAAAGCGTTATATAGCGTTTAGTACAATATGTCAAATAAGTTTTTCACTTTTTTGTTGTCTTTGTTTAGATCTTTATGTAGGTTGTCTATTTTTTTGTTATCACATGTTTTATAAGGCATCATTGTTTATAGTAATAGGAATATGAATACATATATTTTTTGGTTTACAAGATTTGAGATGTTATTTTTTTATATATTTTTGTGGTTGTATCTTGGCAAG
>M01075:27:000000000-A4DAU:1:1101:11270:3779
AGAGTACACAGTTTGGGTTGCATATTTGATTGCCAGATGCAATGGAAGGACCAATACCTGTATCTGCATTAATACATGCTGCAACGTTAGTTGTATGTGGAATAATATTAGGTAGTTTTGTATTTTGGTGTTTTGAATTTTGATTTAGCTATTTTTATAGTCTAATTTGTTGGGCAACCGCAATAATAGTTTTAATGAGTCTGTGTGTTTTTTATAATTTCAAAGCGTTATATAGCGTTTAGTACAATATGTCAAATAAGTTTTTCATTTTTTTGTTGTCTTTGTTTAGATCTTTATGTAGGTTGTCTATTTTTTTGTTATCACATGTTTTATAAGGCATCGTTGTTTATAGTAATAGGAATATGAATACATATATTTTTTGGTTTACAAGATTTGAGATGTTATTTTTTTATATATTTTTGTGGTTGTATCTTGGCAAG
>M01075:27:000000000-A4DAU:1:1101:10620:3782
AGAGTACACAGTTTGGGTTGCACATTTGATTGCCAGATGTAATGGAAGGACCAATACCTGTATCTGCATTAATACATGCTGCAACGTTAGTTGTATGTGGAATAATATTAGGTAGTTTTGTATTTTGGTGTTTTGAATTTTGATTTAGCTATTTTTATAGTCTAATTTGTTGGGCAACCGCAATAATAGTTTTAATGAGTCTGTGTGTTTTTTATAATTTCAAAGCGTTATATAGCGTTTAGTACAATATGTCAAATAAGTTTTTCATTTTTTTGTTGTCTTTGTTTAGATCTTTATGTAGGTTGTCTATTTTTTTGTTATCACATGTTTTATAAGGCATCATTGTTTATAGTAATAGGAATATGAATACATATATTTTTTGGTTTACAAGATTTGAGATGTTATTTTTTTATATATTTTTGTGGTTGTATCTTGGCAAG
>M01075:27:000000000-A4DAU:1:1101:14914:3812
AAAGTACACAGTTTGGGTTGCACATTTGATTGCCAGATGCAATGGAAGGACCAATACCTGTATCTGCATTAATACATGCTGCAACGTTAGTTGTATGTGGAATAATATTAGGTAGTTTTGTATTTTGGTGTTTTGAATTTTGATTTAGCTATTTTTATAGTCTAATTTGTTGGGCAACCGCAATAATAGTTTTAATGAGTCTGTGTGTTTTTTATAATTTCAAAGCGTTATATAGCGTTTAGTACAATATGTCAAATAAGTTTTTCATTTTTTTGTTGTCTTTGTTTAGATCTTTATGTAGGTTGTCTATTTTTTTGTTATCACATGTTTTATAAGGCATCATTGTTTATAGTAATAGGAATATGAATACATATATTTTCTGGTTTACAAGATTTGAGATGTTATTTTTTTATATATTTTTGTGGTTGTATCTTGGCAAG
>M01075:27:000000000-A4DAU:1:1101:12610:3813
AAAGTACACAGTTTGGGTTGCATATTTGATTGCCAGATGCAATGGAAGGACCAATACCTGTATCTGCATTAATACATGCTGCAACGTTAGTTGTATGTGGAATAATATTAGGTAGTTTTGTATTTTGGTGTTTTGAATTTTGATTTAGCTATTTTTATAGTCTAATTTGTTGGGCAACCGCAATAATAGTTTTAATGAGTCTGTGTGTTTTTTATAATTTCAAAGCGTTATATAGCGTTTAGTACAATATGTCAAATAAGTTTTTCATTTTTTTGTTGTCTTTGTTTAGATCTTTATGTAGGTTGTCTATTTTTTTGTTATCACATGTTTTATAAGGCATCATTGTTTATAGTAATAGGAATATGAATACATATATTTTTTGGTTTACAAGATTTGAGATGTTATTTTTTTATATATTTTTGTGGTTGTATCTTGGCAAG
>M01075:27:000000000-A4DAU:1:1101:23079:3824
AGAGTACACAGTTTGGGTTGCACATTTGATTGCCAGATGCAATGGAAGGACCAATACCTGTATCTGCATTAATACATGCTGCAACGTTAGTTGTATGTGGAATAATATTAGGTAGTTTTGTATTTTGGTGTTTTGAATTTTGATTTAGCTATTTTTATAGTCTAATTTGTTGGGCAACCGCAATAATAGTTTTAATGAGTCTGTGTGTTTTTTATAATTTCAAAGCGTTATATAGCGTTTAGTACAATATGTCAAATAAGTTTTTCATTTTTTTGTTGTCTTTGTTTAGATCTTTATGTAGGTTGTCTATTTTTTTGTTATCACATGTTTTATAAGGCATCATTGTTTATAGTAATAGGAATATGAATACATATATTTTTTGGTTTACAAGATTTGAGATGTTATTTTTTTATATATTTTTGTGGTTGTATCTTGGCAAG
>M01075:27:000000000-A4DAU:1:1101:20831:3843
AGAGTACACAGTTTGGATTGCATATTTGATTGCCAGATGCAATGGAAGGACCAATACCTGTATCTGCATTAATACATGCTGCAACGTTAGTTGTATGTGGAATAATATTAGGTAGTTTTGTATTTTGGTGTTTTGAATTTTGATTTAGCTATTTTTATAGTCTAATTTGTTGGGCAACCGCAATAATAGTTTTAATGAGTCTGTGTGTTTTTTATAATTTCAAAGCGTTATATAGCGTTTAGTACAATATGTCAAATAAGTTTTTCATTTTTTTGTTGTCTTTGTTTAGATCTTTATGTAGGTTGTCTATTTTTTTGTTATCACATGTTTTATAAGGCATCATTGTTTATAGTAATAGGAATATGAATACATATATTTTTTGGTTTACAAGATTTGAGATGTTATTTTTTTATATATTTTTGTGGTTGTATCTTGGCAAG
>M01075:27:000000000-A4DAU:1:1101:21667:3844
AAAGTACACAGTTTGGGTTGCACATTTGATTGCCAGATGCAATGGAAGGACCAATACCTGTATCTGCATTAATACATGCTGCAACGTTAGTTGTATGTGGAATAATATTAGGTAGTTTTGTATTTTGGTGTTTTGAATTTTGATTTAGCTATTTTTATAGTCTAATTTGTTGGGCAACCGCAATAATAGTTTTAATGAGTCTGTGTGTTTTTTATAATTTCGAAGCGTTATATAGCGTTTAGTACAATATGTCAAATAAGTTTTTCATTTTTTTGTTGTCTTTGTTTAGATCTTTATGTAGGTTGTCTATTTTTTTGTTATCACATGTTTTATAAGGCATCATTGTTTATAGTAATAGGAATATGAATACATATATTTTTTGGTTTACAAGATTTGAGATGTTATTTTTTTATATATTTTTGTGGTTGTATCTTGGCAAG
>M01075:27:000000000-A4DAU:1:1101:15631:3850
AGAGTACACAGTTTGGGTTGCATATTTGATTGCCAGATGCAATGGAAGGACCAATACCTGTATCTGCATTAATACATGCTGCAACGTTAGTTGTATGTGGAATAATATTAGGTAGTTTTGTATTTTGGTGTTTTGAATTTTGATTTAGCTATTTTTATAGTCTAATTTGTTGGGCAACCGCAATAATAGTTTTAATGAGTCTGTGTGTTTTTTATAATTTCAAAGCGTTATATAGCGTTTAGTACAATATGTCAAATAAGTTTTTCATTTTTTTGTTGTCTTTGTTTAGATCTTTATGTAGGTTGTCTATTTTTTTGTTATCACATGTTTTATAAGGCATCATTGTTTATAGTAATAGGAATATGAATACATATATTTTTTGGTTTACAAGATTTGAGATGTTATTTTTTTATATATTTTTGTGGTTGTATCTTGGCAAG
>M01075:27:000000000-A4DAU:1:1101:12111:3855
AAAGTACACAGTTTGGGTTGCACATTTGATTGCCAGATGCAATGGAAGGACCAATACCTGTATCTGCATTAATACATGCTGCAACGTTAGTTGTATGTGGAATAATATTAGGTAGTTTTGTATTTTGGTGTTTTGAATTTTGATTTAGCTATTTTTATAGTCTAATTTGTTGGGCAACCGCAATAATAGTTTTAATGAGTCTGTGTGTTTTTTATAATTTCAAAGCGTTATATAGCGTTTAGTACAATATGTCAAATAAGTTTTTCATTTTTTTGTTGTCTTTGTTTAGATCTTTATGTAGGTTGTCTATTTTTTTGTTATCACATGTTTTATAAGGCATCATTGTTTATAGTAATAGGAATATGAATACATATATTTTTTGGTTTACAAGATTTGAGATGTTATTTTTTTATATATTTTTGTGGTTGTATCTTGGCAAG
>M01075:27:000000000-A4DAU:1:1101:18411:3859
AGAGTACACAGTTTGGGTTGCACATTTGATTGCCAGATGCAATGGAAGGACCAATACCTGTATCTGCATTAATACATGCTGCAACGTTGGTTGTATGTGGAATAATATTAGGTAGTTTTGTATTTTGGTGTTTTGAATTTTGATTTAGCTATTTTTATAGTCTAATTTGTTGGGCAACCGCAATAATAGTTTTAATGAGTCTGTGTGTTTTTTATAATTTCAAAGCGTTATATAGCGTTTAGTACAATATGTCAAATAAGTTTTTCATTTTTTTGTTGTCTTTGTTTAGATCTTTATGTAGGTTGTCTATTTTTTTGTTATCACATGTTTTATAAGGCATCATTGTTTATAGTAATAGGAATATGAATACATATATTTTTTGGTTTACAAGATTTGAGATGTTATTTTTTTATATATTTTTGTGGTTGTATCTTGGCAAG
>M01075:27:000000000-A4DAU:1:1101:17677:3871
AGAGTACACAGTTTGGGTTGCATATTTGATTGCCAGATGCAATGGAAGGACCAATACCTGTATCTGCATTAATACATGCTGCAACGTTAGTTGTATGTGGAATAATATTAGGTAGTTTTGTATTTTGGTGTTTTGAATTTTGATTTAGCTATTTTTATAGTCTAATTTGTTGGGCAACCGCAATAATAGTTTTAATGAGTCTGTGTGTTTTTTATAATTTCAAAGCGTTATATAGCGTTTAGTACAATATGTCAAATAAGTTTTTCATTTTTTTGTTGTCTTTGTTTAGATCTTTATGTAGGTTGTCTATTTTTTTGTTATCACATGTTTTATAAGGCATCATTGTTCATAGTAATAGGAATATGAATACATATATTTTTTGGTTTACAAGATTTGAGATGTTATTTTTTTATATATTTTTGTGGTTGTATCTTGGCAAG
>M01075:27:000000000-A4DAU:1:1101:16132:3876
AGAGTACACAGTTTGGGTTGCATATTTGATTGCCAGATGCAATGGAAGGACCAATACCTGTATCTGCATTAATACATGCTGCAACGTCAGTTGTATGTGGAATAATATTAGGTAGTTTTGTATTTTGGTGTTTTGAATTTTGATTTAGCTATTTTTATAGTCTAATTTGTTGGGCAACCGCAATAATAGTTTTAATGAGTCTGTGTGTTTTTTATAATTTCAAAGCGTTATATAGCGTTTAGTACAATATGTCAAATAAGTTTTTCATTTTTTTGTTGTCTTTGTTTAGATCTTTATGTAGGTTGTCTATTTTTTTGTTATCACATGTTTTATAAGGCATCATTGTTTATAGTAATAGGAATATGAATACATATATTTTTTGGTTTACAAGATTTGAGATGTTATTTTTTTATATATTTTTGTGGTTGTATCTTGGCAAG
>M01075:27:000000000-A4DAU:1:1101:16150:3880
AGAGTACACAGTTTGGGTTGCATATTTGATTGCCAGATGCAATGGAAGGACCAATACCTGTATCTGCATTAATACATGCTGCAACGTCAGTTGTATGTGGAATAATATTAGGTAGTTTTGTATTTTGGTGTTTTGAATTTTGATTTAGCTATTTTTATAGTCTAATTTGTTGGGCAACCGCAATAATAGTTTTAATGAGTCTGTGTGTTTTTTATAATTTCAAAGCGTTATATAGCGTTTAGTACAATATGTCAAATAAGTTTTTCATTTTTTTGTTGTCTTTGTTTAGATCTTTATGTAGGTTGTCTATTTTTTTGTTATCACATGTTTTATAAGGCATCATTGTTTATAGTAATAGGAATATGAATACATATATTTTTTGGTTTACAAGATTTGAGATGTTATTTTTTTATATATTTTTGTGGTTGTATCTTGGCAAG
>M01075:27:000000000-A4DAU:1:1101:20113:3882
AAGAGTACACAGTTTGGGTTGCATATTTGATTGCCAGATGCAATGGAAGGACCAATACCTGTATCTGCATTAATACATGCTGCAACGTTAGTTGTATGTGGAATAATATTAGGTAGTTTTGTATTTTGGTGTTTTGAATTTTGATTTAGCTATTTTTATAGTCTAATTTGTTGGGCAACCGCAATAATAGTTTTAATGAGTCTGTGTGTTTTTTATAATTCAAAGCGTTATATAGCGTTTAGTACAATATGTCAAATAAGTTTTTCATTTTTTTGTTGTCTTTGTTTAGATCTTTATGTAGGTTGTCTATTTTTTTGTTATCACATGTTTTATAAGGCATCATTGTTTATAGTAATAGGAATATGAATACATATATTTTTTGGTTTACAAGATTTGAGATGTTATTTTTTTATATATTTTTGTGGTTGTATCTTGGCAAG
>M01075:27:000000000-A4DAU:1:1101:10429:3887
AGAGTACACAGTTTGGGTTACATATTTGATTGCCAGATGCAATGGAAGGACCAATACCTGTATCTGCATTAATACATGCTGCAACGTTAGTTGTATGTGGAATAATATTAGGTAGTTTTGTATTTTGGTGTTTTGAATTTTGATTTAGCTATTTTTATAGTCTAATTTGTTGGGCAACCGCAATAATAGTTTTAATGAGTCTGTGTGTTTTTTATAATTTCAAAGCGTTATATAGCGTTTAGTACAATATGTCAAATAAGTTTTTCATTTTTTTGTTGTCTTTGTTTAGATCTTTATGTAGGTTGTCTATTTTTTTGTTATCACATGTTTTATAAGGCATCATTGTTTATAGTAATAGGAATATGAATACATATATTTTTTGGTTTACAAGATTTGAGATGTTACTTTTTTATATATTTTTGTGGTTGTATCTTGGCAAG
>M01075:27:000000000-A4DAU:1:1101:22817:3892
AAAGTACACAGTTTGGGTTGCATATTTGATTGCCAGATGCAATGGAAGGACCAATACCTGTATCTGCATTAATACATGCTGCAACGTTAGTTGTATGTGGAATAATATTAGGTAGTTTTGTATTTTGGTGTTTTGAATTTCGATTTAGCTATTTTTATAGTCTAATTTGTTGGGCAACCGCAATAATAGTTTTAATGAGTCTGTGTGTTTTTTATAATTTCAAAGCGTTATATAGCGTTTAGTACAATATGTCAAATAAGTTTTTCATTTTTTTGTTGTCTTTGTTTAGATCTTTATGTAGGTTGTCTATTTTTTTGTTATCACATGTTTTATAAGGCATCATTGTTTATAGTAATAGGAATATGAATACATATATTTTTTGGTTTACAAGATTTGAGATGTTATTTTTTTATATATTTTTGTGGTTGTATCTTGGCAAG
>M01075:27:000000000-A4DAU:1:1101:19615:3902
AGAGTACACAGTTTGGGTTGCATATTTGATTGCCAGATGCAATGGAAGGACCAATACCTGTATCTGCATTAATACATGCTGCAACGTTAGTTGTATGTGGAATAATATTAGGTAGTTTTGTATTTTGGTGTTTTGAATTTTGATTTAGCTATTTTTATAGTCTAATTTGTTGGGCAACCGCAATAATAGTTTTAATGAGTCTGTGTGTTTTTTATAATTTGCAAAGCGTTATATAGCGTTTAGTACAATATGTCAAATAAGTTTTTCATTTTTTTGTTGTCTTTGTTCAGATCTTTATGTAGGTTGTCTATTTTTTTGTTATCACATGTTTTATAAGGCATCATTGTTTATAGTAATAGGAATATGAATACATATATTTTTGGTTTACAAGATTTGAGATGTTATTTTTTTATATATTTTTGTGGTTGTATCTTGGCAAG
>M01075:27:000000000-A4DAU:1:1101:20231:3914
AGAGTACACAGTTTGGGCTGCATATTTGATTGCCAGATGCAATGGAAGGACCAATACCTGTATCTGCATTAATACATGCTGCAACGTTAGTTGTATGTGGAATAATATTAGGTAGTTTTGTATTTTGGTGTTTTGAATTTTGATTTAGCTATTTTTATAGTCTAATTTGTTGGGCAACCGCAATAATAGTTTTAATGAGTCTGTGTGTTTTTTATAATTTCAAAGCGTTATATAGCGTTTAGTACAATATGTCAAATAAGTTTTTCATTTTTTTGTTGTCTTTGTTTAGATCTTTATGTAGGTTGTCTATTTTTTTGTTATCACATGTTTTATAAGGCATCATTGTTTATAGTAATAGGAATATGAATACATATATTTTTTGGTTTACAAGATTTGAGATGTTATTTTTTTATATATTTTTGTGGTTGTATCTTGGCAAG
>M01075:27:000000000-A4DAU:1:1101:16104:3935
AGAGTACACAGTTTGGGTTGCATATTTGATTGCCAGATGCAATGGAAGGACCAATACCTGTATCTGCATTAATACATGCTGCAACGTTAGTTGTATGTGGAATAATATTAGGTAGTTTTGTATTTTGGTGTTTTGAATTTTGATTTAGCTATTTTTATAGTCTAATTTGTTGGGCAACCGCAATAATAGTTTTAATGAGTCTGTGTGTTTTTTATAATTTCAAAGCGTTATATAGCGTTTAGTACAATATGTCAAATAAGTTTTTCATTTTTTTGTTGTCTTTGTTTAGATCTTTATGTAGGTTGTCTATTTTTTTGTTATCACATGTTTTATAAGGCATCATTGTTTATAGTAATAGGAATATGAATACATATATTTTTTGGTTTACAAGATTTGAGATGTTATTTTTTTATATATTTTTGTGGTTGTATCTTGGCAAG
>M01075:27:000000000-A4DAU:1:1101:21446:3950
AAAGTACACAGTTTGGGTTGCACATTTGATTGCCAGATGCAATGGAAGGACCAATACCTGTATCTGCATTAATACATGCTGCAACGTTAGTTGTATGTGGAATAATATTAGGTAGTTTTGTATTTTGGTGTTTTGAATTTTGATTTAGCTATTTTTATAGTCTAATTTGTTGGGCAACCGCAATAATAGTTTTAATGAGTCTGTGTGTTTTTCATAATTTCAAAGCGTTATATAGCGTTTAGTACAATATGTCAAATAAGTTTTTCATTTTTTTGTTGTCTTTGTTTAGATCTTTATGTAGGTTGTCTATTTTTTTGTTATCACATGTTTTATAAGGCATCATTGTTTATAGTAATAGGAATATGAATACATATATTTTTTGGTTTACAAGATTTGAGATGTTATTTTTTTATATATTTTTGTGGTTGTATCTTGGCAAG
>M01075:27:000000000-A4DAU:1:1101:11140:3956
AAAGTACACAGTTGGGTTACATATTTGATTGCCAGATGCAATGGAAGGACCAATACCTGTATCTGCATTAATACATGCTGCAACGTTAGTTGTATGTGGAATAATATTAGGTAGTTTTGTATTTTGGTGTTTTGAATTTTGATTTAGCTATTTTTATAGTCTAATTTGTTGGGCAACCGCAATAATAGTTTTAATGAGTCTGTGTGTTTTTTATAATTTCCAAAGCGTTATATAGCGTTTAGTACAATATGTCAAATAAGTTTTTCATTTTTTTGTTGTCTTTGTTTAGATCTTTATGTAGGTTGTCTATTTTTTTGTTATCACATGTTTTATAAGGCGTCATTGTTTATAGTAATAGGAATATGAATACATATATTTTTTGGTTTACAAGATTTGAGATGTTATTTTTTTATATATTTTTGTGGTTGTATTTTGGCAAG
>M01075:27:000000000-A4DAU:1:1101:18252:3957
AGAGTACACAGTTTGGGTTGCACATTTGATTGCCAGATGCAATGGAAGGACCAATACCTGTATCTGCATTAATACATGCTGCAACGTTAGTTGTATGTGGAATAATATTAGGTAGTTTTGTATTTTGGTGTTTTGAATTTTGATTTAGCTATTTTTATAGTCTAATTTGTTGGGCAACCGCAATGATAGTTTTAATGGGTCTGTGTGTTTTTTATAATTTCAAAGCGTTATATAGCGTTTAGTACAATATGTCAAATAAGTTTTTCATTTTTTTGTTGTCTTTGTTTAGATCTTTATGTAGGTTGTCTATTTTTTTGTTATCACATGTTTTATAAGGCATCATTGTTTATAGTAATAGGAATATGAATACATATATTTTTTGGTTTACAAGATTTGAGATGTTATTTTTTTATATATTTTTGTGGTTGTATCTTGGCAAG
>M01075:27:000000000-A4DAU:1:1101:18883:3962
AGAGTACACAGTTTGGGCTGCATATTTGATTGCCAGATGCAATGGAAGGACCAATACCTGTATCTGCATTAATACATGCTGCAACGTTAGTTGTATGTGGAATAATACTAGGTAGTTTTGTATTTTGGTGTTTTGAATTTTGATTTAGCTATTTTTATAGTCTAATTTGTTGGGCAACCGCAATAATAGTTTTAATGAGTCTGTGTGTTTTTTATAATTTCAAAGCGTTATATAGCGTTTAGTACAATATGTCAAATAAGTTTTTCATTTTTTTGTTGTCTTTGTTTAGATCTTTATGTAGGTTGTCTATTTTTTTGTTATCACATGTTTTATAAGGCATCATTGTTTATAGTAATAGGAATATGAATACATATATTTTTTGGTTTACAAGATTTGAGATGTTATTTTTTTATATATTTTTGTGGTTGTATCTTGGCAAG
>M01075:27:000000000-A4DAU:1:1101:20070:3973
AAAGTACACAGTTTGGGTTGCATATTTGATTGCCAGATGCAATGGAAGGACCAATACCTGTATCTGCATTAATACATGCTGCAACGTTAGTTGTATGTGGAATAATATTAGGTAGTTTTGTATTTTGGTGTTTTGAATTTTGATTTAGCTATTTTTATAGTCTAATTTGTTGGGCAACCGCAATAATAGTTTTAATGAGTCTGTGTGTTTTTTATAATTTCAAAGCGTTATATAGCGTTTAGTACAATATGTCAAATAAGTTTTTCATTTTTTTGTTGTCTTTGTTTAGATCTTTATGTAGGTTGTCTATTTTTTTGTTATCACATGTTTTATAAGGCATCATTGTTTATAGTAATAGGAATATGAATACATATATTTTTTGGTTTACAAGATTTGAGATGTTATTTTTTTATATATTTTTGTGGTTGTATCTTGGCAAG
>M01075:27:000000000-A4DAU:1:1101:21334:3992
AGAGTACACAGTTTGGGTTGCATATTTGATTGCCAGATGCAATGGAAGGACCAATACCTGTATCTGCATTAATACATGCTGCAACGTTAGTTGTATGTGGAATAATATTAGGTAGTTTTGTATTTTGGTGTTTTGAATTTTGATTTAGCTATTTTTATAGTCTAATTTGTTGGGCAACCGCAATAATAGTTTTAATGAGTCTGTGTGTTTTTTATAATTTCAAAGCGTTATATAGCGTTTAGTACAATATGTCAAATAAGTTTTTCATTTTTTTGTTGTCTTTGTTTAGATCTTTATGTAGGTTGTCTATTTTTTTGTTATCACATGTTTTATAAGGCATCATTGTTTATAGTAATAGGAATATGAATACATATATTTTTTGGTTTACAAGATTTGAGATGTTATTTTTTTATATATTTTTGTGGTTGTATCTTGGCAAG
>M01075:27:000000000-A4DAU:1:1101:12085:3994
AGAGTACACAGTTTGGGTTGCACATTTGATTGCCAGATGCAATGGAAGGACCAATACCTGTATCTGCATTAATACATGCTGCAACGTTAGTTGTATGTGGAATAATATTAGGTAGTTTTGTATTTTGGTGTTTTGAATTTTGATTTAGCTATTTTTATAGTCTAATTTGTTGGGCAACCGCAATAATAGTTTTAATGAGTCTGTGTGTTTTTTATAATTTCAAAGCGTTATATAGCGTTTAGTACAATATGTCAAATAAGTTTTTCATTTTTTTGTTGTCTTTGTTTAGATCTTTATGTAGGTTGTCTATTTTTTTGTTATCACATGTTTTATAAGGCATCATTGTTTATAGTAATAGGAATATGAATACATATATTTTTTGGTTTACAAGATTTGAGATGTTATTTTTTTATATATTTTTGTGGTTGTATCTTGGCAAG
>M01075:27:000000000-A4DAU:1:1101:17898:3996
AGAGTACACAGTTTGGGTTGCACATTTGATTGCCAGATGCAATGGAAGGACCAATACCTGTATCTGCATTAATACATGCTGCAACGTTAGTTGTATGTGGAATAATATTAGGTAGTTTTGTATTTTGGTGTTTTGAATTTTGATTTAGCTATTTTTATAGTCTAATTTGTTGGGCAACCGCAATAATAGTTTTAATGAGTCTGTGTGTTTTTTATAATTTCAAAGCGTTATATAGCGTTTAGTACAATATGTCAAATAAGTTTTTCATTTTTTTGTTGTCTTTGTTTAGATCTTTATGTAGGTTGTCTATTTTTTTGTTATCACATGTTTTATAAGGCATCATTGTTTATAGTAATAGGAATATGAATACATATATTTTTTGGTTTACAAGATTTGAGATGTTATTTTTTTATATATTTTTGTGGTTGTATCTTGGCAAG
>M01075:27:000000000-A4DAU:1:1101:12482:3996
AAAGTACACAGTTTGGGTTGCATATTTGATTGCCAGATGCAATGGAAGGACCAATACCTGTATCTGCATTAATACATGCTGCAACGTTAGTTGTATGTGGAATAATATTAGGTAGTTTTGTATTTTGGTGTTTTGAATTTTGATTTAGCTATTTTTATAGTCTAATTTGTTGGGCAACCGCAATAATAGTTTTAATGAGTCTGTGTGTTTTTTATAATTTCAAAGCGTTATATAGCGTTTAGTACAATATGTCAAATAAGTTTTTCATTTTTTTGTTGTCTTTGTTTAGATCTTTATGTAGGTTGTCTATTTTTTTGTTATCACATGTTTTATAAGGCATCATTGTTTATAGTAATAGGAATATGAATACATATATTTTTTGGTTTACAAGATTTGAGATGTTATTTTTTTATATATTTTTGTGGTTGTATCTTGGCAAG
>M01075:27:000000000-A4DAU:1:1101:15147:4001
AGAGTACACAGTTTGGGTTGCACATTTGATTGCCAGATGCAATGGAAGGACCAATACCTGTATCTGCATTAATACATGCTGCAACGTTAGTTGTATGTGGAATAATATTAGGTAGTTTTGTATTTTGGTGTTTTGAATTTTGATTTAGCTATTTTTATAGTCTAATTTGTTGGGCAACCGCAATAATAGTTTTAATGAGTCTGTGTGTTTTTTATAATTTCAAAGCGTTATATAGCGTTTAGTACAATATGTCAAATAAGTTTTTCATTTTTTTGTTGTCTTTGTTTAGATCTATATGTAGGTTGTCTATTTTTTTGTTATCACATGTTTTATAAGGCATCATTGTTTATAGTAATAGGAATATGAATACATATATTTTTTGGTTTACAAGATTTGAGATGTTATTTTTTTATATATTTTTGTGGTTGTATCTTAGCAAG
>M01075:27:000000000-A4DAU:1:1101:22685:4028
AAAGTACACAGTTTGGGTTGCATATTTGATTGCCAGATGCAATGGAAGGACCAATACCTGTATCTGCATTAATACATGCTGCAACGTTAGTTGTATGTGGAATAATATTAGGTAGTTTTGTATTTTGGTGTTTTGAATTTTGATTTAGCTATTTTTATAGTCTAATTTGTTGGGCAACCGCAATAATAGTTTTAATGAGTCTGTGTGTTTTTTATAATTTGCAAAGCGTTATATAGCGTTTAGTACAATATGTCAAATAAGTTTTTCATTTTTTTGTTGTCTTTGTTTAGATCTTTATGTAGGTTGTCTATTTTTTGTTATCACATGTTTTATAAGGCATCATTGTTTATAGTAATAGGAATATGAATACATATATTTTTTGGTTTACAAGATTTGAGATGTTATTTTTTTATATATTTTTGTGGTTGTATCTTGGCAAG
>M01075:27:000000000-A4DAU:1:1101:20746:4030
AGAGTACACAGTTTGGGCTGCATATTTGATTGCCAGATGCAATGGAAGGACCAATACCTGTATCTGCATTAATACATGCTGCAACGTTAGTTGTATGTGGAATAATATTAGGTAGTTTTGTATTTTGGTGTTTTGAATTTTGATTTAGCTATTTTTATAGTCTAATTTGTTGGGCAACCGCAATAATAGTTTTAATGAGTCTGTGTGTTTTTTATAATTTCAAAGCGTTATATAGCGTTTAGTACAATATGTCAAATAAGTTTTTCATTTTTTTGTTGTCTTTGTTTAGATCTTTATGTAGGTTGTCTATTTTTTTGTTATCACATGTTTTATAAGGCATCATTGTTTATAGTAATAGGAATATGAATACATATATTTTTTGGTTTACAAGATTTGAGATGTTATTTTTTTATATATTTTTGTGGTTGTATCTTGGCAAG
>M01075:27:000000000-A4DAU:1:1101:16499:4033
AAAGTACACAGTTTGGGTTGCATATTTGATTGCCAGATGCAATGGAAGGACCAATACCTGTATCTGCATTAATACATGCTGCAACGTTAGTTGTATGTGGAATAATATTAGGTAGTTTTGTATTTTGGTGTTTTGAATTTTGATTTAGCTATTTTTATAGTCTAATTTGTTGGGCAACCGCAATAATAGTTTTAATGAGTCTGTGTGTTTTTTATAATTTCAAAGCGTTATATAGCGTTTAGTACAATATGTCAAATAAGTTTTTCATTTTTTTGTTGTCTTTGTTTAGATCTTTATGTAGGTTGTCTATTTTTTTGTTATCACATGTTTTATAAGGCATCATTGTTTATAGTAATAGGAATATGAATACATATATTTTTTGGTTTACAAGATTTGAGATGTTATTTTTTTATATATTTTTGTGGTTGTATTTTAGCAAG
>M01075:27:000000000-A4DAU:1:1101:8459:4035
AAAGTACACAGTTTGGGTTGCATATTTGATTGCCAGATGCAATGGAAGGACCAATACCTGTATCTGCATTAATACATGCTGCAACGTTAGTTGTATGTGGAATAATATTAGGTAGTTTTGTATTTTGGTGTTTTGAATTTTGATTTAGCTATTTTTATAGTCTAATTTGTTGGGCAACCGCAATAATAGTTTTAATGAGTCTGTGTGTTTTTTATAATTTGCAAAGCGTTATATAGCGTTTAGTACAATATGTCAAATAAGTTTTTCATTTTTTGTTGTCTTTGTTTAGATCTTTATGTAGGTTGTCTATTTTTTTGTTATCACATGTTTTATAAGGCATCATTGTTTATAGTAATAGGAATATGAATACATATATTTTTTGGTTTACAAGATTTGAGATGTTATTTTTTTATATATTTTTGTGGTTGTATCTTGGCAAG
>M01075:27:000000000-A4DAU:1:1101:19581:4043
AGAGTACACAGTTTGGGTTGCATATTTGATTGCCAGATGCAATGGAAGGACCAATACCTGTATCTGCATTAATACATGCTGCAACGTTAGTTGTATGTGGAATAATATTAGGTAGTTTTGTATTTTGGTGTTTTGAATTTTGATTTAGCTATTTTTATAGTCTAATTTGTTGGGCAACCGCAATAATAGTTTTAATGAGTCTGTGCGTTTTTTATAATTTCAAAGCGTTATATAGCGTTTAGTACAATATGTCAAATAAGTTTTTCATTTTTTTGTTGTCTTTGTTTAGATCTTTATGTAGGTTGTCTATTTTTTTGTTATCACATGTTTTATAAGGCATCATTGTTTATAGTAATAGGAATATGAATACATATATTTTTTGGTTTACAAGATTTGAGATGTTATTTTTTTATATATTTTTGTGGTTGTATCTTGGCAAG
>M01075:27:000000000-A4DAU:1:1101:17842:4051
AAAGTACACAGTTTGGGTTGCACATTTGATTGCCAGATGCAATGGAAGGACCAATACCTGTATCTGCATTAATACATGCTGCAACGTTAGTTGTATGTGGAATAATATTAGGTAGTTTTGTATTTTGGTGTTTTGAATTTTGATTTAGCTATTTTTATAGTCTAATTTGTTGGGCAACCGCAATAATAGTTTTAATGAGTCTGTGTGTTTTTTATAATTTCAAAGCGTTATATAGCGTTTAGTACAATATGTCAAATAAGTTTTTCATTTTTTTGTTGTCTTTGTTTGGATCTTTATGTAGGTTGTCTATTTTTTTGTTATCACATGTTTTATAAGGCATCATTGTTTATAGTAATAGGAATATGAATACATATATTTTTTGGTTTACAAGATTTGAGATGTTATTTTTTTATATATTTTTGTGGTTGTATCTTGGCAAG
>M01075:27:000000000-A4DAU:1:1101:9146:4052
AAAGTACACAGTTTGGGTTGCATATTTGATTGCCAGATGCAATGGAAGGACCAATACCTGTATCTGCATTAATACATGCTGCAACGTTAGTTGTATGTGGAATAATATTAGGTAGTTTTGTATTTTGGTGTTTTGAATTTTGATTTAGCTATTTTTATAGTCTAATTTGTTGGGCAACCGCAATAATAGTTTTAATGAGTCTGTGTGTTTTTTATAATTTCAAAGCGTTATATAGCGTTTAGTACAATATGTCAAATAAGTTTTTCATTTTTTTGTTGTCTTTGTTTAGATCTTTATGTAGGTTGTCTATTTTTTTGTTATCACATGTTTTATAAGGCATCATTGTTTATAGTAATAGGAATATGAATACATATATTTTTTGGTTTACAAGATTTGAGATGTTATTTTTTTATATATTTTTGTGGTTGTATCTTGGCAAG
>M01075:27:000000000-A4DAU:1:1101:21206:4053
AAAGTACACAGTTTGGGTTGCATATTTGATTGCCAGATGCAATGGAAGGACCAATACCTGTATCTGCATTAATACATGCTGCAACGTTAGTTGTACGTGGAATAATATTAGGTAGTTTCGTATTTTGGTGTTTTGAATTTTGATTTAGCTATTTTTATAGTCTAATTTGTTGGGCAACCGCAATAATAGTTTTAATGAGTCTGTGTGTTTTTTATAATTTCAAAGCGTTATATAGCGTTTAGTACAATATGTCAAATAAGTTTTTCATTTTTTTGTTGTCTTTGTTTAGATCTTTATGTAGGTTGTCTATTTTTTTGTTATCACATGTTTTATAAGGCATCATTGTTTATAGTAATAGGAATATGAATACATATATTTTTTGGTTTACAAGATTTGAGATGTTATTTTTTTATATATTTTTGTGGTTGTATCTTGGCAAG
>M01075:27:000000000-A4DAU:1:1101:11474:4067
AAAGTACACAGTTTGGACTGCACATTTGATTGCCAGATGCAATGGAAGGACCAATACCTGTATCTGCATTAATACATGCTGCAACGTTAGTTGTATGTGGAATAATATTAGGTAGTTTTGTATTTTGGTGTTTTGAATTTTGATTTAGCTATTTTTATAGTCTAATTTGTTGGGCAACCGCAATAATAGTTTTAATGAGTCTGTGTGTTTTTTATAATTTCAAAGCGTTATATAGCGTTTAGTACAATATGTCAAATAAGTTTTTCATTTTTTTGTTGTCTTTGTTTAGATCTTTATGTAGGTTGTCTATTTTTTTGTTATCACATGTTTTATAAGGCATCATTGTTTATAGTAATAGGAATATGAATACATATATTTTTTGGTTTACAAGATTTGAGATGTTATTTTTTTATATATTTTTGTGGTTGTATCTTGGCAAG
>M01075:27:000000000-A4DAU:1:1101:8874:4069
AGAGTACACAGTTTGGGTTGCACATTTGATTGCCAGATGCAATGGAAGGACCAATACCTGTATCTGCATTAATACATGCTGCAACGTTAGTTGTATGTGGAATAATATTAGGTAGTTTTGTATTTTGGTGTTTTGAATTTTGATTTAGCTATTTTTATAGTCTAATTTGTTGGGCAACCGCAATAATAGTTTTAATGAGTCTGTGTGTTTTTTATAATTTCAAAGCGTTATATAGCGTTTAGTACAATATGTCAAATAAGTTTTTCATTTTTTTGTTGTCTTTGTTTAGATCTTTATGTAGGTTGTCTATTTTTTTGTTATCACATGTTTTATAAGGCATCATTGTTTATAGTAATAGGAATATGAATACATATATTTTTTGGTTTACAAGATTTGAGATGTTATTTTTTTATATATTTTTGTGGTTGTATCTTGGCAAG
>M01075:27:000000000-A4DAU:1:1101:19702:4071
AGAGTACACAGTTTGGGTTGCATATTTGATTGCCAGATGCAATGGAAGGACCAATACCTGTATCTGCATTAATACATGCTGCAACGTTAGTTGTATGTGGAATAATATTAGGTAGTTTTGTATTTTGGTGTTTTGAATTTTGATTTAGCTATTTTTATAGTCTAATTTGTTGGGCAACCGCAATAATAGTTTTAATGAGTCTGTGTGTTTTTTATAATTTCAAAGCGTTATATAGCGTTTAGTACAATATGTCAAATAAGTTTTTCATTTTTTTGTTGTCTTTGTTTAGATCTTTATGTAGGTTGTCTATTTTTTTGTTATCACATGTTTTATAAGGCATCATTGTTTATAGTAATAGGAATATGAATACATATATTTTTTGGTTTACAAGATTTGAGATGTTATTTTTTTATATATTTTCGTGGTTGTATCTTGGCAAG
>M01075:27:000000000-A4DAU:1:1101:11915:4071
AAAGTACACAGTTTGGGTTGCATATTTGATTGCCAGATGCAATGGAAGGACCAATACCTGTATCTGCATTAATACATGCTGCAACGTTAGTTGTATGTGGAATAATATTAGGTAGTTTTGTATTTTGGTGTTTTGAATTTTGATTTAGCTATTTTTATAGTCTAATTTGTTGGGCAACCGCAATAATAGTTTTAATGAGTCTGTGTGTTTTTTATAATTTCAAAGCGTTATATAGCGTTTAGTACAATATGTCAAATAAGTTTTTCATTTTTTTGTTGTCTTTGTTTAGATCTTTATGTAGGTTGTCTATTTTTTTGTTATCACATGTTTTATAAGGCATCATTGTTTATAGTAATAGGAATATGAATACATATATTTTTTGGTTTACAAGATTTGAGATGTTATTTTTTTATATATTTTTGTGGTTGTATCTTGGCAAG
>M01075:27:000000000-A4DAU:1:1101:21192:4074
AAAGTACACAGTTTGGGTTGCATATTTGATTGCCAGATGCAATGGAAGGACCAATACCTGTATCTGCATTAATACATGCTGCAACGTTAGTTGTACGTGGAATAATATTAGGTAGTTTCGTATTTTGGTGTTTTGAATTTTGATTTAGCTATTTTTATAGTCTAATTTGTTGGGCAACCGCAATAATAGTTTTAATGAGTCTGTGTGTTTTTTATAATTTCAAAGCGTTATATAGCGTTTAGTACAATATGTCAAATAAGTTTTTCATTTTTTTGTTGTCTTTGTTTAGATCTTTATGTAGGTTGTCTATTTTTTTGTTATCACATGTTTTATAAGGCATCATTGTTTATAGTAATAGGAATATGAATACATATATTTTTTGGTTTACAAGATTTGAGATGTTATTTTTTTATATATTTTTGTGGTTGTATCTTGGCAAG
>M01075:27:000000000-A4DAU:1:1101:21189:4093
AGAGTACACAGTTTGGGTTGCATATTTGATTGCCAGATGCAATGGAAGGACCAATACCTGTATCTGCATTAATACATGCTGCAACGTTAGTTGTATGTGGAATAATATTAGGTAGTTTTGTATTTTGGTGTTTTGAATTTTGATTTAGCTATTTTTATAGTCTAATTTGTTGGGCAACCGCAATAATAGTTTTAATGAGTCTGTGTGTTTTTTATAATTTCAAAGCGTTATATAGCGTTTAGTACAATATGTCAAATAAGTTTTTCATTTTTTTGTTGTCTTTGTTTAGATCTTTATGTAGGTTGTCTATTTTTTTGTTATCACATGTTTTATAAGGCATCATTGTTTATAGTAATAGGAATATGAATACATATATTTTTTGGTTTACAAGATTTGAGATGTTATTTTTTTATATATTTTTGTGGTTGTATCTTAGCAAG
>M01075:27:000000000-A4DAU:1:1101:9819:4099
AGAGTACACAGTTTGGGTTGCATATTTGATTGCCAGATGCAATGGAAGGACCAATACCTGTATCTGCATTAATACATGCTGCAACGTTAGTTGTATGTGGAATAATATTAGGTAGTTTTGTATTTTGGTGTTTTGAATTTTGATTTAGCTATTTTTATAGTCTAATTTGTTGGGCAACCGCAATAATAGTTTTAATGAGTCTGTGTGTTTTTTATAATTTCAAAGCGTTATATAGCGTTTAGTACAATATGTCAAATAAGTTTTTCATTTTTTTGTTGTCTTTGTTTAGATCTTTATGTAGGTTGTCTATTTTTTTGTTATCACATGTTTTATAAGGCATCATTGTTTATAGTAATAGGAATATGAATACATATATTTTTTGGTTTACAAGATTTGAGATGTTATTTTTTTATATATTTTTGTGGTTGTATCTTGGCAAG
>M01075:27:000000000-A4DAU:1:1101:22503:4099
AGAGTACACAGTTTGGGTTGCATATTTGATTGCCAGATGCAATGGAAGGACCAATACCTGTATCTGCATTAATACATGCTGCAACGTTAGCTGTATGTGGAATAATATTAGGTAGTTTTGTATTTTGGTGTTTTGAATTTTGATTTAGCTATTTTTATAGTCTAATTTGTTGGGCAACCGCAATAATAGTTTTAATGAGTCTGTGTGTTTTTTATAATTTCAAAGCGTTATATAGCGTTTAGTACAATATGTTAAATAAGTTTTTCATTTTTTTGTTGTCTTTGTTTAGATCTTTATGTAGGTTGTCTATTTTTTTGTTATCACATGTTTTATAAGGCATCATTGTTTATAGTAATAGGAATATGAATACATATATTTTTTGGTTTACAAGATTTGAGATGTTATTTTTTTATATATTTTTGTGGTTGTATCTTGGCAAG
>M01075:27:000000000-A4DAU:1:1101:23454:4111
AGAGTACACAGTTTGGGTTGCATATTTGATTGCCAGATGCAATGGAAGGACCAATACCTGTATCTGCATTAATACATGCTGCAACGTTAGTTGTATGTGGAATAATATTAGGTAGTTTTGTATTTTGGTGTTTTGAATTTTGATTTAGCTATTTTTATAGTCTAATTTGTTGGGCAACCGCAATAATAGTTTTAATGAGTCTGTGTGTTTTTTATAATTTCAAAGCGTTATATAGCGTTTAGTACAATATGTCAAATAAGTTTTTCATTTTTTTGTTGTCTTTGTTTAGATCTTTATGTAGGTTGTCTATTTTTTTGTTATCACATGTTTTATAAGGCATCATTGTTTATAGTAATAGGAATATGAATACATATATTTTTTGGTTTACAAGATTTGAGATGTTATTTTTTTATATATTTTTGTGGTTGTATCTTGGCAAN
>M01075:27:000000000-A4DAU:1:1101:12170:4116
AAAGTACACAGTTTGGACTGCACATTTGATTGCCAGATGCAATGGAAGGACCAATACCTGTATCTGCATTAATACATGCTGCAACGTTAGTTGTATGTGGAATAATATTAGGTAGTTTTGTATTTTGGTGTTTTGAATTTTGATTTAGCTATTTTTATAGTCTAATTTGTTGGGCAACCGCAATAATAGTTTTAATGAGTCTGTGTGTTTTTTATAATTTCAAAGCGTTATATAGCGTTTAGTACAATATGTCAAATAAGTTTTTCATTTTTTTGTTGTCTTTGTTTAGATCTTTATGTAGGTTGTCTATTTTTTTGTTATCACATGTTTTATAAGGCATCATTGTTTATAGTAATAGGAATATGAATACATATATTTTTTGGTTTACAAGATTTGAGATGTTATTTTTTTATATATTTTTGTGGTTGTATCTTGGCAAG
>M01075:27:000000000-A4DAU:1:1101:20203:4133
AAAGTACACAGTTTGGGTTGCATATTTGATTGCCAGATGCAATGGAAGGACCAATACCTGTATCTGCATTAATACATGCTGCAACGTTAGTTGTATGTGGAATAATATTAGGTAGTTTTGTATTTTGGTGTTTTGAATTTTGATTTAGCTATTTTTATAGTCTAATTTGTTGGGCAACCGCAATAATAGTTTTAATGAGTCTGTGTGTTTTTTATAATTTCAAAGCGTTATATAGCGTTTAGTACAATATGTCAAATAAGTTTTTCATTTTTTTGTTGTCTTTGTTTAGATCTTTATGTAGGTTGTCTATTTTTTTGTTATCACATGTTTTATAAGGCATCATTGTTTATAGTAATAGGAATATGAATACATATATTTTTTGGTTTACAAGATTTGAGATGTTATTTTTTTATATATTTTTGTGGTTGTATCTTGGCAAG
>M01075:27:000000000-A4DAU:1:1101:12719:4136
AAAGTACACAGTTTGGGTTGCACATTTGATTGCCAGATGCAATGGAAGGACCAATACCTGTATCTGCATTAATACATGCTGCAACGTTAGTTGTATGTGGAATAATATTAGGTAGTTTTGTATTTTGGTGTTTTGAATTTTGATTTAGCTATTTTTATAGTCTAATTTGTTGGGCAACCGCAATAATAGTTTTAATGAGTCTGTGTGTTTTTTATAATTTCAAAGCGTTATATAGCGTTTAGTACAATATGTCAAATAAGTTTTTCATTTTTTTGTTGTCTTTGTTTAGATCTTTATGTAGGTTGTCTATTTTTTTGTTATCACATGTTTTATAAGGCATCATTGTTTATAGTAATAGGAATATGAATACATATATTTTTTGGTTTACAAGATTTGAGATGTTATTTTTTTATATATTTTTGTGGTTGTATCTTGGCAAG
>M01075:27:000000000-A4DAU:1:1101:17557:4172
AAAGTACACAGTTTGGGTTGCATATTTGATTGCCAGATGCAATGGAAGGACCAATACCTGTATCTGCATTAATACATGCTGCAACGTTAGTTGTATGTGGAATAATATTAGGTAGTTTTGTATTTTGGTGTTTTGAATTTTGATTTAGCTATTTTTATAGTCTAATTTGTTGGGCAACCGCAATAATAGTTTTAATGAGTCTGTGTGTTTTTTATAATTTCAAAGCGTTATATAGCGTTTAGTACAATATGTCAAATAAGTTTTTCATTTTTTTGTTGTCTTTGTTTAGATCTTTATGTAGGTTGTCTATTTTTTTGTTATCACTTGTTTTATAAGGCATCATTGTTTATAGTAATAGGAATATGAGTACATATATTTTTTGGTTTACAAGATTTGAGATGTTATTTTTTTATATATTTTTGTGGTTGTATCTTAGCAAG
>M01075:27:000000000-A4DAU:1:1101:21356:4182
AAAGTACACAGTTTGGGTTGCACATTTGATTGCCAGATGCAATGGAAGGACCAATACCTGTATCTGCATTAATACATGCTGCAACGTTAGTTGTATGTGGAATAATATTAGGTAGTTTTGTATTGTGGTGTTTTGGATTTTGATTTAGCTATTTTTATAGTCTAATTTGTTGGGCAACCGCAATAATAGTTTTAATGAGTCTGTGTGTTTTTTATAATTTCAAAGCGTTATATAGCGTTTAGTACAATATGTCAAATAAGTTTTTCATTTTTTTGTTGTCTTTGTTTAGATCTTTATGTAGGTTGTCTATTTTTTTGTTATCACATGTTTTATAAGGCATCATTGTTTATAGTAATAGGAATATGAATACATATATTTTTTGGTTTACAAGATTTGAGATGTTATTTTTTTATATATTTTTGTGGTTGTATCTTGGCAAG
>M01075:27:000000000-A4DAU:1:1101:15407:4184
AGAGTACACAGTTTGGGTTGCATATTTGATTGCCAGATGCAATGGAAGGACCAATACCTGTATCTGCATTAATACATGCTGCAACGTTAGTTGTATGTGGAATAATATTAGGTAGTTTTGTATTTTGGTGTTTTGAATTTTGATTTAGCTATTTTTATAGTCTAATTTGTTGGGCAACCGCAATAATAGTTTTAATGAGTCTGTGCGTTTTTTATAATTTCAAAGCGTTATATAGCGTTTAGTACAATATGTCAAATAAGTTTTTCATTTTTTTGTTGTCTTTGTTTAGATCTTTATGTAGGTTGTCTATTTTTTTGTTATCACATGTTTTATAAGGCATCATTGTTTATAGTAATAGGAATATGAATACATATATTTTTTGGTTTACAAGATTTGAGATGTTATTTTTTTATATATTTTTGTGGTTGTATCTTGGCAAG
>M01075:27:000000000-A4DAU:1:1101:22516:4191
AAAGTACACAGTTTGGGTTGCATATTTGATTGCCAGATGCAATGGAAGGACCAATACCTGTATCTGCATTAATACATGCTGCAACGTTAGTTGTATGTGGAATAATATTAGGTAGTTTTGTATTTTGGTGTTTTGAATTTTGATTTAGCTATTTTTATAGTCTAATTTGTTGGGCAACCGCAATAATAGTTTTAATGAGTCTGTGTGTTTTTTATAATTTCAAAGCGTTATATAGCGTTTAGTACAATATGTCAAATAAGTTTTTCATTTTTTTGTTGTCTTTGTTTAGATCTTTATGTAGGTTGTCTATTTTTTTGTTATCACATGTTTTATAAGGCATCATTGTTTATAGTAATAGGAATATGAATACATATATTTTTTGGTTTACAAGATTTGAGATGTTATTTTTTTATATATTTTTGTGGTTGTATCTTGGCAAG
>M01075:27:000000000-A4DAU:1:1101:16020:4200
AAAGTACACAGTTTGGGCTACATATTTGATTGCCAGATGCAATGGAAGGACCAATACCTGTATCTGCATTAATACATGCTGCAACGTTAGTTGTATGTGGAATAATATTAGGTAGTTTTGTATTTTGGTGTTTTGAATTTTGATTTAGCTATTTTTATAGTCTAATTTGTTGGGCAACCGCAATAATAGTTTTAATGAGTCTGTGTGTTTTTTATAATTTCAAAGCGTTATATAGCGTTTAGTACAATATGTCAAATAAGTTTTTCATTTTTTTGTTGTCTTTGTTTAGATCTTTATGTAGGTTGTCTATTTTTTTGTTATCACATGTTTTATAAGGCATCATTGTTTATAGTAATAGGAATATGAATACATATATTTTTTGGTTTACAAGATTTGAGATGTTATTTTTTTATATATTTTTGTGGTTGTATCTTAGCAAG
>M01075:27:000000000-A4DAU:1:1101:15395:4202
AGAGTACACAGTTTGGGTTGCATATTTGATTGCCAGATGCAATGGAAGGACCAATACCTGTATCTGCATTAATACATGCTGCAACGTTAGTTGTATGTGGAATAATATTAGGTAGTTTTGTATTTTGGTGTTTTGAATTTTGATTTAGCTATTTTTATAGTCTAATTTGTTGGGCAACCGCAATAATAGTTTTAATGAGTCTGTGCGTTTTTTATAATTTCAAAGCGTTATATAGCGTTTAGTACAATATGTCAAATAAGTTTTTCATTTTTTTGTTGTCTTTGTTTAGATCTTTATGTAGGTTGTCTATTTTTTTGTTATCACATGTTTTATAAGGCATCATTGTTTATAGTAATAGGAATATGAATACATATATTTTTTGGTTTACAAGATTTGAGATGTTATTTTTTTATATATTTTTGTGGTTGTATCTTGGCAAG
>M01075:27:000000000-A4DAU:1:1101:18769:4208
AGAGTACACAGTTTGGGTTGCACATTTGATTGCCAGATGCAATGGAAGGACCAATACCTGTATCTGCATTAATACATGCTGCAACGTTAGTTGTATGTGGAATAATATTAGGTAGTTTTGTATTTTGGTGTTTTGAATTTTGATTTAGCTATTTTTATAGTCTAATTTGTTGGGCAACCGCAATAATAGTTTTAATGAGTCTGTGTGTTTTTTATAATTTCAAAGCGTTATATAGCGTTTAGTACAATATGTCAAATAAGTTTTTCATTTTTTTGTTGTCTTTGTTTAGATCTTTATGTAGGTTGTCTATTTTTTTGTTATCACATGTTTTATAAGGCATCATTGTTTATAGTAATAGGAATATGAATACATATATTTTTTGGTTTACAAGATTTGAGATGTTATTTTTTTATATATTTTTGTGGTTGTATCTTGGCAAG
>M01075:27:000000000-A4DAU:1:1101:14386:4213
AGAGTACACAGTTTGGGTTGCATATTTGATTGCCAGATGCAATGGAAGGACCAATACCTGTATCTGCATTAATACATGCTGCAACGTTAGTTGTATGTGGAATAATATTAGGTAGTTTTGTATTTTGGTGTTTTGAATTTTGATTTAGCTATTTTTATAGTCTAATTTGTTGGGCAACCGCAATAATAGTTTTAATGAGTCTGTGTGTTTTTTATAATTTCAAAGCGTTATATAGCGTTTAGTACAATATGTCAAATAAGTTTTTCATTTTTTTGTTGTCTTTGTTTAGATCTTTATGTAGGTTGTCTATTTTTTTGTTATCACATGTTTTATAAGGCATCATTGTTTATAGTAATAGGAATATGAATACATATATTTTTTGGTTTACAAGATTTGAGATGTTATTTTTTTATATATTTTTGTGGTTGTATCTTGGCAAG
>M01075:27:000000000-A4DAU:1:1101:11389:4220
AGAGTACACAGTTTGGGTTGCACATTTGATTGCCAGATGCAATGGAAGGACCAATACCTGTATCTGCATTAATACATGCTGCAACGTTAGTTGTATGTGGAATAATATTAGGTAGTTTTGTATTTTGGTGTTTTGAATTTTGATTTAGCTATTTTTATAGTCTAATTTGTTGGGCAACCGCAATAATAGTTTTAATGAGTCTGTGTGTTTTTTATAATTTCAAAGCGTTATATAGCGTTTAGTACAATATGTCAAATAAGTTTTTCATTTTTTTGTTGTCTTTGTTTAGATCTTTATGTAGGTTGTCTATTTTTTTGTTATCACATGTTTTATAAGGCATCATTGTTTATAGTAATAGGAATATGAATACATATATTTTTTGGTTTACAAGATTTGAGATGTTATTTTTTTATATATTTTTGTGGTTGTATCTTGGCAAG
>M01075:27:000000000-A4DAU:1:1101:20621:4231
AGAGTACACAGTTTGGGTTGCATATTTGATTGCCAGATGCAATGGAAGGACCAATACCTGTATCTGCATTAATACATGCTGCAACGTTAGTTGTATGTGGAATAATATTAGGTAGTCTTGTATTTTGGTGTTTTGAATTTTGATTTAGCTATTTTTATAGTCTAATTTGTTGGGCAACCGCAATAATAGTTTTAATGAGTCTGTGTGTTTTTTATAATTTGCAAAGCGTTATATAGCGTTTAGTACAATATGTCAAATAAGTTTTTCATTTTTTTGTTGTCTTTGTTTAGATCTTTATGTAGGTTGTCTATTTTTTTGTTATCACATGTTTTATAAGGCATCATTGATTATAGTAATAGGAATATGAATACATATATTTTTTGGTTTACAAGATTTGAGATGTTATTTTTTATATATTTTTGTGGTTGTATCTTGGCAAG
>M01075:27:000000000-A4DAU:1:1101:20606:4244
AGAGTACACAGTTTGGGTTGCATATTTGATTGCCAGATGCAATGGAAGGACCAATACCTGTATCTGCATTAATACATGCTGCAACGTTAGTTGTATGTGGAATAATATTAGGTAGTCTTGTATTTTGGTGTTTTGAATTTTGATTTAGCTATTTTTATAGTCTAATTTGTTGGGCAACCGCAATAATAGTTTTAATGAGTCTGTGTGTTTTTTATAATTTGCAAAGCGTTATATAGCGTTTAGTACAATATGTCAAATAAGTTTTTCATTTTTTTGTTGTCTTTGTTTAGATCTTTATGTAGGTTGTCTATTTTTTTGTTATCACATGTTTTATAAGGCATCATTGATTATAGTAATAGGAATATGAATACATATATTTTTTGGTTTACAAGATTTGAGATGTTATTTTTTATATATTTTTGTGGTTGTATCTTGGCAAG
>M01075:27:000000000-A4DAU:1:1101:11775:4263
AGAGTACACAGTTTGGGCTGCATATTTGATTGCCAGATGCAATGGAAGGACCAATACCTGTATCTGCATTAATACATGCTGCAACGTTAGTTGTATGTGGAATAATATTAGGTAGTTTTGTATTTTGGTGTTTTGAATTTTGATTTAGCTATTTTTATAGTCTAATTTGTTGGGCAACCGCAATAATAGTTTTAATGAGTCTGTGTGTTTTTTATAATTTGCAAAGCGTTATATAGCGTTTAGTACAATATGTCAAATAAGTTTTTCATTTTTTGTTGTCTTTGTTTAGATCTTTATGTAGGTTGTCTATTTTTTTGTTATCACATGTTTTATAAGGCATCATTGTTTATAGTAATAGGAATATGAATACATATATTTTTTGGTTTACAGGATTTGAGATGTTATTTTTTTATATATTTTTGTGGTTGTATCTTGGCAAG
>M01075:27:000000000-A4DAU:1:1101:23866:4269
AGAGTACACAGTTTGGGTTGCACATTTGATTGCCAGATGCAATGGAAGGACCAATACCTGTATCTGCATTAATACATGCTGCAACGTTAGTTGTATGTGGAATAATATTAGGTAGTTTTGTATTTTGGTGTTTTGAATTTTGATTTAGCTATTTTTATAGTCTAATTTGTTGGGCAACCGCAATAATAGTTTTAATGAGTCTGTGTGTTTTTTATAATTTCAAAGCGTTATATAGCGTTTAGTACAATATGTCAAATAAGTTTTTCATTTTTTTGTTGTCTTTGTTTAGATCTTTATGTAGGTTGTCTATTTTTTTGTTATCACATGTTTTATAAGGCATCATTGTTTATAGTAATAGGAATATGAATACATATATTTTTTGGTTTACAAGATTTGAGATGTTATTTTTTTATATATTTTTGTGGTTGTATCTTGGCAAG
>M01075:27:000000000-A4DAU:1:1101:8796:4294
AAAGTACACAGTTTGGGTTGCACATTTGATTGCCAGATGCAATGGAAGGACCAATACCTGTATCTGCATTAATACATGCTGCAACGTTAGTTGTATGTGGAATAATATTAGGTAGTTTTGTATTTTGGTGTTTTGAATTTTGATTTAGCTATTTTTATAGTCTAATTTGTTGGGCAACCGCAATAATAGTTTTAATGAGTCTGTGTGTTTTTTATAATTTCAAAGCGTTATATAGCATTTAGTACAATATGTCAAATAAGTTTTTCATTTTTTTGTTGTCTTTGTTTAGATCTTTATGTAGGTTGTCTATTTTTTTGTTATCACATGTTTTATAAGGCATCATTGTTTATAGTAATAGGAATATGAATACATATATTTTTTGGTTTACAAGATTTGAGATGTTATTTTTTTATATATTTTTGTGGTTGTATCTTGGCAAG
>M01075:27:000000000-A4DAU:1:1101:18893:4303
AAAGTACACAGTTTGGGTTGCATATTTGATTGCCAGATGCAATGGAAGGACCAATACCTGTATCTGCATTAATACATGCTGCAACGTTAGTTGTATGTGGAATAATATTAGGTAGTTTTGTATTTTGGTGTTTTGAATTTTGATTTAGCTATTTTTATAGTCTAATTTGTTGGGCAACCGCAATAATAGTTTTAATGAGTCTGTGTGTTTTTTATAATTTCTAAGCGTTATATAGCGTTTAGTACAATATGTCAAATAAGTTTTTCATTTTTTTGTTGTCTTTGTTTAGATCTTTATGTAGGTTGTCTATTTTTTTGTTATCACATGTTTTATAAGGCATCATTGTTTATAGTAATAGGAATATGAATACATATATTTTTTGGTTTACAAGATTTGAGATGTTATTTTTTTATATATTTTCGTGGTTGTATTTTAGCAAG
>M01075:27:000000000-A4DAU:1:1101:23118:4314
AAAGTACACAGTTTGGGTTGCACATTTGATTGCCAGATGCAATGGAAGGACCAATACCTGTATCTGCATTAATACATGCTGCAACGTTAGTTGTATGTGGAATAATATTAGGTAGTTTTGTATTTTGGTGTTTTGAATTTTGATTTAGCTATTTTTATAGTCTAATTTGTTGGGCAACCGCAATAATAGTTTTAATGAGTCTGTGTGTTTTTTATAATTTCAAAGCGTTATATAGCGTTTAGTACAATATGTCAAATAAGTTTTTCATTTTTTTGTTGTCTTTGTTTAGATCTTTATGTAGGTTGTCTATTTTTTTGTTATCACATGTTTTATAAGGCATCATTGTTTATAGTAATAGGAATATGAATACATATATTTTTTGGTTTACAAGATTTGAGATGTTATTTTTTTATATATTTTTGTGGTTGTATCTTGGCAAG
>M01075:27:000000000-A4DAU:1:1101:18895:4321
AAAGTACACAGTTTGGGTTGCATATTTGATTGCCAGATGCAATGGAAGGACCAATACCTGTATCTGCATTAATACATGCTGCAACGTTAGTTGTATGTGGAATAATATTAGGTAGTTTTGTATTTTGGTGTTTTGAATTTTGATTTAGCTATTTTTATAGTCTAATTTGTTGGGCAACCGCAATAATAGTTTTAATGAGTCTGTGTGTTTTTTATAATTTCTAAGCGTTATATAGCGTTTAGTACAATATGTCAAATAAGTTTTTCATTTTTTTGTTGTCTTTGTTTAGATCTTTATGTAGGTTGTCTATTTTTTTGTTATCACATGTTTTATAAGGCATCATTGTTTATAGTAATAGGAATATGAATACATATATTTTTTGGTTTACAAGATTTGAGATGTTATTTTTTTATATATTTTCGTGGTTGTATTTTAGCAAG
>M01075:27:000000000-A4DAU:1:1101:12029:4334
AGAGTACACAGTTTGGGTTGCATATTTGATTGCCAGATGCAATGGAAGGACCAATACCTGTATCTGCATTAATACATGCTGCAACGTTAGTTGTATGTGGAATAATATTAGGTAGTTTTGTATTTTGGTGTTTTGAATTTTGATTTAGCTATTTTTATAGTCTAATTTGTTGGGCAACCGCAATAATAGTTTTAATGAGTCTGTGTGTTTTTTATAATTTCAAAGCGTTATATAGCGTTTAGTACAATATGTCAAATAAGTTTTTCATTTTTTTGTTGTCTTTGTTTAGATCTTTATGTAGGTTGTCTATTTTTTTGTTATCACATGTTTTATAAGGCATCATTGTTTATAGTAATAGGAATATGAATACATATATTTTTTGGTTTACAAGATTTGAGATGTTATTTTTTTATATATTTTTGTGGTTGTATCTTAGCAAG
>M01075:27:000000000-A4DAU:1:1101:14200:4338
AGAGTACACAGTTTGGGTTGCATATTTGATTGCCAGATGCAATGGAAGGACCAATACCTGTATCTGCATTAATACATGCTGCAACGTTAGTTGTATGTGGAATAATATTAGGTAGTTTTGTATTTTGGTGTTTCGAATTTTGATTTAGCTATTTTTATAGTCTAATTTGTTGGGCAACCGCAATAATAGTTTTAATGAGTCTGTGTGTTTTTTATAATTTCAAAGCGTTATATAGCGTTTAGTACAATATGTCAAATAAGTTTTTCATTTTTTTGTTGTCTTTGTTTAGATCTTTATGTAGGTTGTCTATTTTTTTGTTATCACATGTTTTATAAGGCATCATTGTTTATAGTAATAGGAATATGAATACATATATTTTTTGGTTTACAAGATTTGAGATGTTATTTTTTTATATATTTTTGTGGTTGTATCTTGGCAAG
>M01075:27:000000000-A4DAU:1:1101:14131:4338
AGAGTACACAGTTTGGGTTGCATATTTGATTGCCAGATGCAATGGAAGGACCAATACCTGTATCTGCATTAATACATGCTGCAACGTTAGTTGTATGTGGAATAATATTAGGTAGTTTTGTATTTTGGTGTTTTGAATTTTGATTTAGCTATTTTTATAGTCTAATTTGTTGGGCAACCGCAATAATAGTTTTAATGAGTCTGTGTGTTTTTTATAATTTCAAAGCGTTATATAGCGTTTAGTACAATATGTCAAATAAGTTTTTCATTTTTTTGTTGTCTTTGTTTAGATCTTTATGTAGGTTGTCTATTTTTTTGTTATCACATGTTTTATAAGGCATCATTGTTTATAGTAATAGGAATATGAATACATATATTTTTTGGTTTACAAGATTTGAGATGTTATTTTTTTATATATTTTTGTGGTTGTATCTTGGCAAG
>M01075:27:000000000-A4DAU:1:1101:13043:4367
AAAGTACACAGTTTGGGTTGCACATTTGATTGCCAGATGCAATGGAAGGACCAATACCTGTATCTGCATTAATACATGCTGCAACGTTAGTTGTATGTGGAATAATATTAGGTAGTTTTGTATTTTGGTGTTTTGAATTTTGATTTAGCTATTTTTATAGTCTAATTTGTTGGGCAACCGCAATAATAGTTTTAATGAGTCTGTGTGTTTTTTATAATTTCAAAGCGTTATATAGCGTTTAGTACAATATGTCAAATAAGTTTTTCATTTTTTTGTTGTCTTTGTTTAGATCTTTATGTAGGTTGTCTATTTTTTTGTTATCACATGTTTTATAAGGCATCATTGTTTATAGTAATAGGAATATGAATACATATATTTTTTGGTTTACAAGATTTGAGATGTTATTTTTTTATATATTTTTGTGGTTGTATCTTGGCAAG
>M01075:27:000000000-A4DAU:1:1101:19742:4375
AGAGTACATAGTTTGGGTTGCATATTTGATTGCCAGATGCAATGGAAGGACCAATACCTGTATCTGCATTAATACATGCTGCAACGTTAGTTGTATGTGGAATAATATTAGGTAGTTTTGTATTTTGGTGTTTTGAATTTTGATTTAGCTATTTTTATAGTCTAATTTGTTGGGCAACCGCAATAATAGTTTTAATGAGTCTGTGTGTTTTTTATAATTTCAAAGCGTTATATAGCGTTTAGTACAATATGTCAAATAAGTTTTTCATTTTTTTGTTGTCTTTGTTTAGATCTTTATGTAGGTTGTCTATTTTTTTGTTATCACATGTTTTATAAGGCATCATTGTTTATAGTAATAGGAATATGAATACATATATTTTTTGGTTTACAAGATTTGAGATGTTATTTTTTTATATATTTTTGTGGTTGTATCTTGGCAAG
>M01075:27:000000000-A4DAU:1:1101:19477:4380
AAAGTACACAGTTTGGGTTGCACATTTGATTGCCAGATGCAATGGAAGGACCAATACCTGTATCTGCATTAATACATGCTGCAACGTTAGTTGTATGTGGAATAATATTAGGTAGTTTTGTATTTTGGTGTTTTGAATTTTGATTTAGCTATTTTTATAGTCTAATTTGTTGGGCAACCGCAATAATAGTTTTAATGAGTCTGTGTGTTTTTTATAATTTCAAAGCGTTATATAGCGTTTAGTACAATATGTCAAATAAGTTTTTCATTTTTTTGTTGTCTTTGTTTAGATCTTTATGTAGGTTGTCTATTTTTTTGTTATCACATGTTTTATAAGGCATCATTGTTTATAGTAATAGGAATATGAATACATATATTTTTTGGTTTACAAGATTTGAGATGTTATTTTTTTATATATTTTTGTGGTTGTACCTTGGCAAG
>M01075:27:000000000-A4DAU:1:1101:21424:4385
AGAGTACACAGTTTGGGTTGCACATTTGATTGCCAGATGCAATGGAAGGACCAATACCTGTATCTGCATTAATACATGCTGCAACGTTAGTTGTATGTGGAATAATATTAGGTAGTTTTGTATTTTGGTGTTTTGAATTTTGATTTAGCTATTTTTATAGTCTAATTTGTTGGGCAACCGCAATAATAGTTTTAATGAGTCTGTGTGTTTTTTATAATTTCAAAGCGTTATATAGCGTTTAGTACAATATGTCAAATAAGTTTTTCATTTTTTTGTTGTCTTTGTTTAGATCTTTATGTAGGTTGTCTATTTTTTTGTTATCACATGTTTTATAAGGCATCATTGTTTATAGTAATAGGAATATGAATACATATATTTTTTGGTTTACAAGATTTGAGATGTTATTTTTTTATATATTTTTGTGGTTGTATCTTGGCAAG
>M01075:27:000000000-A4DAU:1:1101:17168:4389
AAAGTACACAGTTTGGGTTGCACATTTGATTGCCAGATGCAATGGAAGGACCAATACCTGTATCTGCATTAATACATGCTGCAACGTTAGTTGTATGTGGAATAATATTAGGTAGTTTTGTATTTTGGTGTTTTGAATTTTGATTTAGCTATTTTTATAGTCTAATTTGTTGGGCAACCGCAATAATAGTTTTAATGAGTCTGTGTGTTTTTTATAATTTCAAAGCGTTATATAGCGTTTAGTACAATATGTCAAATAAGTTTTTCATTTTTTTGTTGTCTTTGTTTAGATCTTTATGTAGGTTGTCTATTTTTTTGTTATCACATGTTTTATAAGGCATCATTGTTTATAGTAATAGGAATATGAATACATATATTTTTTGGTTTACAAGATTTGAGATGTTATTTTTTTATATATTTTTGTGGTTGTATCTTGGCAAG
>M01075:27:000000000-A4DAU:1:1101:19487:4395
AAAGTACACAGTTTGGGTTGCACATTTGATTGCCAGATGCAATGGAAGGACCAATACCTGTATCTGCATTAATACATGCTGCAACGTTAGTTGTATGTGGAATAATATTAGGTAGTTTTGTATTTTGGTGTTTTGAATTTTGATTTAGCTATTTTTATAGTCTAATTTGTTGGGCAACCGCAATAATAGTTTTAATGAGTCTGTGTGTTTTTTATAATTTCAAAGCGTTATATAGCGTTTAGTACAATATGTCAAATAAGTTTTTCATTTTTTTGTTGTCTTTGTTTAGATCTTTATGTAGGTTGTCTATTTTTTTGTTATCACATGTTTTATAAGGCATCATTGTTTATAGTAATAGGAATATGAATACATATATTTTTTGGTTTACAAGATTTGAGATGTTATTTTTTTATATATTTTTGTGGTTGTACCTTGGCAAG
>M01075:27:000000000-A4DAU:1:1101:8618:4407
AAAGTACACAGTTTGGGTTGCATATTTGATTGCCAGATGCAATGGAAGGACCAATACCTGTATCTGCATTAATACATGCTGCAACGTTAGTTGTATGTGGAATAATATTAGGTAGTTTTGTATTTTGGTGTTTTGAATTTTGATTTAGCTATTTTTATAGTCTAATTTGTTGGGCAACCGCAATAATAGTTTTAATGAGTCTGTGTGTTTTTTATAATTTCAAAGCGTTATATAGCGTTTAGTACAATATGTCAAATAAGTTTTTCATTTTTTTGTTGTCTTTGTTTAGATCTTTATGTAGGTTGTCTATTTTTTTGTTATCACATGTTTCATAAGGCATCATTGTTTATAGTAATAGGAATATGAATACATATATTTTTTGGTTTACAAGATTTGAGATGTTATTTTTTTATATATTTTTGTGGTTGTATCTTGGCAAG
>M01075:27:000000000-A4DAU:1:1101:11824:4444
AGAGTACACAGTTTGGATTGCATATTTGATTGCCAGATGCAATGGAAGGACCAATACCTGTATCTGCATTAATACATGCAGCAACGTTAGTTGTATGTGGAATAATATTAGGTAGTTTTGTATTTTGGTGTTTTGAATTTTGATTTAGCTATTTTTATAGTCTAATTTGTTGGGCAACCGCAATAATAGTTTTAATGAGTCTGTGTGTTTTTTATAATTTCAAAGCGTTATATAGCGTTTAGTACAATATGTCAAATAAGTTTTTCATTTTTTTGTTGTCTTTGTTTAGATCTTTATGTAGGTTGTCTATTTTTTTGTTATCACATGTTTTATAAGGCATCATTGTTTATAGTAATAGGAATATGAATACATATATTTTTTGGTTTACAAGATTTGAGATGTTATTTTTTTATATATTTTTGTGGTTGTATCTTGGCAAG
>M01075:27:000000000-A4DAU:1:1101:11838:4454
AGAGTACACAGTTTGGATTGCATATTTGATTGCCAGATGCAATGGAAGGACCAATACCTGTATCTGCATTAATACATGCAGCAACGTTAGTTGTATGTGGAATAATATTAGGTAGTTTTGTATTTTGGTGTTTTGAATTTTGATTTAGCTATTTTTATAGTCTAATTTGTTGGGCAACCGCAATAATAGTTTTAATGAGTCTGTGTGTTTTTTATAATTTCAAAGCGTTATATAGCGTTTAGTACAATATGTCAAATAAGTTTTTCATTTTTTTGTTGTCTTTGTTTAGATCTTTATGTAGGTTGTCTATTTTTTTGTTATCACATGTTTTATAAGGCATCATTGTTTATAGTAATAGGAATATGAATACATATATTTTTTGGTTTACAAGATTTGAGATGTTATTTTTTTATATATTTTTGTGGTTGTATCTTGGCAAG
>M01075:27:000000000-A4DAU:1:1101:10599:4455
AGAGTACACAGTTTGGGTTGCATATTTGATTGCCAGATGCAATGGAAGGACCAATACCTGTATCTGCATTAATACATGCTGCAACGTTAGTTGTATGTGGAATAATATTAGGTAGTTTTGTATTTTGGTGTTTTGAATTTTGATTTAGCTATTTTTATAGTCTAATTTGTTGGGCAACCGCAATAATAGTTTTAATGAGTCTGTGTGTTTTTTATAATTTCAAAGCGTTATATAGCGTTTAGTACAATATGTCAAATAAGTTTTTCATTTTTTTGTTGTCTTTGTTTAGATCTTTATGTAGGTTGTCTATTTTTTTGTTATCACATGTTTTATAAGGCATCATTGTTTATAGTAATAGGAATATGAATACATATATTTTTTGGTTTACAAGATTTGAGATGTTATTTTTTTATATATTTTTGTGGTTGTATCTTGGCAAG
>M01075:27:000000000-A4DAU:1:1101:11300:4464
AGAGTACACAGTTTGGGTTGCATATTTGATTGCCAGATGCAATGGAAGGACCAATACCTGTATCTGCATTAATACATGCTGCAACGTTAGTTGTATGTGGAATAATATTAGGTAGTTTTGTATTTTGGTGTTTTGAATTTTGATTTAGCTATTTTTATAGTCTAATTTGTTGGGCAACCGCAATAATAGTTTTAATGAGTCTGTGTGTTTTTTATAATTTCAAAGCGTTATATAGCGTTTAGTACAATATGTCAAATAAGTTTTTCATTTTTTTGTTGTCTTTGTTTAGATCTTTATGTAGGTTGTCTATTTTTTTGTTATCACATGTTTTATAAGGCATCATTGTTTATAGTAATAGGAATATGAATACATATATTTTTTGGTTTACAAGATTTGAGATGTTATTTTTTTATATATTTTTGTGGTTGTATCTTGGCAAG
>M01075:27:000000000-A4DAU:1:1101:16039:4465
AGAGTACACAGTTTGGGTCGCATATTTGATTGCCAGATGCAATGGAAGGACCAATACCTGTATCTGCATTAATACATGCTGCAACGTTAGTTGTATGTGGAATAATATTAGGTAGTTTTGTATTTTGGTGTTTTGAATTTTGATTTAGCTATTTTTATAGTCTAATTTGTTGGGCAACCGCAATAATAGTTTTAATGAGTCTGTGTGTTTTTTATAATTTCAAAGCGTTATATAGCGTTTAGTACAATATGTCAAATAAGTTTTTCATTTTTTTGTTGTCTTTGTTTAGATCTTTATGTAGGTTGTCTATTTTTTTGTTATCACATGTTTTATAAGGCATCATTGTTTATAGTAATAGGAATATGAATACATATATTTTTTGGTTTACAAGATTTGAGATGTTATTTTTTTATATATTTTTGTGGTTGTATCTTGGCAAG
>M01075:27:000000000-A4DAU:1:1101:14187:4473
AGAGTACACAGTTTGGGCTGCACATTTGATTGCCAGATGCAATGGAAGGACCAATACCTGTATCTGCATTAATACATGCTGCAACGTTAGTTGTATGTGGAATAATATTAGGTAGTTTTGTATTTTGGTGTTTCGAATTTTGATTTAGCTATTTTTATAGTCTAATTTGTTGGGCAACCGCAATAATAGTTTTAATGAGTCTGTGTGTTTTTTATAATTTGCAAAGCGTTATATAGCGTTTAGTACAATATGTCAAATAAGTTTTTCATTTTTTTGTTGTCTTTGTTTAGATCTTTATGTAGGTTGTCTATTTTTTGTTATCACATGTTTTATAAGGCATCATTGTTTATAGTAATAGGAATATGAATACATATATTTTTTGGTTTACAAGATTTGAGATGTTATTTTTTTATATATTTTTGTGGTTGTATCTTGGCAAG
>M01075:27:000000000-A4DAU:1:1101:13396:4476
AGAGTACACAGTTTGGGTTGCATATTTGATTGCCAGATGCAATGGAAGGACCAATACCTGTATCTGCATTAATACATGCTGCAACGTTAGTTGTATGTGGAATAATATTAGGTAGTTTTGTATTTTGGTGTTTTGAATTTTGATTTAGCTATTTTTATAGTCTAATTTGTTGGGCAACCGCAATAATAGTTTTAATGAGTCTGTGTGTTTTTTATAATTTCAAAGCGTTATATAGCGTTTAGTACAATATGTCAAATAAGTTTTTCATTTTTTTGTTGTCTTTGTTTAGATCTTTATGTAGGTTGTCTATTTTTTTGTTATCACATGTTTTATAAGGCATCATTGTTTATAGTAATAGGAATATGAATACATATATTTTTTGGTTTACAAGATTTGAGATGTTATTTTTTTATATATTTTTGTGGTTGTATCTTGGCAAG
>M01075:27:000000000-A4DAU:1:1101:15935:4511
AGAGTACACAGTTTGGGTTGCACATTTGATTGCCAGATGCAATGGAAGGACCAATACCTGTATCTGCATTAATACATGCTGCAACGTTAGTTGTATGTGGAATAATATTAGGTAGTTTTGTATTTTGGTGTTTTGAATTTTGATTTAGCTATTTTTATAGTCTAATTTGTTGGGCAACCGCAATAATAGTTTTAATGAGTCTGTGTGTTTTTTATAATTTCAAAGCGTTATATAGCGTTTAGTACAATATGTCAAATAAGTTTTTCATTTTTTTGTTGTCTTTGTTTAGATCTTTATGTAGGTTGTCTATTTTTTTGTTATCACATGTTTTATAAGGCATCATTGTTTATAGTAATAGGAATATGAATACATATATTTTTTGGTTTACAAGATTTGAGATGTTATTTTTTTATATATTTTTGTGGTTGTATCTTAGCAAG
>M01075:27:000000000-A4DAU:1:1101:9939:4516
AGAGTACACAGTTTGGGTTGCATATTTGATTGCCAGATGCAATGGAAGGACCAATACCTGTATCTGCATTAATACATGCTGCAACGTTAGTTGTATGTGGAATAATATTAGGTAGTTTTGTATTTTGGTGTTTTGAATTTTGATTTAGCTATTTTTATAGTCTAATTTGTTGGGCAACCGCAATAATAGTTTTAATGAGTCTGTGTGTTTTTTATAATTTCAAAGCGTTATATAGCGTTTAGTACAATATGTCAAATAAGTCTTTCATTTTTTTGTTGTCTTTGTTTAGATCTTTATGTAGGTTGTCTATTTTTTTGTTATCACATGTTTTATAAGGCATCATTGTTTATAGTAATAGGAATATGAATACATATATTTTTTGGTTTACAAGATTTGAGGTGTTATTTTTTTATATATTTTTGTGGTTGTATCTTAGCAAG
>M01075:27:000000000-A4DAU:1:1101:12961:4533
AGAGTACACAGTTTGGGTTGCACATTTGATTGCCAGATGCAATGGAAGGACCAATACCTGTATCTGCATTAATACATGCTGCAACGTTAGTTGTATGTGGAATAATATTAGGTAGTTTTGTATTTTGGTGTTTTGAATTTTGATTTAGCTATTTTTATAGTCTAATTTGTTGGGCAACCGCAATAATAGTTTTAATGAGTCTGTGTGTTTTTTATAATTTCAAAGCGTTATATAGCGTTTAGTACAATATGTCAAATAAGTTTTTCATTTTTTTGTTGTCTTTGTTTAGATCTTTATGTAGGTTGTCTATTTTTTTGTTATCACATGTTTTATAAGGCATCATTGTTTATAGTAATAGGAATATGAATACATATATTTTTTGGTTTACAAGATTTGAGATGTTATTTTTTTATATATTTTTGTGGTTGTATCTTGGCAAG
>M01075:27:000000000-A4DAU:1:1101:19275:4536
AAAGTACACAGTTTGGGTTGCATATTTGATTGCCAGATGCAATGGAAGGACCAATACCTGTATCTGCATTAATACATGCTGCAACGTTAGTTGTATGTGGAATAATATTAGGTAGTTTTGTATTTTGGTGTTTTGAATTTTGATTTAGCTATTTTTATAGTCTAATTTGTTGGGCAACCGCAATAATAGTTTTAATGAGTCTGTGTGTTTTTTATAATTTCAAAGCGTTATATAGCGTTTAGTACAATATGTCAAATAAGTTTTTCATTTTTTTGTTGTCTTTGTTTAGATCTTTATGTAGGTTGTCTATTTTTTTGTTATCACATGTTTTATAAGGCATCATTGTTTATAGTAATAGGAATATGAATACATATATTTTTTGGTTTACAAGATTTGAGATGTTATTTTTTTATATATTTTTGTGGTTGTATCTTGGCAAG
>M01075:27:000000000-A4DAU:1:1101:20450:4576
AAAGTACACAGTTTGGGTTGCATATTTGATTGCCAGATGCAATGGAAGGACCAATACCTGTATCTGCATTAATACATGCTGCAACGTTAGTTGTATGTGGAATAATATTAGGTAGTTTTGTATTTTGGTGTTTTGAATTTTGATTTAGCTATTTTTATAGTCTAATTTGTTGGGCAACCGCAATAATAGTTTTAATGAGTCTGTGTGTTTTTTATAATTTCAAAGCGTTATATAGCGTTTAGTACAATATGTCAAATAAGTTTTTCATTTTTTTGTTGTCTTTGTTTAGATCTTTATGTAGGTTGTCTATTTTTTTGTTATCACATGTTTTATAAGGCATCATTGTTTATAGTAATAGGAATATGAATACATATATTTTTTGGTTTACAAGATTTGAGATGTTATTTTTTTATATATTTTTGTGGTTGTATCTTGGCAAG
>M01075:27:000000000-A4DAU:1:1101:17665:4582
AGAGTACACAGTTTGGGTTGCATATTTGATTGCCAGATGCAATGGAAGGACCAATACCTGTATCTGCATTAATACATGCTGCAACGTTAGTTGTATGTGGAATAATATTAGGTAGTTTTGTATTTTGGTGTTTTGAATTTTGATTTAGCTATTTTTATAGTCTAATTTGTTGGGCAACCGCAATAATAGTTTTAATGAGTCTGTGTGTTTTTTATAATTTCAAAGCGTTATATAGCGTTTAGTACAATATGTCAAATAAGTTTTTCATTTTTTTGTTGTCTTTGTTTAGATCTTTATGTAGGTTGTCTATTTTTTTGTTATCACATGTTTTATAAGGCATCATTGTTTATAGTAATAGGAATATGAATACATATATTTTTTGGTTTACAAGATTTGAGATGTTATTTTTTTATATATTTTTGTGGTTGTATCTTAGCAAG
>M01075:27:000000000-A4DAU:1:1101:18450:4584
AAAGTACACAGTTTGGGTTGCATATTTGATTGCCAGATGCAATGGAAGGACCAATACCTGTATCTGCATTAATACATGCTGCAACGTTAGTTGTATGTGGAATAATATTAGGTAGTTTTGTATTTTGGTGTTTTGAATTTTGATTTAGCTATTTTTATAGTCTAATTTGTTGGGCAACCGCAATAATAGTTTTAATGAGTCTGTGTGTTTTTTATAATTTCAAAGCGTTATATAGCGTTTAGTACAATATGTCAAATAAGTTTTTCATTTTTTTGTTGTCTTTGTTTAGATCTTTATGTAGGTTGTCTATTTTTTTGTTATCACATGTTTTATAAGGCATCATTGTTTATAGTAATAGGAATATGAATACATATATTTTTTGGTTTACAAGATTTGAGATGTTATTTTTTTATATATTTTTGTGGTTGTATCTTGGCAAG
>M01075:27:000000000-A4DAU:1:1101:23980:4584
AGAGTACACAGTTTGGGTTGCATATTTGATTGCCAGATGCAATGGAAGGACCAATACCTGTATCTGCATTAATACATGCTGCAACGTTAGTTGTATGTGGAATAATATTAGGTAGTTTTGTATTCTGGTGTTTTGAATTTTGATTTAGCTATTTTTATAGTCTAATTTGTTGGGCAACCGCAATAATAGTTTTAATGAGTCTGTGTGTTTTTTATAATTTCAAAGCGTTATATAGCGTTTAGTACAATATGTCAAATAAGTTTTTCATTTTTTTGTTGTCTTTGTTTAGATCTTTATGTAGGTTGTCTATTTTTTTGTTATCACATGTTTTATAAGGCATCATTGTTTATAGTAATAGGAATATGAATACATATATTTTTTGGTTTACAAGATTTGAGATGTTATTTTTTTATATATTTTTGTGGTTGTATCTTGGCAAG
>M01075:27:000000000-A4DAU:1:1101:21410:4585
AGAGTACACAGTTTGGGTTGCATATTTGATTGCCAGATGCAATGGAAGGACCAATACCTGTATCTGCATTAATACATGCTGCAACGTTAGTTGTATGTGGAATAATATTAGGTAGTTTTGTATTTTGGTGTTTTGAATTTTGATTTAGCTATTTTTATAGTCTAATTTGTTGGGCAACCGCAATAATAGTTTTAATGAGTCTGTGTGTTTTTTATAATTTCAAAGCGTTATATAGCGTTTAGTACAATATGTCAAATAAGTTTTTCATTTTTTTGTTGTCTTTGTTTAGATCTTTATGTGGGTTGTCTATTTTTTTGTTATCACATGTTTTATAAGGCATCATTGTTTATAGTAATAGGAATATGAATACATATATTTTTTGGTTTACAAGATTTGAGATGTTATTTTTTTATATATTTTTGTGGTTGTATCTTGGCAAG
>M01075:27:000000000-A4DAU:1:1101:9784:4590
AAAGTACACAGTTTGGGTTGCATATTTGATTGCCAGATGCAATGGAAGGACCAATACCTGTATCTGCATTAATACATGCTGCAACGTTAGTTGTATGTGGAATAATATTAGGTAGTTTTGTATTTTGGTGTTTTGAATTTTGATTTAGCTATTTTTATAGTCTAATTTGTTGGGCAACCGCAATAATAGTTTTAATGAGTCTGTGTGTTTTTTATAATTTCAAAGCGTTATATAGCGTTTAGTACAATATGTCAAATAAGTTTTTCATTTTTTTGTTGTCTTTGTTTAGATCTTTATGTAGGTTGTCTATTTTTTTGTTATCACATGTTTTATAAGGCATCATTGTTTATAGTAATAGGAATATGAATACATATATTTTTTGGTTTACAAGATTTGAGATGTTATTTTTTTATATATTTTTGTGGTTGTATCTTAGCAAG
>M01075:27:000000000-A4DAU:1:1101:13152:4593
AGAGTACACAGTTTGGGTTGCACATTTGATTGCCAGATGCAATGGAAGGACCAATACCTGTATCTGCATTAATACATGCTGCAACGTTAGTTGTATGTGGAATAATATTAGGTAGTTTTGTATTTTGGTGTTTTGAATTTTGATTTAGCTATTTTTATAGTCTAATTTGTTGGGCAACCGCAATAATAGTTTTAATGAGTCTGTGTGTTTTTTATAATTTGCAAAGCGTTATATAGCGTTTAGTACAATATGTCAAATAAGTTTTTCATTTTTTTGTTGTCTTTGTTTAGATCTTTATGTAGGTTGTCTATTTTTTTGTTATCACGTGTTTTATAAGGCATCATTGTTTATAGTAATAGGAATATGAATACATATATTTTTTGGTTTACAAGATTTGAGATGTTATTTTTTATATATTTTTGTGGTTGTATCTTGGCAAG
>M01075:27:000000000-A4DAU:1:1101:20442:4593
AAAGTACACAGTTTGGGTTGCATATTTGATTGCCAGATGCAATGGAAGGACCAATACCTGTATCTGCATTAATACATGCTGCAACGTTAGTTGTATGTGGAATAATATTAGGTAGTTTTGTATTTTGGTGTTTTGAATTTTGATTTAGCTATTTTTATAGTCTAATTTGTTGGGCAACCGCAATAATAGTTTTAATGAGTCTGTGTGTTTTTTATAATTTCAAAGCGTTATATAGCGTTTAGTACAATATGTCAAATAAGTTTTTCATTTTTTTGTTGTCTTTGTTTAGATCTTTATGTAGGTTGTCTATTTTTTTGTTATCACATGTTTTATAAGGCATCATTGTTTATAGTAATAGGAATATGAATACATATATTTTTTGGTTTACAAGATTTGAGATGTTATTTTTTTATATATTTTTGTGGTTGTATCTTGGCAAG
>M01075:27:000000000-A4DAU:1:1101:19915:4596
AGAGTACACAGTTTGGGTTGCATATTTGATTGCCAGATGCAATGGAAGGACCAATACCTGTATCTGCATTAATACATGCTGCAACGTTAGTTGTATGTGGAATAATATTAGGTAGTTTTGTATTTTGGTGTTTTGAATTTTGATTTAGCTATTTTTATAGTCTAATTTGTTGGGCAACCGCAATAATAGTTTTAATGAGTCTGTGTGTTTTTTATAATTTCAAAGCGTTATATAGCGTTTAGTACAATATGTCAAATAAGTTTTTCATTTTTTTGTTGTCTTTGTTTAGATCTTTATGTAGGTTGTCTATTTTTTTGTTATCACATGTTTTATAAGGCATCATTGTTTATAGTAATAGGAATATGAATACATATATTTTTTGGTTTACAAGATTTGAGATGTTATTTTTTTATATATTTTTGTGGTTGTATCTTGGCAAG
>M01075:27:000000000-A4DAU:1:1101:21416:4606
AGAGTACACAGTTTGGGTTGCATATTTGATTGCCAGATGCAATGGAAGGACCAATACCTGTATCTGCATTAATACATGCTGCAACGTTAGTTGTATGTGGAATAATATTAGGTAGTTTTGTATTTTGGTGTTTTGAATTTTGATTTAGCTATTTTTATAGTCTAATTTGTTGGGCAACCGCAATAATAGTTTTAATGAGTCTGTGTGTTTTTTATAATTTCAAAGCGTTATATAGCGTTTAGTACAATATGTCAAATAAGTTTTTCATTTTTTTGTTGTCTTTGTTTAGATCTTTATGTGGGTTGTCTATTTTTTTGTTATCACATGTTTTATAAGGCATCATTGTTTATAGTAATAGGAATATGAATACATATATTTTTTGGTTTACAAGATTTGAGATGTTATTTTTTTATATATTTTTGTGGTTGTATCTTGGCAAG
>M01075:27:000000000-A4DAU:1:1101:13160:4611
AGAGTACACAGTTTGGGTTGCACATTTGATTGCCAGATGCAATGGAAGGACCAATACCTGTATCTGCATTAATACATGCTGCAACGTTAGTTGTATGTGGAATAATATTAGGTAGTTTTGTATTTTGGTGTTTTGAATTTTGATTTAGCTATTTTTATAGTCTAATTTGTTGGGCAACCGCAATAATAGTTTTAATGAGTCTGTGTGTTTTTTATAATTTGCAAAGCGTTATATAGCGTTTAGTACAATATGTCAAATAAGTTTTTCATTTTTTTGTTGTCTTTGTTTAGATCTTTATGTAGGTTGTCTATTTTTTTGTTATCACGTGTTTTATAAGGCATCATTGTTTATAGTAATAGGAATATGAATACATATATTTTTTGGTTTACAAGATTTGAGATGTTATTTTTTATATATTTTTGTGGTTGTATCTTGGCAAG
>M01075:27:000000000-A4DAU:1:1101:23628:4623
AGAGTACACAGTTTGGGTTGCATATTTGATTGCCAGATGCAATGGAAGGACCAATACCTGTATCTGCATTAATACATGCTGCAACGTTAGTTGTATGTGGAATAATATTAGGTAGTTTTGTATTTTGGTGTTTTGAATTTTGATTTAGCTATTTTTATAGTCTAATTTGTTGGGCAACCGCAATAATAGTTTTAATGAGTCTGTGTGTTTTTTATAATTTCAAAGCGTTATATAGCGTTTAGTACAATATGTCAAACAAGTTTTTCATTTTTTTGTTGTCTTTGTTTAGATCTTTATGTAGGTTGTCTATTTTTTTGTTATCACATGTTTTATAAGGCATCATTGTTTATAGTAATAGGAATATGAATACATATATTTTTTGGTTTACAAGATTTGAGATGTTATTTTTTTATATATTTTTGTGGTTGTATCTTAGCAAG
>M01075:27:000000000-A4DAU:1:1101:16248:4629
AGAGTACACAGTTTGGGTTGCACATTTGATTGCCAGATGCAATGGAAGGACCAATACCTGCATCTGCATTAATACATGCTGCAACGTTAGTTGTATGTGGAATAATATTAGGTAGTTTTGTATTTTGGTGTTTTGAATTTTGATTTAGCTATTTTTATAGTCTAATTTGTTGGGCAACCGCAATAATAGTTTTAATGAGTCTGTGTGTTTTTTATAATTTCAAAGCGTTATATAGCGTTTAGTACAATATGTCAAATAAGTTTTTCATTTTTTTGTTGTCTTTGTTTAGATCTTTATGTAGGTTGTCTATTTTTTTGTTATCACATGTTTTATAAGGCATCATTGTTTATAGTAATAGGAATATGAATACATATATTTTTTGGTTTACAAGACTTGAGATGTTATTTTTTTATATATTTTTGTGGTTGTATCTTGGCAAG
>M01075:27:000000000-A4DAU:1:1101:16852:4635
AAAGTACACAGTTTGGGTTGCATATTTGATTGCCAGATGCAATGGAAGGACCAATACCTGTATCTGCATTAATACATGCTGCAACGTTAGTTGTATGTGGAATAATATTAGGTAGTTTTGTATTTTGGTGTTTTGAATTTTGATTTAGCTATTTTTATAGTCTAATTTGTTGGGCAACCGCAATAATAGTTTTAATGAGTCTGTGTGTTTTTTATAATTTCAAAGCGTTATATAGCGTTTAGTACAATATGTCAAATAAGTTTTTCATTTTTTTGTTGTCTTTGTTTAGATCTTTATGTAGGTTGTCTATTTTTTTGTTATCACATGTTTTATAAGGCATCATTGTTTATAGTAATAGGAATATGAATACATATATTTTTTGGTTTACAAGATTTGAGATGTTATTTTTTTATATATTTTTGTGGTTGTATCTTGGCAAG
>M01075:27:000000000-A4DAU:1:1101:17050:4638
AGAGTACACAGTTTGGGTTGCATATTTGATTGCCAGATGCGATGGAAGGACCAATACCTGTATCTGCATTAATACATGCTGCAACGTTAGTTGTATGTGGAATAATATTAGGTAGTTTTGTATTTTGGTGTTTTGAATTTTGATTTAGCTATTTTTATAGTCTAATTTGTTGGGCAACCGCAATAATAGTTTTAATGAGTCTGTGTGTTTTTTATAATTTCAAAGCGTTATATAGCGTTTAGTACAATATGTCAAATAAGTTTTTCATTTTTTTGTTGTCTTTGTTTAGATCTTTATGTAGGTTGTCTATTTTTTTGTTATCACATGTTTTATAAGGCATCATTGTTTATAGTAATAGGAATATGAATACATACATTTTTTGGTTTACAAGATTTGAGATGTTATTTTTTTATATATTTTTGTGGTTGTATCTTGGCAAG
>M01075:27:000000000-A4DAU:1:1101:22736:4639
AAAGTACACAGTTTGGGTTGCACATTTGATTGCCAGATGCAATGGAAGGACCAATACCTGTATCTGCATTAATACATGCTGCAACGTTAGTTGTATGTGGAATAATATTAGGTAGTTTTGTATTTTGGTGTTTTGAATTTTGATTTAGCTATTTTTATAGTCTAATTTGTTGGGCAACCGCAATAATAGTTTTAATGAGTCTGTGTGTTTTTTATAATTTCAAAGCGTTATATAGCGTTTAGTACAATATGTCAAATAAGTTTTTCATTTTTTTGTTGTCTTTGTTTAGATCTTTATGTAGGTTGTCTATTTTTTTGTTATCACATGTTTTATAAGGCATCATTGTTTATAGTAATAGGAATATGAATACATATATTTTTTGGTTTACAAGATTTGAGATGTTATTTTTTTATATATTTTTGTGGTTGTATCTTGGCAAG
>M01075:27:000000000-A4DAU:1:1101:18978:4646
AAAGTACACAGTTTGGGCTGCATATTTGATTGCCAGATGCAATGGAAGGACCAATACCTGTATCTGCATTAATACATGCTGCAACGTTAGTTGTATGTGGAATAATATTAGGTAGTTTTGTATTTTGGTGTTTTGAATTTTGATTTAGCTATTTTTATAGTCTAATTTGTTGGGCAACCGCAATAATAGTTTTAATGAGTCTGTGTGTTTTTTATAATTTCAAAGCGTTATATAGCGTTTAGTACAATATGTCAAATAAGTTTTTCATTTTTTTGTTGTCTTTGTTTAGATCTTTATGTAGGTTGTCTATTTTTTTGTTATCACATGTTTTATAAGGCATCATTGTTTATAGTAATAGGGATATGAATACATATATTTTTTGGTTTACAAGATTTGAGATGTTATTTTTTTATATATTTTTGTGGTTGTATCTTGGCAAG
>M01075:27:000000000-A4DAU:1:1101:18651:4650
AGAGTACACAGTTTGGGTTGCATATTTGATTGCCAGATGCAATGGAAGGACCAATACCTGTATCTGCATTAATACATGCTGCAACGTTAGTTGTATGTGGAATAATATTAGGTAGTTTTGTATTTTGGTGTTTTGAATTTTGATTTAGCTATTTTTATAGTCTAATTTGTTGGGCAACCGCAATAATAGTTTTAATGAGTCTGTGTGTTTTTTATAATTTCAAAGCGTTATATAGCGTTTAGTACAATATGTCAAATAAGTTTTTCATTTTTTTGTTGTCTTTGTTTAGATCTTTATGTAGGTTGTCTATTTTTTTGTTATCACATGTTTTATAAGGCATCATTGTTTATAGTAATAGGAATATGAATACATATATTTTTTGGTTTACAAGATTTGAGATGTTATTTTTTTATATATTTTTGTGGTTGTATCTTGGCAAG
>M01075:27:000000000-A4DAU:1:1101:22724:4652
AAAGTACACAGTTTGGGTTGCACATTTGATTGCCAGATGCAATGGAAGGACCAATACCTGTATCTGCATTAATACATGCTGCAACGTTAGTTGTATGTGGAATAATATTAGGTAGTTTTGTATTTTGGTGTTTTGAATTTTGATTTAGCTATTTTTATAGTCTAATTTGTTGGGCAACCGCAATAATAGTTTTAATGAGTCTGTGTGTTTTTTATAATTTCAAAGCGTTATATAGCGTTTAGTACAATATGTCAAATAAGTTTTTCATTTTTTTGTTGTCTTTGTTTAGATCTTTATGTAGGTTGTCTATTTTTTTGTTATCACATGTTTTATAAGGCATCATTGTTTATAGTAATAGGAATATGAATACATATATTTTTTGGTTTACAAGATTTGAGATGTTATTTTTTTATATATTTTTGTGGTTGTATCTTGGCAAG
>M01075:27:000000000-A4DAU:1:1101:16148:4656
AGAGTACACAGTTTGGGTTACATATTTGATTGCCAGATGCAATGGAAGGACCAATACCTGTATCTGCATTAATACATGCTGCAACGTTAGTTGTATGTGGAATAATATTAGGTAGTTTTGTATTTTGGTGTTTTGAATTTTGATTTAGCTATTTTTATAGTCTAATTTGTTGGGCAACCGCAATAATAGTTTTAATGAGTCTGTGTGTTTTTTATAATTTCAAAGCGTTATATAGCGTTTAGTACAATATGTCAAATAAGTTTTTCATTTTTTTGTTGTCTTTGTTTAGATCTTTATGTAGGTTGTCTATTTTTTTGTTATCACATGTTTTATAAGGCATCATTGTTTATAGTAATAGGAATATGAATACATATATTTTTTGGTTTACAAGATTTGAGATGTTATTTTTTTATATATTTTTGTGGTTGTATCTTGGCAAG
>M01075:27:000000000-A4DAU:1:1101:17158:4659
AGAGTACACAGTTTGGGCTGCACATTTGATTGCCAGATGCAATGGAAGGACCAATACCTGTATCTGCATTAATACATGCTGCAACGTTAGTTGTATGTGGAATAATATTAGGTAGTTTTGTATTTTGGTGTTTTGAATTTTGATTTAGCTATTTTTATAGTCTAATTTGTTGGGCAACCGCAATAATAGTTTTAATGAGTCTGTGTGTTTTTTATAATTTCAAAGCGTTATATAGCGTTTAGTACAATATGTCAAATAAGTTTTTCATTTTTTTGTTGTCTTTGTTTAGATCTTTATGTAGGTTGTCTATTTTTTTGTTATCACATGTTTTATAAGGCATCATTGTTTATAGTAATAGGAATATGAATACATATATTTTTTGGTTTACAAGATTTGAGATGTTATTTTTTTATATATTTTTGTGGTTGTATCTTGGCAAG
>M01075:27:000000000-A4DAU:1:1101:7700:4661
AAAGTACACAGTTTGGGTTGCATATTTGATTGCCAGATGCAATGGAAGGACCAATACCTGTATCTGCATTAATACATGCTGCAACGTTAGTTGTATGTGGAATAATATTAGGTAGTTTTGTATTTTGGTGTTTTGAATTTTGATTTAGCTATTTTTATAGTCTAATTTGTTGGGCAACCGCAATAATAGTTTTAATGAGTCTGTGTGTTTTTTATAATTTCAAAGCGTTATATAGCGTTTAGTACAATATGTCAAATAAGTTTTTCATTTTTTTGTTGTCTTTGTTTAGATCTTTATGTAGGTTGTCTATTTTTTTGTTATCACATGTTTTATAAGGCATCATTGTTTATAGTAATAGGAATATGAATACATATATTTTTTGGTTTACAAGATTTGAGATGTTATTTTTTTATATATTTTTGTGGTTGTATCTTGGCAAG
>M01075:27:000000000-A4DAU:1:1101:19117:4665
AAAGTACACAGTTTGGGTTGCATATTTGATTGCCAGATGCAATGGAAGGACCAATACCTGTATCTGCATTAATACATGCTGCAACGTTAGTTGTATGTGGAATAATATTAGGTAGTTTTGTATTTTGGTGTTTTGAATTTTGATTTAGCTATTTTTATAGTCTAATTTGTTGGGCAACCGCAATAATAGTTTTAATGAGTCTGTGTGTTTTTTATAATTTCAAAGCGTTATATAGCGTTTAGTACAATATGTCAAATAAGTTTTTCATTTTTTTGTTGTCTTTGTTTAGATCTTTATGTAGGTTGTCTATTTTTTTGTTATCACATGTTTTATAAGGCATCATTGTTTATAGTAATAGGAATATGAATACATATATTTTTTGGTTTACAAGATTTGAGATGTTATTTTTTTATATATTTTTGTGGTTGTATCTTGGCAAG
>M01075:27:000000000-A4DAU:1:1101:14174:4675
AGAGTACACAGTTTGGGTTGCATATTTGATTGCCAGATGCAATGGAAGGACCAATACCTGTATCTGCATTAATACATGCTGCAACGTTAGTTGTATGTGGAATAATATTAGGTAGTTTTGTATTTTGGTGTTTTGAATTTTGATTTAGCTATTTTTATAGTCTAATTTGTTGGGCAACCGCAATAGTAGTTTTAATGAGTCTGTGTGTTTTTTATAATTTCAAAGCGTTATATAGCGTTTAGTACAATATGTCAAATAAGTTTTTCATTTTTTTGTTGTCTTTGTTTAGATCTTTATGTAGGTTGTCTATTTTTTTGTTATCACATGTTTTATAAGGCATCATTGTTTATAGTAATAGGAATATGAATACATATATTTTTTGGTTTACAAGATTTGAGATGTTATTTTTTTATATATTTTTGTGGTTGTATCTTGGCAAG
>M01075:27:000000000-A4DAU:1:1101:15300:4677
AGAGTACACAGTTTGGGTTGCATATTTGATTGCCAGATGCAATGGAAGGACCAATACCTGTATCTGCATTAATACATGCTGCAACGTTAGTTGTATGTGGAATAATATTAGGTAGTTTTGTATTTTGGTGTTTTGAATTTTGATTTAGCTATTTTTATAGTCTAATTTGTTGGGCAACCGCAATAATAGTTTTAATGAGTCTGTGTGTTTTTTATAATTTCAAAGCGTTATATAGCGTTTAGTACAATATGTCAAATAAGTTTTTCATTTTTTTGTTGTCTTTGTTTAGATCTTTATGTAGGTTGTCTATTTTTTTGTTATCACATGTTTTATAAGGCATCATTGTTTATAGTAATGGGAATATGAATACATATATTTTTTGGTTTACAAGATTTGAGATGTTATTTTTTTATATATTTTTGTGGTTGTATCTTGGCAAG
>M01075:27:000000000-A4DAU:1:1101:14180:4693
AGAGTACACAGTTTGGGTTGCATATTTGATTGCCAGATGCAATGGAAGGACCAATACCTGTATCTGCATTAATACATGCTGCAACGTTAGTTGTATGTGGAATAATATTAGGTAGTTTTGTATTTTGGTGTTTTGAATTTTGATTTAGCTATTTTTATAGTCTAATTTGTTGGGCAACCGCAATAGTAGTTTTAATGAGTCTGTGTGTTTTTTATAATTTCAAAGCGTTATATAGCGTTTAGTACAATATGTCAAATAAGTTTTTCATTTTTTTGTTGTCTTTGTTTAGATCTTTATGTAGGTTGTCTATTTTTTTGTTATCACATGTTTTATAAGGCATCATTGTTTATAGTAATAGGAATATGAATACATATATTTTTTGGTTTACAAGATTTGAGATGTTATTTTTTTATATATTTTTGTGGTTGTATCTTGGCAAG
>M01075:27:000000000-A4DAU:1:1101:21166:4715
AGAGTACACAGTTTGGGTTGCATATTTGATTGCCAGATGCAATGGAAGGACCAATACCTGTATCTGCATTAATACATGCTGCAACGTTAGTTGTATGTGGAATAATATTAGGTAGTTTTGTATTTTGGTGTTTTGAATTTTGATTTAGCTATTTTTATAGTCTAATTTGTTGGGCAACCGCAATAATAGTTTTAATGAGTCTGTGTGTTTTTTATAATTTCAAAGCGTTATATAGCGTTTAGTACAATATGTCAAATAAGTTTTTCATTTTTTTGTTGTCTTTGTTTAGATCTTTATGTAGGTTGTCTATTTTTTTGTTATCACATGTTTTATAAGGCATCATTGTTTATAGTAATAGGAATATGAATACATATATTTTTTGGTTTACAAGATTTGAGATGTTATTTTTTTATATATTTTTGTGGTTGTATCTTGGCAAG
>M01075:27:000000000-A4DAU:1:1101:23804:4719
AGAGTACACAGTTTGGGCTGCATATTTGATTGCCAGATGCAATGGAAGGACCAATACCTGTATCTGCATTAATACATGCTGCAACGTTAGTTGTATGTGGAATAATATTAGGTAGTTTTGTATTTTGGTGTTTTGAATTTTGATTTAGCTATTTTTATAGTCTAATTTGTTGGGCAACCGCAATAATAGTTTTAATGGGTCTGTGTGTTTTTTATAATTTCAAAGCGTTATATAGCGTTTAGTACAATATGTCAAATAAGTTTTTCATTTTTTTGTTGTCTTTGTTTAGATCTTTATGTAGGTTGCCTATTCTTTTGTTATCACATGTTTTATAAGGCATCATTGTTTATAGTAATAGGAATATGAATACATATATTTTTTGGTTTACAAGATTTGAGATGTTATTTTTTTATATATTTTTGTGGTTGTATCTTGGCAAG
>M01075:27:000000000-A4DAU:1:1101:21767:4722
AGAGTACACAGTTTGGGTTACATATTTGATTGCCAGATGCAATGGAAGGACCAATACCTGTATCTGCATTAATACATGCTGCAACGTTAGTTGTATGTGGAATAATATTAGGTAGTTTTGTATTTTGGTGTTTTGAATTTTGATTTAGCTATTTTTATAGTCTAATTTGTTGGGCAACCGCAATAATAGTTTTAATGAGTCTGTGTGTTTTTTATAATTTCAAAGCGTTATATAGCGTTTAGTACAATATGTCAAATAAGTTTTTCATTTTTTTGTTGTCTTTGTTTAGATCTTTATGTAGGTTGTCTATTTTTTTGTTATCACATGTTTTATAAGGCATCATTGTTTATAGTAATAGGAATATGAATACATATATTTTTTGGTTTACAAGATTTGAGATGTTATTTTTTTATATATTTTTGTGGTTGTATCTTGGCAAG
>M01075:27:000000000-A4DAU:1:1101:21589:4727
AGAGTACACAGTTTGGGTTGCACATTTGATTGCCAGATGCAATGGAAGGACCAATACCTGTATCTGCATTAATACATGCTGCAACGTTAGTTGTATGTGGAATAATATTAGGTAGTTTTGTATTTTGGTGTTTTGAATTTTGATTTAGCTATTTTTATAGTCTAATTTGTTGGGCAACCGCAATAATAGTTTTAATGAGTCTGTGTGTTTTTTATAATTTGCAAAGCGTTATATAGCGTTTAGTACAATATGTCAAATAAGTTTTTCATTTTTTGTTGTCTTTGTTTAGATCTTTATGTAGGTTGTCTATTTTTTTGTTATCACATGTTTTATAAGGCATCATTGTTTATAGTAATAGGAATATGAATACATATATTTTTTGGTTTACAAGATTTGAGATGTTATTTTTTTATATATTTTTGTGGTTGTATCTTGGCAAG
>M01075:27:000000000-A4DAU:1:1101:23344:4752
AAAGTACACAGTTTGGGTTGCATATTTGATTGCCAGATGCAATGGAAGGACCAATACCTGTATCTGCATTAATACATGCTGCAACGTTAGTTGTATGTGGAATAATATTAGGTAGTTTTGTATTTTGGTGTTTTGAATTTTGATTTAGCTATTTTTATAGTCTAATTTGCTGGGCAACCGCAATAATAGTTTTAATGAGTCTGTGTGTTTTTTATAATTTCAAAGCGTTATATAGCGTTTAGTACAATATGTCAAATAAGTTTTTCATTTTTTTGTTGTCTTTGTTTAGATCTTTATGTAGGTTGTCTATTTTTTTGTTATCACATGTTTTATAAGGCATCATTGTTTATAGTAATAGGAATATGAATACATATATTTTTTGGTTTACAAGATTTGAGATGTTATTTTTTTATATATTTTTGTGGTTGTATCTTGGCAAG
>M01075:27:000000000-A4DAU:1:1101:16901:4760
AAAGTACACAGTTTGGGTTGCATATTTGATTGCCAGATGCAATGGAAGGACCAACACCTGTATCTGCATTAATACATGCTGCAACGTTAGTTGTATGTGGAATAATATTAGGTAGTTTTGTATTTTGGTGTTTTGAATTTTGATTTAGCTATTTTTATAGTCTAATTTGTTGGGCAACCGCAATAATAGTTTTAATGAGTCTGTGTGTTTTTATAATTTCCAAAGCGTTATATAGCGTTTAGTACAATATGTCAAATAAGTTTTTCATTTTTTTGTTGTCATTGTTTAGATCTTTATGTAGGTTGCCTATTTTTTTGTTATCACATGTTTTATAAGGCATCATTGTTTATAGTAATAGGAATATGAATACATATATTTTTTGGTTTACAAGATTTGAGATGTTATTTTTTTATATATTTTTGTGGTTGTATCTTGGCAAG
>M01075:27:000000000-A4DAU:1:1101:18062:4775
AGAGTACACAGTTTGGGCTGCATATTTGATTGCCAGATGCAATGGAAGGACCAATACCTGTATCTGCATTAATACATGCTGCAACGTTAGTTGTATGTGGAATAATATTAGGTAGTTTTGTATTTTGGTGTTTTGAATTTTGATTTAGCTATTTTTATAGTCTAATTTGTTGGGCAACCGCAATAATAGTTTTAATGAGTCTGTGTGTTTTTTATAATTTCAAAGCGTTATATAGCGTTTAGTACAATATGTCAAATAAGTTTTTCATTTTTTTGTTGTCTTTGTTTAGATCTTTATGTAGGTTGTCTATTTTTTTGTTATCACATGTTTTATAAGGCATCATTGTTTATAGTAATAGGAATATGAATACATATATTTTTTGGTTTACAAGATTTGAGATGTTATTTTTTTATATATTTTTGTGGTTGTATCTTGGCAAG
>M01075:27:000000000-A4DAU:1:1101:8222:4808
AGAGTACACAGTTTGGGTTGCACATTTGATTGCCAGATGCAATGGAAGGACCAATACCTGTATCTGCATTAATACATGCTGCAACGTTAGTTGTATGTGGAATAATATTAGGTAGTTTTGTATTTTGGTGTTTTGAATTTTGATTTAGCTATTTTTATAGTCTAATTTGTTGGGCAACCGCAATAATAGTTTTAATGAGTCTGTGTGTTTTTTATAATTTCAAAGCGTTATATAGCGTTTAGTACAATATGTCAAATAAGTTTTTCATTTTTTTGTTGTCTTTGTTTAGATCTTTATGTAGGTTGTCTATTTTTTTGTTATCACATGTTTTATAAGGCATCATTGTTTATAGTAATAGGAATATGAATACATATATTTTTTGGTTTACAAGATTTGAGATGTTATTTTTTTATATATTTTTGTGGTTGTATCTTAGCAAG
>M01075:27:000000000-A4DAU:1:1101:20533:4810
AGAGTACACAGTTTGGGTTGCACATTTGATTGCCAGATGCAATGGAAGGACCAATACCTGTATCTGCATTAATACATGCTGCAACGTTAGTTGTATGTGGAATAATATTAGGTAGTTTTGTATTTTGGTGTTTTGAATTTTGATTTAGCTATTTTTATAGTCTAATTTGTTGGGCAACCGCAATAATAGTTTTAATGAGTCTGTGTGTTTTTTATAATTTCAAAGCGTTATATAGCGTTTAGTACAATATGTCAAATAAGTTTTTCATTTTTTTGTTGTCTTTGTTTAGATCTTTATGTAGGTTGTCTATTTTTTTGTTATCACATGTTTTATAAGGCATCATTGTTTATAGTAATAGGAATATGAATACATATATTTTTTGGTTTACAAGATTTGAGATGTTATTTTTTTATATATTTTTGTGGTTGTATCTTGGCAAG
>M01075:27:000000000-A4DAU:1:1101:16782:4825
AAAGTACACAGTTTGGGTTGCACATTTGATTGCCAGATGCAATGGAAGGACCAATACCTGTATCTGCATTAATACATGCTGCAACGTTAGTTGTATGTGGAATAATATTAGGTAGTTTTGTATTTTGGTGTTTTGAATTTTGATTTAGCTATTTTTATAGTCTAATTTGTTGGGCAACCGCAATAATAGTTTTAATGAGTCTGTGTGTTTTTTATAATTTCAAAGCGTTATATAGCGTTTAGTACAATATGTCAAATAAGTTTTTCATTTTTTTGTTGTCTTTGTTTAGATCTTTATGTAGGTTGTCTATTTTTTTGTTATCACATGTTTTATAAGGCATCATTGTTTATAGTAATAGGAATATGAATACATATATTTTTTGGTTTACAAGATTTGAGATGTTATTTTTTTATATATTTTTGTGGTTGTATCTTGGCAAG
>M01075:27:000000000-A4DAU:1:1101:15167:4826
AGAGTACACAGTTTGGATTGCATATTTGATTGCCAGATGCAATGGAAGGACCAATACCTGTATCTGCATTAATACATGCTGCAACGTTAGTTGTATGTGGAATAATATTAGGTAGTTTTGTATTTTGGTGTTTTGAATTTTGATTTAGCTATTTTTATAGTCTAATTTGTTGGGCAACCGCAATAATAGTTTTAATGAGTCTGTGTGTTTTTTATAATTTCAAAGCGTTATATAGCGTTTAGTACAATATGTCAAATAAGTTTTTCATTTTTTTGCTGTCTTTGTTTAGATCTTTATGTAGGTTGTCTATTTTTTTGTTATCACATGTTTTATAAGGCATCATTGTTTATAGTAATAGGAATATGAATACATATATTTTTTGGTTTACAAGATTTGAGATGTTATTTTTTTATATATTTTTGTGGTTGTATCTTGACAAA
>M01075:27:000000000-A4DAU:1:1101:15331:4831
AGAGTACACAGTTTGGGTTGCATATTTGATTGCCAGATGCAATGGAAGGACCAATACCTGTATCTGCATTAATACATGCTGCAACGTTAGTTGTATGTGGAATAATATTAGGTAGTTTTGTATTTTGGTGTTTTGAATTTTGATTTAGCTATTTTTATAGTCTAATTTGTTGGGCAACCGCAATAATAGTTTTAATGAGTCTGTGTGTTTTTTATAATTTGCAAAGCGTTATATAGCGTTTAGTACAATATGTCAAATAAGTTTTTCATTTTTTTGTTGTCTTTGTTTAGATCTTTATGTAGGTTGTCTATTTTTTGTTATCACATGTTTTATAAGGCATCATTGTTTATAGTAATAGGAATATGAATACATATATTTTTTGGTTTACAAGATTTGAGATGTTATTTTTTTATATATTTTTGTGGTTGTATCTTGGCAAG
>M01075:27:000000000-A4DAU:1:1101:7200:4840
AGAGTACACAGTTTGGGTTACATATTTGATTGCCAGATGCAATGGAAGGACCAATACCTGTATCTGCATTAATACATGCTGCAACGTTAGTTGTATGTGGAATAATATTAGGTAGTTTTGTATTTTGGTGTTTTGAATTTTGATTTAGCTATTTTTATAGTCTAATTTGTTGGGCAACCGCAATAATAGTTTTAATGAGTCTGTGTGTTTTTTATAATTTCAAAGCGTTATATAGCGTTTAGTACAATATGTCAAATAAGTTTTTCATTTTTTTGTTGTCTTTGTTTAGATCTTTATGTAGGTTGTCTATTTTTTTGTTATCACATGTTTTATAAGGCATCATTGTTTATAGTAATAGGAATATGAATACATATATTTTTTGGTTTACAAGATTTGAGATGTTATTTTTTTATATATTTTTGTGGTTGTATCTTGGCAAG
>M01075:27:000000000-A4DAU:1:1101:10739:4842
AGAGTACACAGTTTGGATTGCACATTTGATTGCCAGATGCAATGGAAGGACCAATACCTGTATCTGCATTAATACATGCTGCAACGTTAGTTGTATGTGGAATAATATTAGGTAGTTTTGTATTTTGGTGTTTTGAATTTTGATTTAGCTATTTTTATGGTCTAATTTGTTGGGCAACCGCAATAATAGTTTTAATGAGTCTGTGTGTTTTTTATAATTTCAAAGCGTTATATAGCGTTTAGTACAATATGTCAAATAAGTTTTTCATTTTTTTGTTGTCTTTGTTTAGATCTTTATGTAGGTTGTCTATTTTTTTGTTATCACATGTTTTATAAGGCATCATTGTTTATAGTAATAGGAATATGAATACATATATTTTTTGGTTTACAAGATTTGAGATGTTATTTTTTTATATATTTTTGTGGTTGTATCTTAGCAAG
>M01075:27:000000000-A4DAU:1:1101:13729:4847
AGAGTACACAGTTTGGATTGCATATTTGATTGCCAGATGCAATGGAAGGACCAATACCTGTATCTGCATTAATACATGCTGCAACGTTAGTTGTATGTGGAATAATATTAGGTAGTTTTGTATTTTGGTGTTTTGAATTTTGATTTAGCTATTTTTATAGTCTAATTTGTTGGGCAACCGCAATAATAGTTTTAATGAGTCTGTGTGTTTTTTATAATTTCAAAGCGTTATATAGCGTTTAGTACAATATGTCAAATAAGTTTTTCATTTTTTTGTTGTCTTTGTTTAGATCTTTATGTAGGTTGTCTATTTTTTTGTTATCACATGTTTTATAAGGCATCATTGTTTATAGTAATAGGAATATGAATACATATATTTTTTGGTTTACAAGATTTGAGATGTTATTTTTTTATATATTTTTGTGGTTGTATCTTGGCAAG
>M01075:27:000000000-A4DAU:1:1101:16020:4847
AGAGTACACAGTTTGGGTTACATATTTGATTGCCAGATGCAATGGAAGGACCAATACCTGTATCTGCATTAATACATGCTGCAACGTTAGTTGTATGTGGAATAATATTAGGTAGTTTTGTATTTTGGTGTTTTGAATTTTGATTTAGCTATTTTTATAGTCTAATTTGTTGGGCAACCGCAATAATAGTTTTAATGAGTCTGTGTGTTTTTTATAATTTCAAAGCGTTATATAGCGTTTAGTACAATATGTCAAATAAGTTTTTCATTTTTTTGTTGTCTTTGTTTAGATCTTTATGTAGGTTGTCTATTTTTTTGTTATCACATGTTTTATAAGGCATCATTGTTTATAGTAATAGGAATACGAATACATATATTTTTTGGTTTACAAGATTTGAGATGTTATTTTTTTATATATTTTTGTGGTTGTATCTTAGCAAG
>M01075:27:000000000-A4DAU:1:1101:15552:4859
AAAGTACACAGTTTGGGTTGCATATTTGATTGCCAGATGCAATGGAAGGACCAATACCTGTATCTGCATTAATACATGCTGCAACGTTAGTTGTATGTGGAATAATATTAGGTAGTTTTGTATTTTGGTGTTTTGAATTTTGATTTAGCTATTTTTATAGTCTAATTTGTTGGGCAACCGCAATAATAGTTTTAATGAGTCTGTGTGTTTTTTATAATTTCAAAGCGTTATATAGTGTTTAGTACAATATGTCAAATAAGTTTTTCATTTTTTTGTTGTCTTTGTTTAGATCTTTATGTAGGTTGTCTATTTTTTTGTTATCACATGTTTTATAAGGCATCATTGTTTATAGTAATAGGAATATGAATACATATATTTTTTGGTTTACAAGATTTGAGATGTTATTTTTTTATATATTTTTGTGGTTGTATCTTGGCAAG
>M01075:27:000000000-A4DAU:1:1101:11693:4859
AGAGTACACAGTTTGGGTTGCATATTTGATTGCCAGATGCAATGGAAGGACCAATACCTGTATCTGCATTAATACATGCTGCAACGTTAGTTGTATGTGGAATAATATTAGGTAGTTTTGTATTTTGGTGTTTTGAATTTTGATTTAGCTATTTTTATAGTCTAATTTGTTGGGCAACCGCAATAATAGTTTTAATGAGTCTGTGTGTTTTTTATAATTTCAAAGCGTTATATAGCGTTTAGTACAATATGTCAAATAAGTTTTTCATTTTTTTGTTGTCTTTGTTTAGATCTTTATGTAGGTTGTCTATTTTTTTGTTATCACATGTTTTATAAGGCATCATTGTTTATAGTAATAGGAATATGAATACATATATTTTTTGGTTTACAAGATTTGAGATGTTATTTTTTTATATATTTTTGTGGTTGTATCTTGGCAAG
>M01075:27:000000000-A4DAU:1:1101:7153:4861
AGAGTACACAGTTTGGGTTGCATATTTGATTGCCAGATGCAATGGAAGGACCAATACCCGTATCTGCATTAATACATGCTGCAACGTTAGTTGTATGTGGAATAATATTAGGTAGTTTTGTATTTTGGTGTGTTGAATTTTGATTTAGCTATTTTTATAGTCTAATTTGTTGGGCAACCGCAATAATAGTTTTAATGAGTCTGTGTGTTTTTTATAATTTCAAAGCGTTATATAGCGTTTAGTACAATATGTCAAATAAGTTTTTCATTTTTTTGTTGTCTTTGTTTAGATCTTTATGTAGGTTGTCTATTTTTTTGTTATCACATGTTTTATAAGGCATCATTGTTTATAGTAATAGGAATATGAATACATATATTTTTTGGTTTACAAGATTTGAGATGTTATTTTTTTATATATTTTTGTGGTTGTATCTTGGCAAG
>M01075:27:000000000-A4DAU:1:1101:7234:4862
AAAGTACACAGTTTGGGTTGCACATTTGATTGCCAGATGCAATGGAAGGACCAATACCTGTATCTGCATTAATACATGCTGCAACGTTAGTTGTATGTGGAATAATATTAGGTAGTTTTGTATTTTGGTGTTTTGAATTTTGATTTAGCTATTTTTATAGTCTAATTTGTTGGGCAACCGCAATAATAGTTTTAATGAGTCTGTGTGTTTTTTATAATTTCAAAGCGTTATATAGCGTTTAGTACAATATGTCAAATAAGTTTTTCATTTTTTTGTTGTCTTTGTTTAGATCTTTATGTAGGTTGTCTATTTTTTTGTTATCACATGTTTTATAAGGCATCATTGTTTATAGTAATAGGAATATGAATACATATATTTTTTGGTTTACAAGATTTGAGATGTTATTTTTTTATATATTTTTGTGGTTGTATCTTGGCAAG
>M01075:27:000000000-A4DAU:1:1101:21519:4883
AGAGTACACAGTTTGGGTTGCATATTTGATTGCCAGATGCAATGGAAGGACCAATACCTGTATCTGCATTAATACATGCTGCAACGTTAGTTGTATGTGGAATAATATTAGGTAGTTTTGTATTTTGGTGTTTTGAATTTTGATTTAGCTATTTTTATAGTCTAATTTGTTGGGCAACCGCAATAATAGTTTTAATGAGTCTGTGTGTTTTTTATAATTTCAAAGCGTTATATAGCGTTTAGTACAATATGTCAAATAAGTTTTTCATTTTTTTGTTGTCTTTGTTTAGATCTTTATGTAGGTTGTCTATTTTTTTGTTATCACATGTTTTATAAGGCATCATTGTTTATAGTAATAGGAATATGAATACATATATTTTTTGGTTTACAAGATTTGAGATGTTATTTTTTTATATATTTTTGTGGTTGTATCTTGGCAAG
>M01075:27:000000000-A4DAU:1:1101:8875:4885
AGAGTACACAGTTTGGGTTGCACATTTGATTGCCAGATGCAATGGAAGGACCAATACCTGTATCTGCATTAATACATGCTGCAACGTTAGTTGTATGTGGAATAATATTAGGTAGTTTTGTATTTTGGTGTTTTGAATTTTGATTTAGCTATTTTTATAGTCTAATTTGTTGGGCAACCGCAATAATAGTTTTAATGAGTCTGTGTGTTTTTTATAATTTCAAAGCGTTATATAGCGTTTAGTACAATATGTCAAATAAGTTTTTCATTTTTTTGTTGTCTTTGTTTAGATCTTTATGTAGGTTGTCTATTTTTTTGTTATCACATGTTTTATAAGGCATCATTGTTTATAGTAATAGGAATATGAATACATATATTTTTTGGTTTACAAGATTTGAGATGTTATTTTTTTATATATTTTTGTGGTTGTATCTTGGCAAG
>M01075:27:000000000-A4DAU:1:1101:12950:4895
AAAGTACACAGTTTGGGTTGCATATTTGATTGCCAGATGCAATGGAAGGACCAATACCTGTATCTGCATTAATACATGCTGCAACGTTAGTTGTATGTGGAATAATATTAGGTAGTTTTGTATTTTGGTGTTTTGAATTTTGATTTAGCTATTTTTATAGTCTAATTTGTTGGGCAACCGCAATAATAGTTTTAATGAGTCTGTGTGTTTTTTATAATTTCAAAGCGTTATATAGCGTTTAGTACAATATGTCAAATAAGTTTTTCATTTTTTTGTTGTCTTTGTTTAGATCTTTATGTAGGTTGTCTATTTTTTTGTTATCACATGTTTTATAAGGCATCATTGTTTATAGTAATAGGAATATGAATACATATATTTTTTGGTTTACAAGATTTGAGATGTTATTTTTTTATATATTTTTGTGGTTGTACCTTAGCAAG
>M01075:27:000000000-A4DAU:1:1101:12270:4913
AGAGTACACAGTTTGGGTTGCACATTTGATTGCCAGATGCAATGGAAGGACCAATACCTGTATCTGCATTAATACATGCTGCAACGTTAGTTGTATGTGGAATAATATTAGGTAGTTTTGTATTTTGGTGTTTTGAATTTTGATTTAGCTATTTTTATAGTCTAATTTGTTGGGCAACCGCAATAATAGTTTTAATGAGTCTGTGTGTTTTTTATAATTTCAAAGCGTTATATAGCGTTTAGTACAATATGTCAAATAAGTTTTTCATTTTCTTGTTGTCTTTGTTTAGATCTTTATGTAGGTTGTCTATTTTTTTGTTATCACATGTTTTATAAGGCATCATTGTTTATAGTAATAGGAATATGAATACATATATTTTTTGGTTTACAAGATTTGAGATGTTATTTTTTTATATATTTTTGTGGTTGTATCTTGGCGAG
>M01075:27:000000000-A4DAU:1:1101:20440:4929
AAAGTACACAGTTTGGATTGCACATTTGATTGCCAGATGCAATGGAAGGACCAATACCTGTATCTGCATTAATACATGCTGCAACGTTAGTTGTATGTGGAATAATATTAGGTAGTTTTGTATTTTGGTGTTTTGAATTTTGATTTAGCTATTTTTATAGTCTAATTTGTTGGGCAACCGCAATAATAGTTTTAATGAGTCTGTGTGTTTTTTATAATTTCAAAGCGTTATATAGCGTTTAGTACAATATGTCAAATAAGTTTTTCATTTTTTTGTTGTCTTTGTTTAGATCTTTATGTAGGTTGTCTATTTTTTTGTTATCACATGTTTTATAAGGCATCATTGTTTATAGTAATAGGAATATGAATACATATATTTTTTGGTTTACAAGATTTGAGATGTTATTTTTTTATATATTTTTGTGGTTGTATCTTGGCAAG
>M01075:27:000000000-A4DAU:1:1101:21075:4935
AGAGTACACAGTTTGGGTTACATATTTGATTGCCAGATGCAATGGAAGGACCAATACCTGTATCTGCATTAATACATGCTGCAACGTTAGTTGTATGTGGAATAATATTAGGTAGTTTTGTATTTGGTGTTTTGAATTTTGATTTAGCTATTTTTATAGTCTAATTTGTTGGGCAACCGCAATAATAGTTTTAATGAGTCTGTGTGTTTTTTATAATTTCCAAAGCGTTATATAGCGTTTAGTACAATATGTCAAATAAGTTTTTCATTTTTTTGTTGTCTTTGTTTAGATCTTTATGTAGGTTGTCTATTTTTTTGTTATCACATGTTTTATAAGGCATCATTGTTTATAGTAATAGGAATATGAATACATATATTTTTTGGTTTACAAGATTTGAGATGTTATTTTTTTATATATTTTTGTGGTTGTATCTTGGCAAG
>M01075:27:000000000-A4DAU:1:1101:6971:4935
AGAGTACACAGTTTGGGTTGCATATTTGATTGCCAGATGCAATGGAAGGACCAATACCTGTATCTGCATTAATACATGCTGCAACGTTAGTTGTATGTGGAATAATATTAGGTAGTTTTGTATTTTGGTGTTTTGAATTTTGATTTAGCTATTTTTATAGTCTAATTTGTTGGGCAACCGCAATAATAGTTTTAATGAGTCTGTGTGTTTTTTATAATTTCAAAGCGTTATATAGCGTTTAGTACAATATGTCAAATAAGTTTTTCATTTTTTTGTTGTCTTTGTTTAGATCTTTGTGTAGGTTGTCTATTTTTTTGTTATCACATGTTTTATAAGGCATCATTGTTTATAGTAATAGGAATATGAATACATATATTTTTTGGTTTACAAGATTTGAGATGTTATTTTTTTATATATTTTTGTGGTTGTATCTTGGCAAN
>M01075:27:000000000-A4DAU:1:1101:13831:4936
AGAGTACACAGTTTGGGTTGCATATTTGATTGCCAGATGCAATGGAAGGACCAATACCTGTATCTGCATTAATACATGCTGCAACGTTAGTTGTATGTGGAATAATATTAGGTAGTTTTGTATTTTGGTGTTTTGAATTTTGATTTAGCTATTTTTATAGTCTAATTTGTTGGGCAACCGCAATAATAGTTTTAATGAGTCTGTGTGTTTTTTATAATTTCAAAGCGTTATATAGCGTTTAGTACAATATGTCAAATAAGTTTTTCATTTTTTTGTTGTCTTTGTTTAGATCTTTATGTAGGTTGTCTATTTCTTTGTTATCACATGTTTTATAAGGCATCATTGTTTATAGTAATAGGAATATGAATACATATATTTTTTGGTTTACAAGATTTGAGATGTTATTTTTTTATATATTTTTGTGGTTGTATCTTGGCAAG
>M01075:27:000000000-A4DAU:1:1101:20114:4950
AAAGTACACAGTTTGGGTTGCACATTTGATTGCCAGATGCAATGGAAGGACCAATACCTGTATCTGCATTAATACATGCTGCAACGTTAGTTGTATGTGGAATAATATTAGGTAGTTTTGTATTTTGGTGTTTTGAATTTTGATTTAGCTATTTTTATAGTCTAATTTGTTGGGCAACCGCAATAATAGTTTTAATGAGTCTGTGTGTTTTTTATAATTTCAAAGCGTTATATAGCGTTTAGTACAATATGTCAAATAAGTTTTTCATTTTTTTGTTGTCTTTGTTTAGATCTTTATGTAGGTTGTCTATTTTTTTGTTATCACATGTTTTATAAGGCATCATTGTTTATAGTAATAGGAATATGAATACATATATTTTTTGGTTTACAAGATTTGAGATGTTATTTTTTTATATATTTTTGTGGTTGTATCTTAGCAAG
>M01075:27:000000000-A4DAU:1:1101:16257:4951
AGAGTACACAGTTTGGGTTGCATATTTGATTGCCAGATGCAATGGAAGGACCAATACCTGTATCTGCATTAATACATGCTGCAACGTTAGTTGTATGTGGAATAATATTAGGTAGTTCTGTATTTTGGTGTTTTGAATTTTGATTTAGCTATTTTTATAGTCTAATTTGTTGGGCAACCGCAATAATAGTTTTAATGAGTCTGTGTGTTTTTTATAATTTCAAAGCGTTATATAGCGTTTAGTACAATATGTCAAATAAGTTTTTCATTTTTTTGTTGTCTTTGTTTAGATCTTTATGTAGGTTGTCTATTTTTTTGTAATCACATGTTTTATAAGGCATCATTGTTTATAGTAATAGGAATATGAATACATATATTTTTTGGTTTACAAGATTTGAGATGTTATTTTTTTATATATTTTTGTGGTTGTATCTTGGCAAG
>M01075:27:000000000-A4DAU:1:1101:21738:4965
AGAGTACACAGTTTGGATTGCATATTTGATTGCCAGATGCAATGGAAGGACCAATACCTGTATCTGCATTAATACATGCTGCAACGTTAGTTGTATGTGGAATAATATTAGGTAGTTTTGTATTTTGGTGTTTTGAATTTTGATTTAGCTATTTTTATAGTCTAATTTGTTGGGCAACCGCAATAATAGTTTTAATGAGTCTGTGTGTTTTTTATAATTTCAAAGCGTTATATAGCGTTTAGTACAATATGTCAAATAAGTTTTTCATTTTTTTGTTGTCTTTGTTTAGATCTTTATGTAGGTTGTCTATTTTTTTGTTATCACATGTTTTATAAGGCATCATTGTTTATAGTAATAGGAATATGAATACATATATTTTTTGGTTTACAAGATTTGAGATGTTATTTTTTTATATATTTTTGTGGTTGTATCTTGGCAAG
>M01075:27:000000000-A4DAU:1:1101:12989:4976
AAAGTACACAGTTTGGGTTGCATATTTGATTGCCAGATGCAATGGAAGGACCAATACCTGTATCTGCATTAATACATGCTGCAACGTTAGTTGTATGTGGAATAATATTAGGTAGTTTTGTATTTTGGTGTTTTGAATTTTGATTTAGCTATTTTTATAGTCTAATTTGTTGGGCAACCGCAATAATAGTTTTAATGAGTCTGTGTGTTTTTTATAATTTCAAAGCGTTATATAGCGTTTAGTACAATATGTCAAATAAGTTTTTCATTTTTTTGTTGTCTTTGTTTAGATCTTTATGTAGGTTGTCTATTTTTTTGTTATCACATGTTTTATAAGGCATCATTGTTTATAGTAATAGGAATATGAATACATATATTTTTTGGTTTACAAGATTTGAGATGTTATTTTTTTATATATTTTTGTGGTTGTATCTTGGCAAG
>M01075:27:000000000-A4DAU:1:1101:16838:4979
AGAGTACACAGTTTGGATTGCATATTTGATTGCCAGATGCAATGGAGGGACCAATACCTGTATCTGCATTAATACATGCTGCAACGTTAGTTGTATGTGGAATAATATTAGGTAGTTTTGTATTTTGGTGTTTTGAATTTTGATTTAGCTATTTTTATAGTCTAATTTGTTGGGCAACCGCAATAATAGTTTTAATGAGTCTGTGTGTTTTTTATAATTTCAAAGCGTTATATAGCGTTTAGTACAATATGTCAAATAAGTTTTTCATTTTTTTGTTGTCTTTGTTTAGATCTTTATGTAGGTTGTCTATTTTTTTGTTATCACATGTTTTATAAGGCATCATTGTTTATAGTAATAGGAATATGAATACATATATTTTTTGGTTTACAAGATTTGAGATGTTATTTTTTTATATATTTTTGTGGTTGTATCTTGGCAAG
>M01075:27:000000000-A4DAU:1:1101:12380:4992
AAAGTACACAGTTTGGGTTGCATATTTGATTGCCAGATGCAATGGAAGGACCAATACCTGTATCTGCATTAATACATGCTGCAACGTTAGTTGTATGTGGAATAATATTAGGTAGTTTTGTATTTTGGTGTTTTGAATTTTGATTTAGCTATTTTTATAGTCTAATTTGTTGGGCAACCGCAATAATAGTTTTAATGAGTCTGTGTGTTTTTTATAATTTCAAAGCGTTATATAGCGTTTAGTACAATATGTCAAATAAGTTTTTCATTTTTTTGTTGTCTTTGTTTAGATCTTTATGTAGGTTGTCTATTTTTTTGTTATCACATGTTTTATAAGGCATCATTGTTTATAGTAATAGGAATATGAATACATATATTTTTTGGTTTACAAGATTTGAGATGTTATTTTTTTATATATTTTTGTGGTTGTATCTTGGCAAG
>M01075:27:000000000-A4DAU:1:1101:12364:5007
AAAGTACACAGTTTGGGTTGCATATTTGATTGCCAGATGCAATGGAAGGACCAATACCTGTATCTGCATTAATACATGCTGCAACGTTAGTTGTATGTGGAATAATATTAGGTAGTTTTGTATTTTGGTGTTTTGAATTTTGATTTAGCTATTTTTATAGTCTAATTTGTTGGGCAACCGCAATAATAGTTTTAATGAGTCTGTGTGTTTTTTATAATTTCAAAGCGTTATATAGCGTTTAGTACAATATGTCAAATAAGTTTTTCATTTTTTTGTTGTCTTTGTTTAGATCTTTATGTAGGTTGTCTATTTTTTTGTTATCACATGTTTTATAAGGCATCATTGTTTATAGTAATAGGAATATGAATACATATATTTTTTGGTTTACAAGATTTGAGATGTTATTTTTTTATATATTTTTGTGGTTGTATCTTGGCAAG
>M01075:27:000000000-A4DAU:1:1101:7322:5026
AGAGTACACAGTTTGGGTTGCATATTTGATTGCCAGATGCAATGGAAGGACCAATACCTGTATCTGCATTAATACATGCTGCAACGTTAGTTGTATGTGGAATAATATTAGGTAGTTTTGTATTTTGGTGTTTTGAATTTTGATTTAGCTATTTTTATAGTCTAATTTGTTGGGCAACCGCAATAATAGTTTTAATGAGTCTGTGTGTTTTTTATAATTTGCAAAGCGTTATATAGCGTTTAGTACAATATGTCAAATAAGTTTTTCATTTTTTTGTTGTCTTTGTTTAGATCTTTATGTAGGTTGTCTATTTTTTTGTTATCACATGTTTTATAAGGCATCATTGTTTATAGTAATAGGAATATGAATACATATATTTTTTGGTTTACAAGATTTGAGATGTTATTTTTTATATATTTTTGTGGTTGTATCTTAGCAAG
>M01075:27:000000000-A4DAU:1:1101:6683:5028
AGAGTACACAGTTTGGGCTGCATATTTGATTGCCAGATGCAATGGAAGGACCAATACCTGTATCTGCATTAATACATGCTGCAACGTTAGTTGTATGTGGAATAATATTAGGTAGTTTTGTATTTTGGTGTTTTGAATTTTGATTTAGCTATTTTTATAGTCTAATTTGTTGGGCAACCGCAATAATAGTTTTAATGAGTCTGTGTGTTTTTTATAATTTCAAAGCGTTATATAGCGTTTAGTACAATATGTCAAATAAGTTTTTCATTTTTTTGTTGTCTTTGTTTAGATCTTTATGTAGGTTGTCTATTTTTTTGTTATCACATGTTTTATAAGGCATCATTGTTTATAGTAATAGGAATATGAATACATATATTTTTTGGTTTACAAGATTTGAGATGTTATTTTTTTATATATTTTTGTGGTTGTATCTTGGCAAN
>M01075:27:000000000-A4DAU:1:1101:16022:5031
AGAGTACACAGTTTGGGCTGCATATTTGATTGCCAGATGCAATGGAAGGACCAATACCTGTATCTGCATTAATACATGCTGCAACGTTAGTTGTATGTGGAATAATATTAGGTAGTTCTGTATTTTGGTGTTTTGAATTTTGATTTAGCTATTTTTATAGTCTAATTTGTTGGGCAACCGCAATAATAGTTTTAATGAGTCTGTGTGTTTTTTATAATTTCAAAGCGTTATATAGCGTTTAGTACAATATGTCAAATAAGTTTTTCATTTTTTTGTTGTCTTTGTTTAGATCTTTATGTAGGTTGTCTATTTTTTTGTTATCACATGTTTTATAAGGCATCATTGTTTATAGTAATAGGAATATGAATACATATATTTTTTGGTTTACAAGATTTGAGATGTTATTTTTTTATATATTTTTGTGGTCGTATCTTGGCAAG
>M01075:27:000000000-A4DAU:1:1101:19909:5051
AGAGTACACAGTTTGGGTTGCATATTTGATTGCCAGATGCAATGGAAGGACCAATACCTGTATCTGCATTAATACATGCTGCAACGTTAGTTGTATGTGGAATAATATTAGGTAGTTTTGTATTTTGGTGTTTTGAATTTTGATTTAGCTATTTTTATAGTCTAATTTGTTGGGCAACCGCAATAATAGTTTTAATGAGTCTGTGTGTTTTTTATAATTTCAAAGCGTTATATAGCGTTTAGTACAATATGTCAAATAAGTTTTTCATTTTTTTGTTGTCTTTGTTTAGATCTTTATGTAGGTTGTCTATTTTTTTGTTATCACATGTTTTATAAGGCATCATTGTTTATAGTAATAGGAATATGAATACATATATTTTTTGGTTTACAAGATTTGAGATGTTATTTTTTTATATATTTTTGTGGTTGTATCTTGGCAAG
>M01075:27:000000000-A4DAU:1:1101:15468:5052
AGAGTACACAGTTTGGGTTGCATATTTGATTGCCAGATGCAATGGAAGGACCAATACCTGTATCTGCATTAATACATGCTGCAACGTTAGTTGTATGTGGAATAATATTAGGTAGTTTTGTATTTTGGTGTTTTGAATTTTGATTTAGCTATTTTTATAGTCTAATTTGTTGGGCAACCGCAATAATAGTTTTAATGAGTCTGTGTGTTTTTTATAATTTCAAAGCGTTATATAGCGTTTAGTACAATATGTCAAATAAGTTTTTCATTTTTTTGTTGTCTTTGTTTAGATCTTTATGTAGGTTGTCTATTTTTTTGTTATCACATGTTTTATAAGGCATCATTGTTTATAGTAATAGGAATATGAATACATATATTTTTTGGTTTACAGGATTTGAGATGTTATTTTTTTATATATTTTTGTGGTTGTATCTTGGCAAG
>M01075:27:000000000-A4DAU:1:1101:12807:5064
AGAGTACACAGTTTGGGTTGCATATTTGATTGCCAGATGCAATGGAAGGACCAATACCTGTATCTGCATTAATACATGCTGCAACGTTAGTTGTATGTGGAATAATATTAGGTAGTTTTGTATTTTGGTGTTTTGAATTTTGATTTAGCTATTTTTATAGTCTAATTTGTTGGGCAACCGCAATAATAGTTTTAATGAGTCTGTGTGTTTTTTATAATTTCAAAGCGTTATATAGCGTTTAGTACAATATGTCAAATAAGTTTTTCATTTTTTTGTTGTCTTTGTTTAGATCTTTATGTAGGTTGTCTATTTTTTTGTTATCACATGTTTTATAAGGCATCATTGTTTATAGTAATAGGAATATGAATACATATATTTTTTGGTTTACAAGATTTGAGATGTTATTTTTTTATATATTTTTGTGGTTGTATCTTGGCAAG
>M01075:27:000000000-A4DAU:1:1101:23636:5072
AGAGTACACAGTTTGGGTTGCACATTTGATTGCCAGATGCAATGGAAGGACCAATACCTGTATCTGCATTAATACATGCTGCAACGTTAGTTGTATGTGGAATAATATTAGGTAGTTTTGTATTTTGGTGTTTTGAATTTTGATTTAGCTATTTTTATAGTCTAATTTGTTGGGCAACCGCAATAATAGTTTTAATGAGTCTGTGTGTTTTTTATAATTTCAAAGCGTTATATAGCGTTTAGTACAATATGTCAAATAAGTTTTTCATTTTTTTGTTGTCTTTGTTTAGATCTTTATGTAGGTTGTCTATTTTTTTGTTATCACATGTTTTATAAGGCATCATTGTTTATAGTAATAGGAATATGAATACATATATTTTTTGGTTTACAAGATTTGAGATGTTATTTTTTTATATATTTTTGTGGTTGTATCTTGGCAAG
>M01075:27:000000000-A4DAU:1:1101:21146:5097
AAAGTACACAGTTTGGGTTGCATATTTGATTGCCAGATGCAATGGAAGGACCAATACCTGTATCTGCATTAATACATGCTGCAACGTTAGTTGTATGTGGAATAATATTAGGTAGTTTTGTATTTTGGTGTTTTGAATTTTGATTTAGCTATTTTTATAGTCTAATTTGTTGGGCAACCGCAATAATAGTTTTAATGAGTCTGTGTGTTTTTTATAATTTCAAAGCGTTATATAGCGTTTAGTACAATATGTCAAATAAGTTTTTCATTTTTTTGTTGTCTTTGTTTAGATCTTTATGTAGGTTGTCTATTTTTTTGTTATCACATGTTTTATAAGGCATCATTGTTTATAGTAATAGGAATATGAATACATATATTTTTTGGTTTACAAGATTTGAGATGTTATTTTTTTATATATTTTTGTGGTTGTATCTTGGCAAG
>M01075:27:000000000-A4DAU:1:1101:18776:5120
AGAGTACACAGTTTGGGTTGCATATTTGATTGCCAGATGCAATGGAAGGACCAATACCTGTATCTGCATTAATACATGCTGCAACGTTAGTTGTATGTGGAATAATATTAGGTAGTTTTGTATTTTGGTGTTTTGAATTTTGATTTAGCTATTTTTATAGTCTAATTTGTTGGGCAACCGCAATAATAGTTTTAATGAGTCTGTGTGTTTTTTATAATTTCAAAGCGTTATATAGCGTTTAGTACAATATGTCAAATAAGTTTTTCATTTTTTTGTTGTCTTTGTTTAGATCTTTATGTAGGTTGTCTATTTTTTTGTTATCACATGTTTTATAAGGCATCATTGTTTATAGTAATAGGAATATGAATACATATATTTTTTGGTTTACAAGATTTGAGATGTTATTTTTTTATATATTTTTGTGGTTGTATCTTGGCAAG
>M01075:27:000000000-A4DAU:1:1101:14308:5136
AAAGTACACAGTTTGGGTTGCATATTTGATTGCCAGATGCAATGGAAGGACCAATACCTGTATCTGCATTAATACATGCTGCAACGTTAGTTGTATGTGGAATAATATTAGGTAGTTTTGTATTTTGGTGTTTTGAATTTTGATTTAGCTATTTTTATAGTCTAATTTGTTGGGCAACCGCAATAATAGTTTTAATGAGTCTGTGTGTTTTTTATAATTTCAAAGCGTTATATAGCGTTTAGTACAATATGTCAAATAAGTTTTTCATTTTTTTGTTGTCTTTGTTTAGATCTTTATGTAGGTTGTCTATTTTTTTGTTATCACATGTTTTATAAGGCATCATTGTTTATAGTAATAGGAATATGAATACATATATTTTTTGGTTTACAAGATTTGAGATGTTATTTTTTTATATATTTTTGTGGTTGTATCTTGGCAAG
>M01075:27:000000000-A4DAU:1:1101:12830:5136
AAAGTACACAGTTTGGGTTGCATATTTGATTGCCAGATGCAATGGAAGGACCAATACCTGTATCTGCATTAATACATGCTGCAACGTTAGTTGTATGTGGAATAATATTAGGTAGTTTTGTATTTTGGTGTTTTGAATTTTGATTTAGCTATTTTTATAGTCTAATTTGTTGGGCAACCGCAATAATAGTTTTAATGAGTCTGTGTGTTTTTTATAATTTCAAAGCGTTATATAGCGTTTAGTACAATATGTCAAATAAGTTTTTCATTTTTTTGTTGTCTTTGTTTAGATCTTTATGTAGGTTGTCTATTTTTTTGTTATCACATGTTTTATAAGGCATCATTGTTTATAGTAATAGGAATATGAATACATATATTTTTTGGTTTACAAGATTTGAGATGTTATTTTTTTATATATTTTTGTGGTTGTATCTTGGCAAG
>M01075:27:000000000-A4DAU:1:1101:9839:5154
AAAGTACACAGTTTGGGTTGCATATTTGATTGCCAGATGCAATGGAAGGACCAATACCTGTATCTGCATTAATACATGCTGCAACGTTAGTTGTATGTGGAATAATATTAGGTAGTTTTGTATTTTGGTGTTTTGAATTTTGATTTAGCTATTTTTATAGTCTAATTTGTTGGGCAACCGCAATAATAGTTTTAATGAGTCTGTGTGTTTTTTATAATTTCAAAGCGTTATATAGCGTTTAGTACAATATGTCAAATAAGTTTTTCATTTTTTTGTTGTCTTTGTTTAGATCTTTATGTAGGTTGTCTATTTTTTTGTTATCACATGTTTTATAAGGCATCATTGTTTATAGTAATAGGAATATGAATACATATATTTTTTGGTTTACAAGATTTGAGATGTTATTTTTTTATATATTTTTGTGGTTGTATCTTGGCAAG
>M01075:27:000000000-A4DAU:1:1101:17966:5164
AGAGTACACAGTTTGGGCTGCATATTTGATTGCCAGATGCAATGGAAGGACCAATACCTGTATCTGCATTAATACATGCTGCAACGTTAGTTGTATGTGGAATAATATTAGGTAGTTTTGTATTTTGGTGTTTTGAATTTTGATTTAGCTATTTTTATAGTCTAATTTGTTGGGCAACCGCAATAATAGTTTTAATGAGTCTGTGTGTTTTTTATAATTTCAAAGCGTTATATAGCGTTTAGTACAATATGTCAAATAAGTTTTTCATTTTTTTGTTGTCTTTGTTTAGATCTTTATGTAGGTTGTCTATTTTTTTGTTATCACATGTTTTATAAGGCATCATTGTTTATAGTAATAGGAATATGAATACATATATTTTTTGGTTTACAAGATTTGAGATGTTATTTTTTTATATATTTTTGTGGTTGTATCTTGGCAAG
>M01075:27:000000000-A4DAU:1:1101:20084:5175
AGAGTACACAGTTTGGGTTGCACATTTGATTGCCAGATGCAATGGAAGGACCAATACCTGTATCTGCATTAATACATGCTGCAACGTTAGTTGTATGTGGAATAATATTAGGTAGTTTTGTATTTTGGTGTTTTGAATTTTGATTTAGCTATTTTTATAGTCTAATTTGTTGGGCAACCGCAATAATAGTTTTAATGAGTCTGTGTGTTTTTTATAATTTCAAAGCGTTATATAGCGTTTAGTACAATATGTCAAATAAGTTTTTCATTTTTTTGTTGTCTTTGTTTAGATCTTTATGTAGGTTGTCTATTTTTTTGTTATCACATGTTTTATAAGGCATCATTGTTTATAGTAATAGGAATATGAATACATATATTTTTTGGTTTACAAGATTTGAGATGTTATTTTTTTATATATTTTTGTGGTTGTATCTTGGCAAG
>M01075:27:000000000-A4DAU:1:1101:17975:5181
AGAGTACACAGTTTGGGCTGCATATTTGATTGCCAGATGCAATGGAAGGACCAATACCTGTATCTGCATTAATACATGCTGCAACGTTAGTTGTATGTGGAATAATATTAGGTAGTTTTGTATTTTGGTGTTTTGAATTTTGATTTAGCTATTTTTATAGTCTAATTTGTTGGGCAACCGCAATAATAGTTTTAATGAGTCTGTGTGTTTTTTATAATTTCAAAGCGTTATATAGCGTTTAGTACAATATGTCAAATAAGTTTTTCATTTTTTTGTTGTCTTTGTTTAGATCTTTATGTAGGTTGTCTATTTTTTTGTTATCACATGTTTTATAAGGCATCATTGTTTATAGTAATAGGAATATGAATACATATATTTTTTGGTTTACAAGATTTGAGATGTTATTTTTTTATATATTTTTGTGGTTGTATCTTGGCAAG
>M01075:27:000000000-A4DAU:1:1101:15637:5185
AGAGTACACAGTTTGGGTTGCACATTTGATTGCCAGATGCAATGGAAGGACCAATACCTGTATCTGCATTAATACATGCTGCAACGTTAGTTGTATGTGGAATAATATTAGGTAGTTTTGTATTTTGGTGTTTTGAATTTTGATTTAGCTATTTTTATAGTCTAATTTGTTGGGCAACCGCAATAATAGTTTTAATGAGTCTGTGTGTTTTTTATAATTTCAAAGCGTTATATAGCGTTTAGTACAATATGTCAAATAAGTTTTTCATTTTTTTGTTGTCTTTGTTTAGATCTTTATGTAGGTTGTCTATTTTTTTGTTATCACATGTTTTATAAGGCATCATTGTTTATAGTAATAGGAATATGAATACATATATTTTTTGGTTTACAAGATTTGAGATGTTATTTTTTTATATATTTTTGTGGTTGTATCTTGGCAAG
>M01075:27:000000000-A4DAU:1:1101:15658:5187
AGAGTACACAGTTTGGGTTGCACATTTGATTGCCAGATGCAATGGAAGGACCAATACCTGTATCTGCATTAATACATGCTGCAACGTTAGTTGTATGTGGAATAATATTAGGTAGTTTTGTATTTTGGTGTTTTGAATTTTGATTTAGCTATTTTTATAGTCTAATTTGTTGGGCAACCGCAATAATAGTTTTAATGAGTCTGTGTGTTTTTTATAATTTCAAAGCGTTATATAGCGTTTAGTACAATATGTCAAATAAGTTTTTCATTTTTTTGTTGTCTTTGTTTAGATCTTTATGTAGGTTGTCTATTTTTTTGTTATCACATGTTTTATAAGGCATCATTGTTTATAGTAATAGGAATATGAATACATATATTTTTTGGTTTACAAGATTTGAGATGTTATTTTTTTATATATTTTTGTGGTTGTATCTTGGCAAG
>M01075:27:000000000-A4DAU:1:1101:20073:5190
AGAGTACACAGTTTGGGTTGCACATTTGATTGCCAGATGCAATGGAAGGACCAATACCTGTATCTGCATTAATACATGCTGCAACGTTAGTTGTATGTGGAATAATATTAGGTAGTTTTGTATTTTGGTGTTTTGAATTTTGATTTAGCTATTTTTATAGTCTAATTTGTTGGGCAACCGCAATAATAGTTTTAATGAGTCTGTGTGTTTTTTATAATTTCAAAGCGTTATATAGCGTTTAGTACAATATGTCAAATAAGTTTTTCATTTTTTTGTTGTCTTTGTTTAGATCTTTATGTAGGTTGTCTATTTTTTTGTTATCACATGTTTTATAAGGCATCATTGTTTATAGTAATAGGAATATGAATACATATATTTTTTGGTTTACAAGATTTGAGATGTTATTTTTTTATATATTTTTGTGGTTGTATCTTGGCAAG
>M01075:27:000000000-A4DAU:1:1101:12959:5194
AGAGTACACAGTTTGGGTTGCATATTTGATTGCCAGATGCAATGGAAGGACCAATACCTGTATCTGCATTAATACATGCTGCAACGTTAGTTGTATGTGGAATAATATTAGGTAGTTTTGTATTTTGGTGTTTTGAATTTTGATTTAGCTATTTTTATAGTCTAATTTGTTGGGCAACCGCAATAATAGTTTTAATGAGTCTGTGTGTTTTTTATAATTTCAAAGCGTTATATAGCGTTTAGTACAATATGTCAAATAAGTTTTTCATTTTTTTGTTGTCTTTGTTTAGATCTTTATGTAGGTTGTCTATTTTTTTGTTATCACATGTTTTATAAGGCATCATTGTTTATAGTAATAGGAATATGAATACATATATTTTTTGGTTTACAAGATTTGAGATGTTATTTTTTTATATATTTTTGTGGTTGTATCTTGGCAAG
>M01075:27:000000000-A4DAU:1:1101:14132:5205
AGAGTACACAGTTTGGGTTGCACATCTGATTGCCAGATGCAATGGAAGGACCAATACCTGTATCTGCATTAATACATGCTGCAACGTTAGTTGTATGTGGAATAATATTAGGTAGTTTTGTATTTTGGTGTTTTGAATTTTGATTTAGCTATTTTTATAGTCTAATTTGTTGGGCAACCGCAATAATAGTTTTAATGAGTCTGTGTGTTTTTTATAATTTCAAAGCGTTATATAGCGTTTAGTACAATATGTCAAATAAGTTTTTCATTTTTTTGTTGTCTTTGTTTAGATCTTTATGTAGGTTGTCTATTTTTTTGTTATCACATGTTTTATAAGGCATCATTGTTTATAGTAATAGGAATATGAATACATATATTTTTTGGTTTACAAGATTTGAGATGTTATTTTTTTATATATTTTTGTGGTTGTATCTTGGCAAG
>M01075:27:000000000-A4DAU:1:1101:9742:5222
AGAGTACACAGTTTGGGTTGCACATTTGATTGCCAGATGCAATGGAAGGACCAATACCTGTATCTGCATTAATACATGCTGCAACGTTAGTTGTATGTGGAATAATATTAGGTAGTTTTGTATTTTGGTGTTTTGAATTTTGATTTAGCTATTTTTATAGTCTAATTTGTTGGGCAACCGCAATAATAGTTTTAATGAGTCTGTGTGTTTTTTATAATTTCAAAGCGTTATATAGCGTTTAGTACAATATGTCAAATAAGTTTTTCATTTTTTTGTTGTCTTTGTTTAGATCTTTATGTAGGTTGTCTATTTTTTTGTTATCACATGTTTTATAAGGCATCATTGTTTATAGTAATAGGAATATGAATACATATATTTTTTGGTTTACAAGATTTGAGATGTTATTTTTTTATATATTTTTGTGGTTGTATCTTGGCAAG
>M01075:27:000000000-A4DAU:1:1101:10625:5229
AAAGTACACAGTTTGGGTTGCATATTTGATTGCCAGATGCAATGGAAGGACCAATACCTGTATCTGCATTAATACATGCTGCAACGTTAGTTGTATGTGGAATAATATTAGGTAGTTTTGTATTTTGGTGTTTTGAATTTTGATTTAGCTATTTTTATAGTCTAATTTGTTGGGCAACCGCAATAATAGTTTTAATGAGTCTGTGTGTTTTTTATAATTTCAAAGCGTTATATAGCGTTTAGTACAATATGTCAAATAAGTTTTTCATTTTTTTGTTGTCTTTGTTTAGATCTTTATGTAGGTTGTCTATTTTTTTGTTATCACATGTTTTATAAGGCATCATTGTTTATAGTAATAGGAATATGAATACATATATTTTTTGGTTTACAAGATTTGAGATGTTATTTTTTTATATATTTTTGTGGTTGTATCTTGGCAAG
>M01075:27:000000000-A4DAU:1:1101:19406:5236
AGAGTACACAGTTTGGGTTGCATATTTGATTGCCAGATGCAATGGAAGGACCAATACCTGTATCTGCATTAATACATGCTGCAACGTTAGTTGTATGTGGAATAATATTAGGTAGTTTTGTATTTTGGTGTTTTGAATTTTGATTTAGCTATTTTTATAGTCTAATTTGTTGGGCAACCGCAATAATAGTTTTAATGAGTCTGTGTGTTTTTTATAATTTCAAAGCGTTATATAGCGTTTAGTACAATATGTCAAATAAGTTTTTCATTTTTTTGTTGTCTTTGTTTAGATCTTTATGTAGGTTGTCTATTTTTTTGTTATCACATGTTTTATAAGGCATCATTGTTTATAGTAATAGGAATATGAATACATATATTTTTTGGTTTACAAGATTTGAGATGTTATTTTTTTATATATTTTTGTGGTTGTATCTTGGCAAG
>M01075:27:000000000-A4DAU:1:1101:17595:5252
AAAGTACACAGTTTGGGTTGCATATTTGATTGCCAGATGCAATGGAAGGACCAATACCTGTATCTGCATTAATACATGCTGCAACGTTAGTTGTATGTGGAATAATATTAGGTAGTTTTGTATTTTGGTGTTTTGAATTTTGATTTAGCTATTTTTATAGTCTAATTTGTTGGGCAACCGCAATAATAGTTTTAATGAGTCTGTGTGTTTTTTATAATTTCAAAGCGTTATATAGCGTTTAGTACAATATGTCAAATAAGTTTTTCATTTTTTTGTTGTCTTTGTTTAGATCTTTATGTAGGTTGTCTATTTTTTTGTTATCACATGTTTTATAAGGCATCATTGTTTATAGTAATAGGAATATGAATACATATATTTTTTGGTTTACAAGATTTGAGATGTTATTTTTTTATATATTTTTGTGGTTGTATCTTGGCAAG
>M01075:27:000000000-A4DAU:1:1101:12404:5254
AGAGTACACAGTTTGGGTTGCATATTTGATTGCCAGATGCAATGGAAGGACCAATACCTGTATCTGCATTAATACATGCTGCAACGTTAGTTGTATGTGGAATAATATTAGGTAGTTTTGTATTTTGGTGTTTTGAATTTTGATTTAGCTATTTTTATAGTCTAATTTGTTGGGCAACCGCAATAATAGTTTTAATGAGTCTGTGTGTTTTTTATAATTTCAAAGCGTTATATAGCGTTTAGTACAATATGTCAAATAAGTTTTTCATTTTTTTGTTGTCTTTGTTTAGATCTTTATGTAGGTTGTCTATTTTTTTGTTATCACATGTTTTATAAGGCATCATTGTTTATAGTAATAGGAATATGAATACATATATTTTTTGGTTTACAAGATTTGAGATGTTATTTTTTTATATATTTTTGTGGTTGTATCTTGGCAAG
>M01075:27:000000000-A4DAU:1:1101:15119:5263
AAAGTACACAGTTTGGGTTGCATATTTGATTGCCAGATGCAATGGAAGGACCAATACCTGTATCTGCATTAATACATGCTGCAACGTTAGTTGTATGTGGAATAATATTAGGTAGTTTTGTATTTTGGTGTTTTGAATTTTGATTTAGCTATTTTTATAGTCTAATTTGTTGGGCAACCGCAATAATAGTTTTAATGAGTCTGTGTGTTTTTTATAATTTCAAAGCGTTATATAGCGTTTAGTACAATATGTCAAATAAGTTTTTCATTTTTTTGTTGTCTTTGTTTAGACCTTTATGTAGGTTGTCTATTTTTTTGTTATCACATGTTTTATAAGGCATCATTGTTTATAGTAATAGGAATATGAATACATATATTTTTTGGTTTACAAGATTTGAGATGTTATTTTTTTATATATTTTTGTGGTTGTATCTTGGCAAG
>M01075:27:000000000-A4DAU:1:1101:12387:5267
AGAGTACACAGTTTGGGTTGCATATTTGATTGCCAGATGCAATGGAAGGACCAATACCTGTATCTGCATTAATACATGCTGCAACGTTAGTTGTATGTGGAATAATATTAGGTAGTTTTGTATTTTGGTGTTTTGAATTTTGATTTAGCTATTTTTATAGTCTAATTTGTTGGGCAACCGCAATAATAGTTTTAATGAGTCTGTGTGTTTTTTATAATTTCAAAGCGTTATATAGCGTTTAGTACAATATGTCAAATAAGTTTTTCATTTTTTTGTTGTCTTTGTTTAGATCTTTATGTAGGTTGTCTATTTTTTTGTTATCACATGTTTTATAAGGCATCATTGTTTATAGTAATAGGAATATGAATACATATATTTTTTGGTTTACAAGATTTGAGATGTTATTTTTTTATATATTTTTGTGGTTGTATCTTGGCAAG
>M01075:27:000000000-A4DAU:1:1101:16017:5269
AAAGTACACAGTTTGGGCTGCATATTTGATTGCCAGATGCAATGGAAGGACCAATACCTGTATCTGCATTAATACATGCTGCAACGTTAGTTGTATGTGGAATAATATTAGGTAGTTTTGTATTTTGGTGTCTTGAATTTTGATTTAGCTATTTTTATAGTCTAATTTGTTGGGCAACCGCAATAATAGTTTTAATGAGTCTGTGTGTTTTTTATAATTTCAAAGCGTCATATAGCGTTTAGTACAATATGTCAAATAAGTTTTTCATTTTTTTGTTGTCTTTGTTTAGATCTTTATGTAGGTTGTCTATTTTTTTGTTATCACATGTTTTATAAGGCATCATTGTTTATAGTAATAGGAATATGAATACATATATTTTTTGGTTTACAAGATTTGAGATGTTATTTTTTTATATATTTTTGTGGTTGTATTTTGGCAAG
>M01075:27:000000000-A4DAU:1:1101:14319:5272
AAAGTACACAGTTTGGGTTGCATATTTGATTGCCAGATGCAATGGAAGGACCAATACCTGTATCTGCATTAATACATGCTGCAACGTTAGTTGTATGTGGAATAATATTAGGTAGTTTTGTATTTTGGTGTTTTGAATTTTGATTTAGCTATTTTTATAGTCTAATTTGTTGGGCAACCGCAATAATAGTTTTAATGAGTCTGTGTGTTTTTTATAATTTCAAAGCGTTATATAGCGTTTAGTACAATATGTCAAATAAGTTTTTCATTTTTTTGTTGTCTTTGTTTAGATCTTTATGTAGGTTGTCTATTTTTTTGTTATCACATGTTTTATAAGGCATCATTGTTTATAGTAATAGGAATATGAATACATATATTTTTTGGTTTACAAGATTTGAGATGTTATTTTTTTATATATTTTTGTGGTTGTATCTTGGCAAG
>M01075:27:000000000-A4DAU:1:1101:22482:5272
AGAGTACACAGTTTGGGTTGCATATTTGATTGCCAGATGCAATGGAAGGACCAATACCTGTATCTGCATTAATACATGCTGCAACGTTAGTTGTATGTGGAATAATATTAGGTAGTTTTGTATTTTGGTGTTTTGAATTTTGATTTAGCTATTTTTATAGTCTAATTTGTTGGGCAACCGCAATAATAGTTTTAATGAGTCTGTGTGTTTTTTATAATTTCAAAGCGTTATATAGCGTTTAGTACAATATGTCAAATAAGTTTTTCATTTTTTTGTTGTCTTTGTTTAGATCTTTATGTAGGTTGTCTATTTTTTTGTTATCACATGTTTTATAAGGCATCATTGTTTATAGTAATAGGAATATGAATACATATATTTTTTGGTTTACAAGATTTGAGATGTTATTTTTTTATATATTTTTGTGGTTGTATCTTGGCAAG
>M01075:27:000000000-A4DAU:1:1101:18506:5281
AAAGTACACAGTTTGGGCTGCATATTTGATTGCCAGATGCAATGGAAGGACCAATACCTGTATCTGCATTAATACATGCTGCAACGTTAGTTGTATGTGGAATAATATTAGGTAGTTTTGTATTTTGGTGTTTTGAATTTTGATTTAGCTATTTTTATAGTCTAATTTGTTGGGCAACCGCAATAATAGTTTTAATGAGTCTGTGTGTTTTTTATAATTTCAAAGCGTTATATAGCGTTTAGTACAATACGTCAAATAAGTTTTTCATTTTTTTGTTGTCTTTGTTTAGATCTTTATGTAGGTTGTCTATTTTTTTGTTATCACATGTTTTATAAGGCATCATTGTTTATAGTAATAGGAATATGAATACATATATTTTTTGGTTTACAAGATTTGAGATGTTATTTTTTTATATATTTTTGTGGTTGTATCTTGGCAAG
>M01075:27:000000000-A4DAU:1:1101:23418:5282
AGAGTACACAGTTTGGGTTGCACATTTGATTGCCAGATGCAATGGAAGGACCAATACCTGTATCTGCACTAATACATGCTGCAACGTTAGTTGTATGTGGAATAATATTAGGTAGTTTTGTATTTTGGTGTTTTGAATTTTGATTTAGCTATTTTTATAGTCTAATTTGTTGGGCAACCGCAATAATAGTTTTAATGAGTCTGTGTGTTTTTTATAATTTCAAAGCGTTATATAGCGTTTAGTACAATATGTCAAATAAGTTTTTCATTTTTTTGTTGTCTTTGTTTAGATCTTTATGTAGGTTGTCTATTTTTTTGTTATCACATGTTTTATAAGGCATCATTGTTTATAGTAATAGGAATATGAATACATATATTTTTTGGTTTACAAGATTTGAGATGTTATTTTTTTATATATTTTTGTGGTTGTATCTTGGCAAG
>M01075:27:000000000-A4DAU:1:1101:16005:5282
AAAGTACACAGTTTGGGCTGCATATTTGATTGCCAGATGCAATGGAAGGACCAATACCTGTATCTGCATTAATACATGCTGCAACGTTAGTTGTATGTGGAATAATATTAGGTAGTTTTGTATTTTGGTGTCTTGAATTTTGATTTAGCTATTTTTATAGTCTAATTTGTTGGGCAACCGCAATAATAGTTTTAATGAGTCTGTGTGTTTTTTATAATTTCAAAGCGTCATATAGCGTTTAGTACAATATGTCAAATAAGTTTTTCATTTTTTTGTTGTCTTTGTTTAGATCTTTATGTAGGTTGTCTATTTTTTTGTTATCACATGTTTTATAAGGCATCATTGTTTATAGTAATAGGAATATGAATACATATATTTTTTGGTTTACAAGATTTGAGATGTTATTTTTTTATATATTTTTGTGGTTGTATTTTGGCAAG
>M01075:27:000000000-A4DAU:1:1101:16026:5287
AAAGTACACAGTTTGGGCTGCATATTTGATTGCCAGATGCAATGGAAGGACCAATACCTGTATCTGCATTAATACATGCTGCAACCTTAGTTGTATGTGGAATAATATTAGGTAGTTTTGTATTTTGGTGTCTTGAATTTTGATTTAGCTATTTTTATAGTCTAATTTGTTGGGCAACCGCAATAATAGTTTTAATGAGTCTGTGTGTTTTTTATAATTTCAAAGCGTCATATAGCGTTTAGTACAATATGTCAAATAAGTTTTTCATTTTTTTGTTGTCTTTGTTTAGATCTTTATGTAGGTTGTCTATTTTTTTGTTATCACATGTTTTATAAGGCATCATTGTTTATAGTAATAGGAATATGAATACATATATTTTTTGGTTTACAAGATTTGAGATGTTATTTTTTTATATATTTTTGTGGTTGTATTTTGGCAAG
>M01075:27:000000000-A4DAU:1:1101:24709:5287
AAAGTACACAGTTTGGGCTGCATATTTGATTGCCAGATGCAATGGAAGGACCAATACCTGTATCTGCATTAATACATGCTGCAACGTTAGTTGTATGTGGAATAATATTAGGTAGTTTTGTATTTTGGTGTTTTGAATTTTGATTTAGCTATTTTTATAGTCTAATTTGTTGGGCAACCGCAATAATAGTTTTAATGAGTCTGTGTGTTTTTTATAATTTCAAAGCGTTATATAGCGTTTAGTACAATATGTCAAATAAGTTTTTCATTTTTTTGTTGTCTTTGTTTAGATCTTTATGTAGGTTGTCTATTTTTTTGTTATCACATGTTTTATAAGGCATCATTGTTTATAGTAATAGGAATATGAATACATATATTTTTTGGTTTACAAGATTTGAGATGTTATTTTTTTATATATTTTTGTGGTTGTATCTTGGCAAG
>M01075:27:000000000-A4DAU:1:1101:8246:5295
AGAGTACACAGTTTGGGTTGCACATTTGATTGCCAGATGCAATGGAAGGACCAATACCTGTATCTGCATTAATACATGCTGCAACGTTAGTTGTATGTGGAATAATATTAGGTAGTTTTGTATTTTGGTGTTTTGAATTTTGATTTAGCTATTTTTATAGTCTAATTTGTTGGGCAACCGCAATAATAGTTTTAATGAGTCTGTGTGTTTTTTATAATTTCAAAGCGTTATATAGCGTTTAGTACAATATGTCAAATAAGTTTTTCATTTTTTTGTTGTCTTTGTTTAGATCTTTATGTAGGTTGTCTATTTTTTTGTTATCACATGTTTTATAAGGCATCATTGTTTATAGTAATAGGAATATGAATACATATATTTTTTGGTTTACAAGATTTGAGATGTTATTTTTTTATATATTTTTGTGGTTGTATCTTGGCAAG
>M01075:27:000000000-A4DAU:1:1101:12661:5298
AGAGTACACAGTTTGGGTTGCATATTTGATTGCCAGATGCAATGGAAGGACCAATACCTGTATCTGCATTAATACATGCTGCAACGTTAGTTGTATGTGGAATAATATTAGGTAGTTTTGTATTTTGGTGTTTTGAATTTTGATTTAGCTATTTTTATAGTCTAATTTGTTGGGCAACCGCAATAATAGTTTTAATGAGTCTGTGTGTTTTTTATAATTTCAAAGCGTTATATAGCGTTTAGTGCAATATGTCGAATAAGTTTTTCATTTTTTTGTTGTCTTTGTTTAGATCTTTATGTAGGTTGTCTATTTTTTTGTTATCACATGTTTTATAAGGCATCATTGTTTATAGTAATAGGAATATGAATACATATATTTTTTGGTTTACAAGATTTGAGATGTTATTTTTTTATATATTTTTGTGGTTGTATCTTAGCAAG
>M01075:27:000000000-A4DAU:1:1101:20398:5298
AGAGTACACAGTTTGGGTTGCATATTTGATTGCCAGATGCAATGGAAGGACCAATACCTGTATCTGCATTAATACATGCTGCAACGTTAGTTGTATGTGGAATAATATTAGGTAGTTTTGTATTTTGGTGTTTTGAATTTTGATTTAGCTATTTTTATAGTCTAATTTGTTGGGCAACCGCAATAATAGTTTTAATGAGTCTGTGTGTTTTTTATAATTTCAAAGCGTTATATAGCGTTTAGTACAATATGTCAAATAAGTTTTTCATTTTTTTGTTGTCTTTGTTTAGATCTTTATGTAGGTTGTCTATTTTTTTGTTATCACATGTTTTATAAGGCATCATTGTTTATAGTAATAGGAATATGAATACATATATTTTTTGGTTTACAAGATTTGAGATGTTATTTTTTTATATATTTTTGTGGTTGTATCTTGGCAAG
>M01075:27:000000000-A4DAU:1:1101:17904:5298
AGAGTACACAGTTTGGGTTGCATATTTGATTGCCAGATGCAATGGAAGGACCAATACCTGTATCTGCATTAATACATGCTGCAACGTTAGTTGTATGTGGAATAATATTAGGTAGTTTTGTATTTTGGTGTTTTGAATTTTGATTTAGCTATTTTTATAGTCTAATTTGTTGGGCAACCGCAATAATAGTTTTAATGAGTCTGTGTGTTTTTTATAATTTCAAAGCGTTATATAGCGTTCAGTACAATATGTCAAATAAGTTTTTCATTTTTTTGTTGTCTTTGTTTAGATCTTTATGTAGGTTGTCTATTTTTTTGTTATCACATGTTTTATAAGGCATCATTGTTTATAGTAATAGGAATATGAATACATATATTTTTTGGTTTACAAGATTTGAGATGTTATTTTTTTATATATTTTTGTGGTTGTATCTTGGCAAG
>M01075:27:000000000-A4DAU:1:1101:24776:5332
AGAGTACACAGTTTGGGTTGCATATTTGATTGCCAGATGCAATGGAAGGACCAATACCTGTATCTGCATTAATACATGCTGCAACGTTAGTTGTATGTGGAATAATATTAGGTAGTTTTGTATTTTGGTGTTTTGAATTTTGATTTAGCTATTTTTATAGTCTAATTTGTTGGGCAACCGCAATAATAGTTTTAATGAGTCTGTGTGTTTTTTATAATTTCAAAGCGTTATATAGCGTTTAGTACAATATGTCAAATAAGTTTTTCATTTTTTTGTTGTCTTTGTTTAGATCTTTATGTAGGTTGTCTATTTTTTTGTTATCACATGTTTTATAAGGCATCATTGTTTATAGTAATAGGAATATGAATACATATATTTTTTGGTTTACAAGATTTGAGATGTTATTTTTTTATATATTTTTGTGGTTGTATCTTGGCAAG
>M01075:27:000000000-A4DAU:1:1101:18645:5332
AGAGTACACAGTTTGGGCTGCATATTTGATTGCCAGATGCAATGGAAGGACCAATACCTGTATCTGCATTAATACATGCTGCAACGTTAGTTGTATGTGGAATAATATTAGGTAGTTTTGTATTTTGGTGTTTTGAATTTTGATTTAGCTATTTTTATAGTCTAATTTGTTGGGCAACCGCAATAATAGTTTTAATGAGTCTGTGTGTTTTTTATAATTTCAAAGCGTTATATAGCGTTTAGTACAATATGTCAAATAAGTTTTTCATTTTTTTGTTGTCTTTGTTTAGATCTTTATGTAGGTTGTCTATTTTTTTGTTATCACATGTTTTATAAGGCATCATTGTTTATAGTAATAGGAATATGAATACATATATTTTTTGGTTTACAAGATTTGAGATGTTATTTTTTTATATATTTTTGTGGTTGTATCTTGGCAAG
>M01075:27:000000000-A4DAU:1:1101:20125:5332
AGAGTACACAGTTTGGGTTGCACATTTGATTGCCAGATGCAATGGAAGGACCAATACCTGTATCTGCATTAATACATGCTGCAACGTTAGTTGTATGTGGAATAATATTAGGTAGTTTTGTATTTTGGTGTTTTGAATTTTGATTTAGCTATTTTTATAGTCTAATTTGTTGGGCAACCGCAATAATAGTTTTAATGAGTCTGTGTGTTTTTTATAATTTGCAAAGCGTTATATAGCGTTTAGTACAATATGTCAAATAAGTTTTTCATTTTTTTGTTGTCTTTGTTTAGATCTTTATGTAGGTTGTCTATTTTTTGTTATCACATGTTTTATAAGGCATCATTGTTTATAGTAATAGGAATATGAATACATATATTTTTTGGTTTACAAGATTTGAGATGTTATTTTTTTATATATTTTTGTGGTTGTATCTTGGCAAG
>M01075:27:000000000-A4DAU:1:1101:22955:5337
AGAGTACACAGTTTGGGTTGCATATTTGATTGCCAGATGCAATGGAAGGACCAATACCTGTATCTGCATTAATACATGCTGCAACGTTAGTTGTATGTGGAATAATATTAGGTAGTTTTGTATTTTGGTGTTTTGAATTTTGATTTAGCTATTTTTATAGTCTAATTTGTTGGGCAACCGCAATAATAGTTTTAATGAGTCTGTGTGTTTTTTATAATTTCAAAGCGTTATATAGCGTTTAGTACAATATGTCAAATAAGTTTTTCATTTTTTTGTTGTCTTTGTTTAGATCTTTATGTAGGTTGTCTATTTTTTTGTTATCACATGTTTTATAAGGCATCATTGTTTATAGTAATAGGAATATGAATACATATATTTTTTGGTTTACAAGATTTGAGATGTTATTTTTTTATACATTTTTGTGGTTGTATCTTGGCAAG
>M01075:27:000000000-A4DAU:1:1101:23608:5346
AGAGTACACAGTTTGGATTGCATATTTGATTGCCAGATGCAATGGAAGGACCAATACCTGTATCTGCATTAATACATGCTGCAACGTTAGTTGTATGTGGAATAATATTAGGTAGTTTTGTATTTTGGTGTTTTGAATTTTGATTTAGCTATTTTTATAGTCTAATTTGTTGGGCAACCGCAATAATAGTTTTAATGAGTCTGTGTGTTTTTTATAATTTCAAAGCGTTATATAGCGTTTAGTACAATATGTCAAATAAGTTTTTCATTTTTTTGTTGTCTTTGTTTAGATCTTTATGTAGGTTGTCTATTTTTTTGTTATCACATGTTTTATAAGGCATCATTGTTTATAGTAATAGGAATATGAATACATATATTTTTTGGTTTACAAGATTTGAGATGTTATTTTTTTATATATTTTTGTGGTTGTATCTTGGCAAG
>M01075:27:000000000-A4DAU:1:1101:7778:5349
AGAGTACACAGTTTGGGTTGCATATTTGATTGCCAGATGCAATGGAAGGACCAATACCTGTATCTGCATTAATACATGCTGCAACGTTAGTTGTATGTGGAATAATATTAGGTAGTTTTGTATTTTGGTGTTTTGAATTTTGATTTAGCTATTTTTATAGTCTAATTTGTTGGGCAACCGCAATAATAGTTTTAATGAGTCTGTGTGTTTTTTATAATTTCAAAGCGTTATATAGCGTTTAGTACAATATGTCAAATAAGTTTTTCATTTTTTTGTTGTCTTTGTTTAGATCTTTATGTAGGTTGTCTATTTTTTTGTTATCACATGTTTTATAAGGCATCATTGTTTATAGTAATAGGAATATGAATACATATATTTTTTGGTTTACAAGATTTGAGATGTTATTTTTTTATATATTTTTGTGGTTGTATCTTGGCAAG
>M01075:27:000000000-A4DAU:1:1101:6922:5353
AGAGTACACAGTTTGGGTTGCACATTTGATTGCCAGATGCAATGGAAGGACCAATACCTGTATCTGCATTAATACATGCTGCAACGTTAGTTGTATGTGGAATAATATTAGGTAGTTTTGTATTTTGGTGTTTTGAATTTTGATTTAGCTATTTTTATAGTCTAATTTGTTGGGCAACCGCAATAATAGTTTTAATGAGTCTGTGTGTTTTTTATAATTTCAAAGCGTTATATAGCGTTTAGTACAATATGTCAAATAAGTTTTTCATTTTTTTGTTGTCTTTGTCTAGATCTTTATGTAGGTTGTCTATTTTTTTGTTATCACATGTTTTATAAGGCATCATTGTTTATAGTAATAGGAATATGAATACATATATTTTTTGGTTTACAAGATTTGAGATGTTATTTTTTTATATATTTTTGTGGTTGTATCTTGGCAAG
>M01075:27:000000000-A4DAU:1:1101:17122:5355
AGAGTACACAGTTTGGGTTGCACATTTGATTGCCAGATGCAATGGAAGGACCAATACCTGTATCTGCATTAATACATGCTGCAACGTTAGTTGTATGTGGAATAATATTAGGTAGTTTTGTATTTTGGTGTTTTGAATTTTGATTTAGCTATTTTTATAGTCTAATTTGTTGGGCAACCGCAATAATAGTTTTAATGAGTCTGTGTGTTTTTTATAATTTCAAAGCGTTATATAGCGTTTAGTACAATATGTCAAATAAGTTTTTCATTTTTTTGTTGTCTTTGTTTAGATCTTTATGTAGGTTGTCTATTTTTTTGTTATCACATGTTTTATAAGGCATCATTGTTTATAGTAATAGGAATATGAATACATATATTTTTTGGTTTACAAGGTTTGAGATGTTATTTTTTTATATATTTTTGTGGTTGTATCTTGGCAAG
>M01075:27:000000000-A4DAU:1:1101:22944:5357
AGAGTACACAGTTTGGGTTGCATATTTGATTGCCAGATGCAATGGAAGGACCAATACCTGTATCTGCATTAATACATGCTGCAACGTTAGTTGTATGTGGAATAATATTAGGTAGTTTTGTATTTTGGTGTTTTGAATTTTGATTTAGCTATTTTTATAGTCTAATTTGTTGGGCAACCGCAATAATAGTTTTAATGAGTCTGTGTGTTTTTTATAATTTCAAAGCGTTATATAGCGTTTAGTACAATATGTCAAATAAGTTTTTCATTTTTTTGTTGTCTTTGTTTAGATCTTTATGTAGGTTGTCTATTTTTTTGTTATCACATGTTTTATAAGGCATCATTGTTTATAGTAATAGGAATATGAATACATATATTTTTTGGTTTACAAGATTTGAGATGTTATTTTTTTATACATTTTTGTGGTTGTATCTTGGCAAG
>M01075:27:000000000-A4DAU:1:1101:23350:5376
AAAGTACACAGTTTGGGTTGCATATTTGATTGCCAGATGCAATGGAAGGACCAATACCTGTATCTGCATTAATACATGCTGCAACGTTAGTTGTATGTGGAATAATATTAGGTAGTTTTGTATTTTGGTGTTTTGAATTTTGATTTAGCTATTTTTATAGTCTAATTTGTTGGGCAACCGCAATAATAGTTTTAATGAGTCTGTGTGTTTTTTATAATTTCAAAGCGTTATATAGCGTTTAGTACAATATGTCAAATAAGTTTTTCATTTTTTTGTTGTCTTTGTTTAGATCTTTATGTAGGTTGTCTATTTTTTTGTTATCACATGTTTTATAAGGCATCATTGTTTATAGTAATAGGAATATGAATACATATATTTTTTGGTTTACAAGATTTGAGATGTTATTTTTTTATATATTTTTGTGGTTGTATCTTGGCAAG
>M01075:27:000000000-A4DAU:1:1101:13904:5379
AGAGTACACAGTTTGGGTTGCATATTTGATTGCCAGATGCAATGGAAGGACCAATACCTGTATCTGCATTAATACATGCTGCAACGTTAGTTGTATGTGGAATAATATTAGGTAGTTTCGTATTTTGGTGTTTTGAATTTTGATTTAGCTATTTTTATAGTCTAATTTGTTGGGCAACCGCAATAATAGTTTTAATGAGTCTGTGTGTTTTTTATAATTTCAAAGCGTTATATAGCGTTTAGTACAATATGTCAAATAAGTTTTTCATTTTTTTGTTGTCTTTGTTTAGATCTTTATGTAGGTTGTCTATTTTTTTGTTATCACATGTTTTATAAGGCATCATTGTTTATAGTAATAGGAATATGAATACATATATTTTTTGGTTTACAAGATTTGAGATGTTATTTTTTTATATATTTTTGTGGTTGTATCTTGGCAAG
>M01075:27:000000000-A4DAU:1:1101:12134:5379
AAAGTACACAGTTTGGGTTGCACATTTGATTGCCAGATGCAATGGAAGGACCAATACCTGTATCTGCATTAATACATGCTGCAACGTTAGTTGTATGTGGAATAATATTAGGTAGTTTTGTATTTTGGTGTTTTGAATTTTGATTTAGCTATTTTTATAGTCTAATTTGTTGGGCAACCGCAATAATAGTTTTAATGAGTCTGTGTGTTTTTTATAATTTCAAAGCGTTATATAGCGTTTAGTACAATATGTCAAATAAGTTTTTCATTTTTTTGTTGTCTTTGCTTAGATCTTTATGTAGGTTGTCTATTTTTTTGTTATCACATGTTTTATAAGGCATCATTGTTTATAGTAATAGGAATATGAATACATATATTTTTTGGTTTACAAGATTTGAGATGTTATTTTTTTATATATTTTTGTAGTTGTATCTTGGCAAG
>M01075:27:000000000-A4DAU:1:1101:15757:5413
AGAGTACACAGTTTGGGCTGCATATTTGATTGCCAGATGCAATGGAAGGACCAATACCTGTATCTGCATTAATACATGCTGCAACGTTAGTTGTATGTGGAATAATATTAGGTAGTTTTGTATTTTGGTGTTTTGAATTTTGATTTAGCTATTTTTATAGTCTAATTTGTTGGGCAACCGCAATAATAGTTTTAATGAGTCTGTGTGTTTTTTATAATTTCAAAGCGTTATATAGCGTTTAGTACAATATGTCAAATAAGTTTTTCATTTTTTTGTTGTCTTTGTTTAGATCTTTATGTAGGTTGTCTATTTTTTTGTTATCACATGTTTTATAAGGCATCATTGTATATAGTAATAGGAATATGAATACATATATTTTTTGGTTTACAAGATTTGAGATGTTATTTTTTTATATATTTTTGTGGTTGTATCTTGGCAAG
>M01075:27:000000000-A4DAU:1:1101:18443:5415
AGAGTACACAGTTTGGGCTGCATATTTGATTGCCAGATGCAATGGAAGGACCAATACCTGTATCTGCATTAATACATGCTGCAACGTTAGTTGTATGTGGAATAATATCAGGTAGTTTTGTATTTTGGTGTTTTGAATTTTGATTTAGCTATTTTTATAGTCTAATTTGTTGGGCAACCGCAATAATAGTTTTAATGAGTCTGTGTGTTTTTTATAATTTCAAAGCGTTATATAGCGTTTAGTACAATATGTCAAATAAGTTTTTCATTTTTTTGTTGTCTTTGTTTAGATCTTTATGTAGGTTGTCTATTTTTTTGTTATCACATGTTTTATAAGGCATCATTGTTTATAGTAATAGGAATATGAATACATATATTTTTTGGTTTACAAGATTTGAGATGTTATTTTTTTATATATTTTTGTGGTTGTATCTTAGCAAG
>M01075:27:000000000-A4DAU:1:1101:8577:5417
AGAGTACACAGTTTGGGTTGCACATTTGATTGCCAGATGCAATGGAAGGACCAATACCTGTATCTGCATTAATACATGCTGCAACGTTAGTTGTATGTGGAATAATATTAGGTAGTTTTGTATTTTGGTGTTTTGAATTTTGATTTAGCTATTTTTATAGTCTAATTTGTTGGGCAACCGCAATAATAGTTTTAATGAGTCTGTGTGTTTTTTATAATTTCAAAGCGTTATATAGCGTTTAGTACAATATGTCAAATAAGTTTTTCATTTTTTTGTTGTCTTTGTTTAGATCTTTATGTAGGTTGTCTATTTTTTTGTTATCACATGTTTTATAAGGCATCATTGTTTATAGTAATAGGAATATGAATACATATATTTTTTGGTTTACAAGATTTGAGATGTTATTTTTTTATATATTTTTGTGGTTGTATCTTGGCAAG
>M01075:27:000000000-A4DAU:1:1101:7362:5431
AGAGTACACAGTTTGGGTTGCACATTTGATTGCCAGATGCAATGGAAGGACCAATACCTGTATCTGCATTAATACATGCTGCAACGTTAGTTGTATGTGGAATAATATTAGGTAGTTTTGTATTTTGGTGTTTTGAATTTTGATTTAGCTATTTTTATAGTCTAATTTGTTGGGCAACCGCAATAATAGTTTTAATGAGTCTGTGTGTTTTTTATAATTTCAAAGCGTTATATAGCGTTTAGTACAATATGTCAAATAAGTTTTTCATTTTTTTGTTGTCTTTGTTTAGATCTTTATGTAGGTTGTCTATTTTTTTGTTATCACATGTTTTATAAGGCATCATTGTTTATAGTAATAGGAATATGAATACATATATTTTTTGGTTTACAAGATTTGAGATGTTATTTTTTTATATATTTTTGTGGTTGTATCTTGGCAAG
>M01075:27:000000000-A4DAU:1:1101:23480:5433
AAAGTACACAGTTTGGGTTGCATATTTGATTGCCAGATGCAATGGAAGGACCAATACCTGTATCTGCATTAATACATGCTGCAACGTTAGTTGTATGTGGAATAATATTAGGTAGTTTTGTACTTTGGTGTTTTGAATTTTGATTTAGCTATTTTTATAGTCTAATTTGTTGGGCAACCGCAATAATAGTTTTAATGAGTCTGTGTGTTTTTTATAATTTCAAAGCGTTATATAGCGTTTAGTACAATATGTCAAATAAGTTTTTCATTTTTTTGTTGTCTTTGTTTAGATCTTTATGTAGGTTGTCTATTTTTTTGTTATCACATGTTTTATAAGGCATCATTGTTTATAGTAATAGGAATATGAATACATATATTTTTTGGTTTACAAGATTTGAGATGTTATTTTTTTATATATTTTTGTGGTTGTATCTTGGCAAG
>M01075:27:000000000-A4DAU:1:1101:12206:5436
AAAGTACACAGTTTGGGTTACATATTTGATTGCCAGATGCAATGGAAGGACCAATACCTGTATCTGCATTAATACATGCTGCAACGTTAGTTGTATGTGGAATAATATTAGGTAGTTTTGTATTTTGGTGTTTTGAATTTTGATTTAGCTATTTTTATAGTCTAATTTGTTGGGCAACCGCAATAATAGTTTTAATGAGTCTGTGTGTTTTTTATAATTTCAAAGCGTTATATAGCGTTTAGTACAATATGTCAAATAAGTTTTTCATTTTTTTGTTGTCTTTGTTTAGATCTTTATGTAGGTTGTCTATTTTTTTGTTATCACATGTTTTATAAGGCATCATTGTTTATAGTAATAGGAATATGAATACATATATTTTTTGGTTTACAAGATTTGAGATGTTATTTTTTTATATATTTTTGTGGTTGTATCTTAGCAAG
>M01075:27:000000000-A4DAU:1:1101:10696:5437
AGAGTACACAGTTTGGGTTACATATTTGATTGCCAGATGCAATGGAAGGACCAATACCTGTATCTGCATTAATACATGCTGCAACGTTAGTTGTATGTGGAATAATATTAGGTAGTTTTGTATTTTGGTGTTTTGAATTTTGATTTAGCTATTTTTATAGTCTAATTTGTTGGGCAACCGCAATAATAGTTTTAATGAGTCTGTGTGTTTTTTATAATTTCAAAGCGTTATATAGCGTTTAGTACAATATGTCAAATAAGTTTTTCATTTTTTTGTTGTCTTTGTTTAGATCTTTATGTAGGTTGTCTATTTTTTTGTTATCACATGTTTTATAAGGCATCATTGTTTATAGTAATAGGAATATGAATACATATATTTTTTGGTTTACAAGATTTGAGATGTTATTTTTTTATATATTTTTGTGGTTGTATCTTGGCAAG
>M01075:27:000000000-A4DAU:1:1101:10716:5448
AGAGTACACAGTTTGGGTTACATATTTGATTGCCAGATGCAATGGAAGGACCAATACCTGTATCTGCATTAATACATGCTGCAACGTTAGTTGTATGTGGAATAATATTAGGTAGTTTTGTATTTTGGTGTTTTGAATTTTGATTTAGCTATTTTTATAGTCTAATTTGTTGGGCAACCGCAATAATAGTTTTAATGAGTCTGTGTGTTTTTTATAATTTCAAAGCGTTATATAGCGTTTAGTACAATATGTCAAATAAGTTTTTCATTTTTTTGTTGTCTTTGTTTAGATCTTTATGTAGGTTGTCTATTTTTTTGTTATCACATGTTTTATAAGGCATCATTGTTTATAGTAATAGGAATATGAATACATATATTTTTTGGTTTACAAGATTTGAGATGTTATTTTTTTATATATTTTTGTGGTTGTATCTTGGCAAG
>M01075:27:000000000-A4DAU:1:1101:7361:5449
AGAGTACACAGTTTGGGTTGCACATTTGATTGCCAGATGCAATGGAAGGACCAATACCTGTATCTGCATTAATACATGCTGCAACGTTAGTTGTATGTGGAATAATATTAGGTAGTTTTGTATTTTGGTGTTTTGAATTTTGATTTAGCTATTTTTATAGTCTAATTTGTTGGGCAACCGCAATAATAGTTTTAATGAGTCTGTGTGTTTTTTATAATTTCAAAGCGTTATATAGCGTTTAGTACAATATGTCAAATAAGTTTTTCATTTTTTTGTTGTCTTTGTTTAGATCTTTATGTAGGTTGTCTATTTTTTTGTTATCACATGTTTTATAAGGCATCATTGTTTATAGTAATAGGAATATGAATACATATATTTTTTGGTTTACAAGATTTGAGATGTTATTTTTTTATATATTTTTGTGGTTGTATCTTGGCAAG
>M01075:27:000000000-A4DAU:1:1101:7033:5449
AGAGTACACAGTTTGGGCTACACATTTGATTGCCAGATGCAATGGAAGCACCAATACCTGTATCTGCATTAATACATGCTGCAACGTTAGTTGTATGTGGAATAATATTAGGTAGTTTTGTATTTTGGTGTTTTGAATTTTGATTTAGCTATTTTTATAGTCTAATTTGTTGGGCAACCGCAATAATAGTTTTAATGAGTCTGTGTGTTTTTTATAATTTCAAAGCGTTATATAGCGTTTAGTACAATATGTCAAATAAGTTTTTCATTTTTTTGTTGTCTTTGTTTAGATCTTTATGTAGGTTGTCTATTTTTTTGTTATCACATGTTTTATAAGGCATCATTGTTTATAGTAATAGGAATATGAATACATATATTTTTTGGTTTACAAGATTTGAGATGTTATTTTTTTATATATTTTTGTGGTTGTATCTTAGCAAG
>M01075:27:000000000-A4DAU:1:1101:17361:5454
AGAGTACTCAGTTTGGGTTGCATATTTGATTGCCGGATGCAATGGAAGGACCAATACCTGTATCTGCATTAATACATGCTGCAACGTTAGTTGTATGTGGAATAATATTAGGTAGTTTTGTATTTTGGTGTTTTGAATTTTGATTTAGCTATTTTTATAGTCTAATTTGTTGGGCAACCGCAATAATAGTTTTAATGAGTCTGTGTGTTTTTTATAATTTCAAAGCGTTATATAGCGTTTAGTACAATATGTCAAATAAGTTTTTCATTTTTTTGTTGTCTTTGTTTAGATCTTTATGTAGGTTGTCTATTTTTTTGTTATCACATGTTTTATAAGGCATCATTGTTTATAGTAATAGGAATATGAATACATATATTTTTTGGTTTACAAGATTTGAGATGTTATTTTTTTATATATTTTTGTGGTTGTATCTTAGCAAG
>M01075:27:000000000-A4DAU:1:1101:12113:5458
AGAGTACACAGTTTGGGTTGCACATTTGATTGCCAGATGCAATGGAAGGACCAATACCTGTATCTGCATTAATACATGCTGCAACGTTAGTTGTATGTGGAATAATATTAGGTAGTTTTGTATTTTGGTGTTTTGAATTTTGATTTAGCTATTTTTATAGTCTAATTTGTTGGGCAACCGCAATAATAGTTTTAATGAGTCTGTGTGTTTTTTATAATTTCAAAGCGTTATATAGCGTTTAGTACAATATGTCAAATAAGTTTTTCATTTTTTTGTTGTCTTTGTTTAGATCTTTATGTAGGTTGTCTATTTTTTTGTTATCACATGTTTTATAAGGCATCATTGTTTATAGTAATAGGAATATGAATACATATATTTTTTGGTTTACAAGATTTGAGATGTTATTTTTTTATATATTTTTGTGGTTGTATCTTGGCAAG
>M01075:27:000000000-A4DAU:1:1101:21560:5462
AGAGTACACAGTTTGGGTTGCATATTTGATTGCCAGATGCAATGGAAGGACCAATACCTGTATCTGCATTAATACATGCTGCAACGTTAGTTGTATGTGGAATAATATTAGGTAGTTTTGTATTTTGGTGTTTTGAATTTTGATTTAGCTATTTTTATAGTCTAATTTGTTGGGCAACCGCAATAATAGTTTTAATGAGTCTGTGTGTTTTTTATAATTTCAAAGCGTTATATAGCGTTTAGTACAATATGTCAAATAAGTTTTTCATTTTTTTGTTGTCTTTGTTTAGATCTTTATGTAGGTTGTCTATTTTTTTGTTATCACATGTTTTATAAGGCATCATTGTTTATAGTAATAGGAATATGAATACATATATTTTTTGGTTTACAAGATTTGAGATGTTATTTTTTTATATATTTTTGTGGTTGTATCTTGGCAAG
>M01075:27:000000000-A4DAU:1:1101:9733:5463
AGAGTACACAGTTTGGGCTGCATATTTGATTGCCAGATGCAATGGAAGGACCAATACCTGTATCTGCATTAATACATGCTGCAACGTTAGTTGTATGTGGAATAATATTAGGTAGTTTTGTATTTTGGTGTTTTGAATTTTGATTTAGCTATTTTTATAGTCTAATTTGTTGGGCAACCGCAATAATAGTTTTAATGAGTCTGTGTGTTTTTTATAATTTCAAAGCGTTATATAGCGTTTAGTACAATATGTCAAATAAGTTTTTCATTTTTTTGTTGTCTTTGTTTAGATCTTTATGTAGGTTGTCTATTTTTCTGTTATCACATGTTTTATAAGGCATCATTGTTTATAGTAATAGGAATATGAATACATATATTTTTTGGTTTACAAGATTTGAGATGTTATTTTTTTATATATTTTTGTGGTTGTATCTTGGCAAG
>M01075:27:000000000-A4DAU:1:1101:11430:5501
AAAGTACGCAGTTTGGGTTGCATATTTGATTGCCAGATGCAATGGAAGGACCAATACCTGTATCTGCATTAATACATGCTGCAACGTTAGTTGTATGTGGAATAATATTAGGTAGTTTTGTATTTTGGTGTTTTGAATTTTGATTTAGCTATTTTTATAGTCTAATTTGTTGGGCAACCGCAATAATAGTTTTAATGAGTCTGTGTGTTTTTTATAATTTCAAAGCGTTATATAGCGTTTAGTACAATATGTCAAATAAGTTTTTCATTTTTTTGTTGTCTTTGTTTAGATCTTTATGTAGGTTGTCTATTTTTTTGTTATCACATGTTTTATAAGGCATCATTGTTTATAGTAATAGGAATATGAATACATATATTTTTTGGTTTACAAGATTTGAGATGTTATTTTTTTATATATTTTTGTGGTTGTATCTTGGCAAG
>M01075:27:000000000-A4DAU:1:1101:22881:5508
AGAGTACACAGTTTGGGTTGCACATTTGATTGCCAGATGCAATGGAAGGACCAATACCTGTATCTGCATTAATACATGCTGCAACGTTAGTTGTATGTGGAATAATATTAGGTAGTTTTGTATTTTGGTGTTTTGAATTCTGATTTAGCTATTTTTATAGTCTAATTTGTTGGGCAACCGCAATAATAGTTTTAATGAGTCTGTGTGTTTTTTATAATTTCAAAGCGTTATATAGCGTTTAGTACAATATGTCAAATAAGTTTTTCATTTTTTTGTTGTCTTTGTTTAGATCTTTATGTAGGTTGTCTATTTTTTTGTTATCACATGTTTTATAAGGCATCATTGTTTATAGTAATAGGAATATGAATACATATATTTTTTGGTTTACAAGATTTGAGATGTTATTTTTTTATATATTTTTGTGGTTGTATCATGGCAAG
>M01075:27:000000000-A4DAU:1:1101:11008:5520
AGAGTACACAGTTTGGGTTGCACATTTGATTGCCAGATGCAATGGAAGGACCAATACCTGTATCTGCATTAATACATGCTGCAACGTTAGTTGTATGTGGAATAATATTAGGTAGTTTTGTATTTTGGTGTTTTGAATTTTGATTTAGCTATTTTTATAGTCTAATTTGTTGGGCAACCGCAATAATAGTTTTAATGAGTCTGTGTGTTTTTTTATAATTCAAAGCGTTATATAGCGTTTAGTACAATATGTCAAATAAGTTTTTCATTTTTTTGTTGTCTTTGTTTAGATCTTTATGTAGGTTGTCTATTTTCTTGTTATCACATGTTTTATAAGGCATCATTGTTTATAGTAATAGGAATATGAATACATATATTTTTTGGTTTACAAGATTTGAGATGTTATTTTTTTATATATTTTTGTGGTTGTATTTTGGCAAG
>M01075:27:000000000-A4DAU:1:1101:7237:5529
AGAGTACACAGTTTGGGTTGCATATTTGATTGCCAGATGCAATGGAAGGACCAATACCTGTATCTGCATTAATACATGCTGCAACGTTAGTTGTATGTGGAATAATATTAGGTAGTTTTGTATTTTGGTGTTTTGAATTTTGATTTAGCTATTTTTATAGTCTAATTTGTTGGGCAACCGCAATAATAGTTTTAATGAGTCTGTGTGTTTTTTATAATTTCAAAGCGTTATATAGCGTTTAGTACAATATGTCAAATAAGTTTTTCATTTTTTTGTTGTCTTTGCTTAGATCTTTATGTAGGTTGTCTATTTTTTTGTTATCACATGTTTTATAAGGCATCATTGTTTATAGTAATAGGAATATGAATACATATATTTTTTGGTTTACAAGATTTGAGATGTTATTTTTCTATATATTTTTGTGGTTGTATCTTGGCAAG
>M01075:27:000000000-A4DAU:1:1101:17649:5532
AGAGTACACAGTTTGGGTTACATATTTGATTGCCAGATGCAATGGAAGGACCAATACCTGTATCTGCATTAATACATGCTGCAACGTTAGTTGTATGTGGAATAATATTAGGTAGTTTTGTATTTTGGTGTTTTGAATTTTGATTTAGCTATTTTTATAGTCTAATTTGTTGGGCAACCGCAATAATAGTTTTAATGAGTCTGTGTGTTTTTTATAATTTCAAAGCGTTATATAGCGTTTAGTACAATATGTCAAATAAGTTTTTCATTTTTTTGTTGTCTTTGTTTAGATCTTTATGTAGGTTGTCTATTTTTTTGTTATCACATGTTTTATAAGGCATCATTGTTTATAGTAATAGGAATATGAATACATATATTTTTTGGTTTACAAGATTTGAGATGTTATTTTTTTATATATTTTTGTGGTTGTATCTTGGCAAG
>M01075:27:000000000-A4DAU:1:1101:8626:5556
AAAGTACACAGTTTGGGCTGCATATTTGATTGCCAGATGCAATGGAAGGACCAATACCTGTATCTGCATTAATACATGCTGCAACGTTAGTTGTATGTGGAATAATATTAGGTAGTTTTGTATTTTGGTGTTTTGAATTTTGATTTAGCTATTTTTATAGTCTAATTTGTTGGGCAACCGCAATAATAGTTTTAATGAGTCTGTGTGTTTTTTATAATTTCAAAGCGTTATATAGCGTTTAGTACAATATGTCAAATAAGTTTTTCATTTTTTTGTTGTCTTTGTTTAGATCTTTATGTAGGTTGTCTATTTTTTTGTTATCACATGTTTTATAAGGCATCATTGTTTATAGTAATAGGAATATGAATACATATATTTTTTGGTTTACAAGATTTGAGATGTTATTTTTTTATATATTTTTGTGGTTGTATCTTGGCAAG
>M01075:27:000000000-A4DAU:1:1101:12587:5559
AAAGTACACAGTTTGGGTTGCATATTTGATTGCCAGATGCAATGGAAGGACCAATACCTGTATCTGCATTAATACATGCTGCAACGTTAGTTGTATGTGGAATAATATTAGGTAGTTTTGTATTTTGGTGTTTTGAATTTTGATTTAGCTATTTTTATAGTCTAATTTGTTGGGCAACCGCAATAATAGTTTTAATGAGTCTGTGTGTTTTTTATAATTTCAAAGCGTTATATAGCGTTTAGTACAATATGTCAAATAAGTTTTTCATTTTTTTGTTGTCTTTGTTTAGATCTTTATGTAGGTTGTCTATTTTTTTGTTATCACATGTTTTATAAGGCATCATTGTTTATAGTAATAGGAATATGAATACATATATTTTTTGGTTTACAAGATTTGAGATGTTATTTTTTTATATATTTTTGTGGTTGTATCTTGGCAAG
>M01075:27:000000000-A4DAU:1:1101:7495:5568
AAAGTACACAGTTTGGGCTACATATTTGATTGCCAGATGCAATGGAAGGACCAATACCTGTATCTGCATTAATACATGCTGCAACGTTAGTTGTATGTGGAATAATATTAGGTAGTTTTGTATTTTGGTGTTTTGAATTTTGATTTAGCTATTTTTATAGTCTAATTTGTTGGGCAACCGCAATAATAGTTTTAATGAGTCTGTGTGTTTTTTATAATTTCAAAGCGTTATATAGCGTTTAGTACAATATGTCAAATAAGTTTTTCATTTTTTTGTTGTCTTTGTTTAGATCTTTATGTAGGTTGTCTATTTTTTTGTTATCACATGTTTTATAAGGCATCATTGTTTATAGTAATAGGAATATGAATACATATATTTTTTGGTTTACAAGATTTGAGATGTTATTTTTTTATATATTTTTGTGGTTGTATCTTGGCAAG
>M01075:27:000000000-A4DAU:1:1101:10148:5575
AGAGTACACAGTTTGGGTTACACATTTGATTGCCAGATGCAATGGAAGGACCAATACCTGTATCTGCATTAATACATGCTGCAACGTTAGTTGTATGTGGAATAATATTAGGTAGTTTTGTATTTTGGTGTTTTGAATTTTGATTTAGCTATTTTTATAGTCTAATTTGTTGGGCAACCGCAATAATAGTTTTAATGAGTCTGTGTGTTTTTTATAATTTCAAAGCGTTATATAGCATTTAGTACAATATGTCAAATAAGTTTTTCATTTTTTTGTTGTCTTTGTTTAGATCTTTATGTAGGTTGTCTATTTTTTTGTTATCACATGTTTTATAAGGCATCATTGTTTATAGTAATAGGAATATGAATACATATATTTTTTGGTTTACAAGGTTTGAGATGTTATTTTTTTATATATTTTTGTGGTTGTATCTTGGCAAG
>M01075:27:000000000-A4DAU:1:1101:25806:5577
AGAGTACACAGTTCGGGTTGCATATNTNATTGCCAGATGCAATGGAAGGACCAATACCTGTATCTGCATTAATACATGCTGCAACGTTAGTTGTATGTGGAATAATATTAGGTAGTTTTGTATTTTGGTGTTTTGAATTTTGATTTAGCTATTTTTATAGTCTAATTTGTTGGGCAACCGCAATAATAGTTTTAATGAGTCTGTGTGTTTTTTATAATTTCAAAGCGTTATATAGCGTTTAGTACAATATGCCAAATAAGTTTTTCATTTTTTTGTTGTCTTTNTNTAGATCTTTATGTAGGTTGTCTATTTTTTTGTTATCACATGTTTTATAAGGCATCATTGTTTATAGTAATAGGAATATGAATACATATATTTTTTGGTTTACAAGATTTGAGATGTTATTTTTTTATATATTTTTGTGGTTGTATCTTGGCAAN
>M01075:27:000000000-A4DAU:1:1101:7483:5583
AAAGTACACAGTTTGGGCTACATATTTGATTGCCAGATGCAATGGAAGGACCAATACCTGTATCTGCATTAATACATGCTGCAACGTTAGTTGTATGTGGAATAATATTAGGTAGTTTTGTATTTTGGTGTTTTGAATTTTGATTTAGCTATTTTTATAGTCTAATTTGTTGGGCAACCGCAATAATAGTTTTAATGAGTCTGTGTGTTTTTTATAATTTCAAAGCGTTATATAGCGTTTAGTACAATATGTCAAATAAGTTTTTCATTTTTTTGTTGTCTTTGTTTAGATCTTTATGTAGGTTGTCTATTTTTTTGTTATCACATGTTTTATAAGGCATCATTGTTTATAGTAATAGGAATATGAATACATATATTTTTTGGTTTACAAGATTTGAGATGTTATTTTTTTATATATTTTTGTGGTTGTATCTTGGCAAG
>M01075:27:000000000-A4DAU:1:1101:19570:5584
AAAGTACACAGTTTGGGTTGCACATTTGATTGCCAGATGCAATGGAAGGACCAATACCTGTATCTGCATTAATACATGCTGCAACGTTAGTTGTATGTGGAATAATATTAGGTAGTTTTGTATTTTGGTGTTTTGAATTTTGATTTAGCTATTTTTATAGTCTAATTTGTTGGGCAACCGCAATAACAGTTTTAATGAGTCTGTGTGTTTTTTATAATTTCAAAGCGTTATATAGCGTTTAGTACAATATGTCAAATAAGTTTTTCATTTTTTTGTTGTCTTTGTTTAGATCTTTATGTAGGTTGTCTATTTTTTTGTTATCACATGTTTTATAAGGCATCATTGTTTATAGTAATAGGAATATGAATACATATATTTTTTGGTTTACAAGATTTGAGATGTTATTTTTTTATATATTTTTGTGGTTGTATCTTGGCAAG
>M01075:27:000000000-A4DAU:1:1101:17870:5589
AGAGTACACAGTTTGGGTTGCACATTTGATTGCCAGATGCAATGGAAGGACCAATACCTGTATCTGCATTAATACATGCTGCAACGTTAGTTGTATGTGGAATAATATTAGGTAGTTTTGTATTTTGGTGTTTTGAATTTTGATTTAGCTATTTTTATAGTCTAATTTGTTGGGCAACCGCAATAATAGTTTTAATGAGTCTGTGTGTTTTTTATAATTTCAAAGCGTTATATAGCGTTTAGTACAATATGTCAAATAAGTTTTTCATTTTTTTGTTGTCTTTGTTTAGATCTTTATGTAGGTTGTCTATTTTTTTGTTATCACATGTTTTATAAGGCATCATTGTTTATAGTAATAGGAATATGAATACATATATTTTTTGGTTTACAAGATTTGAGATGTTATTTTTTTATATATTTTTGTGGTTGTATCTTGGCAAG
>M01075:27:000000000-A4DAU:1:1101:13817:5596
AGAGTACACAGTTTGGGTTGCACATTTGATTGCCAGATGCAATGGAAGGACCAATACCTGTATCTGCATTAATACATGCTGCAACGTTAGTTGTACGTGGAATAATATTAGGTAGTTTTGTATTTTGGTGTTTTGAATTTTGATTTAGCTATTTTTATAGTCTAATTTGTTGGGCAACCGCAATAATAGTTTTAATGAGTCTGTGTGTTTTTTATAATTTGCAAAGCGTTATATAGCGTTTAGTACAATATGTCAAATAAGTTTTTCATTTTTTTGCTGTCTTTGTTTAGATCTTTATGTAGGTTGTCTATTTTTTTGTTATCACATGTTTTATAAGGCATCATTGTTTATAGTAATAGGAATATGAATACATATATTTTTTGGTTTACAAGATTTGAGATGTTATTTTTTATATATTTTTGTGGTTGTATCTTGGCAAG
>M01075:27:000000000-A4DAU:1:1101:16656:5633
AGAGTACACAGTTTGGATTGCACATTTGATTGCCAGATGCAATGGAAGGACCAATACCTGTATCTGCATTAATACATGCTGCAACGTTAGTTGTATGTGGAATAATATTAGGTAGTTTTGTATTTTGGTGTTTTGAATTTTGATTTAGCTATTTTTATAGTCTAATTTGTTGGGCAACCGCAATAATAGTTTTAATGAGTCTGTGTGTTTTTTATAATTTCTAAGCGTTATATAGCGTTTAGTACAATATGTCAAATAAGTTTTTCATTTTTTTGTTGTCTTTGTTTAGATCTTTATGTAGGTTGTCTATTTTTTTGTTATCACATGTTTTATAAGGCATCATTGTTTATAGTAATAGGAATATGAATACATATATTTTTTGGTTTACAAGATTTGAGATGTTATTTTTTTATATATTTTTGTGGTTGTATCTTGGCAAG
>M01075:27:000000000-A4DAU:1:1101:8034:5644
AAAGTACACAGTTTGGGTTGCACATTTGATTGCCAGATGCAATGGAAGGACCAATACCTGTATCTGCATTAATACATGCTGCAACGTTAGTTGTATGTGGAATAATATTAGGTAGTTTTGTATTTTGGTGTTTTGAATTTTGATTTAGCTATTTTTATAGTCTAATTTGTTGGGCAACCGCAATAATAGTTTTAATGAGTCTGTGTGTTTTTTATAATTTCAAAGCGTTATATAGCGTTTAGTACAATATGTCAAATAAGTTTTTCATTTTTTTGTTGTCTTTGTTTAGATCTTTATGTAGGTTGTCTATTTTTTTGTTATCACATGTTTTATAAGGCATCATTGTTTATAGTAATAGGAATATGAATACATATATTTTTTGGTTTACAAGATTTGAGATGTTATTTTTTTATATATTTTTGTGGTTGTATCTTGGCAAG
>M01075:27:000000000-A4DAU:1:1101:18700:5666
AGAGTACACAGTTTGGGTTGCATATTTGATTGCCAGATGCAATGGAAGGACCAATACCTGTATCTGCATTAATACATGCTGCAACGTTAGTTGTATGTGGAATAATATTAGGTAGTTTTGTATTTTGGTGTTTTGAATTTTGATTTAGCTATTTTTATAGTCTAATTTGTTGGGCAACCGCAATAATAGTTTTAATGAGTCTGTGTGTTTTTTATAATTTCAAAGCGTTATATAGCGTTTAGTACAATATGTCAAATAAGTTTTTCATTTTTTTGTTGTCTTTGTTTAGATCTTTACGTAGGTTGTCTATTTTTTTGTTATCACATGTTTTATAAGGCATCATTGTTTATAGTAATAGGAATATGAATACATATATTTTTTGGTTTACAAGATTTGAGATGTTATTTTTTTATATATTTTTGTGGTTGTATCTTGGCAAG
>M01075:27:000000000-A4DAU:1:1101:21001:5670
AAAGTACACAGTTTGGGTTGCATATTTGATTGCCAGATGCAATGGAAGGACCAATACCTGTATCTGCATTAATACATGCTGCAACGTTAGTTGTATGTGGAATAATATTAGGTAGTTTTGTATTTTGGTGTTTTGAATTTTGATTTAGCTATTTTTATAGTCTAATTTGTTGGGCAACCGCAATAATAGTTTTAATGAGTCTGTGTGTTTTTTATAATTTCAAAGCGTTATATAGCGTTTAGTACAATATGTCAAATAAGTTTTTCATTTTTTTGTTGTCTTTGTTTAGATCTTTATGTAGGTTGTCTATTTTTTTGTTATCACATGTTTTATAAGGCATCATTGTTTATAGTAATAGGAATATGAATACATATATTTTTTGGTTTACAAGATTTGAGATGTTATTTTTTTATATATTTTTGTGGTTGTATCTTGGCAAG
>M01075:27:000000000-A4DAU:1:1101:10571:5686
AAAGTACACAGTTTGGGTTGCATATTTGATTGCCAGATGCAATGGAAGGACCAATACCTGTATCTGCATTAATACATGCTGCAACGTTAGTTGTATGTGGAATAATATTAGGTAGTTTTGTATTTTGGTGTTTTGAATTTTGATTTAGCTATTTTTATAGTCTAATTTGTTGGGCAACCGCAATAATAGTTTTAATGAGTCTGTGTGTTTTTTATAATTTCAAAGCGTTATATAGCGTTTAGTACAATATGTCAAATAAGTTTTTCATTTTTTTGTTGTCTTTGTTTAGATCTTTATGTAGGTTGTCTATTTTTTTGTTATCACATGTTTTATAAGGCATCATTGTTTATAGTAATAGGAATATGAATACATATATTTTTTGGTTTACAAGATTTGAGATGTTATTTTTTTATATATTTTTGTGGTTGTATCTTGGCAAG
>M01075:27:000000000-A4DAU:1:1101:12442:5693
AGAGTACACAGTTTGGGTTGCATATTTGATTGCCAGATGCAATGGAAGGACCAATACCTGTATCTGCATTAATACATGCTGCAACGTTAGTTGTATGTGGAATAATATTAGGTAGTTTTGTATTTTGGTGTTTTGAATTTTGATTTAGCTATTTTATAGTCTAATTTGTTGGGCAACCGCAATAATAGTTTTAATGAGTCTGTGTGTTTTTTATAATTTCCAAAGCGTTATATAGCGTTTAGTACAATATGTCAAATAAGTTTTTCATTTTTTTGTTGTCTTTGTTTAGATCTTTATGTAGGTTGTCTATTTTTTTGTTATCACATGTTTTATAAGGCATCATTGTTTATAGTAATAGGAATATGAATACATATATTTTTTGGTTTACAAGATTTGAGATGTTATTTTTTTATATATTTTTGTGGTTGTATCTTGGCAAG
>M01075:27:000000000-A4DAU:1:1101:9275:5712
AAAGTACACAGTTTGGGTTGCACATTTGATTGCCAGATGCAATGGAAGGACCAATACCTGTATCTGCATTAATACATGCTGCAACGTTAGTTGTATGTGGAATAATATTAGGTAGTTTTGTATTTTGGTGTTTTGAATTTTGATTTAGCTATTTTTATAGTCTAATTTGTTGGGCAACCGCAATAATAGTTTTAATGAGTCTGTGTGTTTTTTATAATTTCAAAGCGTTATATAGCGTTTAGTACAATATGTCAAATAAGTTTTTCATTTTTTTGTAGTCTTTGTTTAGATCTTTATGTAGGTTGTCTATTTTTTTGTTATCACATGTTTTATAAGGCATCATTGTTTATAGTAATAGGAATATGAATACATATATTTTTTGGTTTACAAGATTTGAGATGTTATTTTTTTATATATTTTTGTGGTTGTATCTTGGCAAG
>M01075:27:000000000-A4DAU:1:1101:18089:5715
AGAGTACACAGTTTGGATTGCATATTTGATTGCCAGATGCAATGGAAGGACCAATACCTGTATCTGCATTAATACATGCTGCAACGTTAGTTGTATGTGGAATAATATTAGGTAGTTTTGTATTTTGGTGTTTTGAATTTTGATTTAGCTATTTTTATAGTCTAATTTGTTGGGCAACCGCAATAATAGTTTTAATGAGTCTGTGTGTTTTTTATAATTTCAAAGCGTTATATAGCGTTTAGTACAATATGTCAAATAAGTTTTTCATTTTTTTGTTGTCTTTGTTTAGATCTTTATGTAGGTTGTCTATTTTTTTGTTATCACATGTTTTATAAGGCATCATTGTTTATAGTAATAGGAATATGAATACATATATTTTTTGGTTTACAAGATTTGAGATGTTATTTTTTTATATATTTTTGTGGTTGTATCTTGGCAAG
>M01075:27:000000000-A4DAU:1:1101:9944:5735
AGAGTACACAGTTTGGGTTGCACATTTGATTGCCAGATGCAATGGAAGGACCAATACCTGTATCTGCATTAATACATGCTGCAACGTTAGTTGTATGTGGAATAATATTAGGTAGTTTTGTATTTTGGTGTTTTGAATTTTGATTTAGCTATTTTTATAGTCTAATTTGTTGGGCAACCGCAATAATAGTTTTAATGAGTCTGTGTGTTTTTTATAATTTAAAGCGTTATATAGCGTTTAGTACAATATGTCAAATAAGTTTTTCATTTTTTTGTTGTCTTTGTTTAGATCTTTATGTAGGTTGTCTATTTTTTTTGTTATCACATGTTTTATAAGGCATCATTGTTTATAGTAATAGGAATATGAATACATATATTTTTTGGTTTACAAGATTCGAGATGTTATTTTTTTATATATTTTTGTGGTTGTATCTTGGCAAG
>M01075:27:000000000-A4DAU:1:1101:22969:5737
AGGGTACACAGTTTGGGTTGCATATTTGATTGCCAGATGCAATGGAAGGACCAATACCTGTATCTGCATTAATACATGCTGCAACGTTAGTTGTATGTGGAATAATATTAGGTAGTTTTGTATTTTGGTGTTTTGAATTTTGATTTAGCTATTTTTATAGTCTAATTTGTTGGGCAACCGCAATAATAGTTTTAATGAGTCTGTGTGTTTTTTATAATTTCAAAGCGTTATATAGCGTTTAGTACAATATGTCAAATAAGTTTTTCATTTTTTTGTTGTCTTTGTTTAGATCTTTATGTAGGTTGTCTATTTTTTTGTTATCACATGTTTTATAAGGCATCATTGTTTATAGTAATAGGAATAAGAATACATATATTTTTTGGTTTACAAGATTTGAGATGTTATTTTTTTATATATTTTTGTGGTTGTATCTTGGCAAG
>M01075:27:000000000-A4DAU:1:1101:25264:5750
AGAGTACACAGTTTGGATTGCATATTTGATTGCCAGATGCAATGGAAGGACCAATACCTGTATCTGCATTAATACATGCTGCAACGTTAGTTGTATGTGGAATAATATTAGGTAGTTTTGTATTTTGGTGTTTTGAATTTTGATTTAGCTATTTTTATAGTCTAATTTGTTGGGCAACCGCAATAATAGTTTTAATGAGTCTGTGTGTTTTTTATAATTTCAAAGCGTTATATAGCGTTTAGTACAATATGTCAAATAAGTTTTTCATTTTTTTGTTGTCTTTGTTTAGATCTTTATGTAGGTTGTCTATTTTTTTGTTATCACATGTTTTATAAGGCATCATTGTTTATAGTAATAGGAATATGAATACATATATTTTTTGGTTTACAAGATTTGAGATGTTATTTTTTTATATATTTTTGTGGTTGTATCTTGGCAAG
>M01075:27:000000000-A4DAU:1:1101:9733:5754
AAAGTACACAGTTTGGATTGCATATTTGATTGCCAGATGCAATGGAAGGACCAATACCTGTATCTGCATTAATACATGCTGCAACGTTAGTTGTATGTGGAATAATATTAGGTAGTTTTGTATTTTGGTGTTTTGAATTTTGATTTAGCTATTTTTATAGTCTAATTTGTTGGGCAACCGCAATAATAGTTTTAATGAGTCTGTGTGTTTTTTATAATTTCAAAGCGTTATATAGCGTTTAGTACAATATGTCAAATAAGTTTTTCATTTTTTTGTTGTCTTTGTTTAGATCTTTATGTAGGTTGTCTATTTTTTTGTTATCACATGTTTTATAAGGCATCATTGTTTATAGTAATAGGAATATGAATACATATATTTTTTGGTTTACAAGATTTGAGATGTTATTTTTTTATATATTTTTGTGGTTGTATCTTGGCAAG
>M01075:27:000000000-A4DAU:1:1101:21108:5758
AGAGTACACAGTTTGGGTTGCATATTTGATTGCCAGATGCAATGGAAGGACCAATACCTGTATCTGCATTAATACATGCTGCAACGTTAGTTGTATGTGGAATAATATTAGGTAGTTTTGTATTTTGGTGTTTTGAATTTTGATTTAGCTATTTTTATAGTCTAATTTGTTGGGCAACCGCAATAATAGTTTTAATGAGTCTGTGTGTTTTTTATAATTTCAAAGCGTTATATAGCGTTTAGTACAATATGTCAAATAAGTTTTTCATTTTTTTGTTGTCTTTGTTTAGATCTTTATGTAGGTTGTCTATTTTTTTGTTATCACATGTTTTATAAGGCATCATTGTTTATAGTAATAGGAATATGAATACATATATTTTTTGGTTTACAAGATTTGAGATGTTATTTTTTTATATATTTTTGTGGTTGTATCTTAGCAAG
>M01075:27:000000000-A4DAU:1:1101:14439:5777
AGAGTACACAGTTTGGGCTGCATATTTGATTGCCAGATGCAATGGAAGGACCAATACCTGTATCTGCATTAATACATGCTGCAACGTTAGTTGTATGTGGAATAATATTAGGTAGTTTTGTATTTTGGTGCTTTGAATTTTGATTTAGCTATTTTTATAGTCTAATTTGTTGGGCAACCGCAATAATAGTTTTAATGAGTCTGTGTGTTTTTTATAATTTCAAAGCGTTATATAGCGTTTAGTACAATATGTCAAATAAGTTTTTCATTTTTTAGTTGTCTTTGTTTAAATCTTTATGTAGGTTGTCTATTTTTTTGTTATCACATGTTTTATAAGGCATCATTGTTTATAGTAATAGGAATATGAATACATATATTTTTTGGTTTACAAGATTTGAGATGTTATTTTTTTATATATTTTTGTGGTTGTATCTTGGCAAG
>M01075:27:000000000-A4DAU:1:1101:8988:5787
AGAGTACACAGTTTGGGTTGCACATTTGATTGCCAGATGCAATGGAAGGACCAATACCTGTATCTGCATTAATACATGCTGCAACGTTAGTTGTATGTGGAATAATATTAGGTAGTTTTGTATTTTGGTGTTTTGAATTTTGATTTAGCTATTTTTATAGTCTAATTTGTTGGGCAACCGCAATAATAGTTTTAATGAGTCTGTGTGTTTTTTATAATTTCAAAGCGTTATATAGCGTTTAGTACAATATGTCAAATAAGTTTTTCATTTTTTTGTTGTCTTTGTTTAGATCTTTATGTAGGTTGTCTATTTTTTTGTTATCACATGTTTTATAAGGCATCATTGTTTATAGTAATAGGAATATGAATACATATATTTTTTGGTTTACAAGATTTGAGATGTTATTTTTTTATATATTTTTGTGGTTGTATCTTGGCAAG
>M01075:27:000000000-A4DAU:1:1101:14448:5792
AGAGTACACAGTTTGGGCTGCATATTTGATTGCCAGATGCAATGGAAGGACCAATACCTGTATCTGCATTAATACATGCTGCAACGTTAGTTGTATGTGGAATAATATTAGGTAGTTTTGTATTTTGGTGCTTTGAATTTTGATTTAGCTATTTTTATAGTCTAATTTGTTGGGCAACCGCAATAATAGTTTTAATGAGTCTGTGTGTTTTTTATAATTTCAAAGCGTTATATAGCGTTTAGTACAATATGTCAAATAAGTTTTTCATTTTTTAGTTGTCTTTGTTTAAATCTTTATGTAGGTTGTCTATTTTTTTGTTATCACATGTTTTATAAGGCATCATTGTTTATAGTAATAGGAATATGAATACATATATTTTTTGGTTTACAAGATTTGAGATGTTATTTTTTTATATATTTTTGTGGTTGTATCTTGGCAAG
>M01075:27:000000000-A4DAU:1:1101:25059:5805
AGAGTACACAGTTTGGGTTGCACATTTGATTGCCAGATGCAATGGAAGGACCAATACCTGTATCTGCATTAATACATGCTGCAACGTTAGTTGTATGTGGAATAATATTAGGTAGTTTTGTATTTTGGTGTTTTGAATTTTGATTTAGCTATTTTTATAGTCTAATTTGTTGGGCAACCGCAATAATAGTTTTAATGAGTCTGTGTGTTTTTTATAATTTCAAAGCGTTATATAGCGTTTAGTACAATATGTCAAATAAGTTTTTCATTTTTTTGTTGTCTTTGTTTAGATCTTTATGTAGGTTGTCTATTTTTTTGTTATCACATGTTTTATAAGGCATCATTGTTTATAGTAATAGGAATATGAATACATATATTTTTTGGTTTACAAGATTTGAGATGTTATTTTTTTATATATTTTTGTGGTTGTATCTTGGCAAG
>M01075:27:000000000-A4DAU:1:1101:23953:5806
AGAGTACACAGTTTGGGTTGCATATTTGATTGCCAGATGCAATGGAAGGACCAATACCTGTATCTGCATTAATACACGCTGCAACGTTAGTTGTATGTGGAATAATATTAGGTAGTTTTGTATTTTGGTGTTTTGAATTTTGATTTAGCTATTTTTATAGTCTAGTTTGTTGGGCAACCGCAATAATAGTTTTAATGAGTCTGTGTGTTTTTTATAATTTCAAAGCGTTATATAGCGTTTAGTACAATATGTCAAATAAGTTTTTCATTTTTTTGTTGTCTTTGTTTAGATCTTTATGTAGGTTGTCTATTTTTTTGTTATCACATGTTTTATAAGGCATCATTGTTTATAGTAATAGGAATATGAATACATATATTTTTTGGTTTACAAGATTTGAGATGTTATTTTTTTATATATTTTTGTGGTTGTATCTTGGCAAG
>M01075:27:000000000-A4DAU:1:1101:12797:5809
AGAGTACACAGTTTGGATTACATATTTGATTGCCAGATGCAATGGAAGGACCAATACCTGTATCTGCATTAATACATGCTGCAACGTTAGTTGTATGTGGAATAATATTAGGTAGTTTTGTATTTTGGTGTTTTGAATTTTGATTTAGCTATTTTTATAGTCTAATTTGTTGGGCAACCGCAATAATAGTTTTAATGAGTCTGTGTGTTTTTTATAATTTCAAAGCGTTATATAGCGTTTAGTACAATATGTCAAATAAGTTTTTCATTTTTTTGTTGTCTTTGTTTAGATCTTTATGTAGGTTGTCTATTTTTTTGTTATCACATGTTTTATAAGGCATCATTGTTTATAGTAATAGGAATATGAATACATATATTTTTTGGTTTACAAGATTTGAGATGTTATTTTTTTATATATTTTTGTGGTTGTATCTTGGCAAG
>M01075:27:000000000-A4DAU:1:1101:25622:5809
AGAGTACACAGTTTGGGTTGCATATTTGATTGCCAGATGCAATGGAAGGACCAATACCTGTATCTGCATTAATACATGCTGCAACGTTAGTTGTATGTGGAATAATATTAGGTAGTTTTGTATTTTGGTGTTTTGAATTTTGATTTAGCTATTTTTATAGTCTAATTTGTTGGGCAACCGCAATAATAGTTTTAATGAGTCTGTGTGTTTTTTATAATTTCAAAGCGTTATATAGCGTTTAGTACAATATGTCAAATAAGTTTTTCATTTTTTTGTTGTCTTTGTTTAGATCTTTATGTAGGTTGTCTATTTTTTTGTTATCACATGTTTTATAAGGCATCATTGTTTATAGTAATAGGAATATGAATACATATATTTTTTGGTTTACAAGATTTGAGATGTTATTTTTTTATATATTTTTGTGGTTGTATCTTGGCAAG
>M01075:27:000000000-A4DAU:1:1101:11666:5824
AGAGTACACAGTTTGGGTTGCACATTTGATTGCCAGATGCAATGGAAGGACCAATACCTGTATCTGCATTAATACATGCTGCAACGTTAGTTGTATGTGGAATAATATTAGGTAGTTTTGTATTTTGGTGTTTTGAATTTTGATTTAGCTATTTTTATAGTCTAATTTGTTGGGCAACCGCAATAATAGTTTTAATGAGTCTGTGTGTTTTTTATAATTTCAAAGCGTTATATAGCGTTTAGTACAATATGTCAAATAAGTTTTTCATTTTTTTGTTGTCTTTGTTTAGATCTTTATGTAGGTTGTCTATTTTTTTGTTATCACATGTTTTATAAGGCATCATTGTTTATAGTAATAGGAATATGAATACATATATTTTTTGGTTTACAAGATTTGAGATGTTATTTTTTTATATATTTTTGTGGTTGTATCTTGGCAAG
>M01075:27:000000000-A4DAU:1:1101:10351:5830
AGAGTACACAGTTTGGGTTGCACATTTGATTGCCAGATGCAATGGAAGGACCAATACCTGTATCTGCATTAATACATGCTGCAACGTTAGTTGTATGTGGAATAATATTAGGTAGTTTTGTATTTTGGTGTTTTGAATTTTGATTTAGCTATTTTTATAGTCTAATTTGTTGGGCAACCGCAATAATAGTTTTAATGAGTCTGTGTGTTTTTTATAATTTCAAAGCGTTATATAGCGTTTAGTACAATATGTCAAATAAGTTTTTCATTTTTTTGTTGTCTTTGTTTAGATCTTTATGTAGGTTGTCTATTTTTTTGTTATCACATGTTTTATAAGGCATCATTGTTTATAGTAATAGGAATATGAATACATATATTTTTTGGTTTACAAGATTTGAGATGTTATTTTTTTATATATTTTTGTGGTTGTATCTTGGCAAG
>M01075:27:000000000-A4DAU:1:1101:14188:5835
AGAGTACACAGTTTGGGTTGCACATTTGATTGCCAGATGCAATGGAAGGACCAATACCTGTATCTGCATTAATACATGCTGCAACGTTAGTTGTATGTGGAATAATATTAGGTAGTTTTGTATTTTGGTGTTTTGAATTTTGATTTAGCTATTTTTATAGTCTAATTTGTTGGGCAACCGCAATAATAGTTTTAATGAGTCTGTGTGTTTTTTATAATTTCAAAGCGTTATATAGCGTTTAGTACAATATGTCAAATAAGTTTTTCATTTTTTTGTTGTCTTTGTTTAGATCTTTATGTAGGTTGTCTATTTTTTTGTTATCACATGTTTTATAAGGCATCATTGTTTATAGTAATAGGAATATGAATACATGTATTTTTTGGTTTACAAGATTTGAGATGTTATTTTTTTATATATTTTTGTGGTTGTATCTTGGCAAG
>M01075:27:000000000-A4DAU:1:1101:12458:5846
AGAGTACACAGTTTGGATTGCATATTTGATTGCCAGATGCAATGGAAGGACCAATACCTGTATCTGCATTAATACATGCTGCAACGTTAGTTGTATGTGGAATAATATTAGGTAGTTTTGTATTTTGGTGTTTTGAATTTTGATTTAGCTATTTTTATAGTCTAATTTGTTGGGCAACCGCAATAATAGTTTTAATGAGTCTGTGTGTTTTTTATAATTTCAAAGCGTTATATAGCGTTTAGTACAATATGTCAAATAAGTTTTTCATTTTTTTGTTGTCTTTGTTTAGATCTTTATGTAGGTTGTCTATTTTTTTGTTATCACATGTTTTATAAGGCATCATTGTTTATAGTAATAGGAATATGAATACATATATTTTTTGGTTTACAAGATTTGAGGTGTTATTTTTTTATATATTTTTGTGGTTGTATCTTGGCAAG
>M01075:27:000000000-A4DAU:1:1101:16777:5852
AAAGTACACAGTTTGGGTTGCACATTTGATTGCCAGATGCAATGGAAGGACCAATACCTGTATCTGCATTAATACATGCTGCAACGTTAGTTGTATGTGGAATAATATTAGGTAGTTTTGTATTTTGGTGTTTTGAATTTTGATTTAGCTATTTTTATAGTCTAATTTGTTGGGCAACCGCAATAATAGTTTTAATGAGTCTGTGTGTTTTTTATAATTTCAAAGCGTTATATAGCGTTTAGTACAATATGTCAAATAAGTTTTTCATTTTTTTGTTGTCTTTGTTTAGATCTTTATGTAGGTTGTCTATTTTTTTGTTATCACATGTTTTATAAGGCATCATTGTTTATAGTAATAGGAATATGAATACATATATTTTTTGGTTTACAAGATTTGAGATGTTATTTTTTTATATATTTTTGTGGTTGTATCTTAGCAAG
>M01075:27:000000000-A4DAU:1:1101:20752:5856
AGAGTACACAGTTTGGATTGCATATTTGATTGCCAGATGCAATGGAAGGACCAATACCTGTATCTGCATTAATACATGCTGCAACGTTAGTTGTATGTGGAATAATATTAGGTAGTTTTGTATTTTGGTGTTTTGAATTTTGATTTAGCTATTTTTATAGTCTAATTTGTTGGGCAACCGCAATAATAGTTTTAATGAGTCTGCGTGTTTTTTATAATTTCAAAGCGTTATATAGCGTTTAGTACAATATGTCAAATAAGTTTTTCATTTTTTTGTTGTCTTTGTTTAGATCTTTATGTAGGTTGTCTATTTTTTTGTTATCACATGTTTTATAAGGCATCATTGTTTATAGTAATAGGAATATAAATACATATATTTTTTGGTTTACAAGATTTGAGATGTTATTTTTTTATATATTTTTGTGGTTGTATCTTGGCAAG
>M01075:27:000000000-A4DAU:1:1101:14001:5899
AAAGTACACAGTTTGGGTTGCACATTTGATTGCCAGATGCAATGGAAGGACCAATACCTGTATCTGCATTAATACATGCTGCAACGTTAGTTGTATGTGGAATAATATTAGGTAGTTTTGTATTTTGGTGTTTTGAATTTTGATTTAGCTATTTTTATAGTCTAATTTGTTGGGCAACCGCAATAATAGTTTTAATGAGTCTGTGTGTTTTTTATAATTTCAAAGCGTTATATAGCGTTTAGTACAATATGTCAAATAAGTTTTTCATTTTTTTGTTGTCTTTGTTTAGATCTTTATGTAGGTTGTCTATTTTTTTGTTATCACATGTTTTATAAGGCATCATTGTTTATAGTAATAGGAATATGAATACATATATTTTTTGGTTTACAAGATTTGAGATGTTATTTTTTTATATATTTTTGTGGTTGTATCTTAGCAAG
>M01075:27:000000000-A4DAU:1:1101:26125:5900
AGAGTACACAGTTTGGGTTGCATATTTNATTGCCAGATGCAATGGAAGGACCAATACCTGTATCTGCATTAATACATGCTGCAACGTTAGTTGTATGTGGAATAATATTAGGTAGTTTTGTATTTTGGTGTTTTGAATTTTGATTTAGCTATTTTTATAGTCTGATTTGTTGGGCAACCGCAATAATAGTTTTAATGAGTCTGTGTGTTTTTTATAATTACAAAGCGTTATATAGCGTTTAGTACAATATGTCAAATAAGTTTTTCATTTTTTTGTTGTCTTTNTNTAGATCTTTATGTAGGTTGTCTATTTTTTTGTTATCACATGTTTTATAAGGCATCATTGTTTATAGTAATAGGAATATGAATACATATATTTTTTAGTTTACAAGATTTGAGATGTTATTTTTTTATATATTTTTGTGGTTGTATCTTGGCAAN
>M01075:27:000000000-A4DAU:1:1101:15363:5901
AAAGTACACAGTTTGGGTTGCATATTTGATTGCCAGATGCAATGGAAGGACCAATACCTGTATCTGCATTAATACATGCTGCAACGTTAGTTGTATGTGGAATAATATTAGGTAGTTTTGTATTTTGGTGTTTTGAATTTTGATTTAGCTATTTTTATAGTCTAATTTGTTGGGCAACCGCAATAATAGTTTTAATGAGTCTGTGTGTTTTTTATAATTTCAAAGCGTTATATAGCGTTTAGTACAATATGTCAAATAAGTTTTTCATTTTTTTGTTGTCTTTGTTTAGATCTTTATGTAGGTTGTCTATTTTTTTGTTATCACATGTTTTATAAGGCATCATTGTTTATAGTAATAGGAATATGAATACATATATTTTTTGGCTTACAAGATTTGAGATGTTATTTTTTTATATATTTTTGTGGTTGTATCTTGGCAAG
>M01075:27:000000000-A4DAU:1:1101:15062:5923
AGAGTACACAGTTTGGGTTGCATATTTGATTGCCAGATGCAATGGAAGGACCAATACCTGTATCTGCATTAATACATGCTGCAACGTTAGTTGTATGTGGAATAATATTAGGTAGTTTTGTATTTTGGTGTTTTGAATTTTGATTTAGCTATTTTTATAGTCTAATTTGTTGGGCAACCGCAATAATAGTTTTAATGAGTCTGTGTGTTTTTTATAATTTCAAAGCGTTATATAGCGTTTAGTACAATATGTCAAATAAGTTTTTCATCTTTTTGTTGTCTTTGTTTAGATCTTTATGTAGGTTGTCTATTTTTTTGTTATCACATGTTTTATAAGGCATCATTGTTTATAGTAATAGGAATATGAATACATATATTTTTTGGTTTACAAGATTTGAGATGTTATTTTTTTATATATTTTTGTGGTTGTATCTTGGCAAG
>M01075:27:000000000-A4DAU:1:1101:15049:5944
AGAGTACACAGTTTGGGTTGCATATTTGATTGCCAGATGCAATGGAAGGACCAATACCTGTATCTGCATTAATACATGCTGCAACGTTAGTTGTATGTGGAATAATATTAGGTAGTTTTGTATTTTGGTGTTTTGAATTTTGATTTAGCTATTTTTATAGTCTAATTTGTTGGGCAACCGCAATAATAGTTTTAATGAGTCTGTGTGTTTTTTATAATTTCAAAGCGTTATATAGCGTTTAGTACAATATGTCAAATAAGTTTTTCATCTTTTTGTTGTCTTTGTTTAGATCTTTATGTAGGTTGTCTATTTTTTTGTTATCACATGTTTTATAAGGCATCATTGTTTATAGTAATAGGAATATGAATACATATATTTTTTGGTTTACAAGATTTGAGATGTTATTTTTTTATATATTTTTGTGGTTGTATCTTGGCAAG
>M01075:27:000000000-A4DAU:1:1101:8847:5954
AGAGTACACAGTTTGGGTTGCACATTTGATTGCCAGATGCAATGGAAGGACCAATACCTGTATCTGCATTAATACATGCTGCAACGTTAGTTGTATGTGGAATAATATTAGGTAGTTTTGTATTTTGGTGTTTTGAATTTTGATCTAGCTATTTTTATAGTCTAATTTGTTGGGCAACCGCAATAATAGTTTTAATGAGTCTGTGTGTTTTTTATAATTTCAAAGCGTTATATAGCGTTTAGTACAATATGTCAAATAAGTTTTTCATTTTTTTGTTGTCTTTGTTTAGATCTTTATGTAGGTTGTCTATTTTTTTGTTATCACATGTTTTATAAGGCATCATTGTTTATAGTAATAGGAATATGAATACATATATTTTTTGGTTTACAAGATTTGAGATGTTATTTTTTTATATATTTTTGTGGTTGTATCTTAGCAAG
>M01075:27:000000000-A4DAU:1:1101:18370:5962
AAAGTACACAGTTTGGGTTGCACATTTGATTGCCAGATGCAATGGAAGGACCAATACCTGTATCTGCATTAATACATGCTGCAACGTTAGTTGTATGTGGAATAATATTAGGTAGTTTTGTATTTTGGTGTTTTGAATTTTGATTTAGCTATTTTTATAGTCTAATTTGTTGGGCAACCGCAATAATAGTTTTAATGAGTCTGTGTGTTTTTTATAATTTCAAAGCGTTATATAGCGTTTAGTACAATATGTCAAATAAGTTTTTCATTTTTTTGTTGTCTTTGTTTAGATCTTTATGTAGGTTGTCTATTTTTTTGTTATCACATGTTTTATAAGGCATCATTGTTTATAGTAATAGGAATATGAATACATATATTTTTTGGTTTACAAGATTTGAGATGTTATTTTTTTATATATTTTTGTGGTTGTATCTTGGCAAG
>M01075:27:000000000-A4DAU:1:1101:13128:5992
AGAGTACACAGTTTGGATTGCATATTTGATTGCCAGATGCAATGGAAGGACCAATACCTGTATCTGCATTAATACATGCTGCAACGTTAGTTGTATGTGGAATAATATTAGGTAGTTTTGTATTTTGGTGTTTTGAATTTTGATTTAGCTATTTTTATAGTCTAATTTGTTGGGCAACCGCAATAATAGTTTTAATGAGTCTGTGTGTTTTTTATAATTTCAAAGCGTTATATAGCGTTTAGTACAATATGTCAAATAAGTTTTTCATTTTTTTGTTGTCTTTGTTTAGATCTTTATGTAGGTTGTCTATTTTTTTGTTATCACATGTTTTATAAGGCATCATTGTTTATAGTAATAGGAATATGAATACATATATTTTTTGGTTTACAAGATTTGAGATGTTATTTTTTTATATATTTTTGTGGTTGTATCTTGGCAAG
>M01075:27:000000000-A4DAU:1:1101:6509:5999
AGAGTACACAGTTTGGGTTACATATTTGATTGCCAGATGCAATGGAAGGACCAATACCTGTATCTGCATTAATACATGCTGCAACGTTAGTTGTATGTGGAATAATATTAGGTAGTTTTGTATTTTGGTGTTTTGAATTTTGATTTAGCTATTTTTATAGTCTAATTTGTTGGGCAACCGCAATAATAGTTTTAATGAGTCTGTGTGTTTTTTATAATTTCAAAGCGTTATATAGCGTTTAGTACAATATGTCAAATAAGTTTTTCATTTTTTTGTTGTCTTTGTTTAGATCTTTATGTAGGTTGTCTATTTTTTTGTTATCACATGTTTTATAAGGCATCATTGTTTATAGTAATAGGAATATGAATACATATATTTTTTGGTTTACAAGATTTGAGATGTTGTTTTTTTATATATTTTTGTGGTTGTATCTTGGCAAG
>M01075:27:000000000-A4DAU:1:1101:19770:6002
AGAGTACACAGTTTGGGTTGCATATTTGATTGCCAGATGCAATGGAAGGACCAATACCTGTATCTGCATTAATACATGCTGCAACGTTAGTTGTATGTGGAATAATATTAGGTAGTTTTGTATTTTGGTGTTTTGAATTTTGATTTAGCTATTTTTATAGTCTAATTTGTTGGGCAACCGCAATAATAGTTTTAATGAGTCTGTGTGTTTTTTATAATTTGCAAAGCGTTATATAGCGTTTAGTACAATATGTCAAATAAGTTTTTCATTTTTTTGTTGTCTTTGTTTAGATCTTTATGTAGGTTGTCTATTTTTTTGTTATCACATGTTTTATAAGGCATCATTGTTTATAGTAATAGGAATATGAATACATATATTTTTTGGTTTACAAGATTTGAGATGTTATTTTTTTATATATTTTTGTGGTTGTATTTGGCAAG
>M01075:27:000000000-A4DAU:1:1101:15393:6011
AGAGTACACAGTTTGGGTTGCATATTTGATTGCCAGATGCAATGGAAGGACCAATACCTGTATCTGCATTAATACATGCTGCAACGTTAGTTGTATGTGGAATAATATTAGGTAGTTTTGTATTTTGGTGTTTTGAATTTTGATTTAGCTATTTTTATAGTCTAATTTGTTGGGCAACCGCAATAATAGTTTTAATGAGTCTGTGTGTTTTTTATAATTTCAAAGCGTTATATAGCGTTTAGTACAATATGTTAAATAAGTTTTTCATTTTTTTGTTGTCTTTGTTTAGATCTTTATGTAGGTTGTCTATTTTTTTGTTATCACATGTTCTATAAGGCATCATTGTTTATAGTAATAGGAATATGAATACATATATTTTTTGGTTTACAAGATTTGAGATGTTATTTTTTTATATATTTTTGTGGTTGTATCTTGGCAAG
>M01075:27:000000000-A4DAU:1:1101:8085:6015
AGAGTACACAGTTTGGATTGCATATTTGATTGCCAGATGCAATGGAAGGACCAATACCTGTATCTGCATTAATACATGCTGCAACGTTAGTTGTATGTGGAATAATATTAGGTAGTTTTGTATTTTGGTGTTTTGAATTTTGATTTAGCTATTTTTATAGTCTAATTTGTTGGGCAACCGCAATAATAGTTTTAATGAGTCTGTATGTTTTTTATAATTTGCAAAGCGTTATATAGCGTTTAGTACAATATGTCAAATAAGTTTTTCATTTTTTTGTTGTCTTTGTTTAGATCTTTATGTAGGTTGTCTATTTTTTGTTATCACATGTTTTATAAGGCATCATTGTTTATAGTAATAGGAATATGAATACATATATTTTTTGGTTTACAAGATTTGAGATGTTATTTTTTTATATATTTTTGTGGTTGTATCTTGGCAAG
>M01075:27:000000000-A4DAU:1:1101:14552:6017
AAAGTACACAGTTTGGGTTGCATATTTGATTGCCAGATGCAATGGAAGGACCAATACCTGTATCTGCATTAATACATGCTGCAACGTTAGTTGTATGTGGAATAATATTAGGTAGTTTTGTATTTTGGTGTTTTGAATTTTGATTTAGCTATTTTTATAGTCTAATTTGTTGGGCAACCGCAATAATAGTTTTAATGAGTCTGTGTGTTTTTTATAATTTGCAAAGCGTTATATAGCGTTTAGTACAATATGTCAAATAAGTTTTTCATTTTTTTGTTGTCTTTGTTTAGATCTTTATGTAGGTTGTCTATTTTTTGTTATCACATGTTTTATAAGGCATCATTGTTTATAGTAATAGGAATATGAATACATATATTTTTTGGTTTACAAGATTTGAGATGTTATTTTTTTATATATTTTTGTGGTTGTATTTTAGCAAG
>M01075:27:000000000-A4DAU:1:1101:10470:6023
AGAGTACACAGTTTGGATTGCATATTTGATTGCCAGATGCAATGGAAGGACCAATACCTGTATCTGCATTAATACATGCTGCAACGTTAGTTGTATGTGGAATAATATTAGGTAGTTTTGTATTTTGGTGTTTTGAATTTTGATTTAGCTATTTTTATAGTCTAATTTGTTGGGCAACCGCAATAATAGTTTTAATGAGTCTGTGTGTTTTTTATAATTTCAAAGCGTTATATAGCGTTTAGTACAATATGTCAAATAAGTTTTTCATTTTTTTATTGTCTTTGTTTAGATCTTTATGTAGGTTGTCTATTTTTTTGTTATCACATGTTTTATAAGGCATCATTGTTTATAGTAATAGGAATATGAATACATATATTTTTTGGTTTACAAGATTTGAGATGTTATTTTTTTATATATTTTTGTGGTTGTATCTTAGCAAG
>M01075:27:000000000-A4DAU:1:1101:17838:6033
AGAGTACACAGTTTGGGTTGCATATTTGATTGCCAGATGCAATGGAAGGACCAATACCTGTATCTGCATTAATACATGCTGCAACGTTAGTTGTATGTGGAATAATATTAGGTAGTTTTGTATTTTGGTGTTTTGAATTTTGATTTAGCTATTTTTATAGTCTAATTTGTTGGGCAACCGCAATAATAGTTTTAATGAGTCTGTGTGTTTTTTATAATTTCAAAGCGTTATATAGCGTTTAGTACAATATGTCAAATAAGTTTTTCATTTTTTTGTTGTCTTTGTTTAGATCTTTATGTAGGTTGTCTATTTTTTTGTTATCACATGTTTTATAAGGCATCATTGTTTATAGTAATAGGAATATGAATACATATATTTTTTGGTTTACAAGATTTGAGATGTTATTTTTTTATATATTTTTGTGGTTGTATCTTAGCAAG
>M01075:27:000000000-A4DAU:1:1101:11466:6034
AAAGTACACAGTTTGGGTTGCATATTTGATTGCCAGATGCAATGGAAGGACCAATACCTGTATCTGCATTAATACATGCTGCAACGTTAGTTGTGTGTGGAATAATATTAGGTAGTTTTGTATTTTGGTGTTTTGAATTTTGATTTAGCTATTTTTATAGTCTAATTTGTTGGGCAACCGCAATAATAGTTTTAATGAGTCTGTGTGTTTTTTATAATTTGCAAAGCGTTATATAGCGTTTAGTACAATATGTCAAATAAGTTTTTCATTTTTTTGTTGTCTTTGTTTAGATCTTTATGTAGGTTGTCTATTTTTTTGTTATCACATGTTTTATAAGGCATCATTGTTTATAGTAATAGGAATATGAATACATATATTTTTTGGTTTACAAGATTTGAGATGTTATTTTTTATATATTTTTGTGGTTGTATCTTGGCAAG
>M01075:27:000000000-A4DAU:1:1101:20242:6043
AAAGTACACAGTTTGGGTTGCATATTTGATTGCCAGATGCAATGGAAGGACCAATACCTGTATCTGCATTAATACATGCTGCAACGTTAGTTGTATGTGGAATAATATTAGGTAGTTTTGTATTTTGGTGTTTTGAATTTTGATTTAGCTATTTTTATAGTCTAATTTGTTGGGCAACCGCAATAATAGTTTTAATGAGTCTGTGTGTTTTTTATAATTTCAAAGCGTTATATAGCGTTTAGTACAATATGTCAAATAAGTTTTTCATTTTTTTGTTGTCTTTGTTTAGATCTTTATGTAGGTTGTCTATTTTTTTGTTATCACATGTTTTATAAGGCATCATTGTTTATAGTAATAGGAATATGAATACATATATTTTTTGGTTTACAAGATTTGAGATGTTATTTTTTTATATATTTTTGTGGTTGTATCTTGGCAAG
>M01075:27:000000000-A4DAU:1:1101:6571:6043
AGAGTACACAGTTTGGATTGCATATTTGGTTGCCAGATGCAATGGAAGGACCAATACCTGTATCTGCATTAATACATGCTGCAACGTTAGTTGTATGTGGAATAATATTAGGTAGTTTTGTATTTTGGTGTTTTGAATTTTGATTTAGCTATTTTTATAGTCTAATTTGTTGGGCAACCGCAATAATAGTTTTAATGAGTCTGTGTGTTTTTTATAATTTCAAAGCGTTATATAGCGTTTAGTACAATATGTCAAATAAGTTTTTCATTTTTTTGTTGTCTTTGTTTAGATCTTTATGTAGGTTGTCTATTTTTTTGTTATCACATGTTTTATAAGGCATCATTGTTTATAGTAATAGGAATATGAATACATATATTTTTTGGTTTACAAGATTTGAGATGTTATTTTTTTATATATTTTTGTGGTTGTATCTTGGCAAG
>M01075:27:000000000-A4DAU:1:1101:10262:6043
AGAGTACACAGTTTGGGTTGCACATTTGATTGCCAGATGCAATGGAAGGACCAATACCTGTATCTGCATTAATACATGCTGCAACGTTAGTTGTATGTGGAATAATATTAGGTAGTTTTGTATTTTGGTGTTTTGAATTTTGATTTAGCTATTTTTATAGTCTAATTTGTTGGGCAACCGCAATAATAGTTTTAATGAGTCTGTGTGTTTTTTATAATTTCAAAGCGTTATATAGCGTTTAGTACAATATGTCAAATAAGTTTTTCATTTTTTTGTTGTCTTTGTTTAGATCTTTATGTAGGTTGTCTATTTTTTTGTTATCACATGTTTTATAAGGCATCATTGTTTATAGTAATAGGAATATGAATACATATATTTTTTGGTTTACAAGATTTGAGATGTTATTTTTTTATATATTTTTGTGGTTGTATCTTGGCAAG
>M01075:27:000000000-A4DAU:1:1101:17865:6044
AAAGTACACAGTTTGGGTTGCATATTTGATTGCCAGATGCAATGGAAGGACCAATACCTGTATCTGCATTAATACATGCTGCAACGTTAGTTGTATGTGGAATAATATTAGGTAGTTTTGTATTTTGGTGTTTTGAATTTTGATTTAGCTATTTTTATAGTCTAATTTGTTGGGCAACCGCAATAATAGTTTTAATGAGTCTGTGTGTTTTTTATAATTTCAAAGCGTTATATAGCGTTTAGTACAATATGTCAAATAAGTTTTTCATTTTTTTGTTGTCTTTGTTTAGATCTTTATGTAGGTTGTCTATTTTTTTGTTATCACATGTTTTATAAGGCATCATTGTTTATAGTAATAGGAATATGAATACATATATTTTTTGGTTTACAAGATTTGAGATGTTATTTTTTTATATATTTTTGTGGTTGTATCTTGGCAAG
>M01075:27:000000000-A4DAU:1:1101:9302:6065
AGAGTACACAGTTTGGGTTGCATATTTGATTGCCAGATGCAATGGAAGGACCAATACCTGTATCTGCATTAATACATGCTGCAACGTTAGTTGTATGTGGAATAATATTAGGTAGTTTTGTATTTTGGTGTTTTGAATTTTGATTTAGCTATTTTTATAGTCTAATTTGTTGGGCAACCGCAATAATAGTTTTAATGAGTCTGTGTGTTTTTTATAATTTCAAAGCGTTATATAGCGTTAAGTACAATATGTCAAATAAGTTTTTCATTTTTTTGTTGTCTTTGTTTAGATCTTTATGTAGGTTGTCTATTTTTTTGTTATCACATGTTTTATAAGGCATCATTGTTTATAGTAATAGGAATATGAATACATATATTTTTTGGTTTACAAGATTTGAGATGTTATTTTTTTATATATTTTTGTGGTTGTATCTTGGCAAG
>M01075:27:000000000-A4DAU:1:1101:10424:6078
AGAGTACACAGTTTGGGTTGCATATTTGATTGCCAGATGCAATGGAAGGACCAATACCTGTATCTGCATTAATACATGCTGCAACGTTAGTTGTATGTGGAATAATATTAGGTAGTTTTGTATTTTGGTGTTTTGAATTTTGATTTAGCTATTTTTATAGTCTAATTTGTTGGGCAACCGCAATAATAGTTTTAATGAGTCTCTGTGTTTTTTATAATTTCAAAGCGTTATATAGCGTTTAGTACAATATGTCAAATAAGTTTTTCATTTTTTTGTTGTCTTTGTTTAGATCTTTATGTAGGTTGTCTATTTTTTTGTTATCACATGTTTTATAAGGCATCATTGTTTATAGTAATAGGAATATGAATACATATATTTTTTGGTTTACAAGATTTGAGATGTTATTTTTTTATATATTTTTGTGGTTGTATCTTGGCAAG
>M01075:27:000000000-A4DAU:1:1101:16841:6090
AGAGTACACAGTTTGGGTTGCACATTTGATTGCCAGATGCAATGGAAGGACCAATACCTGTATCTGCATTAATACATGCTGCAACGTTAGTTGTATGTGGAATAATATTAGGTAGTTTTGTATTTTGGTGTTTTGAATTTTGATTTAGCTATTTTTATAGTCTAATTTGTTGGGCAACCGCAATAATAGTTTTAATGAGTCTGTGTGTTTTTTATAATTTCAAAGCGTTATATAGCGTTTAGTACAATATGTCAAATAAGTTTCCCATTTTTTTGTTGTCTTTGTTTAGATCTTTATGTAGGTTGTCTATTTTTTTGTTATCACATGTTTTATAAGGCATCATTGTTTATAGTAATAGGAATATGAATACATATATTTTTTGGTTTACAAGATTTGAGATGTTATTTTTTTATATATTTTTGTGGTTGTATCTTGGCAAG
>M01075:27:000000000-A4DAU:1:1101:8763:6091
AGAGTACACAGTTTGGGTTGCACATTTGATTGCCAGATGCAATGGAAGGACCAATACCTGTATCTGCATTAATACATGCTGCAACGTTAGTTGTATGTGGAATAATGTTAGGTAGTTTTGTATTTTGGTGTTTTGAATTTTGATTTAGCTATTTTTATAGTCTAATTTGTTGGGCAACCGCAATAATAGTTTTAATGAGTCTGTGTGTTTTTTATAATTTCAAAGCGTTATATAGCGTTTAATACAATATGTCAAATAAGTTTTTCATTTTTTTGTTGTCTTTGTTTAGATCTTTATGTAGGTTGTCTATTTTTTTGTTATCACATGTTTTATAAGGCATCATTGTTTATAGTAATAGGAATATGAATACATATATTTTTTGGTTTACAAGATTTGAGATGTTATTTTTTTATATATTTTTGTGGTTGTATCTTGGCAAG
>M01075:27:000000000-A4DAU:1:1101:8777:6103
AGAGTACACAGTTTGGGTTGCACATTTGATTGCCAGATGCAATGGAAGGACCAATACCTGTATCTGCATTAATACATGCTGCAACGTTAGTTGTATGTGGAATAATGTTAGGTAGTTTTGTATTTTGGTGTTTTGAATTTTGATTTAGCTATTTTTATAGTCTAATTTGTTGGGCAACCGCAATAATAGTTTTAATGAGTCTGTGTGTTTTTTATAATTTCAAAGCGTTATATAGCGTTTAGTACAATATGTCAAATAAGTTTTTCATTTTTTTGTTGTCTTTGTTTAGATCTTTATGTAGGTTGTCTATTTTTTTGTTATCACATGTTTTATAAGGCATCATTGTTTATAGTAATAGGAATATGAATACATATATTTTTTGGTTTACAAGATTTGAGATGTTATTTTTTTATATATTTTTGTGGTTGTATCTTGGCAAG
>M01075:27:000000000-A4DAU:1:1101:8003:6105
AAAGTACACAGTTTGGGTTGCACATTTGATTGCCAGATGCAATGGAAGGACCAATACCTGTATCTGCATTAATACATGCTGCAACGTTAGTTGTATGTGGAATAATATTAGGTAGTTTTGTATTTTGGTGTTTTGAATTTTGATTTAGCTATTTTTATAGTCTAATTTGTTGGGCAACCGCAATAATAGTTTTAATGAGTCTGTGTGTTTTTTATAATTTCAAAGCGTTATATAGCGTTTAGTACAATATGTCAAATAAGTTTTTCATTTTTTTGTTGTCTTTGTTTAGATCTTTATGTAGGTTGTCTATTTTTTTGTTATCACATGTCTTATAAGGCATCATTGTTTATAGTAATAGGAATATGAATACATATATTTTTTGGTTTACAAGATTTGAGATGTTATTTTTTTATATATTTTTGTGGTTGTATCTTGGCAAG
>M01075:27:000000000-A4DAU:1:1101:15725:6121
AAAGTACGCAGTTTGGGTTGCACATTTGATTGCCAGCTGCAATGGAAGGACCAATACCTGTATCTGCATTAATACATGCTGCAACGTTAGTTGTATGTGGAATAATATTAGGTAGTTTTGTATTTTGGTGTTTTGAATTTTGATTTAGCTATTTTTATAGTCTAATTTGTTGGGCAACCGCAATAATAGTTTTAATGAGTCTGTGTGTTTTTTATAATTTCAAAGCGTTATATAGCGTTTAGTACAATATGTCAAATAAGTTTTTCATTTTTTTGTTGTCTTTGTTTAGATCTTTATGTAGGTTGTCTATTTTTTTGTTATCACATGTTTTATAAGGCATCATTGTTTATAGTAATAGGAATATGAATACATATATTTTTTGGTTTACAAGATTTGAGATGTTATTTTTTTATATATTTTTGTGGTTGTATCTTGGCAAG
>M01075:27:000000000-A4DAU:1:1101:14048:6135
AAAGTACACAGTTTGGGTTGCATATTTGATTGCCAGATGCAATGGAAGGACCAATACCTGTATCTGCATTAATACATGCTGCAACGTTAGTTGTATGTGGAATAATATTAGGTAGTTTTGTATTTTGGTGTTTTGAATTTTGATTTAGCTATTTTTATAGTCTAATTTGTTGGGCAACCGCAATAATAGTTTTAATGAGTCTGTGTGTTTTTTATAATTTCAAAGCGTTATATAGCGTTTAGTACAATATGTCAAATAAGTTTTTCATTTTTTTGTTGTCTTTGTTTAGATCTTTATGTAGGTTGTCTATTTTTTTGTTATCACATGTTTTATAAGGCATCATTGTTTATAGTAATAGGAATATGAATACATATATTTTTTGGTTTACAAGATTTGAGATGTTATTTTTTTATATATTTTTGTGGTTGTATCTTGGCAAG
>M01075:27:000000000-A4DAU:1:1101:15732:6138
AAAGTACGCAGTTTGGGTTGCACATTTGATTGCCAGCTGCAATGGAAGGACCAATACCTGTATCTGCATTAATACATGCTGCAACGTTAGTTGTATGTGGAATAATATTAGGTAGTTTTGTATTTTGGTGTTTTGAATTTTGATTTAGCTATTTTTATAGTCTAATTTGTTGGGCAACCGCAATAATAGTTTTAATGAGTCTGTGTGTTTTTTATAATTTCAAAGCGTTATATAGCGTTTAGTACAATATGTCAAATAAGTTTTTCATTTTTTTGTTGTCTTTGTTTAGATCTTTATGTAGGTTGTCTATTTTTTTGTTATCACATGTTTTATAAGGCATCATTGTTTATAGTAATAGGAATATGAATACATATATTTTTTGGTTTACAAGATTTGAGATGTTATTTTTTTATATATTTTTGTGGTTGTATCTTGGCAAG
>M01075:27:000000000-A4DAU:1:1101:14042:6154
AAAGTACACAGTTTGGGTTGCATATTTGATTGCCAGATGCAATGGAAGGACCAATACCTGTATCTGCATTAATACATGCTGCAACGTTAGTTGTATGTGGAATAATATTAGGTAGTTTTGTATTTTGGTGTTTTGAATTTTGATTTAGCTATTTTTATAGTCTAATTTGTTGGGCAACCGCAATAATAGTTTTAATGAGTCTGTGTGTTTTTTATAATTTCAAAGCGTTATATAGCGTTTAGTACAATATGTCAAATAAGTTTTTCATTTTTTTGTTGTCTTTGTTTAGATCTTTATGTAGGTTGTCTATTTTTTTGTTATCACATGTTTTATAAGGCATCATTGTTTATAGTAATAGGAATATGAATACATATATTTTTTGGTTTACAAGATTTGAGATGTTATTTTTTTATATATTTTTGTGGTTGTATCTTGGCAAG
>M01075:27:000000000-A4DAU:1:1101:8658:6172
AAAGTACACAGTTTGGGTTGCATATTTGATTGCCAGATGCAATGGAAGGACCAATACCTGTATCTGCATTAATACATGCTGCAACGTTAGTTGTATGTGGAATAATATTAGGTAGTTTTGTATTTTGGTGTTTTGAATTTTGATTTAGCTATTTTTATAGTCTAATTTGTTGGGCAACCGCAATAATAGTTTTAATGAGTCTGTGTGTTTTTTATAATTTCAAAGCGTTATATAGCGTTTAGTACAATATGTCAAATAAGTTTTTCATTTTTTTGTTGTCTTTGTTTAGACCTTTATGTAGGTTGTCTATTTTTTTGTTATCACATGTTTTATAAGGCATCATTGTTTATAGTAATAGGAATATGAATTCATATATTTTTTGGTTTACAAGATTTGAGATGTTATTTTTTTATATATTTTTGTGGTTGTATCTTGGCAAG
>M01075:27:000000000-A4DAU:1:1101:16510:6180
AGAGTACACAGTTTGGGCTGCATATTTGATTGCCAGATGCAATGGAAGGACCAATACCTGTATCTGCATTAATACATGCTGCAACGTTAGTTGTATGTGGAATAATATTAGGTAGTTTTGTATTTTGGTGTTTTGAATTTTGATTTAGCTATTTTTATAGTCTAATTTGTTGGGCAACCGCAATAATAGTTTTAATGAGTCTGTGTGTTTTTTATAATTTCAAAGCGTTATATAGCGTTTAGTACAATATGTCAAATAAGTTTTTCATTTTTTTGTTGTCTTTGTTTAGATCTTTATGTAGGTTGTCTATTTTTTTGTTATCACATGTTTTATAAGGCATCATTGTTTATAGTAATAGGAATATGAATACATATATTTTTTGGTTTACAAGATTTGAGATGTTATTTTTTTATATATTTTTGTGGTTGTATTTTAGCAAG
>M01075:27:000000000-A4DAU:1:1101:16638:6191
AAAGTACACAGTTTGGGTTGCATATTTGATTGCCAGATGCAATGGAAGGACCAATACCTGTATCTGCATTAATACATGCTGCAACGTTAGTTGTATGTGGAATAATATTAGGTAGTTTTGTATTTTGGTGTTTTGAATTTTGATTTAGCTATTTTTATAGTCTAATTTGTTGGGCAACCGCAATAATAGTTTTAATGAGTCTGTGTGTTTTTTATAATTTCAAAGCGTTATATAGCGTTTAGTACAATATGTCAAATAAGTTTTTCATTTTTTTGTTGTCTTTGTTTAGATCTTTATGTAGGTTGTCTATTTTTTTGTTATCACATGTTTTATAAGGCATCATTGTTTATAGTAATAGGAATACGAATACATATATTTTTTGGTTTACAAGATTTGAGATGTTATTTTTTTATATATTTTTGTGGTTGTATCTTGGCAAG
>M01075:27:000000000-A4DAU:1:1101:11470:6201
AAAGTACACAGTTTGGGTTGCATATTTGATTGCCAGATGCAATGGAAGGACCAATACCTGTATCTGCATTAATACATGCTGCAACGTTAGTTGTATGTGGAATAATATTAGGTAGTTTTGTATTTTGGTGTTTTGAATTTTGATTTAGCTATTTTTATAGTCTAATTTGTTGGGCAACCGCAATAATAGTTTTAATGAGTCTGTGTGTTTTTTATAATTTCAAAGCGTTATATAGCGTTTAGTACAATATGTCAAATAAGTTTTTCATTTTTTTGTTGTCTTTGTTTAGATCTTTATGTAGGTTGTCTATTTTTTTGTTATCACATGTTTTATAAGGCATCATTGTTTATAGTAATAGGAATATGAATACATATATTTTTTGGTTTACAAGATTTGAGATGTTATTTTTTTATATATTTTTGTGGTTGTATCTTGGCAAG
>M01075:27:000000000-A4DAU:1:1101:23436:6202
AGAGTACACAGTTTGGGTTGCATATTTGATTGCCAGATGCAATGGAAGGACCAATACCTGTATCTGCATTAATACATGCTGCAACGTTAGTTGTATGTGGAATAATATTAGGTAGTTTTGTATTTTGGTGTTTTGAATTTTGATTTAGCTATTTTTATAGTCTAATTTGTTGGGCAACCGCAATAATAGTTTTAATGAGTCTGTGTGTTTTTTATAATTTCAAAGCGTTATATAGCGTTTAGTACAATATGTCAAATAAGTTTTTCATTTTTTTGTTGTCTTTGTTTAGATCTTTATGTAGGTTGTCTATTTTTTTGTTATCACATGTTTTATAAGGCATCATTGTTTATAGTAATAGGAATATGAATACATATATTTTTTGGTTTACAAGATTTGAGATGTTATTTTTTTATATATTTTTGTGGTTGTATCTTGGCAAG
>M01075:27:000000000-A4DAU:1:1101:10291:6260
AAAGTACACAGTTTGGGTTGCACATTTGATTGCCAGATGCAATGGAAGGACCAATACCTGTATCTGCATTAATACATGCTGCAACGTTAGTTGTATGTGGAATAATATTAGGTAGTTTTGTATTTTGGTGTTTTGAATTTTGATTTAGCTATTTTTATAGTCTAATTTGTTGGGCAACCGCAATAATAGTTTTAATGAGTCTGTGTGTTTTTTATAATTTCAAAGCGTTATATAGCGTTTAGTACAATATGTCAAATAAGTTTTTCATTTTTTTGTTGTCTTTGTTTAGATCTTTATGTAGGTTGTCTATTTTTTTGTTATCACATGTTTTATAAGGCATCATTGTTTATAGTAATAGGAATATGAATACATATATTTTTTGGTTTACAAGATTTGAGATGTTATTTTTTTATATATTTTTGTGGTTGTATCTTGGCAAG
>M01075:27:000000000-A4DAU:1:1101:17956:6267
AAAGTACACAGTTTGGGTTGCATATTTGATTGCCAGATGCAATGGAAGGACCAATACCTGTATCTGCATTAATACATGCTGCGACGTTAGTTGTATGTGGAATAATATTAGGTAGTTTTGTATTTTGGTGTTTTGAATTTTGATTTAGCTATTTTTATAGTCTAATTTGTTGGGCAACCGCAATAATAGTTTTAATGAGTCTGTGTGTTTTTTATAATTTCAAAACGTTATATAGCGTTTAGTACAATATGTCAAATAAGTTTTTCATTTTTTTGTTGTCTTTGTTTAGATCTTTATGTAGGTTGTCTATTTTTTTGTTATCACACGTTTTATAAGGCATCATTGTTTATAGTAATAGGAATATGAATACATATATTTTTTGGTTTACAAGATTTGAGATGTTATTTTTTTATATATTTTTGTGGTTGTATTTTGGCAAG
>M01075:27:000000000-A4DAU:1:1101:13376:6268
AGAGTACACAGTTTGGGTTGCATATTTGATTGCCAGATGCAATGGAAGGACCAATACCTGTATCTGCATTAATACATGCTGCAACGTTAGTTGTATGTGGAATAATATTAGGTAGTTTTGTATTTTGGTGTTTTGAATTTTGATTTAGCTATTTTTATAGTCTAATTTGTTGGGCAACCGCAATAATAGTTTTAATGAGTCTGTGTGTTTTTTATAATTTCAAAGCGTTATGTAGCGTTTAGTACAATATGTCAAATAAGTTTTTCATTTTTTTGTTGTCTTTGTTTAGATCTTTATGTAGGTTGTCTATTTTTTTGTTATCACATGTTTTATAAGGCATCATTGTTTATAGTAATAGGAATATGAATACATATATTTTTTGGTTTGCAAGATTTGAGATGTTATTTTTTTATATATTTTTGTGGTTGTATCTTGGCAAG
>M01075:27:000000000-A4DAU:1:1101:13358:6280
AGAGTACACAGTTTGGGTTGCATATTTGATTGCCAGATGCAATGGAAGGACCAATACCTGTATCTGCATTAATACATGCTGCAACGTTAGTTGTATGTGGAATAATATTAGGTAGTTTTGTATTTTGGTGTTTTGAATTTTGATTTAGCTATTTTTATAGTCTAATTTGTTGGGCAACCGCAATAATAGTTTTAATGAGTCTGTGTGTTTTTTATAATTTCAAAGCGTTATGTAGCGTTTAGTACAATATGTCAAATAAGTTTTTCATTTTTTTGTTGTCTTTGTTTAGATCTTTATGTAGGTTGTCTATTTTTTTGTTATCACATGTTTTATAAGGCATCATTGTTTATAGTAATAGGAATATGAATACATATATTTTTTGGTTTGCAAGATTTGAGATGTTATTTTTTTATATATTTTTGTGGTTGTATCTTGGCAAG
>M01075:27:000000000-A4DAU:1:1101:18761:6290
AGAGTACACAGTTTGGGCTGCATATTTGATTGCCAGATGCAATGGAAGGACCAATACCTGTATCTGCATTAATACATGCTGCAACGTTAGTTGTATGTGGAATAATATTAGGTAGTTTTGTATTTTGGTGTTTTGAATTTTGATTTAGCTATTTTTATAGTCTAATTTGTTGGGCAACCGCAATAATAGTTTTAATGAGTCTGTGTGTTTTTTATAATTTCAAAGCGTTATATAGCGTTTAGTACAATATGTCAAATAAGTTTTTCATTTTTTTGTTGTCTTTGTTTAGATCTTTATGTAGGTTGTCTATTTTTTTGTTATCACATGTTTTATAAGGCATCATTGTTTATAGTAATAGGAATATGAATACATATATTTTTTGGTTTACAAGATTTGAGATGTTATTTTTTTATATATTTTTGTGGTTGTATCTTGGCAAG
>M01075:27:000000000-A4DAU:1:1101:5960:6302
AGAGTACACAGTTTGGGTTGCACATTTGATTGCCAGATGCAATGGAAGGACCAATACCTGTATCTGCATTAATACATGCTGCAACGTTAGTTGTATGTGGAATAATATTAGGTAGTTTTGTATTTTGGTGTTTTGAATTTTGATTTAGCTATTTTTATAGTCTAATTTGTTGGGCAACCGCAATAATAGTTTTAATGAGTCTGTGTGTTTTTTATAATTTCAAAGCGTTATATAGCGTTTAGTACAATATGTCAAATAAGTTTTTCATTTTTTTGTTGTCTTTGTTTAGATCTTTATGTAGGTTGTCTATTTTTTTGTTATCACATGTTTTATAAGGCATCATTGTTTATAGTAATAGGAATATGAATACATATATTTTTTGGTTTACAAGATTTGAGATGTTATTTTTTTATATATTTTTGTGGTTGCATCTTGGCAAG
>M01075:27:000000000-A4DAU:1:1101:6651:6313
AAAGTACACAGTTTGGGTTGCATATTTGATTGCCAGATGCAATGGAAGGACCAATACCTGTATCTGCATTAATACATGCTGCAACGTTAGTTGTATGTGGAATAATATTATGTAGTTTTGTATTTTGGTGTTTTGAATTTTGATTTAGCTATTTTTATAGTCTAATTTGTTGGGCAACCGCAATAATAGTTTTAATGAGTCTGTGTGTTTTTTATAATTTCAAAGCGTTATATAGCGTTTAGTACAATATGTCAAATAAGTTTTTCATTTTTTTGTTGTCTTTGTTTAGATCTTTATGTAGGTTGTCTATTTTTTTGTTATCACATGTTTTATAAGGCATCATTGTTTATAGTAATAGGAATATGAATACATATATTTTTTGGCTTACAAGATTTGAGATGTTATTTTTTTATATATTTTTGTGGTTGTATCTTGGCAAG
>M01075:27:000000000-A4DAU:1:1101:9920:6325
AAAGTACACAGTTTGGGTTGCATATTTGATTGCCAGATGCAATGGAAGGACCAATACCTGTATCTGCATTAATACATGCTGCAACGTTAGTTGTATGTGGAATAATATTAGGTAGTTTTGTATTTTGGTGTTTTGAATTTTGATTTAGCTATTTTTATAGTCTAATTTGTTGGGCAACCGCAATAATAGTTTTAATGAGTCTGTGTGTTTTTTATAATTTCAAAGCGTTATATAGCGTTTAGTACAATATGTCAAATAAGTTTTTCATTTTTTTGTTGTCTTTGTTTAGATCTTTATGTAGGTTGTCTATTTTTTTGTTATCACATGTTTTATAAGGCATCATTGTTTATAGTAATAGGAATATGAATACATATATTTTTTGGTTTACAAGATTTGAGATGTTATTTTTTTATATATTTTTGTGGTTGTATCTTGGCAAG
>M01075:27:000000000-A4DAU:1:1101:25665:6328
AAAGTACACAGTTTGGGTTGCATATTTGATTGCCAGATGCAATGGAAGGACCAATACCTGTATCTGCATTAATACATGCTGCAACGTTAGTTGTATGTGGAATAATATTAGGTAGTTTTGTATTTTGGTGTTTTGAATTTTGATTTAGCTATTTTTATAGTCTAATTTGTTGGGCAACCGCAATAATAGTTCTAATGAGTCTGTGTGTTTTTTATAATTTCAAAGCGTTATATAGCGTTTAGTACAATATGTCAAATAAGTTTTTCATTTTTTTGTTGTCTTTGTTTAGATCTTTATGTAGGTTGTCTATTTTTTTGTTATCACATGTTTTATAAGGCATCATTGTTTATAGTAATAGGAATATGAATACATATATTTTTTGGTTTACAAGATTTGAGATGTTATTTTTTTATATATTTTTGTGGTTGTATCTTGGCAAG
>M01075:27:000000000-A4DAU:1:1101:25011:6341
AAAGTACACAGTTTGGGTTGCATATTTGATTGCCGGATGCAATGGAAGGACCAATACCTGTATCTGCATTAATACATGCTGCAACGTTAGTTGTATGTGGAATAATATTAGGTAGTTTTGTATTTTGGTGTTTTGAATTTTGATTTAGCTATTTTTATAGTCTAATTTGTTGGGCAACCGCAATAATAGTTTTAATGAGTCTGTGTGTTTTTTATAATTTCAAAGCGTTATATAGCGTTTAGTACAATATGTCAAATAAGTTTTTCATTTTTTTGTTGTCTTTGTTTAGATCTTTATGTAGGTTGTCTATTTTTTTGTTATCACATGTTCTATAAGGCATCATTGTTTATAGTAATAGGAATATGAATACATATATTTTTTGGTCTACAAGATTTGAGATGTTATTTTTTTATATATTTTTGTGGTTGTATCTTGGCAAG
>M01075:27:000000000-A4DAU:1:1101:22836:6341
AGAGCACACAGTTTGGGTTGCACATTTGATTGCCAGATGCAATGGAAGGACCAATACCTGTATCTGCATTAATACATGCTGCAACGTTAGTTGTATGTGGAATAATATTAGGTAGTTTTGTATTTTGGTGTTTTGAATTTTGATTTAGCTATTTTTATAGTCTAATTTGTTGGGCAACCGCAATAATAGTTTTAATGAGTCTGTGTGTTTTTTATAATTTCAAAGCGTTATATAGCGTTTAGTACAATATGTCAAATAAGTTTTTCATTTTTTTGTTGTCTTTGTTTAGATCTTTATGTAGGTTGTCTATTTTTTTGTTATCACATGTTTTATAAGGCATCATTGTTTATAGTAATAGGAATATGAATACATATATTTTTTGGTTTACAAGATTTGAGATGTTATTTTTTTATATATTTTTGTGGTTGTATCTTGGCAAG
>M01075:27:000000000-A4DAU:1:1101:22818:6348
AGAGCACACAGTTTGGGTTGCACATTTGATTGCCAGATGCAATGGAAGGACCAATACCTGTATCTGCATTAATACATGCTGCAACGTTAGTTGTATGTGGAATAATATTAGGTAGTTTTGTATTTTGGTGTTTTGAATTTTGATTTAGCTATTTTTATAGTCTAATTTGTTGGGCAACCGCAATAATAGTTTTAATGAGTCTGTGTGTTTTTTATAATTTCAAAGCGTTATATAGCGTTTAGTACAATATGTCAAATAAGTTTTTCATTTTTTTGTTGTCTTTGTTTAGATCTTTATGTAGGTTGTCTATTTTTTTGTTATCACATGTTTTATAAGGCATCATTGTTTATAGTAATAGGAATATGAATACATATATTTTTTGGTTTACAAGATTTGAGATGTTATTTTTTTATATATTTTTGTGGTTGTATCTTGGCAAG
>M01075:27:000000000-A4DAU:1:1101:25396:6355
AGAGTACACAGTTTGGGTTGCACATTTGATTGCCAGATGCAATGGAAGGACCAATACCTGTATCTGCATTAATACATGCTGCAACGTTAGTTGTATGTGGAATAATATTAGGTAGTTTTGTATTTTGGTGTTTTGAATTTTGATTTAGCTATTTTTATAGTCTAATTTGTTGGGCAACCGCAATAATAGTTTTAATGGGTCTGTGTGTTTTTTATAATTTCAAAGCGTTATATAGCGTTTAGTACAATATGTCAAATAAGTTTTTCATTTTTTTGTTGTCTTTGTTTAGATCTTTATGTAGGTTGTCTATTTTTTTGTTATCACATGTTTTATAAGGCATCATTGTTTATAGTAATAGGAATATGAATACATATATTTTTTGGTTTACAAGATTTGAGATGTTATTTTTTTATATATTTTTGTGGTTGTATCTTGGCAAG
>M01075:27:000000000-A4DAU:1:1101:12771:6356
AGATTACACAGTTTGGATTGCATATTTGATTGCCAGATGCAATGGAAGGACCAATACCTGTATCTGCATTAATACATGCTGCAACGTTAGTTGTATGTGGAATAATATTAGGTAGTTTTGTATTTTGGTGTTTTGAATTTTGATTTAGCTATTTTTATAGTCTAATTTGTTGGGCAACCGCAATAATAGTTTTAATGAGTCTGTGTGTTTTTTATAATTTCAAAGCGTTATATAGCGTTTAGTACAATATGTCAAATAAGTTTTTCATTTTTTTGTTGTCTTTGTTTAGATCTTTATGTAGGTTGTCTATTTTTTTGTTATCACATGTTTTATAGGGCATCATTGTTTATAGTAATAGGAATATGAATACATATATTTTTTGGTTTACAAGATTTGAGATGTTATTTTTTTATATATTTTTGTGGTTGTATTTTGGCAAG
>M01075:27:000000000-A4DAU:1:1101:16940:6362
AGAGTACACAGTTTGGGTTGCATATTTGATTGCCAGATGCAATGGAAGGACCAATACCTGTATCTGCATTAATACATGCTGCAACGTTAGTTGTATGTGGAATAATATTAGGTAGTTTTGTATTTTGGTGTTTTGAATTTTGATTTAGCTATTTTTATAGTCTAATTTGTTGGGCAACCGCAATAATAGTTTTAATGAGTCTGTGTGTTTTTTATAATTTCAAAGCGTTATATAGCGTTTAGTACAATATGTCAAATAAGTTTTTCATTTTTTTGTTGTCTTTGTTTAGATCTTTATGTAGGTTGTCTATTTTTTTGTTATCACATGTTTTATAAGGCATCATTGTTTATAGTAATAGGAATATGAATACATATATTTTTTGGTTTACAAGATTTGAGATGTTATTTTTTTATATATTTTTGTGGTTGTATCTTGGCAAG
>M01075:27:000000000-A4DAU:1:1101:25380:6362
AGAGTACACAGTTTGGGTTGCACATTTGATTGCCAGATGCAATGGAAGGACCAATACCTGTATCTGCATTAATACATGCTGCAACGTTAGTTGTATGTGGAATAATATTAGGTAGTTTTGTATTTTGGTGTTTTGAATTTTGATTTAGCTATTTTTATAGTCTAATTTGTTGGGCAACCGCAATAATAGTTTTAATGGGTCTGTGTGTTTTTTATAATTTCAAAGCGTTATATAGCGTTTAGTACAATATGTCAAATAAGTTTTTCATTTTTTTGTTGTCTTTGTTTAGATCTTTATGTAGGTTGTCTATTTTTTTGTTATCACATGTTTTATAAGGCATCATTGTTTATAGTAATAGGAATATGAATACATATATTTTTTGGTTTACAAGATTTGAGATGTTATTTTTTTATATATTTTTGTGGTTGTATCTTGGCAAG
>M01075:27:000000000-A4DAU:1:1101:19799:6366
AGAGTACACAGTTTGGGTTGCACATTTGATTGCCAGATGCAATGGAAGGACCAATACCTGTATCTGCATTAATACATGCTGCAACGTTAGTTGTATGTGGAATAATATTAGGTAGTTTTGTATTTTGGTGTTTTGAATTTTGATTTAGCTATTTTTATAGTCTAATTTGTTGGGCAACCGCAATAATAGTTTTAATGAGTCTGTGTGTTTTTTATAATTTCAAAGCGTTATATAGCGTTTAGTACAATATGTCAAATAAGTTTTTCATTTTTTTGTTGTCTTTGTTTAGATCTTTATGTAGGTTGTCTATTTTTTTGTTATCACATGTTTTATAAGGCATCATTGTTTATAGTAATAGGAATATGAATACATATATTTTTTGGTTTACAAGATTTGAGATGTTATTTTTTTATATATTTTTGTGGTTGTATCTTGGCAAG
>M01075:27:000000000-A4DAU:1:1101:20599:6380
AGAGTACACAGTTTGGGTTGCATATTTGATTGCCAGATGCAATGGAAGGACCAATACCTGTATCTGCATTAATACATGCTGCAACGTTAGTTGTATGTGGAATAATATTAGGTAGTTTTGTATTTTGGTGTTTTGAATTTTGATTTAGCTATTTTTATAGTCTAATTTGTTGGGCAACCGCAATAATAGTTTTAATGAGTCTGTGTGTTTTTTATAATTTCAAAGCGTTATATAGCGTTTAGTACAATATGTCAAATAAGTTTTTCATTTTTTTGTTGTCTTTGTTTAGATCTTTATGTAGGTTGTCTATTTTTTTGTTATCACATGTTTTATAAGGCATCATTGTTTATAGTAATAGGAATATGAATACATATATTTTTTGGTTTACAAGATTTGAGATGTTATTTTTTTATATATTTTTGTGGTTGTATCTTGGCAAG
>M01075:27:000000000-A4DAU:1:1101:17185:6382
AAAGTACACAGTTTGGGTTGCACATTTGATTGCCAGATGCAATGGAAGGACCAATACCTGTATCTGCATTAATACATGCTGCAACGATAGTTGTATGTGGAATAATATTAGGTAGTTTTGTATTTTGGTGTTTTGAATTTTGATTTAGCTATTTTTATAGTCTAATTTGTTGGGCAACCGCAATAATAGTTTTAATGAGTCTGTGTGTTTTTTATAATTTCAAAGCGTTATATAGCGTTTAGTACAATATGTCAAATAAGTTTTTCATTTTTTTGTTGTCTTTGTTTAGATCTTTATGTAGGTTGTCTATTTTTTTGTTATCACATGTTTTATAAGGCATCATTGTTTATAGTAATAGGAATATGAATACATATATTTTTTGGTTTACAAGATTTGAGATGTTATTTTTTTATATATTTTTGTGGTTGTATCTTGGCAAG
>M01075:27:000000000-A4DAU:1:1101:25891:6390
AGAGTACACAGTTTGGGTTGCACATTTGATTGCCAGATGCAATGGAAGGACCAATACCTGTATCTGCATTAATACATGCTGCAACGTTAGTTGTATGTGGAATAATATTAGGTAGTTTTGTATTTTGGTGTTTTGAATTTTGATTTAGCTATTTTTATAGTCTAATTTGTTGGGCAACCGCAATAATAGTTTTAATGAGTCTGTGTGTTTTTTATAATTTCAAAGCGTTATATAGCGTTTAGTACAATATGTCAAATAAGTTTTTCATTTTTTTGTTGTCTTTGTTTAGATCTTTATGTAGGTTGTCTATTTTTTTGTTATCACATGTTTTATAAGGCATCATTGTTTATAGTAATAGGAATATGAATACATATATTTTTTGGTTTACAAGATTTGAGATGTTATTTTTTTATATATTTTTGTGGTTGTATCTTGGCAAG
>M01075:27:000000000-A4DAU:1:1101:18003:6408
AAAGTACACAGTTTGGGTTGCATATTTGATTGCCAGATGCAATGGAAGGACCAATACCTGTATCTGCATTAATACATGCTGCAACGTTAGTTGTATGTGGAATAATATTAGGTAGTTTTGTATTTTGGTGTTTTGAATTTTGATTTAGCTATTTTTATAGTCTAATTTGTTGGGCAACCGCAATAATAGTTTTAATGAGTCTGTGTGTTTTTTATAATTTCAAAGCGTTATATAGCGTTTAGTACAATATGTCAAATAAGTTTTTCATTTTTTTGTTGTCTTTGTTTAGATCTTTATGTAGGTTGTCTATTTTTTTGTTATCACATGTTTTATAAGGCATCATTGTTTATAGTAATAGGAATATGAATACATATATTTTTTGGTTTACAAGATTTGAGATGTTATTTTTTTATATATTCTTGTGGTTGTATCTTGGCAAG
>M01075:27:000000000-A4DAU:1:1101:5965:6413
AGAGTACACAGTTTGGGTTGCATATTTGATTGCCAGATGCAATGGAAGGACCAATACCTGTATCTGCATTAATACATGCTGCAACGTTAGTTGTATGTGGAATAATATTAGGTAGTTATGTATTTTGGTGTTTTGAATTTTGATTTAGCTATTTTTATAGTCTAATTTGTTGGGCAACCGCAATAATAGTTTTAATGAGTCTGTGTGTTTTTTATAATTTCAAAGCGTTATATAGCGTTTAGTACAATATGTCAAATAAGTTTTTCATTTTTTTGTTGTCTTTGTTTAGATCTTTATGTAGGTTGTCTACTTTTTTGTTATCACATGTTTTATAAGGCATCATTGTTTATAGTAATAGGAATATGAATACATATATTTTTTGGTTTACAAGATTTGAGATGTTATTTTTTTATATATTTTTGTGGTTGTATCTTGGCAAG
>M01075:27:000000000-A4DAU:1:1101:15298:6419
AGAGTACACAGTTTGGATTGCATATTTGATTGCCAGATGCAATGGAAGGACCAATACCTGTATCTGCATTAATACATGCTGCAACGTTAGTTGTATGTGGAATAATATTAGGTAGTTTTGTATTTTGGTGTTTTGAATTTTGATTTAGCTATTTTTATAGTCTAATTTGTTGGGCAACCGCAATAATAGTTTTAATGAGTCTGTGTGTTTTTTATAATTTCAAAGCGTTATATAGCGTTTAGTACAATATGTCAAATAAGTTTTTCATTTTTTTGTTGTCTTTGTTTAGATCTTTATGTAGGTTGTCTATTTTTTTGTTATCACATGTTTTATAAGGCATCATTGTTTATAGTAATAGGAATATGAATACATATATTTTTTGGTTTACAAGATTTGAGATGTTATTTTTTTATATATTTTTGTGGTTGTATCTTGGCAAG
>M01075:27:000000000-A4DAU:1:1101:15528:6420
AGAGTACACAGTTTGGGTTGCACATTTGATTGCCAGATGCAATGGAAGGACCAATACCTGTATCTGCATTAATACATGCTGCAACGTTAGTTGTATGTGGAATAATATTAGGTAGTTTTGTATTTTGGTGTTTTGAATTTTGATTTAGCTATTTTTATAGTCTAATTTGTTGGGCAACCGCAATAATAGTTTTAATGAGTCTGTGTGTTTTTTATAATTTCAAAGCGTTATATAGCGTTTAGTACAATATGTCAAATAAGTTTTTCATTTTTTTGTTGTCTTTGTTTAGATCTTTATGTAGGTTGTCTATTTTTTTGTTATCACATGTTTTATAAGGCATCATTGTTTATAGTAATAGGAATATGAATACATATATTTTTTGGTTTACAAGATTTGAGATGTTATTTTTTTATATATTTTTGTGGTTGTATCTTGGCAAG
>M01075:27:000000000-A4DAU:1:1101:15050:6429
AGAGTACACAGTTTGGGTTGCACATTTGATTGCCAGATGCAATGGAAGGACCAATACCTGTATCTGCATTAATACATGCTGCAACGTTAGTTGTATGTGGAATAATATTAGGTAGTTTTGTATTTTGGTGTTTTGAATTTTGATTTAGCTATTTTTATAGTCTAATTTGTTGGGCAACCGCAATAATAGTTTTAATGAGTCTGTGTGTTTTTTATAATTTCAAAGCGTTATATAGCGTTTAGTACAATATGTCAAATAAGTTTTTCATTTTTTTGTTGTCTTTGTTTAGATCTTTATGTAGGTTGTCTATTTTTTTGTTATCACATGTTTTATAAGGCATCATTGTTTATAGTAATAGGAATATGAATACATATATTTTTTGGTTTACAAGATTTGAGATGTTATTTTTTTATATATTTTTGTGGTTGTATCTTGGCAAG
>M01075:27:000000000-A4DAU:1:1101:10488:6432
AGAGTACACAGTTTGGGTTGCATATTTGATTGCCAGATGCAATGGAAGGACCAATACCTGTATCTGCATTAATACATGCTGCAACGTTAGTTGTATGTGGAATAATATTAGGTAGTTTTGTATTTTGGTGTTTTGAATTTTGATTTAGCTATTTTTATAGTCTAATTTGTTGGGCAACCGCAATAATAGTTTTAATGAGTCTGTGTGTTTTTTATAATTTCAAAGCGTTATATAGCGTTTAGTACAATATGTCAAATAAGTTTTTCATTTTTTTGTTGTCTTTGTTTAGATCTTTATGTAGGTTGTCTATTTTTTTGTTATCACATGTTTTATAAGGCATCATTGTTTATAGTAATAGGAATATGAATACATATATTTTTTGGTTTACAAGATTTGAGATGTTATTTTTTTATATATTTTTGTGGTTGTATCTTGGCAAG
>M01075:27:000000000-A4DAU:1:1101:8320:6440
AGAGTACACAGTTTGGGTTGCATATTTGATTGCCAGATGCAATGGAAGGACCAATACCTGTATCTGCATTAATACATGCTGCAACGTTAGTTGTATGTGGAATAATATTAGGTAGTTTTGTATTTTGGTGTTTTGAATTTTGATTTAGCTATTTTTATAGTCTAATTTGTTGGGCAACCGCAATAATAGTTTTAATGAGTCTGTGTGTTTTTTATAATTTCAAAGCGTTATATAGCGTTTAGTACAATATGTCAAATAAGTTTTTCATTTTTTTGTTGTCTTTGTTTAGATCTTTATGTAGGTTGTCTATTTTTTTGTTATCACATGTTTTATAAGGCATCATTGTTTATAGTAATAGGAATATGAATACATATATTTTTTGGTTTACAAGATTTGAGATGTTATTTTTTTATATATTTTTGTGGTTGTATCTTGGCAAG
>M01075:27:000000000-A4DAU:1:1101:24753:6441
AAAGTACACAGTTTGGGTTGCACATTTGATTGCCAGATGCAATGGAAGGACCAATACCTGTATCTGCATTAATACATGCTGCAACGTTAGTTGTATGTGGAATAATATTAGGTAGTTTTGTATTTTGGTGTTTTGAATTTTGATTTAGCTATTTTTATAGTCTAATTTGTTGGGCAACCGCAATAATAGTTTTAATGAGTCTGTGTGTTTTTTATAATTTCAAAGCGTTATATAGCGTTTAGTACAATATGTCAAATAAGTTTTTCATTTTTTTGTTGTCTTTGTTTAGATCTTTATGTAGGTTGTCTATTTTTTTGTTATCACATGTTTTATAAGGCATCATTGTTTATAGTAATAGGAATATGAATACATATATTTTTTGGTTTACAAGATTTGAGATGTTATTTTTTTATATATTTTTGTGGTTGTATCTTAGCAAG
>M01075:27:000000000-A4DAU:1:1101:10856:6445
AAAGTACACAGTTTGGGCTGCATATTTGATTGCCAGATGCAATGGAAGGACCAATACCTGTATCTGCATTAATACATGCTGCAACGTTAGTTGTATGTGGAATAATATTAGGTAGTTTTGTATTTTGGTGTTTTGAATTTTGATTTAGCTATTTTTATAGTCTAATTTGTTGGGCAACCGCAATAATAGTTTTAATGAGTCTGTGTGTTTTTTATAATTTCAAAGCGTTATATAGCGTTTAGTACAATATGTCAAATAAGTTTTTCATTTTTTTGTTGTCTTTGTTTAGATCTTTATGTAGGTTGTCTATTTTTTTGTTATCACATGTTTTATAAGGCATCATTGTTTATAGTAATAGGAATATGAATACATATATTTTTTGGTTTACAAGATTTGAGATGTTATTTTTTTATATATTTTTGTGGTTGTATCTTGGCAAG
>M01075:27:000000000-A4DAU:1:1101:12359:6454
AAAGTACACAGTTTGGGTTGCACATTTGATTGCCAGATGCAATGGAAGGACCAATACCTGTATCTGCATTAATACATGCTGCAACGTTAGTTGTATGTGGAATAATATTAGGTAGTTTTGTATTTTGGTGTTTTGAATTTTGATTTAGCTATTTTTATAGTCTAATTTGTTGGGCAACCGCAATAATAGTTTTAATGAGTCTGTGTGTTTTTTATAATTTCAAAGCGTTATATAGCGTTTAGTACAATATGTCAAATAAGTTTTTCATTTTTTTGTTGTCTTTGTTTAGATCTTTATGTAGGTTGTCTATTTTTTTGTTATCACATGTTTTATAAGGCATCATTGTTTATAGTAATAGGAATATGAATACATATATTTTTTGGTTTACAAGATTTGAGATGTTATTTTTTTATATATTTTTGTGGTTGTATCTTGGCAAG
>M01075:27:000000000-A4DAU:1:1101:23839:6454
AGAGTACACAGTTTGGGTTGCACATTTGATTGCCAGATGCAATGGAAGGACCAATACCTGTATCTGCATTAATACATGCTGCAACGTTAGTTGTATGTGGAATAATATTAGGTAGTTTTGTATTTTGGTGTTTTGAATTTTGATTTAGCTATTTTTATAGTCTAATTTGTTGGGCAACCGCAATAATAGTTTTAATGAGTCTGTGTGTTTTTTATAATTTCAAAGCGTTATATAGCGTTTAGTACAATATGTCAAATAAGTTTTTCATTTTTTTGTTGTCTTTGTTTAGATCTTTATGTAGGTTGTCTATTTTTTTGTTATCACATGTTTTATAAGGCATCATTGTTTATAGTAATAGGAATATGAATACATATATTTTTTGGTTTACAAGATTTGAGATGTTATTTTTTTATATATTTTTGTGGTTGTATCTTGGCAAG
>M01075:27:000000000-A4DAU:1:1101:14660:6456
AAAGTACACAGTTTGGGTTGCATATTTGATTGCCAGATGCAATGGAAGGACCAATACCTGTATCTGCATTAATACATGCTGCAACGTTAGTTGTATGTGGAATAATATTAGGTAGTTTTGTATTTTGGTGTTTTGAATTTTGATTTAGCTATTTTTATAGTCTAATTTGTTGGGCAACCGCAATAATAGTTTTAATGAGTCTGTGTGTTTTTTATAATTTAAAGCGTTATATAGCGTTTAGTACAATATGTCAAATAAGTTTTTCATTTTTTTTGTTGTCTTTGTTTAGATCTTTATGTAGGTTGTCTATTTTTTTGTTATCACATGTTTTATAAGGCATCATTGTTTATAGTAATAGGAATATGAATACATATATTTTTTGGTTTACAAGATTTGAGATGTTATTTTTTTATATATTTTTGTGGTTGTATCTTGGCAAG
>M01075:27:000000000-A4DAU:1:1101:18469:6460
AAAGTACACAGTTTGGGTTGCATATTTGATTGCCAGATGCAATGGAAGGACCAATACCTGTATCTGCATTAATACATGCTGCAACGTTAGTTGTATGTGGAATAATATTAGGTAGTTTTGTATTTTGGTGTTTTGAATTTTGATTTAGCTATTTTTATAGTCTAATTTGTTGGGCAACCGCAATAATAGTTTTAATGAGTCTGTGTGTTTTTTATAATTTCAAAGCGTTATATAGCGTTTAGTACAATATGTCAAATAAGTTTTTCATTTTTTTGTTGTCTTTGTTTAGATCTTTATGTAGGTTGTCTATTTTTTTGTTATCACATGTTTTATAAGGCATCATTGTTTATAGTAATAGGAATATGAATACATATATTTTTTGGTTTACAAGATTTGAGATGTTATTTTTTTATATATTTTTGTGGTTGTATTTTGGCAAG
>M01075:27:000000000-A4DAU:1:1101:17013:6466
AGAGTACACAGTTTGGGTTGCATATTTGATTGCCAGATGCAATGGAAGGACCAATACCTGTATCTGCATTAATACATGCTGCAACGTTAGTTGTATGTGGAATAATATTAGGTAGTTTTGTATTTTGGTGTTTTGAATTTTGATTTAGCTATTTTTATAGTCTAATTTGTTGGGCAACCGCAATAATAGTTTTAATGAGTCTGTGTGTTTTTTATAATTTCAAAGCGTTATATAGCGTTTAGTACAATATGTCAAATAAGTTTTTCATTTTTTTGTTGTCTTTGTTTAGATCTTTATGCAGGTTGTCTATTTTTTTGTTATCACATGTTTTATAAGGCATCATTGTTTATAGTAATAGGAATATGAATACATATATTTTTTGGTTTACAAGATTTGAGATGTTATTTTTTTATATATTTTTGTGGTTGTATTTTAGCAAG
>M01075:27:000000000-A4DAU:1:1101:16504:6481
AGAGTACACAGTTTGGATTGCATATTTGATTGCCAGATGCAATGGAAGGACCAATACCTGTATCTGCATTAATACATGCTGCAACGTTAGTTGTATGTGGAATAATATTAGGTAGTTTTGTATTTTGGTGTTTTGAATTTTGATTTAGCTATTTTTATAGTCTAATTTGTTGGGCAACCGCAATAATAGTTTTAATGAGTCTGTGTGTTTTTTATAATTTCAAAGCGTTATATAGCGTTTAGTACAATATGTCAAATAAGTTTTTCATTTTTTTGTTGTCTTTGTTTAGATCTTTATGTAGGTTGTCTATTTTTTTGTTATCACATGTTTTATAAGGCATCATTGTTTATAGTAATAGGAATATGAATACATATATTTTTTGGTTTACAAGATTTGAGATGTTATTTTTTTATATATTTTTGTGGTTGTATCTTGGCAAG
>M01075:27:000000000-A4DAU:1:1101:13495:6489
AAAGTACACAGTTTGGGTTGCACATTTGATTGCCAGATGCAATGGAAGGACCAATACCTGTATCTGCATTAATACATGCTGCAACGTTAGTTGTATGTGGAATAATATTAGGTAGTTTTGTATTTTGGTGTTTTGAATTTTGATTTAGCTATTTTTATAGTCTAATTTGTTGGGCAACCGCAATAATAGTTTTAATGAGTCTGTGTGTTTTTTATAATTTCAAAGCGTTATATAGCGTTTAGTACAATATGTCAAATAAGTTTTTCATTTTTTTGTTGTCTTTGTTTAGATCTTTATGTAGGTTGTCTATTTTTTTGTTATCACATGTTTTATAAGGCATCATTGTTTATAGTAATAGGAATATGAATACATATATTTTTTGGTTTACAAGATTTGAGATGTTATTTTTTTATATATTTTTGTGGTTGTATCTTGGCAAG
>M01075:27:000000000-A4DAU:1:1101:18333:6495
AGAGTACACAGTTTGGGTTGCATATTTGATTGCCAGATGCAATGGAAGGACCAATACCTGTATCTGCATTAATACATGCTGCAACGTTAGTTGTATGTGGAATAATATTAGGTAGTTTTGTATTTTGGTGTTTTGAATTTTGATTTAGCTATTTTTATAGTCTAATTTGTTGGGCAACCGCAATAATAGTTTTAATGAGTCTGTGTGTTTTTTATAATTTCAAAGCGTTATATAGCGTTTAGTACAATATGTCAAATAAGTTTTTCATTTTTTTGTTGTCTTTGTTTAGATCTTTATGTAGGTTGTCTATTTTTTTGTTATCACATGTTTTATAAGGCATCATTGTTTATAGTAATAGGAATATGAATACATATATTTTTTGGTTTACAAGATTTGAGATGTTATTTTTTTATATATTTTTGTGGTTGTATCTTGGCAAG
>M01075:27:000000000-A4DAU:1:1101:25863:6504
AGAGTACACAGTTTGGGTTGCATATTTGATTGCCAGATGCAATGGAAGGACCAATACCTGTATCTGCATTAATACATGCTGCAACGTTAGTTGTATGTGGAATAATATTAGGTAGTTTTGTATTTTGGTGTTTTGAATTTTGATTTAGCTATTTTTATAGTCTAATTTGTTGGGCAACCGCAATAATAGTTTTAATGAGTCTGTGTGTTTTTTATAATTTCAAAGCGTTATATAGCGTTTAGTACAATATGTCAAATAAGTTTTTCATTTTTTTGTTGTCTTTGTTTAGATCTTTATGTAGGTTGTCTATTTTTTTGTTATCACATGTTTTATAAGGCATCATTGTTTATAGTAATAGGAATATGAATACATATATTTTTTGGTTTACAAGATTTGAGATGTTATTTTTTTATATATTTTTGTGGTTGTATCTTGGCAAG
>M01075:27:000000000-A4DAU:1:1101:17347:6507
AAAGTACACAGTTTGGGTTGCATATTTGATTGCCAGATGCAATGGAAGGACCAATACCTGTATCTGCATTAATACATGCTGCAACGTTAGTTGTATGTGGAATAATATTAGGTAGTTTTGTATTTTGGTGTTTTGAATTTTGATTTAGCTATTTTTATAGTCTAATTTGTTGGGCAACCGCAATAATAGTTTTAATGAGTCTGTGTGTTTTTTATAATTTCAAAGCGTTATATAGCGTTTAGTACAATATGTCAAATAAGTTTTTCATTTTTTTGTTGTCTTTGTTTAGATCTTTATGTAGGTTGTCTATTTTTTTGTTATCACATGTTTTATAAGGCATCATTGTTTATAGTAATAGGAATATGAATACATATATTTTTTGGTTTACAAGATTTGAGATGTTATTTTTTTATATATTTTTGTGGTTGTATCTTGGCAAG
>M01075:27:000000000-A4DAU:1:1101:13781:6517
AAAGTACACAGTTTGGGTTGCACATTTGATTGCCAGATGCAATGGAAGGACCAATACCTGTATCTGCATTAATACATGCTGCAACGTTAGTTGTATGTGGAATAATATTAGGTAGTTTTGTATTTTGGTGTTTTGAATTTTGATTTAGCTATTTTTATAGTCTAATTTGTTGGGCAACCGCAATAATAGTTTTAATGAGTCTGTGTGTTTTTTATAATTTCAAAGCGTTATATAGCGTTTAGTACAATATGTCAAATAAGTTTTTCATTTTTTTGTTGTCTTTGTTTAGATCTTTATGTAGGTTGTCTATTTTTTTGTTATCACATGTTTTATAAGGCATCATTGTTTATAGTAATAGGAATATGAATACATATATTTTTTGGTTTACAAGATTTGAGATGTTATTTTTTTATATATTTTTGTGGTTGTATCTTGGCAAG
>M01075:27:000000000-A4DAU:1:1101:12461:6520
AGAGTACACAGTTTGGGTTGCATATTTGATTGCCAGATGCAATGGAAGGACCAATACCTGTATCTGCATTAATACATGCTGCAACGTTAGTTGTATGTGGAATAATATTAGGTAGTTTTGTATTTTGGTGTTTTGAATTTTGATTTAGCTATTTTTATAGTCTAATTTGTTGGGCAACCGCAATAATAGTTTTAATGAGTCTGTGTGTTTTTTATAATTTCAAAGCGTTATATAGCGTTTAGTACAATATGTCAAATAAGTTTTTCATTTTTTTGTTGTCTTTGTTTAGATCTTTATGTAGGTTGTCTATTTTTTTGTTATCACATGTTTTATAAGGCATCATTGTTTATAGTAATAGGAATATGAATACATATATTTTTTGGTTTACAAGATTTGAGATGTTATTTTTTTATATATTTTTGTGGTTGTATCTTGGCAAG
>M01075:27:000000000-A4DAU:1:1101:10672:6522
AGAGTACACAGTTTGGGTTGCATATTTGATTGCCAGATGCAATGGAAGGACCAATACCTGTATCTGCATTAATACATGCTGCAACGTTAGTTGTATGTGGAATAATATTAGGTAGTTTTGTATTTTGGTGTTTTGAATTTTGATTTAGCTATTTTTATAGTCTAATTTGTTGGGCAACCGCAATAATAGTTTTAATGAGTCTGTGTGTTTTTTATAATTTCAAAGCGTTATATAGCGTTTAGTACAATATGTCAAATAAGTTTTTCATTTTTTTGTTGTCTTTGTTTAGATCTTTATGTAGGTTGTCTATTTTTTTGTTATCACATGTTTTATAAGGCATCATTGTTTATAGTAATAGGAATATGAATACATATATTTTTTGGTTTACAAGATTTGAGATGTTATTTTTTTATATATTTTTGTGGTTGTATCTTAGCAAG
>M01075:27:000000000-A4DAU:1:1101:22833:6542
AGAGTACACAGTTTGGGTTGCATATTTGATTGCCAGATGCAATGGAAGGACCAATACCTGTATCTGCATTAATACATGCTGCAACGTTAGTTGTATGTGGAATAATATTAGGTAGTTTTGTATTTTGGTGTTTTGAATTTTGATTTAGCTATTTTTATAGTCTAATTTGTTGGGCAACCGCAATAATAGTTTTAATGAGTCTGTGTGTTTTTTATAATTTCAAAGCGTTATATAGCGTTTAGTACAATATGTCAAATAAGTTTTTCATTTTTTTGTTGTCTTTGTTTAGATCTTTATGTAGGTTGTCTATTTTTTTGTTATCACATGTTTTATAAGGCATCATTGTTTATAGTAATAGGAATATGAATACATATATTTTTTGGTTTACAAGATTTGAGATGTTATTTTTTTATATATTTTTGTGGTTGTATCTTGGCAAG
>M01075:27:000000000-A4DAU:1:1101:20632:6544
AGAGTACACAGTTTGGGCTGCATATTTGATTGCCAGATGCAATGGAAGGACCAATACCTGTATCTGCATTAATACATGCTGCAACGTTAGTTGTATGTGGAATAATATTAGGTAGTTTTGTATTTTGGTGTTTTGAATTTTGATTTAGCTATTTTTATAGTCTAATTTGTTGGGCAACCGCAATAATAGTTTTAATGAGTCTGTGTGTTTTTTATAATTTCAAAGCGTTATATAGCGTTTAGTACAATATGTCAAATAAGTTTTTCATTTTTTTGTTGTCTTTGTTTAGATCTTTATGTAGGTTGTCTATTTTTTTGTTATCACATGTTTTATAAGGCATCATTGTTTATAGTAATAGGAATATGAATACATATATTTTTTGGTTTACAAGATTTGAGATGTTATTTTTTTATATATTTTTGTGGTTGTATCTTGGCAAG
>M01075:27:000000000-A4DAU:1:1101:22187:6544
AGAGTACACAGTTTGGGTTGCACATTTGATTGCCAGATGCAATGGAAGGACCAATACCTGTATCTGCATTAATACATGCTGCAACGTTAGTTGTATGTGGAATAATATTAGGTAGTTTTGTATTTTGGTGTTTTGAATTTTGATTTAGCTATTTTTATAGTCTAATTTGTTGGGCAACCGCAATAATAGTTTTAATGAGTCTGTGTGTTTTTTATAATTTCAAAGCGTTATATAGCGTTTAGTACAATATGTCAAATAAGTTTTTCATTTTTTTGTTGTCTTTGTTTAGATCTTTATGTAGGTTGTCTATTTTTTTGTTATCACATGTTTTATAAGGCATCATTGTTTATAGTAATAGGAATATGAATACATATATTTTTTGGTTTACAAGATTTGAGATGTTATTTTTTTATATATTTTTGTGGTTGTATCTTGGCAAG
>M01075:27:000000000-A4DAU:1:1101:12590:6553
AGAGTACACAGTTTGGGTTGCACATTTGATTGCCAGATGCAATGGAAGGACCAATACCTGTATCTGCATTAATACATGCTGCAACGTTAGTTGTATGTGGAATAATATTAGGTAGTTTTGTATTTTGGTGTTTTGAATTTTGATTTAGCTATTTTTATAGTCTAATTTGTTGGGCAACCGCAATAATAGTCTTAATGAGTCTGTGTGTTTTTTATAATTTCAAAGCGTTATATAGCGTTTAGTACAATATGTCAAATAAGTTTTTCATTTTTTTGTTGTCTTTGTTTAGATCTTTATGTAGGTTGTCTATTTTTTTGTTATCACATGTTTTATAAGGCATCATTGTTTATAGTAATAGGAATATGAATACATATATTTTTTGGTTTACAAGATTTGAGATGTTATTTTTTTATATATTTTTGTGGTTGTATCTTGGCAAG
>M01075:27:000000000-A4DAU:1:1101:15121:6560
AGAGTACACAGTTTGGGTTGCATATTTGATTGCCAGATGCAATGGAAGGACCAATACCTGTATCTGCATTAATACATGCTGCAACGTTAGTTGTATGTGGAATAATATTAGGTAGTTTTGTATTTTGGTGTTTTGAATTTTGATTTAGCTATTTTTATAGTCTAATTTGTTGGGCAACCGCAATAATAGTTTTAATGAGTCTGTGTGTTTTTTATAATTTCAAAGCGTTATATAGCGTTTAGTACAATATGTCAAATAAGTTTTTCATTTTTTTGTTGTCTTTGTTTAGATCTTTATGTAGGTTGTCTATTTTTTTGTTATCACATGTTTTATAAGGCATCATTGTTTATAGTAATAGGAATATGAATACATATATTTTTTGGTTTACAAGATTTGAGATGTTATTTTTTTATATATTTTTGTGGTTGTATCTTAGCAAG
>M01075:27:000000000-A4DAU:1:1101:8802:6565
AAAGTACACAGTTTGGATTGCATATTTGATTGCCAGATGCAATGGAAGGACCAATACCTGTATCTGCATTAATACATGCTGCAACGTTAGTTGTATGTGGAATAATATTAGGTAGTTTTGTATTTTGGTGTTTTGAATTTTGATTTAGCTATTTTTATAGTCTAATTTGTTGGGCAACCGCAATAATAGTTTTAATGAGTCTGTGCGTTTTTTATAATTTCAAAGCGTTATATAGCGTTTAGTACAATATGTCAAATAAGCTTTTCATTTTTTTGTTGTCTTTGTTTAGATCTTTATGTAGGTTGTCTATTTTTTTGTTATCACATGTTTTATAAGGCATCATTGTTTATAGTAATAGGAATATGAATACATATATTTTTTGGTTTACAAGATTTGAGATGTTATTTTTTTATATATTTTTGTGGTTGTATCTTGGCAAG
>M01075:27:000000000-A4DAU:1:1101:11722:6579
AGAGTACACAGTTTGGGTTGCATATTTGATTGCCAGATGCAATGGAAGGACCAATACCTGTATCTGCATTAATACATGCTGCAACGTTAGTTGTATGTGGAATAATATTAGGTAGTTTTGTATTTTGGTGTTTTGAATTTTGATTTAGCTATTTTTATAGTCTAATTTGTTGGGCAACCGCAATAATAGTTTTAATGAGTCTGTGTGTTTTTTATAATTTCAAAGCGTTATATAGCGTTTAGTACAATATGTCAAATAAGTTTTTCATTTTTTTGTTGTCTTTGTTTAGGTCTTTATGTAGGTTGTCTATTTTTTTGTTATCACATGTTTTATAAGGCATCATTGTTTATAGTAATAGGAATATGAATACATATATTTTTCGGTTTACAAGATTTGAGATGTTATTTTTTTATATATTTTTGTGGTTGTATCTTGGCAAG
>M01075:27:000000000-A4DAU:1:1101:16414:6582
AGAGTACACAGTTTGGGTTACACATTTGATTGCCAGATGCAATGGAAGGACCAATACCTGTATCTGCATTAATACATGCTGCAACGTTAGTTGTATGTGGAATAATATTAGGTAGCTTTGTATTTTGGTGTTTTGAATTTTGATTTAGCTATTTTTATAGTCTAATTTGTTGGGCAACCGCAATAATAGTTTTAATGAGTCTGTGTGTTTTTTATAATTTCAAAGCGTTATATAGCGTTTAGTACAATATGTCAAATAAGTTTCTCATTTTTTTGTTGTCTTTGTTTAGATCTTTATGTAGGTTGTCTATTTTTTTGTTATCACATGTTTTATAAGGCATCATTGTTTATAGTAATAGGAATATGAATACATATATTTTTTGGTTTACAAGATTTGAGATGTTATTTTTTTATATATTTTTGTGGTTGTATCTTGGCAAG
>M01075:27:000000000-A4DAU:1:1101:15801:6588
AGAGTACACAGTTTGGGTTGCATATTTGATTGCCAGATGCAATGGAGGGACCAATACCTGTATCTGCATTAATACATGCTGCAACGTTAGTTGTATGTGGAATAATATTAGGTAGTTTTGTATTTTGGTGTTTTGAATTTTGATTTAGCTATTTTTATAGTCTAATTTGTTGGGCAACCGCAATAATAGTTTTAATGAGTCTCTGTGTTTTTTATAATTTCAAAGCGTTATATAGCGTTTAGTACAATATGTCAAATAAGTTTTTCATTTTTTTGTTGTCTTTGTTTAGATCTTTATGTAGGTTGTCTATTTTTTTGTTATCACATGTTTTATAAGGCATCATTGTTTATAGTAATAGGAATATGAATACATATATTTTTTGGTTTACAAGATTTGAGATGTTATTTTTTTATATATTTTTGTGGTTGTATCTTGGCAAG
>M01075:27:000000000-A4DAU:1:1101:23490:6610
AGAGTACACAGTTTGGGTTACATATTTGATTGCCAGATGCAATGGAAGGACCAATACCTGTATCTGCATTAATACATGCTGCAACGTTAGTTGTATGTGGAATAATATTAGGTAGTTTTGTATTTTGGTGTTTTGAATTTTGATTTAGCTATTTTTATAGTCTAATTTGTTGGGCAACCGCAATAATAGTTTTAATGAGTCTGTGTGTTTTTTATAATTTCAAAGCGTTATATAGCGTTTAGTACAATATGTCAAATAAGTTTTTCATTTTTTTGTTGTCTTTGTTTAGATCTTTATGTAGGTTGTCTATTTTTTTGTTATCACATGTTTTATAAGGCATCATTGTTTATAGTAATAGGAATATGAATACATATATTTTTTGGTTTACAAGATTTGAGATGTTATTTTTTTATATATTTTTGTGGTTGTATCTTGGCAAG
>M01075:27:000000000-A4DAU:1:1101:18242:6627
AGAGTACACAGTTTGGGTTACATATTTGATTGCCAGATGCAATGGAAGGACCAATACCTGTATCTGCATTAATACATGCTGCAACGTTAGTTGTATGTGGAATAATATTAGGTAGTTTTGTATTTTGGTGTTTTGAATTTTGATTTAGCTATTTTTATAGTCTAATTTGTTGGGCAACCGCAATAATAGTTTTAATGAGTCTGTGTGTTTTTTATAATTTCAAAGCGTTATATAGCGTTTAGTACAATATGTCAAATAAGTTTTTCATTTTTTTGTTGTCTTTGTTTAGATCTTTATGTAGGTTGTCTATTTTTTTGTTATCACATGTTTTATAAGGCATCATTGTTTATAGTAATAGGAATATGAATACATATATTTTTTGGTTTACAAGATTTGAGATGTTATTTTTTTATATATTTTTGTGGTTGTATCTTGGCAAG
>M01075:27:000000000-A4DAU:1:1101:24356:6647
AGAGTACACAGTTTGGGCTGCATATTTGATTGCCAGATGCAATGGAAGGACCAATACCTGTATCTGCATTAATACATGCTGCAACGTTAGTTGTATGTGGAATAATATTAGGTAGTTTTGTATTTTGGTGTTTTGAATTTTGATTTAGCTATTTTTATAGTCTAATTTGTTGGGCAACCGCAATAATAGTTTTAATGAGTCTGTGTGTTTTTTATAATTTCAAAGCGTTATATAGCGTTTAGTACAATATGTCAAATAAGTTTTTCATTTTATTGTTGTCTTTGTTTAGATCTTTATGTAGGTTGTCTATTTTTTTGTTATCACATGTTTTATAAGGCATCATTGTTTATAGTAATAGGAATATGAATACATATATTTTTTGGTTTACAAGATTTGAGATGTTATTTTTTTATATATTTTTGTGGTTGTATCTTGGCAAG
>M01075:27:000000000-A4DAU:1:1101:6755:6652
AGAGTACACAGTTTGGGTTGCATATTTGATTGCCAGATGCAATGGAAGGACCAATACCTGTATCTGCATTAATACATGCTGCAACGTTAGTTGTATGTGGAATAATATTAGGTAGTTTTGTATTTTGGTGTTTTGAATTTTGATTTAGCTATTTTTATAGTCTAATTTGTTGGGCAACCGCAATAATAGTTTTAATGAGTCTGTGTGTTTTTTATAATTTCAAAGCGTTATATAGCGTTTAGTACAATATGTCAAATAAGTTTTTCATTTTTTTGTTGTCTTTGTTTAGATCTTTATGTAGGTTGTCTATTTTTTTGTTATCACATGTTTTATAAGGCATCATTGTTTATAGTAATAGGAATATGAATACATATATTTTTTGGTTTACAAGATTTGAGATGTTATTTTTTTATATATTTTTGTGGTTGTATCTTGGTAAG
>M01075:27:000000000-A4DAU:1:1101:20005:6661
AGAGTACACAGTTTGGGTTGCATATTTGATTGCCAGATGCAATGGAAGGACCAATACCTGTATCTGCATTAATACATGCTGCAACGTTAGTTGTATGTGGAATAATATTAGGTAGTTTTGTATTTTGGTGTTTTGAATTTTGATTTAGCTATTTTTATAGTCTAATTTGTTGGGCAACCGCAATAATAGTTTTAATGAGTCTGTGTGTTTTTTATAATTTCAAAGCGTTATATAGCGTTTAGTACAATATGTCAAATAAGTTTTTCATTTTTTTGTTGTCTTTGTTTAGACCTTTATGTAGGTTGTCTATTTTTTTGTTATCACATGTTTTATAAGGCATCATTGTTTATAGTAATAGGAATATGAATACATATATTTTTTGGTTTACAAGATTTGAGATGTTATTTTTTTATATATTTTTGTGGTTGTATCTTGGCAAG
>M01075:27:000000000-A4DAU:1:1101:17106:6661
AGAGTACACAGTTTGGATTGCACATTTGATTGCCAGATGCAATGGAAGGACCAATACCTGTATCTGCATTAATACATGCTGCAACGTTAGTTGTATGTGGAATAATATTAGGTAGTTTTGTATTTTGGTGTTTTGAATTTTGATTTAGCTATTTTTATAGTCTAATTTGTTGGGCAACCGCAATAATAGTTTTAATGAGTCTGTGTGTTTTTTATAATTTCAAAGCGTTATATAGCGTTTAGTACAATATGTCAAATAAGTTTTTCATTTTTTTGTTGTCTTTGTTTAGATCTTTATGTAGGTTGTCTATTTTTTTGTTATCACATGTTTTATAAGGCATCATTGTTTATAGTAATAGGAATATGAATACATATATTTTTTGGTTTACAAGATTTGAGATGTTATTTTTTTATATATTTTTGTGGTTGTATCTTGGCAAG
>M01075:27:000000000-A4DAU:1:1101:6926:6664
AGAGTACACAGTTTGGGCTGCATATTTGATTGCCAGATGCAATGGAAGGACCAATACCTGTATCTGCATTAATACATGCTGCAACGTTAGTTGTATGTGGAATAATATTAGGTAGTTTTGTATTTTGGTGTTTTGAATTTTGATTTAGCTATTTTTATAGTCTAATTTGTTGGGCAACCGCAATAATAGTTTTAATGAGTCTGTGTGTTTTTTATAATTTCAAAGCGTTATATAGCGTTTAGTACAATATGTCAAATAAGTTTTTCATTTTTTTGTTGTCTTTGTTTAGATCTTTATGTAGGTTGTCTATTTTTTTGTTATCACATGTTTTATAAGGCATCATTGTTTATAGTAATAGGAATATGAATACATATATTTTTTGGTTTACAAGATTTGAGATGTTATTTTTTTATATATTTTTGTGGTTGTATCTTGGCAAG
>M01075:27:000000000-A4DAU:1:1101:8231:6674
AGAGTACACAGTTTGGGTTGCATATTTGATTGCCAGATGCAATGGAAGGACCAATACCTGTATCTGCATTAATACATGCTGCAACGTTAGTTGTATGTGGAATAATATTAGGTAGTTTTGTATTTTGGTGTTTTGAATTTTGATTTAGCTATTTTTATAGTCTAATTTGTTGGGCAACCGCAATAATAGTTTTAATGAGTCTGTGTGTTTTTTATAATTTCAAAGCGTTATATAGCGTTTAGTACAATATGTCAAATAAGTTTTTCATTTTTTTGTTGTCTTTGTTTAGATCTTTATGTAGGTTGTCTATTTTTTTGTTATCACATGTTTTATAAGGCATCATTGTTTATAGTAATAGGAATATGAATACATATATTTTTTGGTCTACAAGATTTGAGATGTTATTTTTTTATATATTTTTGTGGTTGTATCTTGGCAAG
>M01075:27:000000000-A4DAU:1:1101:5987:6682
AGAGTACACAGTTTGGGTTGCATATTTGATTGCCAGATGCAATGGAAGGACCAATACCTGTATCTGCATTAATACATGCTGCAACGTTAGTTGTATGTGGAATAATATTAGGTAGTTTTGTATTTTGGTGTTTTGAATTTTGATTTAGCTATTTTTATAGTCTAATTTGTTGGGCAACCGCAATAATAGTTTTAATGAGTCTGTGTGTTCTTTATAATTTCAAAGCGTTATATAGCGTTTAGTACAATATGTCAAATAAGTTTTTCATTTTTTTGTTGTCTTTGTTTAGATCTTTATGTAGGTTGTCTATTTTTTTGTTATCACATGTTTTATAAGGCATCATTGTTTATAGTAATAGGAATATGAATACATATATTTTTTGGTTTACAAGATTTGAGATGTTATTTTTTTATATATTTTTGTGGTTGTATCTTGGCAAG
>M01075:27:000000000-A4DAU:1:1101:19212:6703
AGAGTACACAGTTTGGGCTGCATATTTGATTGCCAGATGCAATGGAAGGACCAATACCTGTATCTGCATTAATACATGCTGCAACGTTAGTTGTATGTGGAATAATATTAGGTAGTTTTGTATTTTGGTGTTTTGAATTTTGATTTAGCTATTTTTATAGTCTAATTTGTTGGGCAACCGCAATAATAGTTTTAATGAGTCTGTGTGTTTTTTATAATTTCAAAGCGTTATATAGCGTTTAGTACAATATGTCAAATAAGTTTTTCATTTTTTTGTTGTCTTTGTTTAGATCTTTATGTAGGTTGTCTATTTTTTTGTTATCACATGTTTTATAAGGCATCATTGTTTATAGTAATAGGAATATGAATACATATATTTTTTGGTTTACAAGATTTGAGATGTTATTTTTTTATATATTTTTGTGGTTGTATCTTAGCAAG
>M01075:27:000000000-A4DAU:1:1101:16826:6706
AAAGTACACAGTTTGGGCTGCATATTTGATTGCCAGATGCAATGGAAGGACCAATACCTGTATCTGCATTAATACATGCTGCAACGTTAGTTGTATGTGGAATAATATTAGGTAGTTTTGTATTTTGGTGTTCTGAATTTTGATTTAGCTATTTTTATAGTCTAATTTGTTGGGCAACCGCAATAATAGTTTTAATGAGTCTGTGTGTTTTTTATAATTTCAAAGCGTTATATAGCGTTTAGTACAATATGTCAAATAAGTTTTTCATTTTTTTGTTGTCTTTGTTTAGATCTTTATGTAGGTTGTCTATTTTTTTGTTATCACATGTTTTATAAGGCATCATTGTTTATAGTAATAGGAATATGAATACATATATTTTTTGGTTTACAAGATTTGAGATGTTATTTTTTTATATATTTTTGTGGTTGTATCTTAGCAAG
>M01075:27:000000000-A4DAU:1:1101:18046:6713
AGAGTACACAGTTTGGGTTGCACATTTGATTGCCAGATGCAATGGAAGGACCAATACCTGTATCTGCATTAATACATGCTGCAACGTTAGTTGTATGTGGAATAATATTAGGTAGTTTTGTATTTTGGTGTTTTGAATTTTGATTTAGCTATTTTTATAGTCTAATTTGTTGGGCAACCGCAATAATAGTTTTAATGAGTCTGTGTGTTTTTTATAATTTCAAAGCGTTATATAGCGTTTAGTACAATATGTCAAATAAGTTTTTCATTTTTTTGTTGTCTTTGTTTAGATCTTTATGTAGGTTGTCTATTTTTTTGTTATCACATGTTTTATAAGGCATCATTGTTTATAGTAATAGGAATATGAATACATATATTTTTTGGTTTACAAGATTTGAGATGTTATTTTTTTATATATTTTTGTGGTTGTATCTTGGCAAG
>M01075:27:000000000-A4DAU:1:1101:9963:6713
AGAGTACACAGTTTGGACTGCATATTTGATTGCCAGATGCAATGGAAGGACCAATACCTGTATCTGCATTAATACATGCTGCAACGTTAGTTGTATGTGGAATAATATTAGGTAGTTTTGTATTTTGGTGTTTTGAATTTTGATTTAGCTATTTTTATAGTCTAATTTGTTGGGCAACCGCGATAATAGTTTTAATGAGTCTGTGTGTTTTTTATAATTTCAAAGCGTTATATAGCGTTTAGTACAATATGTCAAATAAGTTTTTCATTTTTTTGTTGTCTTTGTTTAGATCTTTATGTAGGTTGTCTATTTTTTTGTTATCACATGTTTTATAAGGCATCATTGTTTATAGTAATAGGAATATGAATACATATATTTTTTGGTTTACAAGATTTGAGATGTTATTTTTTTATATATTTTTGTGGTTGTATCTTGGCAAG
>M01075:27:000000000-A4DAU:1:1101:12829:6716
AGAGTACACAGTTTGGGTTGCATATTTGATTGCCAGATGCAATGGAAGGACCAATACCTGTATCTGCATTAATACATGCTGCAACGTTAGTTGTATGTGGAATAATATTAGGTAGTTTTGTATTTTGGTGTTTTGAATTTTGATTTAGCTATTTTTATAGTCTAATTTGTTGGGCAACCGCAATAATAGTTTTAATGAGTCTGTGTGTTTTTTATAATTTCAAAGCGTTATATAGCGTTTAGTACAATATGTCAAATAAGTTTTTCATTTTTTTGTTGTCTTTGTTTAGATCTTTATGTAGGTTGTCTATTTTTTTGTTATCACATGTTTTATAAGGCATCATTGTTTATAGTAATAGGAATATGAATACATATATTTTTTGGTTTACAAGATTTGAGATGTTATTTTTTTATATATTTTTGTGGTTGTATTTTAGCAAG
>M01075:27:000000000-A4DAU:1:1101:23957:6721
AGAGTACACAGTTTGGGTTGCATATTTGATTGCCAGATGCAATGGAAGGACCAATACCTGTATCTGCATTAATACATGCTGCAACGTTAGTTGTATGTGGAATAATATTAGGTAGTTTTGTATTTTGGTGTTTTGAATTTTGATTTAGCTATTTTTATAGTCTAATTTGTTGGGCAACCGCAATAATAGTTTTAATGAGTCTGTGTGTTTTTTATAATTTCAAAGCGTTATATAGCGTTTAGTACAATATGTCAAATAAGTTTTTCATTTTTTTGTTGTCTTTGTTTAGATCTTTACGTAGGTTGTCTATTTTTTTGTTATCACATGTTTTATAAGGCATCATTGTTTATAGTAATAGGAATATGAATACATATATTTTTTGGTTTACAAGATTTGAGATGTTATTTTTTTATATATTTTTGTGGTTGTATCTTGGCAAG
>M01075:27:000000000-A4DAU:1:1101:24911:6729
AGAGTACACAGTTTGGGCTGCATATTTGATTGCCAGATGCAATGGAAGGACCAATACCTGTATCTGCATTAATACATGCTGCAACGTTAGTTGTATGTGGAATAATATTAGGTAGTTTTGTATTTTGGTGTTTTGAATTTTGATTTAGCTATTTTTATAGTCTAATTTGTTGGGCAACCGCAATAATAGTTTTAATGAGTCTGTGTGTTTTTTATAATTTCAAAGCGTTATATAGCGTTTAGTACAATATGTCAAATAAGTTTTTCATTTTTTTGTTGTCTTTGTTTAGATCTTTATGTAGGTTGTCTATTTTTTTGTTATCACATGTTTTATAAGGCATCATTGTTTATAGTAATAGGAATATGAATACATATATTTTTTGGTTTACAAGATTTGAGATGTTATTTTTTTATATATTTTTGTGGTTGTATCTTGGCAAG
>M01075:27:000000000-A4DAU:1:1101:19055:6736
AGAGTACACAGTTTGGGCTGCATATTTGATTGCCAGATGCAATGGAAGGACCAATACCTGTATCTGCATTAATACATGCTGCAACGTTAGTTGTATGTGGAATAATATTAGGTAGTTTTGTATTTTGGTGTTTTGAATTTTGATTTAGCTATTTTTATAGTCTAATTTGTTGGGCAACCGCAATAATAGTTTTAATGAGTCTGTGTGTTTTTTATAATTTCAAAGCGTTATATAGCGTTTAGTACAATATGTCAAATAAGTTTTTCATTTTTTTGTTGTCTTTGTTTAGATCTTTATGTAGGTTGTCTATCTTTTTGTTATCACATGTTTTATAAGGCATCATTGTTTATAGTAATAGGAATATGAATACATATATTTTTTGGTTTACAAGATTTGAGGTGTTATTTTTTTATATATTTTTGTGGTTGTATCTTGGCAAG
>M01075:27:000000000-A4DAU:1:1101:8913:6737
AGAGTACACAGTTTGGGTTGCATATTTGATTGCCAGATGCAATGGAAGGACCAATACCTGTATCTGCATTAATACATGCTGCAACGTTAGTTGTATGTGGAATAATATTAGGTAGTTTCGTATTTTGGTGTTTTGAATTTTGATTTAGCTATTTTTATAGTCTAATTTGTTGGGCAACCGCAATAATAGTTTTAATGAGTCTGTGTGTTTTTTATAATTTCAAAGCGTTATATAGCGTTTAGTACAATATGTCAAATAAGTTTTTCATTTTTTTGTTGTCTTTGTTTAGATCTTTATGTAGGTTGTCTATTTTTTTGTTATCACATGTTTTATAAGGCATCATTGTTTATAGTAATAGGAATATGAATACATATATTTTTTGGTTTACAAGATTTGAGATGTTATTTTTTTATATATTTTTGTGGTTGTATCTTGGCAAG
>M01075:27:000000000-A4DAU:1:1101:22543:6740
AAAGTACACAGTTTGGGTTGCATATTTGATTGCCAGATGCAATGGAAGGACCAATACCTGTATCTGCATTAATACATGCTGCAACGTTAGTTGTATGTGGAATAATATTAGGTAGTTTTGTATTTTGGTGTTTTGAATTTTGATTTAGCTATTTTTATAGTCTAATTTGTTGGGCAACCGCAATAATAGTTTTAATGAGTCTGTGTGTTTTTTATAATTTCAAAGCGTTATATAGCGTTTAGTACAATATGCCAAATAAGTTTTTCATTTTTTTGTTGTCTTTGTTTAGATCTTTATGTAGGTTGTCTATTTTTTTGTTATCACATGTTTTATAAGGCATCATTGTTTATAGTAATAGGAATATGAATACATATATTTTTTGGTTTACAAGATTTGAGATGTTATTTTTTTATATATTTTTGTGGTTGTATCTTGGCAAG
>M01075:27:000000000-A4DAU:1:1101:21602:6749
AAAGTACACAGTTTGGGTTGCATATTTGATTGCCAGATGCAATGGAAGGACCAATACCTGTATCTGCATTAATACATGCTGCAACGTTAGTTGTATGTGGAATAATATTAGGTAGTTTTGTATTTTGGTGTTTTGAATTTTGATTTAGCTATTTTTATAGTCTAATTTGTTGGGCAACCGCAATAATAGTTTTAATGAGTCTGTGTGTTTTTTATAATTTCAAAGCGTTATATAGCGTTTAGTACAATATGTCAAATAAGTTTTTCATTTTTTTGTTGTCTTTGTTTAGATCTTTATGTAGGTTGTCTATTTTTTTGTTATCACATGTTTTATAAGGCATCATTGTTTATAGTAATAGGAATATGAATACATATATTTTTTGGTTTACAAGATTTGAGATGTTATTTTTTTATATATTTTTGTGGTTGTATCTTGGCAAG
>M01075:27:000000000-A4DAU:1:1101:20671:6758
AGAGTACACAGTTTGGATTGCATATTTGATTGCCAGATGCAATGGAAGGACCAATACCTGTATCTGCATTAATACATGCTGCAACGTTAGTTGTATGTGGAATAATATTAGGTAGTTTTGTATTTTGGTGTTTTGAATTTTGATTTAGCTATTTTTATAGTCTAATTTGTTGGGCAACCGCAATAATAGTTTTAATGAGTCTGTGTGTTTTTTATAATTTCAAAGCGTTATATAGTGTTTAGTACAATATGTCAAATAAGTTTTTCATTTTTTTGTTGTCTTTGTTTAGATCTTTATGTAGGTTGTCTATTTTTTTGTTATCACATGTTTTATAAGGCATCATTGTTTATAGTAATAGGAATATGAATACATATATTTTTTGGTTTACAAGATTTGAGATGTTATTTTTTTATATATTTTTGTGGTTGTATCTTGGCAAG
>M01075:27:000000000-A4DAU:1:1101:25861:6759
AAAGTACACAGTTTGGGTTGCATATTTGATTGCCAGATGCAATGGAAGGACCAATACCTGTATCTGCATTAATACATGCTGCAACGTTAGTTGTATGTGGAATAATATTAGGTAGTTTTGTATTTTGGTGTTTTGAATTTTGATTTAGCTATTTTTATAGTCTAATTTGTTGGGCAACCGCAATAATAGTTTTAATGAGTCTGTGTGTTTTTTATAATTTGCAAAGCGTTATATAGCGTTTAGTACAATATGTCAAATAAGTTTTTCATTTTTTGTTGTCTTTGTTTAGATCTTTATGTAGGTTGTCTATTTTTTTGTTATCACATGTTTTATAAGGCATCATTGTTTATAGTAATAGGAATATGAATACATATATTTTTTGGTTTACAAGATTTGAGATGTTATTTTTTTATATATTTTTGTGGTTGTATCTTGGCAAG
>M01075:27:000000000-A4DAU:1:1101:20516:6771
AGAGTACACAGTTTGGGTTGCATATTTGATTGCCAGATGCAATGGAAGGACCAATACCTGTATCTGCATTAATGCATGCTGCAACGTTAGTTGTATGTGGAATAATATTAGGTAGTTTTGTATTTTGGTGTTTTGAATTTTGATTTAGCTATTTTTATAGTCTAATTTGTTGGGCAACCGCAATAATAGTTTTAATGAGTCTGTGTGTTTTTTATAATTTCAAAGCGTTATATAGCGTTTAGTACAATATGTCAAATAAGTTTTTCATTTTTTTGTTGTCTTTGTTTAGATCTTTATGTAGGTTGTCTATTTTTTTGTTATCACATGTTTTATAAGGCATCATTGTTTATAGTAATAGGAATATGAATACATATATTTTTTGGTTTACAAGATTTGAGATGTTATTTTTTTATATATTTTTGTGGTTGTATCTTGGCAAG
>M01075:27:000000000-A4DAU:1:1101:20518:6791
AGAGTACACAGTTTGGGTTGCATATTTGATTGCCAGATGCAATGGAAGGACCAATACCTGTATCTGCATTAATGCATGCTGCAACGTTAGTTGTATGTGGAATAATATTAGGTAGTTTTGTATTTTGGTGTTTTGAATTTTGATTTAGCTATTTTTATAGTCTAATTTGTTGGGCAACCGCAATAATAGTTTTAATGAGTCTGTGTGTTTTTTATAATTTCAAAGCGTTATATAGCGTTTAGTACAATATGTCAAATAAGTTTTTCATTTTTTTGTTGTCTTTGTTTAGATCTTTATGTAGGTTGTCTATTTTTTTGTTATCACATGTTTTATAAGGCATCATTGTTTATAGTAATAGGAATATGAATACATATATTTTTTGGTTTACAAGATTTGAGATGTTATTTTTTTATATATTTTTGTGGTTGTATCTTGGCAAG
>M01075:27:000000000-A4DAU:1:1101:14989:6801
AAAGTACACAGTTTGGGTTGCATATTTGATTGCCAGATGCAATGGAAGGACCAATACCTGTATCTGCATTAATACATGCTGCAACGTTAGTTGTATGTGGAATAATATTAGGTAGTTTTGTATTTTGGTGTTTTGAATTTCGATTTAGCTATTTTTATAGTCTAATTTGTTGGGCAACCGCAATAATAGTTTTAATGAGTCTGTGTGTTTTTTATAATTTCAAAGCGTTATATAGCGTTTAGTACAATATGTCAAATAAGTTTTTCATTTTTTTGTTGTCTTTGTTTAGATCTTTATGTAGGTTGTCTATTTTTTTGTTATCACATGTTTTATAAGGCATCATTGTTTATAGTAATAGGAATATGAATACATATATTTTTTGGTTTACAAGATTTGAGATGTTATTTTTTTATATATTTTTGTGGTTGTATTTTGGCAAG
>M01075:27:000000000-A4DAU:1:1101:19300:6808
AGAGTACACAGTTTGGGTTGCACATTTGATTGCCAGATGCAATGGAAGGACCAATACCTGTATCTGCATTAATACATGCTGCAACGTTAGTTGTATGTGGAATAATATTAGGTAGTTTTGTATTTTGGTGTTTTGAATTTTGATTTAGCTATTTTTATAGTCTAATTTGTTGGGCAACCGCAATAATAGTTTTAATGAGTCTGTGTGTTTTTTATAATTTCAAAGCGTTATATAGCGTTTAGTACAATATGTCAAATAAGTTTTTCATTTTTTTGTTGTCTTTGTTTAGATCTTTATGTAGGTTGTCTATTTTTTTGTTATCACATGTTTTATAAGGCATCATTGTTTATAGTAATAGGAATATGAATACATATATTTTTTGGTTTACAAGATTTGAGATGTTATTTTTTTATATATTTTTGTGGTTGTATCTTGGCAAG
>M01075:27:000000000-A4DAU:1:1101:22871:6814
AGAGTACACAGTTTGGGTTGCACATTTGATTGCCAGATGCAATGGAAGGACCAATACCTGTATCTGCATTAATACATGCTGCAACGTTAGTTGTATGTGGAATAATATTAGGTAGTTTTGTATTTTGGTGTTTTGAATTTTGATTTAGCTATTTTTATAGTCTAATTTGTTGGGCAACCGCAATAATAGTTTTAATGAGTCTGTGTGTTTTTTATAATTTCAAAGCGTTATATAGCGTTTAGTACAATATGTCAAATAAGTTTTTCATTTTTTTGTTGTCTTTGTTTAGATCTTTATGTAGGTTGTCTATTTTTTTGTTATCACATGTTTTATAAGGCATCATTGTTTATAGTAATAGGAATATGAATACATATATTTTTTGGTTTACAAGATTTGAGATGTTATTTTTTTATATATTTTTGTGGTTGTATCTTGGCAAG
>M01075:27:000000000-A4DAU:1:1101:16581:6816
AAAGTACACAGTTTGGGCTGCATATTTGATTGCCAGATGCAATGGAAGGACCAATACCTGTATCTGCATTAATACATGCTGCAACGTTAGTTGTATGTGGAATAATATTAGGTAGTTTTGTATTTTGGTGTTTTGAATTTTGATTTAGCTATTTTTATAGTCTAATTTGTTGGGCAACCGCAATAATAGTTTTAATGAGTCTGTGTGTTTTTTATAATTTCAAAGCGTTATATAGCGTTTAGTACAATATGTCAAATAAGTTTTTCATTTTTTTGTTGTCTTTGTTTAGATCTTTATGTAGGTTGTCTATTTTTTTGTTATCACATGTTTTATAAGGCATCATTGTTTATAGTAATAGGAATATGAATACATATATTTTTTGGTTTACAAGATTTGAGATGTTATTTTTTTATATATTTTTGTGGTTGTATCTTGGCAAG
>M01075:27:000000000-A4DAU:1:1101:22486:6830
AGAGTACACAGTTTGGGTTGCACATTTGATTGCCAGATGCAATGGAAGGACCAATACCTGTATCTGCATTAATACATGCTGCAACGTTAGTTGTATGTGGAATAATATTAGGTAGTTTTGTATTTTGGTGTTTTGAATTTTGATTTAGCTATTTTTATAGTCTAATTTGTTGGGCAACCGCAATAATAGTTTTAATGAGTCTGTGTGTTTTTTATAATTTCAAAGCGTTATATAGCGTTTAGTACAATATGTCAAATAAGTTTTTCATTTTTTTGTTGTCTTTGTTTAGATCTTTATGTAGGTTGTCTATTTTTTTGTTATCACATGTTTTATAAGGCATCATTGTTTATAGTAATAGGAATATGAATACATATATTTTTTGGTTTACAAGATTTGAGATGTTATTTTTTTATATATTTTTGTGGTTGTATCTTGGCAAG
>M01075:27:000000000-A4DAU:1:1101:6062:6845
AGAGTACACAGTTTGGGTTGCACATTTGATTGCCAGATGCAATGGAAGGACCAATACCTGTATCTGCATTAATACATGCTGCAACGTTAGTTGTATGTGGAATAATATTAGGTAGTTTTGTATTTTGGTGTTTTGAATTTTGATTTAGCTATTTTTATAGTCTAATTTGTTGGGCAACCGCAATAATAGTTTTAATGAGTCTGTGTGTTTTTTATAATTTCAAAGCGTTATATAGCGTTTAGTACAATATGTCAAATAAGTTTTTCATTTTTTTGTTGTCTTTGTTTAGATCTTTATGTAGGTTGTCTATTTTTTTGTTATCACATGTTTTATAAGGCATCATTGTTTATAGTAATAGGAATATGAATACATATATTTTTTGGTTTACAAGATTTGAGATGTTATTTTTTTATATATTTTTGTGGTTGTATCTTGGCAAG
>M01075:27:000000000-A4DAU:1:1101:8822:6857
AGAGTACACAGTTTGGGTTACATATTTGATTGCCAGATGCAATGGAAGGACCAATACCTGTATCTGCATTAATACATGCTGCAACGTTAGTTGTATGTGGAATAATATTAGGTAGTTTTGTATTTTGGTGTTTTGAATTTTGATTTAGCTATTTTTATAGTCTAATTTGTTGGGCAACCGCAATAATAGTTTTAATGAGTCTGTGTGTTTTTTATAATTTCAAAGCGTTATATAGCGTTTAGTACAATATGTCAAATAAGTTTTTCATTTTTTTGTTGTCTTTGTTTAGATCTTTATGTAGGTTGTCTATTTTTTTGTTATCACATGTTTTATAAGGCATCATTGTTTATAGTAATAGGAATATGAATACATATATTTTTTGGTTTACAAGATTTGAGATGTTATTTTTTTATATATTTTTGTGGTTGTATCTTGGCAAG
>M01075:27:000000000-A4DAU:1:1101:11020:6882
AAAGTACACAGTTTGGGTTGCATATTTGATTGCCAGATGCAATGGAAGGACCAATACCTGTATCTGCATTAATACATGCTGCAACGTTAGTTGTATGTGGAATAATATTAGGTAGTTTTGTATTTTGGTGTTTTGAATTTTGATTTAGCTATTTTTATAGTCTAATTTGTTGGGCAACCGCAATAATAGTTTTAATGAGTCTGTGTGTTTTTTATAATTTCAAAGCGTTATATAGCGTTTAGTACAATATGTCAAATAAGTTTTTCATTTTTTTGTTGTCTTTGTTTAGATCTTTATGTAGGTTGTCTATTTTTTTGTTATCACATGTTTTATAAGGCATCATTGTTTATAGTAATAGGAATATGAATACATATATTTTTTGGTTTACAAGATTTGAGGTGTTATTTTTTTATATATTTTTGTGGTTGTATCTTGGCAAG
>M01075:27:000000000-A4DAU:1:1101:17831:6898
AAAGTACACAGTTTGGGTTGCATATTTGATTGCCAGATGCAATGGAAGGACCAATACCTGTATCTGCATTAATACATGCTGCAACGTTAGTTGTATGTGGAATAATATTAGGTAGTTTTGTATTTTGGTGTTTTGAATTTTGATTTAGCTATTTTTATAGTCTAATTTGTTGGGCAACCGCAATAATAGTTTTAATGAGTCTGTGTGTTTTTTATAATTTCAAAGCGTTATATAGCGTTTAGTACAATATGTCAGATAAGTTTTTCATTTTTTTGTTGTCTTTGTTTAGATCTTTATGTAGGTTGTCTATTTTTTTGTTATCACATGTTTTATAAGGCATCATTGTTTACAGTAATAGGAATATGAATACATATATTTTTTGGTTTACAAGATTTGAGATGTTATTTTTTTATATATTTTTGTGGTTGTATCTTGGCAAG
>M01075:27:000000000-A4DAU:1:1101:11986:6907
AGAGTACACAGTTTGGGCTGCGTATTTGATTGCCAGATGCAATGGAAGGACCAATACCTGTATCTGCATTAATACATGCTGCAACGTTAGTTGTATGTGGAATAATATTAGGTAGTTTTGTATTTTGGTGTTTTGAATTTTGATTTAGCTATTTTTATAGTCTAATTTGTTGGGCAACCGCAATAATAGTTTTAATGAGTCTGCGTGTTTTTTATAATTTCAAAGCGTTATATAGCGTTTAGTACAATATGTCAAATAAGTTTTTCATTTTTTTGTTGTCTTTGCTTAGATCTTTATGTAGGTTGTCTATTTTTTTGTTATCACATGTTTTATAAGGCATCATTGTTTATAGTAATAGGAATATGAATACATATATTTTTTGGTTTACAAGATTTGAGATGTTATTTTTTTATATATTTTTGTGGTTGTATCTTGGCAAG
>M01075:27:000000000-A4DAU:1:1101:18052:6910
AGAGTACACAGTTTGGGTTGCACATTTGATTGCCAGATGCAATGGAAGGACCAATACCTGTATCTGCATTAATACATGCTGCAACGTTAGTTGTATGTGGAATAATATTAGGTAGTTTTGTATTTTGGTGTTTTGAATTTTGATTTAGCTATTTTTATAGTCTAATTTGTTGGGCAACCGCAATAATAGTTTTAATGAGTCTGTGTGTTTTTTATAATTTCAAAGCGTTATATAGCGTTTAGTACAATATGTCAAATAAGTTTTTCATTTTTTTGTTGTCTTTGTTTAGATCTTTATGTAGGTTGTCTATTTTTTTGTTATCACATGTTTTATAAGGCATCATTGTTTATAGTAATAGGAATATGAATACATATATTTTTTGGTTTACAAGATTTGAGATGTTATTTTTTTATATATTTTTGTGGTTGTATCTTGGCAAG
>M01075:27:000000000-A4DAU:1:1101:18084:6913
AAAGTACACAGTTTGGGTTGCACATTTGATTGCCAGATGCAATGGAAGGACCAATACCTGTATCTGCATTAATACATGCTGCAACGTTAGTTGTATGTGGAATAATATTAGGTAGTTTTGTATTTTGGTGTTTTGAATTTTGATTTAGCTATTTTTATAGTCTAATTTGTTGGGCAACCGCAATAATAGTTTTAATGAGTCTGTGTGTTTTTTATAATTTCAAAGCGTTATATAGCGTTTAGTACAATATGTCAAATAAGTTTTTCATTTTTTTGTTGTCTTTGTTTAGATCTTTATGTAGGTTGTCTATTTTTTTGTTATCACATGTTTTATAAGGCATCATTGTTTATAGTAATAGGAATATGAATACATATATTTTTTGGTTTACAAGATTTGAGATGTTATTTTTTTATATATTTTTGTGGTTGTATCTTGGCAAG
>M01075:27:000000000-A4DAU:1:1101:19238:6914
AAAGTACACAGTTTGGGTTGCATATTTGATTGCCAGATGCAATGGAAGGACCAATACCTGTATCTGCATTAATACATGCTGCAACGTTAGTTGTATGTGGAATAATATTAGGTAGTTTTGTATTTTGGTGTTTTGAATTTTGATTTAGCTATTTTTATAGTCTAATTTGTTGGGCAACCGCAATAATAGTTTTAATGAGTCTGTGTGTTTTTTATAATTTCAAAGCGTTATATAGCGTTTAGTACAATATGTCAAATAAGTTTTTCATTTTTTTGTTGTCTTTGTTTAGATCTTTATGTAGGTTGTCTATTTTTTTGTTATCACATGTTTTATAAGGCACCATTGTTTATAGTAATAGGAATATGAATACATATATTTTTTGGTTTACAAGATTTGAGATGTTATTTTTTTATATATTTTTGTGGTTGTATCTTGGCAAG
>M01075:27:000000000-A4DAU:1:1101:17819:6918
AAAGTACACAGTTTGGGTTGCATATTTGATTGCCAGATGCAATGGAAGGACCAATACCTGTATCTGCATTAATACATGCTGCAACGTTAGTTGTATGTGGAATAATATTAGGTAGTTTTGTATTTTGGTGTTTTGAATTTTGATTTAGCTATTTTTATAGTCTAATTTGTTGGGCAACCGCAATAATAGTTTTAATGAGTCTGTGTGTTTTTTATAATTTCAAAGCGTTATATAGCGTTTAGTACAATATGTCAGATAAGTTTTTCATTTTTTTGTTGTCTTTGTTTAGATCTTTATGTAGGTTGTCTATTTTTTTGTTATCACATGTTTTATAAGGCATCATTGTTTACAGTAATAGGAATATGAATACATATATTTTTTGGTTTACAAGATTTGAGATGTTATTTTTTTATATATTTTTGTGGTTGTATCTTGGCAAG
>M01075:27:000000000-A4DAU:1:1101:5189:6918
AAAGTACACAGTTTGGGTTGCATATTTGATTGCCAGATGCAATGGAAGGACCAATACCTGTATCTGCATTAATACATGCTGCAACGTTAGTTGTATGTGGAATAATATTAGGTAGTTTTGTATTTTGGTGTTTTGAATTTTGATTTAGCTATTTTTATAGTCTAATTTGTTGGGCAACCGCAATAATAGTTTTAATGAGTCTGTGTGTTTTTTATAATTTCAAAGCGTTATATAGCGTTTAGTACAATATGTCAAATAAGTTTTTCATTTTTTTGTTGTCTTTGTTTAGATCTTTATGTAGGTTGTCTATTTTTTTGTTATCACATGTTTTATAAGGCATCATTGTTTATAGTAATAGGAATATGAATACATATATTTTTTGGTTTACAAGATTTGAGATGTTATTTTTTTATATATTTTTGTGGTTGTATCTTAGCAAG
>M01075:27:000000000-A4DAU:1:1101:5798:6920
AGAGTACACAGTTTGGGTTACATATTTGATTGCCAGATGCAATGGAAGGACCAATACCTGTATCTGCATTAATACATGCTGCAACGTTAGTTGTATGTGGAATAATATTAGGTAGTTTTGTATTTTGGTGTTTTGAATTTTGATTTAGCTATTTTTATAGTCTAATTTGTTGGGCAACCGCAATAATAGTTTTAATGAGTCTGTGTGTTTTTTATAATTTCAAAGCGTTATATAGCGTTTAGTACAATATGTCAAATAAGTTTTTCATTTTTTTGTTGTCTTTGTTTAGATCTTTATGTAGGTTGTCTATTTTTTTGTTATCACATGTTTTATAAGGCATCATTGTTTATAGTAATAGGAATATGAATACATATATTTTTTGGTTTACAAGATTTGAGATGTTATTTTTTTATATATTTTTGTGGTTGTATCTTGGCAAG
>M01075:27:000000000-A4DAU:1:1101:24836:6937
AAAGTACACAGTTTGGGTTGCACATTTGATTGCCAGATGCAATGGAAGGACCAATACCTGTATCTGCATTAATACATGCTGCAACGTTAGTTGTATGTGGAATAATATTAGGTAGTTTTGTATTTTGGTGTTTTGAATTTTGATTTAGCTATTTTTATAGTCTAATTTGTTGGGCAACCGCAATAATAGTTTTAATGAGTCTGTGTGTTTTTTATAATTTCAAAGCGTTATATAGCGTTTAGTACAATATGTCAAATAAGTTTTTCATTTTTTTGTTGTCTTTGTTTAGATCTTTATGTAGGTTGTCTATTTTTTTGTTATCACATGTTTTATAAGGCATCATTGTTTATAGTAATAGGAATATGAATACATATATTTTTTGGTTTACAAGATTTGAGATGTTATTTTTTTATATATTTTTGTGGTTGTATCTTGGCAAG
>M01075:27:000000000-A4DAU:1:1101:25556:6955
AGAGTACACAGTTTGGGTTGCATATTTGATTGCCAGATGCAATGGAAGGACCAATACCTGTATCTGCATTAATACATGCTGCAACGTTAGTTGTATGTGGAATAATATTAGGTAGTTTTGTATTTTGGTGTTTTGAATTTTGATTTAGCTATTTTTATAGTCTAATTTGTTGGGCAACCGCAATAATAGTTTTAATGAGTCTGTGTGTTTTTTATAATTTGCAAAGCGTTATATAGCGTTTAGTACAATATGTCAAATAAGTTTTTCATTTTTTTGTTGTCTTTGTTTAGATCTTTATGTAGGTTGTCTATTTTTTTGTTATCACATGTTTTATAAGGCATCATTGTTTATAGTAATAGGAATACGAATACATATATTTTTGGTTTACAAGATTTGAGATGTTATTTTTTTATATATTTTTGTGGTTGTATCTTAGCAAG
>M01075:27:000000000-A4DAU:1:1101:22931:6962
AAAGTACACAGTTTGGATTGCATATTTGATTGCCAGATGCAATGGAAGGACCAATACCTGTATCTGCATTAATACATGCTGCAACGTTAGTTGTATGTGGAATAATATTAGGTAGTTTTGTATTTTGGTGTTTTGAATTTTGATTTAGCTATTTTTATAGTCTAATTTGTTGGGCAACCGCAATAATAGTTTTAATGAGTCTGTGTGTTTTTTATAATTTCAAAGCGTTATATAGCGTTTAGTACAATATGTCAAATAAGTTTTTCATTTTTTTGTTGTCTTTGTTTAGATCTTTATGTAGGTTGTCTATTTTTTTGTTATCACATGTTTTATAAGGCATCATTGTTTATAGTAATAGGAATATGAATACATATATTTTTTGGTTTACAAGATTTGAGATGTTATTTTTTTATATATTTTTGTGGTTGTATCTTAGCAAG
>M01075:27:000000000-A4DAU:1:1101:24073:6980
AGAGTACACAGTTTGGGCTGCATATTTGATTGCCAGATGCAATGGAAGGACCAATACCTGTATCTGCATTAATACATGCTGCAACGTTAGTTGTATGTGGAATAATATTAGGTAGTTTTGTATTTTGGTGTTTTGAATTTTGATTTAGCTATTTTTATAGTCTAATTTGTTGGGCAACCGCAATAATAGTTTTAATGAGTCTGTGTGTTTTTTATAATTTCAAAGCGTTATATAGCGTTTAGTACAATATGTCAAATAAGTTTTTCATTTTTTTGTTGTCTTTGTTTAGATCTTTATGTAGGTTGTCTATTTTTTTGTTATCACATGTTTTATAAGGCATCATTGTTTATAGTAATAGGAATATGAATACATATATTTTTTGGTTTACAAGATTTGAGATGTTATTTTTTTATATATTTTTGTGGTTGTATCTTGGCAAG
>M01075:27:000000000-A4DAU:1:1101:17213:6982
AAAGTACACAGTTTGGGTTGCATATTTGATTGCCAGATGCAATGGAAGGACCAATACCTGTATCTGCATTAATACATGCTGCAACGTTAGTTGTATGTGGAATAATATTAGGTAGTTTTGTATTTTGGTGTTTTGAATTTTGATTTAGCTATTTTTATAGTCTAATTTGTTGGGCAACCGCAATAATAGTTTTAATGAGTCTGTGTGTTTTTTATAATTTCAAAGCGTTATATAGCGTTTAGTACAATATGTCAAATAAGTTTTTCATTTTTTTGTTGTCTTTGTTTAGATCTTTATGTAGGTTGTCTATTTTTTTGTTATCACATGTTTTATAAGGCATCATTGTTTATAGTAATAGGAATATGAATACATATATTTTTTGGTTTACAAGATTTGAGATGTTATTTTTTTATATATTTTTGTGGTTGTATCTTGGCAAG
>M01075:27:000000000-A4DAU:1:1101:13579:6999
AGAGTACACAGTTTGGGCTGCATATTTGATTGCCAGATGCAATGGAAGGACCAATACCTGTATCTGCATTAATACACGCTGCAACGTTAGTTGTATGTGGAATAATATTAGGTAGTTTTGTATTTTGGTGTTTTGAATTTTGATTTAGCTATTTTTATAGTCTAATTTGTTGGGCAACCGCAATAATAGTTTTAATGAGTCTGTGTGTTTTTTATAATTTCAAAGCGTTATATAGCGTTTAGTACAATATGTCAAATAAGTTTTTCATTTTTTTGTTGTCTTTGTTTAGATCTTTATGTAGGTTGTCTATTTTTTTGTTATCACATGTTTTATAAGGCATCATTGTTTATAGTAATAGGAATATGAATACATATATTTCTTGGTTTACAAGATTTGGGATGTTATTTTTTTATATATTTTTGTGGTTGTATCTTGGCAAG
>M01075:27:000000000-A4DAU:1:1101:10521:7011
AAAGTACACAGTTTGGGCTGCATATTTGATTGCCAGATGCAATGGAAGGACCAATACCTGTATCTGCATTAATACATGCTGCAACGTTAGTTGTATGTGGAATAATATCAGGTAGTTTTGTATTTTGGTGTTTTGAATTTTGATTTAGCTATTTTTATAGTCTAATTTGTTGGGCAACCGCAATAATAGTTTTAATGAGTCTGTGTGTTTTTTATAATTTCAAAGCGTTACATAGCGTTTAGTACAATATGTCAAATAAGTTTTTCATTTTTTTGTTGTCTTTGTTTAGATCTTTATGTAGGTTGTCTATTTTTTTGTTATCACATGTTTTATAAGGCATCATTGTTTATAGTAATAGGAATATGAATACATATATTTTTTGGTTTACAAGATTTGAGATGTTATTTTTTTATATATTTTTGTGGTTGTATCTTGGCAAG
>M01075:27:000000000-A4DAU:1:1101:24628:7012
AAAGTACACAGTTTGGGTTGCATATTTGATTGCCAGATGCAATGGAAGGACCAATACCTGTATCTGCATTAATACATGCTGCAACGTTAGTTGTATGTGGAATAATATTAGGTAGTTTTGTATTTTGGTGTTTTGAATTTTGATTTAGCTATTTTTATAGTCTAATTTGTTGGGCAACCGCAATAATAGTTTTAATGAGTCTGTGTGTTTTTTATAATTTCGAAGCGTTATATAGCGTTTAGTACAATATGTCAAATAAGTTTTTCATTTTTTTGTTGTCTTTGTTTAGATCTTTATGTAGGTTGTCTATTTTTTTGTTATCACATGTTTTATAAGGCATCATTGTTTATAGTAATAGGAATATGAATACATATATTTTTTGGTTTACAAGATTTGAGATGTTATTTTTTTATATATTTTTGTGGTTGTATCTTGGCAAG
>M01075:27:000000000-A4DAU:1:1101:5380:7018
AGAGTACACAGTTTGGGTTGCACATTTGATTGCCAGATGCAATGGAAGGACCAATACCTGTATCTGCATTAATACATGCTGCAACGTTAGTTGTATGTGGAATAATATTAGGTAGTTTTGTATTTTGGTGTTTTGAATTTTGATTTAGCTATTTTTATAGTCTAATTTGTTGGGCAACCGCAATAATAGTTTTAATGAGTCTGTGTGTTTTTTATAATTTCAAAGCGTTATATAGCGTTTAGTACAATATGTCAAATAAGTTTTTCATTTTTTTGTTGTCTTTGTTTAGATCTTTATGTAGGTTGTCTATTTTTTTGTTATCACATGTTTTATAAGGCATCATTGTTTATAGTAATAGGAATATGAATACATATATTTTTTGGTTTACAAGATTTGAGATGTTATTTTTTTATATATTTTTGTGGTTGTATCTTGGCAAG
>M01075:27:000000000-A4DAU:1:1101:22818:7018
AGAGTACACAGTTTGGGTTGCACATTTGATTGCCAGATGCAATGGAAGGACCAATACCTGTATCTGCATTAATACATGCTGCAACGTTAGTTGTATGTGGAATAATATTAGGTAGTTTTGTATTTTGGTGTTTTGAATTTTGATTTAGCTATTTTTATAGTCTAATTTGTTGGGCAACCGCAATAATAGTTTTAATGAGTCTGTGTGTTTTTTATAATTTCAAAGCGTTATATAGCGTTTAGTACAATATGTCAAATAAGTTTTTCATTTTTTTGTTGTCTTTGTTTAGATCTTTATGTAGGTTGTCTATTTTTTTGTTATCACATGTTTTATAAGGCATCATTGTTTATAGTAATAGGAATATGAATACATATATTTTTTGGTTTACAAGATTTGAGATGTTATTTTTTTATATATTTTTGTGGTTGTATCTTGGCAAG
>M01075:27:000000000-A4DAU:1:1101:24723:7020
AAAGTACACAGTTTGGATTGCACATTTGATTGCCAGATGCAATGGAAGGACCAATACCTGTATCTGCATTAATACATGCTGCAACGTTAGTTGTATGTGGAATAATATTAGGTAGTTTTGTATTTTGGTGTTTTGAATTTTGATTTAGCTATTTTTATAGTCTAATTTGTTGGGCAACCGCAATAATAGTTTTAATGAGTCTGTGTGTTTTTTATAATTTCAAAGCGTTATATAGCGTTTAGTACAATATGTCAAATAAGTTTTTCATTTTTTTGTTGTCTTTGTTTAGATCTTTATGTAGGTTGTCTATTTTTTTGTTATCACATGTTTTATAAGGCATCATTGTTTATAGTAATAGGAATATGAATACATATATTTTTTGGTTTACAAGATTTGAGATGTTATTTTTTTATATATTTTTGTGGTTGTATCTTGGCAAG
>M01075:27:000000000-A4DAU:1:1101:8910:7025
AAAGTACACAGTTTGGGTTGCATATTTGATTGCCAGATGCAATGGAAGGACCAATACCTGTATCTGCATTAATACATGCTGCAACGTTAGTTGTATGTGGAATAATATTAGGTAGTTTTGTATTTTGGTGTTTTGAATTTTGATTTAGCTATTTTTATAGTCTAATTTGTTGGGCAACCGCAATAATAGTTTTAATGAGTCTGTGTGTTTTTTATAATTTCAAAGCGTTATATAGCGTTTAGTACAATATGTCAAATAAGTTTTTCATTTTTTTGTTGTCTTTGTTTAGATCTTTATGTAGGTTGTCTATTTTTTTGTTATCACATGTTTTATAAGGCATCATTGTTTATAGTAATAGGAATATGAATACATATATTTTTTGGTTTACAAGATTTGAGATGTTATTTTTTTATATATTTTTGTGGTTGTATCTTGGCAAG
>M01075:27:000000000-A4DAU:1:1101:22803:7029
AGAGTACACAGTTTGGGTTGCACATTTGATTGCCAGATGCAATGGAAGGACCAATACCTGTATCTGCATTAATACATGCTGCAACGTTAGTTGTATGTGGAATAATATTAGGTAGTTTTGTATTTTGGTGTTTTGAATTTTGATTTAGCTATTTTTATAGTCTAATTTGTTGGGCAACCGCAATAATAGTTTTAATGAGTCTGTGTGTTTTTTATAATTTCAAAGCGTTATATAGCGTTTAGTACAATATGTCAAATAAGTTTTTCATTTTTTTGTTGTCTTTGTTTAGATCTTTATGTAGGTTGTCTATTTTTTTGTTATCACATGTTTTATAAGGCATCATTGTTTATAGTAATAGGAATATGAATACATATATTTTTTGGTTTACAAGATTTGAGATGTTATTTTTTTATATATTTTTGTGGTTGTATCTTGGCAAG
>M01075:27:000000000-A4DAU:1:1101:4957:7031
AGAGTACACAGTTTGGGTTGCATATTTGATTGCCAGATGCAATGGAAGGACCAATACCTGTATCTGCATTAATACATGCTGCAACGTTAGTTGTATGTGGAATAATATTAGGTAGTTTTGTATTTTGGTGTTTTGAATTTTGATTTAGCTATTTTTATAGTCTAATTTGTTGGGCAACCGCAATAATAGTTTTAATGAGTCTGTGTGTTTTTTATAATTTCAAAGCGTTATATAGCGTTTAGTACAATATGTCAAATAAGTTTTTCATTTTTTTGTTGTCTTTGTTTAGATCTTTATGTAGGTTGTCTATTTTTTTGTTATCACATGTTTTATAAGGCATCATTGTTTATAGTAATAGGAATATGAATACATATATTTTTTGGTTTACAAGATTTGAGATGTTATTTTTTTATATATTTTTGTGGTTGTATCTTGGCAAG
>M01075:27:000000000-A4DAU:1:1101:23125:7037
AAAGTACACAGTTTGGGTCGCATATTTGATTGCCAGATGCAATGGAAGGACCAATACCTGTATCTGCATTAATACATGCTGCAACGTTAGTTGTATGTGGAATAATATTAGGTAGTTTTGTATTTTGGTGTTTTGAATTTTGATTTAGCTATTTTTATAGTCTAATTTGTTGGGCAACCGCAATAATAGTTTTAATGAGTCTGTGTGTTTTTTATAATTTCGAAGCGTTATATAGCGTTTAGTACAATATGTCAAATAAGTTTTTCATTTTTTTGTTGTCTTTGTTTAGATCTTTATGTAGGTTGTCTATTTTTTTGTTATCACATGTTTTATAAGGCATCATTGTTTATAGTAATAGGAATATGAATACATATATTTTTTGGTTTACAAGATTTGAGATGTTATTTTTTTATATATTTTTGTGGTTGTATCTTGGCAAG
>M01075:27:000000000-A4DAU:1:1101:11516:7058
AAAGTACACAGTTTGGATTGCATATTTGATTGCCAGATGCAATGGAAGGACCAATACCTGTATCTGCATTAATACATGCTGCAACGTTAGTTGTATGTGGAATAATATTAGGTAGTTTTGTATTTTGGTGTTTTGAATTTTGATTTAGCTATTTTTATAGTCTAATTTGTTGGGCAACCGCAATAATAGTTTTAATGAGTCTGTGTGTTTTTTATAATTTCAAAGCGTTATATAGCGTTTAGTACAATATGTCAAATAAGTTTTTCATTTTTTTGTTGTCTTTGTTTAGATCTTTATGTAGGTTGTCTATTTTTTTGTTATCACATGTTTTATAAGGCATCATTGTTTATAGTAATAGGAATATGAATACATATATTTTTTGGTTTACAAGGTTTGAGATGTTATTTTTTTATATATTTTTGTGGTTGTATCTTGGCAAG
>M01075:27:000000000-A4DAU:1:1101:19994:7059
AGAGTACACAGTTTGGGTTGCATATTTGATTGCCAGATGCAATGGAAGGACCAATACCTGTATCTGCATTAATACATGCTGCAACGTTAGTTGTATGTGGAATAATATTAGGTAGTTTTGTATTTTGGTGTTTTGAATTTTGATTTAGCTATTTTTATAGTCTAATTTGTTGGGCAACTGCAATAATAGTTTTAATGAGTCTGTGTGTTTTTTATAATTTCAAAGCGTTATATAGCGTTTAGTACAATATGTCAAATAAGTTTTTCATTTTTTTGTTGTCTTTGTTTAGATCTTTATGTAGGTTGTCTATTTTTTTGTTATCACATGGTTTATAAGGCATCATTGTTTATAGTAATAGGAATATGAATACATATATTTTTTGGTTTACAAGATTTGAGATGTTATTTTTTTATATATTTTTGTGGTTGTATCTTGGCAAG
>M01075:27:000000000-A4DAU:1:1101:22214:7060
AGAGTACACAGTTTGGGTTGCACATTTGATTGCCAGATGCAATGGAAGGACCAATACCTGTATCTGCATTAATACATGCTGCAACGTTAGTTGTATGTGGAATAATATTAGGTAGTTTTGTATTTTGGTGTTTTGAATTTTGATTTAGCTATTTTTATAGTCTAATTTGTTGGGCAACCGCAATAATAGTTTTAATGAGTCTGTGTGTTTTTTATAATTTCAAAGCGTTATATAGCGTTTAGTACAATATGTCAAATAAGTTTTTCATTTTTTTGTTGTCTTTGTTTAGATCTTTATGTAGGTTGTCTATTTTTTTGTTATCACATGTTTTATAAGGCATCATTGTTTATAGTAATAGGAATATGAATACATATATTTTTTGGTTTACAAGATTTGAGATGTTATTTTTTTATATATTTTTGTGGTTGTATCTTGGCAAG
>M01075:27:000000000-A4DAU:1:1101:6272:7072
AGAGTACACAGTTTGGGTTACATATTTGATTGCCAGATGCAATGGAAGGACCAATACCTGTATCTGCATTAATACATGCTGCAACGTTAGTTGTATGTGGAATAATATTAGGTAGTTTTGTATTTTGGTGTTTTGAATTTTGATTTAGCTATTTTTATAGTCTAATTTGTTGGGCAACCGCAATAATAGTTTTAATGAGTCTGTGTGTTTTTTATAATTTCAAAGCGTTATATAGCGTTTAGTACAATATGTCAAATAAGTTTTTCATTTTTTTGTTGTCTTTGTTTAGATCTTTATGTAGGTTGTCTATTTTTTTGTTATCACATGTTTTATAAGGCATCATTGTTTATAGTAATAGGAATATGAATACATATATTTTTTGGTTTACAAGATTTGAGGTGTTATTTTTTTATATATTTTTGTGGTTGTATCTTGGCAAG
>M01075:27:000000000-A4DAU:1:1101:21955:7074
AAAGTACACAGTTTGGGTTGCATATTTGATTGCCAGATGCAATGGAAGGACCAATACCTGTATCTGCATTAATACATGCTGCAACGTTAGTTGTATGTGGAATAATATTAGGTAGTTTTGTATTTTGGTGTTTTGAATTTTGATTTAGCTATTTTTATAGTCTAATTTGTTGGGCAACCGCAATAATAGTTTTAATGAGTCTGTGTGTTTTTTATAATTTCAAAGCGTTATATAGCGTTTAGTACAATATGTCAAATAAGTTTTTCATTTTTTTGTTGTCTTTGTTTAGATCTTTATGTAGGTTGTCTATTTTTTTGTTGTCACATGTTTTATAAGGCATCATTGTTTATAGTAATAGGAATATGAATACATATATTTTTTGGTTTACAAGATTTGAGATGTTATTTTTTTATATATTTTTGTGGTTGTATCTTGGCAAG
>M01075:27:000000000-A4DAU:1:1101:11406:7082
AAAGTACACAGTTTGGGTTGCACATTTGATTGCCAGATGCAATGGAAGGACCAATACCTGTATCTGCATTAATACATGCTGCAACGTTAGTTGTATGTGGAATAATATTAGGTAGTTTTGTATTTTGGTGTTTTGAATTTTGATTTAGCTATTTTTATAGTCTAATTTGTTGGGCAACCGCAATAATAGTTTTAATGAGTCTGTGTGTTTTTTATAATTTCAAAGCGTTATATAGCGTTTAGTACAATATGTCAAATAAGTTTTTCATTTTTTTGTTGTCTTTGTTTAGATCTTTATGTAGGTTGTCTATTTTTTTGTTATCACATGTTTTATAAGGCATCATTGTTTATAGTAATAGGAATATGAATACATATATTTTTTGGTTTACAAGATTTGAGATGTTATTTTTTTATATATTTTTGTGGTTGTATCTTGGCAAG
>M01075:27:000000000-A4DAU:1:1101:23424:7082
AGAGTACACAGTTTGGGTTGCATATTTGATTGCCAGACGCAATGGAAGGACCAATACCTGTATCTGCATTAATACATGCTGCAACGTTAGTTGTATGTGGAATAATATTAGGTAGTTTTGTATTTTGGTGTTTTGAATTTTGATTTAGCTATTTTTATAGTCTAATTTGTTGGGCAACCGCAATAATAGTTTTAATGAGTCTGTGTGTTTTTTATAATTTCAAAGCGTTATATAGCGTTTAGTACAATATGTCAAATAAGTTTTTCATTTTTTTGTTGTCTTTGTTTAGATCTTTATGTAGGTTGTCTATTTTTTTGTTATCACATGTTTTATAAGGCATCATTGTTTATAGTAATAGGAATATGAATACATATATTTTTTGGTTTACAAGATTTGAGATGTTATTTTTTTATATATTTTTGTGGTTGTATCTTGGCAAG
>M01075:27:000000000-A4DAU:1:1101:10033:7092
AGAGTACACAGTTTGGGTTGCATATTTGATTGCCAGATGCAATGGAAGGACCAATACCTGTATCTGCATTAATACATGCTGCAACGTTAGTTGTATGTGGAATAATATTAGGTAGTTTTGTATTTTGGTGTTTTGAATTTTGATTTAGCTATTTTTATAGTCTAATTTGTTGGGCAACCGCAATAATAGTTTTAATGAGTCTGTGTGTTTTTTATAATTTCAAAGCGTTATATAGCGTTTAGTACAATATGTCAAATAAGTTTTTCATTTTTTTGTTGTCTTTGTTTAGATCTTTATGTAGGTTGTCTATTTTTTTGTTATCACATGTTTTATAAGGCATCATTGTTTATAGTAATAGGAATATGAATACATATATTTTTTGGTTTACAAGATTTGAGATGTTATTTTTTTATATATTTTTATGGTTGTATTTTGGCAAG
>M01075:27:000000000-A4DAU:1:1101:9128:7095
AAAGTACACAGTTTGGGTTGCATATTTGATTGCCAGATGCAATGGAAGGACCAATACCTGTATCTGCATTAATACATGCTGCAACGTTAGTTGTATGTGGAATAATATTAGGTAGTTTTGTATTTTGGTGTTTTGAATTTTGATTTAGCTATTTTTATAGTCTAATTTGTTGGGCAACCGCAATAATAGTTTTAATGAGTCTGTGTGTTTTTTATAATTTCAAAGCGTTATATAGCGTTTAGTACAATATGTCAAATAAGTTTTTCATTTTTTTGTTGTCTTTGTTTAGATCTTTATGTAGGTTGTCTATCTTTTTGTTATCACATGTTTTATAAGGCATCATTGTTTATAGTAATAGGAATATGAATACATATATTTTTTGGTTTACAAGATTTGAGATGTTATTTTTTTATATATTTTTGTGGTTGTATTTTAGCAAG
>M01075:27:000000000-A4DAU:1:1101:10663:7123
AAAGTACACAGTTTGGGTTGCATATTTGATTGCCAGATGCAATGGAAGGACCAATACCTGTATCTGCATTAATACATGCTGCAACGTTAGTTGTATGTGGAATAATATTAGGTAGTTTTGTATTTTGGTGTTTTGAATTTTGATTTAGCTATTTTTATAGTCTAATTTGTTGGGCAACCGCAATAATAGTTTTAATGAGTCTGTGTGTTTTTTATAATTTCAAAGCGTTATATAGCGTTTAGTACAATATGTCAAATAAGTTTTTCATTTTTTTGTTGTCTTTGTTTAGATCTTTATGTAGGTTGTCTATTTTTTTGTTATCACATGTTTTATAAGGCATCATTATTTATAGTAATAGGAATATGAATACATATATTTTTTGGTTTACAAGATTTGAGATGTTATTTTTTTATATATTTTTGTGGTTGTATCTTGGCAAG
>M01075:27:000000000-A4DAU:1:1101:17032:7134
AAAGTACACAGTTTGGGTTGCACATTTGATTGCCAGATGCAATGGAAGGACCAATACCTGTATCTGCATTAATACATGCTGCAACGTTAGTTGTATGTGGAATAATATTAGGTAGTTTTGTATTTTGGTGTTTTGAATTTTGATTTAGCTATTTTTATAGTCTAATTTGTTGGGCAACCGCAATAATAGTTTTAATGAGTCTGTGTGTTTTTTATAATTTCAAAGCGTTATATAGCGTTTAGTACAATATGTCAAATAAGTTTTTCATTTTTTTGTTGTCTTTGTTTAGATCTTTATGTAGGTTGTCTATTTTTTTGTTATCACATGTTTTATAAGGCATCATTGTTTATAGTAATAGGAATATGAATACATATATTTTTTGGCTTACAAGATTTGAGATGTTATTTTTTTATATATTTTTGTGGTTGTATCTTGGCAAG
>M01075:27:000000000-A4DAU:1:1101:10150:7138
AGAGTACACAGTTTGGGCTGCACATTTGATTGCCAGATGCAATGGAAGGACCAATACCTGTATCTGCATTAATACATGCTGCAACGTTAGTTGTATGTGGAATAATATTAGGTAGTTTTGTATTTTGGTGTTTTGAATTTTGATTTAGCTATTTTTATAGTCTAATTTGTTGGGCAACCGCAATAATAGTTTTAATGAGTCTGTGTGTTTTTTATAATTTCAAAGCGTTATATAGCGTTTAGTACAATATGTCAAATAAGTTTTTCATTTTTTTGTTGTCTTTGTTTAGATCTTTATGTAGGTTGTCTATTTTTTTGTTATCACATGTTTTATAAGGCATCATTGTTTATAGTAATAGGAATATGAATACATATATTTTTTGGTTTACAAGATTTGAGATGTTATTTTTTTATATATTTTTGTGGTTGTATCTTGGCAAG
>M01075:27:000000000-A4DAU:1:1101:19178:7139
AGAGTACACAGTTTGGGTTGCATATTTGATTGCCAGATGCAATGGAAGGACCAATACCTGTATCTGCATTAATACATGCTGCAACGTTAGTTGTATGTGGAATAATATTAGGTAGTTTTGTATTTTGGTGTTTTGAATTTTGATTTAGCTATTTTTATAGTCTAATTTGTTGGGCAACCGCAATAATAGTTTTAATGAGTCTGTGTGTTTTTTATAATTTCAAAGCGTTATATAGCGTTTAGTACAATATGTCAAATAAGTTTTTCATTTTTTTGTTGTCTTTGTTTAGATCTTTATGTAGGTTGTCTATTTTTTTGTTATCACATGTTTTATAAGGCATCATTGTTTATAGTAATAGGAATATGAATACATATATTTTTTGGTTTACAAGATTTGAGATGTTATTTTTTTATATATTTTTGTGGTTGTATCTTGGCAAG
>M01075:27:000000000-A4DAU:1:1101:20469:7143
AGAGTACACAGTTTGGATTGCATATTTGATTGCCAGATGCAATGGAAGGACCAATACCTGTATCTGCATTAATACATGCTGCAACGTTAGTTGTATGTGGAATAATATTAGGTAGTTTTGTATTTTGGTGTTTTGAATTTTGATTTAGCTATTTTTATAGTCTAATTTGTTGGGCAACCGCAATAATAGTTTTAATGAGTCTGTGTGTTTTTTATAATTTCAAAGCGTTATATAGCGTTTAGTACAATATGTCAAATAAGTTTTTCATTTTTTTGTTGTCTTTGTTTAGATCTTTATGTAGGTTGTCTATTTTTTTGTTATCACATGTTTTATAAGGCATCATTGTTTATAGTAATAGGAATATGAATACATATATTTTTTGGTTTACAAGATTTGAGATGTTATTTTTTTATATATTTTTGTGGTTGTATCTTGGCAAG
>M01075:27:000000000-A4DAU:1:1101:25029:7156
AGAGTACACAGTTTGGGTTGCACATTTGATTGCCAGATGCAATGGAAGGACCAATACCTGTATCTGCATTAATACATGCTGCAACGTTAGTTGTATGTGGAATAATATTAGGTAGTTTTGTATTTTGGTGTTTTGAATTTTGATTTAGCTATTTTTATAGTCTAATTTGTTGGGCAACCGCAATAATAGTTTTAATGAGTCTGTGTGTTTTTTATAATTTCAAAGCGTTATATAGCGTTTAGTACAATATGTCAAATAAGTTTTTCATTTTTTTGTTGTCTTTGTTTAGATCTTTATGTAGGTTGTCTATTTTTTTGTTATCACATGTTTTATAAGGCATCATTGTTTATAGTAATAGGAATATGAATACATATATTTTTTGGTTTACAAGATTTGAGATGTTATTTTTTTATATATTTTTGTGGTTGTATCTTAGCAAG
>M01075:27:000000000-A4DAU:1:1101:20949:7165
AAAGTACACAGTTTGGATTGCATATTTGATTGCCAGATGCAATGGAAGGACCAATACCTGTATCTGCATTAATACATGCTGCAACGTTAGTTGTATGTGGAATAATATTAGGTAGTTTTGTATTTTGGTGTTTTGAATTTTGATTTAGCTATTTTTATAGTCTAATTTGTTGGGCAACCGCAATAATAGTTTTAATGAGTCTGTGTGTTTTTTATAATTTCAAAGCGTTATATAGCGTTTAGTACAATATGTCAAATAAGTTTTTCATTTTTTTGTTGTCTTTGTTTAGATCTTTATGTAGGTTGTCTATTTTTTTGTTATCACATGTTTTATAAGGCATCATTGTTTATAGTAATAGGAATATGAATACATATATTTTTTGGTTTACAAGATTTGAGATGTTATTTTTTTATATATTTTTGTGGTTGTATCTTGGCAAG
>M01075:27:000000000-A4DAU:1:1101:18567:7174
AGAGTACACAGTTTGGGCTGCATATTTGATTGCCAGATGCAATGGAAGGACCAATACCTGTATCTGCATTAATACATGCTGCAACGTTAGTTGTATGTGGAATAATATTAGGTAGTTTTGTATTTTGGTGTTTTGAATTTTGATTTAGCTATTTTTATAGTCTAATTTGTTGGGCAACCGCAATAATAGTTTTAATGAGTCTGTGTGTTTTTTATAATTTCAAAGCGTTATATAGCGTTTAGTACAATATGTCAAATAAGTTTTTCATTTTTTTGTTGTCTTTGTTTAGATCTTTATGTAGGTTGTCTATTTTTTTGTTATCACATGTTTTATAAGGCATCATTGTTTATAGTAATAGGAATATGAATACATATATTTTTTGGTTTACAAGATTTGAGATGTTATTTTTTTATATATTTTTGTGGTTGTATCTTGGCAAG
>M01075:27:000000000-A4DAU:1:1101:7792:7175
AGAGTACACAGTTTGGATTGCATATTTGATTGCCAGATGCAATGGAAGGACCAATACCTGTATCTGCATTAATACATGCTGCAACGTTAGTTGTATGTGGAATAATATTAGGTAGTTTTGTATTTTGGTGTTTTGAATTTTGATTTAGCTATTTTTATAGTCTAATTTGTTGGGCAACCGCAATAATAGTTTTAATGGGTCTGTGTGTTTTTTATAATTTCAAAGCGTTATATAGCGTTTAGTACAATATGTCAAATAAGTTTTTCATTTTTTTGTTGTCTTTGTTTAGATCTTTATGTAGGTTGTCTATTTTTTTGTTATCACGTGTTTTATAAGGCATCATTGTTTATAGTAATAGGAATATGAATACATATATTTTTTGGTTTACAAGATTTGAGATGTTATTTTTTTATATATTTTTGTGGTTGTATCTTGGCAAG
>M01075:27:000000000-A4DAU:1:1101:13168:7180
AAAGTACACAGTTTGGGTTGCATATTTGATTGCCAGATGCAATGGAAGGACCAATACCTGTATCTGCATTAATACATGCTGCAACGTTAGTTGTATGTGGAATAATATTAGGTAGTTTTGTATTTTGGTGTTTTGAATTTTGATTTAGCTATTTTTATAGTCTAATTTGTTGGGCAACCGCAATAATAGTTTTAATGAGTCTGTGTGTTTTTTATAATTTCAAAGCGTTATATAGCGTTTAGTACAATATGTCAAATAAGTTTTTCATTTTTTTGTTGTCTTTGTTTAGATCTTTATGTAGGTTGTCTATTTTTTTGTTATCACATGTTTTATAAGGCATCATTGTTTATAGTAATAGGAATATGAATACATATATTTTTTGGTTTACAAGATTTGAGATGTTATTTTTTTATATATTTTTGTGGTTGTATCTTGGCAAG
>M01075:27:000000000-A4DAU:1:1101:26000:7187
AGAGTACACAGTTTGGGCTGCATATTTGATTGCCAGATGCAATGGAAGGACCAATACCTGTATCCGCATTAATACATGCTGCAACGTTAGTTGTATGTGGAATAATATTAGGTAGTTTTGTATTTTGGTGTTTTGAATTTTGATTTAGCTATTTTTATAGTCTAATTTGTTGGGCAACCGCAATAATAGTTTTAATGAGTCTGTGTGTTTTTTATAATTTCAAAGCGTTATATAGCGTTTAGTACAATATGTCAAATAAGTTTTTCATTTTTTTGTTGTCTTTGTTTAGATCTTTATGTAGGTTGTCTATTTTTTTGTTATCACATGTTTTATAAGGCATCATTGCTTATAGTAATAGGAATATGAATACATATATTTTTTGGTTTACAAGATTTGAGATGTTATTTTTTTATATATTTTTGTGGTTGTATCTTGGCAAG
>M01075:27:000000000-A4DAU:1:1101:17466:7190
AAAGTACACAGTTTGGGTTGCATATTTGATTGCCAGATGCAATGGAAGGACCAATACCTGTATCTGCATTAATACATGCTGCAACGTTAGTTGTATGTGGAATAATATTAGGTAGTTTTGTATTTTGGTGTTTTGAATTTTGATTTAGCTATTTTTATAGTCTAATTTGTTGGGCAACCGCAATAATAGTTTTAATGAGTCTGTGTGTTTTTTATAATTTCAAAGCGTTATATAGCGTTTAGTACAATATGTCAAATAAGTTTTTCATTTTTTCGTTGTCTTTGTTTAGATCTTCATGTAGGTTGTCTATTTTTTTGTTATCACATGTTTTATAAGGCATCATTGTTTATAGTAATAGGAATATGAATACATATATTTTTTGGTTTACAAGATTTGAGATGTTATTTTTTTATATATTTTTGTGGTTGTATCTTGGCAAG
>M01075:27:000000000-A4DAU:1:1101:7791:7194
AGAGTACACAGTTTGGATTGCATATTTGATTGCCAGATGCAATGGAAGGACCAATACCTGTATCTGCATTAATACATGCTGCAACGTTAGTTGTATGTGGAATAATATTAGGTAGTTTTGTATTTTGGTGTTTTGAATTTTGATTTAGCTATTTTTATAGTCTAATTTGTTGGGCAACCGCAATAATAGTTTTAATGGGTCTGTGTGTTTTTTATAATTTCAAAGCGTTATATAGCGTTTAGTACAATATGTCAAATAAGTTTTTCATTTTTTTGTTGTCTTTGTTTAGATCTTTATGTAGGTTGTCTATTTTTTTGTTATCACGTGTTTTATAAGGCATCATTGTTTATAGTAATAGGAATATGAATACATATATTTTTTGGTTTACAAGATTTGAGATGTTATTTTTTTATATATTTTTGTGGTTGTATCTTGGCAAG
>M01075:27:000000000-A4DAU:1:1101:12537:7194
AGAGTACACAGTTTGGGTTGCACATTTGATTGCCAGATGCAATGGAAGGACCAATACCTGTATCTGCATTAATACATGCTGCAACGTTAGTTGTATGTGGAATAATATTAGGTAGTTTTGTATTTTGGTGTTTTGAATTTTGATTTAGCTATTTTTATAGTCTAATTTGTTGGGCAACCGCAATAATAGTTTTAATGAGTCTGTGTGTTTTTTATAATTTCAAAGCGTTATATAGCGTTTAGTACAATATGTCAAATAAGTTTTTCATTTTTTTGTTGTCTTTGTTTAGATCTTTATGTAGGTTGTCTATTTTTTTGTTATCACATGTTTTATAAGGCATCATTGTTTATAGTAATAGGAATATGAATACATATATTTTTTGGTTTACAAGATTTGAGATGTTATTTTTTTATATATTTTTGTGGTTGTATCTTGGCAAG
>M01075:27:000000000-A4DAU:1:1101:7809:7196
AGAGTACACAGTTTGGATTGCATATTTGATTGCCAGATGCAATGGAAGGACCAATACCTGTATCTGCATTAATACATGCTGCAACGTTAGTTGTATGTGGAATAATATTAGGTAGTTTTGTATTTTGGTGTTTTGAATTTTGATTTAGCTATTTTTATAGTCTAATTTGTTGGGCAACCGCAATAATAGTTTTAATGGGTCTGTGTGTTTTTTATAATTTCAAAGCGTTATATAGCGTTTAGTACAATATGTCAAATAAGTTTTTCATTTTTTTGTTGTCTTTGTTTAGATCTTTATGTAGGTTGTCTATTTTTTTGTTATCACGTGTTTTATAAGGCATCATTGTTTATAGTAATAGGAATATGAATACATATATTTTTTGGTTTACAAGATTTGAGATGTTATTTTTTTATATATTTTTGTGGTTGTATCTTGGCAAG
>M01075:27:000000000-A4DAU:1:1101:17890:7218
AGAGTACACAGTTTGGGTTACATATTTGATTGCCAGATGCAATGGAAGGACCAATACCTGTATCTGCATTAATACATGCTGCAACGTTAGTTGTATGTGGAATAATATTAGGTAGTTTTGTATTTTGGTGTTTTGAATTTTGATTTAGCTATTTTTATAGTCTAATTTGTTGGGCAACCGCAATAATAGTTTTAATGAGTCTGTGTGTTTTTTATAATTTCAAAGCGTTATATAGCGTTTAGTACAATATGTCAAATAAGTTTTTCATTTTTTTGTTGTCTTTGTTTAGATCTTTATGTAGGTTGTCTATTTTTTTGTTATCACATGTTTTATAAGGCATCATTGTTTATAGTAATAGGAATATGAATACATATATTTTTTGGTTTACAAGATTTGAGATGTTATTTTTTTATATATTTTTGTGGTTGTATCTTGGCAAG
>M01075:27:000000000-A4DAU:1:1101:20218:7219
AAAGTACACAGTTTGGGTTGCATATTTGATTGCCAGATGCAATGGAAGGACCAATACCTGTATCTGCATTAATACATGCTGCAACGTTAGTTGTATGTGGAATAATATTAGGTAGTTTTGTATTTTGGTGTTTTGAATTTTGATTTAGCTATTTTTATAGTCTAATTTGTTGGGCAACCGCAATAATAGTTTTAATGAGTCTGTGTGTTTTTTATAATTTGCAAAGCGTTATATAGCGTTTAGTACAATATGTCAAATAAGTTTTTCATTTTTTTGTTGTCTTTGTTTAGATCTTTATGTAGGTTGTCTATTTTTTTGTTATCACATGTTTTATAAGGCATCATTGTTTATAGTAATAGGAATATGAATACATATATTTTTTGGTTTACAAGATTTGAGATGTTATTTTTTATATATTTTTGTGGTTGTATCTTGGCAAG
>M01075:27:000000000-A4DAU:1:1101:25729:7220
AAAGTACACAGTTTGGGTTGCATATTTGATTGCCAGATGCAATGGAAGGACCAATACCTGTATCTGCATTAATACATGCTGCAACGTTAGTTGTATGTGGAATAATATTAGGTAGTTTTGTATTTTGGTGTTTTGAATTTTGATTTAGCTATTTTTATAGTCTAATTTGTTGGGCAACCGCAATAATAGTTTTAATGAGTCTGTGTGTTTTTTATAATTTCAAAGCGTTATATAGCGTTTAGTACAATATGTCAAATAAGTTTTTCATTTTTTTGTTGTCTTTGTTTAGATCTTTATGTAGGTTGTCTATTTTTTTGTTATCACATGTTTTATAAGGCATCATTGTTTATAGTAATAGGAATATGAATACATATATTTTTTGGTTTACAAGATTTGAGGTGTTATTTTTTTATATATTTTTGTGGTTGTATCTTGGCAAG
>M01075:27:000000000-A4DAU:1:1101:13246:7220
AGAGTACACAGTTTGGGCTGCATATTTGATTGCCGGATGCAATGGAAGGACCAATACCTGTATCTGCATTAATACATGCTGCAACGTTAGTTGTATGTGGAATAATATTAGGTAGTTTTGTATTTTGGTGTTTTGAATTTTGATTTAGCTATTTTTATAGTCTAATTTGTTGGGCAACCGCAATAATAGTTTTAATGAGTCTGTGTGTTTTTTATAATTTCAAAGCGTTATATAGCGTTTAGTACAATATGTCAAATAAGTTTTTCATTTTTTTGTTGTCTTTGTTTAGATCTTTATGTAGGTTGTCTATTTTTCTGTTATCACATGTTTTATAAGGCATCATTGTTTATAGTAATAGGAATATGAATACATATATTTTTTGGTTTACATGATTTGAGATGTTATTTTTTTATATATTTTTGTGGTTGTATCTTGGCAAG
>M01075:27:000000000-A4DAU:1:1101:15329:7227
AAAGTACACAGTTTGGGTTGCATATTTGATTGCCAGATGCAATGGAAGGACCAATACCTGTATCTGCATTAATACATGCTGCAACGTTAGTTGTATGTGGAATAATATTAGGTAGTTTTGTATTTTGGTGTTTTGAACTTTGATTTAGCTATTTTTATAGTCTAATTTGTTGGGCAACCGCAATAATAGTTTTAATGAGTCTGTGTGTTTTTTATAATTTCAAAGCGTTATATAGCGTTTAGTACAATATGTCAAATAAGTTTTTCATTTTTTTGTTGTCTTTGTTTAGATCTTTATGTAGGTTGTCTATTTTTTTGTTATCACATGTTTTATAAGGCATCATTGTTTATAGTAATAGGAATATGAATACATATATTTTTTGGTTTACAAGATTTGAGATGTTATTTTTTTATATATTTTTGTGGTTGTATCTTGGCAAG
>M01075:27:000000000-A4DAU:1:1101:18438:7228
AAAGTACACAGTTTGGGCTACATATTTGATTGCCAGATGCAATGGAAGGACCAATACCTGTATCTGCATTAATACATGCTGCAACGTTAGTTGTATGTGGAATAATATTAGGTAGTTTTGTATTTTGGTGTTTTGAATTTTGATTTAGCTATTTTTATAGTCTAATTTGTTGGGCAACCGCAATAATAGTTTTAATGAGTCTGTGTGTTTTTTATAATTTCAAAGCGTTATATAGCGTTTAGTACAATATGTCAAATAAGTTTTTCATTTTTTTGTTGTCTTTGTTTAGATCTTTATGTAGGTTGTCTATTTTTTTGTTATCACATGTTTTATAAGGCATCATTGTTTATAGTAATAGGAATATGAATACATATATTTTTTGGTTTACAAGATTTGAGATGTTATTTTTTTATATATTTTTGTGGTTGTATCTTGGCGAG
>M01075:27:000000000-A4DAU:1:1101:22573:7242
AAAGTACACAGTTTGGGCTGCATATTTGATTGCCAGATGCAATGGAAGGACCAATACCTGTATCTGCATTAATACATGCTGCAACGTTAGTTGTATGTGGAATAATATTAGGTAGTTTTGTATTTTGGTGTTTTGAATTTTGATTTAGCTATTTTTATAGTCTAATTTGTTGGGCAACCGCAATAATAGTTTTAATGAGTCTGTGTGTTTTTTATAATTTCAAAGCGTTATATAGCGTTTAGTACAATATGTCAAATAAGTTTTTCATTTTTTTGTTGTCTTTGTTTAGATCTTTATGTAGGTTGTCTATTTTTTTGTTATCACATGTTTTATAAGGCATCATTGTTTATAGTAATAGGAATATGAATACATATATTTTTTGGTTTACAAGATTTGAGATGTTATTTTTTTATATATTTTTGTGGTTGTATTTTGGCAAG
>M01075:27:000000000-A4DAU:1:1101:14471:7244
AAAGTACACAGTTTGGGTTGCATATTTGATTGCCAGATGCAATGGAAGGACCAATACCTGTATCTGCATTAATACATGCTGCAACGTTAGTTGTATGTGGAATAATATTAGGTAGTTTTGTATTTTGGTGTTTTGAATTTTGATTTAGCTATTTTTATAGTCTAATTTGTTGGGCAACCGCAATAATAGTTTTAATGAGTCTGTGTGTTTTTTATAATTTCAAAGCGTTATATAGCGTTTAGTACAATATGTCAAATAAGTTTTTCATTTTTTTGTTGTCTTTGTTTAGATCTTTATGTAGGTTGTCTATTTTTTTGTTATCACATGTTTTATAAGGCATCATTGTTTATAGTAATAGGAATATGAATACATATATTTTTTGGTTTACAAGATTTGAGATGTTATTTTTTTATATATTTTTGTGGTTGTATCTTGGCAAG
>M01075:27:000000000-A4DAU:1:1101:20622:7246
AGAGTACACAGTTTGGGCTGCATATTTGATTGCCAGATGCAATGGAAGGACCAATACCTGTATCTGCATTAATACATGCTGCAACGTTAGTTGTATGTGGAATAATATTAGGTAGTTTTGTATTTTGGTGTTTTGAATTTTGATTTAGCTATTTTTATAGTCTAATTTGTTGGGCAACCGCAATAATAGTTTTAATGAGTCTGTGTGTTTTTTATAATTTCAAAGCGTTATATAGCGTTTAGTACAATATGTCAAATAAGTTTTTCATTTTTTTGTTGTCTTTGTTTAGATCTTTATGTAGGTTGTCTATTTTTTTGTTATCACATGTTTTATAAGGCATCATTGTTTATAGTAATAGGAATATGAATACATATATTTTTTGGTTTACAAGATTTGAGATGTTATTTTTTTATATATTTTTGTGGTTGTATCTTGGCAAG
>M01075:27:000000000-A4DAU:1:1101:14432:7248
AGAGTACACAGTTTGGGTTGCATATTTGATTGCCAGATGCAATGGAAGGACCAATACCTGTATCTGCATTAATACATGCTGCAACGTTAGTTGTATGTGGAATAATATTAGGTAGTTTTGTATTTTGGTGTTTTGAATTTTGATTTAGCTATTTTTATAGTCTAACTTGTTGGGCAACCGCAATAATAGTTTTAATGAGTCTGTGTGTTTTTTATAATTTCAAAGCGTTATATAGCGTTTAGTACAATATGTCAAATAAGTTTTTCATTTTCTTGTTGTCTTTGTTTAGATCTTTATGTAGGTTGTCTATTTTTTTGTTATCACATGTTTTATAAGGCATCATTGTTTATAGTAATAGGAATATGAATACATATATTTTTTGGTTTACAAGATTTGAGATGTTATTTTTTTATATATTTTTGTGGTTGTATCTTGGCAAG
>M01075:27:000000000-A4DAU:1:1101:26452:7255
AGAGTACACAGTTTGGGTTGCATATTTGATTGCCAGATGCAATGGAAGGACCAATACCTGTATCTGCATTAATACATGCTGCAACGTTAGTTGTATGTGGAATAATATTAGGTAGTTTTGTATTTTGGTGTTTTGAATTTTGATTTAGCTATTTTTATAGTCTAATTTGTTGGGCAACCGCAATAATAGTTTTAATGAGTCTGTGTGTTTTTTATAATTTCAAAGCGTTATATAGCGTTTAGTACAATATGTCAAATAAGTTTTTCATTTTTTTGTTGTCTTTGTTTAGATCTTTATGTAGGTTGTCTATTTTTTTGTTATCACATGTTTTATAAGGCATCATTGTTTATAGTAATAGGAATATGAATACATATATTTTTTGGTTTACAAGATTTGAGATGTTATTTTTTTATATATTTTTGTGGTTGTATCTTGGCAAG
>M01075:27:000000000-A4DAU:1:1101:13426:7261
AGAGTACACAGTTTGGGTTGCACATTTGATTGCCAGATGCAATGGAAGGACCAATACCTGTATCTGCATTAATACATGCTGCAACGTTAGTTGTATGTGGAATAATATTAGGTAGTTTTGTATTTTGGTGTTTTGAATTTTGATTTAGCTATTTTTATAGTCTAATTTGTTGGGCAACCGCAATAATAGTTTTAATGAGTCTGTGTGTTTTTTATAATTTCAAAGCGTTATATAGCGTTTAGTACAATATGTCAAATAAGTTTTTCATTTTTTTGTTGTCTTTGTTTAGATCTTTATGTAGGTTGTCTATTTTTTTGTTATCACATGTTTTATAAGGCATCATTGTTTATAGTAATAGGAATATGAATACATATATTTTTTGGTTTACAAGATTTGAGATGTTATTTTTTTATATATTTTTGTGGTTGTATCTTGGCAAG
>M01075:27:000000000-A4DAU:1:1101:20628:7263
AGAGTACACAGTTTGGGCTGCATATTTGATTGCCAGATGCAATGGAAGGACCAATACCTGTATCTGCATTAATACATGCTGCAACGTTAGTTGTATGTGGAATAATATTAGGTAGTTTTGTATTTTGGTGTTTTGAATTTTGATTTAGCTATTTTTATAGTCTAATTTGTTGGGCAACCGCAATAATAGTTTTAATGAGTCTGTGTGTTTTTTATAATTTCAAAGCGTTATATAGCGTTTAGTACAATATGTCAAATAAGTTTTTCATTTTTTTGTTGTCTTTGTTTAGATCTTTATGTAGGTTGTCTATTTTTTTGTTATCACATGTTTTATAAGGCATCATTGTTTATAGTAATAGGAATATGAATACATATATTTTTTGGTTTACAAGATTTGAGATGTTATTTTTTTATATATTTTTGTGGTTGTATCTTGGCAAG
>M01075:27:000000000-A4DAU:1:1101:19257:7264
AGAGTACACAGTTTGGGTTGCACATTTGATTGCCAGATGCAATGGAAGGACCAATACCTGTATCTGCATTAATACATGCTGCAACGTTAGTTGTATGTGGAATAATATTAGGTAGTTTTGTATTTTGGTGTTTTGAATTTTGATTTAGCTATTTTTATAGTCTAATTTGTTGGGCAACCGCAATAATAGTTTTAATGAGTCTGTGTGTTTTTTATAATTTCAAAGCGTTATATAGCGTTTAGTACAATATGTCAAATAAGTTTTTCATTTTTTTGTTGTCTTTGTTTAGATCTTTATGTAGGTTGTCTATTTTTTTGTTATCACATGTTTTATAAGGCATCATTGTTTATAGTAATAGGAATATGAATACATATATTTTTTGGTTTACAAGATTTGAGATGTTATTTTTTTATATATTTTTGTGGTTGTATCTTAGCAAG
>M01075:27:000000000-A4DAU:1:1101:12162:7271
AGAGTACACAGTTTGGGTTGCATATTTGATTGCCAGATGCAATGGAAGGACCAATACCTGTATCTGCATTAATACATGCTGCAACGTTAGTTGTATGTGGAATAATATTAGGTAGTTTTGTATTTTGGTGTTTTGAATTTTGATTTAGCTATTTTTATAGTCTAATTTGTTGGGCAACCGCAATAATAGTTTTAATGAGTCTGTGTGTTTTTTATAATTTCAAAGCGTTATATAGCGTTTAGTACAATATGTCAAATAAGTTTTTCATTTTTTTGTTGTCTTTGTTTAGATCTTTATGTAGGTTGTCTATTTTTTTGTTATCACATGTTTTATAAGGCATCATTGTTTATAGTAATAGGAATATGAATACATATATTTTTTGGTTTACAAGATTTGAGATGTTATTTTTTTATATATTTTTGTGGTTGTATCTTGGCAAG
>M01075:27:000000000-A4DAU:1:1101:14578:7278
AGAGTACACAGTTTGGGTTGCACATTTGATTGCCAGATGCAATGGAAGGACCAATACCTGTATCTGCATTAATACATGCTGCAACGTTAGTTGTATGTGGAATAATATTAGGTAGTTTTGTATTTTGGTGTTTTGAATTTTGATTTAGCTATTTTTATAGTCTAATTTGTTGGGCAACCGCAATAATAGTTTTAATGAGTCTGTGTGTTTTTTATAATTTCAAAGCGTTATATAGCGTTTAGTACAATATGTCAAATAAGTTTTTCATTTTTTTGTTGTCTTTGTTTAGATCTTTATGTAGGTTGTCTATTTTTTTGTTATCACATGTTTTATAAGGCATCATTGTTTATAGTAATAGGAATATGAATACATATATTTTTTGGTTTACAAGATTTGAGATGTTATTTTTTTATATATTTTTGTGGTTGTATCTTGGCAAG
>M01075:27:000000000-A4DAU:1:1101:12171:7286
AGAGTACACAGTTTGGGTTGCATATTTGATTGCCAGATGCAATGGAAGGACCAATACCTGTATCTGCATTAATACATGCTGCAACGTTAGTTGTATGTGGAATAATATTAGGTAGTTTTGTATTTTGGTGTTTTGAATTTTGATTTAGCTATTTTTATAGTCTAATTTGTTGGGCAACCGCAATAATAGTTTTAATGAGTCTGTGTGTTTTTTATAATTTCAAAGCGTTATATAGCGTTTAGTACAATATGTCAAATAAGTTTTTCATTTTTTTGTTGTCTTTGTTTAGATCTTTATGTAGGTTGTCTATTTTTTTGTTATCACATGTTTTATAAGGCATCATTGTTTATAGTAATAGGAATATGAATACATATATTTTTTGGTTTACAAGATTTGAGATGTTATTTTTTTATATATTTTTGTGGTTGTATCTTGGCAAG
>M01075:27:000000000-A4DAU:1:1101:11176:7291
AGAGTACACAGTTTGGACTGCACATTTGATTGCCAGATGCAATGGAAGGACCAATACCTGTATCTGCATTAATACATGCTGCAACGTTAGTTGTATGTGGAATAATATTAGGTAGTTTTGTATTTTGGTGTTTTGAATTTTGATTAGCTATTTTTATAGTCTAATTTGTTGGGCAACCGCAATAATAGTTTTAATGAGTCTGTGTGTTTTTTATAATTTCCAAAGCGTTATATAGCGTTTAGTACAATATGTCAAATAAGTTTTTCATTTTTTTGTTGTCTTTGTTTAGATCTTTATGTAGGTTGTCTATTTTTTTGTTATCACATGTTTTATAAGGCATCATTGTTTATAGTAATAGGAATATGAATACATATATTTTTTGGTTTACAAGATTTGAGATGTTATTTTTTTATATATTTTTGTGGTTGTATCTTGGCAAG
>M01075:27:000000000-A4DAU:1:1101:11194:7296
AGAGTACACAGTTTGGACTGCACATTTGATTGCCAGATGCAATGGAAGGACCAATACCTGTATCTGCATTAATACATGCTGCAACGTTAGTTGTATGTGGAATAATATTAGGTAGTTTTGTATTTTGGTGTTTTGAATTTTGATTAGCTATTTTTATAGTCTAATTTGTTGGGCAACCGCAATAATAGTTTTAATGAGTCTGTGTGTTTTTTATAATTTCCAAAGCGTTATATAGCGTTTAGTACAATATGTCAAATAAGTTTTTCATTTTTTTGTTGTCTTTGTTTAGATCTTTATGTAGGTTGTCTATTTTTTTGTTATCACATGTTTTATAAGGCATCATTGTTTATAGTAATAGGAATATGAATACATATATTTTTTGGTTTACAAGATTTGAGATGTTATTTTTTTATATATTTTTGTGGTTGTATCTTGGCAAG
>M01075:27:000000000-A4DAU:1:1101:12245:7299
AAAGTACACAGTTTGGGTTGCACATTTGATTGCCAGATGCAATGGAAGGACCAATACCTGTATCTGCATTAATACATGCTGCAACGTTAGTTGTATGTGGAATAATATTAGGTAGTTTTGTATTTTGGTGTTTTGAATTTTGATTTAGCTATTTTTATAGTCTAATTTGTTGGGCAACCGCAATAATAGTTTTAATGAGTCTGTGTGTTTTTTATAATTTCAAAGCGTTATATAGCGTTTAGTACAATATGTCAAATAAGTTTTTCATTTTTTTGTTGTCTTTGTTTAGATCTTTATGTAGGTTGTCTATTTTTTTGTTATCACATGTTTTATAAGGCATCATTGTTTATAGTAATAGGAATATGAATACATATATTTTTTGGTTTACAAGATTTGAGATGTTATTTTTTTATATATTTTTGTGGTTGTATCTTGGCAAG
>M01075:27:000000000-A4DAU:1:1101:25344:7303
AGAGTACACAGTTTGGGTTGCACATTTGATTGCCAGATGCAATGGAAGGACCAATACCTGTATCTGCATTAATACATGCTGCAACGTTAGTTGTATGTGGAATAATATTAGGTAGTTTTGTATTTTGGTGTTTTGAATTTTGATTTAGCTATTTTTATAGTCTAATTTGTTGGGCAACCGCAATAATAGTTTTAATGAGTCTGTGTGTTTTTTATAATTTCAAAGCGTTATATAGCGTTTAGTACAATATGTCAAATAAGTTTTTCATTTTTTTGTTGTCTTTGTTTAGATCTTTATGTAGGTTGTCTATTTTTTTGTTATCACATGTTTTATAAGGCATCATTGTTTATAGTAATAGGAATATGAATACATATATTTTTTGGTTTACAAGATTTGAGATGTTATTTTTTTATATATTTTTGTGGTTGTATCTTGGCAAG
>M01075:27:000000000-A4DAU:1:1101:17815:7304
AGAGTACACAGTTTGGGTTGCATATTTGATTGCCAGATGCAATGGAAGGACCAATACCTGTATCTGCATTAATACATGCTGCAACGTTAGTTGTATGTGGAATAATATTAGGTAGTTTTGTATTTTGGTGTTTTGAATTTTGATTTAGCTATTTTTATAGTCTAATTTGTTGGGCAACCGCAATAATAGTTTTAATGAGTCTGTGTGTTTTTTATAATTTCAAAGCGTTATATAGCGTTTAGTACAATATGTCAAATAAGTTTTTCATTTTTTTGTTGTCTTTGTTTAGATCTTTATGTAGGTTGTCTATTTTTTTGTTATCACATGTTTTATAAGGCATCATTGTTTATAGTAATAGGAATATGAATACATATATTTTTTGGTTTACAAGATTTGAGATGTTATTTTTTTATATATTTTTGTGGTTGTATCTTGGCAAG
>M01075:27:000000000-A4DAU:1:1101:12212:7308
AGAGTACACAGTTTGGGTTGCATATTTGATTGCCAGATGCAATGGAAGGACCAATACCCGTATCTGCATTAATACATGCTGCAACGTTAGTTGTATGTGGAATAATATTAGGTAGTTTTGTATTTTGGTGTTTTGAATTTTGATTTAGCTATTTTTATAGTCTAATTTGTTGGGCAACCGCAATAATAGTTTTAATGAGTCTGTGTGTTTTTTATAATTTCAAAGCGTTATATAGCGTTTAGTACAATATGTCAAATAAGTTTTTCATTTTTTTGTTGTCTTTGTTTAGATCTTTATGTAGGTTGTCTATTTTTTTGTTATCACATGTTTTATAAGGCATCATTGTTTATAGTAATAGGAATATGAATACATATATTTTTTGGTTTACAAGATTTGAGATGTTATTTTTTTATATATTTTTGTGGTTGTATCTTAGCAAG
>M01075:27:000000000-A4DAU:1:1101:7934:7337
AAAGTACACAGTTTGGGTTGCATATTTGATTGCCAGATGCAATGGAAGGACCAATACCTGTATCTGCATTAATACATGCTGCAACGTTAGTTGTATGTGGAATAATATTAGGTAGTTTTGTATTTTGGTGTTTTGAATTTTGATTTAGCTATTTTTATAGTCTAATTTGTTGGGCAACCGCAATAATAGTTTTAATGAGTCTGTGTGTTTTTTATAATTTCAAAGCGTTATATAGCGTTTAGTACAATATGTCAAATAAGTTTTTCATTTTTTTGTTGTCTTTGTTTAGATCTTTATGTAGGTTGTCTATTTTTTCGTTATCACATGTTTTATAAGGCATCATTGTTTATAGTAATAGGAATATGAATACATATATTTTTTGGTTTACAAGATTTGAGATGTTATTTTTTTATATATTTTTGTGGTTGTATCTTGGCAAG
>M01075:27:000000000-A4DAU:1:1101:21932:7339
AAAGTACACAGTTTGGGTTGCATATTTGATTGCCAGATGCAATGGAAGGACCAATACCTGTATCTGCATTAATACATGCTGCAACGTTAGTTGTATGTGGAATAATATTAGGTAGTTTTGTATTTTGGTGTTTTGAATTTTGATTTAGCTATCTTTATAGTCTAATTTGTTGGGCAACCGCAATAATAGTTTTAATGAGTCTGTGTGTTTTTTATAATCTCAAAGCGTTATGTAGCGTTTAGTACAATATGTCAAATAAGTTTTTCATTTTTTTGTTGTCTTTGTTTAGATCTTTATGTAGGTTGTCTATTTTTTTGTTATCACATGTTTTATAAGGCATCATTGTTTATAGTAATAGGAATATGAATACATATATTTTTTGGTTTACAAGATTTGAGATGTTATTTTTTTATATATTTTTGTGGTTGTATTTTAGCAAG
>M01075:27:000000000-A4DAU:1:1101:17208:7348
AGAGTACACAGTTTGGGTTGCATATTTGATTGCCAGATGCAATGGAAGGACCAATACCTGTATCTGCATTAATACATGCTGCAACGTTAGTTGTATGTGGAATAATATTAGGTAGTTTTGTATTTTGGTGTTTTGAATTTTGATTTAGCTATTTTTATAGTCTAATTTGTTGGGCAACCGCAATAATAGTTTTAATGAGTCTGTGTGTTTTTTATAATTTCAAAGCGTTATATAGCGTTTAGTACAATATGTCAAATAAGTTTTTCATTTTTTTGTTGTCTTTGTTTAGATCTTTATGTAGGTTGTCTATTTTTTTGTTATCACATGTTTTATAAGGCATCATTGTTTATAGTAATAGGAATATGAATACATATATTTTTTGGTTTACAAGATTTGAGATGTTATTTTTTTATATATTTTTGTGGTTGTATTTTAGCAAG
>M01075:27:000000000-A4DAU:1:1101:8880:7363
AGAGTACACAGTCTGGATTGCATATTTGATTGCCAGATGCAATGGAAGGACCAATACCTGTATCTGCATTAATACATGCTGCAACGTTAGTTGTATGTGGAATAATATTAGGTAGTTTTGTATTTTGGTGTTTTGAATTTTGATTTAGCTATTTTTATAGTCTAATTTGTTGGGCAACCGCAATAATAGTTTTAATGAGTCTGTGTGTTTTTTATAATTTCAAAGCGTTATATAGCGTTTAGTACAATACGTCAAATAAGTTTTTCATTTTTTTGTTGTCTTTGTTTAGATCTTTACGTAGGTTGTCTATTTTTTTGTTATCACATGTTTTATAAGGCATCATTGTTTATAGTAATAGGAATATGAATACATATATTTTTTGGTTTACAAGATTTGAGATGTTATTTTTTTATATATTTTTGTGGTTGTATCTTGGCAAG
>M01075:27:000000000-A4DAU:1:1101:13932:7373
AGAGTACACAGTTTGGGTTGCACATTTGATTGCCAGATGCAATGGAAGGACCAATACCTGTATCTGCATTAATACATGCTGCAACGTTAGTTGTATGTGGAATAATATTAGGTAGTTTTGTATTTTGGTGTTTTGAATTTTGATTTAGCTATTTTTATAGTCTAATTTGTTGGGCAACCGCAATAATAGTTTTAATGAGTCTGTGTGTTTTTTATAATTTCAAAGCGTTATATAGCGTTTAGTACAATATGTCAAATAAGTTTTTCATTTTTTTGTTGTCTTTGTTTAGATCTTTATGTAGGTTGTCTATTTTTTTGTTATCACATGTTTTATAAGGCATCATTGTTTATAGTAATAGGAATATGAATACATATATTTTTTGGTTTACAAGATTTGAGATGTTATTTTTTTATATATTTTTGTGGTTGTATCTTGGCAAG
>M01075:27:000000000-A4DAU:1:1101:23362:7377
AGAGTACACAGTTTGGGTTGCACATTTGATTGCCAGATGCAATGGAAGGACCAATACCTGTATCTGCATTAATACATGCTGCAACGTTAGTTGTATGTGGAATAATATTAGGTAGTTTTGTATTTTGGTGTTTTGAATTTTGATTTAGCTATTTTTATAGTCTAATTTGTTGGGCAACCGCAATAATAGTTTTAATGAGTCTGTGTGTTTTTTATAATTTCAAAGCGTTATATAGCGTTTAGTACAATATGTCAAATAAGTTTTTCATTTTTTTGTTGTCTTTGTTTAGATCTTTATGTAGGTTGTCTATTTTTTTGTTATCACATGTTTTATAAGGCATCATTGTTTATAGTAATAGGAATATGAATACATATATTTTTTGGTTTACAAGATTTGAGATGTTATTTTTTTATATATTTTTGTGGTTGTATCTTGGCAAG
>M01075:27:000000000-A4DAU:1:1101:14269:7378
AGAGTACACAGTTTGGGCTGCATATTTGATTGCCAGATGCAATGGAAGGACCAATACCTGTATCTGCATTAATACATGCTGCAACGTTAGTTGTATGTGGAATAATATTAGGTAGTTTTGTATTTTGGTGTTTTGAATTTTGATTTAGCTATTTTTATAGTCTAATTTGTTGGGCAACCGCAATAATAGTTTTAATGAGTCTGTGTGTTTTTTATAATTTCAAAGCGTTATATAGCGTTTAGTACAATATGTCAAATAAGTTTTTCATTTTTTTGTTGTCTTTGTTTAGATCTTTATGTAGGTTGTCTATTTTTTTGTTATCACATGTTTTATAAGGCATCATTGTTTATAGTAATAGGAATATGAATACATATATTTTTTGGTTTACAAGATTTGAGATGTTATTTTTTTATATATTTTTGTGGTTGTATCTTGGCAAG
>M01075:27:000000000-A4DAU:1:1101:23035:7381
AAAGTACACAGTTTGGGTTGCACATTTGATTGCCAGATGCAATGGAAGGACCAATACCTGTATCTGCATTAATACATGCTGCAACGTTAGTTGTATGTGGAATAATATTAGGTAGTTTTGTATTTTGGTGTTTTGAATTTTGATTTAGCTATTTTTATAGTCTAATTTGTTGGGCAACCGCAATAATAGTTTTAATGAGTCTGTGTGTTTTTTATAATTTCAAAGCGTTATATAGCGTTTAGTACAATATGTCAAATAAGTTTTTCATTTTTTTGTTGTCTTTGTTTAGATCTTTATGTAGGTTGTCTATTTTTTTGTTATCACATGTTTTATAAGGCATCATTGTTTATAGTAATAGGAATATGAATACATATATTTTTTGGTTTACAAGATTTGAGATGTTATTTTTTTATATATTTTTGTGGTTGTATCTTAGCAAG
>M01075:27:000000000-A4DAU:1:1101:19060:7393
AGAGTACACAGTTTGGGTTGCATATTTGATTGCCAGATGCAATGGAAGGACCAATACCTGTATCTGCATTAATACATGCTGCAACGTTAGTTGTATGTGGAATAATATTAGGTAGTTTTGTATTTTGGTGTTTTGAATTTTGATTTAGCTATTTTTATAGTCTAATTTGTTGGGCAACCGCAATAATAGTTTTAATGAGTCTGTGTGTTTTTTATAATTTCAAAGCGTTATATAGCGTTTAGTACAATATGTCAAATAAGTCTTTCATTTTTTTGTTGTCTTTGTTTAGATCTTTATGTAGGTTGTCTATTTTTTTGTTATCACATGTTTTATAAGGCATCATTGTTTATAGTAATAGGAATATGAATACATATATTTTTTGGTTTACAAGATTTGAGATGTTATTTTTTTATATATTTTTGTGGTTGTATTTTAGCAAG
>M01075:27:000000000-A4DAU:1:1101:14267:7396
AGAGTACACAGTTTGGGCTGCATATTTGATTGCCAGATGCAATGGAAGGACCAATACCTGTATCTGCATTAATACATGCTGCAACGTTAGTTGTATGTGGAATAATATTAGGTAGTTTTGTATTTTGGTGTTTTGAATTTTGATTTAGCTATTTTTATAGTCTAATTTGTTGGGCAACCGCAATAATAGTTTTAATGAGTCTGTGTGTTTTTTATAATTTCAAAGCGTTATATAGCGTTTAGTACAATATGTCAAATAAGTTTTTCATTTTTTTGTTGTCTTTGTTTAGATCTTTATGTAGGTTGTCTATTTTTTTGTTATCACATGTTTTATAAGGCATCATTGTTTATAGTAATAGGAATATGAATACATATATTTTTTGGTTTACAAGATTTGAGATGTTATTTTTTTATATATTTTTGTGGTTGTATCTTGGCAAG
>M01075:27:000000000-A4DAU:1:1101:13948:7402
AGAGTACACAGTTTGGATTGCATATTTGATTGCCAGATGCAATGGAAGGACCAATACCTGTATCTGCATTAATACATGCTGCAACGTTAGTTGTATGTGGAATAATATTAGGTAGTTTTGTATTTTGGTGTTTTGAATTTTGATTTAGCTATTTTTATAGTCTAATTTGTTGGGCAACCGCAATAATAGTTTTAATGAGTCTGTGTGTTTTTTATAATTTCAAAGCGTTATATAGCGTTTAGTACAATATGTCAAATAAGTTTTTCATTTTTTTGTTGTCTTTGTTTAGATCTTTATGTAGGTTGTCTATTTTTTTGTTATCACATGTTTTATAAGGCATCATTGTTTATAGTAATAGGAATATGAATACATATATTTTTTGGTTTACAAGATTTGAGATGTTATTTTTTTATATATTTTTGTGGTTGTATCTTGGCAAG
>M01075:27:000000000-A4DAU:1:1101:17820:7405
AGAGTACACAGTTTGGGTTGCATATTTGATTGCCAGATGCAATGGAAGGACCAATACCTGTATCTGCATTAATACATGCTGCAACGTTAGTTGTATGTGGAATAATATTAGGTAGTTTTGTATTTTGGTGTTTTGAATTTTGATTTAGCTATTTTTATAGTCTAATTTGTTGGGCAACCGCAATAATAGTTTTAATGAGTCTGTGTGTTTTTTATAATTTCAAAGCGTTATATAGCGTTTAGTACAATATGTCAAATAAGTTTTTCATTTTTTTGTTGTCTTTGTTTAGATCTTTATGTAGGTTGTCTATTTTTTTGTTATCACATGTTTTATAAGGCATCATTGTTTATAGTAATAGGAATATGAATACATATATTTTTTGGTTTACAAGATTTGAGATGTTATTTTTTTATATATTTTTGTGGTTGTATCTTGGCAAG
>M01075:27:000000000-A4DAU:1:1101:15777:7409
AGAGTACACAGTTTGGGCTGCATATTTGATTGCCAGATGCAATGGAAGGACCAATACCTGTATCTGCATTAATACATGCTGCAACGTTAGTTGTATGTGGAATAATATTAGGTAGTTTTGTATTTTGGTGTTTTGAATTTTGATTTAGCTATTTTTATAGTCTAATTTGTTGGGCAACCGCAATAATAGTTTTAATGAGTCTGTGTGTTTTTTATAATTTCAAAGCGTTATATAGCGTTTAGTACAATATGTCAAATAAGTTTTTCATTTTTTTGTTGTCTTTGTTTAGATCTTTATGTAGGTTGTCTATTTTTTTGTTATCACATGTTTTATAAGGCATCATTGTTTATAGTAATAGGAATATGAATACATATATTTTTTGGTTTACAAGATTTGAGATGTTATTTTTTTATATATTTTTGTGGTTGTATCTTGGCAAG
>M01075:27:000000000-A4DAU:1:1101:17806:7418
AGAGTACACAGTTTGGGTTGCATATTTGATTGCCAGATGCAATGGAAGGACCAATACCTGTATCTGCATTAATACATGCTGCAACGTTAGTTGTATGTGGAATAATATTAGGTAGTTTTGTATTTTGGTGTTTTGAATTTTGATTTAGCTATTTTTATAGTCTAATTTGTTGGGCAACCGCAATAATAGTTTTAATGAGTCTGTGTGTTTTTTATAATTTCAAAGCGTTATATAGCGTTTAGTACAATATGTCAAATAAGTTTTTCATTTTTTTGTTGTCTTTGTTTAGATCTTTATGTAGGTTGTCTATTTTTTTGTTATCACATGTTTTATAAGGCATCATTGTTTATAGTAATAGGAATATGAATACATATATTTTTTGGTTTACAAGATTTGAGATGTTATTTTTTTATATATTTTTGTGGTTGTATCTTGGCAAG
>M01075:27:000000000-A4DAU:1:1101:22156:7439
AGAGTACACAGTTCGGGTTGCATATTTGATTGCCAGATGCAATGGAAGGACCAATACCTGTATCTGCATTAATACATGCTGCAACGTTAGTTGTATGTGGAATAATATTAGGTAGTTTTGTATTTTGGTGTTTTGAATTTTGATTTAGCTATTTTTATAGTCTAATTTGTTGGGCAACCGCAATAATAGTTTTAATGAGTCTGTGTGTTTTTTATAATTTCAAAGCGTTATATAGCGTTTAGTACAATATGTCAAATAAGTTTTTCATTTTTTTGTTGTCTTTGTTTAGATCTTTATGTAGGTTGTCTATTTTTTTGTTATCACATGTTTTATAAGGCATCATTGTTTATAGTAATAGGAATATGAATACATATATTTTTTGGTTTACAAGATTTGAGATGTTATTTTTTTATATATTTTTGTGGTTGTATCTTGGCAAG
>M01075:27:000000000-A4DAU:1:1101:20087:7464
AGAGTACACAGCTTGGATTGCATATTTGATTGCCAGATGCAATGGAAGGACCAATACCTGTATCTGCATTAATACATGCTGCAACGTTAGTTGTATGTGGAATAATATTAGGTAGTTTTGTATTTTGGTGTTTTGAATTTTGATTTAGCTATTTTTATAGTCTAATTTGTTGGGCAACCGCAATAATAGTTTTAATGAGTCTGTGTGTTTTTTATAATTTCAAAGCGTTATATAGCGTTTAGTACAATATGTCAAATAAGTTTTTCATTTTTTTGTTGTCTTTGTTTAGATCTTTATGTAGGTTGTCTATTTTTTTGTTATCACATGTTTTATAAGGCATCATTGTTTATAGTAATAGGAATATGAATACATATATTTTTTGGTTTACAAGATTTGAGATGTTATTTTTTTATATATTTTTGTGGTTGTATCTTGGCAAG
>M01075:27:000000000-A4DAU:1:1101:17819:7468
AGAGTACACAGTTTGGGTTGCATATTTGATTGCCAGATGCAATGGAAGGACCAATACCTGTATCTGCATTAATACATGCTGCAACGTTAGTTGTATGTGGAATAATATTAGGTAGTTTTGTATTTTGGTGTTTTGAATTTTGATTTAGCTATTTTTATAGTCTAATTTGTTGGGCAACCGCAATAATAGTTTTAATGAGTCTGTGTGTTTTTTATAATTTCAAAGCGTTATATAGCGTTTAGTACAATATGTCAAATAAGTTTTTCATTTTTTTGTTGTCTTTGTTTAGATCTTTATGTAGGTTGTCTATTTTTTTGTTATCACATGTTTTATAAGGCATCATTGTTTATAGTAATAGGAATATGAATACATATATTTTTTGGTTTACAAGATTTGAGATGTTATTTTTTTATATATTTTTGTGGTTGTATCTTGGCAAG
>M01075:27:000000000-A4DAU:1:1101:25352:7469
AGAGTACACAGTTTGGATTGCATATTTGATTGCCAGATGCAATGGAAGGACCAATACCTGTATCTGCATTAATACATGCTGCAACGTTAGTTGTATGTGGAGTAATATTAGGTAGTTTTGTATTTTGGTGTTTTGAATTTTGATTTAGCTATTTTTATAGTCTAATTTGTTGGGCAACCGCAATAATAGTTTTAATGAGTCTGTGTGTTTTTTATAATTTCAAAGCGTTATATAGCGTTTAGTACAATATGTCAAATAAGTTTTTCATTTTTTTGTTGTCTTTGTTTAGATCTTTATGTAGGTTGTCTATTTTTTTGTTATCACATGTTTTATAAGGCATCATTGTTTATAGTAATAGGAATATGAATACATATATTTTTTGGTTTACAAGATTTGAGATGTTATTTTTTTATATATTTTTGTGGTTGTATCTTGGCAAG
>M01075:27:000000000-A4DAU:1:1101:16644:7473
AGAGTACACAGTTTGGGTTGCACATTTGATTGCCAGATGCAATGGAAGGACCAATACCTGTATCTGCATTAATACATGCTGCAACGTTAGTTGTATGTGGAATAATATTAGGTAGTTTTGTATTTTGGTGTTTTGAATTTTGATTTAGCTATTTTTATAGTCTAATTTGTTGGGCAACCGCAATAATAGTTTTAATGAGTCTGTGTGTTTTTTATAATTTGCAAAGCGTTATATAGCGTTTAGTACAATATGTCAAATAAGTTTTTCATTTTTTTGTTGTCTTTGTTTAGATCTTTATGTAGGTTGTCTATTTTTTGTTATCACATGTTTTATAAGGCATCATTGTTTATAGTAATAGGAATATGAATACATATATTTTTTGGTTTACAAGATTTGAGATGTTATTTTTTTATATATTTTTGTGGTTGTATCTTGGCAAG
>M01075:27:000000000-A4DAU:1:1101:20098:7478
AGAGTACACAGCTTGGATTGCATATTTGATTGCCAGATGCAATGGAAGGACCAATACCTGTATCTGCATTAATACATGCTGCAACGTTAGTTGTATGTGGAATAATATTAGGTAGTTTTGTATTTTGGTGTTTTGAATTTTGATTTAGCTATTTTTATAGTCTAATTTGTTGGGCAACCGCAATAATAGTTTTAATGAGTCTGTGTGTTTTTTATAATTTCAAAGTGTTATATAGCGTTTAGTACAATATGTCAAATAAGTTTTTCATTTTTTTGTTGTCTTTGTTTAGATCTTTATGTAGGTTGTCTATTTTTTTGTTATCACATGTTTTATAAGGCATCATTGTTTATAGTAATAGGAATATGAATACATATATTTTTTGGTTTACAAGATTTGAGATGTTATTTTTTTATATATTTTTGTGGTTGTATCTTGGCAAG
>M01075:27:000000000-A4DAU:1:1101:5867:7484
AAAGTACACAGTTTGGGTTGCATATTTGATTGCCAGATGCAATGGAAGGACCAATACCTGTATCTGCATTAATACATGCTGCAACGTTAGTTGTATGTGGAATAATATTAGGTAGTTTTGTATTTTGGTGTTTTGAATTTTGATTTAGCTATTTTTATAGTCTAATTTGTTGGGCAACCGCAATAGTAGTTTTAATGAGTCTGTGTGTTTTTTATAATTTCAAAGCGTTATATAGCGTTTAGTACAATATGTCAAATAAGTTTTTCATTTTTTTGTTGTCTTTGTTTAGATCTTTATGTAGGTTGTCTATTTTTTTGTTATCACATGTTTTATAAGGCATCATTGTTTATAGTAATAGGAATATGAATACATATATTTTTTGGTTTACAAGATTTGAGATGTTATTTTTTTATATATTTTTGTGGTTGTATTTTAGCAAG
>M01075:27:000000000-A4DAU:1:1101:16655:7487
AGAGTACACAGTTTGGGTTGCACATTTGATTGCCAGATGCAATGGAAGGACCAATACCTGTATCTGCATTAATACATGCTGCAACGTTAGTTGTATGTGGAATAATATTAGGTAGTTTTGTATTTTGGTGTTTTGAATTTTGATTTAGCTATTTTTATAGTCTAATTTGTTGGGCAACCGCAATAATAGTTTTAATGAGTCTGTGTGTTTTTTATAATTTGCAAAGCGTTATATAGCGTTTAGTACAATATGTCAAATAAGTTTTTCATTTTTTTGTTGTCTTTGTTTAGATCTTTATGTAGGTTGTCTATTTTTTGTTATCACATGTTTTATAAGGCATCATTGTTTATAGTAATAGGAATATGAATACATATATTTTTTGGTTTACAAGATTTGAGATGTTATTTTTTTATATATTTTTGTGGTTGTATCTTGGCAAG
>M01075:27:000000000-A4DAU:1:1101:9549:7489
AGAGTACACAGTTTGGGTTACATATTTGATTGCCAGATGCAATGGAAGGACCAATACCTGTATCTGCATTAATACATGCTGCAACGTTAGTTGTATGTGGAATAATATTAGGTAGTTTTGTATTTTGGTGTTTTGAATTTTGATTTAGCTATTTTTATAGTCTAATTTGTTGGGCAACCGCAATAATAGTTTTAATGAGTCTGTGTGTTTTTTATAATTTCAAAGCGTTATATAGCGTTTAGTACAATATGTCAAATAAGTTTTTCATTTTTTTGTTGTCTTTGTTTAGATCTTTATGTAGGTTGTCTATTTTTTTGTTATCACATGTTTTATAAGGCATCATTGTTTATAGTAATAGGAATATGAATACATATATTTTTTGGTTTACAAGATTTGAGATGTTATTTTTTTATATATTTTTGTGGTTGTATCTTGGCAAG
>M01075:27:000000000-A4DAU:1:1101:16669:7505
AGAGTACACAGTTTGGGTTGCATATTTGATTGCCAGATGCAATGGAAGGACCAATACCTGTATCTGCATTAATACATGCTGCAACGTTAGTTGTATGTGGAATAATATTAGGTAGTTTTGTATTTTGGTGTTTTGAATTTTGATTTAGCTATTTTTATAGTCTAATTTGTTGGGCAACCGCAATAATAGTTTTAATGAGTCTGTGTGTTTTTTATAATTTCAAAGCGTTATATAGCGTTTAGTACAATATGTCAAATAAGTTTTTCATTTTTTTGTTGTCTTTGTTTAGATCTTTATGTAGGTTGTCTATTTTTTTGTTATCACATGTTTTATAAGGCATCATTGTTTATAGTAATAGGAATATGAATACATATATTTTTTGGTTTACAAGATTTGAGATGTTATTTTTTTATATATTTTTGTGGTTGTATCTTGGCAAG
>M01075:27:000000000-A4DAU:1:1101:8776:7506
AGAGTACACAGTTTGGGTTACATATTTGATTGCCAGATGCAATGGAAGGACCAATACCTGTATCTGCATTAATACATGCTGCAACGTTAGTTGTATGTGGAATAATATTAGGTAGTTTTGTATTTTGGTGTTTTGAATTTTGATTTAGCTATTTTTATAGTCTAATTTGTTGGGCAACCGCAATAATAGTTTTAATGAGTCTGTGTGTTTTTTATAATTTCAAAGCGTTATATAGCGTTTAGTACAATATGTCAAATAAGTTTTTCATTTTTTTGTTGTCTTTGTTTAGATCTTTATGTAGGTTGTCTATTTTTTTGTTATCACATGTTTTATAAGGCATCATTGTTTATAGTAATAGGAATATGAATACATATATTTTTTGGTTTACAAGATTTGAGATGTTATTTTTTTATATATTTTTGTGGTTGTATCTTGGCAAG
>M01075:27:000000000-A4DAU:1:1101:22278:7521
AGAGTACACAGTTTGGGCTGCATATTTGATTGCCAGATGCAATGGAAGGACCAATACCTGTATCTGCATTAATACATGCTGCAACGTTAGTTGTATGTGGAATAATATTAGGTAGTTTTGTATTTTGGTGTTTTGAATTTTGATTTAGCTATTTTTATAGTCTAATTTGTTGGGCAACCGCAATAATAGTTTTAATGAGTCTGTGTGTTTTTTATAATTTCAAAGCGTTATATAGCGTTTAGTACAATATGTCAAATAAGTTTTTCATTTTTTTGTTGTCTTTGTTTAGATCTTTATGTAGGTTGTCTATTTTTTTGTTATCACATGTTTTATAAGGCATCATTGTTTATAGTAATAGGAATATGAATACATATATTTTTTGGTTTACAAGATTTGAGATGTTATTTTTTTATATATTTTTGTGGTTGTATCTTGGCAAG
>M01075:27:000000000-A4DAU:1:1101:7027:7523
AAAGTACACAGTTTGGGTTGCATATTTGATTGCCAGATGCAATGGAAGGACCAATACCTGTATCTGCATTAATACATGCTGCAACGTTAGTTGTATGTGGAATAATATTAGGTAGTTTTGTATTTTGGTGTTTTGAATTTTGATTTAGCTATTTTTATAGTCTAATTTGTTGGGCAACCGCAATAATAGTTTTAATGAGTCTGTGTGTTTTTTATAATTTCAAAGCGTTATATAGCGTTTAGTACAATATGTCAAATAAGTTTTTCATTTTTTTGTTGTCTTTGTTTAGATCTTTATGTAGGTTGTCTATTTTTTTGTTATCACATGTTTTATAAGGCATCATTGTTTATAGTAATAGGAATATGAATACATATATTTTTTGGTTTACAAGATTTGAGATGTTATTTTTTTATATATTTTTGTGGTTGTATCTTGGCAAG
>M01075:27:000000000-A4DAU:1:1101:18193:7529
AGAGTACACAGTTTGGGTTGCATATTTGATTGCCAGATGCAATGGAAGGACCAATACCTGTATCCGCATTAATACATGCTGCAACGTTAGTTGTATGTGGAATAATATTAGGTAGTTTTGTATTTTGGTGTTTTGAATTTTGATTTAGCTATTTTTATAGTCTAATTTGTTGGGCAACCGCAATAATAGTTTTAATGAGTCTGTGTGTTTTTTATAATTTCAAAGCGTTATATAGCGTTTAGTACAATATGTCAAATAAGTTTTTCATTTTTTTGTTGTCTTTGTTTAGATCTTTATGTAGGTTGTCTATTTTTTTGTTATCACATGTTTTATAAGGCATCATTGTTTATAGTAATAGGAATATGAATACATATATTTTTTGGTTTACAAGACTTGAGATGTTATTTTTTTATATATTTTTGTGGTTGTATCTTGGCAAG
>M01075:27:000000000-A4DAU:1:1101:21287:7533
AGAGTACGCAGTTTGGGTTGCACATTTGATTGCCAGATGCAATGGAAGGACCAATACCTGTATCTGCATTAATACATGCTGCAACGTTAGTTGTATGTGGAATAATATTAGGTAGTTTTGTATTTTGGTGTTTTGAATTTTGATTTAGCTATTTTTATAGTCTAATTTGTTGGGCAACCGCAATAATAGTTTTAATGAGTCTGTGTGTTTTTTATAATTTCAAAGCGTTATATAGCGTTTAGTACAATATGTCAAATAAGTTTTTCATTTTTTTGTTGTCTTTGTTTAGATCTTTATGTAGGTTGTCTATTTTTTTGTTATCACATGTTTTATAAGGCATCATTGTTTATAGTAATAGGAATATGAATACATATATTTTTTGGTTTACAAGATTTGAGATGTTATTTTTTTATATATTTTTGTGGTTGTATCTTAGCAAG
>M01075:27:000000000-A4DAU:1:1101:19863:7540
AGAGTACACAGTTTGGGTTGCATATTTGATTGCCAGATGCAATGGAAGGACCAATACCTGTATCTGCGTTAATACATGCTGCAACGTTAGTTGTATGTGGAATAATATTAGGTAGTTTTGTATTTTGGTGTTTTGAATTTTGATTTAGCTATTTTTATAGTCTAATTTGTTGGGCAACCGCAATAATAGTTTTAATGAGTCTGTGTGTTTTTTATAATTTCAAAGCGTTATATAGCGTTTAGTACAATATGTCAAATAAGTTTTTCATTTTTTTGTTGTCTTTGTTTAGATCTTTATGTAGGTTGTCTATTTTTTTGTTATCACATGTTTTATAAGGCATCATTGTTTATAGTAATAGGAATATGAATACATATATTTTTTGGTTTACAAGATTTGAGATGTTATTTTTTTATATATTTTTGTGGTTGTATCTTGGCAAG
>M01075:27:000000000-A4DAU:1:1101:27143:7542
AGAGTACACAGTTTGGGTTGCATATTTGATTGCCTGATGCAATGGAAGGACCAATACCTGTATCTGCATTAATACATGCTGCAACGTTAGTTGTATGTGGAATAATATTAGGTAGTTTTGTATTTTGGTGTTTTGAATTTTGATTTAGCTATTTTTATAGTCTAATTTGTTGGGCAACCGCAATAATAGTTTTAATGAGTCTGTGTGTTTTTTATAATTTGCAAAGCGTTATATAGCGTTTAGTACAATATGTCAAATAAGTTTTTCATTTTTTTGTTGTCTTTGTTTAGATCTTTATGTAGGTTGTCTATTTTTTTGTTATCACATGTTTTATAAGGCATCATTGTTTATAGTAATAGGAATATGAATACATATATTTTTTGGTTTACAAGATTTGAGATGTTATTTTTTATATATTTTTGTGGTTGTATCTTGGCAAG
>M01075:27:000000000-A4DAU:1:1101:21120:7557
AGAGTACACAGTTTGGGCTGCATATTTGATTGCCAGATGCAATGGAAGGACCAATACCTGTATCTGCATTAATACATGCTGCAACGTTAGTTGTATGTGGAATAATATTAGGTAGTTTTGTATTTTGGTGTTTTGAATTTTGATTTAGCTATTTTTATAGTCTAATTTGTTGGGCAACCGCAATAATAGTTTTAATGAGTCTGTGTGTTTTTTATAATTTGCAAAGCGTTATATAGCGTTTAGTACAATATGTCAAATAAGTTTTTCATTTTTTGTTGTCTTTGTTTAGATCTTTATGTAGGTTGTCTATTTTTTTGTTATCACATGTTTTATAAGGCATCATTGTTTATAGTAATAGGAATATGAATACATATATTTTTTGGTTTACAAGATTTGAGATGTTATTTTTTTATATATTTTTGTGGTTGTATCTTGGCAAG
>M01075:27:000000000-A4DAU:1:1101:14927:7564
AGAGTACACAGTTTGGGTTGCATATTTGATTGCCAGATGCAATGGAAGGACCAATACCTGTATCTGCATTAATACATGCTGCAACGTTAGTTGTATGTGGAATAATATTAGGTAGCTTTGTATTTTGGTGTTTTGAATTTTGATTTAGCTATTTTTATAGTCTAATTTGTTGGGCAACCGCAATAATAGTTTTAATGAGTCTGTGTGTTTTTTATAATTTCAAAGCGTTATATAGCGTTTAGTACAATATGTCAAATAAGTTTTTCATTTTTTTGTTGTCTTTGTTTAGATCTTTATGTAGGTTGTCTATTTTTTTGTTATCACATGTTTTATAAGGCATCATTGTTTATAGTAATAGGAATATGAATACATATATTTTTTGGTTTACAAGATTTGAGATGTTATTTTTTTATATATTTTTGTGGTTGTATCTTGGCAAG
>M01075:27:000000000-A4DAU:1:1101:23867:7568
AGAGTACACAGTTTGGGCTGCATATTTGATTGCCAGATGCAATGGAAGGACCAATACCTGTATCTGCATTAATACATGCTGCAACGTTAGTTGTATGTGGAATAATATTAGGTAGTTTTGTATTTTGGTGTTTTGAATTTTGATTTAGCTATTTTTATAGTCTAATTTGTTGGGCAACCGCAATAATAGTTTTAATGAGTCTGTGTGTTTTTTATAATTTCAAAGCGTTATATAGCGTTTAGTACAATATGTCAAATAAGTTTTTCATTTTTTTGTTGTCTTTGTTTAGATCTTTATGTAGGTTGTCTATTTTTTTGTTATCACATGTTTTATAAGGCATCATTGTTTATAGTAATAGGAATATGAATACATATATTTTTTGGTTTACAAGATTTGAGATGTTATTTTTTTATATATTTTTGTGGTTGTATCTTGGCAAG
>M01075:27:000000000-A4DAU:1:1101:20035:7573
AAAGTACACAGTTTGGGTTGCATATTTGATTGCCAGATGCAATGGAAGGACCAATACCTGTATCTGCATTAATACATGCTGCAACGTTAGTTGTATGTGGAATAATATTAGGTAGTTTTGTATTTTGGTGTTTTGAATTTTGATTTAGCTATTTTTATAGTCTAATTTGTTGGGCAACCGCAATAATAGTTTTAATGAGTCTGTGTGTTTTTTATAATTTCAAAGCGTTATATAGCGTTTAGTACAATATGTCAAATAAGTTTTTCATTTTTTTGTTGTCTTTGTTTAGATCTTTATGTAGGTTGTCTATTTTTTTGTTATCACATGTTTTATAGGGCATCATTGTTTATAGTAATAGGAATATGAATACATATATTTTTTGGTTTACAAGATTTGAGATGTTATTTTTTTATATATTTTTGTGGTTGTATCTTGGCAAG
>M01075:27:000000000-A4DAU:1:1101:25577:7582
AAAGTACACAGTTTGGGTTGCATATTTGATTGCCAGATGCAATGGAAGGACCAATACCTGTATCTGCATTAATACATGCTGCAACGTTAGTTGTATGTGGAATAATATTAGGTAGTTTTGTATTTTGGTGTTTTGAATTTTGATTTAGCTATTTTTATAGTCTAAATTGTTGGGCAACCGCAATAATAGTTTTAATGGGTCTGTGTGTTTTTTATAATTTCAAAGCGTTATATAGCGTTTAGTACAATATGTTAAATAAGTTTTTCATTTTTTTGTTGTCTTTGTTTAGATCTTTATGTAGGTTGTCTATTTTTTTGTTATCGCATGTTTTATAAGGCATCATTGTTTATAGTAATAGGAATATGAATACATATATTTTTTGGTTTACAAGATTTGAGATGTTATTTTTTTATATATTTTTGTGGTTGTATCTTGGCAAG
>M01075:27:000000000-A4DAU:1:1101:26408:7586
AGAGTACACAGTTTGGGTTGCATATTTGATTGCCAGATGCAATGGAAGGACCAATACCTGTATCTGCATTAATACATGCTGCAACGTTAGTTGTATGTGGAATAATATTAGGTAGTTTTGTATTTTGGTGTTTTGAATTTTGATTTAGCTATTTTTATAGTCTAATTTGTTGGGCAACCGCAATAATAGTTTTAATGAGTCTGTGTGTTTTTTATAATTTCAAAGCGTTATATAGCGTTTAGTACAATATGTCAAATAAGTTTTTCATTTTTTTGTTGTCTTTGTTTAGATCTTTATGTAGGTTGTCTATTTTTTTGTTATCACATGTTTTATAAGGCATCATTGTTTATAGTAATAGGAATATGAATACATATATTTTTTGGTTTACAAGATTTGAGATGTTATTTTTTTATATATTTTTGTGGTTGTATCTTGGCAAG
>M01075:27:000000000-A4DAU:1:1101:16224:7593
AGAGTACACAGTTTGGGTTGCACATTTGATTGCCAGATGCAATGGAAGGACCAATACCTGTATCTGCATTAATACATGCTGCAACGTTAGTTGTATGTGGAATAATATTAGGTAGTTTTGTATTTTGGTGTTTTGAATTTTGATTTAGCTATTTTTATAGTCTAATTTGTTGGGCAACCGCAATAATAGTTTTAATGAGTCTGTGTGTTTTTTATAATTTCAAAGCGTTATATAGCGTTTAGTACAATATGTCAAATAAGTTTTTCATTTTTTTGTTGTCTTTGTTTAGATCTTTATGTAGGTTGTCTATTTTTTTGTTATCACATGTTTTATAAGGCATCATTGTTTATAGTAATAGGAATATGAATACATATATTTTTTGGTTTACAAGATTTGAGATGTTATTTTTTTATATATTTTTGTGGTTGTATCTTGGCAAG
>M01075:27:000000000-A4DAU:1:1101:16158:7601
AAAGTACACAGTTTGGGTTGCATATTTGATTGCCAGATGCAATGGAAGGACCAATACCTGTATCTGCATTAATACATGCTGCAACGTTAGTTGTATGTGGAATAATATTAGGTAGTTTTGTATTTTGGTGTTTTGAATTTTGATTTAGCTATTTTTATAGTCTAATTTGTTGGGCAACCGCAATAATAGTTTTAATGAGTCTGTGTGTTTTTTATAATTTCAAAGCGTTATATAGCGTTTAGTACAATATGTCAAATAAGTTTTTCATTTTTTTGTTGTCTTTGTTTAGATCTTTATGTAGGTTGTCTATTTTTTTGTTATCACATGTTTTATAAGGCATCATTGTTTATAGTAATAGGAATATGAATACATATATTTTTTGGTTTACAAGATTTGAGATGTTATTTTTTTATATATTTTTGTGGTTGTATCTTGGCAAG
>M01075:27:000000000-A4DAU:1:1101:19070:7607
AGAGTACACAGTTTGGGTTGCATATTTGATTGCCAGATGCAATGGAAGGACCAATACCTGTATCTGCATTAATACATGCTGCAACGTTAGTTGTATGTGGAATAATATTAGGTAGTTTTGTATTTTGGTGTTTTGAATTTTGATTTAGCTATTTTTATAGTCTAATTTGTTGGGCAACCGCAATAATAGTTTTAATGAGTCTGTGTGTTTTTTATAATTTCAAAGCGTTATATAGCGTTTAGTACAATATGTCAAATAAGTTTTTCATTTTTTTGTCGTCTTTGTTTAGATCTTTATGTAGGTTGTCTATTTTTTTGTTATCACATGTTTTATAAGGCATCATTGTTTATAGTAATAGGAATATGAATACATATATTTTTTGGTTTACAAGATTTGAGATGTTATTTTTTTATATATTTTTGTGGTTGTATTTTAGCAAG
>M01075:27:000000000-A4DAU:1:1101:25510:7615
AGAGTACACAGTTTGGGTTGCACATTTGATTGCCAGATGCAATGGAAGGACCAATACCTGTATCTGCATTAATACATGCTGCAACGTTAGTTGTATGTGGAATAATATTAGGTAGTTTTGTATTTTGGTGTTTCGAACTTTGATTTAGCTATTTTTATAGTCTAATTTGTTGGGCAACCGCAATAATAGTTTTAATGAGTCTGTGTGTTTTTTATAATTTCAAAGCGTTATATAGCGTTTAGTACAATATGTCAAATAAGTTTTTCATTTTTTTGTTGTCTTTGTTTAGATCTTTATGTAGGTTGTCTATTTTTTTGTTATCACATGTTTTATAAGGCATCATTGTTTATAGTAATAGGAATATGAATACATATATTTTTTGGTTTACAAGATTTGAGATGTTATTTTTTTATATATTTTTGTGGTTGTATCTTGGCAAG
>M01075:27:000000000-A4DAU:1:1101:25532:7616
AGAGTACACAGTTTGGGTTGCACATTTGATTGCCAGATGCAATGGAAGGACCAATACCTGTATCTGCATTAATACATGCTGCAACGTTAGTTGTATGTGGAATAATATTAGGTAGTTTTGTATTTTGGTGTTTCGAACTTTGATTTAGCTATTTTTATAGTCTAATTTGTTGGGCAACCGCAATAATAGTTTTAATGAGTCTGTGTGTTTTTTATAATTTCAAAGCGTTATATAGCGTTTAGTACAATATGTCAAATAAGTTTTTCATTTTTTTGTTGTCTTTGTTTAGATCTTTATGTAGGTTGTCTATTTTTTTGTTATCACATGTTTTATAAGGCATCATTGTTTATAGTAATAGGAATATGAATACATATATTTTTTGGTTTACAAGATTTGAGATGTTATTTTTTTATATATTTTTGTGGTTGTATCTTGGCAAG
>M01075:27:000000000-A4DAU:1:1101:21272:7618
AAAGTACACAGTTTGGGTTGCATATTTGATTGCCAGATGCAATGGAAGGACCAATACCTGTATCTGCATTAATACATGCTGCAACGTTAGTTGTATGTGGAATAATATTAGGTAGTTTTGTATTTTGGTGTTTTGAATTTTGATTTAGCTATTTTTATAGTCTAATTTGTTGGGCAACCGCAATAATAGTTTTAATGAGTCTGTGTGTTTTTTATAATTTCAAAGCGTTATATAGCGTTTAGTACAATATGTCAAATAAGTCTTTCATTTTTTTGTTGTCTTTGTTTAGATCTTTATGTAGGTTGTCTATTTTTTTGTTATCACATGTTTTATAAGGCATCATTGTTTATAGTAATAGGAATATGAATACATATATTTTTTGGTTTACAAGATTTGAGATGTTATTTTTTTATATATTTTTGTGGTTGTATCTTGGCAAG
>M01075:27:000000000-A4DAU:1:1101:23423:7630
AGAGTACACAGTTTGGGTTACATATTTGATTGCCAGATGCAATGGAAGGACCAATACCTGTATCTGCATTAATACATGCTGCAACGTTAGTTGTATGTGGAATAATATTAGGTAGTTTTGTATTTTGGTGTTTTGAATTTTGATTTAGCTATTTTTATAGTCTAATTTGTTGGGCAACCGCAATAATAGTTTTAATGAGTCTGTGTGTTTTTTATAATTTCAAAGCGTTATATAGCGTTTAGTACAATATGTCAAATAAGTTTTTCATTTTTTTGTTGTCTTTGTTTAGATCTTTATGTAGGTTGTCTATTTTTTTGTTATCACATGTTTTATAAGGCATCATTGTTTATAGTAATAGGAATATGAATACATATATTTTTTGGTTTACAAGATTTGAGATGTTATTTTTTTATATATTTTTGTGGTTGTATTTTAGCAAG
>M01075:27:000000000-A4DAU:1:1101:16252:7635
AGAGTACACAGTTTGGGCTGCATATTTGATTGCCAGACGCAATGGAAGGACCAATACCTGTATCTGCATTAATACATGCTGCAACGTTAGTTGTATGTGGAATAATATTAGGTAGTTTTGTATTTTGGTGTTTTGAATTTTGATTTAGCTATTTTTATAGTCTAATTTGTTGGGCAACCGCAATAATAGTTTTAATGAGTCTGTGTGTTTTTTATAATTTCAAAGCGTTATATAGCGTTTAGTACAATATGTCAAATAAGTTTTTCATTTTTTTGTTGTCTTTGTTTAGATCTTTATGTAGGTTGTCTATTTTTTTGTTATCACATGTTTTATAAGGCATCATTGTTTATAGTAATAGGAATATGAATACATATATTTTTTGGTTTACAAGATTTGAGGTGTTATTTTTTTATATATTTTTGTGGTTGTATCTTGGCAAG
>M01075:27:000000000-A4DAU:1:1101:17543:7642
AAAGTACACAGTTTGGGTTGCATATTTGATTGCCAGATGCAATGGAAGGACCAATACCTGTATCTGCATTAATACATGCTGCAACGTTAGTTGTATGTGGAATAATATTAGGTAGTTTTGTATTTTGGTGTTTTGAATTTTGATTTAGCTATTTTTATAGTCTAATTTGTTGGGCAACCGCAATAATAGTTTTAATGAGTCTGTGTGTTTTTTATAATTTCAAAGCGTTATATAGCGTTTAGTACAATATGTCAAATAAGTTTTTCATTTTTTTGTTGTCTTTGTTTAGATCTTTATGTAGGTTGTCTATTTTTTTGTTATCACATGTTTTATAAGGCATCATTGTTTATAGTAATAGGAATATGAATACATATATTTTTTGGTTTACAAGATTTGAGATGTTATTTTTTTATATATTTTTGTGGTTGTATCTTGGCAAG
>M01075:27:000000000-A4DAU:1:1101:15240:7644
AGAGTACACAGTTGGGTTGCATATTTGATTGCCAGATGCAATGGAAGGACCAATACCTGTATCTGCATTAATACATGCTGCAACGTTAGTTGTATGTGGAATAATATTAGGTAGTTTTGTATTTTGGTGTTTTGAATTTTGATTTAGCTATTTTTATAGTCTAATTTGTTGGGCAACCGCAATAATAGTTTTAATGAGTCTGTGTGTTTTTTATAATTTCCAAAGCGTTATATAGCGTTTAGTACAATATGTCAAATAAGTTTTTCATTTTTTTGTTGTCTTTGTTTAGATCTTTATGTAGGTTGTCTATTTTTTTGTTATCACATGTTTTATAAGGCATCATTGTTTATAGTAATAGGAATATGAATACATATATTTTTTGGTTTACAAGATTTGAGATGTTATTTTTTTATATATTTTTGTGGTTGTATCTTGGCAAG
>M01075:27:000000000-A4DAU:1:1101:11092:7659
AGAGTACACAGTTTGGGTTGCATATTTGATTGCCAGATGCAATGGAAGGACCAATACCTGTATCTGCATTAATACATGCTGCAACGTTAGTTGTATGTGGAATAATATTAGGTAGTTTTGTATTTTGGTGTTTTGAATTTTGATTTAGCTATTTTTATAGTCTAATTTGTTGGGCAACCGCAATAATAGTTTTAATGAGTCTGTGTGTTTTTTATAATTTCAAAGCGTTATATAGCGTTTAGTACAATATGTCAAATAAGTTTTTCATTTTTTTGTTGTCTTTGTTTAGATCTTTATGTAGGTTGTCTATTTTTTTGTTATCACATGTTTTATAAGGCATCATTGTTTATAGTAATAGGAATATGAATACATATATTTTTTGGTTTACAAGATTTGAGATGTTATTTTTTTATATATTTTTGTGGTTGTATCTTGGCAAG
>M01075:27:000000000-A4DAU:1:1101:10687:7661
AGAGTACACAGTTTGGGTTGCACATTTGATTGCCAGATGCAATGGAAGGACCAATACCTGTATCTGCATTAATACATGCTGCAACGTTAGTTGTATGTGGAATAATATTAGGTAGTTTTGTATTTTGGTGTTTTGAATTTTGATTTAGCTATTTTTATAGTCTAATTTGTTGGGCAACCGCAATAATAGTTTTAATGAGTCTGTGTGTTTTTTATAATTTCAAAGCGTTATATAGCGTTTAGTACAATATGTCAAATAAGTTTTTCATTTTTTTGTTGTCTTTGTTTAGATCTTTATGTAGGTTGTCTATTTTTTTGTTATCACATGTTTTATAAGGCATCATTGTTTATAGTAATAGGAATATGAATACATATATTTTTTGGTTTACAAGATTTGAGATGTTATTTTTTTATATATTTTTGTGGTTGTATCTTGGCAAG
>M01075:27:000000000-A4DAU:1:1101:22496:7680
AGAGTACACAGTTTGGGCTGCATATTTGATTGCCAGATGCAATGGAAGGACCAATACCTGTATCTGCATTAATACATGCTGCAACGTTAGTTGTATGTGGAATAATATTAGGTAGTTTTGTATTTTGGTGTTTTGAATTTTGATTTAGCTATTTTTATAGTCTAATTTGTTGGGCAACCGCAATAATAGTTTTAATGAGTCTGTGTGTTTTTTATAATTTCAAAGCGTTATATAGCGTTTAGTACAATATGTCAAATAAGTTTTTCATTTTTTTGTTGTCTTTGTTTAGATCTTTATGTAGGTTGTCTATTTTTTTGTTATCACATGTTTTATAAGGCATCATCGTTTATAGTAATAGGAATATGAATACATATATTTTTTGGTTTACAAGATTTGAGATGTTATTTTTTTATATATTTTTGTGGTTGTATCTTGGCAAG
>M01075:27:000000000-A4DAU:1:1101:25740:7706
GAAGTACACAGTTTGGGTTGCATATTTGATTGCCAGATGCAATGGAAGGACCAATACCTGTATCTGCATTAATACATGCTGCAACGTTAGTTGTATGTGGAATAATATTAGGTAGTTTTGTATTTTGGTGTTTTGAATTTTGATTTAGCTATTTTTATAGTCTAATTTGTTGGGCAACCGCAATAATAGTTTTAATGAGTCTGTGTGTTTTTTATAATTTCAAAGCGTTATATAGCGTTTAGTACAATATGTCAAATAAGTTTTTCATTTTTTTGTTGTCTTTGTTTAGATCTTTATGTAGGTTGTCTATTTTTTTGTTATCACATGTTTTATAAGGCATCATTGTTTATAGTAATAGGAATATGAATACATATATTTTTTGGTTTACAAGATTTGAGATGTTATTTTTTTATATATTTTTGTGGTTGTATCTTGGCAAG
>M01075:27:000000000-A4DAU:1:1101:16197:7710
AAAGTACACAGTTTGGGTTGCATATTTGATTGCCAGATGCAATGGAAGGACCAATACCTGTATCTGCATTAATACATGCTGCAACGTTAGTTGTATGTGGAATAATATTAGGTAGTTTTGTATTTTGGTGTTTTGAATTTTGATTTAGCTATTTTTATAGTCTAATTTGTTGGGCAACCGCAATAATAGTTTTAATGAGTCTGTGTGTTTTTTATAATTTCAAAGCGTTATATAGCGTTTAGTACAATATGTCAAATAAGTTTTTCATTTTTTTGTTGTCTTTGTTTAGATCTTTATGTAGGTTGTCTATTTTTTTGTTATCACATGTTTTATAAGGCATCATTGTTTATAGTAATAGGAATATGAATACATATATTTTTTGGTTTACAAGATTTGAGATGTTATTTTTTTATATATTTTTGTGGTTGTATCTTGGCAAG
>M01075:27:000000000-A4DAU:1:1101:15284:7711
AAAGTACACAGTTTGGGTTGCATATTTGATTGCCAGATGCAATGGAAGGACCAATACCTGTATCTGCATTAATACATGCTGCAACGTTAGTTGTATGTGGAATAATATTAGGTAGTTTTGTATTTTGGTGTTTTGGATTTTGATTTAGCTATTTTTATAGTCTAATTTGTTGGGCAACCGCAATAATAGTTTTAATGAGTCTGTGTGTTTTTTATAATTTCAAAGCGTTATATAGCGTTTAGTACAATATGTCAAATAAGTTTTTCATTTTTTTGTTGTCTTTGTTTAGATCTTTATGTAGGTTGTCTATTTTTTTGTTATTACATGTTTTATAAGGCATCATTGTTTATAGTAATAGGAATATGAATACATATATTTTTTGGTTTACAAGATTTGAGATGTTATTTTTTTATATATTTTTGTGGTTGTATCTTGGCAAG
>M01075:27:000000000-A4DAU:1:1101:16501:7718
AAAGTACACAGTTTGGATTGCATATTTGATTGCCAGATGCAATGGAAGGACCAATACCTGTATCTGCATTAATACATGCTGCAACGTTAGTTGTATGTGGAATAATATTAGGTAGTTTTGTATTTTGGTGTTTTGAATTTTGATTTAGCTATTTTTATAGTCTAATTTGTTGGGCAACCGCAATAATAGTTTTAATGAGTCTGTGTGTTTTTTATAATTTGCAAAGCGTTATATAGCGTTTAGTACAATATGTCAAATAAGTTTTTCATTTTTTTGTTGTCTTTGTTTAGATCTTTATGTAGGTTGTCTATTTTTTTGTTATCACATGTTTTATAAGGCATCATTGTTTATAGTAATAGGAATATGAATACATATATTTTTTGGTTTACAAGATTTGAGATGTTATTTTTTTATATATTTTTGTGGTTGTATCTTGGCAG
>M01075:27:000000000-A4DAU:1:1101:14035:7720
AGAGTACACAGTTTGGGTTGCATATTTGATTGCCAGATGCAATGGAAGGACCAATACCTGTATCTGCATTAATACATGCTGCAACGTTAGTTGTATGTGGAATAATATTAGGTAGTTTTGTATTTTGGTGTTTTGAATTTTGATTTAGCTATTTTTATAGTCTAATTTGTTGGGCAACCGCAATAATAGTTTTAATGAGTCTGTGTGTTTTTTATAATTTCAAAGCGTTATATAGCGTTTAGTACAATATGTCAAATAAGTTTTTCATTTTTTTGTTGTCTTTGTTTAGATCTTTATGTAGGTTGTCTATTTTTTTGTTATCACATGTTTTATAAGGCATCATTGTTTATAGTAATAGGAATATGAATACATATATTTTTTGGTTTACAAGATTTGAGATGTTATTTTTTTATACATTTTTGTGGTTGTATCTTGGCAAG
>M01075:27:000000000-A4DAU:1:1101:15290:7729
AAAGTACACAGTTTGGGTTGCATATTTGATTGCCAGATGCAATGGAAGGACCAATACCTGTATCTGCATTAATACATGCTGCAACGTTAGTTGTATGTGGAATAATATTAGGTAGTTTTGTATTTTGGTGTTTTGGATTTTGATTTAGCTATTTTTATAGTCTAATTTGTTGGGCAACCGCAATAATAGTTTTAATGAGTCTGTGTGTTTTTTATAATTTCAAAGCGTTATATAGCGTTTAGTACAATATGTCAAATAAGTTTTTCATTTTTTTGTTGTCTTTGTTTAGATCTTTATGTAGGTTGTCTATTTTTTTGTTATCACATGTTTTATAAGGCATCATTGTTTATAGTAATAGGAATATGAATACATATATTTTTTGGTTTACAAGATTTGAGATGTTATTTTTTTATATATTTTTGTGGTTGTATCTTGGCAAG
>M01075:27:000000000-A4DAU:1:1101:19554:7731
AGAGTACACAGTTTGGGTTGCATATTTGATTGCCAGATGCAATGGAAGGACCAATACCTGTATCTGCATTAATACATGCTGCAACGTTAGTTGTATGTGGAATAATATTAGGTAGTTTTGTATTTTGGTGTTTTGAATTTTGATTTAGCTATTTTTATAGTCTAATTTGTTGGGCAACCGCAATAATAGTTTTAATGAGTCTGTGTGTTTTTTATAATTTCAAAGCGTTATATAGCGTTTAGTACAATATGTCAAATAAGTTTTTCATTTTTTTGTTGTCTTTGTTTAGATCTTTATGTAGGTTGTCTATTTTTTTGTTATCACATGTTTTATAAGGCATCACTGTTTATAGTAATAGGAATATGAATACATATATTTTTTGGTTTACAAGATTTGAGATGTTATTTTTTTATATATTTTTGTGGTTGTATCTTGGCAAG
>M01075:27:000000000-A4DAU:1:1101:22583:7739
AGAGTACACAGTTTGGGTTGCATATTTGATTGCCAGATGCAATGGAAGGACCAATACCTGTATCTGCATTAATACATGCTGCAACGTTAGTTGTATGTGGAATAATATTAGGTAGTTTTGTATTTTGGTGTTTTGAATTTTGATTTAGCTATTTTTATAGTCTAATTTGTTGGGCAACCGCAATAATAGTTTTAATGAGTCTGTGTGTTTTTTATAATTTCAAAGCGTTATATAGCGTTTAGTACAATATGTCAAATAAGTTTTTCATTTTTTTGTTGTCTTTGTTTAGATCTTTATGTAGGTTGTCTATTTTTTTGTTATCACATGTTTTATAAGGCATCATTGTTTATAGTAATAGGAATATGAATACATATATTTTTTGGTTTACAAGATTTGAGATGTTATTTTTTTATATATTTTTGTGGTTGTATCTTGGCAAG
>M01075:27:000000000-A4DAU:1:1101:10058:7761
AGAGTACACAGTTTGGGTTGCATATTTGATTGCCAGATGCAATGGAAGGACCAATACCTGTATCTGCATTAATACATGCTGCAACGTTAGTTGTATGTGGAATAATATTAGGTAGTTTTGTATTTTGGTGTTTTGAATTTTGATTTAGCTATTTTTATAGTCTAATTTGTTGGGCAACCGCAATAATAGTTTTAATGAGTCTGTGTGTTTTTTATAATTTCAAAGCGTTATATAGCGTTTAGTACAATATGTCAAATAAGTTTTTCATTTTTTTGTTGTCTTTGTTTAGATCTTTATGTAGGTTGTCTATTTTTTTGTTATCACATGTTTTATAAGGCATCATTGTTTATAGTAATAGGAATATGAATACATATATTTTTTGGTTTACAAGATTTGAGATGTTATTTTTTTATATATTTTTGTGGTTGTATCTTGGCAAG
>M01075:27:000000000-A4DAU:1:1101:22692:7764
AGAGTACACAGTTTGGGCTGCATATTTGATTGCCAGATGCAATGGAAGGACCAATACCTGTATCTGCATTGATACATGCTGCAACGTTAGTTGTATGTGGAATAATATTAGGTAGTTTTGTATTTTGGTGTTTTGAATTTTGATTTAGCTATTTTTATAGTCTAATTTGTTGGGCAACCGCAATAATAGTTTTAATGAGTCTGTGTGTTTTTTATAATTTCAAAGCGTTATATAGCGTTTAGTACAATATGTCAAATAAGTTTTTCATTTTTTTGTTGTCTTTGTTTAGATCTTTATGTAGGTTGTCTATTTTTTTGTTATCACATGTTTTATAAGGCATCATTGTTTATAGTAATAGGAATATGAATACATATATTTTTTGGTTTACAAGATTTGAGATGTTATTTTTTTATATATTTTTGTGGTTGTATCTTAGCAAG
>M01075:27:000000000-A4DAU:1:1101:15063:7780
AGAGTACACAGTTTGGGTTGCATATTTGATTGCCAGATGCAATGGAAGGACCAATACCTGTATCTGCATCAATACATGCTGCAACGTTAGTTGTATGTGGAATAATATTAGGTAGTTTTGTATTTTGGTGTTTTGAATTTTGATTTAGCTATTTTTATAGTCTAATTTGTTGGGCAACCGCAATAATAGTTTTAATGAGTCTGTGTGTTTTTTATAATTTCAAAGCGTTATATAGCGTTTAGTACAATATGTCAAATAAGTTTTTCATTTTTTTGTTGTCTTTGTTTAGATCTTTATGTAGGTTGTCTATTTTTTTGTTATCACATGTTTTATAAGGCATCATTGTTTATAGTAATAGGAATATGAATACATATATTTTTTGGTTTACAAGATTTGAGATGTTATTTTTTTATATATTTTTGTGGTTGTATCTTGGCAAG
>M01075:27:000000000-A4DAU:1:1101:19053:7789
AAAGTACACAGTTTGGGTTGCATATTTGATTGCCAGATGCAATGGAAGGACCAATACCTGTATCTGCATTAATACATGCTGCAACGTTAGTTGTATGTGGAATAATATTAGGTAGTTTTGTATTTTGGTGTTTTGAATTTTGATTTAGCTATTTTTATAGTCTAATTTGTTGGGCAGCCGCAATAATAGTTTTAATGAGTCTGTGTGTTTTTTATAATTTCAAAGCGTTATATAGCGTTTAGTACAATATGTCAAATAAGTTTTTCATTTTTTTGTTGTCTTTGTTTAGATCTTTATGTAGGTTGTCTATTTTTTTGTTATCACATGTTTTATAAGGCATCATTGTTTATAGTAATAGGAATATGAATACATATATTTTTTGGTTTACAAGATTTGAGATGTTATTTTTTTATATATTTTTGTGGTTGTATCTTAGCAAG
>M01075:27:000000000-A4DAU:1:1101:15910:7792
AAAGTACACAGTTTGGGTTGCATATTTGATTGCCAGATGCAATGGAAGGACCAATACCTGTATCTGCATTAATACATGCTGCAACGTTAGTTGTATGTGGAATAATATTAGGTAGTTTTGTACTTTGGTGTTTTGAATTTTGATTTAGCTATTTTTATAGTCTAATTTGTTGGGCAACCGCAATAATAGTTTTAATGAGTCTGTGTGTTTTTTATAATTTCAAAGCGTTATATAGCGTTTAGTGCAATATGTCAAATAAGTTTTTCATTTTTTTGTTGTCTTTGTTTAGATCTTTATGTAGGTTGTCTATTTTTTTGTTATCACATGTTTTATAAGGCATCATTGTTTATAGTAATAGGAATATGAATACATATATTTTTTGGTTTACAAGATTTGAGATGTTATTTTTTTATATATTTTTGTGGTTGTATCTTGGCAAG
>M01075:27:000000000-A4DAU:1:1101:10108:7799
AGAGTACACAGTTTGGGTTGCACATTTGATTGCCAGATGCAATGGAAGGACCAATACCTGTATCTGCATTGATACATGCTGCAACGTTAGTTGTATGTGGAATAATATTAGGTAGTTTTGTATTTTGGTGTTTTGAATTTTGATTTAGCTATTTTTATAGTCTAATTTGTTGGGCAACCGCAATAATAGTTTTAATGAGTCTGTGTGTTTTTTATAATTTCAAAGCGTTATATAGCGTTTAGTACAATATGTCAAATAAGTTTTTCATTTTTTTGTTGTCTTTGTTTAGATCTTTATGTAGGTTGTCTATTTTTTTGTTATCACATGTTTTATAAGGCATCATTGTTTATAGTAATAGGAATATGAATACATATATTTTTTGGTTTACAAGATTTGAGATGTTATTTTTTTATATATTTTTGTGGTTGTATCTTAGCAAG
>M01075:27:000000000-A4DAU:1:1101:7398:7800
AGAGTACACAGTTTGGGTTGCACATTTGATTGCCAGATGCAATGGAAGGACCAATACCTGTATCTGCATTAATACATGCTGCAACGTTAGTTGTATGTGGAATAATATTAGGTAGTTTTGTATTTTGGTGTTTTGAATTTTGATTTAGCTATTTTTATAGTCTAATTTGTTGGGCAACCGCAATAATAGTTTTAATGAGTCTGTGTGTTTTTTATAATTTCAAAGCGTTATATAGCGTTTAGTACAGTATGTCAAATAGGTTTTTCATTTTTTTGTTGTCTTTGTTTAGATCTTTATGTAGGTTGTCTATTTTTTTGTTATCACATGTTTTATAAGGCATCATTGTTTATAGTAATAGGAATATGAATACATATATTTTTTGGTTTACAAGATTTGAGATGTTATTTTTTTATATATTTTTGTGGTTGTATCTTGGCAAG
>M01075:27:000000000-A4DAU:1:1101:16081:7800
AGAGTACACAGTTTGGGTTGCATATTTGATTGCCAGATGCAATGGAAGGACCAATACCTGTATCTGCATTAATACATGCTGCAACGTTAGTTGTATGTGGAATAATATTAGGTAGTTTTGTATTTTGGTGTTTTGAATTTTGATTTAGCTATTTTTATAGTCTAATTTGTTGGGCAACCGCAATAATAGTTTTAATGAGTCTGTGTGTTTTTTATAATTTCAAAGCGTTATATAGCGTTTAGTACAATATGTCAAATAAGTTTTTCATTTTTTTGTTGTCTTTGTTTAGATCTTTATGTAGGTTGTCTATTTTTTTGTTATCACATGTTTTATAAGGCATCATTGTTTATAGTAATAGGAATATGAATACATATATTTTTTGGTTTACAAGATTTGAGATGTTATTTTTTTATATATTTTTGTGGTTGTATCTTGGCAAG
>M01075:27:000000000-A4DAU:1:1101:15897:7805
AAAGTACACAGTTTGGGTTGCATATTTGATTGCCAGATGCAATGGAAGGACCAATACCTGTATCTGCATTAATACATGCTGCAACGTTAGTTGTATGTGGAATAATATTAGGTAGTTTTGTACTTTGGTGTTTTGAATTTTGATTTAGCTATTTTTATAGTCTAATTTGTTGGGCAACCGCAATAATAGTTTTAATGAGTCTGTGTGTTTTTTATAATTTCAAAGCGTTATATAGCGTTTAGTGCAATATGTCAAATAAGTTTTTCATTTTTTTGTTGTCTTTGTTTAGATCTTTATGTAGGTTGTCTATTTTTTTGTTATCACATGTTTTATAAGGCATCATTGTTTATAGTAATAGGAATATGAATACATATATTTTTTGGTTTACAAGATTTGAGATGTTATTTTTTTATATATTTTTGTGGTTGTATCTTGGCAAG
>M01075:27:000000000-A4DAU:1:1101:16045:7820
AGAGTACACAGTTTGGATTGCACATTTGATTGCCAGATGCAATGGAAGGACCAATACCTGTATCTGCATTAATACATGCTGCAACGTTAGTTGTATGTGGAATAATATTAGGTAGTTTTGTATTTTGGTGTTTTGAATTTTGATTTAGCTATTTTTATAGTCTAATTTGTTGGGCAACCGCAATAATAGTTTTAATGAGTCTGTGTGTTTTTTATAATTTCAAAGCGTTATATAGCGTTTAGTACAATATGTCAAATAAGTTTTTCATTTTTTTGTTGTCTCTGTTTAGATCTTTATGTAGGTTGTCTATTTTTTTGTTATCACATGTTTTATAAGGCATCATTGTTTATAGTAATAGGAATATGAATACATATATTTTTTGGTTTACAAGATTTGAGGTGTTATTTTTTTATATATTTTTGTGGTTGTATCTTGGCAAG
>M01075:27:000000000-A4DAU:1:1101:13477:7835
AGAGTACACAGTTTGGGCTGCATATTTGATTGCCAGATGCAATGGAAGGACCAATACCTGTATCTGCATTAATACATGCTGCAACGTTAGTTGTATGTGGAATAATATTAGGTAGTTTTGTATTTTGGTGTTTTGAATTTTGATTTAGCTATTTTTATAGTCTAATTTGTTGGGCAACCGCAATAATAGTTTTAATGAGTCTGTGTGTTTTTTATAATTTCAAAGCGTTATATAGCGTTTAGTACAATATGTCAAATAAGTTTTTCATTTTTTTGTTGTCTTTGTTTAGATCTTTATGTAGGTTGTCTATTTTTTTGTTATCACATGTTTTATAAGGCATCATTGTTTATAGTAATAGGAATATGAATACATATATTTTTTGGTTTACAAGATTTGAGGTGTTATTTTTTTATATATTTTTGTGGTTGTATCTTGGCAAG
>M01075:27:000000000-A4DAU:1:1101:13101:7846
AGAGTACACAGTTTGGGTTGCACATTTGATTGCCAGATGCAATGGAAGGACCAATACCTGTATCTGCATTAATACATGCTGCAACGTTAGTTGTATGTGGAATAATATTAGGTAGTTTTGTATTTTGGTGTTTTGAATTTTGATTTAGCTATTTTTATAGTCTAATTTGTTGGGCAACCGCAATAATAGTTTTAATGAGTCTGTGTGTTTTTTATAATTTCAAAGCGTTATATAGCGTTTAGTACAATATGTCAAATAAGTTTTTCATTTTTTTGTTGTCTTTGTTTAGATCTTTATGTAGGTTGTCTATTTTTTTGTTATCACATGTTTTATAAGGCATCATTGTTTATAGTAATAGGAATATGAATACATATATTTTTTGGTTTACAAGATTTGAGATGTTATTTTTTTATATATTTTTGTGGTTGTATCTTGGCAAG
>M01075:27:000000000-A4DAU:1:1101:15395:7848
AGAGTACACAGTTTGGGTTGCACATTTGATTGCCAGATGCAATGGAAGGACCAATACCTGTATCTGCATTAATACATGCTGCAACGTTAGTTGTATGTGGAATAATATTAGGTAGTTTTGTATTTTGGTGTTTTGAATTTTGATTTAGCTATTTTTATAGTCTAATTTGTTGGGCAACCGCAATAATAGTTTTAATGAGTCTGTGTGTTTTTTATAATTTCAAAGCGTTATATAGCGTTTAGTACAATATGTCAAATAAGTTTTTCATTTTTTTGTTGTCTTTGTTTAGATCTTTATGTAGGTTGTCTATTTTTTTGTTATCACATGTTTTATAAGGCATCATTGTTTATAGTAATAGGAATATGAATACATATATTTTTTGGTTTACAAGATTTGAGATGTTATTTTTTTATATATTTTTGTGGTTGTATCTTAGCAAG
>M01075:27:000000000-A4DAU:1:1101:24567:7852
AAAGTACACAGTTTGGGTTGCATATTTGATTGCCAGATGCAATGGAAGGACCAATACCTGTATCTGCATTAATACATGCTGCAACGTTAGTTGTATGTGGAATAATATTAGGTAGTTTTGTATTTTGGTGTTTTGAATTTTGATTTAGCTATTTTTATAGTCTAATTTGTTGGGCAACCGCAATAATAGTTTTAATGAGTCTGTGTGTTTTTTATAATTTCAAAGCGTTATATAGCGTTTAGTACAATATGTCAAATAAGTTTTTCATTTTTTTGTTGTCTTTGTTTAGATCTTTATGTAGGTTGTCTATTTTTTTGTTATCACATGTTTTATAAGGCATCATTGTTTATAGTAATAGGAATATGAATACATATATTTTTTGGTTTACAAGATTTGAGATGTTATTTTTTTATATATTTTTGTGGTTGTATCTTGGCAAG
>M01075:27:000000000-A4DAU:1:1101:17821:7862
AGAGTACACAGTTTGGGTTGCACATTTGATTGCCAGATGCAATGGAAGGACCAATACCTGTATCTGCATTAATACATGCTGCAACGTTAGTTGTATGTGGAATAATATTAGGTAGTTTTGTATTTTGGTGTTTTGAATTTTGATTTAGCTATTTTTATAGTCTAATTTGTTGGGCAACCGCAATAATAGTTTTAATGAGTCTGTGTGTTTTTTATAATTTCAAAGCGTTATATAGCGTTTAGTACAATATGTCAAATAAGTTTTTCATTTTTTTGTTGTCTTTGTTTAGATCTTTATGTAGGTTGTCTATTTTTTTGTTATCACATGTTTTATAAGGCATCATTGTTTATAGTAATAGGAATATGAATACATATATTTTTTGGTTTACAAGATTTGAGATGTTATTTTTTTATATATTTTTGTGGTTGTATTTTGGCAAG
>M01075:27:000000000-A4DAU:1:1101:21180:7868
AGAGTACACAGTTTGGGTTGCATATTTGATTGCCAGATGCAATGGAAGGACCAATACCTGTATCTGCATTAATACATGCTGCAACGTTAGTTGTATGTGGAATAATATTAGGTAGTTTTGTATTTTGGTGTTTTGAATTTTGATTTAGCTATTTTTATAGTCTAACTTGTTGGGCAACCGCAATAATAGTTTTAATGAGTCTGTGTGTTTTTTATAATTTCAAAGCGTTATATAGCGTTTAGTACAATATGTCAAATAAGTTTTTCATTTTTTTGTTGTCTTTGTTTAGATCTTTATGTAGGTTGTCTATTTTTTTGTTATCACATGTTTTATAAGGCATCATTGTTTATAGTAATAGGAATATGAATACATATATTTTTTGGTTTACAAGATTTGAGATGTTATTTTTTTATATATTTTTGTGGTTGTATCTTGGCAAG
>M01075:27:000000000-A4DAU:1:1101:10495:7874
AAAGTACACAGTTTGGGTTGCATATTTGATTGCCAGATGCAATGGAAGGACCAATACCTGTATCTGCATTAATACATGCTGCAACGTTAGTTGCATGTGGAATAATATTAGGTAGTTTTGTATTTTGGTGTTTTGAATTTTGATTTAGCTATTTTTATAGTCTAATTTGTTGGGCAACCGCAATAATAGTTTTAATGAGTCTGTGTGTTTTTTATAATTTCAAAGCGTTATATAGCGTTTAGTACAATATGTCAAATAAGTTTTTCATTTTTTTGTTGTCTTTGTTTAGATCTTTATGTAGGTTGTCTATTTTTTTGTTATCACATGTTTTATAAGGCATCATTGTTTATAGTAATAGGAATATGAATACATATATTTTTTGGTTTACAAGATTTGAGATGTTATTTTTTTATATATTTTTGTGGTTGTATCTTGGCAAG
>M01075:27:000000000-A4DAU:1:1101:12102:7875
AGAGTACACAGTTTGGGTTGCATATTTGATTGCCAGATGCAATGGAAGGACCAATACCTGTATCTGCATTAATACATGCTGCAACGTTAGTTGTATGTGGAATAATATTAGGTAGTTTTGTATTTTGGTGTTTTGAATTTTGATTTAGCTATTTTTATAGTCTAATTTGTTGGGCAACCGCAATAATAGTTTTAATGAGTCTGTGTGTTTTTTATAATTTCAAAGCGTTATATAGCGTTTAGTACAATATGTCAAATAAGTTTTTCATTTTTTTGTTGTCTTTGTTTAGATCTTTATGTAGGTTGTCTATTTTTTTGTTATCACATGTTTTATAAGGCATCATTGTTTATAGTAATAGGAATATGAATACATATATTTTTTGGTTTACAAGATTTGAGATGTTATTTTTTTATATATTTTTGTGGTTGTATCTTAGCAAG
>M01075:27:000000000-A4DAU:1:1101:8422:7876
AGAGTACACAGTTTGGGTTGCACATTTGATGCCAGATGCAATGGAAGGCCCAATACCTGTATCTGCATTAATACATGCTGCAACGTTAGTTGTATGTGGAATAATATTAGGTAGTTTTGTATTTTGGTGTTTTGAATTTTGATTTAGCTATTTTTATAGTCTAATTTGTTGGGCAACCGCAATAATAGTTTTAATGAGTCTGTGTGTTTTTTATAATTTCCAAAGCGTTATATAGCGTTTAGTACAATATGTCAAATAAGTTTTTCATTTTTTTGTTGTCTTTGTTTAGATCTTTATGTAGGTTGTCTATTTTTTTGTTATCACATGTTTTATAAGGCATCATTGTTTATAGTAATAGGAATATGAATACATATATTTTTTGGTTTACAAGATTTGAGATGTTATTTTTTTATATATTTTTGTGGTTGTATCTTAGCAAG
>M01075:27:000000000-A4DAU:1:1101:9431:7889
AAAGTACACAGTTTGGGTTGCATATTTGATTGCCAGATGCAATGGAAGGACCAATACCTGTATCTGCATTAATACATGCTGCAACGTTAGTTGTATGTGGAATAATATTAGGTAGTTTTGTATTTTGGTGTTTTGAATTTTGATTTAGCTATTTTTATAGTCTAATTTGTTGGGCAACCGCAATAATAGTTTTAATGAGTCTGTGTGTTTTTTATAATTTCAAAGCGTTATATAGCGTTTAGTACAATATGTCAAATAAGTTTTTCATTTTTTTGTTGTCTTTGTTTAGATCTTTATGTAGGTTGTCTATTTTTTTGTTATCACATGTTTTATAAGGCATCATTGTTTATAGTAATAGGAATATGAATACATATATTTTTTGGTTTACAAGATTTGAGATGTTATTTTTTTATATATTTTTGTGGTTGTATCTTGGCAAG
>M01075:27:000000000-A4DAU:1:1101:8487:7907
AGAGTACACAGTTTGGGTTGCATATTTGATTGCCAGATGCAATGGAAGGACCAATACCTGTATCTGCATTAATACATGCTGCAACGTTAGTTGTATGTGGAATAATATTAGGTAGTTTTGTATTTTGGTGTTTTGAATTTTGATTTAGCTATTTTTATAGTCTAATTTGTTGGGCAACCGCAATAATAGTTTTAATGAGTCTGTGTGTTTTTTATAATTTCAAAGCGTTATATAGCGTTTAGTACAATATGTCAAATAAGTTTTTCATTTTTTTGTTGTCTTTGTTTAGATCTTTATGTAGGTTGTCTATTTTTTTGTTATCACATGTTTTATAAGTCATCATTGTTTATAGTAATAGGAATATGAATACATATATTTTTTGGTTTACAAGATTTGAGATGTTATTTTTTTATATATTTTTGTGGTTGTATCTTGGCAAG
>M01075:27:000000000-A4DAU:1:1101:9427:7908
AAAGTACACAGTTTGGGTTGCATATTTGATTGCCAGATGCAATGGAAGGACCAATACCTGTATCTGCATTAATACATGCTGCAACGTTAGTTGTATGTGGAATAATATTAGGTAGTTTTGTATTTTGGTGTTTTGAATTTTGATTTAGCTATTTTTATAGTCTAATTTGTTGGGCAACCGCAATAATAGTTTTAATGAGTCTGTGTGTTTTTTATAATTTCAAAGCGTTATATAGCGTTTAGTACAATATGTCAAATAAGTTTTTCATTTTTTTGTTGTCTTTGTTTAGATCTTTATGTAGGTTGTCTATTTTTTTGTTATCACATGTTTTATAAGGCATCATTGTTTATAGTAATAGGAATATGAATACATATATTTTTTGGTTTACAAGATTTGAGATGTTATTTTTTTATATATTTTTGTGGTTGTATCTTGGCAAG
>M01075:27:000000000-A4DAU:1:1101:7477:7919
AAAGTACACAGTTTGGGTTGCATATTTGATTGCCAGATGCAATGGAAGGACCAATACCTGTATCTGCATTAATACATGCTGCAACGTTAGTTGTATGTGGAATAATATTAGGTAGTTTTGTATTTTGGTGTTTTGAATTTTGATTTAGCTATTTTTATAGTCTAATTTGTTGGGCAACCGCAATAATAGTTTTAATGAGTCTGTGTGTTTTTTATAATTTCAAAGCGTTATATAGCGTTTAGTACAATATGTCAAATAAGTTTTTCATTTTTTTGTTGTCTTTGTTTAGATCTTTATGTAGGTTGTCTATTTTTTTGTTATCACATGTTTTATAAGGCATCATTGTTTATAGTAATAGGAATATGAATACATATATTTTTTGGTTTACAAGATTTGAGATGTTATTTTTTTATATATTTTTGTGGTTGTATCTTGGCAAG
>M01075:27:000000000-A4DAU:1:1101:5614:7934
AGAGTACACAGTTTGGGCTGCATATTTGATTGCCAGATGCAATGGAAGGACCAATACCTGTATCTGCATTAATACATGCTGCAACGTTAGTTGTATGTGGAATAATATTAGGTAGTTTTGTATTTTGGTGTTTTGAATTTTGATTTAGCTATTTTTATAGTCTAATTTGTTGGGCAACCGCAATAATAGTTTTAATGAGTCTGTGTGTTTTTTATAATTTCGAAGCGTTATATAGCGTTTAGTACAATATGTCAAATAAGTTTTTCATTTTTTTGTTGTCTTTGTTTAGATCTTTATGTAGGTTGTCTATTTTTTTGTTATCACATGTTTTATAAGGCATCATTGTTTATAGTAATAGGAATATGAATACATATATTTTTTGGTTTACAAGATTTGAGATGTTATTTTTTTATATATTTTTGTGGTTGTATCTTGGCAAG
>M01075:27:000000000-A4DAU:1:1101:25751:7937
AGAGTACACAGTTTGGGCTGCATATTTGATTGCCAGATGCAATGGAAGGACCAATACCTGTATCTGCATTAATACATGCTGCAACGTTAGTTGTATGTGGAATAATATTAGGTAGTTTTGTATTTTGGTGTTTTGAATTTTGATTTAGCTATTTTTATAGTCTAATTTGTTGGGCAACCGCAATAATAGTTTTAATGAGTCTGTGTGTTTTTTATAATTTCAAAGCGTTATATAGCGTTTAGTACAATATGTCAAATAAGTTTTTCATTTTTTTGTTGTCTTTGTTTAGATCTTTATGTAGGTTGTCTATTTTTTTGTTATCACATGTTTTATAAGGCATCATTGTTTATAGTAATAGGAATATGAATACATATATTTTTTGGTTTACAAGATTTGAGATGTTATTTTTTTATATATTTTTGTGGTTGTATCTTGGCAAG
>M01075:27:000000000-A4DAU:1:1101:7561:7946
AGAGTACACAGTTTGGGTTGCATATTTGATTGCCAGATGCAATGGAAGGACCAATACCTGTATCTGCATTAATACATGCTGCAACGTTAGTTGTATGTGGAATAATATTAGGTAGTTTTGTATTTTGGTGTTTTGAATTTTGATTTAGCTATTTTTATAGTCTAATTTGTTGGGCAACCGCAATAATAGTTTTAATGAGTCTGTGTGTTTTTTATAATTTCAAAGCGTTATATAGCGCTTAGTACAATATGTCAAATAAGTTTTTCATTTTTTTGTTGTCTTTGTTTAGATCTTTATGTAGGTTGTCTATTTTTTTGTTATCACATGTTTTATAAGGCATCATTGTTTATAGTAATAGGAATATGAATACATATATTTTTTGGTTTACAAGATTTGAGATGTTATTTTTTTATATATTTTTGTGGTTGTATCTTGGCAAG
>M01075:27:000000000-A4DAU:1:1101:18074:7946
AAAGTACACAGTTTGGGCTGCATATTTGATTGCCAGATGCAATGGAAGGACCAATACCTGTATCTGCATTAGTACATGCTGCAACGTTAGTTGTATGTGGAATAATATTAGGTAGTTTTGTATTTTGGTGTTTTGAATTTTGATTTAGCTATTTTTATAGTCTAATTTGTTGGGCAACCGCAATAATAGTTTTAATGAGTCTGTGTGTTTTTTATAATTTCAAAGCGTTATATAGCGTTTAGTACAATATGTCAAATAAGTTTTTCATTTTTTTGTTGTCTTTGTTTAGATCTTTATGTAGGTTGTCTATTTTTTTGTTATCACATGTTTTATAAGGCATCATTGTTTATAGTAATAGGAATATGAATACATATATTTTTTGGTTTACAAGATTTGAGATGTTATTTTTTTATATATTTTTGTGGTTGTATCTTGGCAAG
>M01075:27:000000000-A4DAU:1:1101:19888:7948
AGAGTACACAGTTTGGGTTGCACATTTGATTGCCAGATGCAATGGAAGGACCAATACCTGTATCTGCATTAATACATGCTGCAACGTTAGTTGTATGTGGAATAATATTAGGTAGTTTTGTATTTTGGTGTTTTGAATTTTGATTTAGCTATTTTTATAGTCTAATTTGTTGGGCAACCGCAATAATAGTTTTAATGAGTCTGTGTGTTTTTTATAATTTCAAAGCGTTATATAGCGTTTAGTACAATATGTCAAATAAGTTTTTCATTTTTTTGTTGTCTTTGTTTAGATCTTTATGTAGGTTGTCTATTTTTTTGTTATCACATGTTTTATAAGGCATCATTGTTTATAGTAATAGGAATATGAATACATATATTTTTTGGTTTACAAGATTTGAGATGTTATTTTTTTATATATTTTTGTGGTTGTATCTTGGCAAG
>M01075:27:000000000-A4DAU:1:1101:20478:7950
AGAGTACACAGTTTGGGTTGCACATTTGATTGCCAGATGCAATGGAAGGACCAATACCTGTATCTGCATTAATACATGCTGCAACGTTAGTTGTATGTGGAATAATATTAGGTAGTTTTGTATTTTGGTGTTTTGAATTTTGATTTAGCTATTTTTATAGTCTAATTTGTTGGGCAACCGCAATAATAGTTTTAATGAGTCTGTGTGTTTTTTATAATTTCAAAGCGTTATATAGCGTTTAGTACAATATGTCAAATAAGTTTTTCATTTTTTTGTTGTCTTTGTTTAGATCTTTATGTAGGTTGTCTATTTTTTTGTTATCACATGTTTTATAAGGCATCATTGTTTATAGTAATAGGAATATGAATACATATATTTTTTGGTTTACAAGATTTGAGATGTTATTTTTTTATATATTTTTGTGGTTGTATCTTAGCAAG
>M01075:27:000000000-A4DAU:1:1101:19840:7953
AGAGTACACAGTTTGGGTTACATATTTGATTGCCAGATGCAATGGAAGGACCAATACCTGTATCTGCATTAATACATGCTGCAACGTTAGTTGTATGTGGAATAATATTAGGTAGTTTTGTATTTTGGTGTTTTGAATTTTGATTTAGCTATTTTTATAGTCTAATTTGTTGGGCAACCGCAATAATAGTTTTAATGAGTCTGTGTGTTTTTTATAATTTCAAAGCGTTATATAGCGTTTAGTACAATATGTCAAATAAGTTTTTCATTTTTTTGTTGTCTTTGTTTAGATCTTTATGTAGGTTGTCTATTTTTTTGTTATCACATGTTTTATAAGGCATCATTGTTTATAGTAATAGGAATATGAATACATATATTTTTTGGTTTACAAGATTTGAGATGTTATTTTTTTATATATTTTTGTGGTTGTATCTTAGCAAG
>M01075:27:000000000-A4DAU:1:1101:18036:7954
AGAGTACACAGTTTGGGTTGCACATTTGATTGCCAGATGCAATGGAAGGACCAATACCTGTATCTGCATTAATACATGCTGCAACGTTAGTTGTATGTGGAATAATATTAGGTAGTTTTGTATTTTGGTGCTTTGAATTTTGATTTAGCTATTTTTATAGTCTAATTTGTTGGGCAACCGCAATAATAGTTTTAATGAGTCTGTGTGTTTTTTATAATTTCAAAGCGTTATATAGCGTTTAGTACAATATGTCAAATAAGTTTTTCATTTTTTTGTTGTCTTTGTTTAGATCTTTATGTAGGTTGTCTATTTTTTTGTTATCACATGTTTTATAAGGCATCATTGTTTATAGTAATAGGAATATGAATACATATATTTTTTGGTTTACAAGATTTGAGATGTTATTTTTTTATATATTTTTGTGGTTGTATTTTAGCAAG
>M01075:27:000000000-A4DAU:1:1101:11920:7961
AGAGTACACAGTTTGGGTTGCATATTTGATTGCCAGATGCAATGGAAGGACCAATACCTGTATCTGCATTAATACATGCTGCAACGTTAGTTGTATGTGGAATAATATTAGGTAGTTTTGTATTTTGGTGTTTTGAATTTTGATTTAGCTATTTTTATAGTCTAATTTGTTGGGCAACCGCAATAATAGTTTTAATGAGTCTGTGTGTTTTTTATAATTTCAAAGCGTTATATAGCGTTTAGTACAATATGTCAAATAAGTTTTTCATTTTTTTGTTGTCTTTGTTTAGATCTTTATGTAGGTTGTCTATTTTTTTGTTATCACATGTTTTATAAGGCATCATTGTTTATAGTAATAGGAATATGAATACATATATTTTTTGGTTTACAAGATTTGAGATGTTATTTTTTTATATATTTTTGTGGTTGTATCTTGGCAAG
>M01075:27:000000000-A4DAU:1:1101:11559:7961
AGAGTACACAGTTTGGATTGCATATTTGATTGCCAGATGCAATGGAAGGACCAATACCTGTATCTGCATTAATACATGCTGCAACGTTAGTTGTATGTGGAATAATATTAGGTAGTTTTGTATTTTGGTGTTTTGAATTTTGATTTAGCTATTTTTATAGTCTAATTTGTTGGGCAACCGCAATAATAGTTTTAATGAGTCTGTGTGTTTTTTATAATTTCAAAGCGTTATATAGCGTTTAGTACAATATGTCAAATAAGTTTTTCATTTTTTTGTTGTCTTTGTTTAGATCTTTATGTAGGTTGTCTATTTTTTTGTTATCACATGTTTTATAAGGCATCATTGTTTATAGTAGTAGGAATATGAATACATATATTTTTTGGTTTACAAGATTTGAGATGTTATTTTTTTATATATTTTTGTGGTTGTATTTTAGCAAG
>M01075:27:000000000-A4DAU:1:1101:18022:7967
AGAGTACACAGTTTGGGTTGCACATTTGATTGCCAGATGCAATGGAAGGACCAATACCTGTATCTGCATTAATACATGCTGCAACGTTAGTTGTATGTGGAATAATATTAGGTAGTTTTGTATTTTGGTGCTTTGAATTTTGATTTAGCTATTTTTATAGTCTAATTTGTTGGGCAACCGCAATAATAGTTTTAATGAGTCTGTGTGTTTTTTATAATTTCAAAGCGTTATATAGCGTTTAGTACAATATGTCAAATAAGTTTTTCATTTTTTTGTTGTCTTTGTTTAGATCTTTATGTAGGTTGTCTATTTTTTTGTTATCACATGTTTTATAAGGCATCATTGTTTATAGTAATAGGAATATGAATACATATATTTTTTGGTTTACAAGATTTGAGATGTTATTTTTTTATATATTTTTGTGGTTGTATTTTAGCAAG
>M01075:27:000000000-A4DAU:1:1101:8888:7971
AGAGTACACAGTTTGGGTTGCATATTTGATTGCCAGATGCAATGGAAGGACCAATACCTGTATCTGCATTAATACATGCTGCAACGTTAGTTGTATGTGGAATAATATTAGGTAGTTTTGTATTTTGGTGTTTTGAATTTTGATTTAGCTATTTTTATAGTCTAATTTGTTGGGCAACCGCAATAATAGTTTTAATGGGTCTGTGTGTTTTTTATAATTTCAAAGCGTTATATAGCGTTTAGTACAATATGTCAAATAAGTTTTTCATTTTTTTGTTGTCTTTGTTTAGATCTTTATGTAGGTTGTCTATTTTTTTGTTATCACATGTTTTATAAGGCATCATTGTTTATAGTAATAGGAATATGAATACATATATTTTTTGGTTTACAAGATTTGAGATGTTATTTTTTTATATATTTTTGTGGTTGTATCTTGGCAAG
>M01075:27:000000000-A4DAU:1:1101:19837:7973
AGAGTACACAGTTTGGGTTACATATTTGATTGCCAGATGCAATGGAAGGACCAATACCTGTATCTGCATTAATACATGCTGCAACGTTAGTTGTATGTGGAATAATATTAGGTAGTTTTGTATTTTGGTGTTTTGAATTTTGATTTAGCTATTTTTATAGTCTAATTTGTTGGGCAACCGCAATAATAGTTTTAATGAGTCTGTGTGTTTTTTATAATTTCAAAGCGTTATATAGCGTTTAGTACAATATGTCAAATAAGTTTTTCATTTTTTTGTTGTCTTTGTTTAGATCTTTATGTAGGTTGTCTATTTTTTTGTTATCACATGTTTTATAAGGCATCATTGTTTATAGTAATAGGAATATGAATACATATATTTTTTGGTTTACAAGATTTGAGATGTTATTTTTTTATATATTTTTGTGGTTGTATCTTAGCAAG
>M01075:27:000000000-A4DAU:1:1101:13484:7975
AAAGTACACAGTTTGGGTTGCATATTTGATTGCCAGATGCAATGGAAGGACCAATACCTGTATCTGCATTAATACATGCTGCAACGTTAGTTGTATGTGGAATAATATTAGGTAGTTTTGTATTTTGGTGTTTTGAATTTTGATTTGGCTATTTTTATAGTCTAATTTGTTGGGCAACCGCAATAATAGTTTTAATGAGTCTGTGTGTTTTTTATAATTTCAAAGCGTTATATAGCGTTTAGTACAATATGTCAAATAAGTTTTTCATTTTTTTGTTGTCTTTGTTTAGATCTTTATGTAGGTTGTCTATTTTTTTGTTATCACATGTTTTATAAGGCATCATTGTTTATAGTAATAGGAATATGAATACATATATTTTTTGGTTTACAAGATTTGAGATGTTATTTTTTTATATATTTTTGTGGTTGTATCTTGGCAAG
>M01075:27:000000000-A4DAU:1:1101:14210:7975
AAAGTACACAGTTTGGGTTGCACATTTGATTGCCAGATGCAATGGAAGGACCAATACCTGTATCTGCATTAATACATGCTGCAACGTTAGTTGTATGTGGAATAATATTAGGTAGTTTTGTATTTTGGTGTTTTGAATTTTGATTTAGCTATTTTTATAGTCTAATTTGTTGGGCAACCGCAATAATAGTTTTAATGAGTCTGTGTGTTTTTTATAATTTCAAAGCGTTATATAGCGTTTAGTACAATATGTCAAATAAGTTTTTCATTTTTTTGTTGTCTTTGTTTAGATCTTTATGTAGGTTGTCTATTTTTTTGTTATCACATGTTTTATAAGGCATCATTGTTTATAGTAATAGGAATATGAATACATATATTTTTTGGTTTACAAGATTTGAGATGTTATTTTTTTATATATTTTTGTGGTTGTATTTTGGCAAG
>M01075:27:000000000-A4DAU:1:1101:10802:7983
AGAGTACACAGTTTGGGTTGCACATTTGATTGCCAGATGCAATGGAAGGACCAATACCTGTATCTGCATTAATACATGCTGCAACGTTAGTTGTATGTGGAATAATATTAGGTAGTTTTGTATTTTGGTGTTTTGAATTTTGATTTAGCTATTTTTATAGTCTAATTTGTTGGGCAACCGCAATAATAGTTTTAATGAGTCTGTGTGTTTTTTATAATTTCAAAGCGTTATATAGCGTTTAGTACAATATGTCAAATAAGTTTTTCATTTTTTTGTTGTCTTTGTTTAGATCTTTATGTAGGTTGTCTATTTTTTTGTTATCACATGTTTTATAAGGCATCATTGTTTATAGTAATAGGAATATGAATACATATATTTTTTGGTTTACAAGATTTGAGATGTTATTTTTTTATATATTTTTGTGGTTGTATCTTGGCAAG
>M01075:27:000000000-A4DAU:1:1101:23275:7998
AGAGTACACAGTTTGGGTTGCACATTTGATTGCCAGATGCAATGGAAGGACCAATACCTGTATCTGCATTAATACATGCTGCAACGTTAGTTGTATGTGGAATAATATTAGGTAGTTTTGTATTTTGGTGTTTTGAATTTTGATTTAGCTATTTTTATAGTCTAATTTGTTGGGCAACCGCAATAATAGTTTTAATGAGTCTGTGTGTTTTTTATAATTTCAAAGCGTTATATAGCGTTTAGTACAATATGTCAAATAAGTTTTTCATTTTTTTGTTGTCTTTGTTTAGATCTTTATGTAGGTTGTCTATTTTTTTGTTATCACATGTTTTATAAGGCATCATTGTTTATAGTAATAGGAATATGAATACATATATTTTTTGGTTTACAAGATTTGAGATGTTATTTTTTTATATATTTTTGTGGTTGTATCTTGGCAAG
>M01075:27:000000000-A4DAU:1:1101:10792:7999
AGAGTACACAGTTTGGGTTGCACATTTGATTGCCAGATGCAATGGAAGGACCAATACCTGTATCTGCATTAATACATGCTGCAACGTTAGTTGTATGTGGAATAATATTAGGTAGTTTTGTATTTTGGTGTTTTGAATTTTGATTTAGCTATTTTTATAGTCTAATTTGTTGGGCAACCGCAATAATAGTTTTAATGAGTCTGTGTGTTTTTTATAATTTCAAAGCGTTATATAGCGTTTAGTACAATATGTCAAATAAGTTTTTCATTTTTTTGTTGTCTTTGTTTAGATCTTTATGTAGGTTGTCTATTTTTTTGTTATCACATGTTTTATAAGGCATCATTGTTTATAGTAATAGGAATATGAATACATATATTTTTTGGTTTACAAGGTTTGAGATGTTATTTTTTTATATATTTTTGTGGTTGTATCTTGGCAAG
>M01075:27:000000000-A4DAU:1:1101:5502:8011
AGAGTACACAGTTTGGGTTGCACATTTGATTGCCAGATGCAGTGGAAGGACCAATACCTGTATCTGCATTAATACATGCTGCAACGTTAGTTGTATGTGGAATAATATTAGGTAGTTTTGTATTTTGGTGTTTTGAATTTTGATTTAGCTATTTTATAGTCTAATTTGTTGGGCAACCGCAATAATAGTTTTAATGAGTCTGTGTGTTTTTTATAATTTCCAAAGCGTTATATAGCGTTTAGTACAATATGTCAAATAAGTTTTTCATTTTTTTGTTGTCTTTGTTTAGATCTTTATGTAGGTTGTCTATTTTTTTGTTATCACATGTTTTATAAGGCATCATTGTTTATAGTAATAGGAATATGAATACATATATTTTTTGGTTTACAAGATTTGAGATGTTATTTTTTTATATATTTTTGTGGTTGTATCTTGGCAAG
>M01075:27:000000000-A4DAU:1:1101:20623:8016
AGAGTACACAGTTTGGGTTGCACATTTGATTGCCAGATGCAATGGAAGGACCAATACCTGTATCTGCATTAATACATGCTGCAACGTTAGTTGTATGTGGAATAATATTAGGTAGTTTTGTATTTTGGTGTTTTGAATTTTGATTTAGCTATTTTTATAGTCTAATTTGTTGGGCAACCGCAATAATAGTTTTAATGAGTCTGTGTGTTTTTTATAATTTCAAAGCGTTATATAGCGTTTAGTACAATATGTCAAATAAGTTTTTCATTTTTTTGTTGTCTTTGTTTAGATCTTTATGTAGGTTGTCTATTTTTTTGTTATCACATGTTTTATAAGGCATCATTGTTTATAGTAATAGGAATATGAATACATATATTTTTTGGTTTACAAGATTTGAGATGTTATTTTTTTATATATTTTTGTGGTTGTATCTTAGCAAG
>M01075:27:000000000-A4DAU:1:1101:8696:8017
AGAGTACACAGTTTGGGTTGCATATTTGATTGCCAGATGCAATGGAAGGACCAATACCTGTATCTGCATTAATACATGCTGCAACGTTAGTTGTATGTGGAATAATATTAGGTAGTTTTGTATTTTGGTGTTTTGAATTTTGATTTAGCTATTTTTATAGTCTAATTTGTTGGGCAACCGCAATAATAGTTTTAATGAGTCTGTGTGTTTTTTATAATTTCAAAGCGTTATATAGCGTTTAGTACAATATGTCAAATAAGTTTTTCATTTTTTTGTTGTCTTTGTTTAGATCTTTATGTAGGTTGTCTATTTTTTTGTTATCACATGTTTTATAAGGCATCATTGTTTATAGTAATAGGAATATGAATACATATATTTTTTGGTTTACAAGATTTGAGATGTTATTTTTTTATATATTTTTGTGGTTGTATCTTGGCAAG
>M01075:27:000000000-A4DAU:1:1101:10144:8017
AGAGTACACAGTTTGGGTTACATATTTGATTGCCAGATGCAATGGAAGGACCAATACCTGTATCTGCATTAATACATGCTGCAACGTTAGTTGTATGTGGAATAATATTAGGTAGTTTTGTATTTTGGTGTTTTGAATTTTGATTTAGCTATTTTTATAGTCTAATTTGTTGGGCAACCGCAATAATAGTTTTAATGAGTCTGTGTGTTTTTTATAATTTCAAAGCGTTATATAGCGTTTAGTACAATATGTCAAATAAGTTTTTCATTTTTTTGTTGTCTTTGTTTAGATCTTTATGTAGGTTGTCTATTTTTTTGTTATCACATGTTTTATAAGGCATCATTGTTTATAGTAATAGGAATATGAATACATATATTTTTTGGTTTACAAGATTTGAGATGTTATTTTTTTATATATTTTTGTGGTTGTATCTTGGCAAG
>M01075:27:000000000-A4DAU:1:1101:13927:8018
AGAGTACACAGTTTGGGTTGCATATTTGATTGCCAGATGCAATGGAAGGACCAATACCTGTATCTGCATTAATACATGCTGCAACGTTAGTTGTATGTGGAATAATATTAGGTAGTTTTGTATTTTGGTGTTTTGAATTTTGATTTAGCTATTTTTATAGTCTAATTTGTTGGGCAACCGCAATAATAGTTTTAATGAGTCTGTGTGTTTTTTATAATTTCAAAGCGTTATATAGCGTTTAGTACAATATGTCAAATAAGTTTTTCATTTTTTTGTTGTCTTTGTTTAGGTCTTTATGTAGGTTGTCTATTTTTTTGTTATCACATGTTTTATAAGGCATCATTGTTTATAGTAATAGGAATATGAATACATATATTTTTTGGTTTACAAGATTTGAGATGTTATTTTTTTATATATTTTTGTGGTTGTATCTTGGCAAG
>M01075:27:000000000-A4DAU:1:1101:6642:8032
AGAGTACACAGTTTGGGTTGCATATTTGATTGCCAGATGCAATGGAAGGACCAATACCTGTATCTGCATTAATACATGCTGCAACGTTAGTTGTATGTGGAATAATATTAGGTAGTTTTGTATTTTGGTGTTTTGAATTTTGATTTAGCTATTTTTATAGTCTAATTTGTTGGGCAACCGCAATAATAGTTTTAATGAGTCTGTGTGTTTTTTATAATTTCAAAGCGTTATATAGCGTTTAGTACAATATGTCAAATAAGTTTTTCATTTTTTTGTTGTCTTTGTTTAGATCTTTATGTAGGTTGTCTATTTTTTTGTTATCACATGTTTTATAAGGCATCATTGTTTATAGTAATAGGAATATGAATACATATATTTTTTGGTTTACAAGATTTGAGATGTTATTTTTTTATATATTTTTGTGGTTGTATCTTGGCAAG
>M01075:27:000000000-A4DAU:1:1101:25936:8033
AAAGTACACAGTTTGGGTTGCATATTTGATTGCCAGATGCAATGGAAGGACCAATACCTGTATCTGCATTAATACATGCTGCAACGTTAGTTGTACGTGGAATAATATTAGGTAGTTTTGTATTTTGGTGTTTTGAATTTTGATTTAGCTATTTTTATAGTCTAATTTGTTGGGCAACCGCAATAATAGTTTTAATGAGTCTGTGTGTTTTTTATAATTTCAAAGCGTTATATAGCGTTTAGTACAATATGTCAAATAAGTTTTTCATTTTTTTGTTGTCTTTGTTTAGATCTTTATGTAGGTTGTCTATTTTTTTGTTATCACATGTTTTATAAGGCATCATTGTTTATAGTAATAGGAATATGAATACATATATTTTTTGGTTTACAAGATTTGAGATGTTATTTTTTTATATATTTTTGTGGTTGTATCTTGGCAAG
>M01075:27:000000000-A4DAU:1:1101:8698:8035
AGAGTACACAGTTTGGGTTGCATATTTGATTGCCAGATGCAATGGAAGGACCAATACCTGTATCTGCATTAATACATGCTGCAACGTTAGTTGTATGTGGAATAATATTAGGTAGTTTTGTATTTTGGTGTTTTGGATTTTGATTTAGCTATTTTTATAGTCTAATTTGTTGGGCAACCGCAATAATAGTTTTAATGAGTCTGTGTGTTTTTTATAATTTCAAAGCGTTATATAGCGTTTAGTACAATATGTCAAATAAGTTTTTCATTTTTTTGTTGTCTTTGTTTAGATCTTTATGTAGGTTGTCTATTTTTTTGTTATCACATGTTTTATAAGGCATCATTGTTTATAGTAATAGGAATATGAATACATATATTTTTTGGTTTACAAGATTTGAGATGTTATTTTTTTATATATTTTTGTGGTTGTATCTTGGCAAG
>M01075:27:000000000-A4DAU:1:1101:14366:8040
AGAGTACACAGTTTGGGCTGCATATTTGATTGCCAGATGCAATGGAAGGACCAATACCTGTATCTGCATTAATACATGCTGCAACGTTAGTTGTATGTGGAATAATATTAGGTAGTTTTGTATTTTGGTGTTTTGAATTTTGATTTAGCTATTTTTATAGTCTAATTTGTTGGGCAACCGCAATAATAGTTTTAATGAGTCTGTGTGTTTTTTATAATTTCAAAGCGTTATATAGCGTTTAGTACAATATGTCAAATAAGTTTTTCATTTTTTTGTTGTCTTTGTTTAGATCTTTATGTAGGTTGTCTATTTTTTTGTTATCACATGTTTTATAAGGCATCATTGTTTATAGTAATAGGAATATGAATACATATATTTTTTGGTTTACAAGATTTGAGATGTTATTTTTTTATATATTTTTGTGGTTGTATTTTGGCAAG
>M01075:27:000000000-A4DAU:1:1101:13383:8041
AGAGTACACAGTTTGGGTTGCATATTTGATTGCCAGATGCAATGGAAGGACCAATACCTGTATCTGCATTAATACATGCTGCAACGTTAGTTGTATGTGGAATAATATTAGGTAGTTTTGTATTTTGGTGTTTTGAATTTTGATTTAGCTATTTTTATAGTCTAATTTGTTGGGCAACCGCAATAATAGTTTTAATGAGTCTGTGTGTTTTTTATAATTTGCAAAGCGTTATATAGCGTTTAGTACAATATGTCAAATAAGTTTTTCATTTTTTTGTTGTCTTTGTTTAGATCTTTATGTAGGTTGTCTATTTTTTGTTATCACATGTTTTATAAGGCATCATTGTTTATAGTAATAGGAATATGAATACATATATTTTTTGGTTTACAAGATTTGAGATGTTATTTTTTTATATATTTTTGTGGTTGTATCTTGGCAAG
>M01075:27:000000000-A4DAU:1:1101:14133:8043
AAAGTACACAGTTTGGGTTGCACATTTGATTGCCAGATGCAATGGAAGGACCAATACCTGTATCTGCATTAATACATGCTGCAACGTTAGTTGTATGTGGAATAATATTAGGTAGTTTTGTATTTTGGTGTTTTGAATTTTGATTTAGCTATTTTTATAGTCTAATTTGTTGGGCAACCGCAATAATAGTTTTAATGAGTCTGTGTGTTTTTTATAATTTCAAAGCGTTATATAGCGTTTAGTACAATATGTCAGATAAGTTTTTCATTTTTTTGTTGTCTTTGTTTAGATCTTTATGTAGGTTGTCTATTTTTTTGTTATCACATGTTTTATAAGGCATCATTGTTTATAGTAATAGGAATATGAATACATATATTTTTTGGTTTACAAGATTTGAGATGTTATTTTTTTATATATTTTTGTGGTTGTATTTTGGCAAG
>M01075:27:000000000-A4DAU:1:1101:21466:8044
AAAGTACACAGTTTGGGTTGCACATTTGATTGCCAGATGCAATGGAAGGACCAATACCTGTATCTGCATTAATACATGCTGCAACGTTAGTTGTATGTGGAATAATATTAGGTAGTTTTGTATTTTGGTGTTTTGAATTTTGATTTAGCTATTTTTATAGTCTAATTTGTTGGGCAACCGCAATAATAGTTTTAATGAGTCTGTGTGTTTTTTATAATTTCAAAGCGTTATATAGCGTTTAGTACAATATGTCAAATAAGTTTTTCATTTTTTTGTTGTCTTTGTTTAGATCTTTATGTAGGTTGTCTATTTTTTTGTTATCACATGTTTTATAAGGCATCATTGTTTATAGTAATAGGAATATGAATACATATATTTTTTGGTTTACAAGATTTGAGATGTTATTTTTTTATATATTTTTGTGGTTGTATTTTAGCAAG
>M01075:27:000000000-A4DAU:1:1101:6337:8045
AGAGTACACAGTTTGGGTTGCATATTTGATTGCCAGATGCAATGGAAGGACCAATACCTGTATCTGCATTAATACATGCTGCAACGTTAGTTGTATGTGGAATAATATTAGGTAGTTTTGTATTTTGGTGTTTTGAATTTTGATTTAGCTATTTTTATAGTCTAATTTGTTGGGCAACCGCAATAATAGTTTTAATGAGTCTGTGTGTTTTTTATAATTTCAAAGCGTTATATAGCGTTTAGTACAATATGTCAAATAAGTTTTTCATTTTTTTGTTGTCTTTGTTTAGATCTTTATGTAGGTTGTCTATTTTTTTGTTATCACATGTTTTATAAGGCATCATTGTTTATAGTAATAGGAATATGAATACATATATTTTTTGGTTTACAAGATTTGAGGTGTTATTTTTTTATATATTTTTGTGGTTGTATTTTGGCAAG
>M01075:27:000000000-A4DAU:1:1101:22079:8054
AGAGTACACAGTTTGGGTTGCATATTTGATTGCCAGATGCAATGGAAGGACCAATACCTGTATCTGCATTAATACATGCTGCAACGTTAGTTGTATGTGGAATAATATTAGGTAGTTTTGTATTTTGGTGTTTTGAATTTTGATTTAGCTATTTTTATAGTCTAATTTGTTGGGCAACCGCAATAATAGTTTTAATGAGTCTGTGTGTTTTTTATAATTTCAAAGCGTTATATAGCGTTTAGTACAATATGTCAAATAAGTTTTTCATTTTTTTGTTGTCTTTGTTTAGATCTTTATGTAGGTTGTCTATTCTTTTGTTATCACATGTTTTATAAGGCATCATTGTTTATAGTAATAGGAATATGAATACATATATTTTTTGGTTTACAAGATTTGAGATGTTATTTTTTTATATATTTTTGTGGTTGTATCTTGGCAAG
>M01075:27:000000000-A4DAU:1:1101:14353:8056
AGAGTACACAGTTTGGGCTGCATATTTGATTGCCAGATGCAATGGAAGGACCAATACCTGTATCTGCATTAATACATGCTGCAACGTTAGTTGTATGTGGAATAATATTAGGTAGTTTTGTATTTTGGTGTTTTGAATTTTGATTTAGCTATTTTTATAGTCTAATTTGTTGGGCAACCGCAATAATAGTTTTAATGAGTCTGTGTGTTTTTTATAATTTCAAAGCGTTATATAGCGTTTAGTACAATATGTCAAATAAGTTTTTCATTTTTTTGTTGTCTTTGTTTAGATCTTTATGTAGGTTGTCTATTTTTTTGTTATCACATGTTTTATAAGGCATCATTGTTTATAGTAATAGGAATATGAATACATATATTTTTTGGTTTACAAGATTTGAGATGTTATTTTTTTATATATTTTTGTGGTTGTATTTTGGCAAG
>M01075:27:000000000-A4DAU:1:1101:14132:8065
AGAGTACACAGTTTGGGTTGCACATTTGATTGCCAGATGCAATGGAAGGACCAATACCTGTATCTGCATTAATACATGCTGCAACGTTAGTTGTATGTGGAATAATATTAGGTAGTTTTGTATTTTGGTGTTTTGAATTTTGATTTAGCTATTTTTATAGTCTAATTTGTTGGGCAACCGCAATAATAGTTTTAATGAGTCTGTGTGTTTTTTATAATTTCAAAGCGTTATATAGCGTTTAGTACAATATGTCAAATAAGTTTTTCATTTTTTTGTTGTCTTTGTTTAGATCTTTATGTAGGTTGTCTATTTTTTTGTTATCACATGTTTTATAAGGCATCATTGTTTATAGTAATAGGAATATGAATACATATATTTTTTGGTTTACAAGATTTGAGATGTTATTTTTTTATATATTTTTGTGGTTGTATCTTGGCAAG
>M01075:27:000000000-A4DAU:1:1101:19732:8068
AGAGTACACAGTTTGGGTTGCACATTTGATTGCCAGATGCAATGGAAGGACCAATACCTGTATCTGCATTAATACATGCTGCAACGTTAGTTGTATGTGGAATAATATTAGGTAGTTTTGTATTTTGGTGTTTTGAATTTTGATTTAGCTATTTTTATAGTCTAATTTGTTGGGCAACCGCAATAATAGTTTTAATGAGTCTGTGTGTTTTTTATAATTTCAAAGCGTTATATAGCGTTTAGTACAATATGTCAAATAAGTTTTTCATTTTTTTGTTGTCTTTGTTTAGATCTTTATGTAGGTTGTCTATTTTTTTGTTATCACATGTTTTATAAGGCATCATTGTTTATAGTAATAGGAATATGAATACATATATTTTTTGGTTTACAAGATTTGAGATGTTATTTTTTTATATATTTTTGTGGTTGTATCTTGGCAAG
>M01075:27:000000000-A4DAU:1:1101:12448:8068
AGAGTACACAGTTTGGGTTGCATATTTGATTGCCAGATGCAATGGAAGGACCAATACCTGTATCTGCATTAATACATGCTGCAACGTTAGTTGTATGTGGAATAATATTAGGTAGTTTTGTATTTTGGTGTTTTGAATTTTGATTTAGCTATTTTTATAGTCTAATTTGTTGGGCAACCGCAATAATAGTTTTAATGAGTCTGTGTGTTTTTTATAATTTCAAAGCGTTATATAGCGTTTAGTACAATATGTCAAATAAGTTTTTCATTTTTTTGTTGTCTTTGTTTAGATCTTTATGTAGGTTGTCTATTTTTTTGTTATCACATGTTTTATAAGGCATCATTGTTTATAGTAATAGGAATATGAATACATATATTTTTTGGTTTACAAGATTTGAGATGTTATTTTTTTATATATTTTTGTGGTTGTATCTTGGCAAG
>M01075:27:000000000-A4DAU:1:1101:22518:8083
AAAGTACACAGTTTGGGTTGCATATTTGATTGCCAGATGCAATGGAAGGACCAATACCTGTATCTGCATTAATACATGCTGCAACGTTAGTTGTATGTGGAATAATATTAGGTAGTTTTGTATTTTGGTGTTTTGAATTTTGATTTAGCTATTTTTATAGTCTAATTTGTTGGGCAACCGCAATAATAGTTTTAATGAGTCTGTGTGTTTTTTATAATTTCAAAGCGTTATATAGCGTTTAGTACAATATGTCAAATAAGTTTTTCATTTTTTTGTTGTCTTTGTTTAGATCTTTATGTAGGTTGTCTATTTTTTTGTTATCACATGTTTTATAAGGCATCATTGTTTATAGTAATAGGAATATGAATACATATATTTTTTGGTTTACAAGATTTGAGATGTTATTTTTTTATATATTTTTGTGGTTGTATCTTGGCAAG
>M01075:27:000000000-A4DAU:1:1101:25384:8083
AGAGTACACAGTTTGGGTCGCATATTTGATTGCCAGATGCAATGGAAGGACCAATACCTGTATCTGCATTAATACATGCTGCAACGTTAGTTGTATGTGGAATAATATTAGGTAGTTTTGTATTTTGGTGTTTTGAATTTTGATTTAGCTATTTTTATAGTCTAATTTGTTGGGCAACCGCAATAATAGTTTTAATGAGTCTGTGTGTTTTTTATAATTTCAAAGCGTTATATAGCGTTTAGTACAATATGTCAAATAAGTTTTTCATTTTTTTGTTGTCTTTGTTTAGATCTTTATGTAGGTTGTCTATTTTATTGTTATCACATGTTTTATAAGGCATCATTGTTTATAGTAATAGGAATATGAATACATATATTTTTTGGTTTACAAGATTTGAGATGTTATTTTTTTATATATTTTTGTGGTTGTATCTTGGCAAG
>M01075:27:000000000-A4DAU:1:1101:24049:8092
AGAGTACACAGTTTGGGTTGCACATTTGATTGCCAGATGCAATGGAAGGACCAATACCTGTATCTGCATTAATACATGCTGCAACGTTAGTTGTATGTGGAATAATATTAGGTAGTTTTGTATTTTGGTGTTTTGAATTTTGATTTAGCTATTTTTATAGTCTAATTTGTTGGGCAACCGCAATAATAGTTTTAATGAGTCTGTGTGTTTTTTATAATTTCAAAGCGTTATATAGCGTTTAGTACAATATGTCAAATAAGTTTTTCATTTTTTTGTTGTCTTTGTTTAGATCTTTATGTAGGTTGTCTATTTTTTTGTTATCACATGTTTTATAAGGCATCATTGTTCATAGTAATAGGAATATGAATACATATATTTTTTGGTTTACAAGATTTGAGATGTTATTTTTTTATATATTTTTGTGGTTGTATCTTGGCAAG
>M01075:27:000000000-A4DAU:1:1101:7553:8099
GGAGTACACAGTTTGGGTTGCATATTTGATTGCCAGATGCAATGGAAGGACCAATACCTGTATCTGCATTAATACATGCTGCAACGTTAGTTGTATGTGGAATAATATTAGGTAGTTTTGTATTTTGGTGTTTTGAATTTTGATTTAGCTATTTTTATAGTCTAATTTGTTGGGCAACCGCAATAATAGTTTTAATGAGTCTGTGTGTTTTTTATAATTTCAAAGCGTTATATAGCGTTTAGTACAATATGTCAAATAAGTTTTTCATTTTTTTGTTGTCTTTGTTTAGATCTTTATGTAGGTTGTCTATTTTTTTGTTATCACATGTTTTATAAGGCATCATTGTTTATAGTAATAGGAATATGAATACATATATTTTTTGGTTTACAAGATTTGAGATGTTATTTTTTTATATATTTTTGTGGTTGTATTTTGGCAAG
>M01075:27:000000000-A4DAU:1:1101:12427:8101
AGAGTACACAGTTTGGGTTGCACATTTGATTGCCAGATGCAATGGAAGGACCAATACCTGTATCTGCATTAATACATGCTGCAACGTTAGTTGTATGTGGAATAATATTAGGTAGTTTTGTATTTTGGTGTTTTGAATTTTGATTTAGCTATTTTTATAGTCTAATTTGTTGGGCAACCGCAATAATAGTTTTAATGAGTCTGTGTGTTTTTTATAATTTCAAAGCGTTATATAGCGTTTAGTACAATATGTCAAATAAGTTTTTCATTTTTTTGTTGTCTTTGTTTAGATCTTTATGTAGGTTGTCTATTTTTTTGTTATCACATGTTTTATAAGGCATCATTGTTTATAGTAATAGGAATATGAATACATATATTTTTTGGTTTACAAGATTTGAGATGTTATTTTTTTATATATTTTTGTGGTTGTATCTTGGCAAG
>M01075:27:000000000-A4DAU:1:1101:23799:8102
AGAGTACACAGTTTGGGCTGCACATTTGATTGCCAGATGCAATGGAAGGACCAATACCTGTATCTGCATTAATACATGCTGCAACGTTAGTTGTATGTGGAATAATATTAGGTAGTTTTGTATTTTGGTGTTTTGAATTTTGATTTAGCTATTTTTATAGTCTAATTTGTTGGGCAACCGCAATAATAGTTTTAATGACTCTGTGTGTTTTTTATAATTTCAAAGCGTTATATAGCGTTTAGTACAATATGTCAAATAAGTTTTTCATTTTTTTGTTGTCTTTGTTTAGATCTTTATGTAGGTTGTCTATTTTTTTGTTATCACATGTTTTATAAGGCATCATTGTTTATAGTAATAGGAATATGAATACATATATTTTTTGGTTTACAAGATTTGAGATGTTATTTTTTTATATATTTTTGTGGTTGTATCTTGGCAAG
>M01075:27:000000000-A4DAU:1:1101:15990:8107
AAAGTACACAGTTTGGGCTGCATATTTGATTGCCAGATGCAATGGAAGGACCAATACCTGTATCTGCATTAATACATGCTGCAACGTTAGTTGTATGTGGAATAATATTAGGTAGTTTTGTATTTTGGTGTTTTGAATTTTGATTTAGCTATTTTTATAGTCTAATTTGTTGGGCAACCGCAATAATAGTTTTAATGAGTCTGTGTGTTTTTTATAATTTCAAAGCGTTATATAGCGTTTAGTACAATATGTCAAATAAGTTTTTCATTTTTTTGTTGTCTTTGTTTAGATCTTTATGTAGGTTGTCTATTTTTTTGTTATCACATGTTTTATAAGGCATCATTGTTTATAGTAATAGGAATATGAATACATATATTTTTTGGTTTACAAGATTTGAGATGTTATTTTTTTATATATTTTTGTGGTTGTATCTTGGCAAG
>M01075:27:000000000-A4DAU:1:1101:17028:8109
AGAGTACACAGTTTGGGTTGCATATTTGATTGCCAGATGCAATGGAAGGACCAATACCTGTATCTGCATTAATACATGCTGCAACGTTAGTTGTATGTGGAATAATATTAGGTAGTTTTGTATTTTGGTGTTTTGAATTTTGATTTAGCTATTTTTATAGTCTAATTTGTTGGGCAACCGCAATAATAGTTTTAATGAGTCTGTGTGTTTTTTATAATTTCAAAGCGTTATATAGCGTTTAGTACAATATGTCAAATAAGTTTTCCATTTTTTTGTTGTCTTTGTTTAGATCTTTATGTAGGTTGTCTATTTTTTTGTTATCACATGTTTTATAAGGCATCATTGTTTATAGTAATAGGAATATGAATACATATATTTTTTGGTTTACAAGATTTGAGATGTTATTTTTTTATATATTTTTGTGGTTGTATCTTGGCAAG
>M01075:27:000000000-A4DAU:1:1101:27200:8112
AGAGTACACAGTTTGGGTTGCATATTTGATTGCCAGATGCAATGGAAGGACCAATACCTGTATCTGCATTAATACATGCTGCAACGTTAGTTGTATGTGGAATAATATTAGGTAGTTTTGTATTTTGGTGTTTTGAATTTTGATTTAGCTATTTTTATAGTCTAATTTGTTGGGCAACCGCAATAATAGTTTTAATGAGTCTGTGTGTTTTTTATAATTTCAAAGCGTTATATAGCGTTTAGTACAATATGTCAAATAAGTTTTTCATTTTTTTGTTGTCTTTGTTTAGATCTTTATGTAGGTTGTCTATTTTTTTGTTATCACATGTTTTATAAGGCATCATTGTTTATAGTAATAGGAATATGAATACATATATTTTTTGGTTTACAAGATTTGAGATGTTATTTTTTTATATATTTTTGTGGTTGTATCTTGGCAAG
>M01075:27:000000000-A4DAU:1:1101:5140:8118
AGAGTACACAGTTTGGGTTGCATATTTGATTGCCAGATGCAATGGAAGGACCAATACCTGTATCTGCATTAATACATGCTGCAACGTTAGTTGTATGTGGAATAATATTAGGTAGTTTTGCATTTTGGTGTTTTGAATTTTGATTTAGCTATTTTTATAGTCTAATTTGTTGGGCAACCGCAATAATAGTTTTAATGAGTCTGTGTGTTTTTTATAATTTCAAAGCGTTATATAGCGTTTAGTACAATATGTCAAATAAGTTTTTCATTTTTTTGTTGTCTTTGTTTAGATCTTTATGTAGGTTGTCTATTTTTTTGTTATCACATGTTTTATAAGGCATCATTGTTTATAGTAATAGGAATATGAATACATATATTTTTTGGTTTACAAGATTTGAGATGTTATTTTTTTATATATTTTTGTGGTTGTATCTTGGCAAG
>M01075:27:000000000-A4DAU:1:1101:20284:8126
AAAGTACACAGTTTGGGTTGCATATTTGATTGCCAGATGCAATGGAAGGGCCAATACCTGTATCTGCATTAATACATGCTGCAACGTTAGTTGTATGTGGAATAATATTAGGTAGTTTTGTATTTTGGTGTTTTGAATTTTGATTTAGCTATTTTTATAGTCTAATTTGTTGGGCAACCGCAATAATAGTTTTAATGAGTCTGTGTGTTTTTTATAATTTCAAAGCGTTATATAGCGTTTAGTACAATATGTCAAATAAGTTTTTCATTTTTTTGTTGTCTTTGTTTAGATCTTTATGTAGGTTGTCTATTTTTTTGTTATCACATGTTTTATAAGGCATCATTGTTTATAGTAATAGGAATATGAATACATATATTTTTTGGTTTACAAGATTTGAGATGTTATTTTTTTATATATTTTTGTGGTTGTATCTTGGCAAG
>M01075:27:000000000-A4DAU:1:1101:20731:8126
AGAGTACACAGTTTGGGTTGCATATTTGATTGCCAGATGCAATGGAAGGACCAATACCTGTATCTGCATTAATACATGCTGCAACGTTAGTTGTATGTGGAATAATATTAGGTAGTTTTGTATTTTGGTGTTTTGAATTTTGATTTAGCTATTTTTATAGTCTAATTTGTTGGGCAACCGCAATAATAGTTTTAATGAGTCTGTGTGTTTTTTATAATTTGCAAAGCGTTATATAGCGTTTAGTACAATATGTCAAATAAGTTTTTCATTCTTTTGTTGTCCTTGTTTAGATCTTTATGTAGGTTGTCTATTTTTTTGTTATCACATGTTTTATAAGGCATCATTGTTTATAGTAATAGGAATATGAATACATATATTTTTGGTTTACAAGATTTGAGATGTTATTTTTTTATATATTTTTGTGGTTGTATCTTGGCAAG
>M01075:27:000000000-A4DAU:1:1101:19650:8132
AGAGTACACAGTTTGGGCTGCATATTTGATTGCCAGATGCAATGGAAGGACCAATACCTGTATCTGCATTAATACATGCTGCAACGTTAGTTGTATGTGGAATAATATTAGGTAGTTTTGTATTTTGGTGTTTTGAATTTTGATTTAGCTATTTTTATAGTCTAATTTGTTGGGCAACCGCAATAATAGTTTTAATGAGTCTGTGTGTTTTTTATAATTTCAAAGCGTTATATAGCGTTTAGTACAATATGTCAAATAAGTTTTTCATTTTTTTGTTGTCTTTGTTTAGATCTTTATGTAGGTTGTCTATTTTTTTGTTATCACATGTTTTATAAGGCATCATTGTTTATAGTAATAGGAATATGAATACATATATTTTTTGGTTTACAAGATTTGAGATGTTATTTTTTTATATATTTTTGTGGTTGTATCTTGGCAAG
>M01075:27:000000000-A4DAU:1:1101:6495:8133
AGAGTACACAGTTTGGGCTGCATATTTGATTGCCAGATGCAATGGAAGGACCAATACCTGTATCTGCATTAATATATGCTGCAACGTTAGTTGTATGTGGAATAATATTAGGTAGTTTTGTATTTTGGTGTTTTGAATTTTGATTTAGCTATTTTTATAGTCTAATTTGTTGGGCAACCGCAATAATAGTTTTAATGAGTCTGTGTGTTTTTTATAATTTGCAAAGCGTTATATAGCGTTTAGTACAATATGTCAAATAAGTTTTTCATTTTTTTGTTGTCTTTGTTTAGATCTTTATGTAGGTTGTCTATTTTTTTGTTATCACATGTTTTATAAGGCATCATTGTTTATAGTAATAGGAATATGAATACATATATTTTTTGGTTTACAAGATTTGAGATGTTATTTTTTATATATTTTTGTGGTTGTATCTTGGCAAG
>M01075:27:000000000-A4DAU:1:1101:26208:8140
AGAGTACACAGTTTGGGTTGCACATTTGATTGCCAGATGCAATGGAAGGACCAATACCTGTATCTGCATTAATACATGCTGCAACGTTAGTTGTATGTGGAATAATATTAGGTAGTTTTGTATTTTGGTGTTTTGAATTTTGATTTAGCTATTTTTATAGTCTAATTTGTTGGGCAACCGCAATAATAGTTTTAATGAGTCTGTGTGTTTTTTATAATTTCAAAGCGTTATATAGCGTTTAGTACAATATGTCAAATAAGTTTTTCATTTTTTTGTTGTCTTTGTTTAGATCTTTATGTAGGTTGTCTATTTTTTTGTTATCACATGTTTTATAAGGCATCATTGTTTATAGTAATAGGAATATGAATACATATATTTTTTGGTTTACAAGATTTGAGATGTTATTTTTTTATATATTTTTGTGGTTGTATTTTGGCAAG
>M01075:27:000000000-A4DAU:1:1101:18687:8148
AAAGTACACAGTTTGGGTTGCATATTTGATTGCCAGATGCAATGGAAGGACCAATACCTGTATCTGCATTAATACATGCTGCAACGTTAGTTGTATGTGGAATAATATTAGGTAGTTTTGTATTTTGGTGTTTTGAATTTTGATTTAGCTATTTTTATAGTCTAATTTGTTGGGCAACCGCAATAATAGTTTTAATGAGTCTGTGTGTTTTTTATAATTTCAAAGCGTTATATAGCGTTTAGTACAATATGTCAAATAAGTTTTTCATTTTTTTGTTGTCTTTGTTTAGATCTTTATGTAGGTTGTCTATTTTTTTGTTATCACATGTTTTATAAGGCATCATTGTTTATAGTAATAGGAATATGAATACATATATTTTTTGGTTTACAAGATTTGAGATGTTATTTTTTTATATATTTTTGTGGCTGTATCTTGGCAAG
>M01075:27:000000000-A4DAU:1:1101:4573:8160
AGAGTACACAGTTTGGGCTGCATATTTGATTGCCAGATGCAATGGAAGGACCAATACCTGTATCTGCATTAATACATGCTGCAACGTTAGTTGTATGTGGAATAATATTAGGTAGTTTTGTATTTTGGTGTTTTGAATTTTGATTTAGCTATTTTTATAGTCTAATTTGTTGGGCAACCGCAATAATAGTTTTAATGAGTCTGTGTGTTTTTTATAATTTCAAAGCGTTATATAGCGTTTAGTACAATATGTCAAATAAGTTTTTCATTTTTTTGTTGTCTTTGTTTAGATCTTTATGTAGGTTGTCTATTTTTTTGTTATCACATGTTTTATAAGGCATCATTGTTTATAGTAATAGGAATATGAATACATATATTTTTTGGTTTACAAGATTTGAGATGTTATTTTTTTATATATTTTTGTGGTTGTATCTTGGCAAG
>M01075:27:000000000-A4DAU:1:1101:9053:8167
AAAGTACACAGTTTGGGTTGCATATTTGATTGCCAGATGCAATGGAAGGACCAATACCTGTATCTGCATTAATACATGCTGCAACGTTAGTTGTATGTGGAATAATATTAGGTAGTTTTGTATTTTGGTGTTTTGAATTTTGATTTAGCTATTTTTATAGTCTAATTTGTTGGGCAACCGCAATAATAGTTTTAATGAGTCTGTGTGTTTTTTATAATTTGCAAAGCGTTATATAGCGTTTAGTACAATATGTCAAATAAGTTTTTCATTTTTTTGTTGTCTTTGTTTAGATCTTTATGTAGGTTGTCTATTTTTTTGTTATCACATGTTTTATAAGGCATCATTGTTTATAGTAATAGGAATATGAATACATATATTTTTGGTTTACAAGATTTGAGATGTTATTTTTTTATATATTTTTGTGGTTGTATCTTGGCAAG
>M01075:27:000000000-A4DAU:1:1101:27521:8177
AAAGTACACAGTTCGGGTTGCATATTTAATTGCCAGATGCAATGGAAGGACCAATACCTGTATCTGCATTAATACATGCTGCAACGTTAGTTGTATGTGGAATAATATTAGGTAGTTTTGTATTTTGGTGTTTTGAATTTTGATTTAGCTATTTTTATAGTCTAATTTGTTGGGCAACCGCAATAATAGTTTTAATGAGTCTGTGTGTTTTTTATAATTTCAAAGCGTTATATAGCGTTTAGTACAATATGTCAAATAAGTTTTTCATTTTTTTGTTGTCTTTGTTTAGATCTTTATGTAGGTTGTCTATTTTTTTGTTATCACATGTTTTATAAGGCATCATTGTTTATAGTAATAGGAATATGAATACATATATTTTTTGGTTTACAAGATTTGAGATGTTATTTTTTTATATATTTTTGTGGTTGTATCTTGGCAAG
>M01075:27:000000000-A4DAU:1:1101:14568:8180
AGAGTACACAGTTTGGGTTACATATTTGATTGCCAGATGCAATGGAAGGACCGATACCTGTATCTGCATTAATACATGCTGCAACGTTAGTTGTATGTGGAATAATATTAGGTAGTTTCGTATTTTGGTGTTTTGAATTTTGATTTAGCTATTTTTATAGTCTAATTTGTTGGGCAACCGCAATAATAGTTTTAATGAGTCTGTGTGTTTTTTATAATTTCAAAGCGTTATATAGCGTTTAGTACAATATGTCAAATAAGTTTTTCATTTTTTTGTTGTCTTTGTTTAGATCTTTATGTAGGTTGTCTATTTTTTTGTTATCACATGTTTTATAAGGCATCATTGTTTATAGTAATAGGAATATGAATACATATATTTTTTGGTTTACAAGATTTGAGATGTTATTTTTTTATATATTTTTGTGGTTGTATCTTGGCAAG
>M01075:27:000000000-A4DAU:1:1101:21898:8181
AAAGTACACAGTTTGGGCTGCATATTTGATTGCCAGATGCAATGGAAGGACCAATACCTGTATCTGCATTAATACATGCTGCAACGTTAGTTGTATGTGGAATAATATTAGGTAGTTTTGTATTTTGGTGTTTTGAATTTTGATTTAGCTATTTTTATAGTCTAATTTGTTGGGCAACCGCAATAATAGTTTTAATGAGTCTGTGTGTTTTTTATAATTTCAAAGCGTTATATAGCATTTAGTACAATATGTCAAATAAGTTTTTCATTTTTTTGTTGTCTTTGTTTAGATCTTTATGTAGGTTGTCTATTTTTTTGTTATCACATGTTTTATAAGGCATCATTGTTTATAGTAATAGGAATATGAATACATATATTTTTTGGTTTACAAGATTTGAGATGTTATTTTTTTATATATTTTTGTGGTTGTATCTTGGCAAG
>M01075:27:000000000-A4DAU:1:1101:21248:8182
AGAGTACACAGTTTGGGTTACATATTTGATTGCCAGATGCAATGGAAGGACCAATACCTGTATCTGCATTAATACATGCTGCAACGTTAGTTGTATGTGGAATAATATTAGGTAGTTTTGTATTTTGGTGTTTTGAATTTTGATTTAGCTATTTTTATAGTCTAATTTGTTGGGCAACCGCAATAATAGTTTTAATGAGTCTGTGTGTTTTTTATAATTTCAAAGCGTTATATAGCGTTTAGTACAATATGTCAAATAAGTTTTTCATTTTTTTGTTGTCTTTGTTTAGATCTTTATGTAGGTTGTCTATTTTTTTGTTATCACATGTTTTATAAGGCATCATTGTTTATAGTAATAGGAATATGAATACATATATTTTTTGGTTTACAAGATTTGAGATGTTATTTTTTTATATATTTTTGTGGTTGTATCTTGGCAAG
>M01075:27:000000000-A4DAU:1:1101:19585:8194
AGAGTACACAGTTTGGATTGCATATTTGATTGCCAGATGCAATGGAAGGACCAATACCTGTATCTGCATTAATACATGCTGCAACGTTAGTTGTATGTGGAATAATATTAGGTAGTTTTGTATTTTGGTGTTTTGAATTTTGATTTAGCTATTTTTATAGTCTAATTTGTTGGGCAACCGCAATAATAGTTTTAATGAGTCTGTGTGTTTTTTATAATTTCAAAGCGTTATATAGCGTTTAGTACAATATGTCAAATAAGTTTTTCATTTTTTTGTTGTCTTTGTTTAGATCTTTATGTAGGTTGTCTATTTTTTTGTTATCACATGTTTTATAAGGCATCATTGTTTATAGTAATAGGAATATGAATACATATATTTTTTGGTTTACAAGATTTGAGATGTTATTTTTTTATATATTTTTGTGGTTGTATCTTGGCAAG
>M01075:27:000000000-A4DAU:1:1101:17462:8207
AAAGTACACAGTTTGGGTTGCATATTTGATTGCCAGATGCAATGGAAGGACCAATACCTGTATCTGCATTAATACATGCTGCAACGTTAGTTGTATGTGGAATAATATTAGGTAGTTTTGTATTTTGGTGTTTTGAATTTTGATTTAGCTATTTTTATAGTCTAATTTGTTGGGCAACCGCAATAATAGTTTTAATGAGTCTGTGTGTTTTTTATAATTTCAAAGCGTTATATAGCGTTTAGTACAATATGTCAAATAAGTTTTTCATTTTTTTGTTGTCTTTGTTTAGATCTTTATGTAGGTTGTCTATTTTTTTGTTATCACATGTCTTATAAGGCATCATTGTTTATAGTAATAGGAATATGAATACATATATTTTTTGGTTTACAAGATTTGAGATGTTATTTTTTTATATATTTTTGTGGTTGTATCTTGGCAAG
>M01075:27:000000000-A4DAU:1:1101:16098:8221
AGAGTACACAGTTTGGGTTGCACATTTGATTGCCAGATGCAATGGAAGGACCAATACCTGTATCTGCATTAATACATGCTGCAACGTTAGTTGTATGTGGAATAATATTAGGTAGTTTTGTATTTTGGTGTTTTGAATTTTGATTTAGCTATTTTTATAGTCTAATTTGTTGGGCAACCGCAATAATAGTTTTAATGAGTCTGTGTGTTTTTTATAATTTCAAAGCGTTATATAGCGTTTAGTACAATATGTCAAATAAGTTTTTCATTTTTTTGTTGTCTTTGTTTAGACCTTTATGTAGGTTGTCTATTTTTTTGTTATCACATGTTTTATAAGGCATCATTGTTTATAGTAATAGGAATATGAATACATATATTTTTTGGTTTACAAGATTTGAGATGTTATTTTTTTATATATTTTTGTGGTTGTATCTTGGCAAG
>M01075:27:000000000-A4DAU:1:1101:24694:8229
AGAGTACACAGTTTGGGTTGCATATTTGATTGCCAGATGCAATGGAAGGACCAATACCTGTATCTGCATTAATACATGCTGCAACGTTAGTTGTATGTGGAATAATATTAGGTAGTTTTGTATTTTGGTGTTTTGAATTTTGATTTAGCTATTTTTATAGTCTAATTTGTTGGGCAACCGCAATAATAGTTTTAATGAGTCTGTGTGTTTTTTATAATTTCAAAGCGTTATATAGCGTTTAGTACAATATGTCAAATAAGTTTTTCATTTTTTTGTTGTCTTTGTTTAGATCTTTATGTAGGTTGTCTATTTTTTTGTTATCACATGTTTTATAAGGCATCATTGTTTATAGTAATAGGAATATGAATACATATATTTTTTGGTTTACAAGATTTGAGATGTTATTTTTTTATATATTTTTGTGGTTGTATCTTGGCAAG
>M01075:27:000000000-A4DAU:1:1101:16109:8235
AGAGTACACAGTTTGGGTTGCACATTTGATTGCCAGATGCAATGGAAGGACCAATACCTGTATCTGCATTAATACATGCTGCAACGTTAGTTGTATGTGGAATAATATTAGGTAGTTTTGTATTTTGGTGTTTTGAATTTTGATTTAGCTATTTTTATAGTCTAATTTGTTGGGCAACCGCAATAATAGTTTTAATGAGTCTGTGTGTTTTTTATAATTTCAAAGCGTTATATAGCGTTTAGTACAATATGTCAAATAAGTTTTTCATTTTTTTGTTGTCTTTGTTTAGACCTTTATGTAGGTTGTCTATTTTTTTGTTATCACATGTTTTATAAGGCATCATTGTTTATAGTAATAGGAATATGAATACATATATTTTTTGGTTTACAAGATTTGAGATGTTATTTTTTTATATATTTTTGTGGTTGTATCTTGGCAAG
>M01075:27:000000000-A4DAU:1:1101:18377:8237
AGAGTACACAGTTTGGGTTACATATTTGATTGCCAGATGCAATGGAAGGACCAATACCTGTATCTGCATTAATACATGCTGCAACGTTAGTTGTATGTGGAATAATATTAGGTAGTTTTGTATTTTGGTGTTTTGAATTTTGATTTAGCTATTTTTATAGTCTAATTTGTTGGGCAACCGCAATAATAGTTTTAATGAGTCTGTGTGTTTTTTATAATTTCAAAGCGTTATATAGCGTTTAGTACAATATGTCAAATAAGTTTTTCATTTTTTTGTTGTCTTTGTTTAGATCTTTATGTAGGTTGTCTATTTTTTTGTTATCACATGTTTTATAAGGCATCATTGTTTATAGTAATAGGAATATGAATACATATATTTTTTGGTTTACAAGATTTGAGATGTTATTTTTTTATATATTTTTGTGGTTGTATCTTGGCAAG
>M01075:27:000000000-A4DAU:1:1101:14240:8260
GGAGTACACAGTTTGGGCTGCATATTTGATTGCCAGATGCAATGGAAGGACCAATACCTGTATCTGCATTAATACATGCTGCAACGTTAGTTGTATGTGGAATAATATTAGGTAGTTTTGTATTTTGGTGTTTTGAATTTTGATTTAGCTATTTTTATAGTCTAATTTGTTGGGCAACCGCAATAATAGTTTTAATGAGTCTGTGTGTTTTTTATAATTTCAAAGCGTTATATAGCGTTTAGTACAATATGTCAAATAAGTTTTTCACTTTTTTGTTGTCTTTGTTTAGATCTTTATGTAGGTTGTCTATTTTTTTGTTATCACATGTTTTATAAGGCATCATTGTTTATAGTAATAGGAATATGAATACATATATTTTTTGGTTTACAAGATTTGAGATGTTATTTTTTTATATATTTTTGTGGTTGTATCTTGGCAAG
>M01075:27:000000000-A4DAU:1:1101:5557:8260
AGAGTACACAGTTTGGGCTGCATATTTGATTGCCAGATGCAATGGAAGGACCAATACCTGTATCTGCATTAATACATGCTGCAACGTTAGTTGTATGTGGAATAATATTAGGTAGTTTTGTATTTTGGTGTTTTGAATTTTGATTTAGCTATTTTTATAGTCTAATTTGTTGGGCAACCGCAATAATAGTTTTAATGAGTCTGTGTGTTTTTTATAATTTCAAAGCGTTATATAGCGTTTAGTACAATATGTCAAATAAGTTTTTCATTTTTTTGTTGTCTTTGTTTAGATCTTTATGTAGGTTGTCTATTTTTTTGTTATCACATGTTTTATAAGGCATCATTGTTTATAGTAATAGGAATATGAATACATATATTTTTTGGTTTACAAGATTTGAGATGTTATTTTTTTATATATTTTTGTGGTTGTATCTTGGCAAG
>M01075:27:000000000-A4DAU:1:1101:17914:8273
AGAGTACACAGTTTGGGTTGCATATTTGATTGCCAGATGCAATGGAAGGACCAATACCTGTATCTGCATTAATACATGCTGCAACGTTAGTTGTATGTGGAATAATATTAGGTAGTTTTGTATTTTGGTGTTTTGAATTTTGATTTAGCTATTTTTATAGTCTAATTTGTTGGGCAACCGCAATAATAGTTTTAATGAGTCTGTGTGTTTTTTATAATTTCAAAGCGTTATATAGCGTTTAGTACAATATGTCAAATAAGTTTTTCATTTTTTTGTTGTCTTTGTTTAGATCTTTATGTAGGTTGTCTATTTTTTTGTTATCACATGTTTTATAAGGCATCATTGTTTATAGTAATAGGAATATGAATACATATATTTTTTGGTTTACAAGATTTGAGATGTTATTTTTTTATATATTTTTGTGGTTGTATCTTGGCAAG
>M01075:27:000000000-A4DAU:1:1101:20835:8275
AGAGTACACAGTTTGGGTTGCATATTTGATTGCCAGATGCAATGGAAGGACCAATACCTGTATCTGCATTAATACATGCTGCAACGTTAGTTGTATGTGGAATAATATTAGGTAGTTTTGTATTTTGGTGTTTTGAATTTTGATTTAGCTATTTTTATAGTCTAATTTGTTGGGCAACCGCAATAATAGTTTTAATGAGTCTGTGTGTTTTTTATAATTTCAAAGCGTTATATAGCGTTTAGTACAATATGTCAAATAAGTTTTTCATTTTTTTGTTGTCTTTGTTTAGATCTTTATGTAGGTTGTCTATTTTTTTGTTATCACATGTTTTATAAGGCATCATTGTTTATAGTAATAGGAATATGAATACATATATTTTTTGGTTTACAAGATTTGAGATGTTATTTTTTTATATATTTTTGTGGTTGTATCTTGGCAAG
>M01075:27:000000000-A4DAU:1:1101:10716:8280
AGAGTACACAGTTTGGGCTGCATATTTGATTGCCAGATGCAATGGAAGGACCAATACCTGTATCTGCATTAATACACGCTGCAACGTTAGTTGTATGTGGAATAATATTAGGTAGTTCTGTATTTTGGTGTTTTGAATTTTGATTTAGCTATTTTTATAGTCTAATTTGTTGGGCAACCGCAATAATAGTTTTAATGAGTCTGTGTGTTTTTTATAATTTCAAAGCGTTATATAGCGTTTAGTACAATATGTCAAATAAGTTTTTCATTTTTTTGTTGTCTTTGTTTAGATCTTTATGTAGGTTGTCTATTTTTTTGTTATCACATGTTTTATAAGGCATCATTGTTTATAGTAATAGGAATATGAATACATATATTTTTTGGTTTACAAGATTTGAGATGTTATTTTTTTATATATTTTTGTGGTTGTATCTTGGCGAG
>M01075:27:000000000-A4DAU:1:1101:26930:8282
AGAGTACACAGTTTGGGTTGCATATTTGATTGCCAGATGCAATGGAAGGACCAATACCTGTATCTGCATTAATACATGCTGCAACGTTAGTTGTATGTGGAATAATATTAGGTAGTTTTGTATTTTGGTGTTTTGAATTTTGATTTAGCTATTTTTATAGTCTAATTTGTTGGGCAACCGCAATAATAGTTTTAATGAGTCTGTGTGTTTTTTATAATTTCAAAGCGTTATATAGCGTTTAGTACAATATGTCAAATAAGTTTTTCATTTTTTTGTTTTCTTTGTTTAGATCTTTATGTAGGTTGTCTATTTTTTTGTTATCACATGTTTTATAAGGCATCATTGTTTATAGTAATAGGAATATGAATACATATATTTTTTGGTTTACAAGATTTGAGATGTTATTTTTTTATATATTTTTGTGGTTGTATCTTGGCAAG
>M01075:27:000000000-A4DAU:1:1101:8481:8283
AAAGTACACAGTTTGGGTTGCATATTTGATTGCCAGATGCAATGGAAGGACCAATACCTGTATCTGCATTAATACATGCTGCAACGTTAGTTGTATGTGGAATAATATTAGGTAGTTTTGTATTTTGGTGTTTTGAATTTTGATTTAGCTATTTTTATAGTCTAATTTGTTGGGCAACCGCAATAATAGTTTTAATGAGTCTGTGTGTTTTTTATAATTTCAAAGCGTTATATAGCGTTTAGTACAATATGTCAAATAAGTTTTTCATTTTTTTGTTGTCTTTGTTTAGATCTTTATGTAGGTTGTCTATTTTTTTGTTATCACATGTTTTATAAGGCATCATTGTTTATAGTAATAGGAATATGAATACATATATTTTTTGGTTTACAAGATTTGAGATGTTATTTTTTTATATATTTTTGTGGTTGTATCTTGGCAAG
>M01075:27:000000000-A4DAU:1:1101:24064:8285
AGAGTACACAGTTTGGGTTGCATATTTGATTGCCAGATGCAATGGAAGGACCAATACCTGTATCTGCATTAATACATGCTGCAACGTTAGTTGTATGTGGAATAATATTAGGTAGTTTTGTATTTTGGTGTTTTGAATTTTGATTTAGCTATTTTTATAGTCTAATTTGTTGGGCAACCGCAATAATAGTTTTAATGAGTCTGTGTGTTTTTTATAATTTAAAGCGTTATATAGCGTTTAGTACAATATGTCAAATAAGTTTTTCATTTTTTTGTCGTCTCTGTTTAGATCTTTATGTAGGTTGTCTATTTTTTTTGTTATCACATGTTTTATAAGGCATCATTGTTTATAGTAATAGGAATATGAATACATATATTTTTTGGTTTACAAGATTTGAGATGTTATTTTTTTATATATTTTTGTGGTTGTATCTTGGCAAG
>M01075:27:000000000-A4DAU:1:1101:26910:8288
AGAGTACACAGTTTGGGTTGCATATTTGATTGCCAGATGCAATGGAAGGACCAATACCTGTATCTGCATTAATACATGCTGCAACGTTAGTTGTATGTGGAATAATATTAGGTAGTTTTGTATTTTGGTGTTTTGAATTTTGATTTAGCTATTTTTATAGTCTAATTTGTTGGGCAACCGCAATAATAGTTTTAATGAGTCTGTGTGTTTTTTATAATTTCAAAGCGTTATATAGCGTTTAGTACAATATGTCAAATAAGTTTTTCATTTTTTTGTTTTCTTTGTTTAGATCTTTATGTAGGTTGTCTATTTTTTTGTTATCACATGTTTTATAAGGCATCATTGTTTATAGTAATAGGAATATGAATACATATATTTTTTGGTTTACAAGATTTGAGATGTTATTTTTTTATATATTTTTGTGGTTGTATCTTGGCAAG
>M01075:27:000000000-A4DAU:1:1101:5638:8293
AGAGTACACAGTTTGGGTTGCATATTTGATTGCCAGATGCAATGGAAGGACCAATACCTGTATCTGCATTAATACATGCTGCAACGTTAGTTGTATGTGGAATAATATTAGGTAGTTTTGTATTTTGGTGTTTTGAATTTTGATTTAGCTATTTTTATAGTCTAATTTGTTGGGCAACCGCAATAATAGTTTTAATGAGTCTGTGTGTTTTTTATAATTTCAAAGCGTTATATAGCGTTTAGTACAATATGTCAAATAAGTTTTTCATTTTTTTGTTGTCTTTGTTTAGATCTTTATGTAGGTTGTCTATTTTTTTGTTATCACATGTTTTATAAGGCATCATTGTTTATAGTAATAGGAATATGAATACATATATTTTTTGGTTTACAAGATTTGAGATGTTATTTTTTTATATATTTTTGTGGTTGTATCTTGGCAAG
>M01075:27:000000000-A4DAU:1:1101:24896:8309
AGAGTACACAGTTTGGGTTGCATATTTGATTGCCAGATGCAATGGAAGGACCAATACCTGTATCTGCATTAATACATGCTGCAACGTTAGTTGTATGTGGAATAATATTAGGTAGTTTTGTATTTTGGTGTTTTGAATTTTGATTTAGCTATTTTTATAGTCTAATTTGTTGGGCAACCGCAATAATAGTTTTAATGAGTCTGTGTGTTTTTTATAATTTCAAAGCGTTATATAGCGTTTAGTACAATATGTCAAATAAGTTTTTCATTTTTTTGTTGTCTTTGTTTAGATCTTTATGTAGGTTGTCTATTTTTTTGTTATCACATGTTTTATAAGGCATCATTGTTTATAGTAATAGGAATATGAATACATATATTTTTTGGTTTACAAGATTTGAGATGTTATTTTTTTATATATTTTTGTGGTTGTATCTTAGCAAG
>M01075:27:000000000-A4DAU:1:1101:7456:8321
AAAGTACACAGTTTGGGTTGCATATTTGATTGCCAGATGCGATGGAAGGACCAATACCTGTATCTGCATTAATACATGCTGCAACGTTAGTTGTATGTGGAATAATATTAGGTAGTTTTGTATTTCGGTGTTTTGAATTTTGATTTAGCTATTTTTATAGTCTAATTTGTTGGGCAACCGCAATAATAGTTTTAATGAGTCTGTGTGTTTTTTATAATTTCAAAGCGTTATATAGCGTTTAGTACAATATGTCAAATAAGTTTTTCATTTTTTTGTTGTCTTTGTTTAGATCTTTATGTAGGTTGTCTATTTTTTTGTTATCACATGTTTTATAAGGCATCATTGTTTATAGTAATAGGAATATGAATACATATATTTTTTGGTTTACAAGATTTGAGATGTTATTTTTTTATATATTTTTGTGGTTGTATCTTGGCAAG
>M01075:27:000000000-A4DAU:1:1101:14689:8339
AGAGTACACAGTTTGGGTTACATATTTGATTGCCAGATGCAATGGAAGGACCAATACCTGTATCTGCATTAATACATGCTGCAACGTTAGTTGTATGTGGAATAATATTAGGTAGTTTTGTATTTTGGTGTTTTGAATTTTGATTTAGCTATTTTTATAGTCTAATTTGTTGGGCAACCGCAATAATAGTTTTAATGAGTCTGTGTGTTTTTTATAATTTCAAAGCGTTATATAGCGTTTAGTACAATATGTCAAATAAGTTTTTCATTTTTTTGTTGTCTTTGTTTAGATCTTTATGTAGGTTGTCTATTTTTTTGTTATCACATGTTTTATAAGGCATCATTGTTTATAGTAATAGGAATATGAATACATATATTTTTTGGTTTACAAGATTTGAGATGTTATTTTTTTATATATTTTTGTGGTTGTATCTTGGCAAG
>M01075:27:000000000-A4DAU:1:1101:26255:8340
AGAGTACACAGTTTGGGCTGCATATTTGATTGCCAGATGCAATGGAAGGACCAATACCTGTATCTGCATTAATACATGCTGCAACGTTAGTTGTATGTGGAATAATATTAGGTAGTTTTGTATTTTGGTGTTTTGAATTTTGATTTAGCTATTTTTATAGTCTAATTTGTTGGGCAACCGCAATAATAGTTTTAATGAGTCTGTGTGTTTTTTATAATTTCAAAGCGTTATATAGCGTTTAGTACAATATGTCAAATAAGTTTTTCATTTTTTTGTTGTCTTTGTTTAGATCTTTATGTAGGTTGTCTATTTTTTTGTTATCACATGTTTTATAAGGCATCATTGTTTATAGTAATAGGAATATGAATACATATATTTTTTGGTTTACAAGATTTGAGATGTTATTTTTTTATATATTTTTGTGGTTGTATCTTGGCAAG
>M01075:27:000000000-A4DAU:1:1101:24852:8340
AGAGTACACAGTTTGGGTTGCATATTTGATTGCCAGATGCAATGGAAGGACCAATACCTGTATCTGCATTAATACATGCTGCAACGTTAGTTGTATGTGGAATAATATTAGGTAGTTTTGTATTTTGGTGTTTTGAATTTTGATTTAGCTATTTTTATAGTCTAATTTGTTGGGCAACCGCAATAATAGTTTTAATGAGTCTGTGTGTTTTTTATAATTTCAAAGCGTTATATAGCGTTTAGTACAATATGTCAAATAAGTTTTTCATTTTTTTGTTGTCTTTGTTTAGATCTTTATGTAGGTTGTCTATTTTTTTGTTATCACATGTTTTATAAGGCATCATTGTTTATAGTAATAGGAATATGAATACATATATTTTTTGGTTTACAAGATCTGAGATGTTATTTTTTTATATATTTTTGTGGTTGTATCTTGGCAAG
>M01075:27:000000000-A4DAU:1:1101:5773:8347
AAAGTACACAGTTTGGGTTGCATATTTGATTGCCAGATGCAATGGAAGGACCAATACCTGTATCTGCATTAATACATGCTGCAACGTTAGTTGTATGTGGAATAATATAGGTAGTTTTGTATTTTGGTGTTTTGAATTTTGATTTAGCTATTTTTATAGTCTAATTTGTTGGGCAACCGCAATAATAGTTTTAATGAGTCTGTGTGTTTTTTATAATTTCCAAAGCGTTATATAGCGTTTAGTACAATATGTCAAATAAGTTTTTCATTTTTTTGTTGTCTTTGTTTAGATCTTTATGTAGGTTGTCTATTTTTTTGTTATCACATGTTTTATAAGGCATCATTGTTTATAGTAATAGGAATATGAATACATATATTTTTTGGTTTACAAGATTTGAGATGTTATTTTTTTATATATTTTTGTGGTTGTATCTTAGCAAG
>M01075:27:000000000-A4DAU:1:1101:25007:8348
AGAGTACACAGTTTGGGTTACATATTTGATTGCCAGATGCAATGGAAGGACCAATACCTGTATCTGCATTAATACATGCTGCAACGTTAGTTGTATGTGGAATAATATTAGGTAGTTTTGTATTTTGGTGTTTTGAATTTTGATTTAGCTATTTTTATAGTCTAATTTGTTGGGCAACCGCAATAATAGTTTTAATGAGTCTGTGTGTTTTTTATAATTTCAAAGCGTTATATAGCGTTTAGTACAATATGTCAAATAAGTTTTTCATTTTTTTGTTGTCTTTGTTTAGATCTTTATGTAGGTTGTCTATTTTTTTGTTATCACATGTTTTATAAGGCATCATTGTTTATAGTAATAGGAATATGAATACATATATTTTTTGGTTTACAAGATTTGAGATGTTATTTTTTTATATATTTTTGTGGTTGTATCTTGGCAAG
>M01075:27:000000000-A4DAU:1:1101:18879:8364
AAAGTACACAGTTTGGGTTGCATATTTGATTGCCAGATGCAATGGAAGGACCAATACCTGTATCTGCATTAATACATGCTGCAACGTTAGTTGTATGTGGAATAATATTAGGTAGTTTTGTATTTTGGTGTTTTGAATTTTGATTTAGCTATTTTTATAGTCTAATTTGTTGGGCAACCGCAATAATAGTTTTAATGAGTCTGTGTGTTTTTTATAATTTCAAAGCGTTATATAGCGTTTAGTACAATATGTCAAATAAGTTTTTCATTTTTTTGTTGTCTTTGTTTAGATCTTTATGTAGGTTGTCTATTTTTTTGTTATCACATGTTTTATAAGGCATCATTGTTTATAGTAATAGGAATATGAATACATATATTTTTTGGTTTACAAGATTTGAGATGTTATTTTTTTATATATTTTTGTGGTTGTATCTTAGCAAG
>M01075:27:000000000-A4DAU:1:1101:25801:8365
AGAGTACACAGTTTGGGTTGCATATTTGATTGCCAGATGCAATGGAAGGACCAATACCTGTATCTGCATTAATACATGCTGCAACGTTAGTTGTATGTGGAATAATATTAGGTAGTTTTGTATTTTGGTGTTTTGAATTTTGATTTAGCTATTTTTATAGTCTAATTTGTTGGGCAACCGCAATAATAGTTTTAATGAGTCTGTGTGTTTTTTATAATTTCAAAGCGTTATATAGCGTTTAGTACAATATGTCAAATAAGTTTTTCATTTTTTTGTTGTCTTTGTTTAGATCTTTATGTAGGTTGTCTATTTTTTTGTTATCACATGTTTTATAAGGCATCATTGTTTATAGTAATAGGAATATGAATACATATATTTTTTGGTTTACAAGATTTGAGATGTTATTTTTTTATATATTTTTGTGGTTGTATCTTAGCAAG
>M01075:27:000000000-A4DAU:1:1101:13357:8379
AGAGTACACAGTTTGGGTTGCACATTTGATTGCCAGATGCAATGGAAGGACCAATACCTGTATCTGCATTAATACATGCTGCAACGTTAGTTGTATGTGGAATAATATTAGGTAGTTTTGTATTTTGGTGTTTTGAATTTTGATTTAGCTATTTTTATAGTCTAATTTGTTGGGCAACCGCAATAATAGTTTTAATGAGTCTGTGTGTTTTTTATAATTTCAAAGCGTTATATAGCGTTTAGTACAATATGTCAAATAAGTTTTTCATTTTTTTGTTGTCTTTGTTTAGATCTTTATGTAGGTTGTCTATTTTTTTGTTATCACATGTTTTATAAGGCATCATTGTTTATAGTAATAGGAATATGAATACATATATTTTTTGGTTTACAAGATTTGAGATGTTATTTTTTTATATATTTTTGTGGTTGTATCTTGGCAAG
>M01075:27:000000000-A4DAU:1:1101:22497:8402
AGAGTACACAGTTTGGGTTGCACATTTGATTGCCAGATGCAATGGAAGGACCAATACCTGTATCTGCATTAATACATGCTGCAACGTTAGTTGTATGTGGAATAATATTAGGTAGTTTTGTATTTTAGTGTTTTGAATTTTGATTTAGCTATTTTTATAGTCTAATTTGTTGGGCAACCGCAATAATAGTTTTAATGAGTCTGTGTGTTTTTTATAATTTGCAAAGCGTTATATAACGTTTAGTACAATATGTCAAATAAGTTTTTCATTTTTTGTTGTCTTTGTTTAGATCTTTATGTAGGTTGTCTATTTTTTTGTTATCACATGTTTTATAAGGCATCATTGTTTATAGTAATAGGAATATGAATACATATATTTTTTGGTTTACAAGATTTGAGATGTTATTTTTTTATATATTTTTGTGGTTGTATCTTGGCAAG
>M01075:27:000000000-A4DAU:1:1101:27332:8403
AGAGTACACAGTTTGGGTTGCACATTTGATTGCCAGATGCAATGGAAGGACCAATACCTGTATCTGCATTAATACATGCTGCAACGTTAGTTGTATGTGGAATAATATTAGGTAGTTTTGTATTTTGGTGTTTTGAATTTTGATTTAGCTATTTTTATAGTCTAATTTGTTGGGCAACCGCAATAATAGTTTTAATGAGTCTGTGTGTTTTTTATAATTTCAAAGCGTTATATAGCGTTTAGTACAATATGTCAAATAAGTTTTTCATTTTTTTGTTGTCTTTGTTTAGATCTTTATGTAGGTTGTCTATTTTTTTGTTATCACATGTTTTATAAGGCATCATTGTTTATAGTAATAGGAATATGAATACATATATTTTTTGGTTTACAAGATTTGAGATGTTATTTTTTTATATATTTTTGTGGTTGTATCTTGGCAAG
>M01075:27:000000000-A4DAU:1:1101:15057:8406
AGAGTACACAGTTTGGGTTGCACATTTGATTGCCAGATGCAATGGAAGGACCAATACCTGTATCTGCATTAATACATGCTGCAACGTTAGTTGTATGTGGAATAATGTTAGGTAGTTTTGTATTTTGGTGTTTTGAATTTTGATTTAGCTATTTTTATAGTCTAATTTGTTGGGCAACCGCAATAATAGTTTTAATGAGTCTGTGTGTTTTTTATAATTTCAAAGCGTTATATAGCGTTTAGTACAATATGTCAAATAAGTTTTTCATTTTTTTGTTGTCTTTGTTTAGATCTTTATGTAGGTTGTCTATTTTTTTGTTATCACATGTTTTATAAGGCATCATTGTTTATAGTAATAGGAATATGAATACATATATTTTTTGGTTTACAAGATTTGAGATGTTATTTTTTTATATATTTTTGTGGTTGTATCTTGGCAAG
>M01075:27:000000000-A4DAU:1:1101:24036:8406
AGAGTACACAGTTTGGGTTGCACATTTGATTGCCAGATGCAATGGAAGGACCAATACCTGTATCTGCATTAATACATGCTGCAACGTTAGTTGTATGTGGAATAATATTAGGTAGTTTTGTATTTTGGTGTTTTGAATTTTGATTTAGCTATTTTTATAGTCTAATTTGTTGGGCAACCGCAATAATAGTTTTAATGAGTCTGTGTGTTTTTTATAATTTCAAAGCGTTATATAGCGTTTAGTACAATATGTCAAATAAGTTTTTCATTTTTTTGTTGTCTTTGTTTAGATCTTTATGTAGGTTGTCTATTTTTTTGTTATCACATGTTTTATAAGGCATCATTGTTTATAGTAATAGGAATATGAATACATATATTTTTTGGTTTACAAGATTTGAGATGTTATTTTTTTATATATTTTTGTGGTTGTATCTTGGCAAG
>M01075:27:000000000-A4DAU:1:1101:19015:8411
AGAGTACACAGTTTGGGTTGCATATTTGATTGCCAGATGCAATGGAAGGACCAATACCTGTATCTGCATTAATACATGCTGCAACGTTAGTTGTATGTGGAATAATATTAGGTAGTTTTGTATTTTGGTGTTTTGAATTTTGATTTAGCTATTTTTATAGTCTAATTTGTTGGGCAACCGCAATAATAGTTTTAATGAGTCTGTGTGTTTTTTATAATTTAAAGCGTTATATAGCGTTTAGTACAATATGTCAAATAAGTTTTTCATTTTTTTGTTGTCTTTGTTTAGATCTTTATGTAGGTTGTCTATTTTTTTGATTATCACATGTTTTATAAGGCATCATTGTTTATAGTAATAGGAATATGAATACATATATTTTTTGGTTTACAAGATTTGAGATGTTATTTTTTTATATATTTTTGTGGTTGTATCTTGGCAAG
>M01075:27:000000000-A4DAU:1:1101:18416:8413
AGAGTACACAGTTTGGGCTACATATTTGATTGCCAGATGCAATGGAAGGACCAATACCTGTATCTGCATTAATACATGCTGCAACGTTAGTTGTATGTGGAATAATATTAGGTAGTTTTGTATTTTGGTGTTTTGAATTTTGATTTAGCTATTTTTATAGTCTAATTTGTTGGGCAACCGCAATAATAGTTTTAATGAGTCTGTGTGTTTTTTATAATTTCAAAGCGTTATATAACGTTTAGTACAATATGTCAAATAAGTTTTTCATTTTTTTGTTGTCTTTGTTTAGATCTTTATGTAGGTTGTCTATTTTTTTGTTATCACATGTTTTATAAGGCATCATTGTTTATAGTAATAGGAATATGAATACATATATTTTTTGGTTTACAAGATTTGAGATGTTATTTTTTTATATATTTTTGTGGTTGTATCTTGGCAAG
>M01075:27:000000000-A4DAU:1:1101:27318:8414
AGAGTACACAGTTTGGGTTGCACATTTGATTGCCAGATGCAATGGAAGGACCAATACCTGTATCTGCATTAATACATGCTGCAACGTTAGTTGTATGTGGAATAATATTAGGTAGTTTTGTATTTTGGTGTTTTGAATTTTGATTTAGCTATTTTTATAGTCTAATTTGTTGGGCAACCGCAATAATAGTTTTAATGAGTCTGTGTGTTTTTTATAATTTCAAAGCGTTATATAGCGTTTAGTACAATATGTCAAATAAGTTTTTCATTTTTTTGTTGTCTTTGTTTAGATCTTTATGTAGGTTGTCTATTTTTTTGTTATCACATGTTTTATAAGGCATCATTGTTTATAGTAATAGGAATATGAATACATATATTTTTTGGTTTACAAGATTTGAGATGTTATTTTTTTATATATTTTTGTGGTTGTATCTTGGCAAG
>M01075:27:000000000-A4DAU:1:1101:18961:8431
AGAGTACACAGTTTGGGTTGCATATTTGATTGCCAGATGCAATGGAAGGACCAATACCTGTATCTGCATTAATACATGCTGCAACGTTAGTTGTATGTGGAATAATATTAGGTAGTTTTGTATTTTGGTGTTTTGAATTTTGATTTAGCTATTTTTATAGTCTAATTTGTTGGGCAACCGCAATAATAGTTTTAATGAGTCTGTGTGTTTTTTATAATTTCAAAGCGTTATATAGCGTTTAGTACAATATGTCAAATAAGTTTTTCATTTTTTTGTTGTCTTTGTTTAGATCTTTATGTAGGTTGTCTATTTTTTTGTTATCACATGTTTTATAAGGCATCATTGTTTATAGTAATAGGAATATGAATACATATATTTTTTGGTTTACAAGATTTGAGATGTTATTTTTTTATATATTTTTGTGGTTGTATCTTGGCAAG
>M01075:27:000000000-A4DAU:1:1101:16457:8436
AGAGTACACAGTTTGGGTTGCACATTTGATTGCCAGATGCAATGGAAGGACCAATACCTGTATCTGCATTAATACATGCTGCAACGTTAGTTGTATGTGGAATAATATTAGGTAGTTTTGTATTTTGGTGTTTTGAATTTTGATTTAGCTATTTTTATAGTCTAATTTGTTGGGCAACCGCAATAATAGTTTTAATGAGTCTGTGTGTTTTTTATAATTTCAAAGCGTTATATAGCGTTTAGTACAATATGTCAAATAAGTTTTTCATTTTTTTGTTGTCTTTGTTTAGATCTTTATGTAGGTTGTCTATTTTTTTGTTATCACATGTTTTATAAGGCATCATTGTTTATAGTAATAGGAATATGAATACATATATTTTTTGGTTTACAAGATTTGAGATGTTATTTTTTTATATATTTTTGTGGTTGTATCTTAGCAAG
>M01075:27:000000000-A4DAU:1:1101:9641:8458
AGAGTACACAGTTTGGGTTGCATATTTGATTGCCAGATGCAATGGAAGGACCAATACCTGTATCTGCATTAATACATGCTGCAACGTTAGTTGTATGTGGAATAATATTAGGTAGTTTTGTATTTTGGTGTTTTGAATTTTGATTTAGCTATTTTTATAGTCTAATTTGTTGGGCAACCGCAATAATAGTTTTAATGAGTCTGTGTGTTTTTTATAATTTCAAAGCGTTATATAGCGTTTAGTACAATATGTCAAATAAGTTTTTCATTTTTTTGTTGTCTTTGTTTAGATCTTTATGTAGGTTGTCTATTTTTTTGTTATCACATGTTTTATAAGGCATCATTGTTTATAGTAATAGGAATATGAATACATATATTTTTTGGTTTACAAGATTTGAGATGTTATTTTTTTATATATTTTTGTGGTTGTATCTTGGCAAG
>M01075:27:000000000-A4DAU:1:1101:9626:8467
AGAGTACACAGTTTGGGTTGCATATTTGATTGCCAGATGCAATGGAAGGACCAATACCTGTATCTGCATTAATACATGCTGCAACGTTAGTTGTATGTGGAATAATATTAGGTAGTTTTGTATTTTGGTGTTTTGAATTTTGATTTAGCTATTTTTATAGTCTAATTTGTTGGGCAACCGCAATAATAGTTTTAATGAGTCTGTGTGTTTTTTATAATTTCAAAGCGTTATATAGCGTTTAGTACAATATGTCAAATAAGTTTTTCATTTTTTTGTTGTCTTTGTTTAGATCTTTATGTAGGTTGTCTATTTTTTTGTTATCACATGTTTTATAAGGCATCATTGTTTATAGTAATAGGAATATGAATACATATATTTTTTGGTTTACAAGATTTGAGATGTTATTTTTTTATATATTTTTGTGGTTGTATCTTGGCAAG
>M01075:27:000000000-A4DAU:1:1101:7311:8470
AGAGTACACAGTTTGGGCTACACATTTGATTGCCAGATGCAATGGAAGGACCAATACCTGTATCTGCATTAATACATGCTGCAACGTTAGTTGTATGTGGAATAATATTAGGTAGTTTTGTATTTTGGTGTTTTGAATTTTGATTTAGCTATTTTTATAGTCTAATTTGTTGGGCAACCGCAATAATAGTTTTAATGAGTCTGTGTGTTTGTTATAATTTCAAAGCGTTATATAGCGTTTAGTACAATATGTCAAATAAGTTTTTCATTTTTTTGTTGTCTTTGTTTAGATCTTTATGTAGGTTGTCTATTTTTTTGTTATCACATGTTTTATAAGGCATCATTGTTTATAGTAATAGGAATATGAATACATATATTTTTTGGTTTACAAGATTTGAGATGTTATTTTTTTATATATTTTTGTGGTTGTATCTTGGCAAG
>M01075:27:000000000-A4DAU:1:1101:11097:8473
AGAGTACACAGTTTGGACTGCACATTTGATTGCCAGATGCAATGGAAGGACCAATACCTGTATCTGCATTAATACATGCTGCAACGTTAGTTGTATGTGGAATAATATTAGGTAGTTTTGTATTTTGGTGTTTTGAATTTTGATTTAGCTATTTTTATAGTCTAATTTGTTGGGCAACCGCAATAATAGTTTTAATGAGTCTGTGTGTTTTTTATAATTTCAAAGCGTTATATAGCGTTTAGTACAATATGTCAAATAAGTTTTTCATTTTTTTGTTGTCTTTGTTTAGATCTTTATGTAGGTTGTCTATTTTTTTGTTATCACATGTTTTATAAGGCATCATTGTTTATAGTAATAGGAATATGAATACATATATTTTTTGGTTTACAAGATTTGAGATGTTATTTTTTTATATATTTTTGTGGTTGTATTTTGGCAAG
>M01075:27:000000000-A4DAU:1:1101:4510:8474
AGAGTACACAGTTTGGGTTGCATATTTGATTGCCAGATGCAATGGAAGGACCAATACCTGTATCTGCATTAATACATGCTGCAACGTTAGTTGTATGTGGAATAATATTAGGTAGTTTTGTATTTTGGTGTTTTGAATTTTGATTTAGCTATTTTTATAGTCTAATTTGTTGGGCAACCGCAATAATAGTTTTAATGAGTCTGTGTGTTTTTTATAATTTCAAAGCGTTATATAGCGTTTAGTACAATATGTCAAATAAGTTTTTCAGTTTTTTGTTGTCTTTGTTTAGATCTTTATGTAGGTTGTCTATTTTTTTGTTATCACATGTTTTATAAGGCATCATTGTTTATAGTAATAGGAATATGAATACATATATTTTTTGGTTTACAAGATTTGAGATGTTATTTTTTTATATATTTTTGTGGTTGTATCTTGGCAAG
>M01075:27:000000000-A4DAU:1:1101:9964:8480
AGAGTACACAGTTTGGGTTGCATATTTGATTGCCAGATGCAATGGAAGGACCAATACCTGTATCTGCATTAATACATGCTGCAACGTTAGTTGTATGTGGAATAATATTAGGTAGTTTTGTATTTTGGTGTTTTGAATTTTGATTTAGCTATTTTTATAGTCTAATTTGTTGGGCAACCGCAATAATAGTTTTAATGAGTCTGTGTGGTTTTTATAATTTCAAAGCGTTATATAGCGTTTAGTACAATATGTCAAATAAGTTTTTCATTTTTTTGTTGTCTTTGTTTAGATCTTTATGTAGGTTGTCTATTTTTTTGTTATCACATGTTTTATAAGGCATCATTGTTTATAGTAATAGGAATATGAATACATATATTTTTTGGTTTACAAGATTTGAGATGTTATTTTTTTATATATTTTTGTGGTTGTATCTTAGCAAG
>M01075:27:000000000-A4DAU:1:1101:4507:8494
AGAGTACACAGTTTGGGTTGCATATTTGATTGCCAGATGCAATGGAAGGACCAATACCTGTATCTGCATTAATACATGCTGCAACGTTAGTTGTATGTGGAATAATATTAGGTAGTTTTGTATTTTGGTGTTTTGAATTTTGATTTAGCTATTTTTATAGTCTAATTTGTTGGGCAACCGCAATAATAGTTTTAATGAGTCTGTGTGTTTTTTATAATTTCAAAGCGTTATATAGCGTTTAGTACAATATGTCAAATAAGTTTTTCATTTTTTTGTTGTCTTTGTTTAGATCTTTATGTAGGTTGTCTATTTTTTTGTTATCACATGTTTTATAAGGCATCATTGTTTATAGTAATAGGAATATGAATACATATATTTTTTGGTTTACAAGATTTGAGATGTTATTTTTTTATATATTTTTGTGGTTGTATCTTGGCAAG
>M01075:27:000000000-A4DAU:1:1101:18339:8496
AGAGTACACAGTTTGGGTTGCATATTTGATTGCCAGATGCAATGGAAGGACCAATACCTGTATCTGCATTAATACATGCTGCAACGTTAGTTGTATGTGGAATAATATTAGGTAGTTTTGTATTTTGGTGTTTTGAATTTTGATTTAGCTATTTTTATAGTCTAATTTGTTGAGCAACCGCAATAATAGTTTTAATGAGTCTGTGTGTTTTTTATAATTTCAAAGCGTTATATAGCGTTTAGTACAATATGTCAAATAAGTTTTTCATTTTTTTGTTGTCTTTGTTTAGATCTTTATGTAGGTTGTCTATTTTTTTGTTATCACATGTTTTATAAGGCATCATTGTTTATAGTAATAGGAATATGAATACATATATTTTTTGGTTTACAAGATTTGAGATGTTATTTTTTTATATATTTTTGTGGTTGTATCTTGGCAAG
>M01075:27:000000000-A4DAU:1:1101:5349:8499
AGAGTACACAGTTTGGGCTGCATATTTGATTGCCAGATGCAATGGAAGGACCAATACCTGTATCTGCATTAATACATGCTGCAACGTTAGTTGTATGTGGAATAATATTAGGTAGTTTTGTATTTTGGTGTTTTGAATTTTGATTTAGCTATTTTTATAGTCTAATTTGTTGGGCAACCGCAATAATAGTTTTAATGAGTCTGTGTGTTTTTTATAATTTCAAAGCGTTATATAGCGTTTAGTACAATATGTCAAATAAGTTTTTCATTTTTTTGTTGTCTTTGTTTAGATCTTTATGTAGGTTGTCTATTTTTTTGTTATCACATGTTTTATAAGGCATCATTGTTTATAGTAATAGGAATATGAATACATATATTTTTTGGTTTACAAGATTTGAGATGTTATTTTTTTATATATTTTTGTGGTTGTATCTTAGCAAG
>M01075:27:000000000-A4DAU:1:1101:19511:8508
AGAGTACACAGTTTGGGTTGCATATTTGATTGCCAGATGCAATGGAAGGACCAATACCTGTATCTGCATTAATACATGCTGTAACGTTAGTTGTATGTGGAGTAATATTAGGTAGTTTTGTATTTTGGTGTTTTGAATTTTGATTTAGCTATTTTTATAGTCTAATTTGTTGGGCAACCGCAATAATGGTTTTAATGAGTCTGTGTGTTTTTTATAATTTCAAAGCGTTATATAGCGTTTAGTACAATATGTCAAATAAGTTTTTCATTTTTTTGTTGTCTTTGTTTAGATCTTTATGTAGGTTGTCTATTTTTTTGTTATCACATGTTTTATAAGGCATCATTGTTTATAGTAATAGGAATATGAATACATATATTTTTTGGTTTACAAGATTTGAGATGTTATTTTTTTATATATTTTTGTGGTTGTATCTTGGCAAG
>M01075:27:000000000-A4DAU:1:1101:23810:8516
AGAGTACACAGTTTGGGTTGCATATTTGATTGCCAGATGCAATGGAAGGACCAATACCTGTATCTGCATTAATACATGCTGCAACGTTAGTTGTATGTGGAATAATATTAGGTAGTTTTGTATTTTGGTGTTTTGAATTTTGATTTAGCTATTTTTATAGTCTAATTTGTTGGGCAACCGCAATAATAGTTTTAATGAGTCTGTGTGTTTTTTATAATTTCAAAGCGTTATATAGCGTTTAGTACAATATGTCAAATAAGTTTTTCATTTTTTTGTTGTCTTTGTTTAGATCTTTATGTAGGTTGTCTATTTTTTTGTTATCACATGTTTTATAAGGCATCATTGTTTATAGTAATAGGAATATGAATACATATATTTTTTGGTTTACAAGATTTGAGATGTTATTTTTTTATATATTTTTGTGGTTGTATCTTGGCAAG
>M01075:27:000000000-A4DAU:1:1101:4883:8520
AGAGTACACAGTTTGGGTTGCATATTTGATTGCCAGATGCAATGGAAGGACCAATACCTGTATCTGCATTAATACATGCTGCAACGTTAGTTGTATGTGGAATAATATTAGGTAGTTTTGTATTTTGGTGTTTTGAATTTTGATTTAGCTATTTTTATAGTCTAATTTGTTGGGCAACCGCAATAATAGTTTTAATGAGTCTGTGTGTTTTTTATAATTTCAAAGCGTTATATAGCGTTTAGTACAATATGTCAAATAAGTTTTTCATTTTTTTGTTGTCTTTGTTTAGATCTTTATGTAGGTTGTCTATTTTTTTGTTATCACATGTTTTATAAGGCATCATTGTTTATAGTAATAGGAATATGAATACATATATTTTTTGGTTTACAAGATTTGAGATGTTATTTTTTTATATATTTTTGTGGTTGTATCTTGGCAAG
>M01075:27:000000000-A4DAU:1:1101:19707:8529
AGAGTACACAGTTTGGGTTGCATATTTGATTGCCAGATGCAATGGAAGGACCAATACCTGTATCTGCATTAATACATGCTGCAACGTTAGTTGTATGTGGAATAATATTAGGTAGTTTTGTATTTTGGTGTTTTGAATTTTGATTTAGCTATTTTTATAGTCTAATTTGTTGGGCAACCGCAATAATAGTTTTAATGAGTCTGTGTGTTTTTTATAATTTCAAAGCGTTATATAGCGTTTAGTACAATATGTCAAATAAGTTTTTCATTTTTTTGTTGTCTTTGTTTAGATCTTTATGTAGGTTGTCTATTTTTTTGTTATCACATGTTTTATAAGGCATCATTGTTTATAGTAATAGGAATATGAATACATATATTTTTTGGTTTACAAGATTTGAGATGTTATTTTTTTATATATTTTTGTGGTTGTATCTTGGCAAG
>M01075:27:000000000-A4DAU:1:1101:23797:8533
AGAGTACACAGTTTGGGTTGCATATTTGATTGCCAGATGCAATGGAAGGACCAATACCTGTATCTGCATTAATACATGCTGCAACGTTAGTTGTATGTGGAATAATATTAGGTAGTTTTGTATTTTGGTGTTTTGAATTTTGATTTAGCTATTTTTATAGTCTAATTTGTTGGGCAACCGCAATAATAGTTTTAATGAGTCTGTGTGTTTTTTATAATTTCAAAGCGTTATATAGCGTTTAGTACAATATGTCAAATAAGTTTTTCATTTTTTTGTTGTCTTTGTTTAGATCTTTATGTAGGTTGTCTATTTTTTTGTTATCACATGTTTTATAAGGCATCATTGTTTATAGTAATAGGAATATGAATACATATATTTTTTGGTTTACAAGATTTGAGATGTTATTTTTTTATATATTTTTGTGGTTGTATCTTGGCAAG
>M01075:27:000000000-A4DAU:1:1101:8154:8549
AGAGTACACAGTTTGGGTTACATATTTGATTGCCAGATGCAATGGAAGGACCAATACCTGTATCTGCATTAATACATGCTGCAACGTTAGTTGTATGTGGAATAATATTAGGTAGTTTTGTATTTTGGTGTTTTGAATTTTGATTTAGCTATTTTTATAGTCTAATTTGTTGGGCAACCGCAATAATAGTTTTAATGAGTCTGTGTGTTTTTTGTAATTTCAAAGCGTTATATAGCGTTTAGTACAATATGTCAAATAAGTTTTTCATTTTTTTGTTGTCTTTGTTTAGATCTTTATGTAGGTTGTCTATTTTTTTGTTATCACATGTTTTATAAGGCATCATTGTTTATAGTAATAGGAATATGAATACATATATTTTTTGGTTTACAAGATTTGAGATGTTATTTTTTTATATATTTTTGTGGTTGTATCTTAGCAAG
>M01075:27:000000000-A4DAU:1:1101:17283:8554
AGAGTACACAGTTTGGGTTACATATTTGATTGCCAGATGCAATGGAAGGACCAATACCTGTATCTGCATTAATACATGCTGCAACGTTAGTTGTATGTGGAATAATATTAGGTAGTTTTGTATTTTGGTGTTTTGAATTTTGATTTAGCTATTTTTATAGTCTAATTTGTTGGGCAACCGCAATAATAGTTTTAATGAGTCTGTGTGTTTTTTATAATTTCAAAGCGTTATATAGCGTTTAGTACAATATGTCAAATAAGTTTTTCATTTTTTTGTTGTCTTTGTTTAGATCTTTATGTAGGTTGTCTATTTTTTTGTTATCACATGTTTTATAAGGCATCATTGTTTATAGTAATAGGAATATGAATACATACATTTTTTGGTTTACAAGATTTGAGATGTTATTTTTTTATATATTTTTGTGGTTGTATTTTGGCAAG
>M01075:27:000000000-A4DAU:1:1101:19409:8567
AAAGTACACAGTTTGGGTTGCATATTTGATTGCCAGATGCAATGGAAGGACCAATACCTGTATCTGCATTAATACATGCTGCAACGTTAGTTGTATGTGGAATAATATTAGGTAGTTTTGTACTTTGGTGTTTTGAATTTTGATTTAGCTATTTTTATAGTCTAATTTGTTGGGCAACCGCAATAATAGTTTTAATGAGTCTGTGTGTTTTTTATAATTTCAAAGCGTTATATAGCGTTTAGTACAATATGTCAAATAAGTTTTTCATTTTTTTGTTGTCTTTGTTTAGATCTTTATGTAGGTTGTCTATTTTTTTGTTATCACATGTTTTATAAGGCATCATTGTTTATAGTAATAGGAATATGAATACATATATTTTTTGGTTTACAAGATTTGAGATGTTATTTTTTTATATATTTTTGTGGTTGTATCTTGGCAAG
>M01075:27:000000000-A4DAU:1:1101:24937:8574
AGAGTACACAGTTTGGGTTGCATATTTGATTGCCAGATGCAATGGAAGGACCAATACCTGTATCTGCATTAATACATGCTGCAACGTTAGTTGTATGTGGAATAATATTAGGTAGCTTTGTATTTTGGTGTTTTGAATTTTGATTTAGCTATTTTTATAGTCTAATTTGTTGGGCAACCGCAATAATAGTTTTAATGAGTCTGTGTGTTTTTTATAATTTCAAAGCGCTATATAGCGTTTAGTACAATATGTCAAATAAGTTTTTCATTTTTTTGTTGTCTTTGTTTAGATCTTTATGTAGGTTGTCTATTTTTTTGTTATCACATGTTTTATAAGGCATCATTGTTTATAGTAATAGGAATATGAATACATATATTTTTTGGTTTACAAGATTTGAGATGTTATTTTTTTATATATTTTTGTGGTTGTATCTTGGCAAG
>M01075:27:000000000-A4DAU:1:1101:13101:8576
AGAGTACACAGTTTGGGTTGCATATTTGATTGCCAGATGCAATGGAAGGACCAATACCTGTATCTGCATTAATACATGCTGCAACGTTAGTTGTATGTGGAATAATATTAGGTAGTTTTGTATTTTGGTGTTTTGAATTTTGATTTAGCTATTTTTATAGTCTAATTTGTTGGGCAACCGCAATAATAGTTTTAATGAGTCTGTGTGTTTTTTATAATTTCAAAGCGTTATATAGCGTTTAGTACAATATGTCAAATAAGTTTTTCATTTTTTTGTTGTCTTTGTTTAGATCTTTATGTAGGTTGTCTATTTTTTTGTTATCACATGTTTTATAAGGCATCATTGTTTATAGTAATAGGAATATGAATACATATATTTTTTGGTTTACAAGATTTGAGATGTTATTTTTTTATATATTTTTGTGGTTGTATCTTGGCAAG
>M01075:27:000000000-A4DAU:1:1101:13946:8577
AGAGTACACAGTTTGGGTTGCATATTTGATTGCCAGATGCAATGGAAGGACCAATACCTGTATCTGCATTAATACATGCTGCAACGTTAGTTGTATGTGGAATAATATTAGGTAGTTTTGTATTTTGGTGTTTTGAATTTTGATTTAGCTATTTTTATAGTCTAATTTGTTGGGCAACCGCAATAATAGTTTTAATGAGTCTGTGTGTTTTTTATAATTTCAAAGCGTTATATAGCGTTTAGTACAATATGTCAAATAAGTTTTTCATTTTTTTGTTGTCTTTGTTTAGATCTTTATGTAGGTTGTCTATTTTTTTGTTATCACATGTTTTATAAGGCATCATTGTTTATAGTAATAGGAATATGAATACATATATTTTTTGGTTTACAAGATTTGAGATGTTATTTTTTTATATATTTTTGTGGTTGTATCTTGGCAAG
>M01075:27:000000000-A4DAU:1:1101:24922:8585
AGAGTACACAGTTTGGGTTGCATATTTGATTGCCAGATGCAATGGAAGGACCAATACCTGTATCTGCATTAATACATGCTGCAACGTTAGTTGTATGTGGAATAATATTAGGTAGCTTTGTATTTTGGTGTTTTGAATTTTGATTTAGCTATTTTTATAGTCTAATTTGTTGGGCAACCGCAATAATAGTTTTAATGAGTCTGTGTGTTTTTTATAATTTCAAAGCGCTATATAGCGTTTAGTACAATATGTCAAATAAGTTTTTCATTTTTTTGTTGTCTTTGTTTAGATCTTTATGTAGGTTGTCTATTTTTTTGTTATCACATGTTTTATAAGGCATCATTGTTTATAGTAATAGGAATATGAATACATATATTTTTTGGTTTACAAGATTTGAGATGTTATTTTTTTATATATTTTTGTGGTTGTATCTTGGCAAG
>M01075:27:000000000-A4DAU:1:1101:12199:8591
AAAGTACACAGTTTGGGTTGCACATTTGATTGCCAGATGCAATGGAAGGACCAATACCTGTATCTGCATTAATACATGCTGCAACGTTAGTTGTATGTGGAATAATATTAGGTAGTTTTGTATTTTGGTGTTTTGAATTTTGATTTAGCTATTTTTATAGTCTAATTTGTTGGGCAACCGCAATAATAGTTTTAATGAGTCTGTGTGTTTTTTATAATTTAAAGCGTTATATAGCGTTTAGTACAATATGTCAAATAAGTTTTTCATTTTTTTTGTTGTCTTTGTTTAGATCTTTATGTAGGTTGTCTATTTTTTTGTTATCACATGTTTTATAAGGCATCATTGTTTATAGTAATAGGAATATGAATACATATATTTTTTGGTTTACAAGATTTGAGATGTTATTTTTTTATATATTTTTGTGGTTGTATCTTGGCAAG
>M01075:27:000000000-A4DAU:1:1101:15175:8604
AGAGTACACAGTTTGGGCTGCATATTTGATTGCCAGATGCAATGGAAGGACCAATACCTGTATCTGCATTAATACATGCTGCAACGTTAGTTGTACGTGGAATAATATTAGGTAGTTTTGTATTTTGGTGTTTTGAATTTTGATTTAGCTATTTTTATAGTCTAATTTGTTGGGCAACCGCAATAATAGTTTTAATGAGTCTGTGTGTTTTTTATAATTTCAAAGCGTTATATAGCGTTTAGTACAATATGTCAAATAAGTTTTTCATTTTTTTGTTGTCTTTGTTTAGATCTTTATGTAGGTTGTCTATTTTTTTGTTATCACATGTTTTATAAGGCATCATTGTTTATAGTAATAGGAATATGAATACATATATTTTTTGGTTTACAAGATTTGAGATGTTATTTTTTTATATATTTTTGTGGTTGTATCTTAGCAAG
>M01075:27:000000000-A4DAU:1:1101:18667:8607
AGAGTACACAGTTTGGGCTGCATATTTGATTGCCAGATGCAATGGAAGGACCAATACCTGTATCTGCATTAATACATGCTGCAACGTTAGTTGTATGTGGAATAATATTAGGTAGTTTTGTATTTTGGTGTTTTGAATTTTGATTTAGCTATTTTTATAGTCTAATTTGTTGGGCAACCGCAATAATAGTTTTAATGAGTCTGTGTGTTTTTTATAATTTCAAAGCGTTATATAGCGTTTAGTACAATATGTCAAATAAGTTTTTCATTTTTTTGTTGTCTTTGTTTAGATCTTTATGTAGGTTGTCTATTTTTTTGTTATCACATGTTTTATAAGGCATCATTGTTTATAGTAATAGGAATATGAATACATATATTTTTTGGTTTACAAGATTTGAGATGTTATTTTTTTATATATTTTTGTGGTTGTATCTTGGCAAG
>M01075:27:000000000-A4DAU:1:1101:9368:8610
AGAGTACACAGTTTGGATTGCATATTTGATCGCCAGATGCAATGGAAGGACCAATACCTGTATCTGCATTAATACATGCTGCAACGTTAGTTGTATGTGGAATAATATTAGGTAGTTTTGTATTTTGGTGTTTTGAATTTTGATTTAGCTATTTTTATAGTCTAACTTGTTGGGCAACCGCAATAATAGTTTTAATGAGTCTGTGTGTTTTTTATAATTTCAAAGCGTTATATAGCGTTTAGTACAATATGTCAAATAAGTTTTTCATTTTTTTGTTGTCTTTGTTTAGATCTTTATGTAGGTTGTCTATTTTTTTGTTATCACATGTTTTATAAGGCATCATTGTTTATAGTAATAGGAATATGAATACATATATTTTTTGGTTTACAAGATTTGAGATGTTATTTTTTTATATATTTTTGTGGTTGTATCTTGGCAAG
>M01075:27:000000000-A4DAU:1:1101:7901:8613
AGAGTACACAGTTTGGGTTGCATATTTGATTGCCAGATGCAATGGAAGGACCAATACCTGTATCTGCATTAATACATGCTGCAACGTTAGTTGTATGTGGAATAATATTAGGTAGTTTTGTATTTTGGTGTTTTGAATTTTGATTTAGCTATTTTTATAGTCTAATTTGTTGGGCAACCGCAATAATAGTTTTAATGAGTCTGTGTGTTTTTTATAATTTCAAAGCGTTATATAGCGTTTAGTACAATATGTCAAATAAGTTTTTCATTTTTTTGTTGTCTTTGTTTAGATCTTTATGTAGGTTGTCTATTTTTTTGTTATCACATGTTTTATAAGGCATCATTGTTTATAGTAATAGGAATATGAATACATATATTTTTTGGTTTACAAGATTTGAGATGTTATTTTTTTATATATTTTTGTGGTTGTATCTTGGCAAG
>M01075:27:000000000-A4DAU:1:1101:11273:8622
AGAGTACACAGTTTGGGTTGCATATTTGATTGCCAGATGCAATGGAAGGACCAATACCTGTATCTGCATTAATACATGCTGCAACGTTAGTTGTATGTGGAATAATATTAGGTAGTTTTGTATTTTGGTGTTTTGAATTTTGATTTAGCTATTTTTATAGTCTAATTTGTTGGGCAACCGCAATAATAGTTTTAATGAGTCTGTGTGTTTTTTATAATTTCAAAGCGTTATATAGCGTTTAGTACAATATGTCAAATAAGTTTTTCATTTTTTTGTTGTCTTTGTTTAGATCTTTATGTAGGTTGTCTATTTTTTTGTTATCACATGTTTTATAAGGCATCATTGTTTATAGTAATAGGAATATGAATACATATATTTTTTGGTTTACAAGATTTGAGATGTTATTTTTTTATATATTTTTGTGGTTGTATCTTGGCAAG
>M01075:27:000000000-A4DAU:1:1101:18554:8624
AAAGTACACAGTTTGGGTTGCACATTTGATTGCCAGATGCAATGGAAGGACCAATACCTGTATCTGCATTAATACATGCTGCAACGTTAGTTGTATGTGGAATAATATTAGGTAGTTTTGTATTTTGGTGTTTTGAATTTTGATTTAGCTATTTTTATAGTCTAATTTGTTGGGCAACCGCAATAATAGTTTTAATGAGTCTGTGTGTTTTTTATAATTTCAAAGCGTTATATAGCGTTTAGTACAATATGTCAAATAAGTTTTTCATTTTTTTGTTGTCTTTGTTTAGATCTTTATGTAGGTTGTCTATTTTTTTGTTATCACATGTTTTATAAGGCATCATTGTTTATAGTAATAGGAATATGAATACATATATTTTTTGGTTTACAAGATTTGAGATGTTATTTTTTTATATATTTTTGTGGTTGTATCTTGGCAAG
>M01075:27:000000000-A4DAU:1:1101:14345:8626
AGAGTACACAGTTTGGGTTGCATATTTGATTGCCAGATGCAATGGAAGGACCAATACCTGTATCTGCATTAATACATGCTGCAACGTTAGTTGTATGTGGAATAATATTAGGTAGTTTTGTATTTTGGTGTTTTGAATTTTGATTTAGCTATTTTTATAGTCTAATTTGTTGGGCAACCGCAATAATAGTTTTAATGAGTCTGTGTGTTTTTTATAATTTCAAAGCGTTATATAGCGTTTAGTACAATATGTCAAATAAGTTTTTCATTTTTTTGTTGTCTTTGTTTAGATCTTTATGTAGGTTGTCTATTTTTTTGTTATCACATGTTTTATAAGGCATCATTGTTTATAGTAATAGGAATATGAATACATATATTTTTTGGTTTACAAGATTTGAGATGTTATTTTTTTATATATTTTTGTGGTTGTATCTTGGCAAG
>M01075:27:000000000-A4DAU:1:1101:20630:8628
AGAGTACACAGTTTGGGTTGCATATTTGATTGCCAGATGCAATGGAAGGACCAATACCTGTATCTGCATTAATACATGCTGCAACGTTAGTTGTATGTGGAATAATATTAGGTAGTTTTGTATTTTGGTGTTTTGAATTTTGATTTAGCTATTTTTATAGTCTAATTTGTTGGGCAACCGCAATATTAGTTTTAATGAGTCTGTGTGTTTTTTATAATTTCAAAGCGTTATATAGCGTTTAGTACAATATGTCAAATAAGTTTTTCATTTTTTTGTTGTCTTTGTTTAGATCTTTATGTAGGTTGTCTATTTTTTTGTTATCACATGTTTTATAAGGCATCATTGTTTATAGTAATAGGAATATGAATACATATATTTTTTGGTTTACAAGATTCGAGATGTTATTTTTTTATATATTTTTGTGGTTGTATCTTAGCAAG
>M01075:27:000000000-A4DAU:1:1101:9500:8639
AAAGTACACAGTTTGGGTTGCACATTTGATTGCCAGATGCAATGGAAGGACCAATACCTGTATCTGCATTAATACATGCTGCAACGTTAGTTGTATGTGGAATAATATTAGGTAGTTTTGTATTTTGGTGTTTTGAATTTTGATTTAGCTATTTTTATAGTCTAATTTGTTGGGCAACCGCAATAATAGTTTTAATGAGTCTGTGTGTTTTTTATAATTTCAAAGCGTTATATAGCGTTTAGTACAATATGTCAAATAAGTTTTTCATTTTTTTGTTGTCTTTGTTTAGATCTTTATGTAGGTTGTCTATTTTTTTGTTATCACATGTTTTATAAGGCATCATTGTTTATAGTAATAGGAATATGAATACATATATTTTTTGGTTTACAAGATTTGAGATGTTATTTTTTTATATATTTTTGTGGTTGTATCTTGGCAAG
>M01075:27:000000000-A4DAU:1:1101:12456:8639
AGAGTACACAGTTTGGGTTGCACATTTGATTGCCAGATGCAATGGAAGGACCAATACCTGTATCTGCATTAATACATGCTGCAACGTTAGTTGTATGTGGAATAATATTAGGTAGTTTTGTATTTTGGTGTTTTGAATTTTGATTTAGCTATTTTTATAGTCTAATTTGTTGGGCAACCGCAATAATAGTTTTAATGAGTCTGTGTGTTTTTTATAATTTCAAAGCGTTATATAGCGTTTAGTACAATATGTCAAATAAGTTTTTCATTTTTTTGTTGTCTTTGTTTAGATCTTTATGTAGGTTGTCTATTTTTTTGTTATCACATGTTTTATAAGGCATCATTGTTTATAGTAATAGGAATATGAATACATATATTTTTTGGTTTACAAGATTTGAGATGTTATTTTTTTATATATTTTTGTGGTTGTATCTTGGCAAG
>M01075:27:000000000-A4DAU:1:1101:16318:8642
AAAGTACACAGTTTGGGTTACATATTTGATTGCCAGATGCAATGGAAGGACCAATACCTGTATCTGCATTAATACATGCTGCAACGTTAGTTGTATGTGGAATAATATTAGGTAGTTTTGTATTTTGGTGTTTTGAATTTTGATTTAGCTATTTTTATAGTCTAATTTGTTGGGCAACCGCAATAATAGTTTTAATGAGTCTGTGTGTTTTTTATAATTTCAAAGCGTTATATAGCGTTTAGTACAATATGTCAAATAAGTTTTTCATTTTTTTGTTGTCTTTGTTTAGATCTTTATGTAGGTTGTCTATTTTTTTGTTATCACATGTTTTATAAGGCATCATTGTTTATAGTAATAGGAATATGAATACATATATTTTTTGGTTTACAAGATTTGAGATGTTATTTTTTTATATATTTTTGTGGTTGTATCTTGGCAAG
>M01075:27:000000000-A4DAU:1:1101:9514:8654
AAAGTACACAGTTTGGGTTGCACATTTGATTGCCAGATGCAATGGAAGGACCAATACCTGTATCTGCATTAATACATGCTGCAACGTTAGTTGTATGTGGAATAATATTAGGTAGTTTTGTATTTTGGTGTTTTGAATTTTGATTTAGCTATTTTTATAGTCTAATTTGTTGGGCAACCGCAATAATAGTTTTAATGAGTCTGTGTGTTTTTTATAATTTCAAAGCGTTATATAGCGTTTAGTACAATATGTCAAATAAGTTTTTCATTTTTTTGTTGTCTTTGTTTAGATCTTTATGTAGGTTGTCTATTTTTTTGTTATCACATGTTTTATAAGGCATCATTGTTTATAGTAATAGGAATATGAATACATATATTTTTTGGTTTACAAGATTTGAGATGTTATTTTTTTATATATTTTTGTGGTTGTATCTTGGCAAG
>M01075:27:000000000-A4DAU:1:1101:8285:8665
AAAGTACACAGTTTGGGTTGCATATTTGATTGCCAGATGCAATGGAAGGACCAATACCTGTATCTGCATTAATACATGCTGCAACGTTAGTTGTATGTGGAATAATATTAGGTAGTTTTGTATTTTGGTGTTTTGAATTTTGATTTAGCTATTTTTATAGTCTAATTTGTTGGGCAACCGCAATAATAGTTTTAATGAGTCTGTGTGTTTTTTATAATTTCAAAGCGTTATATAGCGTTTAGTACAATATGTCAAATAAGTTTTTCATTTTTTTGTTGTCTTTGTTTAGATCTTTATGTAGGTTGTCTATTTTTTTGTTATCACATGTTTTATAAGGCATCATTGTTTATAGTAATAGGAATATGAATACATATATTTTTTGGTTTACAAGATTTGAGATGTTATTTTTTTATATATTTTTGTGGTTGTATCTTGGCAAG
>M01075:27:000000000-A4DAU:1:1101:21752:8674
AGAGTACACAGTTTGGGTTGCACATTTGATTGCCAGATGCAATGGAAGGACCAATACCTGTATCTGCATTAATACATGCTGCAACGTTAGTTGTATGTGGAATAATATTAGGTAGTTTTGTATTTTGGTGTTTTGAATTTTGATTTAGCTATTTTTATAGTCTAATTTGTTGGGCAACCGCAATAATAGTTTTAATGAGTCTGTGTGTTTTTTATAATTTCAAAGCGTTATATAGCGTTTAGTACAATATGTCAAATAAGTTTTTCATTTTTTTGTTGTCTTTGTTTAGATCTTTATGTAGGTTGTCTATTTTTTTGTTATCACATGGTTTATAAGGCATCATTGTTTATAGTAATAGGAATATGAATACATATATTTTTTGGTTTACAAGACTTGAGATGTTATTTTTTTATATATTTTTGTGGTTGTATCTTGGCAAG
>M01075:27:000000000-A4DAU:1:1101:17584:8674
AGAGTACACAGTTTGGGCTGCATATTTGATTGCCAGATGCAATGAAAGGACCAATACCTGTATCTGCATTAATACATGCTGCAACGTTAGTTGTATGTGGAATAATATTAGGTAGTTTTGTATTTTGGTGTTTTGAATTTTGATTTAGCTATTTTTATAGTCTAATTTGTTGGGCAACCGCAATAATAGTTTTAATGAGTCTGTGTGTTTTTTATAATTTCAAAGCGTTATATAGCGTTTAGTACAATATGTCAAATAAGTTTTTCATTTTTTTGTTGTCTTTGTTTAGATCTTTATGTAGGTTGTCTATTTTTTTGTTATCACATGTTTTATAAGGCATCATTGTTTATAGTAATAGGAATATGAATACATATATTTTTTGGTTTACAAGATTTGAGATGTTATTTTTTTATATATTTTTGTGGTTGTATCTTGGCAAG
>M01075:27:000000000-A4DAU:1:1101:21441:8680
AGAGTACACAGTTTGGGTTGCATATTTGATTGCCAGATGCAATGGAAGGACCAATACCTGTATCTGCATTAATACATGCTGCAACGTTAGTTGTATGTGGAATAATATTAGGTAGTTTTGTATTTTGGTGTTTTGAATTTTGATTTAGCTATTTTTATAGTCTAATTTGTTGGGCAACCGCAATAATAGTTTTAATGAGTCTGTGTGTTTTTTATAATTTCAAAGCGTTATATAGCGTTTAGTACAATATGTCAAATAAGTTTTTCATTTTTTTGTTGTCTTTGTTTAGATCTTTATGTAGGTTGTCTATTTTTTTGTTATCACATGTTTTATAAGGCATCATTGTTTATAGTAATAGGAATATGAATACATATATTTTTTGGTTTACAAGATTTGAGATGTTATTTTTTTATATATCTTTGTGGTTGTATCTTAGCAAG
>M01075:27:000000000-A4DAU:1:1101:21239:8681
AAAGTACACAGTTTGGGTTGCATATTTGATTGCCAGATGCAATGGAAGGACCAATACCTGTATCTGCATTAATACATGCTGCAACGTTAGTTGTATGTGGAATAATATTAGGTAGTTTTGTATTTTGGTGCTTTGAATTTTGATTTAGCTATTTTTATAGTCTAATTTGTTGGGCAACCGCAATAATAGTTTTAATGAGTCTGTGTGTTTTTTATAATTTCAAAGCGTTATATAGCGTTTAGTACAATATGTCAAATAAGTTTTTCATTTTTTTGTTGTCTTTGTTTAGATCTTTATGTAGGTTGTCTATTTTTTTGTTATCACATGTTTTATAAGGCATCATTGTTTATAGTAATAGGAATATGAATACATATATTTTTTGGTTTACAAGATTTGAGATGTTATTTTTTTATATATTTTTGTGGTTGTATCTTGGCAAG
>M01075:27:000000000-A4DAU:1:1101:18807:8702
AGAGTACACAGTTTGGGTTACATATTTGATTGCCAGATGCAATGGAAGGACCAATACCTGTATCTGCATTAATACATGCTGCAACGTTAGTTGTATGTGGAATAATATTAGGTAGTTTTGTATTTTGGTGTTTTGAATTTTGATTTAGCTATTTTTATAGTCTAATTTGTTGGGCAACCGCAATAATAGTTTTAATGAGTCTGTGTGTTTTTTATAATTTCAAAGCGTTATATAGCGTTTAGTACAATATGTCAAATAAGTTTTTCATTTTTTTGTTGTCTTTGTTTAGATCTTTATGTAGGTTGTCTATTTTTTTGTTATCACATGTTTTATAAGGCATCATTGTTTATAGTAATAGGAATATGAATACATATATTTTTTGGTTTACAAGATTTGAGATGTTATTTTTTTATATATTTTTGTGGTTGTATCTTGGCAAG
>M01075:27:000000000-A4DAU:1:1101:4157:8716
AGAGTACACAGTTTGGGTTGCATATTTGATTGCCAGATGCAATGGAAGGACCAATACCCGTATCTGCATTAATACATGCTGCAACGTTAGTTGTATGTGGAATAATATTAGGTAGTTTTGTATTTTGGTGTTTTGAATTTTGATTTAGCTATTTTTATAGTCTAATTTGTTGGGCAACCGCAATAATAGTTTTAATGAGTCTGTGTGTTTTTTATAATTTCAAAGCGTTATACAGCGTTTAGTACAATATGTCAAATAAGTTTTTCATTTTTTTGTTGTCTTTGTTTAGATCTTTATGTAGGTTGTCTATTTTTTTGTTATCACATGTTTTATAAGGCATCATTGTTTATAGTAATAGGAATATGAATACATATATTTTTTGGTTTACAAGATTTGAGATGTTATTTTTTTATATATTTTTGTGGTTGTATCTTGGCAAG
>M01075:27:000000000-A4DAU:1:1101:23597:8719
AAAGTACACAGTTTGGGCTGCATATTTGATTGCCAGATGCAATGGAAGGACCAATACCTGTATCTGCATTAATACATGCTGCAACGTTAGTTGTATGTGGAATAATATTAGGTAGTTTTGTATTTTGGTGTTTTGAATTTTGATTTAGCTATTTTTATAGTCTAATTTGTTGGGCAACCGCAATAATAGTTTTAATGAGTCTGTGTGTTTTTTATAATTTCAAAGCGTTATATAGCGTTTAGTACAATATGTCAAATAAGTTTTTCATTTTTTTGTTGTCTTTGTTTAGATCTTTATGTAGGTTGTCTATTTTTTTGTTATCACATGTTTTATAAGGCATCATTGTTTATAGTAATAGGAATATGAATACATATATTTTTTGGTTTACAAGATTTGAGATGTTATTTTTTTATATATTTTTGTGGTTGTATCTTAGCAAG
>M01075:27:000000000-A4DAU:1:1101:11861:8723
AGAGTACACAGTTTGGGTTGCATATTTGATTGCCAGATGCAATGGAAGGACCAATACCTGTATCTGCATTAATACATGCTGCAACGTTAGTTGTATGTGGAATAATATTAGGTAGTTTTGTATTTTGGTGTTTTGAATTTTGATTTAGCTATTTTTATAGTCTAATTTGTTGGGCAACCGCAATAATAGTTTTAATGAGTCTGTGTGTTTTTTATAATTTCAAAGCGTTATATAGCGTTTAGTACAATATGTCAAATAAGTTTTTCATTTTTTTGTTGTCTTTGTTTAGATCTTTATGTAGGTTGTCTATTTTTTTGTTATCACATGTTTTATAAGGCATCATTGTTTATAGTAATAGGAATATGAATACATATATTTTTTGGTTTACAAGATTTGAGATGTTACTTTTTTATATATTTTTGTGGTTGTATCTTGGCAAG
>M01075:27:000000000-A4DAU:1:1101:22575:8724
AAAGTACACAGTTTGGGCTGCATATTTGATTGCCAGATGCAATGGAAGGACCAATACCTGTATCTGCATTAATACATGCTGCAACGTTAGTTGTATGTGGAATAATATTAGGTAGTTTTGTATTTTGGTGTTTTGAATTTTGATTTAGCTATTTTTATAGTCTAATTTGTTGGGCAACCGCAATAATAGTTTTAATGAGTCTGTGTGTTTTTTATAATTTCAAAGCGTTATATAGCGTTTAGTACAATATGTCAAATAAGTTTTTCATTTTTTTGTTGTCTTTGTTTAGATCTTTATGTAGGTTGTCTATTTTTTTGTTATCACATGTTTTATAAGGCATCATTGTTTATAGTAATAGGAATATGAATACATATATTTTTTGGTTTACAAGATTTGAGATGTTATTTTTTTATATATTTTTGTGGTTGTATCTTGGCAAG
>M01075:27:000000000-A4DAU:1:1101:25772:8726
AGAGTACACAGTTTGGGTTGCATATTTGATTGCCAGATGCAATGGAAGGACCAATACCTGTATCTGCATTAATACATGCTGCAACGTTAGTTGTATGTGGAATAATATTAGGTAGTTTTGTATTTTGGTGTTTTGAATTTTGATTTAGCTATTTTTATAGTCTAATTTGTTGGGCAACCGCAATAATAGTTTTAATGAGTCTGTGTGTTTTTTATAATTTCAAAGCGTTATATAGCGTTTAGTACAATATGTCAAATAAGTTTTTCATTTTTTTGTTGTCTTTGTTTAGATCTTTATGTAGGTTGTCTATTTTTTTGTTATCACATGTTTTATAAGGCATCATTGTTTATAGTAATAGGAATATGAATACATATATTTTTTGGTTTACAAGATTTGAGATGTTATTTTTTTATATATTTTTGTGGTTGTATCTTGGCAAG
>M01075:27:000000000-A4DAU:1:1101:4150:8733
AGAGTACACAGTTTGGGTTGCATATTTGATTGCCAGATGCAATGGAAGGACCAATACCCGTATCTGCATTAATACATGCTGCAACGTTAGTTGTATGTGGAATAATATTAGGTAGTTTTGTATTTTGGTGTTTTGAATTTTGATTTAGCTATTTTTATAGTCTAATTTGTTGGGCAACCGCAATAATAGTTTTAATGAGTCTGTGTGTTTTTTATAATTTCAAAGCGTTATACAGCGTTTAGTACAATATGTCAAATAAGTTTTTCATTTTTTTGTTGTCTTTGTTTAGATCTTTATGTAGGTTGTCTATTTTTTTGTTATCACATGTTTTATAAGGCATCATTGTTTATAGTAATAGGAATATGAATACATATATTTTTTGGTTTACAAGATTTGAGATGTTATTTTTTTATATATTTTTGTGGTTGTATCTTGGCAAG
>M01075:27:000000000-A4DAU:1:1101:20836:8751
AAAGTACACAGTTTGGGTTGCACATTTGATTGCCAGATGCAATGGAAGGACCAATACCTGTATCTGCATTAATACATGCTGCAACGTTAGTTGTATGTGGAATAATATTAGGTAGTTTTGTATTTTGGTGTTTTGAATTTTGATTTAGCTATTTTTATAGTCTAATTTGTTGGGCAACCGCAATAATAGTTTTAATGAGTCTGTGTGTTTTTTATAATTTCAAAGCGTTATATAGCGTTTAGTACAATATGTCAAATAAGTTTTTCATTTTTTTGTTGTCTTTGTTTAGATCTTTATGTAGGTTGTCTATTTTTTTGTTATCACATGTTTTATAAGGCATCATTGTTTATAGTAATAGGAATATGAATACATATATTTTTTGGTTTACAAGATTTGAGATGTTATTTTTTTATATATTTTTGTGGTTGTATCTTGGCAAG
>M01075:27:000000000-A4DAU:1:1101:18643:8753
AGAGTACACAGTTTGGATTGCATATTTGATTGCCAGATGCAATGGAAGGACCAATACCTGTATCTGCATTAATACATGCTGCAACGTTAGTTGTATGTGGAATAATATTAGGTAGTTTTGTATTTTGGTGTTTTGAATTTTGATTTAGCTATTTTTATAGTCTAATTTGTTGGGCAACCGCAATAATAGTTTTAATGAGTCTGTGTGTTTTTTATAATTTCAAAGCGTTATATAGCGTTTAGTACAATATGTCAAATAAGTTTTTCATTTTTTTGTTGTCTTTGTTTAGATCTTTATGTAGGTTGTCTATTTTTTTGTTATCACATGTTTTATAAGGCATCATTGTTTATAGTAATAGGAATATGAATACATATATTTTTTGGTTTACAAGATTTGAGATGTTATTTTTTTATATATTTTTGTGGTTGTATCTTGGCAAG
>M01075:27:000000000-A4DAU:1:1101:19423:8762
AAAGTACACAGTTTGGGTTGCATATTTGATTGCCAGATGCAATGGAAGGACCAATACCTGTATCTGCATTAATACATGCTGCAACGTTAGTTGTATGTGGAATAATATTAGGTAGTTTTGTATTTTGGCGTTTTGAATTTTGATTTAGCTATTTTTATAGTCTAATTTGTTGGGCAACCGCAATAATAGTTTTAATGAGTCTGTGTGTTTTTTATAATTTCAAAGCGTTATGTAGCGTTTAGTACAATATGTCAAATAAGTTTTTCATTTTTTTGTTGTCTTTGTTTAGATCTTTATGTAGGTTGTCTATTTTTTTGTTATCACATGTTTTATAAGGCATCATTGTTTATAGTAATAGGAATATGAATACATATATTTTTTGGTTTACAAGATTTGAGATGTTATTTTTTTATATATTTTTGTGGTTGTATCTTGGCAAG
>M01075:27:000000000-A4DAU:1:1101:12878:8763
AAAGTACACAGTTTGGGTTGCATATTTGATTGCCAGATGCAATGGAAGGGCCAATACCTGTATCTGCATTAATACATGCTGCAACGTTAGTTGTATGTGGAATAATATTAGGTAGTTTTGTATTTTGGTGTTTTGAATTTTGATTTAGCTATTTTTATAGTCTAATTTGTTGGGCAACCGCAATAATAGTTTTAATGAGTCTGTGTGTTTTTTATAATTTCAAAGCGTTATATAGCGTTTAGTACAATATGTCAAATAAGTTTTTCATTTTTTTGTTGTCTTTGTTTAGATCTTTATGTAGGTTGTCTATTTTTTTGTTATCACATGTTTTATAAGGCATCATTGTTTATAGTAATAGGAATATGAATACATATATTTTTTGGTTTACAAGATTTGAGATGTTATTTTTTTATATATTTTTGTGGTTGTATCTTGGCAAG
>M01075:27:000000000-A4DAU:1:1101:22213:8773
AGAGTACACAGTTTGGGCTGCATATTTGATTGCCAGATGCAATGGAAGGACCAATACCTGTATCTGCATTAATACATGCTGCAACGTTAGTTGTATGTGGAATAATATTAGGTAGTTTTGTATTTTGGTGTTTTGAATTTTGATTTAGCTATTTTTATAGTCTAATTTGTTGGGCAACCGCAATAATAGTTTTAATGAGTCTGTGTGTTTTTTATAATTTCAAAGCGTTATATAGCGTTTAGTACAATATGTCAAATAAGTTTTTCATTTTTTTGTTGTCTTTGTTTAGATCTTTATGTAGGTTGTCTATTTTTTTGTTATCACATGTTTTATAAGGCATCATTGTTTATAGTAATAGGAATATGAATACATATATTTTTTGGTTTACAAGATTTGAGATGTTATTTTTTTATATATTTTTGTGGTTGTATCTTGGCAAG
>M01075:27:000000000-A4DAU:1:1101:4717:8780
AGAGTACACAGTTTGGGTTGCATATTTGATTGCCAGATGCAATGGAAGGACCAATACCTGTATCTGCATTAATACATGCTGCAACGTTAGTTGTATGTGGAATAATATTAGGTAGTTTTGTATTTTGGTGTTTTGAATTTTGATTTAGCTATTTTTATAGTCTAATTTGTTGGGCAACCGCAATAATAGTTTTAATGAGTCTGTGTGTTTTTTATAATTTCAAAGCGTTATATAGCGTTTAGTACAATATGTCAAATAAGTTTTTCATTTTTTTGTTGTCTTTGTTTAGATCTTTATGTAGGTTGTCTATTTTTTTGTTATCACATGTTTTATAAGGCATCATTGTTTATAGTAATAGGAATATGAATACATATATTTTTTGGTTTACAAGATTTGAGATGTTATTTTTTTATATATTTTTGTGGTTGTATCTTGGCAAG
>M01075:27:000000000-A4DAU:1:1101:7771:8806
AGAGTACACAGTTTGGGTTGCACATTTGATTGCCAGATGCAATGGAAGGACCAATACCTGTATCTGCATTAATACATGCTGCAACGTTAGTTGTATGTGGAATAATATTAGGTAGTTTTGTATTTTGGTGTTTTGAATTTTGATTTAGCTATTTTTATAGTCTAATTTGTTGGGCAACCGCAATAATAGTTTTAATGAGTCTGTGTGTTTTTTATAATTTCAAAGCGTTATATAGCGTTTAGTACAATATGTCAAATAAGTTTTTCATTTTTTTGTTGTCTTTGTTTAGATCCTTATGTAGGTTGTCTATTTTTTTGTTATCACATGTTTTATAAGGCATCATTGTTTATAGTAATAGGAATATGAATACATATATTTTTTGGTTTACAAGATTTGAGATGTTATTTTTTTATATATTTTTGTGGTTGTATCTTGGCAAG
>M01075:27:000000000-A4DAU:1:1101:22349:8806
AGAGTACACAGTTTGGGTTGCATATTTGATTGCCAGATGCAATGGAAGGACCAATACCTGTATCTGCATTAATACATGCTGCAACGTTAGTTGTATGTGGAATAATATTAGGTAGTTTTGTATTTTGGTGTTTTGAATTTTGATTTAGCTATTTTTATAGTCTAATTTGTTGGGCAACCGCAATAATAGTTTTAATGAGTCTGTGTGTTTTTTATAATTTCAAAGCGTTATATAGCGTTTAGTACAATATGTCAAATAAGTTTTTCATTTTTTTGTTGTCTTTGTTTAGATCTTTATGTAGGTTGTCTATTTTTTTGTTATCACATGTTTTATAAGGCATCATTGTTTATAGTAATAGGAATATGAATACATATATTTTTTGGTTTACAAGATTTGAGATGTTATTTTTTTATATATTTTTGTGGTTGTATCTTGGCAAG
>M01075:27:000000000-A4DAU:1:1101:11074:8810
AAAGTACACAGTTTGGGTTGCATATTTGATTGCCAGATGCAATGGAAGGACCAATACCTGTATCTGCATTAATACATGCTGCAACGTTAGTTGTATGTGGAATAATATTAGGTAGTTTTGTATTTTGGTGTTTTGAATTTTGATTTAGCTATTTTTATAGTCTAATTTGTTGGGCGACCGCAATAATAGTTTTAATGAGTCTGTGTGTTTTTTATAATTTCAAAGCGTTATATAGCGTTTAGTACAATATGTCAAATAAGTTTTTCATTTTTTTGTTGTCTTTGTTTAGATCTTTATGTAGGTTGTCTATTTTTTTGTTATCACATGTTTTATAAGGCATCATTGTTTATAGTAATAGGAATATGAATACATATATTTTTTGGTTTACAAGGTTTGAGATGTTATTTTTTTATATATTTTTGTGGTTGTATCTTGGCAAG
>M01075:27:000000000-A4DAU:1:1101:16268:8810
AAAGTACACAGTTTGGGTTGCATATTTGATTGCCAGATGCAATGGAAGGACCAATACCTGTATCTGCATTAATACATGCTGCAACGTTAGTTGTATGTGGAATAATATTAGGTAGTTTTGTATTTTGGTGTTTTGAATTTTGATTTAGCTATTTTTATAGTCTAATTTGCTGGGCAACCGCAATAATAGTTTTAATGAGTCTGTGTGTTTTTTATAATTTCAAAGCGTTATATAGCGTTTAGTACAATATGTCAAATAAGTTTTTCATTTTTTTGTTGTCTTTGTTTAGATCTTTATGTAGGTTGTCTATTTTTTTGTTATCACATGTTTTATAAGGCATCATTGTTTATAGTAATAGGAATATGAATACATATATTTTTTGGTTTACAAGATTTGAGATGTTATTTTTTTATATATTTTTGTGGTTGTATTTTGGCAAG
>M01075:27:000000000-A4DAU:1:1101:25429:8813
AAAGTACACAGTTTGGGTTGCATATTTGATTGCCAGATGCAATGGAAGGACCAATACCTGTATCTGCATTAATACATGCTGCAACGTTAGTTGTATGTGGAATAATATTAGGTAGTTTTGTATTTTGGTGTTTTGAATTTTGATTTAGCTATTTTTATAGTCTAATTTGTTGGGCAACCGCAATAATAGTTTTAATGAGTCTGTGTGTTTTTTATAATTTGCAAAGCGTTATATAGCGTTTAGTACAATATGTCAAATAAGTTTTTCATTTTTTGTTGTCTTTGTTTAGATCTTTATGTAGGTTGTCTATTTTTTTGTTATCACATGTTTTATAAGGCATCATTGTTTATAGTAATAGGAATATGAATACATATATTTTTTGGTTTACAAGATTTGAGATGTTATTTTTTTATATATTTTTGTGGTTGTATCTTGGCAAG
>M01075:27:000000000-A4DAU:1:1101:25411:8816
AAAGTACACAGTTTGGGTTGCATATTTGATTGCCAGATGCAATGGAAGGACCAATACCTGTATCTGCATTAATACATGCTGCAACGTTAGTTGTATGTGGAATAATATTAGGTAGTTTTGTATTTTGGTGTTTTGAATTTTGATTTAGCTATTTTTATAGTCTAATTTGTTGGGCAACCGCAATAATAGTTTTAATGAGTCTGTGTGTTTTTTATAATTTGCAAAGCGTTATATAGCGTTTAGTACAATATGTCAAATAAGTTTTTCATTTTTTGTTGTCTTTGTTTAGATCTTTATGTAGGTTGTCTATTTTTTTGTTATCACATGTTTTATAAGGCATCATTGTTTATAGTAATAGGAATATGAATACATATATTTTTTGGTTTACAAGATTTGAGATGTTATTTTTTTATATATTTTTGTGGTTGTATCTTGGCAAG
>M01075:27:000000000-A4DAU:1:1101:19910:8820
AAAGTACACAGTTTGGGTTGCACATTTGATTGCCGGATGCAATGGAAGGACCAATACCTGTATCTGCATTAATACATGCTGCAACGTTAGTTGTATGTGGAATAATATTAGGTAGTTTTGTATTTTGGTGTTTTGAATTTTGATTTAGCTATTTTTATAGTCTAATTCGTTGGGCAACCGCAATAATAGTTTTAATGAGTCTGTGTGTTTTTTATAATTTCAAAGCGTTATATAGCGTTTAGTACAATATGTCAAATAAGTTTTTCATTTTTTTGTTGTCTTTGTTTAGATCTTTATGTAGGTTGTCTATTTTTTTGTTATCACATGTTTTATAAGGCATCATTGTTTATAGTAATAGGAATATGAATACATATATTTTTTGGTTTACAAGATTTGAGATGTTATTTTTTTATATATTTTTGTGGTTGTATCTTGGCAAG
>M01075:27:000000000-A4DAU:1:1101:27197:8821
AAAGTACACAGTTTGGGTTGCATATTTGATTGCCAGATGCAATGGAAGGACCAATACCTGTATCTGCATTAATACATGCTGCAACGTTAGTTGTATGTGGAATAATATTAGGTAGTTTTGTATTTTGGTGTTTTGAATTTTGATTTAGCTATTTTTATAGTCTAATTTGTTGGGCAACCGCAATAATAGTTTTAATGAGTCTGTGTGTTTTTTATAATTTCAAAGCGTTATATAGCATTTAGTACAATATGTCAAATAAGTTTTTCATTTTTTTGTTGTCTTTGTTTAGATCTTTATGTAGGTTGTCTATTTTTTTGTTATCACATGTTTTATAAGGCATCATTGTTTATAGTAATAGGAATATGAATACATATATTTTTTGGTTTACAAGATTTGAGATGTTATTTTTTTATATATTTTTGTGGTTGTATCTTAGCAAG
>M01075:27:000000000-A4DAU:1:1101:23103:8825
AGAGTACACAGTTTGGGTTGCACATTTGATTGCCAGATGCAATGGAAGGACCAATACCTGTATCTGCATTAATACATGCTGCAACGTTAGTTGTATGTGGAATAATATTAGGTAGTTTTGTATTTTGGTGTTTTGAATTTTGATTTAGCTATTTTTATAGTCTAATTTGTTGGGCAACCGCAATAATAGTTTTAATGAGTCTGTGTGTTTTTTATAATTTCAAAGCGTTATATAGCGTTTAGTACAATATGTCAAATAAGTTTTTCATTTTTTTGTTGTCTTTGTTTAGATCTTTATGTAGGTTGTCTATTTTTTTGTTATCACATGTTTTATAAGGCATCATTGTTTATAGTAATAGGAATATGAATACATATATTTTTTGGTTTACAAGATTTGAGATGTTATTTTTTTATATATTTTTGTGGTTGTATCTTGGCAAG
>M01075:27:000000000-A4DAU:1:1101:11586:8843
AAAGTACACAGTTTGGGTTGCATATTTGATTGCCAGATGCAATGGAAGGACCAATACCTGTATCTGCATTAATACATGCTGCAACGTTAGTTGTATGTGGAATAATATTAGGTAGTTTTGTATTTTGGTGTTTTGAATTTTGATTTAGCTATTTTTATAGTCTAATTTGTTGGGCAACCGCAATAATAGTTTTAATGAGTCTGTGTGTTTTTTATAATTTCAAAGCGTTATATAGCGTTTAGTACAATATGTCGAATAAGTTTTTCATTTTTTTGTTGTCTTTGTTTAGATCTTTATGTAGGTTGTCTATTTTTTTGTTATCACATGTTTTATAAGGCATCATTGTTTATAGTAATAGGAATATGAATACATATATTTTTTGGTTTACAAGATTTGAGATGTTATTTTTTTATATATTTTTGTGGTTGTATCTTGGCAAG
>M01075:27:000000000-A4DAU:1:1101:20769:8850
AGAGTACACAGTTTGGGTTGCACATTTGATTGCCAGATGCAATGGAAGGACCAATACCTGTATCTGCATTAATACATGCTGCAACGTTAGTTGTATGTGGAATAATATTAGGTAGTTTTGTATTTTGGTGTTTTGAATTTTGATTTAGCTATTTTTATAGTCTAATTTGTTGGGCAACCGCGATAATAGTTTTAATGAGTCTGTGTGTTTTTTATAATTTGCAAAGCGTTATATAGCGTTTAGTACAATATGTCAAATAAGTTTTCATTTTTTTGTTGTCTTTGTTTAGATCTTTATGTAGGTTGTCTATTTTTTTGTTATCACATGTTTTATAAGGCATCATTGTTTATAGTAATAGGAATATGAATACATATATTTTTTGGTTTACAAGATTTGAGATGTTATTTTTTTATATATTTTTGTGGTTGTATCTTGGCAAG
>M01075:27:000000000-A4DAU:1:1101:15239:8853
AGAGTACACAGTTTGGGTTGCACATTTGATTGCCAGATGCAATGGAAGGACCAATACCTGTATCTGCATTAATACATGCTGCAACATTAGTTGTATGTGGAATAATATTAGGTAGTTTTGTATTTTGGTGTTTTGAATTTTGATTTAGCTATTTTTATAGTCTAATTTGTTGGGCAACCGCAATAATAGTTTTAATGAGTCTGTGTGTTTTTTATAATTTCAAAGCGTTATATAGCGTTTAGTACAATATGTCAAATAAGTTTTTCATTTTTTTGTTGTCTTTGTTTAGATCTTTATGTAGGTTGTCTATTTTTTTGTTATCACATGTTTTATAAGGCATCATTGTTTATAGTAATAGGAATATGAATACATATATTTTTTGGTTTACAAGATTTGAGATGTTATTTTTTTATATATTTTTGTGGTTGTATCTTGGCAAG
>M01075:27:000000000-A4DAU:1:1101:21997:8865
AGAGTACACAGTTTGGGTTGCATATTTGATTGCCAGATGCAATGGAAGGACCAATACCTGTATCTGCATTAATACATGCTGCAACGTTAGTTGTATGTGGAATAATATTAGGTAGTTTTGTATTTTGGTGTTTTGAATTTTGATTTAGCTATTTTTATAGTCTAATTTGTTGGGCAACCGCAATAATAGTTTTAATGAGTCTGTGTGTTTTTTATAATTTCAAAGCGTTATATAGCGTTTAGTACAATATGTCAAATAAGTTTTTCATTTTTTTGTTGTCTTTGTTTAGATCTTTATGTAGGTTGTCTATTTTTTTGTTATCACATGTTTTATAAGGCATCATTGTTTATAGTAATAGGAATATGAATACATATATTTTTTGGTTTACAAGATTTGAGATGTTATTTTTTTATATATTTTTGTGGTTGTATCTTGGCAAG
>M01075:27:000000000-A4DAU:1:1101:10485:8867
AGAGTACACAGTTTGGGTTACATATTTGATTGCCAGATGCAATGGAAGGACCAATACCTGTATCTGCATTAATACATGCTGCAACGTTAGTTGTATGTGGAATAATATTAGGTAGTTTTGTATTTTGGTGTTTTGAATTTTGATTTAGCTATTTTTATAGTCTAATTTGTTGGGCAACCGCAATAATAGTTTTAATGAGTCTGTGTGTTTTTTATAATTTCAAAGCGTTATATAGCGTTTAGTACAATATGTCAAATAAGTTTTTCATTTTTTTGTTGTCTTTGTTTAGATCTTCATGTAGGTTGTCTATTTTTTTGTTATCACATGTTTTATAAGGCATCATTGTTTATAGTAATAGGAATATGAATACATATATTTTTTGGTTTACAAGATTTGAGATGTTATTTTTTTATATATTTTTGTGGTTGTATCTTGGCAAG
>M01075:27:000000000-A4DAU:1:1101:15222:8868
AGAGTACACAGTTTGGGTTGCACATTTGATTGCCAGATGCAATGGAAGGACCAATACCTGTATCTGCATTAATACATGCTGCAACATTAGTTGTATGTGGAATAATATTAGGTAGTTTTGTATTTTGGTGTTTTGAATTTTGATTTAGCTATTTTTATAGTCTAATTTGTTGGGCAACCGCAATAATAGTTTTAATGAGTCTGTGTGTTTTTTATAATTTCAAAGCGTTATATAGCGTTTAGTACAATATGTCAAATAAGTTTTTCATTTTTTTGTTGTCTTTGTTTAGATCTTTATGTAGGTTGTCTATTTTTTTGTTATCACATGTTTTATAAGGCATCATTGTTTATAGTAATAGGAATATGAATACATATATTTTTTGGTTTACAAGATTTGAGATGTTATTTTTTTATATATTTTTGTGGTTGTATCTTGGCAAG
>M01075:27:000000000-A4DAU:1:1101:8088:8881
AAAGTACACAGTTTGGGCTACATATTTGATTGCCAGATGCAATGGAAGGACCAATACCTGTATCTGCATTAATACATGCTGCAACGTTAGTTGTATGTGGAATAATATTAGGTAGTTTTGTATTTTGGTGTTTTGAATTTTGATTTAGCTATTTTTATAGTCCAATTTGTTGGGCAACCGCAATAATAGTTTTAATGAGTCTGTGTGTTTTTTATAATTTCAAAGCGTTATATAGCGTTTAGTACAATATGTCAAATAAGTTTTTCATTTTTTTGTTGTCTTTGTTTAGATCTTTATGTAGGTTGTCTATTTTTTTGTTATCACATGTTTTATAAGGCATCATTGTTTATAGTAATAGGAATATGAATACATATATTTTTTGGTTTACAAGATTTGAGATGTTATTTTTTTATATATTTTTGTGGTTGTATCTTGGCAAG
>M01075:27:000000000-A4DAU:1:1101:19427:8884
AGAGTACACAGTTTGGGTTGCATATTTGATTGCCAGATGCAATGGAAGGACCAATACCTGTATCTGCATTAATACATGCTGCAACGTTAGTTGTATGTGGAATAATATTAGGTAGTTTTGTATTTTGGTGTTTTGAATTTTGATTTAGCTATTTTTATAGTCTAATTTGTTGGGCAACCGCAATAATAGTTTTAATGAGTCTGTGTGTTTTTTATAATTTCAAAGCGTTATATAGCGTTTAGTACAATATGTCAAATAAGTTTTTCATTTTTTTGTTGTCTTTGTTTAGATCTTTATGTAGGTTGTCTATTTTTTTGTTATCACATGTTTTATAAGGCATCATTGTTTATAGTAATAGGAATATGAATACATATATTTTTTGGTTTACAAGATTTGAGATGTTATTTTTTTATATATTTTTGTGGTTGTATCTTGGCAAG
>M01075:27:000000000-A4DAU:1:1101:12834:8901
AGAGTACACAGTTTGGGTTGCACATTTGATTGCCAGATGCAATGGAAGGACCAATACCTGTATCTGCATTAATACATGCTGCAACGTTAGTTGTATGTGGAATAATATTAGGTAGTTTTGTATTTTGGTGTTTTGAATTTTGATTTAGCTATTTTTATAGTCTAATTTGTTGGGCAACCGCAATAATAGTTTTAATGAGTCTGTGTGTTTTTTATAATTTCAAAGCGTTATATAGCGTTTAGTACAATATGTCAAATAAGTTTTTCATTTTTTTGTTGTCTTTGTTTAGATCTTTATGTAGGTTGTCTATTTTTTTGTTATCACATGTTCTATAAGGCATCATTGTTTATAGTAATAGGAATATGAATACATATATTTTTTGGTTTACGAGATTTGAGATGTTATTTTTTTATATATTTTTGTGGTTGTATCTTGGCAAG
>M01075:27:000000000-A4DAU:1:1101:26634:8915
AGAGTACACAGTTTGGATTGCATATTTGATTGCCAGATGCAATGGAAGGACCAATACCTGTATCTGCATTAATACATGCTGCAACGTTAGTTGTATGTGGAATAATATTAGGTAGTTTTGTATTTTGGTGTTTTGAATTTTGATTTAGCTATTTTTATAGTCTAATTTGTTGGGCAACCGCAATAATAGTTTTAATGAGTCTGTGTGTTTTTTATAATTTCAAAGCGTTATATAGCGTTTAGCACAATATGTCAAATAAGTTTTTCATTTTTTTGTTGTCTTTGTTTAGATCTTTATGTAGGTTGTCTATTTTTTTGTTATCACATGTTTTATAAGGCATCATTGTTTATAGTAATAGGAATATGAATACATATATTTTTTGGTTTACAAGATTTGAGATGTTATTTTTTTATATATTTTTGTGGTTGTATCTTGGCAAG
>M01075:27:000000000-A4DAU:1:1101:16088:8925
AGAGTACACAGTTTGGGTTGCATATTTGATTGCCAGATGCAATGGAAGGACCAATACCTGTATCTGCATTAATACATGCTGCAACGTTAGTTGTATGTGGAATAATATTAGGTAGTTTTGTATTTTGGTGTTTTGAATTTTGATTTAGCTATTTTTATAGTCTAATTTGTTGGGCAACCGCAATAATAGTTTTAATGAGTCTGTGTGTTTTTTATAATTTGCAAAGCGTTATATAGCGTTTAGTACAATATGTCAAATAAGTTTTTCATTTTTTTGTTGTCTTTGTTTAGATCTTTATGTAGGTTGTCTATTTTTTCGTTATCACATGTTTTATAAGGCATCATTGTTTATAGTAATAGGAATATGAATACATATATTTTTTGGTTTACAAGATTTGAGATGTTATTTTTTATATATTTTTGTGGTTGTATCTTGGCAAG
>M01075:27:000000000-A4DAU:1:1101:4885:8944
AGAGTACACAGTTTGGATTACATATTTGATTGCCAGATGCAATGGAAGGACCAATACCTGTATCTGCATTAATACATGCTGCAACGTTAGTTGTATGTGGAATAATATTAGGTAGTTTTGTATTTTGGTGTTTTGAATTTTGATTTAGCTATTTTTATAGTCTAATTTGTTGGGCAACCGCAATAATAGTTTTAATGAGTCTGTGTGTTTTTTATAATTTCAAAGCGTTATATAGCGTTTAGTACAATATGTCAAATAAGTTTTTCATTTTTTTGTTGTCTTTGTTTAGATCTTTATGTAGGTTGTCTATTTTTTTGTTATCACATGTTTTATAAGGCATCATTGTTTATAGTAATAGGAATATGAATACATATATTTTTTGGTTTACAAGATTTGAGATGTTATTTTTTTATATATTTTTGTGGTTGTATCTTGGCAAG
>M01075:27:000000000-A4DAU:1:1101:25905:8948
AGAGTACACAGTTTGGGTTGCATATTTGATTGCCAGATGCAATGGAAGGACCAATACCTGTATCTGCATTAATACATGCTGCAACGTTAGTTGTATGTGGAATAATATTAGGTAGTTTTGTATTTTGGTGTTTTGAATTTTGATTTAGCTATTTTTATAGTCTAATTTGTTGGGCAACCGCAATAATAGTTTTAATGAGTCTGTGTGTTTTTTATAATTTCAAAGCGTTATATAGCGTTTAGTACAATATGTCAAATAAGTTTTTCATTTTTTTGTTGTCTTTGTTTAGATCTTTATGTAGGTTGTCTATTTTTTTGTTATCACATGTTTTATAAGGCATCATTGTTTATAGTAATAGGAATATGAATACATATATTTCTTGGTTTACAAGATTTGAGATGTTATTTTTTTATATATTTTTGTGGTTGTATCTTGGCAAG
>M01075:27:000000000-A4DAU:1:1101:22059:8952
AGAGTACACAGTTTGGGTCGCATATTTGATTGCCAGATGCAATGGAAGGACCAATACCTGTATCTGCATTAATACATGCTGCAACGTTAGTTGTATGTGGAATAATATTAGGTAGTTTTGTATTTTGGTGTTTTGAATTTTGATTTAGCTATTTTTATAGTCTAATTTGTTGGGCAACCGCAATAATAGTTTTAATGAGTCTGTGTGTTTTTTATAATTTCAAAGCGTTATATAGCGTTTAGTACAATATGTCAAATAAGTTTTTCATTTTTTTGTTGTCTTTGTTTAGATCTTTATGTAGGTTGTCTATTTTTTTGTTATCACATGTTTTATAAGGCATCATTGTTTATAGTAATAGGAATATGAATACATATATTTTTTGGTTTACAAGATTTGAGATGTTATTTTTTTATATATTTTTGTGGTTGTATCTTGGCAAG
>M01075:27:000000000-A4DAU:1:1101:24803:8954
AGAGTACACAGTTTGGGTTGCACATTTGATTGCCAGATGCAATGGAAGGACCAATACCTGTATCTGCATTAATACATGCTGCAACGTTAGTTGTATGTGGAATAATATTAGGTAGTTTTGTATTTTGGTGTTTTGAATTTTGATTTAGCTATTTTTATAGTCTAATTTGTTGGGCAACCGCAATAATAGTTTTAATGAGTCTGTGTGTTTTTTATAATTTCAAAGCGTTATATAGCGTTTAGTACAATATGTCAAATAAGTTTTTCATTTTTTTGTTGTCTTTGTTTAGATCTTTATGTAGGTTGTCTATTTTTTTGTTATCACATGTTTTATAAGGCATCATTGTTTATAGTAATAGGAATATGAATACATATATTTTTTGGTTTACAAGATTTGAGATGTTATTTTTTTATATATTTTTGTGGTTGTATTTTGGCAAG
>M01075:27:000000000-A4DAU:1:1101:16103:8960
[truncated: 9,600,105 more chars]
