# Supplementary material for: Deep Sequencing of the Trypanosoma cruzi GP63 Surface Proteases Reveals Diversity and Diversifying Selection among Chronic and Congenital Chagas Disease Patients
Source: PLoS Negl Trop Dis. 2015 Apr 7;9(4):e0003458. doi: 10.1371/journal.pntd.0003458 (PMC4388557; doi:10.1371/journal.pntd.0003458)
Supplement: S1 Appendix — (GZ) [file pntd.0003458.s004.gz › Users/martin/Data/Data_analysis_Cruzi_deep_seq/Deep_cruzi_data/Data_cruzi_deep/Bol_congen_gp63/B10_joined_t.final_1.fasta]

>M01075:29:000000000-A53YN:1:1102:26074:10511
GTGTAATGCTGCTGCCTTCTGGGCACTGGCGCCATGTATCATCTCCAAGGTACCGCACGCTCACCTCACCCTTCTCACACGACACCTCAGCGCATACGTCACCAATACGACCCATGAAATCGACAAGCCCATCCCCCTTTAAGCACTTTGATCTCGGGCCAACGCGACTCCCATGCATGATGCTTGCTTCCCCATTGCTGCACCGAGTGTTGGACCGCCAAGTTTGAGATTCGAAAAGTACTGATATTGTTGGGGAAGTTCGGCTGTGTAGAGATAGATTGTACAGTACCCCAGCGCCAGACGATCCGATGTGCATGAAATAAGAGTTGTTTCAGCGGTGCAAAACATCTCTGGATACTGGGTGACGCCATTCATCAGGCATTTCTCTGTCAGCAGCGCGCAGCCGGAGTTTTTGCCCCATGACATCGGTTCC
>M01075:29:000000000-A53YN:1:1101:24690:22953
GTGTAATACTGCTGCCTTCTGGGCACTGGCGCCATGTATCATCTCCAAGGTACCGCACGCTCACCTCACCCTTCTCACACGACACCTCAGCGCATACGTCACCAATACGACCCATGAAATCGACAAGCCCATCCCCCTTTAAGCACTTTGATCTCGGGCCAACGCGACTCCCATGCATGATGCTTGCTTCCCCATTGCTGCACCGAGTGTTGGACCGCCAAGTTTGAGATTCGAAAAGTACTGATATTGTTGGGGAAGTTCGGCTGTGTAGAGATAGATTGTACAGTACCCCAGCGCCAGACGATCCGATGTGCATGAAATAAGAGTTGTTTCAGCGGTGCAAAACATCTCTGGATACTGGGTGACGCCATTCATCAGGCATTTCTCTGTCAGCAGCGCGCAGCCGGAGTTTTTGCCCCATGACATCGGTTCT
>M01075:29:000000000-A53YN:1:1101:16356:19058
GTGTAATGCTGCTGCCCTCTGGGCACTGGCGCCATGTATCATCTCCAAGGTACCGCACGCTCACCTCACCCTTCTCACACGACACCTCAGCGCACACGTCACCAATACGACCCATGAAATCGACAAGCCCATCCCCCTTTAAGCACTTTGATCTCGGGCCAACGCGACTCCCATGCATGATGCTTGCTTCCCCATTGCTGCACCAAGTGTTGGACCGCCAAGTTTGAGATTCGAAAAGTACTGATATTGTTGGAGAAGTTCGGCTGTGTAGAGATAGATTGTACAGTACCCCAGCGCCAGACGATCCGATGTGCATGAAATAAGAGTTGTTTCAGCGGTGCAAAACATCTCTGGATACTGGGTGACGCCATTCATCAGGCATTTCTCTGTCAGCAGCGCGCAGCCGGAGTTGTTGCCCCATGACATCGGTTCC
>M01075:29:000000000-A53YN:1:1103:18178:5754
GTGTAATGCTGCTGCCCTCTGGGCACTGGCGCCATTTATCATCTCCAAGGTACCGCACGCTCACCTCACCCTTTTCACACGACACCTCAGCGCACACGTCACCAACAGGACCCATGAAATCGACAAGCCCATCCCCCTTTAAGCACTTTGATCTCGGGCCAACGCGGCTCCCATGCATGACGCTTGCTTCCCCATTGCTGCACCAAGTGTTG-ACCGCCAAGTTTGAGATTCGAAAAGTACTGATATTGTGGGGGAAGTTCGGCTTTGTAGAGATGGATTGTACAGTACCCCAGCGCCAGACGATCCGATGTGCATGAAAGAAGACCTGTTTCAGCGGTGCAAAACATCTCTGGATACTGGGTGACGCCATTTATCAGGCATTTCTCTGTCAGCAGCGCGCAGCCGGAGTTGTTGCCCCATGACATCGGTTCC
>M01075:29:000000000-A53YN:1:1102:26587:19885
GTGTAATGCTGCTGCCCTCTGGGCACTGGCGCCATGTATCATCTCCAAGGTACCGCACGCTCACCTCACCCTTTTCACACGACACCTCAGCGCACACGTCACCAATACGACCCATGAAATCGAAAAGCCCATCCCCCTTTAAGCACTTTGATCTCGGGCCAACGCGGCTCCCATGCATGACGCTTGCTTCCCCATTGCTGCACCAAGTGTTGGACCGCCAAGTTTGAGATTCGAAAAGTACTGATATTGTGGGGGAAGTTCGGCTTTGTAGAGATGGATTGTACAGTACCCCAGCGCCAGACGATCCGATGTGCATGAAAGAAGACCTGTTTCAGCGGTGCAAAACATCTCTGGATACTGGGTGACGCCATTTATCAGGCATTTCTCTGTCAGCAGCGCGCAGCCGGAGTTGTTGCCCCATGACATCGGTTCC
>M01075:29:000000000-A53YN:1:1104:26823:16796
GTGTAATACTGCCGCCTTCTGGGCACTGGCGCCATGTATCATCTCCAAGGTACCGCACGCTCACCTCACCCTTCTCACACGACACCTCAGCGCATACGTCACCAATACGACCCATGAAATCGACAAGCCCATCCCCCTTTAAGCACTTTGATCTCGGGCCAACGCGACTCCCATGCATGATGCTTGCTTCCCCATTGCTGCACCGAGTGTTGGACCGCCAAGTTTGAGATTCGAAAAGTACTGATATTGTTGGGGAAGTTCGGCTGTGTAGAGATAGATTGTACAGTACCCCAGCGCCAGACGATCCGATGTGCATGAAATAAGAGTTGTTTCAGCGGTGCAAAACATCTCTGGATACTGGGTGACGCCATTCATCAGGCATTTCTCTGTCAGCAGCGCGCAGCCGGAGTTTTTGCCCCATGACATCGGTTCC
>M01075:29:000000000-A53YN:1:1101:25632:19131
GTGTAATACTGCTGCCCTCTGGGCACTGGCGCCATTTATCATCTCCAAGGTACCGCACGCTCACCTCACCCTTTTCACACGACACCTCAGCGCACACGTCACCAACAGGACCCATGAAATCGACAAGCCCATCCCCCTTTAAGCACTTTGATCTCGGGCCAACGCGGCTCCCATGCATGACGCTTGCTTCCCCATTGCTGCACCAAGTGTTG-ACCGCCAAGTTTGAGATTCGAAAAGTACTGATATTGTGGGGGAAGTTCGGCTTTGTAGAGATGGATTGTACAGTACCCCAGCGCCAGACGATCCGATGTGCATGAAAGAAGACCTGTTTCAGCGGTGCAAAACATCTCTGGATACTGGGTGACGCCATTTATCAGGCATTTCTCTGTCAGCAGCGCGCAGCCGGAGTTGTTGCCCCATGACATCGGTTCT
>M01075:29:000000000-A53YN:1:1104:13732:20597
GTGTAATACTGCTGCCCTCTGGGCACTGGCGCCATGTATCATCTCCAAGGTACCGCACGCTCACCTCACCCTTCTCACACGACACCTCAGCGCACACGTCACCAATACGACCCATGAAATCGACAAGCCCATCCCCCTTTAAGCACTTTGATCTCGGGCCAACGCGACTCCCATGCATGATGCTTGCTTCCCCATTGCTGCACCAAGTGTTGGACCGCCAAGTTTGAGATTCGAAAAGTACTGATATTGTTGGAGAAGTTCGGCTGTGTAGAGATAGATTGTACAGTACCCCAGCGCCAGACGATCCGATGTGCATGAAATAAGAGTTGTTTCAGCGGTGCAAAACATCTCTGGATACTGGGTGACGCCATTCATCAGGCATTTCTCTGTCAGCAGCGCGCAGCCGGAGTTGTTGCCCCATGACATCGGTTCT
>M01075:29:000000000-A53YN:1:1106:18462:13769
GTGTAATGCTGCCGCCTTCTGGGCACTGGCGCCATGTATCATCTCCAAGGTACCGCACGCTCACCTCACCCTTCTCACACGACACCTCAGCGCATACGTCACCAATACGACCCATGAAATCGACAAGCCCATCCCCCTTTAAGCACTTTGATCTCGGGCCAACGCGACTCCCATGCATGATGCTTGCTTCCCCATTGCTGCACCGAGTGTTGGACCGCCAAGTTTGAGATTCGAAAAGTACTGATATTGTTGGGGAAGTTCGGCTGTGTAGAGATAGATTGTACAGTACCCCAGCGCCAGACGATCCGATGTGCATGAAATAAGAGTTGTTTCAGCGGTGCAAAACATCTCTGGATACTGGGTGACGCCATTCATCAGGCATTTCTCTGTCAGCAGCGCGCAGCCGGAGTTTTTGCCCCATGACATCGGTTCT
>M01075:29:000000000-A53YN:1:1104:4539:19727
GTGTAATACTGCTGCCCTCTGGGCACTGGCGCCATGTATCATCTCCAAGGTACCGCACGCTCACCTCACCCTTTTCACACGACACCTCAGCGCACACGTCACCAATACGACCCATGAAATCGAAAAGCCCATCCCCCTTTAAGCACTTTGATCTCGGGCCAACGCGGCTCCCATGCATGACGCTTGCTTCCCCATTGCTGCACCAAGTGTTGGACCGCCAAGTTTGAGATTCGAAAAGTACTGATATTGTGGGGGAAGTTCGGCTTTGTAGAGATGGATTGTACAGTACCCCAGCGCCAGACGATCCGATGTGCATGAAAGAAGACCTGTTTCAGCGGTGCAAAACATCTCTGGATACTGGGTGACGCCATTTATCAGGCATTTCTCTGTCAGCAGCGCGCAGCCGGAGTTGTTGCCCCATGACATCGGTTCT
>M01075:29:000000000-A53YN:1:1103:21568:23871
GTGTAATACTGCCGCCCTCTGGGCACTGGCGCCATGTATCATCTCCAAGGTACCGCACGCTCACCTCACCCTTTTCACACGACACCTCAGCGCACACGTCACCAATACGACCCATGAAATCGAAAAGCCCATCCCCCTTTAAGCACTTTGATCTCGGGCCAACGCGGCTCCCATGCATGACGCTTGCTTCCCCATTGCTGCACCAAGTGTTGGACCGCCAAGTTTGAGATTCGAAAAGTACTGATATTGTGGGGGAAGTTCGGCTTTGTAGAGATGGATTGTACAGTACCCCAGCGCCAGACGATCCGATGTGCATGAAAGAAGACCTGTTTCAGCGGTGCAAAACATCTCTGGATACTGGGTGACGCCATTTATCAGGCATTTCTCTGTCAGCAGCGCGCAGCCGGAGTTGTTGCCCCATGACATCGGTTCC
>M01075:29:000000000-A53YN:1:1104:18265:5474
GTGTAATACTGCCGCCCTCTGGGCACTGGCGCCATGTATCATCTCCAAGGTACCGCACGCTCACCTCACCCTTCTCACACGACACCTCAGCGCACACGTCACCAATACGACCCATGAAATCGACAAGCCCATCCCCCTTTAAGCACTTTGATCTCGGGCCAACGCGACTCCCATGCATGATGCTTGCTTCCCCATTGCTGCACCAAGTGTTGGACCGCCAAGTTTGAGATTCGAAAAGTACTGATATTGTTGGAGAAGTTCGGCTGTGTAGAGATAGATTGTACAGTACCCCAGCGCCAGACGATCCGATGTGCATGAAATAAGAGTTGTTTCAGCGGTGCAAAACATCTCTGGATACTGGGTGACGCCATTCATCAGGCATTTCTCTGTCAGCAGCGCGCAGCCGGAGTTGTTGCCCCATGACATCGGTTCC
>M01075:29:000000000-A53YN:1:1108:23947:16650
GTGTAATACTGCTGCCTTCTGGGCACTGGCGCCATGTATCATCTCCAAGGTACCGCACGCTCACCTCACCCTTCTCACACGACACCTCAGCGCATACGTCACCAATACGACCCATGAAATCGACAAGCCCATCCCCCTTTAAGCACTTTGATCTCGGGCCAACGCGACTCCCATGCATGATGCTTGCTTCCCCATTGCTGCACCGAGTGTTGGACCGCCAAGTTTGAGATTCGAAAAGTACTGATATTGTTGGGGAAGTTCGGCTGTGTAGAGATAGATTGTACAGTACCCCAGCGCCAGACGATCCGATGTGCATGAAATAAGAGTTGTTTCAGCGGTGCAAAACATCTCTGGATACTGGGTGACGCCATTCATCAGGCATTTCTCTGTCAGCAGCGCGCAGCCGGAGTTGTTGCCCCATGACATCGGTTCC
>M01075:29:000000000-A53YN:1:1107:20961:12690
GTGTAATGCTGCCGCCCTCTGGGCACTGGCGCCATGTATCATCTCCAAGGTACCGCACGCTCACCTCACCCTTCTCACACGACACCTCAGCGCACACGTCACCAATACGACCCATGAAATCGACAAGCCCATCCCCCTTTAAGCACTTTGATCTCGGGCCAACGCGACTCCCATGCATGATGCTTGCTTCCCCATTGCTGCACCAAGTGTTGGACCGCCAAGTTTGAGATTCGAAAAGTACTGATATTGTTGGAGAAGTTCGGCTGTGTAGAGATAGATTGTACAGTACCCCAGCGCCAGACGATCCGATGTGCATGAAATAAGAGTTGTTTCAGCGGTGCAAAACATCTCTGGATACTGGGTGACGCCATTCATCAGGCATTTCTCTGTCAGCAGCGCGCAGCCGGAGTTGTTGCCCCATGACATCGGTTCT
>M01075:29:000000000-A53YN:1:1113:18814:23254
GTGTAATACTGCCGCCCTCTGGGCACTGGCGCCATTTATCATCTCCAAGGTACCGCACGCTCACCTCACCCTTTTCACACGACACCTCAGCGCACACGTCACCAACAGGACCCATGAAATCGACAAGCCCATCCCCCTTTAAGCACTTTGATCTCGGGCCAACGCGGCTCCCATGCATGACGCTTGCTTCCCCATTGCTGCACCAAGTGTTG-ACCGCCAAGTTTGAGATTCGAAAAGTACTGATATTGTGGGGGAAGTTCGGCTTTGTAGAGATGGATTGTACAGTACCCCAGCGCCAGACGATCCGATGTGCATGAAAGAAGACCTGTTTCAGCGGTGCAAAACATCTCTGGATACTGGGTGACGCCATTTATCAGGCATTTCTCTGTCAGCAGCGCGCAGCCGGAGTTGTTGCCCCATGACATCGGTTCC
>M01075:29:000000000-A53YN:1:1109:22117:25496
GTGTAATGCTGCTGCCCTCTGGGCACTGGCGCCATTTATCATCTCCAAGGTACCGCACGCTCACCTCACCCTTTTCACACGACACCTCAGCGCACACGTCACCAATACGACCCATGAAATCGACAAGCCCATCCCCCTTTAAGCACTTTGATCTCGGGCCAACGCGGCTCCCATGCATGACGCTTGCTTCCCCATTGCTGCACCAAGTGTTGGACCGCCAAGTTTGAGATTCGAAAAGTACTGATATTGTGAGGGAAGTTCGGCTGTGTAGAGATAGATTGTACAGTACCCCAGCGCCAGACGATCCGAAGTGCATAAAAAAAGACCTGTTTCAGCGGTGCAAAACATCTCTGGATGCTTGTTGACGCCATTTATCAGGCATTTCTCTGTCAGCAGCGCGCAGCCGGAGTTTTTGCCCCATGACATCGGTTCT
>M01075:29:000000000-A53YN:1:1103:10765:9658
GTGTAATACTGCTGCCCTCTGGGCACTGGCGCCATGTATCATCTCCAAGGTACCGCACGCTCACCTCACCCTTCTCACACGACACCTCAGCGCACACGTCACCAATACGACCCATGAAATCGACAAGCCCATCCCCCTTTAAGCACTTTGATCTCGGGCCAACGCGACTCCCATGCATGATGCTTGCTTCCCCATTGCTGCACCAAGTGTTGGACCGCTAAGTTTGAGATTCGAAAAGTACTGATATTGTTGGAGAAGTTCGGCTGTGTAGAGATAGATTGTACAGTACCCCAGCGCCAGACGATCCGATGTGCATGAAATAAGAGTTGTTTCAGCGGTGCAAAACATCTCTGGATACTGGGTGACGCCATTCATCAGGCATTTCTCTGTCAGCAGCGCGCAGCCGGAGTTGTTGCCCCATGACATCGGTTCC
>M01075:29:000000000-A53YN:1:2112:18001:24486
GTGTAATGCTGCTGCCCTCTGGGCACTGGCGCCATTTATCATCTCCAAGGTACCGCACGCTCACCTCACCCTTTTCACACGACACCTCAGCGCACACGTCACCAACAGGACCCATGAAATCGACAAGCCCATCCCCCTTTAAGCACTTTGATCTCGGGCCAACGCGGCTCCCATGCATGACGCTTGCTTCCCCATTGCTGCACCAAGTGTTGGACTGCCAAGTTTGAGATTCGAAAAGTACTGATATTGTTGGGGAAGTTCGGCTGTGTAGAGATAGATTGTACAGTACCCCAGCGCCAGACGATCCGATGTACATAAAAAAAGACCTGTTTCAGCGGTGCAAAACATCTCTGAATACTTGTTGACGCCATTCATCAGGCATTTCTCTGTCAGCAGCGCGCAGCCGGAGTTTTTGCCCCATGACATCGGTTCC
>M01075:29:000000000-A53YN:1:2111:19507:20729
GTGTAATACTGCTGCCCTCTGGGCACTGGCGCCATTTATCATCTCCAAGGTACCGCACGCTCACCTCACCCTTTTCACACGACACCTCAGCGCACACGTCACCAACAGGACCCATGAAATCGACAAGCCCATCCCCCTTTAAGCACTTTGATCTCGGGCCAACGCGGCTCCCATGCATGACGCTTGCTTCCCCATTGCTGCACCGAGTGTTGGACCGCCAAGTTTGAGATTCGAAAAGTACTGATATTGTTGGGGAAGTTCGGCTGTGTAGAGATAGATTGTACAGTACCCCAGCGCCAGACGATCCGATGTGCATGAAATAAGAGTTGTTTCAGCGGTGCAAAACATCTCTGGATACTGGGTGACGCCATTCATCAGGCATTTCTCTGTCAGCAGCGCGCAGCCGGAGTTTTTGCCCCATGACATCGGTTCC
>M01075:29:000000000-A53YN:1:2111:15109:20909
GTGTAATACTGCTGCCCTCTGGGCACTGGCGCCATGTATCATCTCCAAGGTACCGCACGCTCACCTCACCCTTCTCATACGACACCTCAGCGCACACGTCACCAATACGACCCATGAAATCGACAAGCCCATCCCCCTTTAAGCACTTTGATCTCGGGCCAACGCGACTCCCATGCATGATGCTTGCTTCCCCATTGCTGCACCAAGTGTTGGACCGCCAAGTTTGAGATTCGAAAAGTACTGATATTGTTGGAGAAGTTCGGCTGTGTAGAGATAGATTGTACAGTACCCCAGCGCCAGACGATCCGATGTGCATGAAATAAGAGTTGTTTCAGCGGTGCAAAACATCTCTGGATACTGGGTGACGCCATTCATCAGGCATTTCTCTGTCAGCAGCGCGCAGCCGGAGTTGTTGCCCCATGACATCGGTTCC
>M01075:29:000000000-A53YN:1:2110:11872:9771
GTGTAATACTGCTGCCTTCTGGGCACTGGCGCCATGTATCATCTCCAAGGTACCGCACGCTCACCTCACCCTTCTCACGCGACACCTCAGCGCATACGTCACCAATACGACCCATGAAATCGACAAGCCCATCCCCCTTTAAGCACTTTGATCTCGGGCCAACGCGACTCCCATGCATGATGCTTGCTTCCCCATTGCTGCACCGAGTGTTGGACCGCCAAGTTTGAGATTCGAAAAGTACTGATATTGTTGGGGAAGTTCGGCTGTGTAGAGATAGATTGTACAGTACCCCAGCGCCAGACGATCCGATGTGCATGAAATAAGAGTTGTTTCAGCGGTGCAAAACATCTCTGGATACTGGGTGACGCCATTCATCAGGCATTTCTCTGTCAGCAGCGCGCAGCCGGAGTTTTTGCCCCATGACATCGGTTCC
>M01075:29:000000000-A53YN:1:2108:12340:23270
GTGTAATGCTGCTGCCTTCTGGGCACTGGCGCCATGTATCATCTCCAAGGTACCGCACGCTCACCTCACCCTTCTCACACGACACCTCAGCGCATACGTCACCAATACGACCCATGAAATCGACAAGCCCATCCCCCTTTAAGCACTTTGATCTCGGGCCAACGCGACTCCCATGCATGATGCTTGCTTCCCCATTGCTGCACCGAGTGTTGGACCGCCAAGTTTGAGATTCGAAAAGTACTGATATTGTTGGGGAAGTTTGGCTGTGTAGAGATAGATTGTACAGTACCCCAGCGCCAGACGATCCGATGTGCATGAAATAAGAGTTGTTTCAGCGGTGCAAAACATCTCTGGATACTGGGTGACGCCATTCATCAGGCATTTCTCTGTCAGCAGCGCGCAGCCGGAGTTTTTGCCCCATGACATCGGTTCT
>M01075:29:000000000-A53YN:1:2107:14464:24213
GTGTAATACTGCTGCCTTCTGGGCACTGGCGCCATGTATCATCTCCAAGGTACCGCACGCTCACCTCACCCTTCTCACACGACACCTCAGCGCATACGTCACCAATACGACCCATGAAATCGACAAGCCCATCCCCCTTTAAGCACTTTGATCTCGGGCCAACGCGACTCCCATGCATGATGCTTGCTTCCCCATTGCTGCACCGAGTGTTGGACCGCCAAGTTTGAGATTCGAAAAGTACTGATATTGTTGGGGAAGTTCGGCTGTGTAGAGATAGATTGTACAGTACCCCAGCGCCAGACGATCCGATGTGCATGAAATAAGACCTGTTTCAGCGGTGCAAAACATCTCTGGATACTGGGTGACGCCATTTATCAGGCATTTCTCTGTCAGCAGCGCGCAGCCGGAGTTGTTGCCCCATGACATCGGTTCC
>M01075:29:000000000-A53YN:1:2106:10656:20253
GTGTAATACTGCTGCCTTCTGGGCACTGGCGCCATGTATCATCTCCAAGGTACCGCACGCTCACCTCACCCTTCTCACACGACACCTCAGCGCATACGTCACCAATACGACCCATGAAATCGACAAGCCCATCCCCCTTTAAGCACTTTGACCTCAGGCCAACGCGACTCCCATGCATGATGCTTGCTTCCCCATTGCTGCACCGAGTGTTGGACCGCCAAGTTTGAGATTCGAAAAGTACTGATATTGTTGGGGAAGTTCGGCTGTGTAGAGATAGATTGTACAGTACCCCAGCGCCAGACGATCCGATGTGCATGAAATAAGAGTTGTTTCAGCGGTGCAAAACATCTCTGGATACTGGGTGACGCCATTCATCAGGCATTTCTCTGTCAGCAGCGCGCAGCCGGAGTTTTTGCCCCATGACATCGGTTCT
>M01075:29:000000000-A53YN:1:2104:10917:13841
GTGTAATGCTGCCGCCTTCTGGGCACTGGCGCCATGTATCATCTCCAAGGTACCGCACGCTCACCTCACCCTTCTCACACGACACCTCAGCGCACACGTCACCAATACGACCCATGAAATCGACAAGCCCATCCCCCTTTAAGCACTTTGATCTCGGGCCAACGCGACTCCCATGCATGATGCTTGCTTCCCCATTGCTGCACCAAGTGTTGGACCGCCAAGTTTGAGATTCGAAAAGTACTGATATTGTTGGAGAAGTTCGGCTGTGTAGAGATAGATTGTACAGTACCCCAGCGCCAGACGATCCGATGTGCATGAAATAAGAGTTGTTTCAGCGGTGCAAAACATCTCTGGATACTGGGTGACGCCATTCATCAGGCATTTCTCTGTCAGCAGCGCGCAGCCGGAGTTGTTGCCCCATGACATCGGTTCC
>M01075:29:000000000-A53YN:1:2103:5740:15453
GTGTAATGCTGCTGCCTTCTGGGCACTGGCGCCATGTATCATCTCCAAGGTACCGCACGCTCACCTCACCCTTCTCACACGACACCTCAGCGCATACGTCACCAATACGACCCATGAAATCGACAAGCCCATCCCCCTTTAAGCACTTTGATCTCGGGCCAACGCGACTCCCATGCATGATGCTTGCTTCCCCATTGCTGCACCGAGTGTTGGACCGCCAAGTTTGAGATTCGAAAAGTACTGATATTGTTGGGGAAGTTCGGCTGTGTAGAGATAGATTGTACAGTACCCCAGCGCCAGACGATCCGATGTGCATGAAATAAGAGTTGTTTCAGCGGTGCAAAACATCTCTGGATACTTGTTGACGCCATTCATCAGGCATTTCTCTGTCAGCAGCGCGCAGCCGGAGTTTTTGCCCCATGACATCGGTTCC
>M01075:29:000000000-A53YN:1:2103:24429:11227
GTGTAATGCTGCTGCCCTCTGGGCACTGGCGCCATTTATCATCTCCAAGGTACCGCACGCTCACCTCACCCTTTTCACACGACACCTCAGCGCACACGTCACCAATACGACCCATGAAATCGACAAGCCCATCCCCCTTTAAGCACTTTGATCTCGGGCCAACGCGGCTCCCATGCATGACGCTTGCTTCCCCATTGCTGCACCGAGTGTTGGACCGCCAAGTTTGAGATTCGAAAAGTACTGATATTGTTGGGGAAGTTCGGCTGTGTAGAGATAGATTGTACAGTACCCCAGCGCCAGACGATCCGATGTGCATGAAATAAGAGTTGTTTCAGCGGTGCAAAACATCTCTGGATACTGGGTGACGCCATTCATCAGGCATTTCTCTGTCAGCAGCGCGCAGCCGGAGTTTTTGCCCCATGACATCGGTTCC
>M01075:29:000000000-A53YN:1:2103:19730:15608
GTGTAATACTGCTGCCCTCTGGGCACTGGCGCCATGTATCATCTCCAAGGTACCGCACGCTCACCTCACCCTTCTCACACGACACCTCAGCGCACACGTCACCAATACGACCCATGAAATCGACAAGCCCATCCCCCTTTAAGCACTTTGATCTCGGGCCAACGCGACTCCCATGCATGATGCTTGCTTCCCCATTGCTGCACCAAGTGTTGGACCGCCAAGTTTGAGATTCGAAAAGTACTGATATTGTTGGAGAAGTTCGGCTGTGTAGAGATAGATTGTACAGTACCCCAGCGCCAGACGATCCGATGTGCATGAAATAAGAGTTGTTTCAGCGGTGCAAAACATCTCTGGATACTGGGTGACGCCATTCATCAGGCATTTCTCTGTCAGCAGCGCGCAGCCGGAGTTTTTGCCCCATGACATCGGTTCC
>M01075:29:000000000-A53YN:1:2102:21678:19771
GTGTAATACTGCTGCCTTCTGGGCACTGGCGCCATGTATCATCTCCAAGGTACCGCACGCTCACCTCACCCTTCTCACACGACACCTCAGCGCACACGTCACCAATACGACCCATGAAATCGACAAGCCCATCCCCCTTTAAGCACTTTGATCTCGGGCCAACGCGACTCCCATGCATGATGCTTGCTTCCCCATTGCTGCACCAAGTGTTGGACCGCCAAGTTTGAGATTCGAAAAGTACTGATATTGTTGGAGAAGTTCGGCTGTGTAGAGATAGATTGTACAGTACCCCAGCGCCAGACGATCCGATGTGCATGAAATAAGAGTTGTTTCAGCGGTGCAAAACATCTCTGGATACTGGGTGACGCCATTCATCAGGCATTTCTCTGTCAGCAGCGCGCAGCCGGAGTTGTTGCCCCATGACATCGGTTCC
>M01075:29:000000000-A53YN:1:1113:20087:9654
GTGTAATGCTGCTGCCTTCTGGGCACTGGCGCCATGTATCATCTCCAAGGTACCGCACGCTCACCTCACCCTTCTCACACGACACCTCAGCGCATACGTCACCAATACGACCCATGAAATCGACAAGCCCATCCCCCTTTAAGCACTTTGATCTCGGGCCAACGCGACTCCCATGCATGATGCTTGCTTCCCCATTGCTGCACCGAGTGTTGGACCGCCAAGTTTGAGATTCGAAAAGTACTGATATTGTTGGGGAAGTTCGGCTGTGTAGAGATAGATTGTACAGTACCCCAGCGCCAGACGATCCGATGTGCATGAAATAAGAGTTGTTTCAGCGGTGCAAAACATCTCTGGATACTGGGTGACGCCATTCATCAGGCATTTCTCTGTCAGCAGCGCGCAGCCGGAGTTGTTGCCCCATGACATCGGTTCT
>M01075:29:000000000-A53YN:1:1112:22035:10212
GTGTAATGCTGCTGCCCTCTGGGCACTGGCGCCATGTATCATCTCCAAGGTACCGCACGCTCACCTCACCCTTCTCACACGACACCTCAGCGCACACGTCACCAATACGACCCATGGAATCGACAAGCCCATCCCCCTTTAAGCACTTTGATCTCGGGCCAACGCGACTCCCATGCATGATGCTTGCTTCCCCATTGCTGCACCAAGTGTTGGACCGCCAAGTTTGAGATTCGAAAAGTACTGATATTGTTGGAGAAGTTCGGCTGTGTAGAGATAGATTGTACAGTACCCCAGCGCCAGACGATCCGATGTGCATGAAATAAGAGTTGTTTCAGCGGTGCAAAACATCTCTGGATACTGGGTGACGCCATTCATCAGGCATTTCTCTGTCAGCAGCGCGCAGCCGGAGTTGTTGCCCCATGACATCGGTTCT
>M01075:29:000000000-A53YN:1:1110:8155:7995
GTGTAATACTGCTGCCCTCTGGGCACTGGCGCCATTTATCATCTCCAAGGTACCGCACGCTCACCTCACCCTTTTCACACGACACCTCAGCGCACACGTCACCAATACGACCCATGAAATCGACAAGCCCATCCCCCTTTAAGCACTTTGATCTCGGGCCAACGCGGCTCCCATGCATGACGCTTGCTTCCCCATTGCTGCACCAAGTGTTGGACTGCCAAGTTTGAGATTCGAAAAGTACTGATATTGTGAGGGAAGTTCGGCTGTGTAGAGATAGATTGTACAGTACCCCAGCGCCAGACGATCCGAAGTGCATAAAAAAAGACCTGTTTCAGCGGTGCAAAACATCTCTGGATGCTTGTTGACGCCATTTATCAGGCATTTCTCTGTCAGCAGCGCGCAGCCGGAGTTTTTGCCCCATGACATCGGTTCC
>M01075:29:000000000-A53YN:1:1108:23014:18874
GTGTAATGCTGCTGCCCTCTGGGCACTGGCGCCATGTATCATCTCCAAGGTACCGCACGCTCACCTCACCCTTCTCACACGACACCTCAGCGCACACGTCACCAATACGACCCATGAAATCGACAAGCCCATCCCCCTTTAAGCACTTTGATCTCGGGCCAACGCGACTCCCATGCATGATGCTTGCTTCCCCATTGCTGCACCAAGTGTTGGGCCGCCAAGTTTGAGATTCGAAAAGTACTGATATTGTTGGAGAAGTTCGGCTGTGTAGAGATAGATTGTACAGTACCCCAGCGCCAGACGATCCGATGTGCATGAAATAAGAGTTGTTTCAGCGGTGCAAAACATCTCTGGATACTGGGTGACGCCATTCATCAGGCATTTCTCTGTCAGCAGCGCGCAGCCGGAGTTGTTGCCCCATGACATCGGTTCT
>M01075:29:000000000-A53YN:1:1108:11079:7329
GTGTAATGCTGCTGCCCTCTGGGCACTGGCGCCATTTATCATCTCCAAGGTACCGCACGCTCACCTCACCCTTCTCACACGACACCTCAGCGCACACGTCACCAATACGACCCATGAAATCGACAAGCCCATCCCCCTTTAAGCACTTTGATCTCGGGCCAACGCGACTCCCATGCATGATGCTTGCTTCCCCATTGCTGCACCAAGTGTTGGACCGCCAAGTTTGAGATTCGAAAAGTACTGATATTGTTGGAGAAGTTCGGCTGTGTAGAGATAGATTGTACAGTACCCCAGCGCCAGACGATCCGATGTGCATGAAATAAGAGTTGTTTCAGCGGTGCAAAACATCTCTGGATACTGGGTGACGCCATTCATCAGGCATTTCTCTGTCAGCAGCGCGCAGCCGGAGTTGTTGCCCCATGACATCGGTTCT
>M01075:29:000000000-A53YN:1:1107:14805:23312
GTGTAATGCTGCCGCCCTCTGGGCACTGGCGCCATTTATCATCTCCAAGGTACCGCACGCTCACCTCACCCTTTTCACACGACACCTCAGCGCACACGTCACCAACAGGACCCATGAAATCGACAAGCCCATCCCCCTTTAAGCACTTTGATCTCGGGCCAACGCGGCTCCCATGCATGACGCTTGCTTCCCCATTGCTGCACCAAGTGTTG-ACCGCCAAGTTTGAGATTCGAAAAGTACTGATATTGTGGGGGAAGTTCGGCTTTGTAGAGATGGATTGTACAGTACCCCAGCGCCAGACGATCCGATGTGCATGAAAGAAGACCTGTTTCAGCGGTGCAAAACATCTCTGGATACTGGGTGACGCCATTTATCAGGCATTTCTCTGTCAGCAGCGCGCAGCCGGAGTTGTTGCCCCATGACATCGGTTCT
>M01075:29:000000000-A53YN:1:1103:19989:4671
GTGTAATACTGCTGCCTTCTGGGCACTGGCGCCATGTATCATCTCCAAGGTACCGCACGCTCACCTCACCCTTCTCACACGACACCTCAGCGCATACGTCACCAATACGACCCATGAAATCGACAAGCCCATCCCCCTTTAAGCACTTTGATCTCGGGCCAACGCGACTCCCATGCATGATGCTTGCTTCCCCATTGCTGCACCGAGTGTTGGACCGCCAAGTTTGAGATTCGAAAAGTACTGATATTGTTGGGGAAGTTCGGCTGTGTAGAGATAGATTGTACAGTACCCCAGCGCCAGACGATCCGATGTGCATGAAATAAGAGTTGTTTCAGCGGTGCAAAACATCTCTGGATACTTGGTGACGCCATTTATCACGCATTTCTCCGTCAGCAGCGCGCAGCCGGAGTTGTTGCCCCATGACATCGGTTCT
>M01075:29:000000000-A53YN:1:1102:14250:18203
GTGTAATACTGCTGCCCTCTGGGCACTGGCGCCATGTATCATCTCCAAGGTACCGCACGCTCACCTCACCCTTCTCACACGACACCTCAGCGCACACGTCACCAATACGACCCATGAAATCGACAAGCCCATCCCCCTTTAAGCACTTTGATCTCGGGCCAACGCGACTCCCATGCATGATGCTTGCTTCCCCATTGCTGCACCAAGTGTTGGACCGCCAAGTTTGAGATTCGAAAAGTACTGATATTGTTGGAGAAGTTCGGCTGTGTAGAGATAGATTGTACAGTACCCCAGCGCCAGACGATCCGATGTGCATGAAATAAGAGTTGTTTCAGCGGTGCAAAACATCTCTGGATACTGGGTGACGCCATTCATCAGGCATTTCTCTGTCAGCAGCGCGCGGCCGGAGTTGTTGCCCCATGACATCGGTTCC
>M01075:29:000000000-A53YN:1:2114:8602:5047
GTGTAATACTGCTGCCTTCTGGGCACTGGCGCCATGTATCGTCTCCAAGGTACCGCACGCTCACCTCACCCTTCTCACACGACACCTCAGCGCATACGTCACCAATACGACCCATGAAATCGACAAGCCCATCCCCCTTTAAGCACTTTGATCTCGGGCCAACGCGACTCCCATGCATGATGCTTGCTTCCCCATTGCTGCACCGAGTGTTGGATCGCCAAGTTTGAGATTCGAAAAGTACTGATATTGTTGGGGAAGTTCGGCTGTGTAGAGATAGATTGTACAGTACCCCAGCGCCAGACGATCCGATGTGCATGAAATAAGAGTTGTTTCAGCGGTGCAAAACATCTCTGGATACTGGGTGACGCCATTCATCAGGCATTTCTCTGTCAGCAGCGCGCAGCCGGAGTTTTTGCCCCATGACATCGGTTCC
>M01075:29:000000000-A53YN:1:2114:8204:13428
GTGTAATACTGCTGCCTTCTGGGCACTGGCGCCATGTATCATCTCCAAGGTACCGCACGCTCACCTCACCCTTCTCACACGACACCTCAGCGCATACGTCACCAATACGACCCATGAAATCGACAAGCCCATCTCCCTTTAAGCACTTTGATCTCGGGCCAACGCGACTCCCATGCATGATGCTTGCTTCCCCATTGCTGCACCGAGTGTTGGACCGCCAAGTTTGAGATTCGAAAAGTACTGATATTGTTGGGGAAGTTCGGCTGTGTAGAGATAGATTGTACAGTACCCCAGCGCCAGACGATCCGATGTGCATGAAATAAGAGTTGTTTCAGCGGTGCAAAACATCTCTGGATACTGGGTGACGCCATTCATCAGGCATCTCTCTGTCAGCAGCGCGCAGCCGGAGTTTTTGCCCCATGACATCGGTTCC
>M01075:29:000000000-A53YN:1:2114:7441:16143
GTGTAATGCTGCTGCCCTCTGGGCACTGGCGCCATGTATCACCTCCAAGGTACCGCACGCTCACCTCACCCTTCTCACACGACACCTCAGCGCACACGTCACCAATACGACCCATGAAATCGACAAGCCCATCCCCCTTTAAGCACTTTGATCTCGGGCCAACGCGACTCCCATGCATGATGCTTGCTTCCCCATTGCTGCACCAAGTGTTGGACCGCCAAGTTTGAGATTCGAAAAGTACTGATATTGTTGGAGAAGTTCGGCTGTGTAGAGATAGATTGTACAGTACCCCAGCGCCAGACGATCCGATGTGCATGAAATAAGAGTTGTTTCAGCGGTGCAAAACATCTCTGGATACTGGGTGACGCCATTCATCGGGCATTTCTCTGTCAGCAGCGCGCAGCCGGAGTTGTTGCCCCATGACATCGGTTCC
>M01075:29:000000000-A53YN:1:2114:7329:8375
GTGTAATGCTGCTGCCCTCTGGGCACTGGCGCCATGTATCATCTCCAAGGTACCGCACGCTCACCTCACCCTTCTCACACGACACCTCAGCGCACACGTCACCAATACGACCCATGAAATCGACAAGCCCATCCCCCTTTAAGCACTTTGATCTCGGGCCAACGCGACTCCCATGCATGATGCTTGCTTCCCCATTGCTGCACCGAGTGTTGGACCGCCAAGTTTGAGATTCGAAAAGTACTGATATTGTTGGGGAAGTTCGGCTGTGTAGAGATAGATTGTACAGTACCCCAGCGCCAGACGATCCGATGTGCATGAAATAAGAGTTGTTTCAGCGGTGCAAAACATCTCTGGATACTGGGTGACGCCATTCATCAGGCATTTCTCTGTCAGCAGCGCGCAGCCGGAGTTTTTGCCCCATGACATCGGTTCC
>M01075:29:000000000-A53YN:1:2114:5640:11001
GTGTAATGCTGCTGCCCTCCGGGCACTGGCGCCATGTATCACCTCCAAGGTACCGCACGCTCACCTCACCCTTTTCACACGACACCTCAGCGCACACGTCACCAATACGACCCATGAAATCGAAAAGCCCATCCCCCTTTAAGCACTTTGATCTCGGGCCAACGCGGCTCCCATGCATGACGCTTGCTTCCCCATTGCTGCACCAAGTGTTGGACCGCCAAGTTTGAGATTCGAAAAGTACTGATATTGTGGGGGAAGTTCGGCTTTGTAGAGATGGATTGTACAGTACCCCAGCGCCAGACGATCCGATGTGCATGAAAGAAGACCTGTTTCAGCGGTGCAAAACATCTCTGGATACTGGGTGACGCCATTTATCAGGCATTTCTCTGTCAGCAGCGCGCAGCCGGAGTTGTTGCCCCATGACATCGGTTCT
>M01075:29:000000000-A53YN:1:2114:3001:11028
GTGTAATGCTGCTGCCTTCTGGGCACTGGCGCCATGTATCATCTCCAAGGTACCGCACGCTCACCTCACCCTTCTCACACGACACCTCAGCGCATACGTCACCAATACGACCCATGAAATCGACAAGCCCATCCCCCTTTAAGCACTTTGATCTCGGGCCAACGCGACTCCCATGCATGATGCTTGCTTCCCCATTGCTGCACCGAGTGTTGGACCGTCAAGTTTGAGATTCGAAAAGTACTGATATTGTTGGAGAAGTTCGGCTGTGTAGAGATAGATTGTACAGTACCCCAGCGCCAGACGATCCGATGTGCATGAAATAAGAGTTGTTTCAGCGGTGCAAAACATCTCTGGATACTGGGTGACGCCATTCATCAGGCATTTCTCTGTCAGCAGCGCGCAGCCGGAGTTGTTGCCCCATGACATCGGTTCT
>M01075:29:000000000-A53YN:1:2114:22153:6749
GTGTAATACTGCTGCCTTCTGGGCACTGGCGCCATGTATCATCTCCAAGGTACCGCACGCTCACCTCACCCTTCTCACACGACACCTCAGCGCATACGTCACCAATACGACCCATGAAATCGACAAGCCCATCCCCCTTTAAGCACTTTGATCTCGGGCCAACGCGACTCCCGTGCATGACGCTTGCTTCCCCATTGCTGCACCAAGTGTTGGACCGCCAAGTTTGAGATTCGAAAAGTACTGATATTGTTGGAGAAGTTCGGCTGTGTAGAGATAGATTGTACAGTACCCCAGCGCCAGACGATCCGATGTGCATGAAATAAGAGTTGTTTCAGCGGTGCAAAACATCTCTGGATACTGGGTGACGCCATTCATCAGGCATTTCTCTGTCAGCAGCGCGCAGCCGGAGTTGTTGCCCCATGACATCGGTTCT
>M01075:29:000000000-A53YN:1:2114:18732:3667
GTGTAATGCTGCTGCCCTCCGGGCATTTGTGCCACGCATCACCTCCAAGGTGCCGCACGCTCACCTCGCCCTTTCCACACGACACCTCAGCGCACACGTCACCAATACGACCCATGAAATCGGCAAGTCCATCCCCCTTTAAGCACCTTGATTTCGGGCCAACGCGGCTCCCACGCATAACGGTTGCGTCCCCATTGCTGCACCTAGTTTCGGACCGCCAAGTTTGGGATTCGAAAAGTACTGATATTGTGGGGGAAGTTCGGCTGTGTAGAGATAGATTGTACAGTACCCCAGCGCCAGACGATCCGAAGTGCATAAAAAAAGACCTGTTTCAGCGGTGCAAAACATCTCTGGATACTGGGTGACGCCATTTATCAGGCATTTCTCTGTCAGCAGCGCGCAGCCGGAGTTGTTGCCCCATGACATCGGTTCC
>M01075:29:000000000-A53YN:1:2114:18623:9007
GTGTAATACTGCCGCCCTCTGGGCACTGGCGCCATGTATCATCTCCAAGGTACCGCACGCTCACCTCACCCTTCTCACACGACACCTCAGCGCACACGTCACCAATACGACCCATGAAATCGACAAGCCCATCCCCCTTTAAGCACTTTGATCTCGGGCCAACGCGACTCCCATGCATGATGCTTGCTTCCCCATTGCTGCACCAAGTGTTGGACCGCCAAGTTTGAGATTCGAAAAGTACTGATATTGTTGGAGAAGTTCGGCTGTGTAGAGATAGATTGTACAGTACCCCAGCGCCAGACGATCCGATGTGCATGAAATAAGAGTTGTTTCAGCGGTGCAAAACATCTCTGAATACTTGTTGACGCCATTCATCAGGCATTTCTCTGTCAGCAGCGCGCAGCCGGAGTTTTTGCCCCATGACATCGGTTCC
>M01075:29:000000000-A53YN:1:2114:18123:10756
GTGTAATGCTGCTGCCTTCTGGGCACTGGCGCCATGTATCATCTCCAAGGTACCGCACGCTCACCTCACCCTTCTCACACGACACCTCAGCGCATACGTCACCAATACGACCCATGAAATCGACAAGCCCATCCCCCTTTAAGCACTTTGATCTCGGGCCAACGCGACTCCCATGCATGATGCTTGCTTCCCCATTGCTGCACCGAGTGTTGGACCGCCAAGTTTGAGATTCGAAAAGTACTGATATTGTTGGGGAAGTTCGGCTGTGTAGAGATAGATTGTACAGTACCCCAGCGCGAGACGGTCCGATGTGCATGAAATAAGAGTTGTTTCAGCGGTGCAAAACATCTCTGGATACTGGGTGACGCCATTCATCAGGCATTTCTCTGTCAGCAGCGCGCAGTCGGAGTTTTTGCCCCATGACATCGGTTCC
>M01075:29:000000000-A53YN:1:2114:17719:6821
GTGTAATGCTGCTGCCTTCTGGGCACTGGCGCCATGTATCATCTCCAAGGTACCGCACGCTCACCTCACCCTTCTCACACGACACCTCAGCGCATATGTCACCAATACGACCCATGAAATCGACAAGCCCATCCCCCTTTAAGCACTTTGATCTCGGGCCAACGCGACTCCCATGCATGATGCTTGCTTCCCCATTGCTGCACCGAGTGTTGGACCGCCAAGTTTGAGACTCGAAAAGTACTGATATTGTTGGGGAAGTTCGGCTGTGTAGAGATAGATTGTACAGTACCCCAGCGCCAGACGATCCGATGTGCATGAAATAAGAGTTGTTTCAGCGGTGCAAAACATCTCTGGATACTGGGTGACGCCATTCATCAGGCATTTCTCCGTCAGCAGCGCGCAGCCGGAGTTGTTGCCCCATGACATCGGTTCC
>M01075:29:000000000-A53YN:1:2114:16908:3570
GTGTAATACTGCTGCCTTCTGAGCACTGGCGCCATGTATCATCTCCAAGGTACCGCACGCTCACCTCACCCTTCTCACACGACACCTCAGCGCATACGTCACCAATACGACCCATGAAATCGACAAGCCCATCCCCCTTTAAGCACTTTGATCTCGGGCCAACGCGACTCCCATGCATGATGCTTGCTTCCCCATTGCTGCACCGAGTGTTGGACCGCCAAGTTTGAGATTCGAAAAGTACTGATATTGTTGGGGAAGTTCGGCTGTGTAGAGATAGATTGTACAGTACCCCAGCGCCAGACGATCCGATGTGCATGAAATAAGAGTTGTTTCAGCGGTGCAAAACATCTCTGGATACTGGGTGACGCCATTCATCAGGCATTTCTCTGTCAGCAGCGCGCAGTCGGAGTTTTTGCCCCATGACATCGGTTCC
>M01075:29:000000000-A53YN:1:2114:16856:9025
GTGTAATGCTGCTGCCTTCTGGGCACTGGCGCCATGTATCATCTCCAAGGTACCGCACGCTCACCTCACCCTTCTCACACGACACCTCAGCGCATACGTCACCAATACGACCCATGAAATCGACAAGCCCGTCCCCCTTTAAGCACTTTGATCTC-GGCCAACGCGACTCCCATGCATGATGCTTGCTTCCCCATTGCTGCACCGAGTGTTGGACCGCCAAGTTTGAGATTCAAAAAGTACTGATATTGTTGGGGAAGTTCGGCTGTGTAGAGATAGATTGTACAGTACCCCAGCGCCAGACGATCCGATGTGCATGAAATAAGAGTTGTTTCAGCGGTGCAAAACATCTCTGGATACTGGGTGACGCCATTCATCAGGCATTTCTCTGTCAGCAGCGCGCAGCCGGAGTTTTTGCCCCATGACATCGGTTCC
>M01075:29:000000000-A53YN:1:2114:15689:16904
GTGTAATACTGCTGCCTTCTGGGCACTGGCGCCATGTATCATCTCCAAGGTACCGCACGCTCACCTCACCCTTCTCACACGACACCTCAGCGCATACGTCACCAATACGACCCATGAAATCGACAAGCCCATCCCCCTTTAAGCACTTTGATCTCGGGCCAACGCGACTCCCACGCATGATGCTTGCTTCCCCATTGCTGCACCGAGTGTTGGACCGCCAAGTTTGAGATTCGAAAAGTACTGATATTGTTGGGGAAGTTCGGCTGTGTAGAGATAGATTGTACAGTACCCCAGCGCTAGACGATCCGATGTGCATGAAATAAGAGTTGTTTCAGCGGTGCAAAACATCTCTGGATACTGGGTGACGCCATTCATCAGGCATTTCTCTGTCAGCAGCGCGCAGCCGGAGTTTTTGCCCCATGACATCGGTTCC
>M01075:29:000000000-A53YN:1:2114:15663:11621
GTGTAATGCTGCTGCCCTCTGGGCACTGGCGCCATGTATCCTCTCCAAGGTACCGCACGCTCACCTCACCCTTCTCACACGACACCTCAGCGCACACGTCACCAATACGACCCATGAAATCGACAAGCCCATCCCCCTTTAAGCACTTTGATCTCGGGCCAACGCGACTCCCATGCATGATGCTTGCTTCCCCATTGCTGCACCAAGTGTTGTACCGCCAAGTTTGAGATTCGAAAAGTACTGATATTGTTGGAGAAGTTCGGCTGTGTAGAGATAGATTGTACAGTACCCCAGCGCCAGACGATCCGATGTGCATGAAATAAGAGTTGTTTCAGCGGTGCAAAACATCTCTGGATACTGGGTGACGCCATTCATCAGGCATTTCTCTGTCAGCAGCGCGCAGCCGGAGTTGTTGCCCCATGACATCGGTTCC
>M01075:29:000000000-A53YN:1:2114:13968:19626
GTGTAATGCTGCTGCCCTCTGGGCACTGGCGCCATGTATCATCTCCAAGGTACCGCACGCTCACCTCACCCTTCTCACACGACACCTCAGCGCACACGTCACCAATACGACCCATGAAATCGACAAGCCCATCCCCCTTTAAGCACTTTGATCTCGGGCCAACGCGACCCCCATGCATGATGCTTGCTTCCCCATTGCTGCACCAAGTGTTGGACCGCCAAGTTTGAGATTCGAAAAGTACTGATATTGTTGGAGAAGTTCGGCTGTGTAGAGATAGATTGTACAGTACCCCAGCGCCAGACGATCCGATGTGCATGAAATAAGAGTTGTTTCAGCGGTGCAAAACATCTCTGGATACTGGGTGACGCCATTCATCAGGCATTTCTCTGTCAGCAGCGCGCAGCCGGAGTTGTTGCCCCATGACATCGGTTCT
>M01075:29:000000000-A53YN:1:2114:10434:8550
GCGTAATGCCGCTGCCCTCTGGGCACTGGCGCCATTTATCATCTCCAAGGTACCGCACGCTCACCTCACCCTTTTCACACGACACCTCAGCGCACACGTCACCAACAGAACCCATGAAATCGACAAGCCCATCCCCCTTTAAGCACTTTGATCTCGGGCCAACGCGGCTCCCATGCATGACGCTTGCTTCCCCATTGCTGCACCAAGTGTTG-ACCGCCAAGTTTGAGATTCGAAAAGTACTGATATTGTGGGGGAAGTTCGGCTTTGTAGAGATGGATTGTACAGTACCCCAGCGCCAGACGATCCGATGTGCATGAAAGAAGACCTGTTTCAGCGGTGCAAAACATCTCTGGATACTGGGTGACGCCATTTATCAGGCATTTCTCTGTCAGCAGCGCGCAGCCGGAGTTGTTGCCCCATGACATCGGTTCC
>M01075:29:000000000-A53YN:1:2113:9429:14286
GTGTAATGCTGCTGCCTTCTGGGCACTGGCGCCATGTATCATCTCCAAGGTACCGCACGCTCACCTCACCCTTCTCACACGACACCTCAGCGCATACGTCACCAATACGACCCATGAAATCGACAAGCCCATCCCCCTTTAAGCACTTTGATCTCGGGCCAACGCGACTCCCATGCATGATGCTTGCTTCCCCATTGCTGCACCGAGTGTTGGACCGCCAAGTTTGAGATTCGAAAAGTACTGATATTGTTGGGGAAGGTCGGCTGTGTAGAGATAGATTGTACAGTACCCCAGCGCCAGACGATCCGATGTGCATGAAATAAGAGTTGTTTCAGCGGTGCAAAACATCTCTGGATACTGGGTGACGCCATTCACCACGCATTTCTCCGTCAGCAGCGCGCAGCCGGAGTTGTTGCCCCATGACATCGGTTCT
>M01075:29:000000000-A53YN:1:2113:8086:9000
GTGTAATGCTGCTGCCCTCTGGGCACTGGCGCCATGTATCATCTCCAAGGTACCGCACGCTCACCTCACCCTTCTCACACGACACCTCAGCGCACACGTCACCAATACGACCCATGAAATCGACAAGCCCATCCCCCTTTAAGCACTTTGATCTCGGGCCAACGCGGCTCCCATGCATGATGCTTGCTTCCCCATTGCTGCACCGAGTGTTGGGCCGCCAAGTTTGAGATTCGAAAAGTACTGATATTGTTGGGGAAGTTCGGCTGTGTAGAGATAGATTGTACAGTACCCCAGCGCCAGACGATCCGATGTGCATGAAAGAAGACCTGTTTCAGCGGTGCAAAACATCTCTGGATACTGGGTGACGCCATTTATCAGGCATTTCTCTGTCAGCAGCGCGCAGCCGGAGTTGTTGCCCCATGACATCGGTTCT
>M01075:29:000000000-A53YN:1:2113:7567:14554
GTGTAATACTGCTGCCCTCTGGGCACTGGCGCCATTTATCATCTCCAAGGTACCGCACGCTCACCTCACCCTTTTCACACGACACCTCAGCGCACACGTCACCAATACGACCCATGAAATCGACAAGCCCATCCCCCTTTAAGCACTTTGATCTCGGGCCAACGCGGCTCCCATGCATGACGCTTGCTTCCCCATTGCTGCACCAAGTGTTGGACCGCCAAGTTTGAGATTCGAAAAGTACTGATATTGTGAGGGAAGTTCGGCTGTGTAGAGATAGATTGTACAGTACCCCAGCGCCAGACGATCCGAAGTGCATAAAAAAAGACCTGTTTCAGCGGTGCAAAACATCTCTGGATACTGGGTGACGCCATTCATCAGGCATTTCTCTGTCAGCAGCGCGCAGCCGGAGTTTTTGCCCCATGACATCGGTTCC
>M01075:29:000000000-A53YN:1:2113:7558:5712
GTGTAATACTGCTGCCCTCTGGGCACTGGCGCCATGTATCATCTCCAAGGTACCGCACGCTCACCTCACCCTTCTCACACGACACCTCAGCGCACACGTCACCAATACGACCCATGAAATCGACAAGCCCATCCCCCTTTAAGCACTTTGATCTCGGGCCAACGCGACTCCCATGCATGATGCTTGCTTCCCCATTGCTGCACCAAGTGTTGGACCGCCAAGTTTGAGATTCGAAAAGTACTGATATTGTTGGAGAAGTCCGGCTGTGTAGAGATAGATTGTACAGTACCCCAGCGCCAGACGATCCGATGTGCATGAAATAAGAGTTGTTTCAGCGGTGCAAAACATCTCTGGATACTGGGTGACGCCATTCATCAGGCATTTCTCTGTCAGCAGCGCGCAGCCGGAGTTGTTGCCCCATGACATCGGTTC-
>M01075:29:000000000-A53YN:1:2113:6940:25137
GTGTAATACTGCCGCCTTCTGGGCACTGGCGCCATGTATCATCTCCAAGGTACCGCACGCTCACCTCACCCTTCTCACACGACACCTCAGCGCACACGTCACCAATACGACCCATGAAATCGACAAGCCCATCCCCCTTTAAGCACTTTGATCTCGGGCCAACGCGACTCCCATGCATGATGCTTGCTTCCCCATTGCTGCACCAAGTGTTGGACCGCCAAGTTTGAGATTCGAAAAGTACTGATATTGTTGGAGAAGTTCGGCTGTGTAGAGACAGATTGTACAGTACCCCAGCGCCAGACGATCCGATGTGCATGAAATAAGAGTTGTTTCAGCGGTGCAAAACATCTCTGGATACTGGGTGACGCCATTCATCAGGCATTTCTCTGTCAGCAGCGCGCAGCCGGAGTTGTTGCCCCATGACATCGGTTCC
>M01075:29:000000000-A53YN:1:2113:6515:11699
GTGTAATACTGCCGCCCTCTGGGCACTGGCGCCATGTATCATCTCCAAGGTACCGCACGCCCACCTCACCCTTCTCACACGACACCTCAGCGCACACGTCACCAATACAACCCATGAAATCGACAAGCCCATCCCCCTTTAAGCACTTTGATCTCGGGCCAACGCGACTCCCATGCATGATGCTTGCTTCCCCATTGCTGCACCAAGTGTTGGACCGCCAAGTTTGAGATTCGAAAAGTACTGATATTGTTGGAGAAGTTCGGCTGTGTAGAGATAGATTGTACAGTACCCCAGCGCCAGACGATCCGATGTGCATGAAATAAGAGTTGTTTCAGCGGTGCAAAACATCTCTGAATACTTGTTGACGCCATTCATCAGGCATTTCTCTGTCAGCAGCGCGCAGCCGGAGTTTTTGCCCCATGACACCGGTTCC
>M01075:29:000000000-A53YN:1:2113:5879:17461
GTGTAATACTGCTGCCTTCTGGGCACTGGCGCCATGTATCATCTCCAAGGTACCGCACGCTCACCTCACCCTTCTCACACGACACCTCAGCGCATACGTCACCAATACGACCCATGAAATCGACAAGCCCATCCCCCTTTAAGCACTTTGATCTCGGGCCAACGCGACTCCCATGCATGATGCTTGCTTCCCCATTGCTGCACCGAGTGTTGGACCGCCAAGTTTGAGATTCGAAAAGTACTGATATTGTTGGGGAGGTTCGGCTGTGTAGAGATAGATTGTACAGTACCCCAGCGCCAGACGATCCGATGTGCATGAAATAAGAGTTGTTTCAGCGGTGCAAAACATCTCTGGATACTGGGTGACGCCATTCATCAGGCATTTCTCTGTCAGCAGCGCGCAGCCGGAGTTTTTGCCCCATGACATCGGTTCC
>M01075:29:000000000-A53YN:1:2113:4388:11714
GTGTAATGCTGCTGCCTTCTGGGCACTGGCGCCATGTATCATCTCCAAGGTACCGCACGCTCACCTCACCCTTCTCACACGACACCTCAGCGCATACGTCACCAATACGACCCATGAAATCGACAAGCCCATCCCCCTTTAAGCACTTTGATCTCGGGCCAACGCGACTCCCATGCATGATGCTTGCTTCCCCATTGCTGCACCGAGTGTTGGACCGCCAAGTTTGAGATTCGAAAAGTACTGATATTGTTGGGGAAGTTCGGCTGTGTAGAGATAGATTGTACAGTACCCCAGCGCCAGACGATCCGATGTGCATGAAATAAGAGTTGTTTCAGCGGTGCAAAACATCTCTGGATACTGGGCGACGCTATTCATCAGGCATTTCTCTGTCAGCAGCGCGCAGCCGGAGTTTTTGCCCCATGACATCGGTTCC
>M01075:29:000000000-A53YN:1:2113:4018:22027
GTGTAATACTGCTGCCTTCTGGGCACTGGCGCCATGTATCATCTCCAAGGTACCGCACGCTCACCTCACCCTTCTCACACGACACCTCAGCGCATACGTCACCAATACGACCCATTAAATCGACAAGCCCATCCCCCCTTAAGCACTTTGATCTCGGGCCAACGCGACTCCCATGCATGATGCTTGCTTCCCCATTGCTGCACCGAGTGTTGGACCGCCAAGTTTGAGATTCGAAAAGTACTGATATTGTTGGGGAAGTTCGGCTGTGTAGAGATAGATTGTACAGTACCCCAGCGCCAGACGATCCGATGTGCATGAAATAAGAGTTGTTTCAGCGGTGCAAAACATCTCTGGATACTGGGTGACGCCATTCATCAGGCATTTCTCTGTCAGCAGCGCGCAGTCGGAGTTTTTGCCCCATGACATCGGTTCT
>M01075:29:000000000-A53YN:1:2113:28048:15734
GTGTAATGCTGCTGCCCTCCGGGCATTTGTGCCACGCATCACCTCCAAGGTGCCGCACGCTCACCTCGCCCTTTCCACACGACACCTCAGCGCACACGTCACCAATACGACCCATGAAATCGGCAAGTCCATCCCCCTTTAAGCACCTTGATTTCGGGCCAACGCGGCTCCCACGCATAACGGTTGCGTCCCCATTGCTGCACCTAGTTTCGGACCGCCAAGTTTGGGATTCGAAAAGTACTGATATTGTGGGGGAAGGGGAGCGTCGTAGAGTTTCATTGCACAGTACCCCAGCGCCAGGCGATCCGACGTGCATGAAAAAAGGCGGCTTTCAGCGGTGCAAAACATCTCTGGATACTTGGTGACGCCATTTATCACGCATTTCTCCGTCAGCAGCGCGCAGCCGGAGTTGTTGCCCCATGACATCGGTTCC
>M01075:29:000000000-A53YN:1:2113:27337:13269
GTGTAATGCTGCCGCCTTCTGGGCACTGGCGCCATGTATCATCTCCAAGGTACCGCACGCTCACCTCACCCTTCTCACACGACACCTCAGCGCATACGTCACCAATACGACCCATGAAATCGACAAGCCCATCCCCCTTTAAGCACTTTGATCTCGGGCCAACGCGACTCCCATGCATGATGCTTGCTTCCCCATTGCTGCACCGAGTGTTGGACCGCCAAGTTTGAGATTCGAAAAGTACTGATATTGTTGGGGAAGTTCGGCTGTGTAGAGATAGATTGTACAGTACCCCAGCGCCAGACGATCCGATGTGCATGAAATAAGAGTTGTTTCAGCGGTGCAAAACATCTCTGGATACTGGGTGACACCATTCATCAGGCATTTCTCTGTCAGCAGCGCGCAGCCGGAGTTTTTGCCCCATGACATCGGTTCC
>M01075:29:000000000-A53YN:1:2113:27063:17803
GTGTAATGCTGCTGCCCTCTGGGCACTGGCGCCATGTATCATCTCCAAGGTACCGCACGCTCACCTCACCCTTCTCACACGACACCTCAGCGCACACGTCACCAATACGACCCATGAAATCGACAAGCCCACCCCCCTTTAAGCACTTTGATCTCGGGCCAACGCGACTCCCATGCATGATGCTTGCTTCCCCATTGCTGCACCAAGTGTTGGACCGCCAAGTTTGAGATTCGAAAAGTACTGATATTGTGAGGGAAGTTCGGCTTTGTAGAGATAGATTGTACAGTACCCCAGCGCCAGACGATCCGATGTGCATAAAAAAAGACCTGTTTCAGCGGTGCAAAACATCTCTGGATGCTTGTTGACGCCATTTATTAGGCATTTCTCTTTCAGCAGCGCGCAGCCGGTGTTTTTGCCCCGTGACATCGGTTCT
>M01075:29:000000000-A53YN:1:2113:27034:18904
GTGTAATACTGCCGCCTTCTGGGCACTGGCGCCATGTATCATCTCCAAGGTACCGCACGCTCACCTCACCCTTCTCACACGACGCCTCAGCGCATACGTCACCAATACGACCCATGAAATCGACAAGCCCATCCCCCTTTAAGCACTTTGATCTCGGGCCAACGCGACTCCCATGCATGATGCTTGCTTCCCCATTGCTGCACCGAGTGTTGGACCGCCAAGTTTGAGATGCGAAAAGTACTGATATTGTTGGGGAAGTTCGGCTGTGTAGAGATAGATTGTACAGTACCCCAGCGCCAGACGATCCGATGTGCATGAAATAAGAGTTGTTTCAGCGGTGCAAAACATCTCTGGATACTGGGTGACGCCATTCATCAGGCATTTCTCTGTCAGCAGCGCGCAGCCGGAGTTTTTGCCCCATGACATCGGTTCC
>M01075:29:000000000-A53YN:1:2113:24990:7154
GTGTAATGCTGCTGCCTTCTGGGCACTGGCGCCATGTATCATCTCCAAGGTACCGCACGCTCACCTCACCCTTCTCACACGACACCTCAGCGCATACGTCACCAATACGACCCATGAAATCGACAAGCCCATCCCCCTTTAAGCACTTTGATCTCGGGCCAACGCGACTCCCATGCATGATGCTTGCTTCCCCATTGCTGCACCAAGTGTTGGACCGCCAAGTTTGAGATTCGAAAAGTACTGATATTGTTGGAGAAGTTCGGCTGTGTAGAGATAGATTGTACAGTACCCCAGCGCCAGACGATCCGATGTGCATGAAATAAGAGTTGTTTCAGCGGTGCAAAACATCTCTGGATACTGGGTGACGCCATTCATCAGGCATTTCTCTGTCAGCAGCGCGCAGCCGGAGTTGTTGCCCCATGACATCGGTTCT
>M01075:29:000000000-A53YN:1:2113:24622:18171
GTGTAATACTGCTGCCCTCTGGGCACTGGCGCCATGTATCATCTCCAAGGTACTGCACGCTCACCTCACCCTTTTCACACGACACCTCAGCGCACACGTCACCAATACGACCCATGAAATCGAAAAGCCCATCCCCCTTTAAGCACTTTGATCTCGGGCCAACGCGGCTCCCATGCATGACGCTTGCTTCCCCATTGCTGCACCAAGTGTTGGACCGCCAAGTTTGAGATTCGAAAAGTACTGATATTGTGGGGGAAGTTCGGCTTTGTAGAGATGGATTGTACAGTACCCCAGCGCCAGACGATCCGATGTGCATGAAAGAAGACCCGTTTCAGCGGTGCAAAACATCTCTGGATACTGGGTGACGCCATTTATCAGGCATTTCTCTGTCAGCAGCGCGCAGCCGGAGTTGTTGCCCCATGACATCGGTTCT
>M01075:29:000000000-A53YN:1:2113:23297:11973
GTGCAATACTGCTGCCTTCTGGGCACTGGCGCCATGTATCATCTCCAAGGTACCGCACGCTCACCTCACCCTTCTCACACGACACCTCAGCGCATACGTCACCAATACGACCCATGAAATCGACAAGCCCATCCCCCTTTAAGCACTTTGATCTCGGGCCAACGCGACTCCCATGCATGATGCTTGCTTCCCCATTGCTGCACCGAGTGTTGGACCGCCAAGTTTGAGATTCGAAAAGTACTGATATTGTTGGGGAAGTTCGGCTGTGTAGAGATAGATTGTACAGTACCCCAGCGCCAGACGATCCGATGTGCATGAAATAAGAATTGTTTCAGCGGTGCAAAACATCTCTGGATACTGGGTGACGCCATTCATCAGGCATTTCTCTGTCAGCAGCGCGCAGCCGGAGTTTTTGCCCCATGACATCGGTTCC
>M01075:29:000000000-A53YN:1:2113:22200:9608
GTGTAATACTGCTGCCTTCTGGGCACTGGCGCCATGTATCATCTCCAAGGTACCGCACGCTCACCTCACCCTTCTCACACGACACCTCAGCGCATACGTCACCAATACGACCCATGAAATCGACAAGCCCATCCCCCTTTAAGCACTTTGATCTCGGGCCAACGCGACTCCCATGCATGATGCTTGCTCCCCCATTGCTGCACCGAGTGTTGGACCGCCAAGTTTGAGATTCGAAAAGTACTGATATTGTTGGGGAAGTTCGGCTGTGTAGAGATAGATTGTACAGTACCCCAGCGCCAGACGATCCGATGTGCATGAAATAAGAGTTGTTTCAGCGGTGCAAAACATCTCTGGATACTGGGTGACGCCATTCATCAGGCATTTCTCTGTCAGCAGCGCGCAGCCGGAGTTTTTGCCCCATGACATCGGTTCC
>M01075:29:000000000-A53YN:1:2113:18669:6404
GTGTAATGCTGCCGCCTTCTGGGCACTGGCGCCATGTATCATCTCCAAGGTACCGCACGCTCACCTCACCCTTCTCACACGACACCTCAGCGCATACGTCACCAATACGACCCATGAAATCGACAAGCCCATCCCCCTTTAAGCACTTTGATCTCGGGCCAACGCGACTCCCATGCATGATGCTTGCTTCCCCATTGCTGCACCGAGTGTTGGACCGCCAAGTTTGAGATTCGAAAAGTACTGATATTGTTGGGGAAGTTCGGCTGTGTAGAGATAGATTGTACAGTACCCCAGCGCCAGACGATCCGATGTGCATGAAATAAGAGTTGTTTCAGCGGTGCAAAACATCTCTGGATACTGGGTGACGCCATTTATCAGGCATTTCTCTGTCAGCAGCGCGCAGCCGGAGTTGTTGCCCCATGACATCGGTTCT
>M01075:29:000000000-A53YN:1:2113:18481:8372
GTGTAATGCTGCTGCCCTCTGGGCACTGGCGCCATGTATCATCTCCAAGGTACCGCACGCTCACCTCACCCTTCTCACACGACACCTCAGCGCACGCGTCACCAATACGACCCATGAAATCGACAAGCCCATCCCCCTTTAAGCACTTTGATCTCGGGCCAACGCGACTCCCATGCATGATGCTTGCTTCCCCATTGCTGCACCAAGTGTTGGACCGCCAAGTTTGAGATTCGAAAAGTACTGATATTGTTGGAGAAGTTCGGCTGTGTAGAGATAGATTGTACAGTACCCCAGCGCCAGACGATCCGATGTGCATGAAATAAGAGTTGTTTCAGCGGTGCAAAACATCTCTGGATACTGGGTGACGCCATTCATCAGGCATTTCTCTGTCAGCAGCGCGCAGCCGGAGTTGTTGCCCCATGACATCGGTTCT
>M01075:29:000000000-A53YN:1:2113:17989:11318
GTGTAATACTGCTGCCTTCTGGGCACTGGCGCCATGTATCATCTCCAAGGTACCGCACGCTCACCTCACCCTTCTCACACGACACCTCAGCGCATACGTCACCAATACGACCCATGAAATCGACAAGCCCATCCCCCTTTAAGCACTTTGATCTCGGGCCAACGCGACTCCCATGCATGATGCTTGCTTCCCCATTGCTGCACCGAGTGTTGGACCGCCAAGTTTGAGATTCGAAAAGTACTGATATTGCTGGGGAAGTTCGGCTGTGTAGAGATAGATTGTACAGTACCCCAGCGCCAGACGATCCGATGTGCATGAAATAAGAGTTGTTTCAGCGGTGCAAAACATCTCTGGATACTGGGTGACGCCATTCATCAGGCATTTCTCTGTCAGCAGCGCGCAGCCGGAGTTTTTGCCCCATGACATCGGTTCC
>M01075:29:000000000-A53YN:1:2113:15304:11493
GTGTAATGCTGCTGCCCTCTGGGCACTGGCGCCATTTATCATCTCCAAGGTACCGCACGCTCACCTCACCCTTTTCACACGACACCTCAGCGCACACGTCACCAATACGACCCATGAAATCGACAAGCCCATCCCCCTTTAAGCACTTTGATCTCGGGCCAACGCGGCTCCCATGCATGACGCTTGCTTCCCCATTGCTGCACCAAGCGTTGGACCGCCAAGTTTGAGATTCGAAAAGTACTGATATTGTGAGGGAAGTTCGGCTGTGTAGAGATAGATTGTACAGTACCCCAGCGCCAGACGATCCGAAGTGCATAAAAAAAGACCTGTTTCAGCGGTGCAAAACATCTCTGGATGCTTGTTGACGCCATTTATCAGGCATTTCTCTGTCAGCAGCGCGCAGCCGGAGTTTTTGCCCCATGACATCGGTTCC
>M01075:29:000000000-A53YN:1:2113:14671:21848
GTGTAATACTGCCGCCCTCTGGGCACTGGCGCCATGTATCATCTCCAAGGTACCGCACGCTCACCTCACCCTTTTCACACGACACCTCAGCGTACACGTCACCAATACGACCCATGAAATCGACAAGCCCATCCCCCTTTAAGCACTTTGATCTCGGGCCAACGCGACT-CCATGCATGATGCTTGCTTCCCCATTGCTGCACCGAGTGTTGGACCGCCAAGTTTGAGATTCGAAAAGTACTGATATTGTTGGGGAAGTTCGGCTGTGTAGAGATAGATTGTACAGTACCCCAGCGCCAGACGATCCGATGTGCATGAAATAAGAGTTGTTTCAGCGGTGCAAAACATCTCTGGATACTGGGTGACGCCATTCATCAGGCATTTCTCTGTCAGCAGCGCGCAGCCGGAGTTTTTGCCCCATGACATCGGTTCC
>M01075:29:000000000-A53YN:1:2113:14392:3919
GTGTAATGCTGCTGCCCTCTGGGCACTGGCGCCATGTATCATCTCCAAGGTACCGCACGCTCACCTCACCCTTTTCACACGACACCTCAGCGCACACGTCACCAATACGACCCATGAAATCGAAAAGCCCATCCCCCTTTAAGCACTTTGATCTCGGGCCAACGCGGCTCCCATGCATGATGCTTGCTTCCCCATTGCTGCACCAAGTGTTGGACCGCCAAGTTTGAGATTCGAAAAGTACTGATATTGTTGGAGAAGTTCGGCTGTGTAGAGATAGATTGTACAGTACCCCAGCGCCAGACGATCCGATGTGCATGAAATAAGAGTTGTTTCAGCGGTGCAAAACATCTCTGGATACTGGGTGACGCCATTCATCAGGCATTTCTCTGTCAGCAGCGCGCAGCCGGAGTTGTTGCCCCATGACATCGGTTCC
>M01075:29:000000000-A53YN:1:2113:11876:5104
GTGTAATGCTGCCGCCTTCTGGGCACTGGCGCCATGTATCATCTCCAAGGTACCGCACGCTCACCTCACCCTTCTCACACGACACCTCAGCGCATACGTCACCAATACGACCCATGAAATCGACAAGCCCATCCCCCTTTAAGCACTTTGATCTCGGGCCAACGCGACTCCCATGCATGATGCTTGCTTCCCCATTGCTGCACCGAGTGTTGGACCGCCAAGTTTGAGATTCGAAAAGTACTGATATTGTTGGGGAAGTTCGGCTGTGTAGAGATAGATTGTACAGTACCCCAGCGCCAGACGATCCGATGTGCATGAAATAAGAGTTGTTTCAGCGGTGCAAAACATCTCTGGATACTGGGTGACGCCATCCATCAGGCATTTCTCTGTCAGCAGCGCGCAGCCGGAGTTTTTGCCCCATGACATCGGTTCC
>M01075:29:000000000-A53YN:1:2112:9850:17830
GTGTAATACTGCTGCCTTCTGGGCACTGGCGCCATGTATCATCTCCAAGGTACCGCACGCTCACCTCACCCTTCTCACACGACACCTCAGCGCATACGTCACCAATACGACCCATGAAATCGACAAGCCCATCCCCCTTTAAGCACTTTGATCTCGGGCCAACGCGACTCCCATGCATGATGCTTGCTTCCCCATTGCTGCACCGAGTGTTGGACCGCCAAGTTTGAGATTCGAAAAGTACTGATATTGTTGGGGAAGTTCGGCTGTGTAGAGATAGATTGTACAGTACCCCAGCGCCAGACGGTCCGATGTGCATGAAATAAGAGTTGTTTCAGCGGTGCAAAACATCTCTGGATACTGGGTGACGCCATTCATCAGGCATTTCTCTGTCAGCAGCGCGCAGCCGGAGTTTTTGCCCCATGACATCGGTTCC
>M01075:29:000000000-A53YN:1:2112:5866:20314
GTGTAATACTGCTGCCCTCTGGGCACTGGCGCCATGTATCATCTCCAAGGTACCGCACGCTCACCTCACCCTTTTCACACGACACCTCAGCGCACACGTCACCAATACGACCCATGAAATCGAAAAGCCCATCCCCCTTTAAGCACTTTGATCTCGGGCCAACGCGGCTCCCATGCATGACGCTTGCTTCCCCATTGCTGCACCAAGTGTTGGGCCGCCAAGTTTGAGATTCGAAAAGTACTGATATTGTGGGGGAAGTTCGGCTTTGTAGAGATGGATTGTACAGTACCCCAGCGCCAGACGATCCGATGTGCATGAAAGAAGACCTGTTTCAGCGGTGCAAAACATCTCTGGATACTGGGTGACGCCATTTATCAGGCATTTCTCTGTCAGCAGCGCGCAGCCGGAGTTGTTGCCCCATGACATCGATTCC
>M01075:29:000000000-A53YN:1:2112:3120:11799
GTGTAATACTGCCGCCTTCTGGGCACTGGCGCCATGTATCATCTCCAAGGTACCGCACGCTCACCTCACCCTTCTCACACGACACCTCAGCGCATACGTCACCAATACGACCCATGAAATCGACAAGCCCATCCCCCTTTAAGCACTTTGATCTCGGGCCAACGCGACTCCCATGCATGATGCTTGCTTCCCCATTGCTGCACCGAGTGTTGGACCGCCAAGGTTGAGATTCGAAAAGTACTGATATTGTTGGGGAAGTTCGGCTGTGTAGAGATAGATTGTACAGTACCCCAGCGCCAGACGATCCGATGTGCATGAAATAAGAGTTGTTTCAGCGGCGCAAAACATCTCTGGATACTGGGTGACGCCATTCATCAGGCATTTCTCTGTCAGCAGCGCGCAGCCGGAGTTTTTGCCCCATGACATCGGTTCC
>M01075:29:000000000-A53YN:1:2112:26466:17363
GTGTAATACTGCTGCCCTCTGGGCACTGGCGCCATTTACCATCTCCAAGGTACCGCACGCTCACCTCACCCTTTTCACACGACACCTCAGCGCACACGTCACCAATACGACCCATGAAATCGACAAGCCCATCCCCCTTTAAGCACTTTGATCTCGGGCCAACGCGACTCCCATGCATGATGCTTGCTTCCCCATTGCTGCACCAAGTGTTGGACCGCCAAGTTTGAGATTCGAAAAGTACTGATATTGTTGGAGAAGTTCGGCTGTGTAGAGATAGATTGTACAGTACCCCAGCGCCAGACGATCCGATGTGCATGAAATAAGAGTTGTTTCAGCGGTGCAAAACATCTCTGGATACTGGGTGACGCCATTCATCAGGCATTTCTCTGCCAGCAGCGCGCAGCCGGAGTTGTTGCCCCATGACATCGGTTCC
>M01075:29:000000000-A53YN:1:2112:26220:16837
GTGTAATGCTGCTGCCCTCTGGGCACTGGCGCCATTTATCATCTCCAAGGTACCGCACGCTCACCTCACCCTTCTCACACGACACCTCAGCGCACACGTCACCAATACGACCCATGAAATCGAAAAGCCCATCCCCCTTTAAGCACTTTGATCTCGGGCCAACGCGGCTCCCATGCATGACGCTTGCTTCCCCATTGCTGCACCAAGTGTTGGACCGCCAAGTTTGAGATTCGAAAAGTACTGATATTGTGGGGGAAGTTCGGCTTTGTAGAGATGGATTGTACAGTACCCCAGCGCCAGACGATCCGATGTGCATGAAAGAAGACCTGTTTCAGCGGTGCAAAACATCTCTGGATACTGGGTGACGCCATTTATCAGGCATTTCTCTGTCAGCAGCGCGCAGCCGGAGTTGTTGCCCCATGACATCGGTTCC
>M01075:29:000000000-A53YN:1:2112:25385:9695
GTGTAATACTGCTGCCCTCTGGGCACTGGCGCCATTTATCGTCTCCAAGGTACCGCACGCTCACCTCACCCTTTTCACACGACACCTCAGTGCACACGTCACCAATACGACCCATGAAATCGACAAGCCCATCCCCCTTTAAGCACTTTGATCTCGGGCCAACGCGGCTCCCATGCATGACGCTTGCTTCCCCATTGCTGCACCAAGTGTTGGACCGCCAAGTTTGAGATTCGAAAAGTACTGATATTGTGAGGGAAGTTCGGCTGTGTAGAGATAGATTGTACAGTACCCCAGCGCCAGACGATCCGAAGTGCATAAAAAAAGACCTGTTTCAGCGGTGCAAAACATCTCTGGATGCTTGTTGACGCCATTTATCAGGCATTTCTCTGTCAGCAGCGCGCAGCCGGAGTTTTTGCCCCATGACATCGGTTCC
>M01075:29:000000000-A53YN:1:2112:24726:10415
GTGTAATGCTGCTGCCTTCTGGGCACTGGCGCCATGTATCATCTCCAAGGTACCGCACGCTCACCTCACCCTTCTCACACGACACCTCAGCGCATACGTCACCAATACGACCCATGAAATCGACAAGCCCATCCCCCTTTAAGCACTTTGATCTCGGGCCAACGCGACTCCCATGCATGATGCTTGCTTCCCCATTGCTGCACCAAGTGTTGGACCGCCAAGTTTGAGATTCGAAAAGTACTGATATTGTTGGAGAAGTTCGGCTGTGTAGAGATAGATTGTACAGTACCCCAGCGCCAGACGATCCGATGTGCATGAAATAAGAGTTGTTTCAGTGGTGCAAAACATCTCTGGATACTGGGTGACGCCATTCATCAGGCATTTCTCTGTCAGCAGCGCGCAGCCGGAGTTGTTGCCCCATGACATCGGTTCC
>M01075:29:000000000-A53YN:1:2112:22355:3601
GTGTAATGCTGCTGCCTTCTGGGCACTGGCGCCATGTATCATCTCCAAGGTACCGCACGCTCACCTCACCCTTCTCACACGACACCTCAGCGCATACGTCACCAATACGACCCATGAAATCGACAAGCCCATCCCCCTTTAAGCACTTTGATCTCGGGCCAACGCGACTCCCATGCATGATGCTTGCTTCCCCATTGCTGCACCGAGTGTTGGACCGCCAAGTTTGAGATTCGAAAAGTACTGATATTGTTGGAGAAGTTCGGCTGTGTAGAGATAGATTGTACAGTACCCCAGCGCCAGACGATCCGATGTGCATGAAATAAGAGTTGTTTCAGCGGTGCAAAACATCTCTGGATACTGGGTGACGCCATTCATCAGGCATTTCTCTGTCAGCTGCGCGCAGCCGGAGTTGTTGCCCCATGACATCGGTTCC
>M01075:29:000000000-A53YN:1:2112:22331:11780
GTGTAATGCTGCTGCCCTCTGGGCACTGGCGCCATGTATCATCTCCAAGGTACCGCACGCTCACCTCACCCTTCTCACACGACACCTCAGCGCACACGTCACCAATACGACCCATGAAATCGACAAGCCCGTCCCCCTTTAAGCACTTTGATCTCGGGCCAACGCGACTCCCATGCATGATGCTTGCTTCCCCATTGCTGCACCAAGTGTTGGACCGCCAAGTTTGAGATTCGAAAAGTACTGATATTGTTGGAGAAGTTCGGCTGTGTAGAGATAGATTGTACAGTACCCCAGCGCCAGACGATCCGATGTGCATGAAATAAGAGTTGTTTCAGCGGTGCAAAACATCTCTGGATACTGGGTGACGCCATTCATCAGGCATTTCTCTGTCAGCAGCGCGCAGCCGGAGTTTTTGCCCCATGACATCGGTTCC
>M01075:29:000000000-A53YN:1:2112:22162:23355
GTGTAATACTGCTGCCCTCTGGGCACTGGCGCCATGTATCATCTCCAAGGTACCGCACGCTCACCTCACCCTTTTCACACGACACCTCAGCGCACACGTCACCAATACGACCCATGAAATCGAAAAGCCCATCCCCCTTTAAGCACTTTGATCTCGGGCCAACGCGGCTCCCATGCATGACGCTTGCTTCCCCATTGCTGCACCAAGTGTTGGACCGCCAAGTTTGAGATTCGAAAAGTACTGATATTGTGGGGGAAGTTCGGCTCTGTAGAGATGGATTGTACAGTACCCCAGCGCCAGACGATCCGATGTGCATGAAAGAAGACCTGTTTCAGCGGTGCAAAACATCTCTGGATACTGGGTGACGCCATTTATCAGGCATTTCTCTGTCAGCAGCGCGCAGCCGGAGTTGTTGCCCCATGACATCGGTTCC
>M01075:29:000000000-A53YN:1:2112:21721:24462
GTGTAATACTGCTGCCTTCTGGGCACTGGCGCCATGTATCATCTCCAAGGTACCGCACGCTCACCTCACCCTTCTCACACGACACCTCAGCGCATACGTCACCAATACGACCCATGAAATCGACAAGCCCATCCCCCTTTAAGCACTTTGATCTCGGGCCAACGCGACTCCCATGCATGATGCTTGCTTCCCCATTGCTGCACCGAGTGTTGGACCGCCAAGTTTGAGATTCGAAAAGTACTGATATTGTTGGAGAAGTTCGGCTGTGTAGAGATAGATTGTACAGTACCCCAGCGCCAGACGATCCGATGTGCATGAAATAAGAGTTGTTTCAGCGGTGCAAAACATCTCTGGATACTGGGTGACACCATTCATCAGGCATTTCTCTGTCAGCAGCGCGCAGCCGGAGTTTTTGCCCCATGACATCGGTTCT
>M01075:29:000000000-A53YN:1:2112:20954:15436
GTGTAATACTGCTGCCCTCTGGGCACTGGTGCCATGTATCATCTCCAAGGTACCGCACGCTCACCTCACCCTTCTCACACGACACCTCAGCGCACACGTCACCAATACGACCCATGAAATCGACAAGCCCATCCCCCTTTAAGCACTTTGATCTCGGGCCAACGCGACTCCCATGCATGATGCTTGCTTCCCCATTGCTGCACCAAGTGTTGGACCGCCAAGTTTGAGATTCGAAAAGTACTGATATTGTTGGAGAAGTTCGGCTGTGTAGAGATAGATTGTACAGTACCCCAGCGCCAGACGATCCGATGTGCATGAAATAAGAGTTGTTTCAGCGGTGCAAAACATCTCTGGATACTGGGTGACGCCATTCATCAGGCATTTCTCTGTCAGCAGCGCGCAGCCGGAGTTGTTGCCCCATGACATCGGTTCC
>M01075:29:000000000-A53YN:1:2112:20938:22754
GTGCAATGCTGCTGCCCTCTGGGCACTGGCGCCATGTATCATCTCCAAGGTACCGCACGCTCACCTCACCCTTCTCACACGACACCTCAGCGCACACGTCACCAATACGACCCATGAAATCGACAAGCCCATCCCCCTTTAAGCACTTTGATCTCGGGCCAACGCGACTCCCATGCATGATGCTTGCTTCCCCATTGCTGCACCAAGTGTTGGACCGCCAAGTTTGAGATTCGAAAAGTACTGATATTGTTGGAGAAGTTCGGCTGTGTAGAGATAGATTGTACAGTACCCCAGCGCCAGACGATCCGATGTGCATGAAATAAGAGTTGTTTCAGCGGTGCAAAACATCTCTGGATACTGGGTGACGCCATTCATCAGGCATTTCTCTGTCAGCAGCGCGCAGCCGGAGTTGTTGCCCCATGACATCGGTTCT
>M01075:29:000000000-A53YN:1:2112:20257:18679
GTGTAATGCTGCTGCCTTCTGGGCACTGGCGCCATGTATCATCTCCAAGGTACCGCACGCTCACCTCACCCTTCTCACACGACACCTCAGCGCACACGTCACCAATACGACCCATGAAATCGACAAGCCCATCCCCCTTTAAGCACTTTGATCTCGGGCCAACGCGACTCCCATGCATGATGCTTGCTTCCCCATTGCTGCACCAAGTGTTGGACCGCCAAGTTTGAGATTCGAAAAGTACTGATATTGTTGGAGAAGTTCGGCTGTGTAGAGATAGATTGTACAGTACCCCAGCGCCAGACGATCCGATGTGCATGAAATAAGAGTTGTTTCAGCGGTGCAAAACATCTCTGGATACTGGATGACGCCATTCATCAGGCATTTCTCTGTCAGCAGCGCGCAGCCGGAGTTGTTGCCCCATGACATCGGTTCC
>M01075:29:000000000-A53YN:1:2112:19882:7639
GTGTAATACTGCTGCCCTCTGGGCACTGGCGCCATGTATCATCTCCAAGGTACCGCATGCTCACCTCACCCTTCTCACACGGCACCTCAGCGCACACGTCACCAATACGACCCATGAAATCGACAAGCCCATCCCCCTTTAAGCACTTTGATCTCGGGCCAACGCGACTCCCATGCATGATGCTTGCTTCCCCATTGCTGCACCAAGTGTTGGACCGCCAAGTTTGAGATTCGAAAAGTACTGATATTGTTGGAGAAGTTCGGCTGTGTAGAGATAGATTGTACAGTACCCCAGCGCCAGACGATCCGATGTGCATGAAATAAGAGTTGTTTCAGCGGTGCAAAACATCTCTGGATACTGGGTGACGCCATTCATCAGGCATTTCTCTGTCAGCAGCGCGCAGCCGGAGTTGTTGCCCCATGACATCGGTTCC
>M01075:29:000000000-A53YN:1:2112:18642:19506
G-GTAATACTGCCGCCCTCTGGGCACTGGCGCCATGTATCATCTCCAAGGTACCGCACGCTCACCTCACCCTTCTCACACGACACCTCAGCGCACACGTCACCAATACGACCCATGAAATCGACAAGCCCATCCCCCTTTAAGCACTTTGATCTCGGGCCAACGCGACTCCCATGCATGATGCTTGCTTCCCCATTGCTGCACCAAGTGTTGGACCGCCAAGTTTGAGATTCGAAAAATACTGATATTGTTGGAGAAGTTCGGCTGTGTAGAGATAGATTGTACAGTACCCCAGCGCCAGACGATCCGATGTGCATGAAATAAGAGTTGTTTCAGCGGTGCAAAACATCTCTGGATACTGGGTGACGCCATTCATCAGGCATTTCTCTGTCAGCAGCGCGCAGCCGGAGTTGTTGCCCCATGACATCGGTTCT
>M01075:29:000000000-A53YN:1:2112:17949:2667
GTGTAATACTGCCGCCTTCTGGGCACTGGCGCCATGTATCATCTCCAAGGTACCGCACGCTCACCTCACCCTTCTCACACGACACCTCAGCGCATACGTCACCAATACGACCCATGAAATCGACAAGCCCATCCCCCTTTAAGCACTTTGATCTCGGGCCAACGCGACTCCCATGCATGATGCTTGCTTCCCCATTGCTGCACCGAGTGTTGGACCGCCAAGTTTGAGATTCGAAAAGTACTGATATTGTTGGGGGAGTTCGGCTGTGTAGAGATAGATTGTACAGTACCCCAGCGCCAGACGATCCGATGTGCATGAAATAAGAGTTGTTTCAGCGGTGCAAAACATCTCTGGATACTGGGTGACGCCATTCATCAGGCACTTCTCTGTCAGCAGCGCGCAGCCGGAGTTTTTGCCCCATGACATCGGTTCT
>M01075:29:000000000-A53YN:1:2112:17813:5400
GTGTAATGCTGCTGCCCTCTGGGCACTGGCGCCATGTATCATCTCCAAGGTACCGCACGCTCACCTCACCCTTTTCACACGACACCTCAGCGCACACGTCACCAATACGACCCATGAAATCGAAAAGCCCATCCCCCTTTAAGCACTTTGATCTCGGGCCAACGCGGCTCCCATGCATGACGCTTGCTTCCCCATTGCTGCACCAAGTGTTGGACCGCCAAGTTTGAGATTCGAAAAGTACTGATATTGTGGGGGAAGTTCGGCTTTGTAGAGATGGATTGTACAGTACCCCAGCGCCAGACGATCTGATGTGCATGAAAGAAGACCTGTTTCAGCGGTGCAAAACATCTCTGGATACTGGGTGACGCCATTTATCAGGCATTTCTCTGTCAGCAGCGCGCAGCCGGAGTTGTTGCCCCATGACATCGGTTCT
>M01075:29:000000000-A53YN:1:2112:17261:28325
GTGTAATGCTGCTGCCTTCTGGGCACTGGCGCCATGTATCATCTCCAAGGTACCGTACGCTCACCTCACCCTTCTCACACGACACCTCAGCGCATACGTCACCAATACGACCTATGAAATCGACAAGCCCATCCCCCTTTAAGCACTTTGATCTCGGGCCAACGCGACTCCCATGCATGATGCTTGCTTCCCCATTGCTGCACCGAGTGTTGGACCGCCAAGTTTGAGATTCGAAAAGTACTGATAGTGTTGGGGAAGTTCGGCTGTGTAGAGATAGATTGTACAGTACCCCAGCGCCAGACGATCCGATGTGCATGAAATAAGAGTTGTTTCAGCGGTGCAAAACATCTCTGGATACTGGGTGACGCCATTCATCAGGCATTTCTCTGTCAGCAGCGCGCAGCCGGAGTTTTTGCCCCATGACATCGGTTCG
>M01075:29:000000000-A53YN:1:2112:14701:8383
GTGTAATGCTGCCGCCTTCTGGGCACTGGCGCTATGTATCATCTCCAAGGTACCGCACGCTCACCTCACCCTTCTCACACGACACCTCAGCGCATACGTCACCAATACGACCCATGAAATCGACAAGCCCATCCCCCTTTAAGCACTTTGATCTCGGGCCAACGCGACTCCCATGCATGATGCTTGCTTCCCCATTGCTGCACCGAGTGTTGGACCGCCAAGTTTGAGATTCGAAAAGTACTGATATTGTTGGGGAAGTTCGGCTGTGTAGAGATAGATTGTACAGTACCCCAGCGCCAGACGATCCGATGTGCATGAAATAAGAGTTGTTTCAGCGGTGCAAAACATCTCTGGATACTGGGTGACGCCATTCATCAGGCATTTCTCTGTCAGCAGCGCGCAGCCGGAGTTTTTGCCCCATGACATCGGTTCC
>M01075:29:000000000-A53YN:1:2112:13915:10137
GTGTAATGCTGCTGCCTTCTGGGCACTGGCGCCATGTATCATCTCCAAGGTACCGCACGCTCACCTCACCCTTTTCACACGACACCTCAGCGCACACGTCACCAATACGACCCATGAAATCGAAAAGCCCATCCCCCTTTAAGCACCTTGATCTCGGGCCAACGCGGCTCCCATGCATGACGCTTGCTTCCCCATTGCTGCACCAAGTGTTGGACCGCCAAGTTTGAGATTCGAAAAGTACTGATATTGTGGGGGAAGTTCGGCTTTGTAGAGATGGATTGTACAGTACCCCAGCGCCAGACGATCCGATGTGCATGAAAGAAGACCTGTTTCAGCGGTGCAAAACATCTCTGGATACTGGGTGACGCCATTTATCAGGCATTTCTCTGTCAGCAGCGCGCAGCCGGAGTTGTTGCCCCATGACATCGGTTCT
>M01075:29:000000000-A53YN:1:2112:13128:20146
GTGTAATGCTGCTGCCCTCTGGGCACTGGCGCCATGTATCATCTCCAAGGTACCGCACGCTCACCTCACCCTTCTCACACGACACCTCAGCGCACACGTCACCAATACGACCCATGAAATCGACAAGCCCATCCCCCTTTAAGCACTTTGATCTCGGGCCAACGCGACTCCCATGCATAATGCTTGCTTCCCCATTGCTGCACCAAGTGTTGGACCGCCAAGTTTGAGATTCGAAAAGTACTGATATTGTTGGAGAAGTTCGGCTGTGTAGAGATAGATTGTACAGTACCCCAGCGCCAGACGATCCGATGTGCATGAAATAAGAGTTGTTTCAGCGGTGCAAAACATCTCTGGATACTGGGTGACGCCATTCATCAGGCATTTCTCTGTCAGCAGCGCGCAGCCGGAGTTGTTGCCCCATGACATCGGTTCT
>M01075:29:000000000-A53YN:1:2112:12386:10407
GTGTAATGCTGCTGCCCTCTGGGCACTGGCGCCATGTATCATCTCCAAGGTACCGCACGCTCACCTCACCCTTCTCACACGACACCTCAGCGCACACGTCACCAATACGACCCATGAAATCGACAAGCCCATCCCCCTTTAAGCACTTTGATCTCGGGCCAACGCGACTCCCATGCATGATGCTTGCTTCCCCATTGCTGCACCAAGTGTTGGACCGCCAAGTTTGAGATTCGAAAAGTACTGATATTGTTGGGGAAGTTCGGCTGTGTAGAGATAGATTGTACAGTACCCCAGCGCCAGACGATCCGATGTGCATGAAATAAGAGTTGTTTCAGCGGTGCAAAACATCTCTGGATACTGGGTGACGCCATTCATCAGGCATTTCTCTGTCAGCAGCGCGCAGCCGGAGTTTTTGCCCCATGACATCGGTTCT
>M01075:29:000000000-A53YN:1:2112:12368:10394
GTGTAATGCTGCTGCCTTCTGGGCACTGGCGCCATGTATCATCTCCAAGGTACCGCACGCTCACCTCACCCTTCTCACACGACACCTCAGCGCATACGTCACCAATACGACCCATGAAATCGACAAGCCCATCCCCCTTTAAGCACTTTGATCTCGGGCCAGCGCGACTCCCATGCATGATGCTTGCTTCCCCATTGCTGCACCGAGTGTTGGACCGCCAAGTTTGAGATTCGAAAAGTACTGATATTGTTGGGGAAGCTCGGCTGTGTAGAGATAGATTGTACAGTACCCCAGCGCCAGACGATCCGATGTGCATGAAATAAGAGTTGTTTCAGCGGTGCAAAACATCTCTGGATACTGGGTGACGCCATTCATCAGGCATTTCTCTGTCAGCAGCGCGCAGCCGGAGTTTTTGCCCCATGACATCGGTTCC
>M01075:29:000000000-A53YN:1:2112:12019:23821
GTGTAATGCTGCTGCCTTCTGGGCACTGGCGCCATGTATCATCTCCAAGGTACCGCACGCTCACCTCACCCTTCTCACACGACACCTCAGCGCATACGTCACCAATACGACCCATGAAATCGACAAGCCCATCCCCCTTTAAGCACTTTGATCTCGGGCCAACGCGACTCCCATGCATGATGCTTGCTTCCCCATTGCTGCACCGAGTGTTGGACCGCCAAGTTTGAGATTCGAACAGTACTGATATTGTTGGGGAAGTTCGGCTGTGTAGAGATAGATTGTACAGTACCCCAGCGCCAGACGATCCGATGTGCATGAAATAAGAGTTGTTTCAGCGGTGCAAAACATCTCTGGATACTGGGTGACGCCATTCATCAGGCATTTCTCTGTCAGCAGTGCACAGCCGGAGTTGTTGCCCCATGACATCGGTTCT
>M01075:29:000000000-A53YN:1:2112:12012:20216
GTGTAATACTGCTGCCCTCTGGGCACTGGCGCCATGTATCATCTCCAAGGTACCGCACGCTCACCTCACCCTTCTCACACGACACCTCAGCGCATACGTCACCAATACGACCCATGAAATCGACAAGCCCATCCCCCTTTAAGCACTTTGATCTCGGGCCAACGCGACTCCCATGCATGATGCTTGCTTCCCCATTGCTGCACCGAGTGTTGGACCGCCAAGTTTGAGATTCGAAAAGTACTGATATTGTTGGGGAAGTTCGGCTGTGTAGAGATAGATTGTACAGTACCCCAGCGCCAGACGATCCGATGTGCATGAAATAAGAGTTGTTTCAGCGGTGCAAAACATCTCTGGATACTGGGTGACGCCATTCATCAGGCATTTCTCTGTCAGCAGCGCGCAGCCGGAGTTTTTGCCCCATGACATCGGTTCC
>M01075:29:000000000-A53YN:1:2112:11796:10140
GTGTAATGTTGCCGCCCTCTGGGCACTGGCGCCATGTATCATCTCCGAGGTACCGCACGCTCACCTCACCCTTTTCACACGACACCTCAGCGCACACGTCACCAATACGACCCATGAAATCGAAAAGCCCATCCCCCTTTAAGCACTTTGATCTCGGGCCAACGCGGCTCCCATGCATGACGCTTGCTTCCCCATTGCTGCACCAAGTGTTGGACCGCCAAGTTTGAGATTCGAAAAGTACTGATATTGTGGGGGAAGTTCGGCTTTGTAGAGATGGATTGTACAGTACCCCAGCGCCAGACGATCCGATGTGCATGAAAGAAGACCTGTTTCAGCGGTGCAAAACATCTCTGGATACTGGGTGACGCCATTTATCAGGCATTTCTCTGTCAGCAGCGCGCAGCCGGAGTTGTTGCCCCATGACATCGGTTCT
>M01075:29:000000000-A53YN:1:2112:10243:8324
GTGTAATGCTGCTGCCCTCTGGGCACTGGCGCCATTTATCATCTCCAAGGTACCGCACGCTCACCTCACCCTTTTCACACGACACCTCAGCGCACACGTCACCAACAGGACCCATGAAATCGACAAGCCCATCCCCCTTTAAGCACTTTGATCTCGGGCCAACGCGGCTCCCATGCATGACGCTTGCTTCCCCATTGCTGCACCAAGTGTTG-ACCGCCAAGTTTGAGATTCGAAAAGTACTGATATTGTGGGGGAAGTTCGGCTTTGTAGAGATGGATTGTACAGTACCCCGGCGCCAGACGATCCGATGTGCATGAAAGAAGACCTGTTTCAGCGGTGCAAAACATCTCTGGATACTGGGTGACGCCATTTATCAGGCATTTCTCTGTCAGCAGCGCGCAGCCGGAGTTGTTGCCCCATGACATCGGTTCT
>M01075:29:000000000-A53YN:1:2111:8406:15256
GTGTAATACTGCCGCCTTCTGGGCACTGGCGCCATGTATCATCTCCAAGGTACCGCACGCTCACCTCACCCTTCTCACACGACACCTCAGCGCATACGTCACCAATACGACCCATGAAATCGACAAGCCCATCCCCCTTTAAGCACTTTGATCTCGGGCCAACGCGACTCCCATGCATGATGCTTGCTTCCCCATTGCTGCACCGAGTGTTGGACCGCCAAGTTTGAGATTCGAAAAGTACTGATATTGTTGGGGGAGTTCGGCTGTGTAGAGATAGATTGTACAGTACCCCAGCGCCAGACGATCCGATGTGCATGAAATAAGAGTTGTTTCAGCGGTGCAAAACATCTCTGGATACTGGGTGACGCCATTCATCAGGCATTTCTCTGTCAGCAGCGCGCAGCCGGAGTTGTTGCCCCATGACATCGGTTCC
>M01075:29:000000000-A53YN:1:2111:5455:12745
GTGTAATACTGCTGCCTTCTGGGCACTGGCGCCATGTATCATCTCCAAGGTACCGCACGCTCACCTCACCCTTCTCACACGACACCTCAGCGCATACGTCACCAATACGACCCATGAAATCGACAAGCCCAT-CCCCTTTAAGCGCTTTGATCTCGGGCCAACGCGACTCCCATGCATGATGCTTGCTTCCCCATTGCTGCACCGAGTGTTGGACCGCCAAGTTTGAGATTCGAAAAGTACTGATATTGTTGGGGAAGTTCGGCTGTGTAGAGATAGATTGTACAGTACCCCAGCGCCAGACGATCCGATGTGCATGAAATAAGAGTTGTTTCAGCGGTGCAAAACATCTCTGGATACTGGGTGACGCCATTCATCAGGCATTTCTCTGTCAGCAGCGCGCAGCCGGAGTTTTTGCCCCATGACATCGGTTCT
>M01075:29:000000000-A53YN:1:2111:25192:9927
GTGTAATGCTGCTGCCCTCTGGGCACTGGCGCCATGTATCATCTCCAAGGTACCGCACGCTCACCTCACCCTTTTCACACGACACCTCAGCGCACACGCCACCAATACGACCCATGAAATCGAAAAGCCCATCCCCCTTTAAGCACTTTGATCTCGGGCCAACGCGGCTCCCATGCATGACGCTTGCTCCCCCATTGCTGCACCAAGTGTTGGACCGCCAAGTTTGAGATTCGAAAAGTACTGATATTGTGGGGGAAGTTCGGCTTTGTAGAGATGGATTGTACAGTACCCCAGCGCCAGACGATCCGATGTGCATGAAAGAAGACCTGTTTCAGCGGTGCAAAACATCTCTGGATACTGGGTGACGCCATTTATCAGGCATTTCTCTGTCAGCAGCGCGCAGCCGGAGTTGTTGCCCCATGACATCGGTTCG
>M01075:29:000000000-A53YN:1:2111:25143:19584
GTGTAATGCTGCTGCCTTCTGGGCACTGGCGCCATGTATCATCTCCAAGGTACCGCACGCTCACCTCACCCTTCTCACACGACACCTCAGCGCATACGTCACCAATACGACCCATGAAATCGACAAGCCCATCCCCCTTTAAGCACTTCGATCTCGGGCCAACGCAACTCCCATGCATGATGCTTGCTTCCCCATTGCTGCACCGAGTGTTGGACCGCCAAGTTTGAGATTCGAAAAGTACTGATATTGTTGGGGAAGTTCGGCTGTGTAGAGATAGATTGTACAGTACCCCAGCGCCAGACGATCCGATGTGCATGAAATAAGAGTTGTTTCAGCGGTGCAAAACATCTCTGGATACTGGGTGACGCCATTCATCAGGCATTTCTCTGTCAGCAGCGCGCAGCCGGAGTTTTTGCCCCATGACATCGGTTCC
>M01075:29:000000000-A53YN:1:2111:24787:16217
GTGTAATACTGCTGCCCTCTGGGCACTGGCGCCATGTATCATCTCCAAGGTACCGCACGCTCACCTCACCCTTCTCACACGACACCTCAGCGCACACGTCACCAATACGACCCATGAAATCGACAAGCCCATCCCCCTTTAAGCACTTTGATCTCGGGCCAACGCGACTCCCATGCATGATGCTCGCTTCCCCATTGCTGCACCAAGTGTTGGACCGCCAAGTTTGAGATTCGAAAAGTACTGATATTGTTGGAGAAGTTCGGCTGTGTAGAGATAGATTGTACAGTACCCCAGCGCCAGACGATCCGATGTGCATGAAATAAGAGTTGTTTCAGCGGTGCAAAACATCTCTGGATACTGGGTGACGCCATTCATCAGACATTTCTCCGTCAGCAGCGCGCAGCCGGAGTTGTTGCCCCATGACATCGGTTCT
>M01075:29:000000000-A53YN:1:2111:24755:17668
GTGTAATACTGCTGCCCTCTGGGCACTGGCGCCATGTATCATCTCCAAGGTACCGCACGCTCACCTCACCCTTCTCACACGACACCTCAGCGCACACGTCACCAATACGACCCATGAAATCGACAAGCCCATCCCCCTTTAAGCACTTTGATCTCGGGCCAACGCGACTCCCATGCATGATGCTTGCTTCCCCATTGCTGCACCAAGTGTTGGACCGCCAAGTTTGAGATTCGAAAAGTACTGATATTGTTGGAGAAGCTCGGCTGTGTAGAGATAGATTGTACAGTACCCCAGCGCCAGACGATCCGATGTGCATGAAATAAGAGTTGTTTCAGCGGTGCAAAACATCTCTGGATACTGGGTGACGCCATTCATCAGGCATTTCTCTGTCAGCAGCGCGCAGCCGGAGTTGTTGCCCCATGACATCGGTTCC
>M01075:29:000000000-A53YN:1:2111:24545:11373
GTGTAATGCTGCTGCCTTCTGGGCACTGGCGCCATGTATCATCTCCAAGGTACCGCACGCTCACCTCACCCTTCTCACACGACACCTCAGCGCATACGTCACCAATACGACCCATGAAATCGACAAGCCCATCCCCCTTTAAGCACTTTAATCTCGGGCCAACGCGACTCCCACGCATGATGCTTGCTTCCCCATTGCTGCACCGAGTGTTGGACCGCCAAGTTTGAGATTCGAAAAGTACTGATATTGTTGGGGAAGTTCGGCTGTGTAGAGATAGATTGTACAGTACCCCAGCGCCAGACGATCCGATGTGCATGAAATAAGAGTTGTTTCAGCGGTGCAAAACATCTCTGGATACTGGGTGACGCCATTCATCAGGCATTTCTCTGTCAGCAGCGCGCAGCCGGAGTTTTTGCCCCATGACATCG-TTCC
>M01075:29:000000000-A53YN:1:2111:24181:14993
GTGTAATACTGCCGCCCTCTGGGCACTGGCGCCATGTATCATCTCCAAGGTACCGCACGCTCACCTCACCCTTCTCACACGACACCTCAGCGCACACGTCACCAATACGACCCATGAAATCGACAAGCCCATCCCCCTTTAAGCACTTTGATCTCGGGCCAACGCGGCTCCCATGCATGATGCTTGCTTCCCCATTGCTGCACCAAGTGTTGGACCGCCAAGTTTGAGATTCGAAAAGTACTGATATTGTTGGAGAAGTTCGGCTGTGTAGAGATAGATTGTACAGTACCCCAGCGCCAGACGATCCGATGTGCATGAAATAAGAGTTGTTTCAGCGGTGCAAAACATCTCTGGATACTGGGTGACGCCATTCATCAGGCATTTCTCTGTCAGCAGCGCGCAGCCGGAGTTGTTGCCCCATGACATCGGTTCT
>M01075:29:000000000-A53YN:1:2111:23259:16232
GTGTAATGCTGCTGCCCTCTGGGCACTGGCGCCATGTATCATCTCCAAGGTACCGCACGCTCACCTCACCCTTTTCACACGACACCTCAGCGCACACGTCACCAATACGACCCATGAAATCGAAAAGCCCATCCCCCTTTAAGCACTTTGATCTCGGGCCAACGCGGCTCCCATGCATGACGCTTGCTTCCCCATTGCTGCACCAAGTGTTGGACCGCCAAGTTTGAGATTCGAAAAGTACTGATATTGTGGGGGAAGTTCGGCTTTGTAGAGATGGATTGTACAGTACCCCAGCGCCAGACGATCCGATGTGCATGAAAGAAGACCTGTTTCAGCGGTGCAAAACATCTCTGGATACTGGGTGACGCCATTTATCACGCATTTCTCCGTCAGCAGCGCGCAGCCGGAGTTGTTGCCCCATGACATCGGTTCT
>M01075:29:000000000-A53YN:1:2111:22271:19060
GTGTAATGCTGCTGCCCTCTGGGCACTGGCGCCATTTATCATCTCCAAGGTACCGCACGCTCACCTCACCCTTTTCACACGACACCTCAGCGCACACGTCACCAACAGGACCCATGAAATCGACAAGCCCATCCCCCTTTAAGCACTTTGATCTCGGGCCAACGCGGCTCCCATGCATGACGCTTGCTTCCCCATTGCTGCACCAAGTGTTG-ACCGCCAAGTTTGAGATTCGAAAAGTACTGATATTGTGGGGGAAGTTCGGCTTTGTAGAGATGGATTGTACAGTACCCCAGCGCCAGACGATCCGATGTACATGAAAGAAGACCTGTTTCAGCGGTGCAAAACATCTCTGGATACTGGGTGACGCCATTTATCAGGCATTTCTCTGTCAGCAGCGCGCAGCCGGAGTTGTTGCCCCATGACATCGGTTCT
>M01075:29:000000000-A53YN:1:2111:21796:24455
GTGTAATGCTGCTGCCTTCTGGGCACTGGCGCCATGTATCATCTCCAAGGTACCGCACGCTCACCTCACCCTTCTCACACGACACCTCAGCGCATACGTCACCAATACGACCCATGAAATCGACAAGCCCATCCCCCTTTAAGCACTTTGATCTCGGGCCAACGCGACTCCCATGCATGATGCTTGCTTCCCCATTGCTGCACCGAGTGTTGGACCGCCAAGTTTGAGATTCGAAAAGTACTGATATTGTTGGAGAAGTTCGGCTGTGTAGAGATAGATTGTACAGTACCCCAGCGCCAGACGATCCGATGTGCATGAAATAAGAGTTGTTTCAGCGGTGCAAAACATCTCTGGATACTGGGTGACGCCATTCATCAGGCATTTCTCTGTCAGCAGCGCGCAGCCGGAGTTGTTGCCCCATGACATCGGATCT
>M01075:29:000000000-A53YN:1:2111:19742:6345
GTGTAATGCTGCTGCCCTCTGGGCACTGGCGCCATGTATCATCTCCAAGGTACCGCACGCTCACCTCACCCTTCTCACACGACACTTCAGCGCACACGTCACCAATACGACCCATGAAATCGACAAGCCCATCCCCCTTTAAGCACTTTGATCTCGGGCCAACGCGACTCCCATGCATGATGCTTGCTTCCCCATTGCTGCACCAAGTGTTGGACCGCCAAGTTTGAGATTCGAAAAGTACTGATATTGTTGGAGAAGTTCGGCTGTGTAGAGATAGATTGTACAGTACCCCAGCGCCAGACGATCCGATGTGCATGAAATAAGAGTTGTTTCAGCGGTGCAAAACATCTCTGGATACTGGGTGACGCCATTCATCAGGCATTTCTCTGTCAGCAGCGCGCAGCCGGAGTTGTTGCCCCATGACATCGGTTCT
>M01075:29:000000000-A53YN:1:2111:19346:26450
GTGTAATACTGCTGCCTTCTGGGCACTGGCGCCATGTATCATCTCCAAGGTACCGCACGCTCACCTCACCCTTCTCACACGACACCTCAGCGCATACGTCACCAATACGACCCATGAAATCGACAAGCCCATCCCCCTTTAAGCACTTTGATCTCGGGCCAACGCGACTCCCGTGCATGACGCTTGCTTCCCCATTGCTGCACCAAGTGTTGGACCACCAAGTTTGAGATTCGAAAAGTACTGATATTGTTGGGGAAGTTCGGCTGTGTAGAGATAGATTGTACAGTACCCCAGCGCCAGACGATCCGATGTACAT-AAAAAAGACCTGTTTCAGCGGTGCAAAACATCTCTGAATACTTGTTGACGCCATTCATCAGGCATTTCTCTGTCAGCAGCGCGCAGCCGGAGTTTTTGCCCCATGACATCGGTTCC
>M01075:29:000000000-A53YN:1:2111:19255:10055
GTGTAATACTGCTGCCCTCTGGGCACTGGCGCCATTTATCATCTCCAAGGTACCGCACGCTCACCTCACCCTTTTCACACGACACCTCAGCGCACACGTCACCAATACGACCCATGAAATCGACAAGCCCATCCCCCTTTAAGCACTTTGATCTCGGGCCAACGCGGCTCCCATGCATGACGCTTGCTTCCCCATTGCTGCACCAAGTGTTGGACCGCCAAGTTTGAGATTCGAAAAGTACTGATATTGTGAGGGAAGTTCGGCTGTGTAGAGATAGATTGTACAGTACCCCAGCGCCAGACGATCCGAAGTGCATAAAAAAAGACCTGTTTCAGCGGTGCAAAACATCTCTGGATGCTTGTTGACGCCATTTATCAGGCATTTCTCTGTCAGCAGTGCGCAGCCGGAGTTTTTGCCCCATGACATCGGTTCT
>M01075:29:000000000-A53YN:1:2111:15539:2830
GTGTAATACTGCTGCCCTCTGGGCACTGGCGCCATGTATCATCTCCAAGGTACCGCACGCTCACCTCACCCTTTTCACACGACACCTCAGCGCACACGTCACCAATACGACCCATGAAATCGAAAAGCCCATCCCCCTTTAAGCACTTTGATCTCGGGCCAACGCGGCTCCCATGCATGACGCTTGCTTCCCCATTGCTGCACCAAGTGTTGGACCGCCAAGTTTGAGATTCGAAAAGTACTGATATTGTGGGGGAAGTTCGGCTTTGTAGAGATGGATTGTACAGTACCCCAGCGCCAGACGATCCGATGTGCATGAAAGAAGACCTGTTTCAGCGGTGCAAAACATCTCTGGATACTTGTTGACGCCATTCATCAGGCATTTCTCTGTCAGCAGCGCGCAGCCGGAGTTTTTGCCCCATGACATCGGTTCC
>M01075:29:000000000-A53YN:1:2111:15262:9535
GTGTAATACTGCTGCCCTCTGGGCACTGGCGCCATTTATCATCTCCAAGGTACCGCACGCTCACCTCACCCTTTTCACACGACACCTCAGCGCACACGTCACCAGCAGGACCCATGAAATCGACAAGCCCATCCCCCTTTAAGCACTTTGATCTCGGGCCAACGCGGCTCCCATGCATGACGCTTGCTTCCCCATTGCTGCACCGAGTGTTGGACCGCCAAGTTTGAGATTCGAAAAGTACTGATATTGTTGG-GAAGTTCGGCTGTGTAGAGATAGATTGTACAGCACCCCAGCGCCAGACGATCCGATGTGCATGAAATAAGAGTTGTTTCAGCGGTGCAAAACATCTCTGGATACTGGGTGACGCCATTCATCAGGCATTTCTCTGTCAGCAGCGCGCAGCCGGAGTTTTTGCCCCATGACATCGGTTCT
>M01075:29:000000000-A53YN:1:2111:15015:9851
GTGTAATACTGCTGCCCTCTGGGCACTGGCGCCATGTATCATCTCCAAGGTACCGCACGCTCACCTCACCCTTTTCACACGACACCTCAGCGCACACGTCACCAATACGACCCATGAAATCGAAAAGCCCATCCCCCTTTAAGCACTTTGATCTCGGGCCAACGCGGCTCCCATGCATGACGCTTGCTTCCCCATTGCTGCACCAAGTGTTGGACCGCCAAGTTTGAGATTCGAAAAGTACTGATATTGTGGGGGAAGTTCGGCTTTGTAGAGATGGAATGTACAGTACCCCAGCGCCAGACGATCCGATGTGCATGAAAGAAGACCTGTTTCAGCGGTGCAAAACATCTCTGGATACTGGGTGACGCCATTTATCAGGCATTTCTCTGTCAGCAGCGCGCAGCCGGAGTTGTTGCCCCATGACATCGGTTCC
>M01075:29:000000000-A53YN:1:2111:14683:4826
GTGTAATGCTGCTGCCCTCTGGGCACTGGCGCCATTTATCATCTCCAAGGTACCGCACGCTCACCTCACCCTTTTCACACGACACCTCAGCGCACACGTCACCAATACGACCCATGAAATCGACAAGCCCATCCCCCTTTAAGCACTTTGATCTCGGGCCAACGCGGCTCCCATGCATGACGCTTGCTTCCCCATTGCTGCACCAAGTGTTG-ACCGCCAAGTTTGAGATTCGAAAAGTACTGATATTGTGGGGGAAGTTCGGCTTTGTAGAGATGGATTGTACAGTACCCCAGCGCCAGACGATCCGATGTGCATGAAAGAAGACCTGTTTCAGCGGTGCAAAACATCTCTGGATACTGGGTGACGCCATTTATCAGGCATTTCTCTGTCAGCAGCGCGCAGCCGGAGTTGTTGCCCCATGACATCGGTTCT
>M01075:29:000000000-A53YN:1:2111:13683:11586
GTGTAATGCTGCCGCCCTCTGGGCACTGGCGCCATGTATCATCTCCAAGGTACCGCACGCTCACCTCACCCTTTTCACACGACACCTCAGCGCACACGTCACCAATACGACCCATGAAATCGAAAAGCCCATCCCCCTTTAAGCACTTTGATCTCGGGCCAACGCGACTCCCATGCATGATGCTTGCTTCCCCATTGCTGCACCGAGTGTTGGACCGCCAAGTTTGAGATTCGAAAAGTACTGATATTGTTGGGGAAGTTCGGCTGTGTAGAGATAGATTGTACAGTACCCCAGCGCCAGACGATCCGATGTGCATGAAATAAGAGTTGTTTCAGCGGTGCAAAACATCTCTGGATACTGGGTGACGCCATTCATCAGGCATTTCTCTGTCAGCAGCGCGCAGCCGGAGTTTTTGCCCCATGACATCGGTTCT
>M01075:29:000000000-A53YN:1:2111:12735:21480
GTGTAATACTGCTGCCCTCTGGGCACTGGCGCCATGTATCATCTCCAAGGTACCGCACGCTCACCTCACCCTTCTCACACGACACCTCAGCGCACACGTCACCAATACGACCCATGAAATCGACAAGCCCATCCCCCTTTAAGCACTTTGGTCTCGGGCCAACGCGACTCCCATGCATGATGCTTGCTTCCCCATTGCTGCACCAAGTGTTGGACCGCCAAGTTTGAGATTCGAAAAGTACTGATATTGTTGGAGAAGTTCGGCTGTGTAGAGATAGATTGTACAGTACCCCAGCGCCAGACGATCCGATGTGCATGAAATAAGAGTTGTTTCAGCGGTGCAAAACATCTCTGGATACTGGGTGACGCCATTCATCAGGCATTTCTCTGTCAGCAGCGCGCAGCCGGAGTTGTTGCCCCATGACATCGGTTCC
>M01075:29:000000000-A53YN:1:2111:12576:7048
GTGTAATGCTGCTGCCTTCTGGGCACTGGCGCCATGTATCATCTCCAAGGTACCGCACGCTCACCTCACCCTTCTCACACGACACCTCAGCGCATACGTCACCAATACGACCCATGAAATCGACAAGCCCATCCCCCTTTAAGCACTTTGATCTCGGGCCAACGCGACTCCCATGCATGATGCTTGCTTCCCCATTGCTGCACCGAGTGTTGGACCGCCAAGTTTGAGATTCGAAAAGTACTGATATTGTGGGGGAAGCTCGGCTGTGTAGAGATAGATTGTACAGTACCCCAGCGCCAGACGATCCGATGTGCATGAAATAAGAGTTGTTTCAGCGGTGCAAAACATCTCTGGATACTGGGTGACGCCATTCATCAGGCATTTCTCTGTCAGCAGCGCGCAGCCGGAGTTTTTGCCCCATGACATCGGTTCT
>M01075:29:000000000-A53YN:1:2111:11963:20438
GTGTAATGCTGCTGCCTTCTGGGCACTGGCGCCATGTATCATCTCCAAGGTACCGCACGCTCACCTCACCCTTCTCACACGACACCTCAGCGCATACGTCACCAATACGACCCATGAAATCGACAAGCCCATCCCCCTTTAAGCACTTTGATCTCGGGCCAACGCGACTCCCATGCATGATGCTTGCTTCCCCATTGCTGCACCGAGTGTTGGACCGCCAAGTGTGAGATTCGAAAAGTACTGATATTGTTGGGGAAGTTCGGCTGTGTAGAGATAGATTGTACAGTACCCCAGCGCCAGACGATCCGATGTGCATGAAATAAGAGTTGTTTCAGCGGTGCAAAACATCTCTGGATACTGGGTGACGCCATTCATCAGGCATTTCTCTGTCAGCAGCGCGCAGCCGGAGTTTTTGCCCCATGACATCGGTTCT
>M01075:29:000000000-A53YN:1:2111:11963:12446
GTGTAATACTGCTGCCCTCTGGGCACTGGCGCCATGTATCATCTCCAAGGTACCGCACGCTCACCTCACCCTTTTCACACGACACCTCAGCGCACACGTCACCAATACGACCCATGAAATCGAAAAGCCCATCCCCCTTTAAGCACTTTGATCTCGGGCCAACGCGGCTCCCATGCATGACACTTGCT-CCCCATTGCCGCACCAAGTGTTGGACCGCCAAGTTTGAGATTCGAAAAGTACTGATATTGTGGGGGAAGTTCGGCTTTGTAGAGATGGATTGTACAGTACCCCAGCGCCAGACGATCCGATGTGCATGAAAGAAGACCTGTTTCAGCGGTGCAAAACATCTCTGGATACTGGGTGACGCCATTTATCAGGCATTTCTCTGTCAGCAGCGCGCAGCCGGAGTTGTTGCCCCATGACATCGGTTCT
>M01075:29:000000000-A53YN:1:2111:11595:23176
GTGTAATGCTGCTGCCCTCTGGGCACTGGCGCCATTTATCATCTCCAAGGTACCGCACGCTCACCTCACCCTTTTCACACGACACCTCAGCGCACACGTCACCAATACGACCCATGAAATCGACAAGCCCATCCCCCTTTAAGCACTTTGATCTCGGGCCAATGCGGCTCCCATGCATGACGCTTGCTTCCCCATTGCTGCACCAAGTGTTGGACCGCCAAGTTTGAGATTCGAAAAGTACTGATATTGTGAGGGAAGTTCGGCTGTGTAGAGATAGATTGTACAGTACCCCAGCGCCAGACGATCCGAAGTGCATAAAAAAAGACCTGTTTCAGCGGTGCAAAACATCTCTGGATGCTTGTTGACGCCATTTATCAGGCATTTCTCTGTCAGCAGCGCGCAGCCGGAGTTTTTGCCCCATGACATCGGTTCC
>M01075:29:000000000-A53YN:1:2111:10535:17957
GTGTAATGCTGCTGCCCTCTGGGCACTGGCGCCATGTATCATCTCCAAGGTACCGCACGCTCACCTCACCCTTTTCACACGACACCTCAGCGCACACGTCACCAATACGACCCATGAAATCGAAAAGCCCATCCCCCTTTAAGCACTTTGATCTCGGGCCAACGCGGCTCCCATGCATGACGCTTGCTTCCCCATTGCTGCACCAAGTGTTGGACCGCCAAGTTTGAGATTCGAAAAGTACTGATATTGTGGGGGAAGTTCGGCTTTGTAGAGATGGATTGTACAGTACCCCAGCGCCAGACGATCCGATGTGCATGAAAGAAGACCTGTTTCAGCGGTGCAAAACATCTCTGGATACTGGGTGACGCCATTTATCAGGCATTTCTCTGTCAGCAGCGCGCAGCCGGAGTTGTTGCCCCATGACGTCGGTTCT
>M01075:29:000000000-A53YN:1:2110:8785:8096
GTGTAATACTGCTGCCCTCTGGGCACTGGCGCCATGTATCATCTCCAAGGCACCGCACGCTCACCTCACCCTTTTCACACGACACCTCAGCGCACACGTCACCAATACGACCCATGAAATCGACAAGCCCATCCCCCTTTAAGCACTTTGATCTCGGGCCAACGCGACTCCCATGCATGATGCTTGCTTCCCCATTGCTGCACCGAGTGTTGGACCGCCAAGTTTGAGATTCGAAAAGTACTGATATTGTTGGGGAAGTTCGGCTGTGTAGAGATAGATTGTACAGTACCCCAGCGCCAGACGATCCGATGTGCATGAAATAAGAGTTGTTTCAGCGGTGCAAAACATCTCTGGATACTGGGTGACGCCATTCATCAGGCATTTCTCTGTCAGCAGCGCGCAGCCGGAGTTTTTGCCCCATGACATCGGTTTC
>M01075:29:000000000-A53YN:1:2110:6709:13960
GTGTAATACTGCTTCCCTCTGGGCACTGGCGCCATTTATCATCTCCAAGGTACCGCACGCTCACCTCACCCTTTTCACACGACACCTCAGCGCACACGTCACCAATACGACCCATGAAATCGAAAAGCCCATCCCCCTTTAAGCACTTTGATCTCGGGCCAACGCGGCTCCCATGCATGACGCTTGCTTCCCCATTGCTGCACCAAGTGTTGGACCGCCAAGTTTGAGATTCGAAAAGTACTGATATTGTGGGGGAAGTTCGGCTTTGTAGAGATGGATTGTACAGTACCCCAGCGCCAGACGATCCGATGTGCATGAAAGAAGACCTGTTTCAGCGGTGCAAAACATCTCTGGATACTGGGTGACGCCATTTATCAGGCATTTCTCTGTCAGCAGCGCGCAGCCGGAGTTGTTGCCCCATGACATCGGTTCC
>M01075:29:000000000-A53YN:1:2110:6258:9411
GTGTAATGCTGCTGCCTTCTGGGCACTGGCGCCATGTATCATCTCCAAGGTACCGCACGCTCACCTCACCCTTCTCACACGACACCTCAGCGCATACGTCACCAATACGACCCATGAAATCGACAAGCCCATCCCCCTTTAAGCACTTTGATCTCGGGCCAACGCGACTCCCATGCATGATGCTTGCTTCCCCATTGCTGCACCGAGTGTTGGACCGCCAAGTTTGAGATTCGAAAAGTACTGATATTGTTGGGGAAGTTCGGCGGTGTAGAGATAGATTGTACAGTACCCCAGCGCCAGACGATCCGATGTGCATGAAATAAGAGTTGTTTCAGCGGTGCAAAACATCTCTGGATACTGGGTGACGCCATTCATCAGGCATTTCTCTGTCAGCAGCGCGCAGCCGGAGTTTTTGCCCCATGACATCGGTTCT
>M01075:29:000000000-A53YN:1:2110:5617:10934
GTGTAATGCTGCTGCCTTCTGGGCACTGGCGCCATGTATCATCTCCAAGGTACCGCACGCTCACCTCACCCTTCTCACACGACACCTCAGCGCATACGTCACCAATACGACCCATGAAATCGACAAGCCCATCCCCCTTTAAGCACTTTGATCTCGGGCCAACGCGACTCCCATGCATGATGCTTGCTTCCCCATTGCTGCACCGAGTGTTGGACCGCCAAGTTTGAGATTCGAAAAGTACTGATATTGTTGGGGAAGTTCGGCTGTATAGAGATAGATTGTACAGTACCCCAGCGCCAGACGATCCGATGTGCATGAAATAAGAGTTGTTTCAGCGGTGCAAAACATCTCTGGATACTGGGTGACGCCATTCATCAGGCATTTCTCTGTCAGCAGCGCGCAGCCGGAGTTTTTGCCCCATGACATCGGTTCT
>M01075:29:000000000-A53YN:1:2110:5426:6618
GTGTAATGCTGCTGCCTTCTGGGCACTGGCGCCATGTATCATCTCCAAGGTACCGCACGCTCACCTCACCCTTCTCACACGACACCTCAGCGCATACGTCACCAATACGACCCACGAAATCGACAAGCCCATCCCCCTTTAAGCACTTTGATCTCGGGCCAACGCGACTCCCATGCATGATGCTTGCTTCCCCATTGCTGCACCGAGTGTTGGACCGCCAAGTTTGAGATTCGAAAAGTACTGATATTGTTGGGGAAGTTCGGCTGTGTAGAGATAGATTGTACAGTACCCCAGCGCCAGACGATCCGATGTGCATGAAATAAGAGTTGTTTCAGCGGTGCAAAACATCTCTGGATACTGGGTGACGCCATTCATCAGGCATTTCTCTGTCAGCAGCGCGCAGCCGGAGTTGTTGCCCCATGACATCGGTTCC
>M01075:29:000000000-A53YN:1:2110:27634:17854
GTGTAATACTGCTGCCCTCTGGGCACTGGCGCCATTTATCATCTCCAAGGTACCGCACGCTCACCTCACCCTTTTCACACGACACCTCAGCGCACACGTCACCAACAGGACCCATGAAATCGACAAGCCCATCCCCCTTTAAGCACTTTGATCTCGGGCCAACGCGGCTCCCATGCATGACGCTTGCTTCCCCATTGCTGCACCAAGTGTTG-ACCGCCAAGTTTGAGATTCGAAAAGCACTGATATTGTGGGGAAAGTTCGGCTTTGTAGAGATGGATTGTACAGTACCCCAGCGCCAGACGATCCGATGTGCATGAAAGAAGACCTGTTTCAGCGGTGCAAAACATCTCTGGATACTGGGTGACGCCATTTATCAGGCATTTCTCTGTCAGCAGCGCGCAGCCGGAGTTGTTGCCCCATGACATCGGTTCT
>M01075:29:000000000-A53YN:1:2110:25997:12970
GTGTAATGCTGCCGCCTTCTGGGCACTGGCGCCATGTATCATCTCCAAGGTACCGCACGCTCACCTCACCCTTCTCACACGACACCTCAGCGCATACGTCACCAATACGACCCATGAAATCGACAAGCCCATCCCCCTTTAAGCACTTTGATCTCGGGCCAACGCGACTCCCATGCATGATGCTTGCTTCCCCATTGCTGCACCGAGTGTTGGACCGCCAAGTTTGAGATTCGAAAAGTACTGATATCGTTGGGGAAGTTCGGCTGTGTAGAGATAGATTGTACAGTACCCCAGCGCCAGACGATCCGATGTGCATGAAATAAGAGTTGTTTCAGCGGTGCAAAACATCTCTGGATACTGGGTGACGCCATTCATCAGGCATTTCTCTGTCAGCAGCGCGCAGCCGGAGTTTTTGCCCCATGACATCGGTTCC
>M01075:29:000000000-A53YN:1:2110:25344:13777
GTGTAATACTGCTGCCCTCTGGGCACTGGCGCCATGTATCATCTCCAAGGTACCGCACGCTCACCTCACCCTTCTCACACGACACCTCAGCGCACACGTCACCAATACGACCCATGAAATCGACAAGCCCATCCCCCTTTAAGCACTTTGATCTCGGGCCAACGCGACTCCCATGCATGATGCTTGCTTCCCCATTGCTGCACCAAGTGTTGGATCGCCAAGTTTGAGATTCGAAAAGTACTGATATTGTTGGGGAAGTTCGGCTGTGTAGAGATAGATTGTACAGTACCCCAGCGCCAGACGATCCGATGTGCATGAAAGAAGACCTGTTTCAGCGGTGCAAAACATCTCTGGATACTGGGTGACGCCATTTATCAGGCATTTCTCTGTCAGCAGCGCGCAGCCGGAGTTGTTGCCCCATGACATCGGTTCC
>M01075:29:000000000-A53YN:1:2110:25273:21458
GTGTAATACTGCTGCCCTCTGGGCACTGGCGCCATGTATCATCTCCAAGGTACCGCACGCTCACCTCACCCTTCTCACACGACACCTCAGCGCACACGTCACCAATACGACCCATGAAATCGACAAGCCCATCCCCCTTTAAGCACTTTGATCTCGGGCCAACGCGACTCCCATGCATGATGCTTGCTTCCCCATTGCTGCACCAAGTGTTGGACCGCCAAGTTTGAGATTCGAAAAGTACTGATATTGTTGGAGAAGTTCGGCTGTGTAGAGATAGAGTGTACAGTACCCCAGCGCCAGACGATCCGATGTGCATGAAATAAGAGTTGTTTCAGCGGTGCAAAACATCTCTGGATACTGGGTGACGCCATTCATCAGGCATTTCTCTGTCAGCAGCGCGCAGCCGGGGTTGTTGCCCCATGACATCGGTTCC
>M01075:29:000000000-A53YN:1:2110:24348:23750
GTGTAATGCTGCTGCCCTCTGGGCACTGGCGCCATGTATCATCTCCAAGGTACCGCACGCTCACCTCACCCTTCTCACACGACACCTCAGCGCACACGTCACCAATACGACCCATGAAATCGACAAGCCCATCCCCCTTTAAGCACTTTGATCTCGGGCCAACGCGACTCCCATGCATGATGCTTGCTTCCCCATTGCTGCACCAAGTGTTGGACCGCCAAGTTTGAGATTCGAAAAGTACTGATATTGTTGGAGAAGTTCGGCTGTGTAGAGATAGATTGTACAGTACCCCAGCGCCAGACGATCCGATGTGCATGAAATAAGAGTTGTTTCAGCGGTGCAAAACATCTCTGGATACTGGGTGACGCCATTCATCAGGCATTTCTCCGTCAGCGGCGCGCAGCCGGAGTTGTTGCCCCATGACATCGGTTCC
>M01075:29:000000000-A53YN:1:2110:23973:16304
GTGTAATGCTGCTGCCTTCTGGGCACTGGCGCCACGTATCATCTCCAAGGTACCGCACGCTCACCTCACCCTTCTCACACGACACCTCAGCGCATACGTCACCAATACGACCCATGAAATCGACAAGCCCATCCCCCTTTAAGCACTTTGATCTCGGGCCAACGCGACTCCCATGCATGATGCTTGCTTCCCCATTGCTGCACCGAGTGTTGGACCGCCAAGTTTGAGATTCGAAAAGTACTGATGTTGTTGGGGAAGTTCGGCTGTGTAGAGATAGATTGTACAGTACCCCAGCGCCAGACGATCCGATGTGCATGAAATAAGAGTTGTTTCAGCGGTGCAAAACATCTCTGGATACTGGGTGACGCCATTCATCAGGCATTTCTCTGTCAGCAGCGCGCAGCCGGAGTTTTTGCCCCATGACGTCGGTTCT
>M01075:29:000000000-A53YN:1:2110:22403:7702
GTGTAATGCTGCCGCCCTCTGGGCACTGGCGCCATTTATCATCTCCAAGGTACCGCACGCTCACCTCACCCTTTTCACACGACACCTCAGCGCACACGTCACCAACAGGACCCATGAAATCGACAAGCCCATCCCCCTTTAAGCACTTTGATCTCGGGCCAACGCGGCTCCCATGCATGACGCTTGCTTCCCCATTGCTGCACCAAGTGTTG-ACCGCCAAGTTTGAGATTCGAAAAGTACTGATATTGTGGGGGAAGTTCGGCTTTGTAGAGATGGATTGTACAGTACCCCAGCGCCAGACGATCCGATGTGCATGAAAGAAGACCTGTTTCAGCGGTGCAAAACATCTCTGGATACTTGGTGACGCCATTTATCACGCATTTCTCCGTCAGCAGCGCGCAGCCGGAGTTGTTGCCCCATGACATCGGTTCT
>M01075:29:000000000-A53YN:1:2110:21939:12266
GTGTAATGCTGCTGCCCTCTGGGCACTGGCGCCATTTATCATCTCCAAGGTACCGCACGCTCACCTCACCCTTTTCACACGACACCTCAGCGCACACGTCACCAACAGGACCCATGAAATCGACAAGCCCATCCCCCTTTAAGCACTTTGATCTCGGGCCAACGCGGCTCCCATGCATGACGCTTGCTTCCCCATTGCTGCACCAAGTGTTGGACCGCCAAGTTTGAGATTCGAAAAGTACTGATATTGTGGGGGAAGTTCGGCTTTGTAGAGATGGATTGTACAGTACCCCAGCGCCAGACGATCCGATGTGCATAAAAAAAGACCTGTTTCAGCGGTGCAAAACATCTCTGGATGCTTGTTGACGCCATTTATCAGGCATTTCTCTGTCAGCAGCGCGCAGCCGGAGTTTTTGCCCCATGACATCGGTTCT
>M01075:29:000000000-A53YN:1:2110:19276:18491
GTGTAATACTGCTGCCCTCTGGGCACTGGCGCCATTTATCATCTCCAAGGTACCGCACGCTCACCTCACCCTTTTCACACGACACCTCAGCGCACACGTCACCAATACGACCCATGAAATCGACAAGCCCATCCCCCTTTAAGCACTTTGATCTCGGGCCAACGCGACTCCCATGCATGATGCTTGCTTCCCCATTGCTGCACCAAGTGTTGGACCGCCAAGTTTGAGATTCGAAAAGTACTGATATTGTTGGAGAAGTTCGGCTGTGTAGAGATAGGTTGTACAGTACCCCAGCGCCAGACGATCCGATGTGCATGAAATAAGAGTTGTTTCAGCGGTGCAAAACATCTCCGGATACTGGGTGACGCCATTCATCAGGCATTTCTCTGTCAGCAGCGCGCAGCCGGAGTTGTTGCCCCATGACATCGGTTCT
>M01075:29:000000000-A53YN:1:2110:18711:25796
GTGTAATACTGCTGTCCTCTGGGCACTGGCGCCATGTATCATCTCCAAGGTACCGCACGCTCACCTCACCCTTCTCACACGACACCTCAGCGCACACGTCACCAATACGACCCATGAAATCGACAAGCCCATCCCCCTTTAAGCACTTTGATCTCGGGCCAACGCGACTCCCATGCATGATGCTTGCTTCCCCATTGCTGCACCAAGTGTTGGACCGCCAAGTTTGAGATTCGAAAAGTACTGATATTGTTGGAGAAGTTCGGCTGTGTAGAGATAGATTGTACAGTACCCCAGCGCCAGACGATCCGATGTGCATGAAATAAGAGTTGTTTCAGCGGTGCAAAACATCTCTGGATACTGGGTGACGCTATTCATCAGGCATTTCTCTGTCAGCAGCGCGCAGCCGGAGTTGTTGCCCCATGACATCGGTTCC
>M01075:29:000000000-A53YN:1:2110:18146:25422
GTGT-ATGCTGCTGCCCTCTGGGCACTGGCGCCATGTATCATCTCCAAGGTACCGCACGCTCACCTCACCCTTTTCACACGACACCTCAGCGCACACGTCACCAATACGACCCATGAAATCGAAAAGCCCATCCCCCTTTAAGCACTTTGATCTCGGGCCAACGCGGCTCCCATGCATGACGCTTGCTTCCCCATTGCTGCACCAAGTGTTGGACCGCCAAGTTTGAGATTCGAAAAGTACTGATATTGTGGGGGAAGTTCGGCTTTGTAGAGATGGATTGTACAGTACCCCAGCGCCAGACGATCCGATGTGCATGAAAGAAGACCTGTTTCAGCGGTGCAAAACATCTCTGGATACTGGGTGACGCCATTTATCAGGCATTTCTCTGTCAGCAGCGCGCAGCCGGAGTTGTTGCCCCATGACATCGGTTCT
>M01075:29:000000000-A53YN:1:2110:18080:10764
GTGTAATACTGCTGCCCTCTGGGCACTGGCGCCATGTATCATCTCCAAGGTACCGCACGCTCACCTCACCCTTCTCACACGACACCTCAGCGCACACGTCACCAATACGACCCATGAAATCGACAAGCCCATCCCCCTTTAAGCACTTTGATCTCGGGCCAACGCGACTCCCATGCATGATGCTTGCTTCCCCATTGCTGCACCAAGTGTTGGACCGCCAAGTGTGAGATTCGAAAAGTACTGATATTGTTGGAGAAGTTCGGCTGTGTAGAGATAGATTGTACAGTACCCCAGCGCCAGACGATCCGATGTGCATGAAATAAGAGTTGTTTCAGCGGTGCAAAACATCTCTGGATACTGGGTGACGCCATTCATCAGGCATTTCTCTGTCAGCAGCGCGCAGCCGGAGTTGTTGCCCCATGACATCGGTTCC
>M01075:29:000000000-A53YN:1:2110:16811:10821
GTGTAATGCTGCCGCCTTCTGGGCACTGGCGCCATGTATCATCTCCAAGGTACCGCACGCTCACCTCACCCTTCTCACACGACACCTCAGCGCATACGTCACCAATACGACCCATGAAATCGACAAGCCCATCCCCCTTTAAGCACTTTGATCTCGGGCCAACGCGACTCCCATGCATGATGCTTGCTTCCCCATTGCTGCACCGAGTGTTGGACCGCCAAGTTTGAGATTCGAAAAGTACTGATATTGTTGGGGAAGTTCGGCTGTGTAGAGATAGATTGTACAGTACCCCAGCGCCAGACGATCTGATGTGCATGAAATAAGAGTTGTTTCAGCGGTGCAAAACATCTCTGGATACTGGGTGACGCCATTCATCAGGCATTTCTCTGTCAGCAGCGCGCAGCCGGAGTTTTTGCCCCATGACATCGGTTCC
>M01075:29:000000000-A53YN:1:2110:16207:9980
GTGTAATGCTGCTGCCCTCTGGGCACTGGCGCCATTTATCATCTCCAAGGTACCGCACGCTCACCTCACCCTTTTCACACGACACCTCAGCGCACACGTCACCAATACGACCCATGAAATCGACAAGCCCATCCCCCTTTAAGCACTTTGATCTCGGGCCAACGCGACTCCCATGCATGATGCTTGCTTCCCCATTGCTGCACCGAGTGTTGGACCGCCAAGTTTGAGATTCGAAAAGTACTGATATTGTTGGGGAAGTTCGGCTGTGTAGAGATAGATTGTACAGTACCCCAGCGCCAGACGATCCGATGTGCATGAAATAAGAGTTGTTTCAGCGGTGCAAAACATCTCTGGATACTGGGTGACGCCATTCATCAGGCATTTCTCTGTCAGCAGCGCGCAGCCGGAGTTTTTGCCCCATGACATCGGTTCT
>M01075:29:000000000-A53YN:1:2110:13841:4491
GTGTAATGCTGCCGCCCTCCGGGCATTTGTGCCACGCATCACCTCCAAGGTGCCGCACGCTCACCTCGCCCTTTCCACACGACACCTCAGCGCACACGTCACCAATACGACCCATGAAATCGGCAAGTCCATCCCCCTTTAAGCACCTTGATTTCGGGCCAACGCGGCTCCCACGCATAACGGTTGCGTCCCCATTGCTGCACCTAGTTTCGGACCGCCAAGTTTGGGATTCGAAAAGTACTGATATTGTGGGGGAAGGGGGGCGTCGTAGAGTTTCATTGCACAGTACCCCAGCGCCAGGCGATCCGACGTGCATGAAAGAAGGCTGCTTTCAGCGGTGCAAAACATCTCTGGATACTTGGTGACGCCATTTATCACGCATTTCTCCGTCAGCAGCGCGCAGCCGGAGTTGTTGCCCCATGACATCGGTTCC
>M01075:29:000000000-A53YN:1:2110:13641:4920
GTGTAATGCTGCTGCCTTCTGGGCACTGGCGCCATGTATCATCTCCAAGGTACCGCACGCTCACCTCACCCTTCTCACACGACACCTCAGCGCACACGTCACCAACAGGACCCATGAAATCGACAAGCCCATCCCCCTTTAAGCACTTTGATCTCGGGCCAACGCGGCTCCCATGCATGACGCTTGCTTCCCCATTGCTGCACCAAGTGTTG-ACCGCCAAGTTTGAGATTCGAAAAGTACTGATATTGTGGGGGAAGTTCGGCTTTGTAGAGATGGATTGTACAGTACCCCAGCGCCAGACGATCCGATGTGCATGAAAGAGGACCTGTTTCAGCGGTGCAAAACATCTCTGGATACTGGGTGACGCCATTTATCAGGCATTTCTCTGTCAGCAGCGCGCAGCCGGAGTTGTTGCCCCATGACATCGGTTCC
>M01075:29:000000000-A53YN:1:2110:13152:2467
GTGTAATACTGCTGCCCTCTGGGCACTGGCGCCATTTATCATCTCCAAGGTACCGCACGCTCACCTCACCCTTTTCACACGACACCTCAGCGCACACGTCACCAACAGGACCCATGAAATCGACAAGCCCATCCCCCTTTAAGCACTTTGATCTCGGGCCAACGCGGCTCCCATGCATGACGCTTGCTTCCCCATTGCTGCACCAAGTGTTG-ACCGCCAAGTTTGAGATTCGAAAAGTACTGATATTGTGGGGGAAGTTCGGCTTTGTAGAGATGGATTGTACAGTACCCCAGCGCCAGACGATCCGATGTGCATGAAAGAAGACCTGTTTCAGCGGTGCAAAACATCTCTGGATACTTGGTGACGCCATTTATCACGCATTTCTCCGTCGGCAGCGCGCAGCCGGAGTTGTTGCCCCATGACATCGGTTCT
>M01075:29:000000000-A53YN:1:2110:13067:21701
GTGTAATACTGCTGCCTTCTGGGCACTGGCGCCATGTATCATCTCCAAGGTACCGCACGCTCACCTCACCCTTCTCACACGACACCTCAGCGCATACGTCACCAATACGACCCATGAAATCGACAAGCCCATCCCCCTTTAAGCACTTTGATCTCGGGCCAACGCGACTCCCATGCATGATGCTTGCTCCCCCATTGCTGCACCGAGTGTTGGACCGCCAAGTTTGAGATTCGAAAAGTACTGATATTGTGGGGGAAGTTCGGCTGTGTAGAGATAGATTGTACAGTACCCCAGCGCCAGACGATCCGAAGTGCATAAAAAAAGACCTGTTTCAGCGGTGCAAAACATCTCTGGATGCTTGTTGACGCCATTTATCAGGCATTTCTCTGTCAGCAGCGCGCAGCCGGAGTTTTTGCCCCATGACATCGGTTCT
>M01075:29:000000000-A53YN:1:2110:12665:8513
GTGTAATGCTGCTGCCTTCTGGGCACTGGCGCCATGTATCATCTCCAAGGTACCGCACGCTCACCTCACCCTTCTCGCACGACACCTCAGCGCATACGTCACCAATACGACCCATGAAATCGACAAGCCCATCCCCCTTTAAGCACTTTGATCTCGGGCCAACGCGACTCCCATGCATGATGCTTGCTTCCCCATTGCTGCACCGAGTGTTGGACCGCCAAGTTTGAGATTCGAAAAGTACTGATATTGTTGGGGAAGTTCGGCTGTGTAGAGATAGATTGTACAGTACCCCAGCGCCAGACGATCCGATGTGCATGAAATAAGAGTTGTTTCAGCGGTGCAAAACATCTCTGGATACTGGGTGACGCCATTCATCAGGCATTTCTCTGTCAGCAGCGCGCAGCCGGAGTTTTTGCCCCATGACATCGGTTCT
>M01075:29:000000000-A53YN:1:2110:12599:9775
GTGTAATACTGCCGCCCTCTGGGCACTGGCGCCATGTATCATCTCCAAGGTACCGCACGCTCACCTCACCCTTCTCACACGACACCTCAGCGCACACGTCACCAATACGACCCATGAAATCGACAAGCCCATCCCCCTTTAAGCACTTTGATCTCGGGCCAACGCGACTCCCATGCATGATGCTTGCTTCCCCATTGCTGCACCAAGTGTTGGACCGCCAAGTTTGAGATTCGAAAAGTACTGATATTGTTGGAGAAGTTCGGCTGTGTAGAGATAGATTGTACAGTACCCCAGCGCCAGACGATCCGATGTGCATGAAATAAGAGTTGTTTCAGCGGTGCAAAACATCTCTGGATGCTTGTTGACGCCATTCATCAGGCATTTCTCTGTCAGCAGCGCGCAGCCGGAGTTTTTGCCCCATGACATCGGTTCT
>M01075:29:000000000-A53YN:1:2110:12142:9864
GTGTAATACTGCTGCCCTCTGGGCACTGGCGCCATTTATCATCTCCAAGGTACCGCACGCTCACCTCACCCTTTTCACACGACACCTCAGCGCACACGTCACCAACAGGACCCATGAAATCGACAAGCCCATCCCCCTTTAAGCACTTTGATCTCGGGCCAACGCGGCTCCCATGCATGACACTTGCTTCCCCATTGCTGCGCCAAGTGTTG-ACCGCCAAGTTTGAGATTCGAAAAGTACTGATATTGTGGGGGAAGTTCGGCTTTGTAGAGATGGATTGTACAGTACCCCAGCGCCAGACGATCCGATGTGCATGAAAGAAGACCTGTTTCAGCGGTGCAAAACATCTCTGGATACTGGGTGACGCCATTTATCAGGCATTTCTCTGTCAGCAGCGCGCAGCCGGAGTTGTTGCCCCATGACATCGGTTCT
>M01075:29:000000000-A53YN:1:2110:11001:20666
GTGTAATGCTGCTGCCTTCTGGGCACTGGCGCCATGTATCATCTCCAAGGTACCGCACGCTCACCTCACCCTTCTCACACGACACCTCAGCGCATACGTCACCAATACGACCCATGAAATCGACAAGCCCATCCCCCTTTAAGCACTTTGATCTCGGGCCAACGCGACTCCCATGCATGATGCTTGCTTCCCCATTGCTGCACCGAGTGTTGGACCGCCAAGTTTGAGATTCGAAAAGTACTGATATTGTTGGGGAAGTCCGGCTGTGTAGAGATAGATTGTACAGTACCCCAGCGCCAGACGATCCGATGTGCATGAAATAAGAGTTGTTTCAGCGGTGCAAAACATCTCTGGATACTGGGTGACGCCATTCATCAGGCATTTCTCTGTCAGCAGCGCGCAGCCGGAGTTTTTGCCCCATGACATCGGTTCT
>M01075:29:000000000-A53YN:1:2109:9379:15977
GTGTAATACTGCTGCCCTCTGGGCACTGGCGCCATGTATCATCTCCAAGGTACCGCACGCTCACCTCACCCTTCTCACACGACACCTCAGCGCACACGTCACCAATACGACCCATGAAATCGACAAGCCCATCCCCCTTTAAGCACTTTGATCTCGGGCCAACGCGACTCCCATGCATGATGCTTGCTTCCCCATTGCTGCACCAAGTGTTGGACCGCCAAGTTTGAGATTCGAAAAGTACTGATATTGTTGGAGAAGTTCGGCTGTGTAGAGATAGATTGTACAGTACCCCAGCGCCAGACGATCCGATGTGCATGAAATAAGAGTTGTTTCAGCGGTGCAAAACATCTCTGGATACTGGGTGACGCCATTCATCAGGCATTTCTCTGACAGCAGCGCGCAGCCGGAGTTGTTGCCCCATGACATCGGTTCC
>M01075:29:000000000-A53YN:1:2109:7828:18594
GTGTAATACTGCCGCCCTCTGGGCACTGGCGCCATGTATCATCTCCAAGGTACCGCACGCTCACCTCACCCTTTTCACACGACACCTCAGCGCACACGCCACCAATACGACCCATGAAATCGAAAAGCCCATCCCTCTTTAAGCACTTTGATCTCGGGCCAACGCGGCTCCCATGCATGACGCTTGCTTCCCCATTGCTGCACCAAGTGTTGGACCGCCAAGTTTGAGATTCGAAAAGTACTGATATTGTGGGGGAAGTTCGGCTTTGTAGAGATGGATTGTACAGTACCCCAGCGCCAGACGATCCGATGTGCATGAAAGAAGACCTGTTTCAGCGGTGCAAAACATCTCTGGATACTGGGTGACGCCATTTATCAGGCATTTCTCTGTCAGCGGCGCGCAGCCGGAGTTGTTGCCCCATGACATCGGTTCC
>M01075:29:000000000-A53YN:1:2109:7792:12147
GTGTAATACTGCTGCCTTCTGGGCACTGGCGCCATGTATCATCTCCAAGGTACCGCACGCTCACCTCACCCTTCTCACACGACACCTCAGCGCATACGTCACCAATACGACCCATGAAATCGACAAGCCCATCCCCCTTTAAGCACTTTGATCTCGGGCCAACGCGACTCCCATGCATGATGCTTGCTTCCCCATCGCTGCACCGAGTGTTGGACCGCCAAGTTTGAGATTCGAAAAGTACTGATATTGTTGGGGAAGTTCGGCTGTGTAGAGATAGATTGTACAGTACCCCAGCGCCAGACGATCCGATGTGCATGAAATAAGAGTTGTTTCAGCGGTGCAAAACATCTCTGGATACTGGGTGACGCCATTCATCAGGCATTTCTCTGTCAGCAGCGCGCAGCCGGAGTTTTTGCCCCATGACATCGGTTCC
>M01075:29:000000000-A53YN:1:2109:7057:21545
GTGTAATACTGCTGCCCTCTGGGCACTGGCGCCATGTATCATCTCCAAGGTACCGCACGCTCACCTCACCCTTTTCACACGACACCTCAGCGCACACGTCACCAACAGGACCCATGAAATCGACAAGCCCATCCCCCTTTAAGCACTTTGATCTCGGGCCAACGCGGCTCCCATGCATGACGCTTGCTTCCCCATTGCTGCACCAAGTGTTG-ACCGCCAAGTTTGAGATTCGAAAAGTACTGATATTGTGGGGGAAGTTCGGCTTTGTAGAGATGGATTGTACAGTACCCCAGCGCCAGACGATCCGATGTGCATGAAAGGAGACCTGTTTCAGCGGTGCAAAACATCTCTGGATACTGGGTGACGCCATTTATCAGGCATTTCTCTGTCAGCAGCGCGCAGCCGGAGTTGTTGCCCCATGACATCGGTTCG
>M01075:29:000000000-A53YN:1:2109:6395:9898
GTGTAATACTGCTGCCTTCTGGGCACTGGCGCCATGTATCATCTCCAAGGTACCGCACGCTCACCTCACCCTTCTCACACGACACCTCAGCGCACACGTCACCAATACGACCCATGAAATCGACAAGCCCATCCCCCTTTAAGCACTTTGATCTCGGGCCAACGCGACTCCCATGCATGATGCTTGCTTCCCCATTGCTGCACCAAGTGTTGGACCGCCAAGTTTGAGATTCGAAAAGTACTGATATTGTTGGGGAAGTTCGGCTGTGTAGAGATAGATTGTACAGTACCCCAGCGCCAGACGATCCGATGTGCATGAAATAAGAGTTGTTTCAGCGGTGCAAAACATCTCTGGATACTGGGTGACGCCATTCATCAGGCATTTCTCTGTCAGCAGCGCGCAGCCGGAGTTTTTGCCCCATGACATCGGTTCC
>M01075:29:000000000-A53YN:1:2109:5692:8121
GTGTAATGCTGCTGCCCTCTGGGCACTGGCGCCATGTATCGTCTCCAAGGTACCGCACGCTCACCTCACCCTTCTCACACGACACCTCAGCGCATACGTCACCAATACGACCCATGAAATCGACAAGCCCATCCCCCTTTAAGCACTTTGATCTCGGGCCAACGCGACTCCCATGCATGATGCTTGCTTCCCCATTGCTGCACCGAGTGTTGGACCGCCAAGTTTGAGATTCGAAAAGTACTGATATTGTTGGGGAAGTTCGGCTGTGTAGAGATAGATTGTACAGTACCCCAGCGCCAGACGATCCGATGTGCATGAAATAAGAGTTGTTTCAGCGGTGCAAAACATCTCTGGATACTGGGTGACGCCATTCATCAGGCATTTCTCTGTCAGCAGCGCGCAGCCGGAGTTTTTGCCCCATGACATCGGTTCC
>M01075:29:000000000-A53YN:1:2109:4933:13002
GTGTAATGCTGCTGCCTTCTGGGCACTGGCGCCATGTATCATCTCCAAGGTACCGCACGCTCACCTCACCCTTCTCACACGACACCTCAGCGCATACGTCACCAATACGACCCATGAAATCGATAAGCCCATCCCCCTTTAAGCACTTTGATCTCGGGCCAACGCGACTCCCATGCATGATGCTTGCTTCCCCATTGCTGCACCAAGTGTTGGACCGCCAAGTTTGAGATTCGAAAAGTACTGATATTGTTGGAGAAGTTCGGCTGTGTAGAGATAGATTGTACAGTACCCCAGCGCCAGACGATCCGATGTGCATGAAATAAGAGTTGTTTCAGCGGTGCAAAGCATCTCTGGATACTGGGTGACGCCATTCATCAGGCATTTCTCTGTCAGCAGCGCGCAGCCGGAGTTGTTGCCCCATGACATCGGTTCC
>M01075:29:000000000-A53YN:1:2109:23366:7075
GTGTAATGCTGCTGCCTTCTGGGCACTGGCGCCATGTATCATCTCCAAGGTACCGCACGCTCACCTCACCCTTCTCACACGACACCTCAGCGCATACGTCACCAATACGACCCATGAAATCGACAAGCCCATCCCCCTTTAAGCACTTTGATCTCGGGCCAACGCGACTCCCATGCATGATGCTTGCTTCCCCATTGCTGCACCGAGTGTTGGACCGCCAAGTTTGAGATTCGAAAAGTACTGATATTGTTGGGGAAGTTCGGCTGTGTAGAGATAGATTGTACAGTACCCCAGCGCCAGACGATCTGATGTGCATGAAATAAGAGTTGTTTCAGCGGTGCAAAACATCTCTGGATACTGGGTGACGCCATTCATCAGGCATTTCTCTGTCAGCAGCGCGCAGCCGGAGTTTTTGCCCCATGACATCGGTTCT
>M01075:29:000000000-A53YN:1:2109:23316:19395
GTGTAATGCTGCTGCCTTCTGGGCACTGGCGCCATGTATCATCTCCAAGGTACCGCACGCTCACCTCACCCTTCTCACACGACACCTCAGCGCATACGTCACCAATACGACCCATGAAGTCGACAAGCCCATCCCCCTTTAAGCACTTTGATCTCGGGCCAACGCGACTCCCATGCATGATGCTTGCTTCCCCATTGCTGCACCGAGTGTTGGACCGCCAAGTTTGAGATTCGAAAAGTACTGATATTGTTGGGGAAGTTCGGCTGTGTAGAGATAGATTGTACAGTACCCCAGCGCCAGACGATCCGATGTGCATGAAATAAGAGTTGTTTCAGCGGTGCAAAACATCTCTGGATACTGGGTGACGCCATTCATCAGGCATTTCTCTGTCAGCAGCGCGCAGCCGGTGTTTTTGCCCCATGACATCGGTTCT
>M01075:29:000000000-A53YN:1:2109:22890:7128
GTGTAATGCTGCCGCCTTCTGGGCACTGGCGCCATGTATCATCTCCAAGGTACCGCACGCTCACCTCACCCTTTTCACACGACACCTCAGCGCACACGTCACCAATACGACCCATGAAATCGAAAAGCCCATCCCCCTTTAAGCACTTTGATCTCGGGCCAACGCGGCTCCCATGCATGACGCTTGCTTCCCCATTGCTGCACCAAGTGTTGGACCGCCAAGTTTGAGATTCGAAAAGTACTGATATTGTGGGGGAAGTTCGGCTTTGTAGAGATGGATTGTACAGTACCCCAGCGCCAGACGATCCGATGTGCATGAAAGAAGACCTGTTTCAGCGGTGCAAAACATCTCTGGATACTGGGTGACGCCATTTATCAGGCATTTCTCTGTCAGCAGCGCGCAGCCGGAGTTGTTGCCCCATGACATCGGTTCC
>M01075:29:000000000-A53YN:1:2109:21400:17293
GTGTAATACTGCTGCCTTCTGGGCACTGGCGCCATGTATCATCTCCAAGGTACCGCACGCTCACCTCACCCTTCTCACACGACACCTCAGCGCATACGTCACCAATACGACCCATGAAATCGACAAGCCCATCCCCCTTTAAGCACTTTGATCTCGGGCCAACGCGACTCCCATGCACGATGCTTGCTTCCCCATTGCTGCACCGAGTGTTGGACCGCCAAGTTTGAGATTCGAAAAGTACTGATATTGTTGGGGAAGTTCGGCTGTGTAGAGATAGATTGTACAGTACCCCAGCGCCAGACGATCCGATGTGCATGAAATAAGAGTTGTTTCAGCGGTGCAAAACATCTCTGGATACTGGGTGACGCCATTCATCAGGCATTTCTCTGTCAGCAGCGCGCAGCCGGAGTTTTTGCCCCATGACATCGGTTCC
>M01075:29:000000000-A53YN:1:2109:20407:12077
GTGTAATGCTGCTGCCCTCTGGGCACTGGCGCCATTTATCATCTCCAAGGTACCGCACGCTCACCTCACCCTTTTCACACGACACCTCAGCGCACACGTCACCAATACGACCCATGAAATCGACAAGCCCATCCCCCTTTAAGCACTTTGATCTCGGGCCAACGCGGCTCCCATGCATGACGCTTGCTTCCCCATTGCTGCACCAAGTGTTGGACCACCAAGTTTGAGATTCGAAAAGTACTGATATTGTGAGGGAAGTTCGGCTGTGTAGAGATAGATTGTACAGTACCCCAGCGCCAGACGATCCGAAGTGCATAAAAAAAGACCTGTTTCAGCGGTGCAAAACATCTCTGGATGCTTGTTGACGCCATTTATCAGGCATTTCTCTGTCAGCAGCGCGCAGCCGGAGTTTTTGCCCCATGACATCGGTTCC
>M01075:29:000000000-A53YN:1:2109:18568:6060
GTGTAATGCTGCTGCCCTCTGGGCACTGGCGCCATGTATCATCTCCAAGGTACCGCACGCTCACCTCACCCTTCTCACACGACACCTCAGCGCACACGTCACCAATACGACCCATGAAATCGACAAGCCCATCCCCCTTTAAGCACTTTGATCTCGGGCCAACGCGACTCCCATGCATGGTGCTTGCTTCCCCATTGCTGCACCAAGTGTTGGACCGCCAAGTTTGAGATTCGAAAAGTACTGATATTGTTGGAGAAGTTCGGCTGTGTAGAGATAGATTGTACAGTACCCCAGCGCCAGACGATCCGATGTGCATGAAATAAGAGTTGTTTCAGCGGTGCAAAACATCTCTGGATACTGGGTGACGCCATTCATCAGGCATTTCTCTGTCAGCAGCGCGCAGCCGGAGTTGTTGCCCCATGACATCGGTTCT
>M01075:29:000000000-A53YN:1:2109:18066:7299
GTGTAATACTGCTGCCCTCTGGGCACTGGCGCCATTTATCATCTCCAAGGTACCGCACGCTCACCTCACCCTTTTCACACGACACCTCAGCGCACACGTCACCAACAGGACCCATGAAATCGACAAGCCCATCCCCCTTTAAGCACTTTGATCTCGGGCCAACGCGGCTCCCATGCATGACGCTTGCTTCCCCATTGCTGCACCAAGTGTTG-ACCGCCAAGCTTGAGATTCGAAAAGTACTGATATTGTGGGGGAAGTTCGGCTTTGTAGAGATGGATTGTACAGTACCCCAGCGCCAGACGATCCGATGTGCATGAAAGAAGACCTGTTTCAGCGGTGCAAAACATCTCTGGATACTGGGTGACGCCATTTATCAGGCATTTCTCTGTCAGCAGCGCGCAGCCGGAGTTGTTGCCCCATGACATCGGTTCC
>M01075:29:000000000-A53YN:1:2109:17755:14805
GTGTAATACTGCTGCCCTCTGGGCACTGGCGCCATTTATCATCTCCAAGGTACCGCACGCTCACCTCACCCTTTTCACACGACACCTCAGCGCACACGTCACCAACAGGACCCATGAAATCGACAAGCCCATCCCCCTTTAAGCACTTTGATCTCGGGCCAACGCGGCTCCCATGCATGACGCTTGCTTCCCCATTGCTGCACCAAGTGTTGGACCGCCAAGTTTGAGATTCGAAAAGTACTGATATTGTGGGGGAAGTTCGGCTTTGTAGAGATGGATTGTACAGTACCCCAGCGCCAGACGATCCGATGTGCATGAAAGAAGACCTGTTTCAGCGGTGCAAAACATCTCTGGATACTGGGTGACGCCATTTATCAGGCATTTCTCTGTCAGCAGCGCGCAGCCGGAGTTGTTGCCCCATGACAT---TTCC
>M01075:29:000000000-A53YN:1:2109:16305:20334
GTGTAATGCTGCTGCCCTCTGGGCACTGGCGCCATGTATCATCTCCAAGGTACCGCACGCTCACCTCACCCTTTTCACACGACACCTCAGCGCACACGTCACCAATACGACCCATGAAATCGAAAAGCCCATCCCCCTTTAAGCACTTTGATCTCGGGCCAACGCGGCTCCCATGCATGACGCTTGCTTCCCCATTGCTGCACCAAGTGTTGGACCGCCAAGTTTGAGATTCGAAAAGTACTGATATTGTGGGGGAAGTTCGGCTTTGCAGAGATGGATTGTACAGTACCCCAGCGCCAGACGATCCGATGTGCATGAAAGAAGACCTGTTTCAGCGGTGCAAAACATCTCTGGATACTGGGTGACGCCATTCATCAGGCATTTCTCTGTCAGCAGCGCGCAGCCGGAGTTTTTGCCCCATGACATCGGTTCC
>M01075:29:000000000-A53YN:1:2109:16139:5307
GTGTAATGCTGCTGCCCTCTGGGCACTGGCGCCATGTATCATCTCCAGGGTACCGCACGCTCACCTCACCCTTCTCACACGACACCTCAGCGCACACGTCACCAATACGACCCATGAAATCGACAAGCCCATCCCCCTTTAAGCACCTTGATCTCGGGCCAACGCGACTCCCATGCATGATGCTTGCTTCCCCATTGCTGCACCAAGTGTTGGACCGCCAAGTTTGAGATTCGAAAAGTACTGATATTGTTGGAGAAGTTCGGCTGTGTAGAGATAGATTGTACAGTACCCCAGCGCCAGACGATCCGATGTGCATGAAATAAGAGTTGTTTCAGCGGTGCAAAACATCTCTGGATACTGGGTGACGCCATTCATCAGGCATTTCTCTGTCAGCAGCGCGCAGCCGGAGTTGTTGCCCCATGACATCGGTTCT
>M01075:29:000000000-A53YN:1:2109:15290:4792
GTGTAATGCTGCTGCCTTCTGGGCACTGGCGCCATGTATCATCTCCAAGGTACCGCACGCTCACCTCACCCTTCTCACACGACACCTCAGCGCATACGTCACCAATACGACCCATGAAACCGACAAGCCCATCCCCCTTTAAGCACTTTGATCTCGGGCCAACGCGACTCCCATGCATGATGCTTGCTTCCCCATTGCTGCACCGAGTGTTGGACCGCCAAGTTTGAGATTCGAAAAGTACTGATATTGTTGGGGAAGTTCGGCTGTGTAGAGATAGATTGTACAGTACCCCAGCGCCAGACGATCCGATGTGCATGAAATAAGAGTTGTTTCAGCGGTGCAAAACATCTCTGGATACTGGGTGACGCCATTCATCAGGCATTTCTCTGTCAGCAGCGCGCAGCCGGAGTTTTTGCCCCATGACATCGGTTCT
>M01075:29:000000000-A53YN:1:2109:14532:15616
GTGTAATACTGCTGCCCTCTGGGCACTGGCGCCATTTATCATCTCCAAGGTACCGCACGCTCACCTCACCCTTTTCACACGACACCTCAGCGCACACGTCACCAACAGGACCCATGAAATCGACAAGCCCATCCCCCTTTAAGCACTTTGATCTCGGGCCAACGCGGCTCCCATGCATGACGCTTGCTTCCCCATTGCTGCACCAAGTGTTG-ACCGCCAAGTTTAAGATTCGAAAAGTACTGATATTGTGGGGGAAGTTCGGCTTTGTAGAGGTGGATTGTACAGTACCCCAGCGCCAGACGATCCGATGTGCATGAAAGAAGACCTGTTTCAGCGGTGCAAAACATCTCTGGATACTGGGTGACGCCATTTATCAGGCATTTCTCTGTCAGCAGCGCGCAGCCGGAGTTGTTGCCCCATGACATCGGTTCC
>M01075:29:000000000-A53YN:1:2109:13828:26380
GTGTAATGCTGCTGCCCTCTGGGCACTGGCGCCATGTATCATCTCCAAGGTACCGCACGCTCACCTCACCCTTCTCACACGACACCTCAGCGCACACGTCACCAATACGACCCATGAAATCGACAAGCCCATCCCCCTTTAAGCACTTTGATCTCGGGCCAACGCGACTCCCATGCATGATGCTTGCTTCCCCATTGCTGCACCAAGTGTTGGACCACCAAGTTTGAGATTCGAAAAGTACTGATATTGTTGGAGAAGTTCGGCTGTGTAGAGATAGATTGTACAGTACCCTAGCGCCAGACGATCCGATGTGCATGAAATAAGAGTTGTCTCAGCGGTGCAAAACATCTCTGGATACTGGGTGACGCCATTCATCAGGCATTTCTCTGTCAGCAGCGCGCAGCCGGAGTTGTTGCCCCATGACATCGGTTCC
>M01075:29:000000000-A53YN:1:2109:13408:16189
GTGTAATACTGCTGCCTTCT-GGCACTGGCGCCATGTATCATCTCCAAGGTACCGCACGCTCACCTCACCCTTCCCACACGACACCTCAGCGCATACGTCACCAATACGACCCATGAAATCGACAAGCCCATCCCCCTTTAAGCACTTTGATCTCGGGCCAACGCGACTCCCATGCATGATGCTTGCTTCCCCATTGCTGCACCGAGTGTTGGACCGCCAAGTTTGAGATTCGAAAAGTACTGATATTGTTGGGGAAGTTCGGCTGTGTAGAGATAGATTGTACAGTACCCCAGCGCCAGACGATCCGATGTGCATGAAATAAGAGTTGTTTCAGCGGTGCAAAACATCTCTGGATACTGGGTGACGCCATTCATCAGGCATTTCTCTGTCAGCAGCGCGCAGCCGGAGTTTTTGCCCCATGACATCGGTTCC
>M01075:29:000000000-A53YN:1:2109:12135:7398
GTGTAATGCTGCCGCCTTCTGGGCACTGGCGCCATGTATCATCTCCAAGGTACCGCACGCTCACCTCACCCTTCTCACACGACACCTCAGCGCATACGTCACCAATACGACCCATGAAATCGACAAGCCCATCCCCCTTTAAGCACTTTGATCTCGGGCCAACGCGACTCCCATGCATGATGCTTGCTTCCCCATTGCTGCACCGAGTGTTGGACCGCCAAGTTTGAGATTCGGAAAGTACTGATATTGTTGGGGAAGTTCGGCTGTGTAGAGATAGATTGTACAGTACCCCAGCGCCAGACGATCCGATGTGCATGAAATAAGAGTTGTTTCAGCGGTGCAAAACATCTCTGGATACTGGGTGACGCCATTCATCAGGCATTTCTCTGTCAGCAGCGCGCAGCCGGAGTTGTTGCCCCATGACATCGGTTCC
>M01075:29:000000000-A53YN:1:2109:11419:14298
GTGTAATACTGCTGCCCTCTGGGCACTGGCGCCATTTATCATCTCCAAGGTACCGCACGCTCACCTCACCCTTTTCACACGACACCTCAGCGCACACGTCACCAATACGACCCATGAAATCGACAAGCCCATCCCCCTTTAAGCACTTTGATCTCGGGCCAACGCGACTCCCATGCATGATGCTTGCTTCCCCATTGCTGCACCGAGTGTTGGACCGCCAAGTTTGAGATTCGAAAAGTACTGATATTGTTGGGGAAGTTCGGCTGTGTAGAGATAGATTGTACAGTACCCCAGCGCCAGACGATCCGATGTGCATGAAATAAGAGTTGTTTCAGCGGTGCAAAACATCTCTGGATACTGGGTGACGCCATTCATCAGGCATTTCTCTGTCAGCAGCGCGCAGCCGGAGTTGTTGCCCCATGACATCGGTTCC
>M01075:29:000000000-A53YN:1:2109:11343:13922
GTGTAATACTGCTGCCCTCTGGGCACTGGCGCCATTTATCATCTCCAAGGTACCGCACGCTCACCTCACCCTTTTCACACGACACCTCAGCGCACACGTCACCAATACGACCCATGAAATCGACAAGCCCATCCCCCTTTAAGCACTTTGATCTCGGGCCAACGCGGCTCCCATGCATGACGCTTGCTTCCCCATTGCTGCACCAAGTGTTGGACCGCCAAGTTTGAGATTCGAAAAGTACTGATATTGTGAGGGAAGTTCGGCTGTGTAGAGATAGATTGTACAGTACCCCAGCGCCAGACGATCCGAAGTGCATAAAAAAAGAGCTGTTTCAGCGGTGCAAAACATCTCTGGATGCTTGTTGACGCCATTTATCAGGCATTTCTCTGTCAGCAGCGCGCAGCCGGAGTTTTTGCCCCATGACATCGGTTCT
>M01075:29:000000000-A53YN:1:2108:9525:11266
GTGTAATGCTGCTGCCCTCTGGGCACTGGCGCCATGTATCATCTCCAAGGTACCGCACGCTCACCTCACCCTTTTCACACGACACCTCAGCGCACACGTCACCAATACGACCCATGAAATCGAAAAGCCCATCCCCCTTTAAGCACTTTGATCTCGGGCCAACGCGGCTCCCATGCATGACGCTTGCTTCCCCATTGCTGCACCAAGTGTTGGACCGCCAAGTTTGAGATTCGAAAAGTACTGATATTGTGGGGGAAGTTCGGCTTTGTAGAGATGGATTGTACAGTACCCCAGCGCCAGACGATCCGATGTGCATGAAAGAAGACCTGTTTCAGCGGTGCAAAACATCTCTGGATACTGGGTGACGCCATTTATCAGGCATTTCTCTGTCAGCAGCGCGCAGCCGGAGCTGTTGCCCCATGACATCGGTTCT
>M01075:29:000000000-A53YN:1:2108:7638:18548
GTGTAATGCTGCCGCCCTCTGGGCACTGGCGCCATGTATCATCTCCAAGGTACCGCACGCTCACCTCATCCCTCTCACACGACACCTCAGCGCACACGTCACCAATACGACCCATGAAATCGACAAGCCCATCCCCCTTTAAGCACTTTGATCTCGGGCCAACGCGACTCCCATGCATGATGCTTGCTTCCCCATTGCTGCACCAAGTGTTGGACCGCCAAGTTTGAGATTCGAAAAGTACTGATATTGTTGGAGAAGTTCGGCTGTGTAGAGATAGATTGTACAGTACCCCAGCGCCAGACGATCCGATGTGCATGAAATAAGAGTTGTTTCAGCGGTGCAAAACATCTCTGGATACTGGGTGACGCCATTCATCAGGCATTTCTCTGTCAGCAGCGCGCAGCCGGAGTTGTTGCCCCATGACATCGGTTCT
>M01075:29:000000000-A53YN:1:2108:4917:13193
GTGTAATACTGCCGCCTTCTGGGCACTGGCGCCATGTATCATCTCCAAGGTACCGCACGCTCACCTCACCCTTCTCACACGACACCTCAGCGCATACGTCACCAATACGACCCATGAAATCGACAAGCCCATCCCCCTTTAAGCACTTTGATCTCGGGCCAACGCGACTCCCATGCATGATGCTTGCTTCCCCATTGCTGCACCGAGTGTTGGACCGCCAAGTTTGAGATTCGAAAAGTACTGATATTGTTGGGAAAGTTCGGCTGTGTAGAGATAGATTGTACAGTACCCCAGCGCCAGACGATCCGATGTGCATGAAATAAGAGTTGTTTCAGCGGTGTAAAACATCTCTGGATACTGGGTGACGCCATTCATCAGGCATTTCTCTGTCAGCAGCGCGCAGCCGGAGTTTTTGCCCCATGACATCGGTTCC
>M01075:29:000000000-A53YN:1:2108:4835:8847
GTGTAATACTGCTGCCCTCTGGGCACTGGCGCCATTTATCATCTCCAAGGTACCGCACGCTCACCTCACCCTTTTCACACGACACCTCAGCGCACACGTCACCAACAGGACCCATGAAATCGACAAGCCCATCCCCCTTTAAGCACTTTGATCTCGGGCCAACGCGGCTCCCATGCATGACGCTTGCTTCCCCATTGCTGCACCAAGTGTTG-ACCGCCAAGTTTGAGATTCGAAAAGTACTGATATTGTGGGGGAAGCTCGGCTTTGTAGAGATGGATTGTACAGTACCCCAGCGCCAGACGATCCGATGTGCATGAAAGAAGACCTGTTTCAGCGGTGCAAAACATCTCTGGATACTGGGTGACGCCATTTATCAGGCATTTCTCTGTCAGCAGCGCGCAGCCGGAGTTGTTGCCCCATGACATCGGTTCC
>M01075:29:000000000-A53YN:1:2108:26869:14341
GTGTAATACTGCTGCCCTCTGGGCACTGGCGCCATTTATCATCTCCAAGGTACCGCACGCTCACCTCACCCTTTTCACACGACACCTCAGCGCACACGTCACCAACAGGACCCATGAAATCGACAAGCCCATCCCCCTTTAAGCACTTTGATCTCGGGCCAACGCGGCTCCCATGCATGACGCTTGCTTCCCCATTGCTGCACCAAGTGTTGGACCGCCAAGTTTGAGATTCGAAAAGTACTGATATTGTGAGGGAAGTTCGGCTGTGTAGAGATAGATTGTACAGTACCCCAGCGCCAGACGATCCGAAGTGCATAAAAAAAGACCTGTTTCAGCGGTGCAAAACATCTCTGGATGCTTGTTGACGCCATTTATCAGGCATTTCTCTGTCAGCAGCGCGCAGCCGGAGTTTTTGCCCCATGACATCGGTTCC
>M01075:29:000000000-A53YN:1:2108:26162:20120
GTGTAATACTGCCGCCTTCTGGGCACTGGCGCCATGTATCATCTCCAAGGTACCGCACGCTCACCTCACCCTTCTCACACGACACCTCAGCGCATACGTCACCAATACGACCCATGAAATCGACAAGCCCATCCCCCTTTAAGCACTTTGATCTCGGGCCAACGCGACTCCCATGCATGATGCTTGCTTCCCCATTGCTGCACCGAGTGTTGGACCGCCAAGTTTGAGATTCGAAAAGTACTGATATTGTTGGGGAAGTTCGGCTGTGTAGAGATAGATTGTACAGTACCCCAGCGCCAGACGATCCGATGTGCATGAAATAAGAGTTGTTTCAGCGGTGCAACACATCTCTGGATACTGGGTGACGCCATTCATCAGGCATTTCTCTGTCAGCAGCGCGCAGCCGGAGTTCTTGCCCCATGACATCGGTTCC
>M01075:29:000000000-A53YN:1:2108:26039:21407
GTGTAATACTGCTGCCTTCTGGGCACTGGCGCCATGTATCATCTCCAAGGTACCGCACGCTCACCTCACCCTTCTCACACGACACCTCAGCGCATACGTCACCAATACGACCCATGAAATCGACAAGCCCATCCCCCTTTAAGCACTTTGATCTCGGGCCAACGCGACTCCCATGCATGATGCTTGCTTCCCCATTGCTGCACCGAGTGTTGGACCGCCAAGTTTGAGATTCGAAAAGTACTGATATTGTTGGGGAAGGTCGGCTGTGTAGAGATAGATTGTACAGTACCCCAGCGCCAGACGATCCGATGTGCATGAAATAAGAGTTGTTTCAGCGGTGCAAAACATCTCTGGATACTGGGTGACGCCATTCATCAGGCATTTCTCTGTCAGCAGCGCGCAGCCGGAGTTTTTGCCCCATGACATCGGTTCC
>M01075:29:000000000-A53YN:1:2108:25479:22706
GTGTAATACTGCTGCCTTCTGGGCACTGGCGCCATGTATCATCTCCAAGGTACCGCACGCTCACCTCACCCTTCTCACACGACACCTCAGCGCATACGTCACCAATACGACCCATGAAATCGACAAGCCCATCCCCCTTTAAGCACTTTGATCTCGGGCCAACGCGACTCCCATGCATGATGCTTGCTTCCCCATTGCTGCACCGAGTGTTGGACCGCCAAGTTTGAGATTCGAAAAGTACTGATATTGTTGGGGAAGTTCGGCTGTGTAGAGATAGATTGTACAGTACCCCAGCGCCAGACGATCCGATGTGCATGAAATAAGAGTTGTTTCAGCGGTGCAAAACATCTCTGGATACTGGGTGACGCCATTCATCAGGCATTTCTCTGTCGGCAGCGCGCAGCCGGAGTTTTTGCCCCATGACATCGGTTCC
>M01075:29:000000000-A53YN:1:2108:25226:20047
GTGTAATGCTGCTGCCTTCTGGGCACTGGCGCCATGTATCATCTCCAAGGTACCGCACGCTTACCTCACCCTTCTCACACGACACCTCAGCGCATACGTCACCAATACGACCCATGAAATCGACAAGCCCATCCCCCTTTAAGCACTTTGATCTCGGGCCAACGCGACTCCCATGCATGATGCTTGCTTCCCCATTGCTGCACCGAGTGTTGGACCGCCAAGTTTGAGATTCGAAAAGTACTGATATTGTTGGGGAAGTTCGGCTGTGTAGAGATAGATTGTACAGTACCCCAGCGCCAGACGATCCGATGTGCATGAAATAAGAGTTGTTTCAGCGGTGCAAAACATCTCTGGATACTGGGTGACGCCATTCATCAGGCATTTCTCTGTCAGCAGCGCGCAGCCGGGGTTTTTGCCCCATGACATCGGTTCC
>M01075:29:000000000-A53YN:1:2108:25115:24810
GTGTAATGCTGCTGCCTTCTGGGCACTGGCGCCATGTATCATCTCCAAGGTACCGCACGCTCACCTCACCCTTCTCACACGACACCTCAGCGCACACGTCACCAATACGACCCATGAAATCGACAAACCCATCCCCCTTTAAGCACTTTGATCTCGGGCCAACGCGACTCCCATGCATGATGCTTGCTTCCCCATTGCTGCACCAAGTGTTGGACCGCCAAGTTTGAGATTCGAAAAGTACTGATATTGTTGGAGAAGTTCGGCTGTGTAGAGATAGATTGTACAGTACCCCAGCGCCAGACGATCCGATGTGCGTGAAATAAGAGTTGTTTCAGCGGTGCAAAACATCTCTGGATACTGGGTGACGCCATTCATCAGGCATTTCTCTGTCAGCAGCGCGCAGCCGGAGTTGTTGCCCCATGACATCGGTTCT
>M01075:29:000000000-A53YN:1:2108:24368:21835
GTGT-ATGCTGCTGCCCTCTGGGCACTGGCGCCATTTATCATCTCCAAGGTACCGCACGCTCACCTCACCCTTTTCACACGACACCTCAGCGCACACGTCACCAACAGGACCCATGAAATCGACAAGCCCATCCCCCTTTAAGCACTTTGATCTCGGGCCAACGCGGCTCCCATGCATGACGCTTGCTTCCCCATTGCTGCACCAAGTGTTG-ACCGCCAAGTTTGAGATTCGAAAAGTACTGATATTGTGGGGGAAGTTCGGCTTTGTAGAGGTGGATTGTACAGTACCCCAGCGCCAGACGATCCGATGTGCATGAAAGAAGACCTGTTTCAGCGGTGCAAAACATCTCTGGATACTGGGTGACGCCATTTATCAGGCATTTCTCTGTCAGCAGCGCGCAGCCGGAGTTGTTGCCCCATGACATCGGTTCC
>M01075:29:000000000-A53YN:1:2108:23680:16556
GTGTAATGCTGCTGCCTTCTGGGCACTGGCGCTATGTATCATCTCCAAGGTACCGCACGCTCACCTCACCCTTCTCACACGACACCTCAGCGCATACGTCACCAATACGACCCATGAAATCGACAAGCCCATCCCCCTTTAAGCACTTTGATCTCGGGCCAACGCGACTCCCATGCATGATGCTTGCTTCCCCATTGCTGCACCGAGTGTTGGACCGCCAAGTTTGAGATTCGAAAAGTACTGATATTGTTGGGGAAGTTCGGCTGTGTAGAGATAGATTGTACAGTACCCCAGCGCCAGACGATCCGATGTGCATGAAATAAGAGTTGTTTCAGCGGTGCAAAACATCTCTGGATACTGGGTGACGCCATTCATCAGGCATTTCTCTGTCAGCAGCGCGCAGCCGGAGTTTTTGCCCCATGACATCGGTTCT
>M01075:29:000000000-A53YN:1:2108:23304:25081
GTGTAATGCTGCTGCCTTCTGGGCACTGGCGCCATGTATCATCTCCAAGGTACCGCACGCTCACCTCACCCTTCTCACACGACACCTCAGCGCATACGTCACCAATACGACCCATGAAATCGACAAGCCCATCCCCCTTTAAGCACTTTGATCTCGGGCCAACGCGACTCCCATGCATGATGCTTGCTTCCCCATTGCTGCACCGAGTGTTGGACCGCCAAGTTTGAGATTCGAAAAGTACTGATATTGTTGGGGAAGTTCGGCTGTGTAGAGATAGATTGTACAGTACCCCAGCGCCAGACGATCCGATGTGCATGAAATAAGAGTTGTTTCAGCGGCGCAAAACATCTCTGGATACTGGGTGACGCCATTCATCAGGCATTTCTCTGTCAGCAGCGCGCAGCCGGAGTTTTTGCCCCATGACGTCGGTTCT
>M01075:29:000000000-A53YN:1:2108:22580:9734
GTGTAATACTGCTGCCTTCTGGGCACTGGCGCCATGTATCATCTCCAAGGTACCGCACGCTCACCTCACCCTTCTCACACGACACCTCAGCGCATACGTCACCAATACGACCCATGAAATCGACAAGCCCATCCCCCTTTAAGCACTTTGATCTCGGGCCAACGCGACTCCCATGCATGATGCTTGCTTCCCCATTGCTGCACCGAGTGTTGGACCGCCAAGTTTGAGATTCGAAAAGTACTGATATTGTTGGGGAAGTTCGGCTGTGTAGAGATAGATTGTACAGTACCCCAGCGCCAGACGATCCGATGTGCATGAAATAAGAGTTGTTTCAGCGGTGCAAAACATCTCTGGATACTGGGTGACGCCATTCATCAGGCATTTCTCTGTCAGCAGCGCGCAGCCGGAATTTTTGCCCCATGACATCGGTTCC
>M01075:29:000000000-A53YN:1:2108:22002:17179
GTGTAATACTGCTGCCCTCTGGGCACTGGCGCCATGTATCATCTCCAAGGTACCGCACGCTCACCTCACCCTTTTCACACGACACCTCAGCGCACACGTCACCAATACGACCCATGAAATCGAAAAGCCCATCCCCCTTTAAGCACTTTGATCTCGGGCCAACGCGGCTCCCATGCATGACGCTTGCTTCCCCATTGCTGCACCTAGTTTCGGACCGCCAAGTTTGGGATTCGAAAAGTACTGATATTGTTGGGGAAGTTCGGCTGTGTAGAGATAGATTGTACAGTACCCCAGCGCCAGACGATCCGATGTACATAAAAAAAGACCTGTTTCAGCGGTGCAAAACATCTCTGAATACTTGTTGACGCCATTCATCAGGCATTTCTCTGTCAGCAGCGCGCAGCCGGAGTTTTTGCCCCATGACATCGGTTCT
>M01075:29:000000000-A53YN:1:2108:21405:16358
GTGTAATGCTGCTGCCCTCTGGGCACTGGCGCCATTTATCATCTCCAAGGTACCGCACGCTCACCTCACCCTTCTCACACGACACCTCAGCGCACACGTCACCAACAGGACCCATGAAATCGACAAGCCCATCCCCCTTTAAGCACTTTGATCTCGGGCCAACGCGGCTCCCATGCATGACGCTTGCTTCCCCATTGCTGCACCAAGTGTTG-ACCGCCAAGTTTGAGATTCGAAAAGTACTGATATTGTGGGGGAAGTTCGGCTTTGTAGAGATGGATTGTACAGTACCCCAGCGCCAGACGATCCGATGTGCATGAAAGAAGACCTGTTTCAGCGGTGCAAAACATCTCTGGATACTGGGTGACGCCATTTATCAGGCATTTCTCTGTCAGCAGCGCGCAGCCGGAGTTGTTGCCCCATGACATCGGTTCT
>M01075:29:000000000-A53YN:1:2108:21405:12520
GTGTAATGCTGCTGCCCTCTGGGCACTGGCGCCATGTATCATCTCCAAGGTACCGCACGCTCACCTCACCCTTCTCACACGACACCTCAGCGCACACGTCACCAATACGACCCATGAAATCGACAAGCCCATCCCCCTTTAAGCACTTTGATCTCGGGCCAACGCGACTCCCATGCATGATGCTTGCTTCCCCATTGCTGCACCAAGTGTTGGACCGCCAAGTTTGAGATTCGAAAAGTACTGATATTGTTGGGGAAGTTCGGCTGTGTAGAGATAGATTGTACAGTACCCCAGCGCCAGACGATCCGATGTGCATGAAATAAGAGTTGTTTCAGCGGTGCAAAACATCTCTGGATACTGGGTGACGCCATTCATCAGGCATTCCTCTGTCAGCAGCGCGCAGCCGGAGTTTTTGCCCCATGACATCGGTTCC
>M01075:29:000000000-A53YN:1:2108:20012:10049
GTGTAATGCTGCTGCCCTCTGGGCACTGGCGCCATTTATCATCTCCAAGGTACCGCACGCTCACCTCACCCTTTTCACACGACACCTCAGCGCACACGTCACCAATACGACCCATGAAATCGACAAGCCCATCCCCCTTTAAGCACTTTGATCTCGGGCCAACGCGGCTCCCATGCATGACGCTTGCTTCCCCATTGCTGCACCAAGTGTTG-ACCGCCAAGTTTGAGATTCGAAAAGTACTGATATTGTTGGGGAAGTTCGGCTGTGTAGAGATAGATTGTACAGTACCCCAGCGCCAGACGATCCGATGTGCATGAAAGAAGACCTGTTTCAGCGGTGCAAAACATCTCTGGATACTGGGTGACGCCATTTATCAGGCATTTCTCTGTCAGCAGCGCGCAGCCGGAGTTGTTGCCCCATGACATCGGTTCT
>M01075:29:000000000-A53YN:1:2108:19202:12018
GTGTAATGCTGCTGCCTTCTGGGCACTGGCGCCATGTATCATCTCCAAGGTACCGCACGCTCACCTCACCCTTCTCACACGACACCTCAGCGCGTACGTCACCAATACGACCCATGAAATCGACAAGCCCATCCCCCTTTAAGCACTTTGATCTCGGGCCAACGCGACTCCCATGCATGATGCTTGCTTCCCCATTGCTGCACCGAGTGTTGGACCGCCAAGTTTGAGATTCGAAAAGTACTGATATTGTTGGGGAAGTTCGGCTGTGTAGAGATAGATTGTACAGTACCCCAGCGCCAGACGATCCGATGTGCATGAAATAAGAGTTGTTTCAGCGGTGCAAAACATCTCTGGATACTGGGTGACGCCATTCATCAGGCATTTCTCTGTCAGCAGCGCGCAGCCGGAGTTTTTGCCCCATGACATCGGTTCT
>M01075:29:000000000-A53YN:1:2108:15370:24625
GTGTAATGCTGCTGCCTTCTGGGCACTGGCGCCATGTATCATCTCCAAGGTACCGCACGCTCACCTCACCCTTCTCACACGACACCTCAGCGCATACGTCACCAATACGACCCATGAAATCGACAGGCCCATCCCCCTTTAAGCACTTTGATCTCGGGCCAACGCGACTCCCATGCATGATGCTTGCTTCCCCATTGCTGCACCGAGTGTTGGACCGCCAAGTTTGAGATTCGAAAAGTACTGATATTGTGAGGGAAGTTCGGCTGTGTAGAGATAGATTGTACAGTACCCCAGCGCCAGACGATCCGAAGTGCATAAAAAAAGACCTGTTTCAGCGGTGCAAAACATCTCTGGATGCTTGTTGACGCCATTTATCAGGCATTTCTCTGTCAGCAGCGCGCAGCCGGAGTTTTTGCCCCATGACATCGGTTCT
>M01075:29:000000000-A53YN:1:2108:14121:5163
GTGTAATACTGCTGCCCTCTGGGCACTGGCGCCATGTATCATCTCCAAGGTACCGCACGCTCACCTCACCCTTTTCACACGACACCTCAGCGCACACGTCACCAATACGACCCATGAAATCGAAAAGCCCATCCCCCTTTAAGCACTTTGATCTCGGGCCAACGCGGCTCCCATGCATGACGCTTGCTTCCCCATTGCTGCACCAAGTGTTGGACCGCCAAGTTTGAGATTCGAAAAGTACTGATATTGTGGGGGAAGTTCGGCTTTGTAGAGATGGATTGTACAGTACCCCAGCGCCAGACGATTCGATGTGCATGAAAGAAGACCTGTTTCAGCGGTGCAAAACATCTCTGGATACTGGGTGACGCCATTTATCAGGCATTTCTCTGTCAGCAGCGCGCAGCCGGAGTTGTTGCCCCATGACATCGGTTCC
>M01075:29:000000000-A53YN:1:2108:12988:26989
GTGTAATACTGCTGCCCTCTGGGCACTGGCGCCATGTATCATCTCCAAGGTACCGCACGCTCACCTCACCCTTTTCACACGACACCTCAGCGCACACGTCACCAATACGACCCATGAAATCGAAAAGCCCATCCCCCTTTAAGCACTTTGATCTCGGGCCAACGCGGCTCCCGTGCATGACGCTTGCTTCCCCATTGCTGCACCAAGTGTTGGACCGCCAAGTTTGAGATTCGAAAAGTACTGATATTGTGGGGGAAGTTCGGCTTTGTAGAGATGGATTGTACAGTACCCCAGCGCCAGACGATCCGATGTGCATGAAAGAAGACCTGTTTCAGCGGTGCAAAACATCTCTGGATACTGGGTGACGCCATTTATCAGGCATTTCTCTGTCAGCAGCGCGCAGCCGGAGTTGTTGCCCCATGACATCGGTTCC
>M01075:29:000000000-A53YN:1:2108:12907:20635
GTGTAATACTGCTGCCCTCTGGGCACTGGCGCCATGTATCATCTCCAAGGTACCGCACGCTCACCTCACCCTTCTCACACGACACCTCAGCGCACACGTCACCAATACGACCCATGAAATCGACAAGCCCATCCCCCTTTAAGCACTTTGATCTCGGGCCAACGCGACTCCCATGCATGATGCTTGCTTTCCCATTGCTGCACCAAGTGTTGGACCGCCAAGTTTGAGATTCGAAAAGTACTGATATTGTTGGAGAAGTTCGGCTGTGTAGAGATAGATTGTACAGTACCCCAGCGCCGGACGATCCGATGTGCATGAAATAAGAGTTGTTTCAGCGGTGCAAAACATCTCTGGATACTGGGTGACGCCATTCATCAGGCATTTCTCTGTCAGCAGCGCGCAGCCGGAGTTGTTGCCCCATGACATCGGTTCC
>M01075:29:000000000-A53YN:1:2108:12730:4890
GTGTAATGCTGCTGCCTTCTGGGCACTGGCGCCATGTATCATCTCCAAGGTACCGCACGCTCACCTCACCCTTCTCACACGACACCTCAGCGCATACGTCACCAATACGACCCATGAAATCGACAAGCCCATCCCCCTTTAAGCACTTTGATCTCGGGCCAACGCGACTCCCGTGCATGACGCTTGCTTCCCCATTGCTGCACCAAGTGTTGGACTGCCAAGTTTGAGATTCGAAAAGTACTGATATTGTTGGGGAAGTTCGGCTGTGTAGAGATAGATTGTACAGTACCCCAGCGCCAGACGATCCGATGTACATAAAAAAAGACCTGTTTCAGCGGTGCAAAACATCTCTGAATACTTGTTGACGCCATTCATCAGGCATTTCTCTGTCAGCAGCGCGCAGCCGGAGTTTTTGCCCCATGACATCGGTACC
>M01075:29:000000000-A53YN:1:2108:12642:11739
GTGTAATACTGCTGCCTTCTGGGCACTGGCGCCATGTATCATCTCCAAGGTACCGCACGCTCACCTCACCCTTCTCACACGACACCTCAGCGCATACGTCACCAATACGACCCATGAAATCGACAAGCCCATCCCCCTTTAAGCACTTTGATCTCGGGCCAACGCGACCCCCATGCATGATGCTTGCTTCCCCATTGCTGCACCGAGTGTTGGACCGCCAAGTTTGAGATTCGAAAAGTACTGATATTGTTGGGGAAGTTCGGCTGTGTAGAGATAGATTGTACAGTACCCCAGCGCCAGACGATCCGATGTGCATGAAATAAGAGTTGTTTCAGCGGTGCAAAACATCTCTGGATACTGGGTGACGCCATTCATCAGGCATTTCTCTGTCAGCAGCGCGCAGCCGGAGTTTTTGCCCCATGACATCGGTTCC
>M01075:29:000000000-A53YN:1:2108:12452:3147
GTGTAATACTGCTGCCTTCTGGGCACTGGCGCCATGTATCATCTCCGAGGTACCGCACGCTCACCTCACCCTTCTCACACGACACCTCAGCGCATACGTCACCAATACGACCCATGAAATCGACAAGCCCATCCCCCTTTAAGCACTTTGATCTCGGGCCAACGCGACTCCCATGCATGATGCTTGCTTCCCCATTGCTGCACCGAGTGTTGGACCGCCAAGTTTGAGATTCGAAAAGTACTGATATTGTTGGGGAAGTTCGGCTGTGTAGAGATAGATTGTACAGTACCCCAGCGCCAGACGATCCGATGTGCATGAAATAAGAGTTGTTTCAGCGGTGCAAAACATCTCTGGATACTGGGTGACGCCATTCATCAGGCATTTCTCTGTCAGCAGCGCGCAGCCGGAGTTTTTGCCCCATGACATCGGTTCC
>M01075:29:000000000-A53YN:1:2108:10322:11764
GTGTAATACTGCTGCCTTCTGGGCACTGGCGCCATGTATCATCTCCAAGGTACCGCACGCTCACCTCACCCTTCTCACACGACACCTCAGCGCATACGTCACCAATACGACCCATGAAATCGACAAGCCCATCCCCCTTTAAGCACTTTGATCTCGGGCCAACGCGACTCCCATGCATGATGCTTGCTTCCCCATTGCTGCACCGAGTGTTGGACCGCCAAGTTTGAGATTCGAAAAGTACTGATATTGTTGGGGAAGTTCGGCTGTGTAGAGATAGATTGTACAGTACCCCAGCGCCAGACAATCCGATGTGCATGAAATAAGAGTTGTTTCAGCGGTGCAAAACATCTCTGGATACTGGGTGACGCCATTCACCAGGCATTTCTCTGTCAGCAGCGCGCAGCCGGAGTTGTTGCCCCATGACATCGGTTCG
>M01075:29:000000000-A53YN:1:2108:10139:4884
GTGTAATGCTGCTGCCCTCTGGGCACTGGCGCCATGTATCATCTCCAAGGTACCGCACGCTCACCTCACCCTTCTCACACGACACCTCAGCGCACACGTCACCAATACGACCCATGAAATCGACAAGCCCATCCCCCTTTAAGCACTTTGATCTCGGGCCAACGCGACTCCCATGCATGATGCCTGCTTCCCCATTGCTGCACCAAGTGTTGGACCGCCAAGTTTGAGATTCGAAAAGTACTGATATTGTTGGAGAAGTTCGGCTGTGTAGAGATAGATTGTACAGTACCCCAGCGCCAGACGATCCGATGTGCATGAAATAAGAGTTGTTTCAGCGGTGCAAAACATCTCTGGATACTGGGTGACGCCATTCATCAGGCATTTCTCTGTCAGCAGCGCGCAGCCGGAGTTGTTGCCCCATGACATCGGTTCT
>M01075:29:000000000-A53YN:1:2107:7140:23013
GTGTAATGCTGCTGCCTTCTGGGCACTGGCGCCATGTATCATCTCCAAGGTACCGCACGCTCACCTCACCCTTCTCACACGACACCTCAGCGCATACGTCACCAATACGACCCATGAAATCGACAAGCCCATCCCCCTTTAAGCACTTTGATCTCGGGCCAACGCGACTCCCATGCATGATGCTTGCTTCCCCATTGCTGCACCGAGTGTTGGACCGCCAAGTTTGAGATTCGAAAAGTACTGATATTGTTGGGGAAGTTCGGCTGTGTAGAGATAGATTGTACAGTACCCCAGCGCCAGACGATCCGATGTGCATGAAATAAGAGTTGTTTCGGCGGTGCAAAACATCTCTGGATACTGGGTGACGCCATTCATCAGGCATTTCTCTGTCAGCAGCGCGCAGCCGGAGTTTTTGCCCCATGACATCGGTTCT
>M01075:29:000000000-A53YN:1:2107:27855:17029
GTGTAATACTGCCGCCTTCTGGGCACTGGCGCCATGTATCATCCCCAAGGTACCGCACGCTCACCTCACCCTTCTCACACGACACCTCAGCGCATACGTCACCAATACGACCCATGAAATCGACAAGCCCATCCCCCTTTAAGCACTTTGATCTCGGGCCAACGCGACTCCCATGCATGATGCTTGCTTCCCCATTGCTGCACCGAGTGTTGGACCGCCAAGTTTGAGATTCGAAAAGTACTGATATTGTTGGGGAAGTTCGGCTGTGTAGAGATAGATTGTACAGTACCCCAGCGCCAGACGATCCGATGTGCATGAAATAAGAGTTGTTTCAGCGGTGCAAAACATCTCTGGATACTGGGTGACGCCATTTATCAGGCATTTCTCTGTCAGCAGCGCGCAGCCGGAGTTGTTGCCCCATGACATCGGTTCC
>M01075:29:000000000-A53YN:1:2107:25435:22558
GTGTAATACTGCTGCCCTCTGGGCACTGGCGCCATGTATCATCTCCAAGGTACCGCACGCTCACCTCACCCTTCTCACACGACACCTCAGCGCACACGTCACCAATACGACCCATGAAATCGACAAGCCCATCCCCCTTTAAGCACTTTGATCTCGGGCCAACGCGACTCCCATGCATGATGCTTGCTTCCCCATTGCTGCACCAAGTGTTGGACCGCCAAGTTTGAGATTCGAAAAGTACTGATATTGTTGGAGAAGTTCGGCTGTGTAGAGATAGATTGTACAGTACCCCAGCGCCAGACGATCCGATGTGCATGAAATAAGAGTTGTTTCAGCGGTGCAAAACATCTCTGGATACTGGGTGACGCCATTCATCAGGCATTTCTCCGTCAGCAGCGCGCAGCCGGAGTTGTTGCCCCATGACATCGGTTCC
>M01075:29:000000000-A53YN:1:2107:25067:14164
GTGTAATACTGCTGCCCTCTGGGCACTGGCGCCATGTATCATCTCCAAGGTACCGCACGCTCACCTCACCCTTCTCACACGACACCTCAGCGCACACGTCACCAATACGACCCATGAAATCGACAAGCCCATCCCCCTTTAAGCACTTTGATCTCGGGCCAACGCGACTCCCATGCATGATGCTTGCTTCCCCATTGCTGCACCAAGTGTTGGACCGCCAAGTTTGAGATTCGAAAAGTACTGATATTGTTGGAGAAGTTCGGCTGTGTAGAGATAGATTGTACAGTACCCCAGCGCCAGACGATCCGATGTGCATGAAATAGGAGTTGTTTCAGCGGTGCAAAACATCTCTGGATACTGGGTGACGCCATTCATCAGGCATTTCTCTGTCAGCAGCGCGCAGCCGGAGTTGTTGCCCCATGACATCGGTTCC
>M01075:29:000000000-A53YN:1:2107:23455:9208
GTGTAATACTGCTGCCTTCTGGGCACTGGCGCCATGTATCATCTCCAAGGTACCGCACGCTCACCTCACCCTTCTCACACGACACCTCAGCGCATACGTCACCAATACGACCCATGAAATCGACAAGCCCATCCCCCTTTAAGCACTTTGATCTCGGGCCTACGCGACTCCCATGCATGATGCTTGCTTCCCCATTGCTGCACCGAGTGTTGGACCGCCAAGTTTGAGATTCGAAAAGTACTGATATTGTTGGGGAAGTTCGGCTGTGTAGAGATAGATTGTACAGTACCCCAGCGCCAGACGATCCGATGTGCATGAAATAAGAGTTGTTTCAGCGGTGCAAAACATCTCTGGATACTGGGTGACGCCATTCATCAGGCATTTCTCTGTCAGCAGCGCGCAGCCGGAGTTTTTGCCCCATGACATCGGTTCC
>M01075:29:000000000-A53YN:1:2107:22305:14597
GTGTAATGCTGCTGCCTTCTGGGCACTGGCGCCATGTATCATCTCCAAGGTACCGCACGCTCACCTCACCCTTCTCACATGACACCTCAGCGCATACGTCACCAATACGACCCATGAAATCGACAAGCCCATCCCCCTTTAAGCACTTTGATCTCGGGCCAACGCGACTCCCATGCATGATGCTTGCTTCCCCATTGCTGCACCGAGTGTTGGACCGCCAAGTTTGAGATTCGAAAAGTACTGATATTGTTGGAGAAGTTCGGCTGTGTAGAGATAGATTGTACAGTACCCCAGCGCCAGACGATCCGATGTGCATGAAATAAGAGTTGTTTCAGCGGTGCAAAACATCTCTGGATACTGGGTGACGCCATTCATCAGGCATTTCTCTGTCAGCAGCGCGCAGCCGGAGTTGTTGCCCCATGACATCGGTTCC
>M01075:29:000000000-A53YN:1:2107:21924:11592
GTGTAATACTGCTGCCCTCTGGGCACTGGCGCCATGTATCATCTCCAAGGTACCGCACGCTCACCTCACCCTTTTCACACGACACCTCAGCGCACACGTCACCAATACGACCCATGAAATCGAAAAGCCCATCCCCCTTTAAGCACTTTGATCTCGGGCCAACGCGGCTCCCATGCATGACGCTTGCTTCCCCATTGCTGCACCAAGTGTTGGACCGCCAAGTTTGAGATTCGAAAAGTACTGATATTGTGGGGGAAGTTCGGCTTTGTAGAGATGGATTGTACAGTACCCCAGCGCCAGACGATCCGATGTGCATGAAAGAAGACCTGTTTCAGCGGTACAAAACATCTCTGGATACTGGGTGACGCCATTTATCAGGCATTTCTCTGTCAGCAGCGGGCAGCCGGAGTTGTTGCCCCATGACATCGGTTCT
>M01075:29:000000000-A53YN:1:2107:21067:27364
GTGTAATACTGCTGCCTTCTGGGCACTGGCGCCATGTATCATCTCCAAGGTACCGCACGCTCACCTCACCCTTCTCACACGACACCTCAGCGCATACGTCAGCAATACGACCCATGAAATCGACAAGCCCATCCCCCTTTAAGCACTTTGATCTCGGGCCAACGCGACTCCCATGCATGATGCTTGCTTCCCCATTGCTGCACCGAGTGTTGGACCGCCAAGTTTGAGATTCGAAAAGTACTGATATTGTTGGAGAAGTTCGGCTGTGTAGAGATAGATTGTACAGTACCCCAGCGCCAGACGATCCGATGTGCATGAAATAAGAGTTGTTTCAGCGGTGCAAAACATCTCTGGATACTGGGTGACGCCATTCATCAGGCATTTCTCTGTCAGCAGCGCGCAGCCGGAGTTGTTGCCCCATGACATCGGTTCT
>M01075:29:000000000-A53YN:1:2107:17823:13734
GTGTAATACTGCTGCCCTCTGGGCACTGGCGCCATGTATCATCTCCAAGGTACCGCACGCTCACCTCACCCTTCTCACACGACACCTCAGCGCACACGTCACCAATACGACCCATGAAATCGACAAGCCCATCCCCCTTTAAGCACTTTGATCTCGAGCCAACGCGACTCCCATGCATGATGCTTGCTTCCCCATTGCTGCACCAAGTGTTGGACCGCCAAGTTTGAGATTCGAAAAGTACTGATATTGTTGGAGAAGTCCGGCTGTGTAGAGATAGATTGTACAGTACCCCAGCGCCAGACGATCCGATGTGCATGAAATAAGAGTTGTTTCAGCGGTGCAAAACATCTCTGGATACTGGGTGACGCCATTCATCAGGCATTTCTCTGTCAGCAGCGCGCAGCCGGAGTTGTTGCCCCATGACATCGGTTCC
>M01075:29:000000000-A53YN:1:2107:15284:18874
GTGTAATGCTGCTGCCCTCTGGGCACTGGCGCCATGTATCATCTCCAAGGTACCGCACGCTCACCCCACCCTTTTCACACGACACCTCAGCGCACACGTCACCAATACGACCCGTGAAATCGAAAAGCCCATCCCCCTTTAAGCACTTTGATCTCGGGCCAACGCGGCTCCCATGCATGACGCTTGCTTCCCCATTGCTGCACCGAGTGTTGGACCGCCAAGTTTGAGATTCGAAAAGTACTGATATTGTTGGGGAAGTTCGGCTGTGTAGAGATAGATTGTACAGTACCCCAGCGCCAGACGATCCGATGTGCATGAAATAAGAGTTGTTTCAGCGGTGCAAAACATCTCTGGATACTGGGTGACGCCATTCATCAGGCATTTCTCTGTCAGCAGCGCGCAGCCGGAGTTTTTGCCCCATGACATCGGTTCC
>M01075:29:000000000-A53YN:1:2107:14579:8682
GTGTAATGCTGCTGCCCTCTGGGCACTGGCGCCATTTATCATCTCCAAGGTACCGCACGCTCACCTCACCCTTTTTACACGACACCTCAGCGCACACGTCACCAACAGGACCCATGAAATCGACAAGCCCATCCCCCTTTAAGCACTTTGATCTCGGGCCAACGCGGCTCCCATGCATGACGCTTGCTTCCCCATTGCTGCACCAAGTGTTG-ACCGCCAAGTTTGAGATTCGAAAAGTACTGATATTGTGGGGGAAGTTCGGCTTTGTAGAGATGGATTGTACAGTACCCCAGCGCCAGACGATCCGATGCGCATGAAAGAAGCCCTGTTTCAGCGGTGCAAAACATCTCTGGATACTGGGTGACGCCATTTATCAGGCATTTCTCTGTCAGCAGCGCGCAGCCGGAGTTGTTGCCCCATGACATCGGTTCT
>M01075:29:000000000-A53YN:1:2107:10124:25237
GTGTAATACTGCCGCCTTCTGGGCACTGGCGCCATGTATCATCTCCAAGGTACCGCACGCTCACCTCACCCTTCTCACACGACACCTCAGCGCATACGTCACCAATACGACCCATGAAATCGACAAGCCCATCCCCCTTTAAGCACTTTGATCTCGGGCCAACGCGACTCCCATGCATGATGCTTGCTTCCCCATTGCTGCACCGAGTGTTGGACCGCCAAGTATGAGATTCGAAAAGTACTGATATTGTTGGGGAAGTTCGGCTGTGTAGAGATAGATTGTACAGTACCCCAGCGCCAGACGATCCGATGTGCATGAAATAAGAGTTGTTTCAGCGGTGCAAAACATCTCTGGATACTTGGTGACGCCATTTATCACGCATTTCTCCGTCAGCAGCGCGCAGCCGGAGTTTTTGCCCCATGACATCGGTTCC
>M01075:29:000000000-A53YN:1:2106:9724:12919
GTGTAATACTGCTGCCTTCTGGGCACTGGCGCCATGTATCATCTCCAAGGTACCGCACGCTCACCTCACCCTTCTCACACGACACCTCAGCGCATACGTCACCAATACGACCCATGAAATCGACAAGCCCATCCCCCTTTAAGCACTTTGATCTCGGGCCAACGCGACTCCCGTGCATGACGCTTGCTTCCCCATTGCTGCACCGAGTGTTGGACCGCCAAGTTTGAGATTCGAAAAGTACTGATATTGTTGGGGAAGTTCGGCTGTGTAGAGATAGATTGTACAGTACCCCAGCGCCAGACGATCCGATGTGCATGAAATAAGAGTTGTTTCAGCGGTGCAAAACATCTCTGGATACTGGGTGACGCCATTCATCAGGCATTTCTCTGTCAGCAGCGCGCAGCCGGAGTTTTTGCCCCATGACATCGGTTCT
>M01075:29:000000000-A53YN:1:2106:9249:21398
GTGTAATACTGCTGCCCTCTGGGCACTGGCGCCATGTATCATCTCCAAGGTACCGCACGCTCACCTCACCCTTCTCACACGACACCTCAGCGCACACGTCACCAATACGACCCATGAAATCGACAAGCCCATCCCCCTTTAAGCACTTTGATCTCGGGCCAACGCGACTCCCATGCATGATGCTTGCTTCCCCATTGCTGCACCAAGTGTTGGACCGCCAAGTTTGAGATTCGAAAAGTACTGATATTGTTGGAGAAGTTCGGCTGTGTAGAGATAGATTGTACAGTACCCCAGCGCCAGACGATCCGATGTGCATGAAATAAGAGTTGTCTCAGCGGTGCAAAACATCTCTGGATACTGGGTGACGCCATTCATCAGGCATTTCTCTGTCAGCAGCGCGCAGCCGGAGTTGTTGCCCCATGACATCGGTTCC
>M01075:29:000000000-A53YN:1:2106:9208:14210
GTGTAATACTGCTGCCTTCTGGGCACTGGCGCCATGTATCATCTCCAAGGTACCGCACGCTCACCTCACCCTTCTCACACGACACCTCAGCGCATACGTCACCAATACGACCCATGAAATCGACAAGCCCATCCCCCTTTAAGCACTTTGATCTCGGGCCAACGCGACTCCCATGCATGATGCTTGCTTCCCCATTGCTGCACCGAGTGTTGGACCGCCAAGTTTGAGATTCGAAAAGTACTGATATTGTTGGGGAAGTTCGGCTGTGTAGAGATAGATTGTACAGTACCCCAGCGCCAGACGATCCGATGTGCATGAAATAAGAGTTGTTTCAGCGGTGCAAAACATCTCTGGATACTGGGTGACGCCATTCATCAGGCATTTCTCTGTCAGCAGCGCGCAGCCGGAGTTTTTGCCCCATGACATCAGTTCC
>M01075:29:000000000-A53YN:1:2106:8309:11519
GTGTAATGCTGCTGCCCTCCGGGCACTGGCGCCATGTATCATCTCCAAGGTACCGCACGCTCACCTCACCCTTCTCACACGACACCTCAGCGCACACGTCACCAATACGACCCATGAAATCGACAAGCCCATCCCCCTTTAAGCACTTTGATCTCGGGCCAACGCGACTCCCATGCATGATGCTTGCTTCCCCATTGCTGCACCAAGTGTTGGACCGCCAAGTTTGAGATTCGAAAAGTACTGATATTGTTGGAGAAGTTCGGCTGTGTAGAGATAGATTGTACAGTACCCCAGCGCCAGACGATCCGATGTGCATGAAATAAGAGTTGTTTCAGCGGTGCAAAACATCTCTGGATACTGGGTGACGCCATTCATCAGGCATTTCTCTGTCAGCAGCGCGCAGCCGGAGTTGTTGCCCCATGACATCGGTTCT
>M01075:29:000000000-A53YN:1:2106:8297:8094
GCGTAATACTGCTGCCCTCTGGGCACTGGCGCCATTTATCATCTCCAAGGTACCGCACGCTCACCTCACCCTTTTCACACGACACCTCAGCGCACACGTCACCAATACGACCCATGAAATCGACAAGCCCATCCCCCTTTAAGCACTTTGATCTCGGGCCAACGCGGCTCCCATGCATGACGCTTGCTTCCCCATTGCTGCACCAAGTGTTGGACCGCCAAGTTTGAGATTCGAAAAGTACTGATATTGTGAGGGAAGTTCGGCTGTGTAGAGATAGATTGTACAGTACCCCAGCGCCAGACGATCCGAAGTGCATAAAAAAAGACCTGTTTCAGCGGTGCAAAACATCTCTGGATGCTTGTTGACGCCATTTATCAGGCATTTCTCTGTCAGCAGCGCGCAGCCGGAGTTTTTGCCCCATGACATCGGTTCT
>M01075:29:000000000-A53YN:1:2106:6070:15467
GTGTAATGCTGCCGCCCTCTGGGCACTGGCGCCATGTATCATCTCCAAGGTACCGCACGCTCACCTCACCCTTCTCACACGACACCTCAGCGCACACGTCACCAATACGACCCATGAAATCGACAAGCCCATCCCCCTTTAAGCACTTTGATCTCGGGCCAACGCGACTCCCATGCATGATGCTTGCTTCCCCATTGCTGCACCAAGTGTTGGACCGCCAAGTTTGAGATTCGAAAAGTACTGATATTGTTGGAGAAGTTCGGCTGTGTAGAGATAGATTGTACAGTACCCCAGCGCCAGACGATCCGATGTGCATGAAAGAAGACCTGTTTCAGCGGTGCAAAACATCTCTGGATACTGGGTGACGCCATTTATCAGGCATTTCTCTGTCAGCAGCGCGCAGCCGGAGTTGTTGCCCCATGACATCGGTTCC
>M01075:29:000000000-A53YN:1:2106:5762:10647
GTGTAATACTGCTGCCTTCTGGGCACTGGCGCCATGTATCATCTCCAAGGTGCCGCACGCTCACCTCACCCTTTTCACACGACACCTCAGCGCACACGTCACCAATACGACCCATGAAATCGAAAAGCCCATCCCCCTTTAAGCACTTTGATCTCGGGCCAACGCGGCTCCCATGCATGACGCTTGCTTCCCCATTGCTGCACCAAGTGTTGGACCGCCAAGTTTGAGATTCGAAAAGTACTGATATTGTGGGGGAAGTTCGGCTTTGTAGAGATGGATTGTACAGTACCCCAGCGCCAGACGATCCGATGTGCATGAAAGAAGACCTGTTTCAGCGGTGCAAAACATCTCTGGATACTGGGTGACGCCATTTATCAGGCATTTCTCTGTCAGCAGCGCGCAGCCGGAGTTGTTGCCCCATGACATCGGTTCC
>M01075:29:000000000-A53YN:1:2106:27317:11249
GTGTAATACTGCTGCCCTCTGGGCACTGGCGCCATGTATCATCTCCAAGGTACCGCACGCTCACCTCACCCTTCTCACACGACACCTCAGCGCACACGTCACCAATACGACCCATGAAATCGACAAGCCCATCCCCCTTTAAGCACTTTGATCTCGGGCCAACGCGACTCCCATGCATGATGCTTGCTTCCCCATTGCTGCACCAAGTGTTGGACCGCCAAGTTTGAGATTCGAAAAGTACTGATATTGTTGGAGAAGTTCGGCTGTGTAGAGATAGATTGTACAGTACCCCAGCGCCAGACGATCCGATGTGCATGAAATAAGAGTTGTTTCAGCGGTGCAAAACATCTCTGGATACTGGGTGACGCCATTCATCAGGCATTTCTCTGTCAGCAGCGCGCAGCCGGAGTTGTTGCCCTATGACATCGGTTCC
>M01075:29:000000000-A53YN:1:2106:26337:22175
GTGTAATGCTGCTGCCTTCTGGGCACTGGCGCCATGTATCATCTCCAAGGTACCGCACGCTCACCTCACCCTTCTCACACGACACCTCAGCGCATACGTCACCAATACGACCCATGAAATCGACAAGCCCATCCCCCTTTAAGCACTTTGATCTCGGGCCAACGCGACTCCCATGCATGATGCTTGCTTCCCCATTGCTGCACCGAGTGTTGGACCGCCAAGTTTGAGATTCGAAAAGTACTGATATTGTTGGGGAAGTTCGGCTGTGTAGAGATAGATTGTACAGTACCCCAGCGCCAGACGATCCGATGTGCATGAAATAAGAGTTGTTTCAGCGGTGCAAAACATCCCTGGATACTGGGTGACGCCATTCATCAGGCATTTCTCTGTCAGCAGCGCGCAGCCGGAGTTTTTGCCCC-TGACATCGGTTCC
>M01075:29:000000000-A53YN:1:2106:26017:23400
GTGTAATGCTGCTGCCTTCTGGGCACTGGCGCCATGTATCATCTCCAAGGTACCGCACGCTCACCTCACCCTTCTCACACGACACCTCAGCGCATACGTCACCAATACGACCCATGAAATCGACAAGCCCATCCCCCTTTAAGCACTTTGATCTCGGGCCAACGCGACTCCCATGCATGATGCTTGCTTCCCCATTGCTGCACCGAGTGTTGGACCGCCAAGTTTGAGATTCGAAAAGTACTGATATCGTTGGGGAAGTTCGGCTGTGTAGAGATAGATTGTACAGTACCCCAGCGCCAGACGATCCGATGTGCATGAAATAAGAGTTGTTTCAGCGGTGCAAAACATCTCTGGATACTGGGTGACGCCATTCATCAGGCATTTCTCTGTCAGCAGCGCGCAGCCGGAGTTTTTGCCCCATGACATCGGTTCT
>M01075:29:000000000-A53YN:1:2106:24874:15993
GTGTAATACTGCTGCCTTCAGGGCACTGGCGCCATGTATCATCTCCAAGGTACCGCACGCTCACCTCACCCTTCTCACACGACACCTCAGCGCATACGTCACCAATACGACCCATGAAATCGACAAGCCCATCCCCCTTTAAGCACTTTGATCTCGGGCCAACGCGACTCCCATGCATGATGCTTGCTTCCCCATTGCTGCACCGAGTGTTGGACCGCCAAGTTTGAGATTCGAAAAGTACTGATATTGTTGGGGAAGTTCGGCTGTGTAGAGATAGATTGTACAGTACCCCAGCGCCAGACGATCCGATGTGCATGAAATAAGAGTTGTTTCAGCGGTGCAAAACATCTCTGGATACTGGGTGACGCCATTCATCAGGCATTTCTCTGTCAGCAGCGCGCAGCCGGAGTTTTTGCCCCATGACATCGGTTCC
>M01075:29:000000000-A53YN:1:2106:2404:14954
GTGTAATACTGCCGCCCTCTGGGCACTGGCGCCATGTATCATCTCCAAGGTACCGCACGCTCACCTCACCCTTCTCACACGACACCTCAGCGCACACGTCACCAATACGACCCATGAAATCGACAAGCCCATCCCCCTTTAAGCACTTTGATCTCGGGCCAACGCGACTCCCATGCATGATGCTTGCTTCCCCATTGCTGCACCAAGTGTTGGACCGCCAAGTTTGAGATTCGAAAAGTACTGATATTGTTGGAGAAGTTCGGCTGTGTAGAGATAGATTGTACAGTACCCCAGCGCCAGACGATCCGATGTGCATGAAATAAGAGTTGTTTCAGCGGTGCAAAACATCTCTGGATACTGGGTGACGCCATTCATCAGGCATTTCTCTGTCAGCAGCGCGCAGCCGGAGTTGTTGCCCCATTACATCGGTTCT
>M01075:29:000000000-A53YN:1:2106:23597:6546
GTGTAATGCTGCTGCCCTCTGGGCACTGGCGCCATGTATCATCTCCAAGGTACCGCACGCTCACCTCACCCTTCTCACACGACACCTCAGCGCACACGTCACCAATACGACCCATGAAATCGACAAGCCCATCCCCCTTTAAGCACTTTGATCTCGGGCCAACGCGACTCCCATGCATGATGCTTGCTTCCCCATTGCTGCACCGAGTGTTGGACCGCCAAGTTTGAGATTCGAAAAGTACTGATATCGTTGGGGAAGTTCGGCTGTGTAGAGATAGATTGTACAGTACCCCAGCGCCAGACGATCCGATGTGCATGAAATAAGAGTTGTTTCAGCGGTGCAAAACATCTCTGGATACTGGGTGACGCCATTCATCAGGCATTTCTCTGTCAGCAGCGCGCAGCCGGAGTTTTTGCCCCATGACATCGGTTCT
>M01075:29:000000000-A53YN:1:2106:23516:20791
GTGTAATACTGCTGCCTTCTGGGCACTGGCGCCATGTATCATCTCCAAGGTACCGCACGCTCACCTCACCCTTCTCACACGACACCTCAGCGCATACGTCACCAATACGACCCATGAAATCGACAAGCCCATCCCCCTTTAAGCACTTTGATCTCGGGCCAACGCGACTCCCGTGCATGATGCTTGCTTCCCCATTGCTGCACCGAGTGTTG-ACCGCCAAGTTTGAGATTCGAAAAGTACTGATATTGTTGGGGAAGTTCGGCTGTGTAGAGATAGATTGTACAGTACCCCAGCGCCAGACGATCCGATGTGCATGAAATAAGAGTTGTTTCAGCGGTGCAAAACATCTCTGGATACTGGGTGACGCCATTCATCAGGCATTTCTCTGTCAGCAGCGCGCAGCCGGAGTTTTTGCCCCATGACATCGGTTCC
>M01075:29:000000000-A53YN:1:2106:23476:21025
GTGTAATACTGCTGCCCTCTGGGCACTGGCGCCATGTATCATCTCCAAGGTACCGCACGCTCACCTCACCCTTCTCACACGACACCTCAGCGCACACGTCACCAATACGACCCATGAAATCGACAAGCCCATCCCCCTTTAAGCACTTTGATCTCGGGCCAACGCGACTCCCATGCATGATGCTTGCTTCCCCATTGCTGCACCCAGTGTTGGACCGCCAAGTTTGAGATTCGAAAAGTACTGATATTGTTGGAGAAGTTCGGCTGTGTAGAGATAGATTGTACAGTACCCCAGCGCCAGACGATCCGATGTGCATGAAATAAGAGTTGTTTCAGCGGTGCAAAACATCTCTGGATACTGGGTGACGCCATTCATCAGGCATTTCTCTGTCAGCAGCGCGCAGCCGGAGTTGTTGCCCCATGACATCGGTTCC
>M01075:29:000000000-A53YN:1:2106:22971:21455
GTGTAATACTGCTGCCCTCTGGGCACTGGCGCCATGTATCATCTCCAAGGTACCGCACGCTCACCTCACCCTTCTCACACGACACCTCAGCGCACACGTCACCAATACGACCCATGAAATCGACAAGCCCATCCCCCTTTAAGCACTTTGATCTCGGGCCAACGCGACTCCCATGCATGATGCTTGCTTCCCCATTGCTGCACCAAGTGTTGGACCGCCAAGTTTGAGATTCGAAAAGTACTGATATTGTTGGAGAAGTTCGGCTGTGTAGAGATAGATTGTACAGTACCCCAGCGCCAGACGATCCGATGTGCATGAAATAAGAGTTGTTTCAGCGGTGCAAAACATCTCTGGATACTGGGTGACGCCATTCATCAGGCATTTCTCTGTCAGCAACGCGCAGCCGGAGTTTTTGCCCCATGACATCGGTTCT
>M01075:29:000000000-A53YN:1:2106:22232:13165
GTGTAATACTGCTGCCCTCTGGGCACTGGCGCCATTTATCATCTCCAAGGTACCGCACGCTCACCTCACCCTTTTCACACGACACCTCAGCGCACACGTCACCAACAGGACCCATGAAATCGACAAGCCCATCCCCCTTTAAGCACTTTGATCTCGGGCCAACGCGGCTCCCATGCATGACGCTTGCTTCCCCATTGCTGCACCAAGTGTTG-ACCGCCAAGTTTGGGATTCGAAAAGTACTGATATTGTGGGGAAAGTTCGGCTTTGTAGAGATGGATTGTACAGTACCCCAGCGCCAGACGATCCGATGTGCATGAAAGAAGACCTGTTTCAGCGGTGCAAAACATCTCTGGATACTGGGTGACGCCATTTATCAGGCATTTCTCTGTCAGCAGCGCGCAGCCGGAGTTGTTGCCCCATGACATCGGTTCG
>M01075:29:000000000-A53YN:1:2106:22151:22952
GTGTAATGCTGCTGCCTTCTGGGCACTGGCGCCATGTATCATCTCCAAGGTACCGCACGCTCACCTCACCCTTCTCACACGACACCTCAGCGCATACGTCACCAATACGACCCATGAAATCGACAAGCCCATCCCCCTTTAAGCACTTTGATCTCGGGCCAACGCGACTCCCATGCATGATGCTTGCTTCCCCATTGCTGCACCGAGTGTTGGACCGCCAAGTTTGAGATTCGAAAAGTACTGATATTGTTGGGGAAGTTCGGCTGTGTAGAGATAGATTGTACAGTACCCCAGCGCCAGACGATCCGATGTGCATGAAATAAGAGTTGTTTCAGCGGTGCAAAACATCTCTGGATACTGGGTGACGCCATTCATCAGGCATTTCTCTGTCAGCGGCGCGCAGCCGGAGTTTTTGCCCCATGACATCGGTTCT
>M01075:29:000000000-A53YN:1:2106:21674:25177
GTGTAATACTGCTGCCCTCTGGGCACTGGCGCCATGTATCATCTCCAAGGTACCGCACGCTCACCTCACCCTTTTCACACGACACCTCAGCGCACACGTCACCAATACGACCCATGAAATCGAAAAGCCCATCCCCCTTTAAGCACTTTGATCTCGGGCCAACGCGGCTCCCATGCATGACGCTTGCTTCCCCATTGCTGCACCAAGCGTTGGACCGCCAAGTTTGAGATTCGAAAAGTACTGATATTGTGGGGGAAGTTCGGCTTTGTAGAGATGGATTGTACAGTACCCCAGCGCCAGACGATCCGATGTGCATGAAAGAAGACCTGTTTCAGCGGTGCAAAACACCTCTGGACACTGGGTGACGCCATTTATCAGGCATTTCTCTGTCAGCAGCGCGCAGCCGGAGTTGTTGCCCCATGACATCGGTTCT
>M01075:29:000000000-A53YN:1:2106:20364:26654
G-GTAATGCTGCTGCCCTCTGGGCACTGGCGCCATGTATCATCTCCAAGGTACCGCACGCTCACCTCACCCTTCTCACACGACACCTCAGCGCACACGTCACCAATACGACCCATGAAATCGACAAGCCCATCCCCCTTTAAGCACTTTGATCTCGGGCCAACGCGACTCCCATGCATGATGCTTGCTTCCCCATTGCTGCACCAAGTGTTG-ACCGCCAAGTTTGAGATTCGAAAAGTACTGATATTGTGGGGGAAGTTCGGCTTTGTAGAGATGGATTGTACAGTACCCCAGCGCCAGACGATCCGATGTGCATGAAAGAAGACCTGTTTCAGCGGTGCAAAACATCTCTGGATACTGGGTGACGCCATTTATCAGGCATTTCTCTGTCAGCAGCGCGCAGCCGGAGTTGTTGCCCCATGACATCGGTTCT
>M01075:29:000000000-A53YN:1:2106:20279:15863
GTGTAATGCTGCTGCCTTCTGGGCACTGGCGCCATGTATCATCTCCAAGGTACCGCACGCTCACCCCACCCTTCTCACACGACACCTCAGCGCATACGTCACCAATACGACCCATGAAATCGACAAGCCCATCCCCCTTTAAGCACTTTGATCTCGGGCCAACGCGACTCCCATGCATGATGCTTGCTTCCCCATTGCTGCACCGAGGGTTGGACCGCCAAGTTTGAGATTCGAAAAGTACTGATATTGTTGGGGAAGTTCGGCTGTGTAGAGATAGATTGTACAGTACCCCAGCGCCAGACGATCCGATGTGCATGAAATAAGAGTTGTTTCAGCGGTGCAAAACATCTCTGGATACTGGGTGACGCCATTCATCAGGCATTTCTCTGTCAGCAGCGCGCAGCCGGAGTTTTTGCCCCATGACATCGGTTCT
>M01075:29:000000000-A53YN:1:2106:19160:15837
GTGTAATG-TGCCGCCCTCTGGGCACTGGCGCCATGTATCATCTCCAAGGTACCGCACGCTCACCTCACCCTTTTCACACGACACCTCAGCGCACACGTCACCAATACGACCCATGAAATCGAAAAGCCCATCCCCCTTTAAGCACTTTGATCTCGGGCCAACGCGGCTCCCATGCATGACGCTTGCTTCCCCATTGCTGCACCAAGTGTTGGACCGCCAAGTTTGAGATTCGAAAAGTACTGATATTGTGGGGGAAGTTCGGCTTTGTAGAGATGGATTGTACAGTACCCCAGCGCCAGACGATCCGATGTGCATGAAAGAAGACCTGTTTCAGCGGTGCAAAACATCTCTGGATACTGGGTGACGCCATTTATCAGGCATTTCTCTGTCAGCAGCGCGCAGCCGGAGTTGTTGCCCCATGACATCGGTTCT
>M01075:29:000000000-A53YN:1:2106:18679:25157
GTGTAATGCTGCTGCCTTCTGGGCACTGGCGCCATGTATCATCTCCAAGGTACCGCACGCTCACCTCACCCTTCTCACACGACACCTCAGCGCATACGTCACCAATACGACCCATGAAATCGACAAGCCCATCCCCCTTTAAGCACTTTGATCTCGGGCCAACGCGACTCCCATGCATGATGCTTGCTTCCCCATTGCTGCACCGAGTGTTGGACCGCCAAGTTTGAGATTCGAAAAGTACTGATATTGTTGGGGAAGTTCGGCTGTGTAGAGATAGATTGTACAGTACCCCAGCGCCAGACGATCCGATGTGCATGAAATAAGAGTCGTTTCAGCGGTGCAAAACATCTCTGGATACTGGGTGACGCCATTCATCAGGCATTTCTCTGTCAGCAGCGCGCAGCCGGAGTTTTTGCCCCATGACATCGGTTCT
>M01075:29:000000000-A53YN:1:2106:18384:14243
GTGTAATGCTGCCGCCCTCTGGGCACTGGCGCCATGTATCGTCTCCAAGGTACCGCACGCTCACCTCACCCTTCTCACACGACACCTCAGCGCACACGTCACCAATACGACCCATGAAATCGACAAGCCCATCCCCCTTTAAGCACTTTGATCTCGGGCCAACGCGGCTCCCATGCATGACGCTTGCTTCCCCATTGCTGCACCAAGTGTTGGACCGCCAAGTTTGAGATTCGAAAAGTACTGATATTGTGAGGGAAGTTCGGCTGTGTAGAGATAGATTGTACAGTACCCCAGCGCCAGACGATCCGAAGTGCATAAAAAAAGACCTGTTTCAGCGGTGCAAAACATCTCTGGATGCTTGTTGACGCCATTTATCAGGCATTTCTCTGTCAGCAGCGCGCAGCCGGAGTTTTTGCCCCATGACATCGGTTCC
>M01075:29:000000000-A53YN:1:2106:18372:24039
GTGTAATACTGCTGCCCTCTGGGCACTGGCGCCATGTATCATCTCCAAGGTACCGCACGCTCACCTCACCCTTCTCACACGACACCTCAGCGCACACGTCACCAATACGACCCATGAAATCGACAAGCCCATCCCCCTTTAAGCACTTTGATCTCGGGCCAACGCGACTCCCATGCATGATGCTTGCTTCCCCATTGCTGCACCAAGTGTTGGACCGCCAAGTTTGAGATTCGAAAAGTACTGATATTGTTGGAGAAGTTCGGCTGTGTAGAGATAGATTGTACAGTACCCCAGCGCCAGACGATCCGATGTGCATGAAATAAGAGTTGTTTCAGCGGTGCAAAACATCTCTGGACACTGGGTGACGCCATTCATCAGGCATTTCTCTGTCAGCAGCGCGCAGCCGGAGTTGTTGCCCCATGACATCGGTTCC
>M01075:29:000000000-A53YN:1:2106:17533:17694
GTGTAATGCTGCTGCCTTCTGGGCACTGGCGCCATGTATCATCTCCAAGGTACCGCACGCTCACCTCACCCTTCTCACACGACACCTCAGCGCATACGTCACCAATACGACCCATGAAATCGACAAGCCCATCCCCCTTTAAGCACTTTGATCTCGGGCCAACGTGACTCCCATGCATGATGCTTGCTTCCCCATTGCTGCACCGAGTGTTGGACCGCCAAGTTTGAGATTCGAAAAGTACTGATATTGTTGGGGAAGTTCGGCTGTGTAGAGATAGATTGTACAGTACCCCAGCGCCAGACGATCCGATGTGCATGAAATAAGAGTTGTTTCAGCGGTGCAAAACATCTCTGGATACTGGGTGACGCCATTCATCAGGCATTTCTCTGTCAGCAGCGCGCAGCCGGAGTTTTTGCCCCATGACATCGGTTCT
>M01075:29:000000000-A53YN:1:2106:14913:3629
GTGTAATACTGCTGCCCTCTGGGCACTGGCGCCATTTATCATCTCCAAGGTACCGCACGCTCACCTCACCCTTTTCACACGACACCTCAGCGCACACGTCACCAATACGACCCATGAAATCGACAAGCCCATCCCCCTTTAAGCACTTTGATCTCGGGCCAACGCGGCTCCCATGCATGACGCTTGCTTCCCCATTGCTGCACCAAGTGTTG-ACCGCCAAGTTTGAGATTCGAAAAGTACTGATATTGTGGGGGAAGTTCGGCTTTGTAGAGATGGATTGTACAGTACCCCAGCGCCAGACGATCCGATGTGCATGAAAGAAGACCTGTTTCAGCGGTGCAAAACATCTCTGGATACTGGGTGACGCCATTTATCAGGCATTTCTCTGTCAGCAGCGCGCAGCCGGAGTTGTTGCCCCATGACATCGGTTCC
>M01075:29:000000000-A53YN:1:2106:14387:4930
GTGTAATACTGCTGCCTTCTGGGCACTGGCGCCATGTATCATCTCCAAGGTACCGCACGCTCACCTCACCCTTCTCACACGACACCTCAGCGCATACGTCACCAATACGACCCATGAAATCGACAAGCCCATCCCCCTTTAAGCACTTTGATCTCGGGCCAACGCGACTCCCATGCATGATGCTTGCTTCCCCATTGCTGCACCGAGTGTTGGACCGCCAAGTTTGAGATTCGAAAAGTACTGATATTGTTGGGGAAGTTCGGCTGTGTAGAGATAGATTGTACAGTACCCCAGCGCCAGGCGATCCGATGTGCATGAAATAAGAGTTGTTTCAGCGGTGCAAAACATCTCTGGATACTGGGTGACGCCATTCATCAGGCATTTCTCTGTCAGCAGCGCGCAGCCGGAGTTTTTGCCCCATGACATCGGTTCC
>M01075:29:000000000-A53YN:1:2106:13423:9081
GTGTAATACTGCTGCCCTCTGGGCACTGGCGCCATTTATCATCTCCAAGGTACCGCACGCTCACCTCACCCTTTTCACACGACACCTCAGCGCACACGTCACCAATACGACCCATGAAATCGACAAGCCCATCCCCCTTTAAGCACTTTGATCTCGGGCCAACGCGGCTCCCATGCATGACGCCTGCTTCCCCATTGCTGCACCAAGTGTTG-ACCGCCAAGTTTGAGATTCGAAAAGTACTGATATTGTGGGGGAAGTTCGGCTGTGTAGAGATAGATTGTACAGTACCCCAGCGCCAGACGATCCGGTGTGCATGAAAGAAGACCTGTTTCAGCGGTGCAAAACATCTCTGGATACTGGGTGACGCCATTTATCAGGCATTTCTCTGTCAGCAGCGCGCAGCCGGAGTTGTTGCCCCATGACATCGGTTCT
>M01075:29:000000000-A53YN:1:2106:12695:14927
GTGTAATGCTGCTGCCCTCTGGGCACTGGCGCCATGTATCATCTCCAAGGTACCGCACGCTCACCTCACCCTTCTCACACGACACCTCAGCGCACACGTCACCAATACGACCCATGAAATCGACAAGCCCATCCCCCTTTAAGCACTTTGATCTCGGGCCAACGCGACTCCCATGCATGATGCTTGCTTCCCCATTGCTGCACCAAGTGTTGGACCGCCAAGTTTGAGATTCGAAAAGTACTGATATTGTTGGGGGAGTTCGGCTGTGTAGAGATAGATTGTACAGTACCCCAGCGCCAGACGATCCGATGTGCATGAAATAAGAGTTGTTTCAGCGGTGCAAAACATCTCTGGATACTGGGTGACGCCATTCATCAGGCATTTCTCTGTCAGCAGCGCGCAGCCGGAGTTGTTGCCCCATGACATCGGTTCC
>M01075:29:000000000-A53YN:1:2106:11806:25018
GTGTAATGCTGCTGCCTTCTGGGCACTGGCGCCATGTATCATCTCCAAGGTACCGCACGCTCACCTCACCCTTCTCACACGACACCTCAGCGCATACGTCACCAATACGACCCATGAAATCGACAAGCCCATCCCCCTTTAAGCACTTTGATCTCGGGCCAACGCGACTCCCATGCATGATGCTTGCTTCCCCATTGCTGCACCGAGTGTTGGACCGCCAAGTTTGAGATTCGAAAAGTGCTGATATTGTTGGGGAAGTTCGGCTGTGTAGAGATAGATTGTACAGTACCCCAGCGCCAGACGATCCGATGTGCATGAAATAAGAGTTGTTTCAGCGGTGCAAAACATCTCTGGATACTGGGTGACGCCATTCATCAGGCATTTCTCTGTCAGCAGCGCGCAGCCGGAGTTTTTGCCCCATGACATCGGTTCT
>M01075:29:000000000-A53YN:1:2105:8063:9000
GTGTAATGCTGCCGCCCTCTGGGCACTGGCGCCATGTATCATCTCCAAGGTACCGCACGCTCACCTCACCCTTCTCACACGACACCTCAGCGCACACGTCACCAATACGACCCATGAAATCGACAAGCCCATCCCCCTTTAAGCACTTTGATCTCGGGCCAACGCGACTCCCATGCATGATGCTTGCTTCCCCATTGCTGCACCAAGTGTTGGACCGCCAAGTTTGAGATTCGAAAAGTACTGATATTGTTGGAGAAGTTCGGCTGTGTAGAGATAGATTGTACAGTACCCCAGCGCCAGACGATCCGATGTGCATGAAATAAGAGTTGTTTCAGCGGTGCAAAACATCTCTGAATACTGGGTGACGCCATTCATCAGGCATTTCTCTGTCAGCAGCGCGCAGCCGGAGTTGTTGCCCCATGACATCGGTTCC
>M01075:29:000000000-A53YN:1:2105:8055:6995
GTGTAATGCTGCTGCCCTCTGGGCACTGGCGCCATGTATCATCTCCAAGGTACCGCACGCTCACCTCACCCTTCTCACACGACACCTCAGCGCACACGTCACCAATACGACCCATGAAATCGACAAGCCCATCCCCCTTTAAGCACTTTGATCTCGGGCCAACGCGACTCCCATGCATGATGCTTGCTTCCCCATTGCTGCACCAAGTGTTGGACCGCCAAGTTTGAGATTCGAAAAGTACTGATATTGTTGGAGAAGTTCGGCTGTGTAGAGATAGATTGTACAGTACCCCAGCGCCAGACGATCCGATGTGCATGAAATAAGAGTTGTTTCAGCGGTGCAAAACATCTCTGGATACTGGGTGACGCCATTCATCAGGCATTTCTCTGTCAGCAACGCGCAGCCGGAGTTGTTGCCCCATGACATCGGTTCG
>M01075:29:000000000-A53YN:1:2105:7295:8324
GTGTAATGCTGCCGCCTTCTGGGCACTGGCGCCATGTATCATCTCCAAGGTACCGCACGCTCACCTCACCCTTCTCACACGACACCTCAGCGCATACGTCACCAATACGACCCATGAAATCGACAAGCCCATCCCCCTTTAAGCACTTTGATCTCGGGCCAACGCGACTCCCATGCATGATGCTTGCTTCCCCATTGCTGCACCGAGTGTTGGACCGCCAAGTTTGAGATTCGAAAAGTACTGATATTGTTGGGGAAGTTCGGCTGTGTAGAGATAGATTGTACAGTACCCCAGCGCCAGACGATCCGATGTGCATGAAATGAGAGTTGTTTCAGCGGTGCAAAACATCTCTGGATACTGGGTGATGCCATTCATCAGGCATTTCTCTGCCAGCAGCGCGCAGCCGGAGTTTTTGCCCCATGACATCGGTTCT
>M01075:29:000000000-A53YN:1:2105:5383:16176
GTGTAATGCTGCTGCCTTCTGGGCACTGGCGCCATGTATCATCTCCAAGGTACCGCACGCTCACCTCACCCTTCTCACACGACACCTCAGCGCATACGTCACCAATACGACCCATGAAATCGACAAGCCCATCCCCCTTTAAGCACTTTGATCTCGGGCCAACGCGACTCCCGTGCATGACGCTTGCTTCCCCATTGCTGCACCAAGTGTTGGACCGTCAAGTTTGAGATTCGAAAAGTACTGATATTGTTGGGGAAGTTCGGCTGTGTAGAGATAGATTGTACAGTACCCCAGCGCCAGACGATCCGATGTACATAAAAAAAGACCTGTTTCAGCGGTGCAAAACATCTCTGAATACTTGTTGATGCCATTCATCAGGCATTTCTCTGTCAGCAGCGCGCAGCCGGAGTTTTTGCCCCATGACATCGGTTCT
>M01075:29:000000000-A53YN:1:2105:3258:14345
GTGTAATACTGCTGCCTTCTGGGCACTGGCGCCATGTATCATCTCCAAGGTACCGCACGCTCACCTCACCCTTCTCACACGACACCTCAGCGCATACGTCACCAATGCGACCCATGAAATCGACAAGCCCATCCCCCTTTAAGCACTTTGATCTCGGGCCAACGCGACTCCCATGCATGATGCTTGCTTCCCCATTGCTGCACCGAGTGTTGGACCGCCAAGTTTGAGATTCGAAAAGTACTGATATTGTTGGGGAAGTTCGGCTGTGTAGAGATAGATTGTACAGTACCCCAGCGCCAGACGATCCGATGTGCATGAAATAAGAGTTGTTTCAGCGGTGCAAAACATCTCTGGATACTGGGTGACGCCATTCATCAGGCATTTCTCTGTCAGCAGCGCGCAGCCGGAGTTTTTGCCCCATGACATCGGTTCC
>M01075:29:000000000-A53YN:1:2105:28959:14932
GTGTAATGCTGCTGCCTTCTGGGCACTGGCGCCATGTATCATCTCCAAGGTACCGCACGCTCACCTCACCCTTCTCACACGACACCTTAGCGCATACGTCACCAATACGACCCATGAAATCGACAAGCCCATCCCCCTTTAAGCACTTTGATCTCGGGCCAACGCGACTCCCATGCATGATGCTTGCTTCCCCATTGCTGCACCGAGTGTTGGACCGCCAAGTTTGAGATTCGAAAAGTACTGATATTGCTGGGGAAGTTCGGCTGTGTAGAGATAGATTGTACAGTACCCCAGCGCCAGACGGTCCGATGTGCATGAAATAAGAGTTGTTTCAGCGGTGCAAAACATCTCTGGATACTGGGTGACGCCATTCATCAGGCATTTCTCTGTCAGCAGCGCGCAGCCGGAGTTTTTGCCCCATGACATCGGTTCT
>M01075:29:000000000-A53YN:1:2105:28115:15205
GTGTAATGCTGCTGCCCTCTGGGCACTGGCGCCATGTATCATCTCCAAGGTACCGCACGCTCACCTCACCCTTTTCACACGACACCTCAGCGCACACGTCACCAATACGACCCATGAAATCGAAAAGCCCATCCCCCTTTAAGCACTTTGATCTCGGGCCAACGCGGCTCCCATGCATGACGCTTGCTTCCCCATTGCTGCACCAAGTGTTGGACCGCCAAGTTTGAGATCCGAAAAGTACTGATATTGTGGGGGAAGTTCGGCTTTGTAGAGATGGATTGTACAGTACCCCAGCGCCAGACGATCCGATGTGCATGAAAGAAGACCTGTTTCAGCGGTGCAAAACATCTCTGGATACTGGGTGACGCCATTTATCAGGCATTTCTCTGTCAGCAGCGCGCAGCCGGAGTTGTTGCCCCATGACATCGGTTCT
>M01075:29:000000000-A53YN:1:2105:27911:16963
GTGTAATGCTGCTGCCTTCTGGGCACTGGCGCCATGTATCATCTCCAAGGTACCGCACGCTCACCTCACCCTTCTCACACGACACCTCAGCGCACACGTCACCAATACGACCCATGAAATCGACAAGCCCATCCCCCTTTAAGCACTTTGATCTCGGGCCGACGCGACTCCCATGCATGATGCTTGCTTCCCCATTGCTGCACCGAGTGTTGGACCGCCAAGTTTGAGATTCGAAAAGTACTGATATTGTTGGGGAAGTTCGGCTGTGTAGAGATAGATTGTACAGTACCCCAGCGCCAGACGATCCGATGTGCATGAAATAAGAGTTGTTTCAGCGGTGCAAAACATCTCTGGATACTGGGTGACGCCATTCATCAGGCATTTCTCTGTCAGCAGCGCGCAGCCGGAGTTTTTGCCCCATGACATCGGTTCC
>M01075:29:000000000-A53YN:1:2105:27498:20664
GTGTAATGCTGCTGCCCTCTGGGCACTGGCGCCATGTATCATCTCCAAGGTACCGCACGCTCACCTCACCCTTCTCACACGACACCTCAGCGCACACGTCACCAATACGACCCATGAAATCGACAAGCCCATCCCCCTTTAAGCACTTTGATCTCGGGCCAACGCGACTCCCATGCATGATGCTTGCTTCCCCATTGCTGCACCGAGTGTTGGACCGCCAAGTTTGAGAGTCGAAAAGTACTGATATTGTTGGGGAAGTTCGGCTGTGTAGAGATAGATTGTACAGTACCCCAGCGCCAGACGATCCGATGTGCATGAAATAAGAGTTGTTTCAGCGGTGCAAAACATCTCTGGATACTGGGTGACGCCATTCATCAGGCATTTCTCTGTCAGCAGCGCGCAGCCGGAGTTTTTGCCCCATGACATCAGTTCC
>M01075:29:000000000-A53YN:1:2105:24634:11522
GTGTAATACTGCCGCCTTCTGGGCACTGGCGCCATGTATCATCTCCAAGGTACCGCACGCTCACCTCACCCTTCTCACACGACACCTCAGCGCATACGTCACCAATACGACCCATGAAATCGACAAGCCCATCCCCCTTTAAGCACTTTGATCTCGGGCCAACGCGACTCCCATGCATGATGCTTGCTTCCCCATTGCTGCACCGAGTGTTGGACCGCCAAGTTTGAGATTCGAAAAGTACTGATATTGTTGGGGAAGTTCGGCTGTGTAGAGATAGATTGTACAGTACCCCAGCGCCAGACGATCCGATGTGCGTGAAATAAGAGTTGTTTCAGCGGTGCAAAACATCTCTGGATACTGGGTGACGCCATTCATCAGGCATTTCTCTGTCAGCAGCGCGCAGCCGGAGTTTTTGCCCCATGACATCGGTTCT
>M01075:29:000000000-A53YN:1:2105:23664:20245
GTGTAATACTGCCGCCCTCTGGGCACTGGCGCCATGTATCATCTCCAAGGTACCGCACGCTCACCTCACCCTTCCCACACGACACCTCAGCGCACACGTCACCAATACGACCCATGAAATCGACAAGCCCATCCCCCTTTAAGCACTTTGATCTCGGGCCAACGCGACTCCCATGCATGATGCTTGCTTCCCCATTGCTGCACCAAGTGTTGGACCGCCAAGTTTGAGATTCGAAAAGTACTGATATTGTTGGAGAAGTTCGGCTGTGTAGAGATAGATTGTACAGTACCCCAGCGCCAGACGATCCGATGTGCATGAAATAAGAGTTGTTTCAGCGGTGCAAAACATTTCTGGATACTGGGTGACGCCATTCATCAGGCATTTCTCTGTCAGCAGCGCGCAGCCGGAGTTGTTGCCCCATGACATCGGTTCG
>M01075:29:000000000-A53YN:1:2105:23529:11877
GTGTAATACTGCCGCCTTCTGGGCACTGGCGCCATGTATCATCTCCAAGGTACCGCACGCTCACCTCACCCTTCTCACACGACACCTCAGCGCATACGTCACCAATACGACCCATGAAATCGACAAGCCCATCCCCCTTTAAGCACTTTGATCTCGGGCCAACGCGACTCCCATGCATGATGCTTGCTTCCCCATTGCTGCACCGAGTGTTGGACCGCCAAGTTTGAGATTCGAAAAGTACTGATATTGTTGGGGAAGTCCGGCTGTGTAGAGATAGATTGTACAGTACCCCAGCGCCAGACGATCCGATGTGCATGAAATAAGAGTTGTTTCAGCGGTGCAAAACATCTCTGGATACTGGGTGACGCCATTCATCAGGCATTTCTCTGTCAGCAGCGCGCAGCCGGAGTTTTTGCCCCATGACATCGGTTCT
>M01075:29:000000000-A53YN:1:2105:22795:4801
GTGTAATGCTGCTGCCTTCTGGGCACTGGCGCCATGTATCATCTCCAAGGTACCGCACGCTCACCTCACCCTTCTCACACGACACCTCAGCGCATACGTCACCAATATGACCCATGAAATCGACAAGCCCATCCCCCTTTAAGCACTTTGATCTCGGGCCAACGCGACTCCCATGCATGATGCTTGCTTCCCCATTGCTGCACCGAGTGTTGGACCGCCAAGTTGGAGATTCGAAAAGTACTGATATTGTTGGGGAAGTTCGGCTGTGTAGAGATAGATTGTACAGTACCCCAGCGCCAGACGATCCGATGTGCATGAAATAAGAGTTGTTTCAGCGGTGCAAAACATCTCTGGATACTGGGTGACGCCATTCATCAGGCATTTCTCTGTCAGCAGCGCGCAGCCGGAGTTTTTGCCCCATGACATCGGTTCT
>M01075:29:000000000-A53YN:1:2105:21228:7323
GTGTAATACTGCCGCCTTCTGGGCACTGGCGCCATGTATCATCTCCAAGGTACCGCACGCTCACCTCACCCTTCTCACACGACACCTCAGCGCATACGTCACCAATACGACCCATGAAATCGACAAGCCCATCCCCCTTTAAGCACTTTGATCTCGGGCCAACGCGATTCCCATGCATGATGCTTGCTTCCCCATTGCTGCACCGAGTGTTGGACCGCCAAGTTTGAGATTCGAAAAGTACTGATATTGTTGGGGAAGTTCGGCTGTGTAGAGATAGATTGTACAGTACCCCAGCGCCAGACGATCCGATGTGCATGAAATAAGAGTTGTTTCAGCGGTGCAAAACATCTCTGGATACTGGGTGACGCCATTCATCAGGCATTTCTCTGTCAGCAGCGCGCAGCCGGAGTTTTTGCCCCATGACATCGGTTCT
>M01075:29:000000000-A53YN:1:2105:21073:23898
GTGTAATACTGCTGCCCTCTGGGCACTGGCGCCATTTATCATCTCCAAGGTACCGCACGCTCACCCCACCCTTTTCACACGACACCTCAGCGCACGCGTCACCAACAGGACCCATGAAATCGACAAGCCCATCCCCCTTTAAGCACTTTGATCTCGGGCCAACGCGGCTCCCATGCATGACGCTTGCTTCCCCATTGCTGCACCAAGTGTTG-ACCGCCAAGTTTGAGATTCGAAAAGTACTGATATTGTGGGGGAAGTTCGGCTTTGTAGAGATGGATTGTACAGTACCCCAGCGCCAGACGATCCGATGTGCATGAAAGAAGACCTGTTTCAGCGGTGCAAAACATCTCTGGATACTGGGTGACGCCATTTATCAGGCATTTCTCTGTCAGCAGCGCGCAGCCGGAGTTGTTGCCCCATGACATCGGTTCT
>M01075:29:000000000-A53YN:1:2105:19702:6348
GTGTAATGCTGCTGCCTTCTGGGCACTGGCGCCATGTATCATCTCCAAGGTACCGCACGCTCACCTCACCCTTCTCACACGACACCTCAGCGCATACGTCACCAATACGACCCATGAAATCGACAAGCCCATCCCCCTTTAAGCACTTTGATCTCGGGCCAACGCGACTCCCATGCATGATGCTTGCTTCCCCATTGCTGCACCGAGTGTTGGACCGCCAAGTTTGAGATTCGAAAAGTACTGATATTGTTGGGGAAGTTCGGCTGTGTAGAGATAGATTGTACAGTACCCCAGCGCCAGACGATCCGATGTGCATAAAATAAGAGTTGTTTCAGCGGTGCAAAACATCTCTGGATACTGGGTGACGCCATTCATCAGGCATTTCTCTGTCAGCAGCGCGCAGCCGGAGTTTTTGCCCCATGACATCGGTTCT
>M01075:29:000000000-A53YN:1:2105:19356:22728
GTGTAATACTGCTGCCCTCTGGGCACTGGCGCCATGTATCATCTCCAAGGTACCGCACGCTCACCTCACCCTTTTCACACGACACCTCAGCGCACACGTCACCAATACGACCCATGAAATCGAAAAGCCCATCCCCCTTTAAGCACTTTGATCTCGGGCCAACGCGGCTCCCATGCATGACGCTTGCTTCCCCATTGCTGCACCAAGTGTTGGACCGCCAAGTTTGAGATTCGAAAAGTACTGATATTGTGGGGGAAGTTCGGCTTTGTAGAGATGGATTGTACAGTACCCCAGCGCCAGACGATCCGATGTGCATGAAAGAAGACCTGTTTCAGCGGTGCAAAACATCTCTGGATACTGGGTGACGCCATTTATCAGGCATTTCTCTGTCAGCAGCGCGCAGCCCGAGTTGTTGCCCCATGACATCGGTTCC
>M01075:29:000000000-A53YN:1:2105:19162:25701
GTGTAATGCTGCTGCCTTCTGGGCACTGGCGCCATGTATCATCTCCAAGGTACCGCACGCTCACCTCACCCTTCTCACACGACACCTCAGCGCATACGTCACCAATACGACCCATGAAATCGACAAGCCCATCCCCCTTTAAGCACTTTGATCTCGGGCCAACGCGACTCCCACGCATGATGCTTGCTTCCCCATTGCTGCACCGAGTGTTGGACCGCCAAGTTTGAGATTCGAAAAGTACTGATATTGTTGGGGAAGTTCGGCTGTGTAGAGATAGATTGTACAGTACCCCAGCGCCAGACGATCCGATGTGCATGAAATAAGAGTTGTTTCAGCGGTGCAAAACATCTCTGGATACTGGGTGACGCCATTCATCAGGCATTTCTCTGTCAGCGGCGCGCAGCCGGAGTTGTTGCCCCATGACATCGGTTCT
>M01075:29:000000000-A53YN:1:2105:17653:8124
GTGTAATGCTGCTGCCTTCTGGGCACTGACGCCATGTATCATCTCCAAGGTACCGCACGCTCACCTCACCCTTCTCACACGACACCTCAGCGCATACGTCACCAATACGACCCATGAAATCGACAAGCCCATCCCCCTTTAAGCACTTTGATCTCGGGCCAACGCGACTCCCATGCATGATGCTTGCTTCCCCATTGCTGCACCGAGTGTTGGACCGCCAAGTTTGAGATTCGAAAAGTACTGATATTGTTGGGGAAGTTCGGCTGTGTAGAGATAGATTGTACAGTACCCCAGCGCCAGACGATCCGATGTGCATGAAACAAGAGTTGTTTCAGCGGTGCAAAACATCTCTGGATACTGGGTGACGCCATTCATCAGGCATTTCTCTGTCAGCAGCGCGCAGCCGGAGTTTTTGCCCCATGACATCGGTTCT
>M01075:29:000000000-A53YN:1:2105:16857:10868
GTGTAATGCTGCTGCCTTCTGGGCACTGGCGCCATGTATCATCTCCAAGGTACCGCACGCTCACCTCACCCTTCTCACACGACACCTCAGCGCATACGTCACCAATACGACCCATGAAATCGACAAGCCCATCCCCCTTTAAGCACTTTGATCTCGGGCCAACGCGACTCCCATGCATGATGCTTGCTTCCCCATTGCTGCACCGAGTGTTGGACCGCCAAGTTTGAGATTCGAAAAGTACTGATATTGTTGGGGAAGTTCGGCTGTGTAGAGATAGATTGTACAGTACCCCAGCGCCAGACGATCCGATGTGCATGAAATAAGAGTTGTTTCAGCGGTGCAAAACATCTCTGGATACTGGGTGACGCCATTCATCAGGCATTTCTCTGTCAGCAGCGCGCAGCCGGAGTTTTTGCCCCATGACATCGATTCT
>M01075:29:000000000-A53YN:1:2105:16412:2577
GTGTAATACTGCTGCCTTCTGGGCACTGGCGCCGTGTATCATCTCCAAGGTACCGCACGCTCACCTCACCCTTCTCACACGACACCTCAGCGCATACGTCACCAATACGACCCATGAAATCGACAAGCCCATCCCCCTTTAAGCACTTTGATCTCGGGCCAACGCGACTCCCGTGCATGACGCTTGCTTCCCCATTGCTGCACCAAGTGTTGGACCGCCAAGTTTGAGATTCGAAAAGTACTGATATTGTTGGAGAAGTTCGGCTGTGTAGAGATAGATTGTACAGTACCCCAGCGCCAGACGATCCGATGTGCATGAAATAAGAGTTGTTTCAGCGGTGCAAAACATCTCTGGATACTGGGTGACGCCATTCATCAGGCATTTCTCTGTCAGCAGCGCGCAGCCGGAGTTGTTGCCCCATGACATCGGTTCC
>M01075:29:000000000-A53YN:1:2105:16197:17576
GTGTAATACTGCCGCCTTCTGGGCACTGGCGCCATGTATCATCTCCAAGGTACCGCACGCTCACCTCACCCTTCTCACACGACACCTCAGCGCATACGTCACCAATACGACCCATGAAATCGACAAGCCCATCCCCCTTTAAGCACTTTGATCTCGGGCCAACGCGACTCCCATGCATGATGCTTGCTTCCCCATTGCTGCACCGAGTGTTGGACCACCAAGTTTGAGATTCGAAAAGTACTGATATTGTTGGGGAAGTTCGGCTGTGTAGAGATAGATTGTACAGTACCCCAGCGCCAGACGATCCGATGTGCATGAAATAAGAGTTGTTTCAGCGGTGCAAAACATCTCTGGATACTGGGTGACGCCATTCATCAGGCATTTCTCTGTCAGCAGCGCGCAGCCGGAGTTGTTGCCCCATGACATCGGTTCC
>M01075:29:000000000-A53YN:1:2105:15699:5478
GTGTAATACTGCTGCCCTCTGGGCACTGGCGCCATTTATCATCTCCAAGGTACCGCACGCTCACCTCACCCTTTTCACACGACACCTCAGCGCACACGTCACCAACAGGACCCATGAAATCGACAAGCCCATCCCCCTTTAAGCACTTTGATCTCGGGCCAACGCGGCTCCCATGCATGACGCTTGCTTCCCCATTGCTGCACCAAGTGTTG-ACCGCCAAGTTTGAGATTCGAAAAGTACTGATATTGTGGGGGAAGTTCGGCTTTGTAGAGATGGATTGTACAGTACCCCAGCGCCAGACGATTCGATGTGCATGAAAGAAGACCTGTTTCAGCGGTGCAAAACATCTCTGGATACTGGGTGACGCCATTTATCAGGCATTTCTCTGTCAGCAGCGCGCAGCCGGAGTTGTTGCCCCATGACATCGGTTCC
>M01075:29:000000000-A53YN:1:2105:14776:5786
GTGTAATACTGCTGCCTTCTGGGCACTGGCGCCATGTATCATCTCCAAGGTGCCGCACGCTCACCTCACCCTTCTCACACGACACCTCAGCGCATACGTCACCAATACGACCCATGAAATCGACAAGCCCATCCCCCTTTAAGCACTTTGATCTCGGGCCAACGCGACTCCCATGCATGATGCTTGCTTCCCCATTGCTGCACCGAGTGTTGGACCGCCAAGTTTGAGATTCGAAAAGTACTGATATTGTTGGGGAAGTTCGGCTGTGTAGAGATAGATTGTACAGTACCCCAGCGCCAGACGATCCGATGTGCATGAAATAAGAGTTGTTTCAGCGGTGCAAAACATCTCTGGATACTGGGTGACGCCATTCATCAGGCATTTCTCTGTCAGCAGCGCGCAGCCGGAGTTTTTGCCCCATGACATCGGTTCG
>M01075:29:000000000-A53YN:1:2105:14731:20095
GTGTAATGCTGCTGCCCTCTGGGCACTGGCGCCATGTATCATCTCCAAGGTACCGCACGCTCACCTCACCCTTTTCACACGACACCTCAGCGCACACGTCACCAATACGACCCATGAAATCGAAAAGCCCATCCCCCTTTAAGCACTTTGATCTCGGGCCCACGCGGCTCCCATGCATGACGCTTGCTTCCCCATTGCTGCACCAAGTGTTGGACCGCCAAGTTTGAGATTCGAAAAGTACTGATATTGTGGGGGAAGTTCGGCTTTGTAGAGATGGATTGTACAGTACCCCAGCGCCAGACGATCCGATGTGCATGAAAGAAGACCTGTTTCAGCGGTGCAAAACGTCTCTGGATACTGGGTGACGCCATTTATCAGGCATTTCTCTGTCAGCAGCGCGCAGCCGGAGTTGTTGCCCCATGACATCGGTTCT
>M01075:29:000000000-A53YN:1:2105:14585:8532
GTGTAATACTGCCGCCTTCTGGGCACTGGCGCCATGTATCATCTCCAAGGTACCGCACGCTCACCTCACCCTTCTCACACGACACCTCAGCGCATACGTCACCAATACGACCCATGAAATCGACAAGCCCATCCCCCTTTAAGCACTTTGATCTCGGGCCAACGCGACTCCCATGCATGATGCTTGCTTCCCCATTGCTGCACCGAGTGTTGGACCGCCAAGTTTGAGATTCGAAAAGTACTGATATTGTTGGGGAAGTTCGGCTGTGTAGAGATAGATTGTACAGTACCCCAGCGCCAGACGATCGGATGTGCATGAAATAAGAGTTGTTTCAGCGGTGCAAAACATCTCTGGATACTGGGTGACGCCATTCATCAGGCATTTCTCTGTCAGCAGCGCGCAGCCGGAGTTTTTGCCCCATGACATCGGTTCT
>M01075:29:000000000-A53YN:1:2104:8852:4255
GTGTAATACTGCCGCCTTCTGGGCACTGGCGCCATGTATCATCTCCAAGGTACCGCACGCTCACCTCACCCTTCTCACACGACACCTCAGCGCATACGTCACCAATACGACCCATGAAATCGACAAGCCCATCCCCCTTTAAGCACTTTGATCTCGGGCCAACGCGACTCCCATGCATGATGCTTGCTTCCCCATTGCTGCACCGAGTGTTGGACCGCCAAGTTTGAGATTCGAAAAGTACTGATATTGTTGGGAAAGTTCGGCTGTGTAGAGATAGATTGTACAGTACCCCAGCGCCAGACGATCCGATGTGCATGAAATAAGAGTTGTTTCAGCGGTGCAAAACATCTCTGGATACTGGGTGACGCCACTCATCAGGCATTTCTCTGTCAGCAGCGCGCAGCCGGAGTTTTTGCCCCATGACATCGGTTCT
>M01075:29:000000000-A53YN:1:2104:8606:15369
GTGTAATACTGCCGCCTTCTGGGCACTGGCGCCATGTATCATCTCCAAGGTACCGCACGCTCACCTCACCCTTTTCACACGACACCTCAGCGCACACGTCACCAACAGGACCCATGAAATCGACAAGCCCATCCCCCTTTAAGCACTTTGATCTCGGGCCAACGCGGCTCCCATGCATGACGCTTGCTTCCCCATTGCTGCACCAAGTGTTG-ACCGCCAAGTTTGAGATTCGAAAAGTACTGATATTGTGGGGGAAGTTCGGCTTTGTAGAGATGGATTGTACAGTACCCCAGCGCCAGACGATCCGATGTGCATGAAAGAAGACCTGTTTCAGCGGTGCAAAACATCTCTGGATACTGGGTGACGCCATTTATCAGGCATTTCTCTGTCAGCAGCGCGCAGCCGGAGTTGTTGCCCCATGACATCGGTTCC
>M01075:29:000000000-A53YN:1:2104:8301:14057
GTGTAATGCTGCTGCCCTCTGGGCACTGGCGCCATTTATCATCTCCAAGGTACCGCACGCTCACCTCACCCTTTTCACACGACACCTCAGCGCACACGCCACCAACAGGACCCATGAAATCGACAAGCCCATCCCCCTTTAAGCACTTTGATCTCGGGCCAACGCGGCTCCCATGCATGACGCTTGCTTCCCCATTGCTGCACCAAGTGTTG-ACCGCCAAGTTTGAGATTCGAAAAGTACTGATATTGTGGGGGAAGTTCGGCTTTGTAGAGATGGATTGTACAGTACCCCAGCGCCAGACGATCCGATGTGCATGAAAGAAGACCTGTTTCAGCGGTGCAAAACATCTCTGGATACCGGGTGACGCCATTTATCAGGCATTTCTCTGTCAGCAGCGCGCAGCCGGAGTTGTTGCCCCATGACATCGGTTCT
>M01075:29:000000000-A53YN:1:2104:7771:9589
GTGTAATGCTGCTGCCCTCTGGGCACTGGCGCCATGTATCATCTCCAAGGTACCGCACGCTCACCTCACCCTTTTCACACGACACCTCAGCGCACACGTCACCAACAGGACCCATGAAATCGACAAGCCCATCCCCCTTTAAGCACTTTGATCTCGGGCCAACGCGGCTCCCATGCATGACGCTTGCTTCCCCATTGCTGCACCAAGTGTTGGACCGCCAAGTTTGAGATTCGAAAAGTACTGATATTGTGAGGGAAGTTCGGCTGTGTAGAGATAGATTGTACAGTACCCCAGCGCCAGACGATCCGAAGTGCATAAAAAAAGACCTGTTTCAGCGGTGCAAAACATCTCTGGATGCTTGTTGACGCCATTTATCAGGCATTTCTCTGTCAGCAGCGCGCAGCCGGAGTTTTTGCCCCATGACATCGGTTCC
>M01075:29:000000000-A53YN:1:2104:28001:14077
GTGTAATGTTGCTGCCTTCTGGGCACTGGCGCCATGTATCATCTCCAAGGTACCGCACGCTCACCTCACCCTTCTCACACGACACCTCAGCGCATACGTCACCAATACGACCCATGAAATCGACAAGCCCATCCCCCTTTAAGCACTTTGATCTCGGGCCAACGCGACTCCCATGCATGATGCTTGCTTCCCCATTGCTGCACCGAGTGTTGGACCGCCAAGTTTGAGATTCGAAAAGTACTGATATTGTTGGGGAAGTTCGGCTGTGTAGAGATAGATTGTACAGTACCCCAGCGCCAGACGATCCGATGTGCATGAAATAAGAGTTGTTTCAGCGGTGCAAAACATCTCTGGATACTGGGTGACGCCATTCATCAGGCATTTCTCTGTCAGCAGCGCGCAGCCGGAGTTTTTGCCCCATGACATCGGTTCT
>M01075:29:000000000-A53YN:1:2104:26609:11675
GTGTAATGCTGCTGCCTTCTGGGCACTGGCGCCATGTATCATCTCCAAGGTACCGCACGCTCACCTCACCCTTCTCACACGACACCTCAGCGCATACGTCACCAATACGACCCATGAAATCGACAAGCCCATCCCCCTTTAAGCACTTTGATCTCGGGCCAACGCGACTCCCATGCATGATGCTTGCTTCCCCATTGCTGCACCGAGTGTTGGACCGCCAAGTTTGAGATTCGAAAAGTACTGATATTGTTGGGGAAGTTCGGCTGTGTAGAGATAGATTGTACAGTACCCCAGCGCCAGACGATCCGATGTGCATGAAATAAGAGTTGTTTCAGCGGTGCAAAACATCTCTGGATACTGGGTGACGCCATTCACCACGCATTTCTCCGTCAGCAGCGCGCAGCCGGAGTTGTTGCCCCATGACATCGGTTCC
>M01075:29:000000000-A53YN:1:2104:24502:16891
GTGTGATGCTGCTGCCTTCTGGGCACTGGCGCCATGTATCATCTCCAAGGTACCGCACGCTCACCTCACCCTTCTCACACGACACCTCAGCGCATACGTCACCAATACGACCCATGAAATCGACAAGCCCATCCCCCTTTAAGCACTTTGATCTCGGGCCAACGCGACTCCCATGCATGATGCTTGCTTCCCCATTGCTGCACCGAGTGTTGGACCGCCAAGTTTGAGGTTCGAAAAGTACTGATATTGTTGGGGAAGTTCGGCTGTGTAGAGATAGATTGTACAGTACCCCAGCGCCAGACGATCCGATGTGCATGAAATAAGAGTTGTTTCAGCGGTGCAAAACATCTCTGGATACTGGGTGACGCCATTCATCAGGCATTTCTCTGTCAGCAGCGCGCAGCCGGAGTTTTTGCCCCATGACATCGGTTCC
>M01075:29:000000000-A53YN:1:2104:23584:16154
GTGTAATGCTGCTGCCTTCTGGGCACTGGCGCCATGTATCATCTCCAAGGTACCGCACGCTCACCTCACCCTTCTCACACGACACCTCAGCGCATACGTCACCAATACGACCCATGAAATCGACAAGCCCATCCCCCTTTAAGCACTTTGATCTCGGGCCAACGCGACTCCCATGCATGATGCTTGCTTCCCCATTGCTGCACCGAGTGTTGGACCGCCAAGTTTGAGATTCGAAAAGTACTGATATTGTTGGGGAAGTTCGGCTGTGTAGAGATAGGTTGTACAGTACCCCAGCGCCAGACGATCCGATGTGCATGAAATAAGAGTTGTTTCAGCGGTGCAAAACATCTCTGGATACTGGGTGACGCCATTCATCAGGCATTTCTCTGTCAGCAGCGCGCAGCCGGAGTTTTTGCCCCATGACATCGGTTCT
>M01075:29:000000000-A53YN:1:2104:22220:25542
GTGTAATGCTGCTGCCCTCTGGGCACTGGCGCCATGTATCATCTCCAAGGTACCGCACGCTCACCTCACCCTTCTCACACGACACCTCAGCGCACACGTCACCAATACGACCCATGAAATCGACAAGCCCATCCCCCTTTAAGCACTTTGATCTCGGGCCAACGCGACTCCCATGCATGATGCTTGCTTCCCCATTGCTGCACCAAGTGTTGGACCGCCAAGTTTGAGATTCGAAAAGTACTGATATTGTTGGAGAAGTTCGGCTGTGTAGAGATAGATTGTACAGTACCCCAGCGCCAGACGATCCGATGTGCATGAAATAAGAGTTGTTTCAGCGGTGCAAAACATCTCTGGATACTGGGTGACGCCATTCATCACGCATTTCTCCGTCAGCAGCGCGCAGCCGGAGTTGTTGCCCCATGACATCGGTTCT
>M01075:29:000000000-A53YN:1:2104:21569:26818
GTGT-ATGCTGCTGCCCTCTGGGCACTGGCGCCATGTATCATCTCCAAGGTCCCGCACGCTCACCTCACCCTTTTCACACGACCCCTCAGCGCACACGTCACCAATACGACCCATGAAATCGAAAAGCCCATCCCCCTTTAAGCACTTTGATCTCGGGCCAACGCGGCTCCCATGCATGACGCTTGCTTCCCCATTGCTGCACCAAGTGTTGGACCGCCAAGTTTGAGATTCGAAAAGTACTGATATTGTGGGGGAAGTTCGGCTTTGTAGAGATGGATTGTACAGTACCCCAGCGCCAGACGATCCGATGTGCATGAAAGAAGACCTGTTTCAGCGGTGCAAAACATCTCTGGATACTGGGTGACGCCATTTATCAGGCATTTCTCTGTCAGCAGCGCGCAGCCGGAGTTGTTGCCCCATGACATCGGTTCC
>M01075:29:000000000-A53YN:1:2104:21131:24107
GTGTAATACTGCTGCCCTCTGGGCACTGGCGCCATGTATCATCTCCAAGGTACCGCACGCCCACCTCACCCTTCTCACACGACACCTCAGCGCACACGTCACCAATACGACCCATGAAATCGACAAGCCCATCCCCCTTTAAGCACTTTGATCTCGGGCCAACGCGACTCCCATGCATGATGCTTGCTTCCCCATTGCTGCACCAAGTGTTGGACCGCCAAGTTTGAGATTCGAGAAGTACTGATATTGTTGGAGAAGTTCGGCTGTGTAGAGATAGATTGTACAGTACCCCAGCGCCAGACGATCCGATGTGCATGAAATAAGAGTTGTTTCAGCGGTGCAAAACATCTCTGGATACTGGGTGACGCCATTCATCAGGCATTTCTCTGTCAGCAGCGCGCAGCCGGAGTTGTTGCCCCATGACATCGGTTCC
>M01075:29:000000000-A53YN:1:2104:20978:15484
GTGTAATGCTGCTGCCCTCTGGGCACTGGCGCCATTTATCATCTCCAAGGTACCGCACGCTCACCTCACCCTTTTCACACGACACCTCAGCGCACACGTCACCAACAGGACCCATGAAATCGACAAGCCCATCCCCCTTTAAGCACTTTGATCTCAGGCCAACGCGGCTCCCATGCATGACGCTTGCTTCCCCATTGCTGCACCAAGTGTTG-ACCGCCAAGTTTGAGATTCGAAAAGTACTGATATTGTGGGGGAAGTTCGGCTTTGTAGAGATGGATTGTACAGTACCCCAGCGCCAGACGATCCGATGTGCATGAAAGAAGACCTGTTTCAGCGGTGCAAAACATCTCTGGATACTGGGTGACGCCATTTATCAGGCATTTCTCTGTCAGCAGCGCGCAGCCGGAGTTGTTGCCCCATGACATCGGTTCT
>M01075:29:000000000-A53YN:1:2104:18394:11149
GTGTAATACTGCTGCCCTCTGGGCACTGGCGCCATGTATCATCTCCAAGGTACCGCACGCTCACCTCACCCTTTTCACACGACACCTCAGCGCACACGCCACCAATACGACCCATGAAATCGAAAAGCCCATCCCCCTTTAAGCACTTTGATCTCGGGCCAACGCGGCTCCCATGCATGACGCTTGCTTCCCCATTGCTGCACCAAGTGTTGGACCGCCAAGTTTGAGATTCGAAAAGTACTGATATTGTGGGGGAAGTTCGGCCTTGTAGAGATGGATTGTACAGTACCCCAGCGCCAGACGATCCGATGTGCATGAAAGAAGACCTGTTTCAGCGGTGCAAAACATCTCTGGATACTGGGTGACGCCATTTATCAGGCATTTCTCTGTCAGCAGCGCGCAGCCGGAGTTGTTGCCCCATGACATCGGTTCC
>M01075:29:000000000-A53YN:1:2104:18224:2980
GTGTAATGCTGCTGCCTTCTGGGCACTGGCGCCATGTATCATCTCCAAGGTACCGCACGCTCACCTCACCCTTCTCACACGACACCTCAGCGCATACGTCACCAATACGACCCATGAAATCGACAAGCCCATCCCCCTTTAAGCACTTTGATCTCGGGCCAACGCGACTCCCATGCATGACGCTTGCTTCCCCATTGCTGCACCAAGTGTTGGACCGCCAAGTTTGAGATTCGAAAAGTACTGATATTG-TGGGGAAGTTCGGCTGTGTAGAGATAGATTGTACAGTACCCCAGCGCCAGACGATCCGATGTGCATGAAATAAGAGTTGTTTCAGCGGTGCAAAACATCTCTGGATACTGGGTGACGCCATTCATCAGGCATTTCTCTGTCAGCAGCGCGCAGCCGGAGTTTTTGCCCCATGACATCGGTTCC
>M01075:29:000000000-A53YN:1:2104:18058:5253
GTGTAATGCTGCTGCCTTCTGGGCACTGGCGCCATGTATCATCTCCAAGGTACCGCACGCTCACCTCACCCTTCTCACACGACACCTCAGCGCATACGTCACCAATACGACCCATGAAATCGACAAGCCCATCCCCCTTTAAGCACTCTGATCTCGGGCCAACGCGACTCCCATGCATGATGCTTGCTTCCCCATTGCTGCACCGAGTGTTGGACCGCCAAGTTTGAGATTCGAAAAGTACTGATATTGTTGGGGAAGTTCGGCTGTGTAGAGATAGACTGTACAGTACCCCAGCGCCAGACGATCCGATGTGCATGAAATAAGAGTTGTTTCAGCGGTGCAAAACATCTCTGGATACTGGGTGACGCCATTCATCAGGCATTTCTCTGTCAGCAGCGCGCAGCCGGAGTTTTTGCCCCATGACATCGGTTCT
>M01075:29:000000000-A53YN:1:2104:17983:23453
GTGTAATACTGCTGCCTTCTGGGCACTGGCGCCATGTATCATCTCCAAGGTACCGCACGCTCACCTCACCCTTCTCACACGACACCTCAGCGCATACGTCACCAATACGACCCATGAAATCGACAAGCCCATCCCCCTTTAAGCACTTTGATCTCGGGCCAACGCGACTCCCATGCATGATGCTTGCTTCCCCATTGCTGCACCGAGTGTTGGACCGCCAAGTTTGAGATTCGAAAAGTACTGATATTGTTGGGGAAGTTCGGCTGTGTAGAGATAGATTGTACAGTACCCCAGCGCCAGACGACCCGATGTGCATGAAATAAGAGTTGTTTCAGCGGTGCAAAACATCTCTGGATACTGGGTGACGCCATTCATCAGGCATTTCTCTGTCAGCAGCGCGCAGCCGGAGTTTTTGCCCCATGACATCGGTTCC
>M01075:29:000000000-A53YN:1:2104:17621:24161
GTGTAATACTGCTGCCCTCTGGGCACTGGCGCCATGTATCATCTCCAAGGTACCGCACGCTCACCTCACCCTTCTCACACGACACCTCAGCGCACACGTCACCAGTACGACCCATGAAATCGACAAGCCCATCCCCCTTTAAGCACTTTGATCTCGGGCCAACGCGACTCCCATGCATGATGCTTGCTTCCCCATTGCTGCACCAAGTGTTGGACCGCCAAGTTTGAGATTCGAAAAGTACTGATATTGTTGGAGAAGTTCGGCTGTGTAGAGATAGATTGTACAGTACCCCAGCGCCAGACGATCTGATGTGCATGAAATAAGAGTTGTTTCAGCGGTGCAAAACATCTCTGGATACTGGGTGACGCCATTCATCAGGCATTTCTCTGTCAGCAGCGCGCAGCCGGAGTTGTTGCCCCATGACATCGGTTCT
>M01075:29:000000000-A53YN:1:2104:14695:13715
GTGTAATGCTGCTGCCCTCTGGGCACTGGCGCCATGTATCATCTCCAAGGTACCGCACGCTCACCTCACCCTTTTCACACGACACCTCAGCGCACACGTCACCAATACGACCCATGAAATCGAAAAGCCCATCCCCCTTTAGGCGCTTTGATCTCGGGCCAACGCGGCTCCCATGCATGACGCTTGCTTCCCCATTGCTGCACCAAGTGTTGGACCGCCAAGTTTGAGATTCGAAAAGTACTGATATTGTGGGGGAAGTTCGGCTTTGTAGAGATGGATTGTACAGTACCCCAGCGCCAGACGATCCGATGTGCATGAAAGAAGACCTGTTTCAGCGGTGCAAAACATCTCTGGATACTGGGTGACGCCATTTATCAGGCATTTCTCTGTCAGCAGCGCGCAGCCGGAGTTGTTGCCCCATGACATCGGTTCT
>M01075:29:000000000-A53YN:1:2104:14401:19178
GTGTAATGCTGCCGCCCTCTGGGCACTGGCGCCATTTATCATCTCCAAGGTACCGCACGCTCACCTCACCCTTTTCACACGACACCTCAGCGCACACGTCACCAATACGACCCATGAAATCGACAAGCCCATCCCCCTTTAAGCACTTTGATCTCGGGCCAACGCGGCTCCCATGCATGATGCTTGCTTCCCCATTGCTGCACCAAGTGTTGGACCGCCAAGTTTGAGATTCGAAAAGTACTGATATTGTTGGAGAAGTTCGGCTGTGTAGAGATAGATTGTGCAGTACCCCAGCGCCAGACGATCCGATGTGCATGAAATAAGAGTTGTTTCAGCGGTGCAAAACATCTCTGGATACTGGGTGACGCCATTCATCAGGCATTTCTCTGTCAGCAGCGCGCAGCCGGAGTTGTTGCCCCATGACATCGGTTCC
>M01075:29:000000000-A53YN:1:2104:13377:28047
GTGTAATGCTGCTGCCTTCTGGGCACTGGCGCCATGTATCATCTCCAAGGTACCGCACGCTCACCTCACCCTTCTCACACGACACCTCAGCGCATACGTCACCAATACGACCCATGAAATCGACAAGCCCATCCCCCTTTAAGCACTTTGATCTCGGGCCAACGCGACTCCCATGCATGATGCTTGCTTCCCCATTGCTGCACCAAGTGTTGGACCGCCAAGTTTGAGATTCGAAAAGTACTGATATTGTTGGGGAAGTTCGGCTGTGTAGAGATAGATTGTACAGTACCCCAGCGCCAGACGATCCGATGTGCATGAAATAAGGGTTGTTTCAGCGGTGCAAAACATCTCTGGATACTGGGTGACGCCATTCATCAGGCATCTCTCTGTCAGCAGCGCGCAGCCGGAGTTGTTGCCCCATGACATCGGTTCT
>M01075:29:000000000-A53YN:1:2104:13169:18934
GTGTAATACTGCTGCCTTCTGGGCACTGGCGCCATGTATCATCTCCAAGGTACCGCACGCTCACCTCACCCTTCTCACACGACACCTCAGCGCATACGTCACCAATACGACCCATGAAATCGACAAGCCCATCCCCCTTTAAGCACTTTGATCTCGGGCCAACGCGACTCCCATGCATGATGCTTGCTTCCCCATTGCTGCACCGAGTGTTGGACCGCCAAGTTTGAGATTCGAAAAGTACTGATATTGTTGGGGAAGTTCGGCTATGTAGAGATAGATTGTACAGTACCCCAGCGCCAGACGATCCGATGTGCATGAAATAAGAGTTGTTTCAGCGGTGCAAAACATCTCTGGATACTGGGTGACGCCATTCATCAGGCATTTCTCTGTCAGCAGCGCGCAGCCGGAGTTTTTGCCCCATGACATCGGTTCC
>M01075:29:000000000-A53YN:1:2104:12030:25499
GTGTAATGCTGCTGCCCTCTGGGCACTGGCGCCATGTATCATCTCCAAGGTACCGCACGCTCACCTCACCCTTCTCACACGACACCTCAGCGCACACGTCACCAATACGACCCATGAAATCGACAAGCCCATCCCCCTTTAAGCACTTTGATCTCGGGCCAACGCGACTCCCATGCATGATGCTTGCTTCCCCATTGCTGCACCGAGTGTTGGACCGCCAAGTTTGAGATTCGAAAAGTACTGATATTGTTGGGGAAGTTCGGCTGTGTAGAGATAGATTGTACAGTACCCCAGCGCCAGACGATCCGATGTGCATGAAATAAGAGTTGTTTCAGCGGTGCAAAACATCTCTGGATACTGGGTGACGCCATTCATCAGGCATTTCTCTGTCAGCAGCGCGCAACCGGAGTTTTTGCCCCATGACATCGGTTCG
>M01075:29:000000000-A53YN:1:2104:11929:13391
GTGTAATACTGCTGCCTTCTGAGCACTGGCGCCATGTATCATCTCCAAGGTACCGCACGCTCACCTCACCCTTCTCACACGACACCTCAGCGCATACGTCACCAATACGACCCATGAAATCGACAAGCCCATCCCCCTTTAAGCACTTTGATCTCGGGCCAACGCGACCCCCATGCATGATGCTTGCTTCCCCATTGCTGCACCGAGTGTTGGACCGCCAAGTTTGAGATTCGAAAGGTACTGATATTGTTGGGGAAGTTCGGCTGTGTAGAGATAGATTGTACAGTACCCCAGCGCCAGACGATCCGATGTGCATGAAATAAGAGTTGTTTCAGCGGTGCAAAACATCTCTGGATACTGGGTGACGCCATTCATCAGGCATTTCTCTGTCAGCAGCGCGCAGCCGGAGTTTTTGCCCCATGACATCGGTTCC
>M01075:29:000000000-A53YN:1:2104:11889:19436
GTGTAATACTGCTGCCTTCTGGGCACTGGCGCCATGTATCATCTCCAAGGTACCGCACGCTCACCTCACCTTCCTCACACGACACCTCAGCGCATACGTCACCAATACGACCCATGAAATCGACAAGCCCATCCCCCTTTAAGCACTTTGATCTCGGGCCAACGCGACTCCCATGCATGATGCTTGCTTCCCCATTGCTGCACCGAGTGTTGGACCGCCAAGTTTGAGATTCGAAAAGTACTGATATTGTTGGGGAAGTTCGGCTGTGTAGAGATAGATTGTACAGTACCCCAGCGCCAGACGATCCGATGTGCATGAAATAAGAGTTGTTTCAGCGGTGCAAAACATCTCTGGATACTGGGTGACGCCATTCATCAGGCATTTCTCTGTCAGCAGCGCGCAGCCGGAGTTTTTGCCCCATGACATCGGTTCT
>M01075:29:000000000-A53YN:1:2104:11122:19070
GTGTAATGCTGCTGCCTTCTGGGCACTGGCGCCATGTATCATCTCCAAGGTACCGCACGCTCACCTCACCCTTCTCACGCGACACCTCAGCGCATACGTCACCAATACGACCCATGAAATCGACAAGCCCATCCCCCTTTAAGCACTTTGATCTCGGGCCAACGCGACTCCCATGCATGATGCTTGCTTCCCCATTGCTGCACCGAGTGTTGGACCGCCAAGTTTGAGATTCGAAAAGTACTGATATTGTTGGGGGAGTTCGGCTGTGTAGAGATAGATTGTACAGTACCCCAGCGCCAGACGATCCGATGTGCATGAAATAAGAGTTGTTTCAGCGGTGCAAAACATCTCTGGATACTGGGTGACGCCATTCATCAGGCATTTCTCTGTCAGCAGCGCGCAGCCGGAGTTTTTGCCCCATGACATCGGCTCT
>M01075:29:000000000-A53YN:1:2104:10311:14478
GTGTAATACTGCTGCCTTCTGGGCACTGGCGCCATGTATCATCTCCAAGGTACCGCACGCTCACCTCACCCTTCTCACACGACACCTCAGCGCATACGTCACCAATACGACCCATGAAATCGACAAGCCCATCCCCCTTTAAGCACTTTGATCTCGGGCCAACGCGACTCCCATGCATGATGCTTGCTTCCCCATTGCTGCACCGAGTGTTGGACCGCCAAGTTTGAGATTCGAAAAGTACTGATATTGTTGGGGAAGTTCGGCTGTGTAGAGATAGATTGTACAGTACCCCAGCGCCAGACGATCCGATGTGCATGAAATAAGAGTTGTTTCAGCGGTGCAAAACATCTCTGGATACTGGGTGACGCCATTCATCAGGCACTTCTCTGTCAGCAGCGCGCAGCCGGAGTTTTTGCCCCATGACATCGGTTCC
>M01075:29:000000000-A53YN:1:2103:9634:18744
GTGTAATGCTGCTGCCTTCTGGGCACTGGCGCCATGTATCATCTCCAAGGTACCGCACGCTCACCTCACCCTTCTCACACGACACCTCAGCGCATACGTCACCAATACGACCCATGAAATCGACAAGCCCATCCCCCTTTAAGCACTTTGATCTCGGGCCAACGCGACTCCCATGCATGATGCTTGCTTCCCCATTGCTGCACCGAGTGTTGGACCGCCAAGTTTGAGATTCGAAAAGTACTGATATTGTTGGGGAAGTTCGGCTGTGTAGAGATAGATTGTACAGTACCCCAGCGCCAGACGATCCGATGTGCATGAAATAAGAGTTGTTTCAGCGGTGCAAAACATCTCTGGATACTGGGTGACACCATTTATCACGCATTTCTCCGTCAGCAGCGCGCAGCCGGAGTTGTTGCCCCATGACATCGGTTCT
>M01075:29:000000000-A53YN:1:2103:9328:18484
GTGTAATACTGCTGCCCTCTGGGCACTGGCGCCATTTATCATCTCCAAGGTACCGCACGCTCACCTCACCCTTTTCACACGACACCTCAGCGCACACGTCACCAACAGGACCCATGAAATCGACAAGCCCATCCCCCTTTAAGCACTTTGATCTCGGGCCAACGCGGCTCCCATGCATGACGCTTGCTTCCCCATTGCTGCACCAAGTGTTG-ACCGCCAAGTTTGAGATTCGAAAAGTACTGATATTGTGGGGGAGGTTCAGCTTTGTAGAGATGGATTGTACAGTACCCCAGCGCCAGACGATCCGATGTGCATGAAAGAAGACCTGTTTCAGCGGTGCAAAACATCTCTGGATACTGGGTGACGCCATTTATCAGGCATTTCTCTGTCAGCAGCGCGCAGCCGGAGTTGTTGCCCCATGACATCGGTTCC
>M01075:29:000000000-A53YN:1:2103:7326:13242
GTGTAATGCTGCCGCCTTCTGGGCACTGGCGCCATGTATCATCTCCAAGGTACCGCACGCTCACCTCACCCTTCTCACACGACACCTCAGCGCATACGTCACCAATACGACCCATGAAATCGACAAGCCCATCCCCCTTTAAGCACTTTGATCTCGGGCCAACACGACTCCCATGCATGATGCTTGCTTCCCCATTGCTGCACCGAGTGTTGGACCGCCAAGTTTGAGATTCGAAAAGTACTGATATTGTTGGGGAAGTTCGGCTGTGTAGAGATAGATTGTACAGTACCCCAGCGCCAGACGATCCGATGTGCATGAAATAAGAGTTGTTTCAGCGGTGCAAAACATCTCTGGATACTGGGTGACGCCATTCATCAGGCATTTCTCTGTCAGCAGCGCGCAGCCGGAGTTTTTGCCCCATGACATCGGTTCC
>M01075:29:000000000-A53YN:1:2103:6714:18489
GTGTAATACTGCTGCCTTCTGGGCACTGGCGCCATGTATCATCTCCAAGGTACCGCACGCTCACCTCACCCTTCTCACACGACACCTCAGCGCATACGTCACCAATACGACCCATGAAATCGGCAAGCCCATCCCCCTTTAAGCACTTTGATCTCGGGCCAACGCGACTCCCATGCATGATGCTTGCTTCCCCATTGCTGCACCGAGTGTTGGACCGCCAAGTTTGAGATTCGAAAAGTACTGATATTGTTGGGGAAGTTCGGCTGTGTAGAGATAGATTGTACAGTACCCCAGCGCCAGACGATCCGATGTGCATGAAATAAGAGTTGTTTCAGCGGTGCAAAACATCTCTGGATACTGGGTGACGCCATTCATCAGGCATTTCTCTGTCAGCAGCGCGCAGCCGGAGTTTTTGCCCCATGACATCGGTTCC
>M01075:29:000000000-A53YN:1:2103:3966:16830
GTGTAATACTGCTGCCCTCTGGGCACTGGCGCCATGTATCATCTCCAAGGTACCGCACGCTCACCTCACCCTTCTCACACGACACCTCAGCGCATACGTCACCAATACGACCCATGAAATCGACAAGCCCATCCCCCTTTAAGCACTTTGATCTCGGGCCAACGCGACTCCCGTGCATGACGCTTGCTTCCCCATTGCTGCACCAAGTGTTGGACCGCCAAGTTTGAGATCCGAAAAGTACTGATATTGTTGGGGAAGTTCGGCTGTGTAGAGATAGATTGTACAGTACCCCAGCGCCAGACGATCCGATGTACATAAAAAAAGACCTGTTTCAGCGGTGCAAAACATCTCTGAATACTTGTTGACGCCATTCATCAGGCATTTCTCTGTCAGCAGCGCGCAGCCGGAGTTTTTGCCCCATGACATCGGTTCT
>M01075:29:000000000-A53YN:1:2103:28574:17891
GTGTAATGCTGCCGCCTTCTGGGCACTGGCGCCATGTATCATCTCCAAGGTACCGCACGCTCACCTCACCCTTCTCACACGACACCTCAGCGCATACGTCACCAATACGACCCATGAAATCGACAAGCCCATCCCCCTTTAAGCACTTTGATCTCGGGCCAACGCGACTCCCGTGCATGACGCTTGCTTCCCCATTGCTGCACCAAGTGTTGGACCGCCAAGGTTGAGATTCGAAAAGTACTGATATTGTTGGGGAAGTTCGGCTGTGTAGAGATAGATTGTACAGTACCCCAGCGCCAGACGATCCGATGTACATAAAAAAAGACCTGTTTCAGCGGTGCAAAACATCTCTGAATACTTGTTGACGCCATTCATCAGGCATTTCTCTGTCAGCAGCGCACAGCCGGAGTTTTTGCCCCATGACATCGGTTCT
>M01075:29:000000000-A53YN:1:2103:27580:15683
GTGTAATGCTGCCGCCTTCTGGGCACTGGCGCCATGTATCATCTCCAAGGTACCGCACGCTCACCTCACCCTTCTCACACGACACCTCAGCGCATACGTCACCAATACGACCCATGAAATCGACAAGCCCATCCCCCTTTAAGCACTTTGATCTCGGGCCAACGCGACTCCCATGCATGATGCTTGCTTCCCCATTGCTGCACCGAGTGTTGGACCGCCAAGTTTGAGGTTCGAAAAGTACTGATATTGTTGGGGAAGTTCGGCTGTGTAGAGATAGATTGTACAGTACCCCAGCGCCAGACGATCCGATGTGCATGAAATAAGAGTTGTTTCAGCGGTGCAAAACATCTCTGGATACTAGGTGACGCCATTCATCAGGCATTTCTCTGTCAGCAGCGCGCAGCCGGAGTTTTTGCCCCATGACATCGGTTCT
>M01075:29:000000000-A53YN:1:2103:26077:22520
GTGTAATGCTGCTGCCCTCTGGGCACTGGCGCCATTTATCATCTCCAAGGTACCGCACGCTCACCTCACCCTTTTCACACGACACCTCAGCGCACACGTCACCAACAGGACCCATGAAATCGACAAGCCCATCCCCCTTTAAGCACTTTGATCTCGGGCCAACGCGGCTCCCATGCATGACGCTTGCTTCCCCATTGCTGCACCAAGTGTTG-ACCGCCAAGTTTGAGATTCGAAAAGTACTGATATTGTGGGGGAAGTTCGGCTTTGTAGAGATGGATTGTACAGTACCCCAGCGCCAGACGATCCGATGTGCATGAAAGAAGACCTGTTTCAGCGGTGCAAGACATCTCTGGATACTGGGTGACGCCATTTATCAGGCATTTCTCTGTCAGCAGCGCGCAGCCGGAGTTGTTGCCCCATGACATCGGTTCT
>M01075:29:000000000-A53YN:1:2103:18125:6238
GTGTAATGCTGCCGCCCTCTGGGCACTGGCGCCATGTATCATCTCCAAGGTACCGCACGCTCACCTCACCCTTCTCACACGACACCTCAGCGCACACGTCACCAATACGACCCATGAAATCGACAAGCCCATCCCCCTTTAAGCACTTTGATCTCGGGCCAACGCGACTCCCATGCATGATGCTTGCTTCCCCATTGCTGCACCGAGTGTTGGACCGCCAAGTTTGAGATTCGAAAAGTACTGATATTGTTGGGGAAGTTCGGCTGTGTAGAGATAGATTGTACAGTACCCCAGCGCCAGACGATCCGATGTGCATGAAATAAGAGTTGTTTCAGCGGTGCAAAACATCTCTGGATACTGGGTGACGCCATTCATCAGGCATTTCTCTGTCAGCAGCGCGCAGCCGGAGTTTTTGCCCCATGACATCGGTTCT
>M01075:29:000000000-A53YN:1:2103:17622:12019
GTGTAATACTGCTGCCCTCTGGGCACTGGCGCCATGTATCATCTCCAAGGTACCGCACGCTCACCTCACCCTTTTCACACGACACCTCAGCGCACACGTCACCAATACGACCCATGAAATCGAAAAGCCCATCCCCCTTTAAGCACTTTGATCTCGGGCCAACGCGGCTCCCATGCATGACGCTTGCTTCCCCATTGCTGCACCAAGTGTTGGACCGCCAAGTTTGAGATTCGAAAAGTACTGATATTGTGGGGGAAGTTCGGCTTTGTAGAGATGGATTGTACAGTACCCCAGCGCCAGACGATCCGACGTGCATGAAAGAAGACCTGTTTCAGCGGTGCAAAACATCTCTGGATACTTGGTGACGCCATTTATCACGCATTTCTCCGTCAGCAGCGCGCAGCCGGAGTTGTTGCCCCATGACATCGGTTCT
>M01075:29:000000000-A53YN:1:2103:16675:19453
GTGTAATACCGCCGCCCTCTGGGCACTGGCGCCATGTATCATCTCCAAGGTACCGCACGCTCACCTCACTCTTCTCACACGACACCTCAGCGCACACGTCACCAATACGACCCATGAAATCGACAAGCCCATCCCCCTTTAAGCACTTTGATCTCGGGCCAACGCGACTCCCATGCATGATGCTTGCTTCCCCATTGCTGCACCAAGTGTTGGACCACCAAGTTTGAGATTCGAAAAGTACTGATATTGTTGGAGAAGTTCGGCTGTGTAGAGATAGATTGTACAGTACCCCAGCGCCAGACGATCCGATGTGCATGAAATAAGAGTTGTTTCAGCGGTGCAAAACATCTCTGGATACTGGGTGACGCCATTCATCAGGCATTTCTCTGTCAGCAGCGCGCAGCCGGAGTTGTTGCCCCATGACATCGGTTCT
>M01075:29:000000000-A53YN:1:2103:14272:17305
GTGTAATACTGCCGCCCTCTGGGCACTGGCGCCATGTATCATCTCCAAGGTACCGCACGCTCACCTCACCCTTTTCACACGACACCTCAGCGCACACGTCACCAATACGACCCATGAAATCGAAAAGCCCATCCCCCTTTAAGCACTTTGATCTCGGGCCAACGCGGCTCCCATGCATGACGCTTGCTTCCCCATTGCTGCACCGAGTGTTGGACCGCCAAGTTTGAGATTCGAAAAGTACTGATATTGTTGGGGAAGTTCGGCTGTGTAGAGATAGATTGTACAGTACCCCAGCGCCAGACGATCCGATGTGCATGAAATAAGAGTTGTTTCAGCGGTGCAAAACATCTCTGGATACTGGGTGACGCCATTCATCAGGCATTTCTCTGTCAGCAGCGCGCAGCCGGAGTTTTTGCCCCATGACATCGGTTCC
>M01075:29:000000000-A53YN:1:2103:13991:12099
GTGTAATACTGCTGCCTTCTGGGCACTGGCGCCATGTATCATCTCCAAGGTACCGCACGCTCACCTCACCCTTCTCACACGACACCTCAGCGCATACGTCACCAATACGACCCATGAAATCGACAAGCCCATCCCCCTTTAAGCACTTTGATCTCGGGCCAACGCGACTCCCATGCATGATGCTTGCTTCCCCATTGCTGCACCGAGTGTTGGACCGCCAAGTTTGAGATTCGAAAAGTACTGATATTGTTGGGGAAGTTCGGCTGTGTAGAGATAGATTGTACAGTACCCCAGCGCCAGACGATCCGATGTGCATGAAATAAGAGTTGTTTCAGCGGTGCAAAACATCTCTGGATACTGGGTGACGCCGTTCATCAGGCATTTCTCTGTCAGCAGCGCGCAGCTGGAGTTTTTGCCCCATGACATCGGTTCC
>M01075:29:000000000-A53YN:1:2103:13171:18200
GTGTAATACTGCTGCCTTCTGGGCACTGGCGCCATGTATCATCTCCAAGGTACCGCGCGCTCACCTCACCCTTCTCACACGACACCTCAGCGCATACGTCACCAATACGACCCATGAAATCGACAAGCCCATCCCCCTTTAAGCACTTTGATCTCGGGCCAACGCGACTCCCATGCATGATGCTTGCTTCCCCATTGCTGCACCGAGTGTTGGACCGCCAAGTTTGAGATTCGAAAAGTACTGATATTGTTGGGGAAGTTCGGCTGTGTAGAGATAGATTGTACAGTACCCCAGCGCCAGACGATCCGATGTGCATGAAATAAGAGTTGTTTCAGCGGTGCAAAACATCTCTGGATACTGGGTGACGCCATTCATCAGGCATTTCTCTGTCAGCAGCGCGCAGCCGGAGTTTTTGCCCCATGACATCGGTTCC
>M01075:29:000000000-A53YN:1:2103:12999:15369
GTGTAATGCTGCTGCCCTCTGGGCACTGGCGCCATGTATCATCTCCAAGGTACCGCACGCTCACCTCACCCTTCTCACACGACACCTCAGCGCACACGTCACCAATACGACCCATGAAATCGACAAGCCCATCCCCCTTTAAGCACTTTGATCTCGGGCCAACGCGACTCCCATGCATGATGCTTGCTTCCCCATTGCTGCACCAAGTGTTGGACCGCCAAGTTTGAGATTCGAAAAGTACTGATATTGTTGGAGAAGTTCGGCTGTGTAGAGATAGATTGTACAGTACCCCAGCGCCAGACGATCCGATGTGCATGAAATAAGAGTTGTTTCAGCGGTGCAAAACATCTCTGGATACTGGGTGACGCCATTCATCAGGCATTTCTCTGTCAGCAGCGCGCAGCCGGAGTTTTTGCCCCATGACA---GTTCC
>M01075:29:000000000-A53YN:1:2103:12156:10859
GTGTAATACTGCTGCCTTCTGGGCACTGGCGCCATGTATCATCTCCAAGGTACCGCACGCTCACCTCACCCTTCTCACACGTCACCTCAGCGCATACGTCACCAATACGACCCATGAAATCGACAAGCCCATCCCCCTTTAAGCACTTTGATCTCGGGCCAACGCGACTCCCATGCATGATGCTTGCTTCCCCATTGCTGCACCGAGTGTTGGACCGCCAAGTTTGAGATTCGAAAAGTACTGATATTGTTGGGAAAGTTCGGCTGTGTAGAGATAGATTGTACAGTACCCCAGCGCCAGACGATCCGATGTGCATGAAATAAGAGTTGTTTCAGCGGTGCAAAACATCTCTGGATACTGGGTGACGCCATTCATCAGGCATTTCTCTGTCAGCAGCGCGCAGCCGGAGTTTTTGCCCCATGACATCGGTTCT
>M01075:29:000000000-A53YN:1:2103:11756:17867
GTGTAATGCTGCCGCCCTCCGGGCATTTGTGCCACGCATCACCTCCAAGGTGCCGCACGCTCACCTCGCCCTTTCCACACGACACCTCAGCGCACACGTCACCAATACGACCCATGAAATCGGCAAGTCCATCCCCCTTTAAGCACCTTGATTTCGGGCCAACGCGGCTCCCACGCATAACGGTTGCGTCCCCGTTGCTGCACCTAGTTTCGGACCGCCAAGTTTGAGATTCGAAAAGTACTGATATTGTGAGGGAAGTTCGGCTTTGTGGAGATAGATTGTACAGTACCCCAGCGCCAGACGATCCGATGTGCATAAAAAAAGACCTGTTTCAGCGGTGCAAAACATCTCTGGATGCTTGTTGACGCCATTTATCAGGCATTTCTCTTTCAGCAGCGCGCAGCCGGTGTTTTTGCCCCATGACATCGGTTCC
>M01075:29:000000000-A53YN:1:2103:11673:9075
GTGTAATGCTGCTGCCTTCTGGGCACTGGCGCCATGTATCATCTCCAAGGTACCGCACGCTCACCTCACCCTTCTCACACGACACCTCAGCGCATACGTCACCAATACGACCCATGAAATCGACAAGCCCATCCCCCTTTAAGCACTTTGATCTCGGGCCAACGCGACTCCCATGCATGATGCTTGCTTCCCCATTGCTGCACCGAGTGTTGGACCGCCAAGTTTGAGATTCGAAAGGTACTGATATTGTTGGGGAAGTTCGGCTGTGTAGAGATAGATTGTACAGTACCCCAGCGCCAGACGATCCGATGTGCATGAAATAAGAGTTGTTTCAGCGGTGCAAAACATCTCTGGATACTGGGTGACGCCATTCATCAGGCATTTCTCTGTCAGCAGCGCGCAGCCGGAGTTTTTGCCCCATGGCATCGGTTCT
>M01075:29:000000000-A53YN:1:2103:11393:22833
GTGTAATGCTGCTGCCCTCTGGGCACTGGCGCCATTTATCATCTCCAAGGTACCGCACGCTCACCTCACCCTTTTCACACGACACCTCAGCGCACACGTCACCAATACGACCCATGAAATCGACAAGCCCATCCCCCTTTAAGCACTTTGATCTCGGGCCAACGCGGCTCCCATGCATGATGCTTGCTTCCCCATTGCTGCACCAAGTGTTGGACCGCCAAGTTTGAGATTCGAAAAGTACTGATATTGTTGGAGAAGTTCGGCTGTGTAGAGATAGATTGTACAGTACCCCAGCGCCAGACGATCCGATGTGCATGAAATAAGAGTTGTTTCAGCGGTGCAAAACATCTCTGGATACTGGGTGACGCCATTCATCAGGCATTTCTCTGTCAGCAGCGCGCAGCCGGAGTTGTTGCCCCATGACATCGGTTCT
>M01075:29:000000000-A53YN:1:2102:9732:25020
GTGTAATACTGCTGCCTTCTGGGCACTGGCGCCATGTATCATCTCCAAGGTACCGCACGCTCACCTCACCCTTCTCACACGACACCTCAGCGCATACGTCACCAATACGACCCATGAAATCGACAAGCCCATCCCCCTTTAAGCACTTTGATCTCGGGCCAACGCGACTCCCATGCATGATGCTTGCTTCCCCATCGCTGCACCGAGTGTTGGACCGCCAAGTTTGAGATTCGAAAAGTACTGATATTGTTGGGGAAGTTCGGCTGTGTAGAGATAGATTGTACAGCACCCCAGCGCCAGACGATCCGATGTGCATGAAATAAGAGTTGTTTCAGCGGTGCAAAACATCTCTGGATACTGGGTGACGCCATTCATCAGGCATTTCTCTGTCAGCAGCGCGCAGCCGGAGTTTTTGCCCCATGACATCGGTTCT
>M01075:29:000000000-A53YN:1:2102:9616:17442
GTGTAATACTGCCGCCCTCTGGGCACTGGCGCCATGTATCATCTCCAAGGTACCGCACGCTCACCTCACCCTTCTCACACGACACCTCAGCGCACACGTCACCAATACGACCCATGAAATCGACAAGCCCATCCCCCTTTAAGCACTTTGATCTCGGGCCAACGCGACTCCCATGCATGATGCTTGCTTCCCCATTGCTGCACCAAGTGTTGGACCGCCAAGTTTGAGATTCGAAAAGTACTGATATTGTTGGGGAAGTTCGGCTGTGTAGAGATAGATTGTACAGTACCCCAGCGCCAGACGATCCGATGTGCATGAAATAAGAGTTGTTTCAGCGGTGCAAAACATCTCTGGATACTGGGTGACGCCATTCATCAGGCATTTCTCTGTCAGCAGCGCGCAGCCGGAGTTTTTGCCCCATGACATCGGTTCC
>M01075:29:000000000-A53YN:1:2102:9551:16762
GTGTAATACTGCTGCCCTCCGGGCATTTGTGCCACGCATCACCTCCAAGGTGCCGCACGCTCACCTCGCCCTTTCCACACGACACCTCAGCGCACACGTCACCAATACGACCCATGAAATCGGCAAGTCCATCCCCCTTTAAGCACCTTGATTTCGGGCCAACGCGGCTCCCACGCATAACGGTTGCGTCCCCATTGCTGCACCTAGTTTCGGACCGCCAAGTTTGGGATTCGAAAAGTACTGATATTGTGGGGGAAGGGGAGCGTCGTAGAGTTTCATTGCACAGTACCCCAGCGCCAGGCGATCCGACGTGCACAAAAGAAGACTGCTTTCAGCGGTGCAAAACATCTCTGGATACTTGGTGACGCCATTTATCACGCATTTCTCCGTCAGCAGCGCGCAGCCGGAGTTGTTGCCCCATGACATCGGTTCT
>M01075:29:000000000-A53YN:1:2102:9238:8976
GTGTAATACTGCCGCCCTCTGGGCACTGGCGCCATGTATCATCTCCAAGGTACCGCACGCTCACCTCACCCTTCTCACACGACACCTCAGCGCACACGTCACCAATACGACCCATGAAATCGACAAGCCCATCCCCCTTTAAGCACTTTGATCTCGGGCCAACGCGACTCCTATGCATGACGCTTGCTTCCCCATTGCTGCACCAAGTGTTGGACCGCCAAGTTTGAGATTCGAAAAGTACTGATATTGTTGGAGAAGTTCGGCTGTGTAGAGATAGATTGTACAGTACCCCAGCGCCAGACGATCCGATGTGCATGAAATAAGAGTTGTTTCAGCGGTGCAAAACATCTCTGGATACTGGGTGACGCCATTCATCAGGCATTTCTCTGTCAGCAGCGCGCAGCCGGAGTTGTTGCCCCATGACATCGGTTCC
>M01075:29:000000000-A53YN:1:2102:8802:20714
GTGTAATGCTGCTGCCTTCTGGGCACTGGCGCCATGTATCATCTCCAAGGTACCGCACGCTCACCTCACCCTTCTCACACGACACCTCAGCGCATACGTCACCAATACGACCCATGAAATCGACAAGCCCATCCCCCTTTAAGCACTTTGATCTCGGGCCAACGCGACTCCCATGCATGATGCTTGCTTCCCCATTGCTGCACCGAGTGTTGGACCGCCAAGTTTGAGATTCGAAAAGTACTGATATTGTTGGGGAAGCTCGGCTGTGTAGAGATAGATTGTACAGTACCCCAGCGCCAGACGATCCGATGTGCATGAAATAAGAGTTGTTTCAGCGGTGCAAAACATCTCTGGATACTGGGTGACGCCATTCATCAGGCATTTCTCTGTCAGCAGCGCGCAGCCGGAGTTGTTG-CCCATGACATCGGTTCC
>M01075:29:000000000-A53YN:1:2102:8574:15621
GTGTAATGCTGCCGCCCTCTGGGCACTGGCACCATGTATCATCTCCAAGGTACCGCACGCTCACCTCACCCTTCTCACACGACACCTCAGCGCACACGTCACCAATACGACCCATGAAATCGACAAGCCCATCCCCCTTTAAGCACTTTGATCTCGGGCCAACGCGACTCCCATGCATGATGCTTGCTTCCCCATTGCTGCACCAAGTGTTGGACCGCCAAGTTTGAGATTCGAAAAGTACTGATATTGTTGGAGAAGTTCGGCTGTGTAGAGATAGATTGTACAGTACCCCAGCGCCAGACGATCCGATGTGCATGAAATAAGAGTTGTTTCAGCGGTGCAAAACATCTCTGGATACTGGGTGACGCCATTCATCAGGCATTTCTCTGTCAGCAGCGCGCAGCCGGAGTTGTTGCCCCATGACATCGGTTCC
>M01075:29:000000000-A53YN:1:2102:5055:11256
GTGTAATGCTGCTGCCTTCTGGGCACTGGCGCCATGTATCATCTCCAAGGTACCGCACGCTCACCTCACCCTTCTCACGCGACACCTCAGCGCATACGTCACCAATACGACCCATGAAATCGACAAGCCCATCCCCCTTTAAGCACTTTGATCTCGGGCCAACGCGACTCCCATGCATGATGCTTGCTTCCCCATTGCTGCACCGAGTGTTGGACCGCCAAGTTTGAGATTCGAAAAGTACTGATATTGTTGGGGAAGTTCGGCTGTGTAGAGATAGATTGTACAGTACCCCAGCGCCAGACGATCCGATGTGCATGAAATAAGAGTTGTTTCAGCGGTGCAAAACATCTCTGGATACTGGGTGACGCCATTCATCAGGCATTTCTCTGTCAGCAGCGCGCAGCCGGAGTTTTTGCCCCATGACATCGGTTCT
>M01075:29:000000000-A53YN:1:2102:27901:16895
GTGTAATACTGCTGCCTTCTGGGCACTGGCGCCATGTATCATCTCCAAGGTACCGCACGCTCACCTCACCCTTCTCACACGACACCTCAACGCATACGTCACCAATACGACCCATGAAATCGACAAGCCCATCCCCCTTTAAGCACTTTGATCTCGGGCCAACGCGACTCCCATGCATGATGCTTGCTTCCCCATTGCTGCACCGAGTGTTGGACCGCCAAGTTTGAGATTCGAAAAGTACTGATATTGTTGGGGAAGTTCGGCTGTGTAGAGATAGATTGTACAGTACCCCAGCACCAGACGATCCGATGTGCATGAAATAAGAGTTGTTTCAGCGGTGCAAAACATCTCTGGATACTGGGTGACGCCATTCATCAGGCATTTCTCTGTCAGCAGCGCGCAGCCGGAGTTTTTGCCCCATGACATCGGTTCC
>M01075:29:000000000-A53YN:1:2102:27204:13285
GTGTAATACTGCTGCCCTCCGGGCATTTGTGCCACGCATCACCTCCAAGGTGCCGCACGCTCACCTCGCCCTTTCCACACGACACCTCAGCGCACACGTCACCAATACGACCCATGAAATCGGCAAGTCCATCCCCCTTTAAGCACCTTGATTTCGGGCCAACGCGGCTCCCACGCATAACGGTTGCGTCCCCATTGCTGCACCTAGTTTCGGACCGCCAAGTTTGGGATTCGAAAAGTACTGATATTGTGGGGGAAGGGGAGCGTCGTAGAGTTTCATTGCACAGTACCCCAGCGCCAGGCGATCCGACGTGCATGAAAGAAGACTACTATTAACGGTGCAAAACATCTCTGGATACTTGGTGACGCCATTTATCACGCATTTCTCCGTCAGCAGCGCGCAGCCGGAGTTGTTGCCCCATGACATCGGTTCC
>M01075:29:000000000-A53YN:1:2102:24234:19326
GTGTAATGCTGCTGCCTTCTGGGCACTGGCGCCATGTATCATCTCCAAGGTACCGCACGCTCACCTCACCCTTCTCACACGACACCTCAGCGCATACGTCACCAATACGACCCATGAAATCGACAAGCCCATCCCCCTTTAAGCACTTTGATCTCGGGCCAACGCGACTCCCATGCATGATGCTTGCTTCCCCATTGCTGCACCAAGTGTTGGACCGCCAAGTTTGAGATTCGAAAAGTACTGATATTGTTGGGGAAGTTCGGCTGTGTAGAGATAGATTGTACAGTACCCCAGCGCCAGACGATCCGATGTGCATGAAATAAGAGTTGTTTCAGCGGTGCAAAACATCTCTGGATACTGGGTGACGCCATTCATCAGGCATTTCTCTGTCAGCAGCGCGCAGCCGGAGTTTTTGCCCCATGACATCGGTTCT
>M01075:29:000000000-A53YN:1:2102:24115:8914
GTGTAATGCTGCCGCCCTCTGGGCACTGGCGCCATGTATCATCTCCAAGGTACCGCACGCTCACCTCACCC-TTTCACACGACACCTCAGCGCACACGTCACCAATACGACCCATGAAATCGAAAAGCCCATCCCCCTTTAAGCACTTTGATCTCGGGCCAACGCGGCTCCCATGCATGACGCTTGCTTCCCCATTGCTGCACCAAGTGTTGGACCGCCAAGTTTGAGATTCGAAAAGTACTGATATTGTGGGGGAAGTTCGGCTTTGTAGAGATGGATTGTACAGTACCCCAGCGCCAGACGATCCGATGTGCATGAAAGAAGACCTGTTTCAGCGGTGCAAAACATCTCTGGATACTGGGTGACGCCATTTATCAGGCATTTCTCTGTCAGCAGCGCGCAGCCGGAGTTGTTGCCCCATGACATCGGTTCC
>M01075:29:000000000-A53YN:1:2102:23764:17296
GTGTAATGCTGCTGCCTTCTGGGCACTGGCGCCATGTATCATCTCCAAGGTACCGCACGCTCACCTCACCCTTCTCACACGACACCTCAGCGCATACGTCACCAATACGACCCATGAAATCGACAAGCCCATCCCCCTTTAAGCACTTTGATCTCGGGCCAACGCGACTCCCATGCATGATGCCTGCTTCCCCATTGCTGCACCGAGTGTTGGACCGCCAAGTTTGAGATTCGAAAAGTACTGATATTGTTGGAGAAGTTCGGCTGTGTAGAGATAGATTGTACAGTACCCCAGCGCCAGACGATCCGATGTGCATGAAATAAGAGTTGTTTCAGCGGTGCAAAACATCTCTGGATACTGGGTGACGCCATTCATCAGGCATTTCTCTGTCAGCAGCGCGCAGCCGGAGTTGTTGCCCCATGACATCGGTTCC
>M01075:29:000000000-A53YN:1:2102:23263:20887
GTGTAATGCTGCTGCCCTCTGGGCACTGGCGCCATGTATCATCTCCAAGGTACCGCACGCTCACCTCACCCTTTTCACACGACACCTCAGCGCACACGTCACCAATACGACCCATGAAATCGACAAGCCCATCCCCCTTTAAGCACTTTGATCTCGGGCCAACGCGACTCCCATGCATGATGCTTGCTTCCCCATTGCTGCACCGAGTGTTGGACCGCCAAGTTTGAGATTCGAAAAGTACTGATATTGTTGGGGAAGTTCGGCTGTGTGGAGATAGATTGTACAGTACCCCAGCGCCAGACGATCCGATGTGCATGAAATAAGAGTTGTTTCAGCGGTGCAAAACATCTCTGGATACTGGGTGACGCCATTCATCAGGCATTTCTCTGTCAGCAGCGCGCAGCCGGAGTTTTTGCCCCATGACATCGGTTCT
>M01075:29:000000000-A53YN:1:2102:20780:7972
GTGTAATGCTGCTGCCTTCTGGGCACTGGCGCCATGTATCATCTCCAAGGTACCGCACGCTCACCTCACCCTTCTCACACGACACCTCAGCGCATACGTCACCAATACGACCCATGAAATCGACAAGCCCATCCCCCTCTAAGCACTTTGATCTCGGGCCAACGCGACTCCCATGCATGATGCTTGCTTCCCCATTGCTGCACCGAGTGTTGGACCGCCAAGTTTGAGATTCGAAAAGTACTGATATTGTTGGGGAAGTTCGGCTGTGTAGAGATAGATTGTACAGTACCCCAGCGCCAGACGATCCGATGTGCATGAAATAAGAGTTGTTTCAGCGGTGCAAAACATCTCTGGATACTGGGTGACGCCATTCATCAGGCATTTCTCTGTCAGCAGCGCGCAGCCGGAGTTTTTGCCCCATGACATCGGTTCT
>M01075:29:000000000-A53YN:1:2102:20199:21603
GTGTAATGCTGCTGCCCTCTGGGCACTGGCGCCATGTATCATCTCCAAGGTACCGCACGCTCACCTCACCCTTCTCACACGACACCTCAGCGCATACGTCACCAATACGACCCATGAAATCGACAAGCCCATCCCCCTTTAAGTACTTTGATCTCGGGCCAACGCGACTCCCATGCATGATGCTTGCTTCCCCATTGCTGCACCGAGTGTTGGACCGCCAAGTTTGAGATTCGAAAAGTACTGATATTGTTGGGGAAGTTCGGCTGTGTAGAGATAGATTGTACAGTACCCCAGCGCCAGACGATCCGATGTGCATGAAATAAGAGTTGTTTCAGCGGTGCAAAACATCTCTGGATACTGGGTGACGCCATTCATCAGGCATTTCTCTGTCAGCAGCGCGCAGCCGGAGTTTTTGCCCCATGACATCGGTTCC
>M01075:29:000000000-A53YN:1:2102:19632:15595
GTGTAATACTGCTGCCTTCTGGGCACTGGCGCCATGTATCATCTCCAAGGTACCGCACGCTCACCTCACCCTTCTCACACGACACCTCAGCGCATACGTCACCAATACGACCCATGAAATCGACAAGCCCATCCCCCTTTAAGCACTTTGATCTCGGGCCAACGCGACTCCCATGCATGATGCTTGCTTCCCCATTGCTGCACCGAGTGTTGGACCGCCAAGTTTGAGATTCGAAAAGTACTGATATTGTTGGGGAAGTTCGGCTGTGTAGAGATAGACTGTACAGTACCCCAGCGCCAGACGATCCGATGTGCATGAAATAAGAGTTGTTTCAGCGGTGCAAAACATCTCTGGATACTGGGTGACGCCATTCATCAGGCATTTCTCTGTCAGCAGCGCGCAGCCGGAGTTTTTGCCCCATGACATCGGTTCC
>M01075:29:000000000-A53YN:1:2102:19104:3469
GTGTAATGCTGCTGCCTTCTGGGCACTGGCGCCATGTATCATCTCCAAGGTACCGCACGCTCACCTCACCCTTCTCACACGACACCTCAGCGCATACGTCACCAATACGACCCATGAAATCGACAAGCCCATCCCCCTTTAAGCACTTTGATCTCGGGCCAACGCGACTCCCATGCATGATGCTTGCTTCCCCATTGCTGCACCGAGTGTTGGACCGCCAAGTTTGAGAATCGAAAAGTACTGATATTGTTGGGGAAGTTTGGCTGTGTAGAGATAGATTGTACAGTACCCCAGCGCCAGACGATCCGACGTGCATGAAATAAGAGTTGTTTCAGCGGTGCAAAACATCTCTGGATACTGGGTGACGCCATTCATCAGGCATTTCTCTGTCAGCAGCGCGCAGCCGGAGTTTTTGCCCCATGACATCGGTTCT
>M01075:29:000000000-A53YN:1:2102:18915:25099
GTGTAATGCTGCTGCCCTCTGGGCACTGGCGCCATTTATCATCTCCAAGGTACCGCACGCTCACCTCACCCTTTTCACACGACACCTCAGCGCACACGTCACCAACAGGACCCATGAAATCGGCAAGCCCATCCCCCTTTAAGCACTTTGATCTCGGGCCAACGCGGCTCCCATGCATGACGCTTGCTTCCCCATTGCTGCACCAAGTGTTG-ACCGCCAAGTTTGAGATTCGAAAAGTACTGATATTGTGGGGGAAGTTCGGCTTTGTAGAGATGGATTGTACAGTACCCCAGCGCCAGACGATCCGATGTGCATGAAAGAAGACCTGTTCCAGCGGTGCAAAACATCTCTGGATACTGGGTGACGCCATTTATCAGGCATTTCTCTGTCAGCAGCGCGCAGCCGGAGTTTTTGCCCCATGACATCGGTTCC
>M01075:29:000000000-A53YN:1:2102:18068:26920
GTGTAATGCTGCTGCCCTCTGGGCACTGGCGCCATTTATCATCTCCAAGGTACCGCACGCTCACCTCACCCTTTTCACACGACACCTCAGCGCATACGTCACCAATACGACCCATGAAATCGACAAGCCCATCCCCCTTTAAGCACTTTGATCTCGGGCCAACGCGACTCCCATGCATGATGCTTGCTTCCCCATTGCTGCACCGAGTGTTGGACCGCCAAGTTTGAGATTCGAAAAGTACTGATATTGTTGGGGAAGTTCGGCTGTGTAGAGATAGATTGTACAGTACCCCAGCGCCAGACGATCCGATGTGCATGAAATAAGAGTTGTTTCAGCGGTGCAAAGCATCTCTGGATACTGGGTGACGCCATTCATCAGGCATTTCTCTGTCAGCAGCGCGCAGCCGGAGTTTTTGCCCCATGACATCGGTTCC
>M01075:29:000000000-A53YN:1:2102:17028:20894
GTGTAATACTGCTGCCTTCTGGGCACTGGCGCCATGTATCATCTCCAAGGTACCGCACGCTCACCTCACCCTTCTCACACGACACCTCAGCGCATACGTCACCAATACGACCCATGAAATCGACAAGCCCATCCCCCTTTAAGCACTTTGATCTCGGGCCAACGCGACTCCCATGCATGATGCTTGCTTCCCCATTGCTGCACCGAGCGTTGGACCGCCAAGTTTGAGATTCGAAAAGTACTGATATTGTTGGGGAAGTTCGGCTGTGTAGAGATAGATTGTACAGTACCCCAGCGCCAGACGATCCGATGTGCATGAAATAAGAGTTGTTTCAGCGGTGCAAAACATCTCTGGATACTGGGTGACGCCATTCATCAGGCATTTCTCTGTCAGCAGCGCGCAGCCGGAGTTTTTGCCCCATGACATCGGTTCC
>M01075:29:000000000-A53YN:1:2102:16965:25621
GTGTAATACTGCTGCCTTCTGGGCACTGGCGCCATGTATCATCTCCAAGGTACCGCACGCTCACCTCACACTTCTCACACGACACCTCAGCGCATACGTCACCAATACGACCCATGAAATCGACAAGCCCATCCCCCTTTAAGCACTTTGATCTCGGGCCAACGCGACTCCCATGCATGATGCTTGCTTCCCCATTGCTGCACCGAGTGTTGGACCGCCAAGTTTGAGATTCGAAAAGTACTGATATTGTTGGGGAAGTTCGGCTGTGTAGAGATAGATTGTACAGTACCCCAGCGCCAGACGATCCGATGTGCATGAAATAAGAGTTGTTTCAGCGGTGCAAAACATCTCTGGATACTGGGTGACGCCATTCATCAGGCATTTCTCTGTCAGCAGCGCGCAGCCGGAGTTGTTGCCCCATGACATCGGTTCT
>M01075:29:000000000-A53YN:1:2102:16715:28023
GTGTAATACTGCTGCCCTCTGGGCACTGGCGCCATGTATCATCTTCAAGGTACCGCACGCTCACCTCACCCTTCTCACACGACACCTCAGCGCACACGTCACCAATACGACCCATGAAATCGACAAGCCCATCCCCCTTTAAGCACTTTGATCTCGGGCCAACGCGACTCCCATGCATGATGCTTGCTTCCCCATTGCTGCACCAAGTGTTGGACCGCCAAGTTTGAGATTCGAAAAGTACTGATATTGTTGGAGAAGTTCGGCTGTGTAGAGATAGATTGTACAGTACCCCAGCGCCAGACGATCCGATGTGCATGAAATAAGAGTTGTTTCAGCGGTGCAAAACATCTCTGGATACTGGGTGACGCCATTCATCAGGCATTTCTCTGTCAGCAGCGCGCAGCCGGAGTTGTTGCCCCATGACATCGGTTCC
>M01075:29:000000000-A53YN:1:2102:16233:15971
GTGTAATACTGCTGCCTTCTGGGCACTGGCGCCATGTATCATCTCCAAGGTACCGCACGCTCACCTCACCCTTCTCACACGACACCTCAGCGCATACGTCACCAATACGACCCATGAAATCGACAAGCCCATCCCCCTTTAAGCACTTTGATCTCGGGCCAACGCGACTCCCATGCATGATGCTTGCTTCCCCATTGCTGCACCGAGTGTTGGACCGCCAAGTTTGAGATTCGAAAAGTACTGATATTGTTGGGGAAGTCCGGCTGTGTAGAGATAGATTGTACAGTACCCCAGCGCCAGACGATCCGATGTGCATGAAATAAGAGTTGTTTCAGCGGTGCAGAACATCTCTGGATACTGGGTGACGCCATTCACCAGGCATTTCTCTGTCAGCAGCGCGCAGCCGGAGTTTTTGCCCCATGACATCGGTTCT
>M01075:29:000000000-A53YN:1:2102:14943:2723
GTGTAATGCTGCTGCCCTCTGGGCACTGGCGCCATGTATCATCTCCAAGGTACCGCACGCTCACCTCACCCTTCTCACACGACACCTCAGCGCACACGTCACCAATACGACCCATGAAATCGACAAGCCCATCCCCC-TTAAGCACTTTGATCTCGGGCCAACGCGACTCCCATGCATGATGCTTGCTTCCCCATTGCTGCACCAAGTGTTGGACCGCCAAGTTTGAGATTCGAAAAGTACTGATATTGTTGGAGAAGTTCGGCTGTGTAGAGATAGATTGTACAGTACCCCAGCGCCAGACGATCCGACGTGCATGAAATAAGAGTTGTTTCAGCGGTGCAAAACATCTCTGGATACTGGGTGACGCCATTCATCAGGCATTTCTCTGTCAGCAGCGCGCAGCCGGAGTTGTTGCCCCATGACATCGGTTCC
>M01075:29:000000000-A53YN:1:2102:14386:24645
GTGTAATGCTGCCGCCCTCTGGGCACTGGCGCCATGTATCATCTCCAAGGTACCGCACGCTCACCTCACCCTTCTCACACGACACCTCAGCGCACACGTCACCAATACGACCCATGAAATCGACAAGCCCATCCCCCTTTAAGCACTTTGATCTCGGGCCAACGCGACTCCCATGCATGATGCTTGCTTCCCCATTGCTGCACCAAGTGTTGGACCGCCAAGTTTGAGATTCGAAAAGTACTGATATTGTTGGAGAAGTTCGGCTGTGTAGAGATGGATTGTACAGTACCCCAGCGCCAGGCGATCCGATGTGCATGAAATAAGAGTTGTTTCAGCGGTGCAAAACATCTCTGGATACTGGGTGACGCCATTCATCAGGCATTTCTCTGTCAGCAGCGCGCAGCCGGAGTTGTTGCCCCATGACATCGGTTCC
>M01075:29:000000000-A53YN:1:2102:13631:9338
GTGTAATACTGCTGCCCTCTGGGCACTGGCGCCATGTATCATCTCCAAGGTACCGCACGCTCACCTCACCCTTTTCACACGACACCTCAGCGCACACGTCACCAATACGACCCATGAAATCGAAAAGCCCATCCCCCTTTAAGCACTTTGATCTCGGGCCAACGCGGCTCCCATGCATGACGCTTGCTTCCCCATTGCTGCACCAAGTGTTGGACCGCCAAGTTTGAGATTCGAAAAGTACTGATATTGTGGGGGAAGTTCGGCTTTGTAGGGATGGATTGTACAGTACCCCAGCGCCAGACGATCCGATGTGCATGAAAGAAGACCTGTTTCAGCGGTGCAAAACATCTCTGGATGCTTGTTGACGCCATTTATCAGGCATTTCTCTGTCAGCAGCGCGCAGCCGGAGTTTTTGCCCCATGACATCGGTTCC
>M01075:29:000000000-A53YN:1:2102:13612:3897
GTGTAATGCTGCTGCCCTCTGGGCACTGGCGCCATGTATCATCTCCAAGGTACCGCACGCTCACCTCACCCTTTTCACACGACACCTCAGCGCACACGTCACCAATACGACCCATGAAATCGAAAAGCCCACCCCCCTTTAAGCACTTTGATCTCGGGCCAACGCGGCTCCCATGCATGACGCTTGCTTCCCCATTGCTGCACCAAGTGTTGGACCGCCAAGTTTGAGATTCGAAAAGTACTGATATTGTGGGGGAAGTTCGGCTTTGTAGAGATGGATTGTACAGTACCCCAGCGCCAGACGATCCGATGTGCATGAAGGAAGACCTGTTTCAGCGGTGCAAAACATCTCTGGATACTGGGTGACGCCATTTATCAGGCATTTCTCTGTCAGCAGCGCGCAGCCGGAGTTGTTGCCCCATGACATCGGTTCC
>M01075:29:000000000-A53YN:1:2102:13551:15735
GTGTAATACTGCTGCCTTCTGGGCACTGGCGCCATGTATCATCTCCAAGGTACCGCACGCTCACCTCACCCTTCTCACACGACACCTCAGCGCATACGTCACCAATACGACCCATGAAATCGACAAGCCCATCCCCCTTTAAGCACTTTGATCTCGGGCCAACGCGACTCCCATGCATGATGCTTGCTTCCCCATTGCTGCACCGAGTGTTGGACCGTCAAGTTTGAGATTCGAAAAGTACTGATATTGTTGGGGAAGTTCGGCTGTGTAGAGATAGATTGTACAGTACCCCAGCGCCAGACGATCCGATGTGCATGAAATAAGAGTTGTTTCAGCGGTGCAAAACATCTCTGGATACTGGGTGACGCCATTCATCAGGCATTTCTCTGTCAGCAGCGCGCAGCCGGAGTTTTTGCCCCATGACATCGGTTCC
>M01075:29:000000000-A53YN:1:2102:13473:8869
GTGTAATACTGCTGCCTTCTGGGCACTGGCGCCATGTATCATCTCCAAGGTACCGCACGCTCACCTCACCCTTCTCACACGACACCTCAGCGCATACGTCACCAATACGACCCATGAAATCGACAAGCCCATCCCCCTTTAAGCACTTTGATCTCGGGCCAACGCGACTCCCGTGCATGACGCTTGCTTCCCCATTGCTGCACCAAGTGTTGGACCGCCAAGTTTGAGATTCGAAAAGTACTGATATTGTTGGGGAAGTTCGGCTGTGTAGAGATAGATCGTACAGTACCCCAGCGCCAGACGATCCGATGTACATAAAAAAAGACCTGTTTCAGCGGTGCAAAACATCTCTGAATACTTGTTGACGCCATTCATCAGGCATTTCTCTGTCAGCAGCGCGCAGCCGGAGTTTTTGCCCCATGACATCGGTTCT
>M01075:29:000000000-A53YN:1:2102:13041:10885
GTGTAATGCTGCTGCCCTCCGGGCATTTGTGCCACGCATCACCTCCAAGGTGCCGCACGCTCACCTCGCCCTTTCCACACGACACCTCAGCGCACACGTCACCAATACGACCCATGAAATCGGCAAGTCCATCCCCCTTTAAGCACCTTGATTTCGGGCCAACGCGGCTCCCACGCATAACGGTTGCGTCCCCATTGCTGCACCTAGTTTCGGACCGCCAAGTTTGGGATTCGAAAAGTACTGATATTGTGGGGGAAGGGGGGCGTCGTAGAGTTTCATTGCACAGTACCCCAGCGCCAGGCGATCCGACGTGCACAAAAGAAGACTGCTTTCAGCGGTGCAAAACATCTCTGGATACTTGGTGACGCCATTTATCACGCGTTTCTCCGTCAGCAGCGCGCAGCCGGAGTTGTTGCCCCATGACATCGGTTCC
>M01075:29:000000000-A53YN:1:2102:12930:19502
GTGTAATACTGCTGCCTTCTGGGCACTGGCGCCATGTATCATCTCCAAGGTACCGCACGCTCACCTCACCCTTCTCACACGACACCTCAGCGCATACGTCACCAATACGACCCATGAAATCGACAAGCCCATCCCCCTTTAGGCACTTTGATCTCGGGCCAACGCGACTCCCATGCATGATGCTTGCTTCCCCATTGCTGCACCGAGTGTTGGACCGCCAAGTTTGAGATTCGAAAAGTACTGATATTGTTGGGGAAGTTCGGCTGTGTAGAGATAGATTGTACAGTACCCCAGCGCCAGACGATCCGATGTGCATGAAATAAGAGTTGTTTCAGCGGTGCAAAACATCTCTGGATACTGGGTGACGCCATTCATCAGGCATTTCTCTGTCAGCAGCGCGCAGCCGGAGTTTTTGCCCCATGACATCGGTTCC
>M01075:29:000000000-A53YN:1:2102:12021:10493
GTGTAATGCTGCTGCCTTCTGGGCACTGGCGCCATGTATCATCTCCAAGGTACCGCACGCTCACCTCACCCTTCTCACACGACACCTCAGCGCATACGTCACCAATACGACCCATGAAATCGGCAAGCCCATCCCCCTTTAAGCACTTTGATCTCGGGCCAACGCGACTCCCATGCATGATGCTTGCTTCCCCATTGCTGCACCGAGTGTTGGACCGCCAAGTTTGAGATTCGAAAAGTACTGATATTGTTGGGGAAGTTCGGCTGTGTAGAGATAGATTGTACAGTACCCCAGCGCCAGGCGATCCGATGTGCATGAAATAAGAGTTGTTTCAGCGGTGCAAAACATCTCTGGATACTGGGTGACGCCATTCATCAGGCATTTCTCTGTCAGCAGCGCGCAGCCGGAGTTTTTGCCCCATGACATCGGTTCC
>M01075:29:000000000-A53YN:1:2102:11731:7767
GTGTAATACTGCTGCCTTCTGGGCACTGGCGCCATGTATCATCTCCAAGGTACCGCACGCTCACCTCACCCTTCTCACACGACACCTCAGCGCATACGTCACCAATACGACCCATGAAATCGACAAGCCCATCCCCCTTTAAGCACTTTGATCTCGGGCCAACGCGACTCCCATGCATGATGCTTGCTTCCCCATTGCTGCACCGAGTGTTGGACCGCCAAGTTTGAGATTCGAAAAGTACTGATATTGTTGGGGAAGTTCGGCTGTGTAGAGATAGATTGTACAGTACCCCAGCGCCAGACGATCCGATGTGCATGAAATAAGAGTTGTTTCAGCGGTGCAAAACATCTCTGGATACTGGGTGACGCCACTCATCAGGCATTTCTCTGTCAGCAGCGCGCAGCCGGAGTTTTTGCCCCATGACATCGGTTCC
>M01075:29:000000000-A53YN:1:2102:11684:4763
GTGTAATACTGCTGCCCTCTGGGCACTGGCGCCATTTATCATCTCCAAGGTACCGCACGCTCACCTCACCCTTTTCACACGACACCTCAGCGCACACGTCACCAACAGGACCCATGAAATCGACAAGCCCATCCCCCTTTAAGCACTTTGATCTCGGGCCAACGCGGCTCCCATGCATGACGCTTGCTTCCCCATTGCTGCACCAAGTGTTG-ACCGCCAAGTTTGAGATTCGAAAAGTACTGATATTGTGGGGGAAGTTCGGCTTTGTAGAGATGGATTGTACAGTACCCCAGCGCCAGACGATCCGATGTGCATGAAAGAAGACCTGTTTCAGCGGTGCAAAACATCTCTGGATACTGGGTGACGCCATTTATCACGCATTTCTCCGTCAGCAGCGCGCAGCCGGAGTTGTTGCCCCATGACATCGGTTCT
>M01075:29:000000000-A53YN:1:2102:10915:12629
GTGTAATACTGCTGCCTTCTGGGCACTGGCGCCATGTATCATCTCCAAGGTACCGCACGCTCACCTCACCCTTCTCACACGACACCTCAGCGCATACGTCACCAATACGACCCATGAAATCGACAAGCCCATCCCCCTTTAAGCACTTTGATCTCGGGCCAACGCGACTCCCATGCATGATGCTTGCTTCCCCATTGCTGCACCGAGTGTTGGACCGCCAAGTTTGAGATTCGAAAAGTACTGATATTGTTGGGGAAGTTCGGCTGTGTAGAGATAGATTGTACAGTACCCCAGCGCCAGACGATCCGATGTGCATGAAATAAGAGTTGTTTCAGCGGTGCAAAACATCTCTGGATACTGGGTGACGCCATTCATCAGGCATTTCTCTGTCAGCAGCGCGCGGCCGGAGTTTTTGCCCCATGACATCGGTTCC
>M01075:29:000000000-A53YN:1:2102:10586:6894
GTGTAATACTGCCGCCTTCTGGGCACTGGCGCCATGTATCATCTCCAAGGTACCGCACGCTCACCTCACCCTTCTCACACGACACCTCAGCGCATACGTCACCAATACGACCCATGAAATCGACAAGCCCATCCCCCTTTAAGCACTTTGATCTCGGGCCAACGCGACTCCCATGCATGATGCTTGCTTCCCCATTGCTGCACCGAGTGTTGGACCGCCAAGTTTGAGATTCGAAAAGTACTGATATTGTTGGGGAAGTTCGGCTGTGTAGAGATAGATTGAACAGTACCCCAGCGCCAGACGATCCGATGTGCATGAAATAAGAGTTGTTTCAGCGGTGCAAAACATCTCTGGATACTGGGTGACGCCATTCATCAGGCATTTCTCTGCCAGCAGCGCGCAGCCGGAGTTTTTGCCCCATGACATCGGTTCC
>M01075:29:000000000-A53YN:1:2101:3806:10843
GTGTAATGCTGCTGCCTTCTGGGCACTGGCGCCATGTATCATCTCCAAGGTACCGCACGCTCACCTCACCCTTCTCACACGACACCTCAGCGCATACGTCACCAATACGACCCATGAAATCGACAAGCCCATCCCCCTTTAAGCACTTTGATCTCGGGCCAACGCGACTCCCATGCATGATGCTTGCTTCCCCATTGCTGCACCGAGTGTTGGACCGCCAAGTTTGAGATTCGAAAAGTACTGATATTGTTGGGGAAGTTCGGCTGTGTAGAGATAGATTGTACAGTACCCCAGCGCCAGACGATCCGATGTGCATGAAATAAGAGTTGTTTCAGCGGTGCAAAACATCTCTGGATACTGGGTGACGCCATTCATCAGGCATTTCTCTGTCAGCAGCGCGCAGCCGGGGTTTTTGCCCCATGACATCGGTTCT
>M01075:29:000000000-A53YN:1:2101:25190:20408
GTGT-ATGCTGCTGCCCTCTGGGCACTGGCGCCATGTATCATCTCCAAGGTACCGCACGCTCACCTCACCCTTCTCACACGACACCTCAGCGCACACGTCACCAATACGACCCATGAAATCGACAAGCCCATCCCCCTTTAAGCACTTTGATCTCGGGCCAACGCGACTCCCATGCATGATGCTTGCTTCCCCATTGCTGCACCAAGTGTTGGACCGCCAAGTTTGAGATTCGAAAAGTACTGATATTGTTGGAGAAGGTCGGCTGTGTAGAGATAGATTGTACAGTACCCCAGCGCCAGACGATCCGATGTGCATGAAATAAGAGTTGTTTCAGCGGTGCAAAACATCTCTGGATACTGGGTGACGCCATTCATCAGGCATTTCTCTGTCAGCAGCGCGCAGCCGGAGTTGTTGCCCCATGACATCGGTTCC
>M01075:29:000000000-A53YN:1:2101:21512:13166
GTGTAATGCTGCTGCCCTCTGGGCACTGGCGCCATGTATCATCTCCAAGGTACCGCACGCTCACCTCACCCTTTTCACACGACACCTCAGCGCACACGTCGCCAATACGACCCATGAAATCGAAAAGCCCATCCCCCTTTAAGCACTTTGATCTCGGGCCAACGCGGCTCCCATGCATGACGCTTGCTTCCCCATTGCTGCACCAAGTGTTGGACCGCCAAGTTTGAGATTCGAAAAGTACTGATATTGTTGGAGAAGTTCGGCTGTGTAGAGATAGATTGTACAGAACCCCAGCGCCAGACGATCCGATGTGCATGAAATAAGAGTTGTTTCAGCGGTGCAAAACATCTCTGGATACTGGGTGACGCCATTCATCAGGCATTTCTCTGTCAGCAGCGCGCAGCCGGAGTTGTTGCCCCATGACATCGGTTCG
>M01075:29:000000000-A53YN:1:1114:9755:3955
GTGTAATGCTGCTGCCTTCTGGGCACTGGCGCCATGTATCATCTCCAAGGTACCGCACGCTCACCTCACCCTTCTCACACGACACCTCAGCGCATACGTCACCAATACGACCCATGAAATCGACAAGCCCATCCCCCTTTAAGCACTTTGATCTCGGGCCAACGCGACTCCCATGCACGATGCTTGCTTCCCCATTGCTGCACCGAGTGTTGGACCGCCAAGTTTGAGATTCGAAAAGTACTGATATTGTTGGGGAAGTTCGGCTGTGTAGAGATAGATTGTACAGTACCCCAGCGCCAGACGATCCGATGTGCATGAAATAAGAGTTGTTTCAGCGGTGCAAAACATCTCTGGATACTGGGTGACGCCATTCATCAGGCATTTCTCTGTCAGCAGCGCGCAGCCGGAGTTTTTGCCCCATGACATCGGTTCT
>M01075:29:000000000-A53YN:1:1114:9389:20284
GTGTAATACTGCTGCCCTCTGGGCACTGGCGCCATTTATCATCTCCAAGGTACCGCACGCTCACCTCACCCTTTTCACACGACACCTCAGCGCACACGTCACCAACAGGACCCATGAAATCGACAAGCCCATCCCCCTTTAAGCACTTTGATCTCGGGCCAACGCGGCTCCCATGCATGACGCTTGCTTCCCCATTGCTGCACCAAGTGTTGGACCGCCAAGTTTGAGATTCGAAAAGTACTGATATTGTTGGAGAAGTTCGGCTGTGTAGAGATAGATTGTACAGTACCCCAGCGCCAGACGATCCGATGTCCATGAAATAAGAGTTGTTTCAGCGGTGCAAAACATCTCTGGATACTGGGTGACGCCATTCATCAGGCATTTCTCTGTCAGCAGCGCGCAGCCGGAGTTGTTGCCCCATGACATCGGTTCC
>M01075:29:000000000-A53YN:1:1114:6842:11444
GTGTAATGCTGCTGCCTTCTGGGCACTGGCGCCATGTATCATCTCCAAGGTACCGCACGCTCACCTCACCCTTCTCACACGACACCTCAGCGCATACGTCACCAATACGACCCATGAAATCGACAAGCCCATCCCCCTTTAAGCACTTTGATCTCGGGCCAACGCGACTCCCATGCATGATGCTTGCTTCCCCATTGCTGCACCGAGTGTTGGACCGCCAAGTTTGAGATTCGAAAAGTACTGATATTGTTGGGGAAGTTCGGCTGTGTAGAGATAGATTGTACAGTACCCCAGCGCCAGACGATCCGATGTGCATGAAATAAGAGTTGTTTCAGCGGTGCAAAACATCTCTGGATACTGGGTGACGCCATTTATCACGCATTTCTCCGTCAGCAGCGCGCAGCCGGAGTTGTTGCCCCATGACATCGGTTCC
>M01075:29:000000000-A53YN:1:1114:28620:16220
GTGTAATACTGCTGCCTTCTGGGCACTGGCGCCATGTATCATCTCCAAGGTACCGCACGCTCACCTCACCCTTCTCACACGACACCTCAGCGCATACGTCACCGATACGACCCATGAAATCGACAAGCCCATCCCCCTTTAAGCACTTTGATCTCGGGCCAACGCGACTCCCATGCATGATGCTTGCTTCCCCATTGCTGCACCGAGTGTTGGACCGCCAAGTTTGAGATTCGAAAAGTACTGATATTGTTGGGGAAGTTCGGCTGTGTAGAGATAGATTGTACAGTACCCCAGCGCCAGACGATCCGGTGTGCATGAAATAAGAGTTGTTTCAGCGGTGCAAAACATCTCTGGATACTGGGTGACGCCATTCATCAGGCATTTCTCTGTCAGCAGCGCGCAGCCGGAGTTTTTGCCCCATGACATCGGTTCC
>M01075:29:000000000-A53YN:1:1114:27171:15086
GTGTAATGCTGCTGCCCTCTGGGCACTGGCGCCATGTATCATCTCCAAGGTACCGCACGCTCACCTCACCCTTCTCACACGACACCTCAGCGCACACGTCACCAATACGACCCATGAAATCGACAAGCCCATCCCCCTTTAAGCACTTTGATCTCGGGCCAACGCGACTCCCATGCATGATGCTTGCTTCCCCATTGCTGCACCAAGTGTTGGACCGCCAAGTTTGAGATTCGAAAAGTACTGATATTGTTGGAGAAGTTCGGCTGTGTAGAGATAGATTGTACAGTACCCCAGCGCCAGACGATCCGATGTGCATGAAATAAGAGTTGTTTCAGCGGTGCAAAACATCTCTGGATACTGGGTGACGCCATTCATCAGGCATTTCTCTGTCAGCAGCGCGCAGCCGGAGTTGTTGCCCCATGACATCGATTCT
>M01075:29:000000000-A53YN:1:1114:25191:21382
GTGTAATACTGCCGCCCTCTGGGCACTGGCGCCATGTATCATCTCCAAGGTACCGCACGCTCACCTCACCCTTTTCACACGACACCTCAGCGCACACGTCACCAATACGACCCATGAAATCGAAAAGCCCATCCCCCTTTAAGCACTTTGATCTCGGGCCAACGCGGCTCCCATGCATGACGCTTGCTTCCCCATTGCTGCACCAAGTGTTGGACCGCCAAGTTTGAGATTCGAAAAGTACTGATATTGTGGGGGAAGTTCGGCTTTGTAGAGATGGATTGTACAGTACCCCAGCGCCAGACGATCCGATGTGCATGAAAGAAGACCTGTTTCAGCGGTGCAAAACATCTCTGGATACTGGGTGACGCCATTTGTCAGGCATTTCTCTGTCAGCAGCGCGCAGCCGGAGTTGTTGCCCCATGACATCGGTTCT
>M01075:29:000000000-A53YN:1:1114:2499:17821
GTGTAATGCTGCCGCCCTCTGGGCACTGGCGCCATTTATCATCTCCAAGGTACCGCACGCTCACCTCACCCTTTTCACACGACACCTCAGCGCACACGTCACCAATACGACCCATGAAATCGACAAGCCCATCCCCCTTTAAGCACTTTGATCTCGGGCCAACGCGACTCCCATGCATGATGCTTGCTTCCCCATTGCTGCACCAAGTGTTGGACCGCCAAGTTTGAGATTCGAAAAGTACTGATATTGTTGGAGAAGTTCGGCTGTGTAGAGATAGATTGTACAGTACCCCAGCGCCAGACGATCCGATGTGCATGAAATAAGAGTTGTTTCAGCGGTGCAAAACATCTCTGGATACTGGGTGACGCCATTCATCAGGCATTTCTCTGTCAGCAGCGCGCAGCCGGAGTTGTTGCCCCATGACATCGGTTCC
>M01075:29:000000000-A53YN:1:1114:24547:21035
GTGTAATGCTGCCGCCTTCTGGGCACTGGCGCCATGTATCATCTCCAAGGTACCGCACGCTCACCTCACCCTTCTCACACGACACCTCAGCGCATACGTCACCAATACGACCCATGAAATCGACAAGCCCATCCCCCTTTAAGCACTTTGATCTCGGGCCAACGCGACTCCCATGCATGATGCTTGCTTCCCCATTGCTGCACCGAGTGTTGGACCGCCAAGTTTGAGATTCGAAAAGTACTGATATTGTTGGGGAAGTTCGGCTGTGTAGAGATAGATTGTACAGTACCCCAGCGCCAGACGATCCGATGTGCATGAAATAAGAGTTGTTTCAGCGGTGCAAAACATCTCGGGATACTGGGTGACGCCATTCATCAGGCATTTCTCTGTCAGCAGCGCGCAGCCGGAGTTTTTGCCCCATGACATCGGTTCC
>M01075:29:000000000-A53YN:1:1114:23513:9328
GTGTAATACTGCTGCCCTCTGGGCACTGGCGCCATGTATCATCTCCAAGGTACCGCACGCTCACCTCACCCTTCTCACACGACACCTCAGCGCACACGTCACCAATACGACCCATGAAATCGACAAGCCCATCCCCCTTTAAGCACTTTGATCTCGGGCCAACGCGACTCCCATGCATGATGCTTGCTTCCCCATTGCTGCACCAAGTGTTGGACCGACAAGTTTGAGATTCGAAAAGTACTGATATTGTTGGGGAAGTTCGGCTGTGTAGAGATAGATTGTACAGTACCCCAGCGCCAGACGATCCGATGTGCATGAAATAAGAGTTGTTTCAGCGGTGCAAAACATCTCTGGATACTGGGTGACGCCATTCATCAGGCATTTCTCTGTCAGCAGCGCGCAGCCGGAGTTTTTGCCCCATGACATCGGTTCT
>M01075:29:000000000-A53YN:1:1114:23379:10329
GTGTAATACTGCTGCCCTCTGGGCACTGGCGCCATTTATCATCTCCAAGGTACCGCACGCTCACCTCACCCTTTTCACACGACACCTCAGCGCACACGTCACCAGTACGACCCATGAAATCGACAAGCCCATCCCCCTTTAAGCACTTTGATCTCGGGCCAACGCGGCTCCCATGCATGACGCTTGCTTCCCCATTGCTGCACCAAGTGTTGGGCCGCCAAGTTTGAGATTCGAAAAGTACTGATATTGTGAGGGAAGTTCGGCTGTGTAGAGATAGATTGTACAGTACCCCAGCGCCAGACGATCCGAAGTGCATAAAAAAAGACCTGTTTCAGCGGTGCAAAACATCTCTGGATGCTTGTTGACGCCATTTATCAGGCATTTCTCTGTCAGCAGCGCGCAGCCGGAGTTTTTGCCCCATGACATCGGTTCC
>M01075:29:000000000-A53YN:1:1114:22923:15072
GTGTAATACTGCTGCCTTCTGGGCACTGGCGCCATGTATCATCCCCAAGGTACCGCACGCTCACCTCACCCTTCTCACACGACACCTCAGCGCATACGTCACCAATACGACCCATGAAATCGACAAGCCCATCCCCCTTTAAGCACTTTGATCTCGGGCCAACGCGACTCCCATGCATGATGCTTGCTTCCCCATTGCTGCACCGAGTGTTGGACCGCCAAGTTTGAGATTCGAAAAGTACTGATATTGTTGGGGAAGTTCGGCTGTGTAGAGATAGATTGTACAGTACCCCAGCGCCAGACGATCCGATGTGCATGAAATAAGAGTTGTTTCAGCGGTGCAAAACATCTCTGGATACTGGGTGACGCCATTCATCAGGCATTTCTCTGTCAGCAGCGCGCAGCCGGAGTTTTTGCCCCATGACATCGGTTCC
>M01075:29:000000000-A53YN:1:1114:22710:19949
GTGTAATACTGCTGCCTTCTGGGCACTGGCGCCATGTATCATCTCCAAGGTACCGCACGCTCACCTCACCCTTCTCACACGGCACCTCAGCGCATACGTCACCAATACGACCCATGAAATCGACAAGCCCATCCCCCTTTAAGCACTTTGATCTCGGGCCAACGCGACTCCCATGCATGATGCTTGCTTCCCCATTGCTGCACCAAGTGTTGGACCGCCAAGTTTGAGATTCGAAAAGTACTGATATTGTTGGAGAAGTTCGGCTGTGTAGAGATAGATTGTACAGTACCCCAGCGCCAGACGATCCGATGTGCATGAAATAAGAGTTGTTTCAGCGGTGCAAAACATCTCTGGATACTGGGTGACGCCATTCATCAGGCATTTCTCTGTCAGCAGCGCGCAGCCGGAGTTGTTGCCCCATGACATCGGTTCC
>M01075:29:000000000-A53YN:1:1114:22085:12294
GTGTAATGCTGCTGCCTTCTGGGCACTGGCGCCATGTATCATCTCCAAGGTACCGCACGCTCACCTCACCCTTCTCACACGACACCTCAGCGCATACGTCACCAATACGACCCATGAAATCGACAAGCCCATCCCCCTTTAAGCACTTTGATCTCGGGCCAACGCGACTCCCATGCATGATGCTTGCTTCCCCATTGCTGCACCGAGTGTTGGACCGCCAAGTTTGAGATTCGAAAAGTACTGATACTGTTGGGGAAGTTCGGCTGTGTAGAGATAGATTGTACAGTACCCCAGCGCCAGACGATCCGATGTGCATGAAATAAGAGTTGTTTCAGCGGTGCAAAACATCTCTGGATACTGGGTGACGCCATTCATCAGGCATTTCTCTGCCAGCAGCGCGCAGCCGGAGTTTTTGCCCCATGACATCGGTTCG
>M01075:29:000000000-A53YN:1:1114:20356:11621
GTGTAATGCTGCTGCCCTCTGGGCACTGGCGCCATGTATCATCTCCAAGGTACCGCACGCTCACCTCACCCTTCTCACACGACACCTCAGCGCACACGTCACCAATACGACCCATGAAATCGACAAGCCCATCCCCCTTTAAGCACTTTGATCTCGGGCCAACGCGACTCCCATGCATGATGCTTGCTTCCCCATTGCTGCACCAAATGTTGGACCGCCAAGTTTGAGATTCGAAAAGTACTGATATTGTTGGAGAAGTTCGGCTGTGTAGAGATAGATTGTACAGTACCCCAGCGCCAGACGATCCGATGTGCATGAAATAAGAGTTGTTTCAGCGGTGCAAAACATCTCTGGATACTGGGTGACGCCATTCATCAGGCATTTCTCTGTCAGCAGCGCGCAGCCGGAGTTGTTGCCCCATGACATCGGTTCG
>M01075:29:000000000-A53YN:1:1114:17545:25832
GTGTAATGCTGCTGCCCTCTGGGCACTGGCGCCATGTATCATCTCCAAGGTACCGCACGCTCACCTCACCCTTTTCACACGACACCTCAGCGCACACGTCACCAATACGACCCATGAAATCGAAAAGCCCATCCCCCTTTAAGCACTTTGATCTCGGGCCAACGCGACTCCCATGCATGATGCTTGCTTCCCCATTGCTGCACCGAGTGTTGGACCGCCAAGTGTGAGATTCGAAAAGTACTGATATTGTTGGGGAAGTTCGGCTGTGTAGAGATAGATTGTACAGTACCCCAGCGCCAGACGATCCGATGTGCATGAAATAAGAGTTGTTTCAGCGGTGCAAAACATCTCTGGATACTGGGTGACGCCATTCATCAGGCATTTCTCTGTCAGCAGCGCGCAGCCGGAGTTTTTGCCCCATGACATCGGTTCC
>M01075:29:000000000-A53YN:1:1114:12232:17267
GTGTAATGCTGCCGCCCTCTGGGCACTGGCGCCATGTATCATCTCCAAGGTACCGCACGCTCACCTCACCCTTTTCACACGACACCTCAGCGCACACGTCACCAATACGACCCATGAAATCGACAAGCCCATCCCCCTTTAAGCACTTTGATCTCGGGCCAACGCGGCTCCCATGCATGACGCTTGCTTCCCCATTGCTGCACCAAGTGTTG-ACCGCCAAGTTTGAGATTCGAAAAGTACTGATATTGTGGGGGAAGTTCGGCTTTGTAGAGATGGATTGTACAGTACCCCAGCGCCAGACGATCCGATGTGCATGAAAGAAGACCTGTTTCAGCGGTGCAAAACATCTCTGGATACTGGGTGACGCCATTTATCAGGCATTTCTCTGTCAGCAGCGCGCAGCCGGAGTTGTTGCCCCATGACATCGGTTCT
>M01075:29:000000000-A53YN:1:1113:8849:5372
GTGTAATACTGCTGCCTTCTGGGCACTGGCGCCATGTATCATCTCCAAGGTACCGCACGCTCACCTCACCCTTCTCACACGACACCTCAGCGCATACGTCACCAATACGACCCATGAAATCGACAAGCCCATCCCCCTTTAAGCACTTTGATCTCGAGCCAACGCGACTCCCATGCATGATGCTTGCTTCCCCATTGCTGCACCGAGTGTTGGACCGCCAAGTTTGAGATTCGAAAAGTACTGATATTGTTGGGGAAGTTCGGCTGTGTAGAGATAGATTGTACAGTACCCCAGCGCCAGACGATCCGATGTGCATGAAATAAGAGTTGTTTCAGCGGTGCAAAACATCTCTGGATACTGGGTGACGCCATTCATCAGGCATTTCTCTGTCAGCAGCGCGCAGCCGGAGTTTTTGCCCCATGACATCGGTTCC
>M01075:29:000000000-A53YN:1:1113:7013:20203
GTGTAATGCTGCTGCCTTCTGGGCACTGGCGCCATGTATCATCTCCAAGGTACCGCACGCTCACCTCACCCTTCTCACACGACACCTCAGCGCATACGTCACCAATACGACCCATGAAATCGACAAGCCCATCCCCCTTTAAGCACTTTGATCTCGGGCCAACGCGACTCCCATGCATGATGCTTGCTTCCCCATTGCTGCACCGAGTGTTGGACCGCCAAGCTTGAGATTCGAAAAGTACTGATATTGTTGGGGAAGTTCGGCTGTGTAGAGATAGATTGTACAGTACCCCAGCGCCAGACGATCCGATGTGCATGAAATAAGAGTTGTTTCAGCGGTGCAAAACATCTCTGGATACTGGGTGACGCCATTCATCAGGCATTTCTCTGTCAGCAGCGCGCAGCCGGAGTTTTTGCCCCATGACATCGGTTCT
>M01075:29:000000000-A53YN:1:1113:6981:13373
GTGTAATACTGCTGCCTTCTGGGCACTGGCGCCATGTATCATCTCCAAGGTACCGCACGCTCACCTCACCCTTCTCACACGACACCTCAGCGCATACGTCACCAATACGACCCATGAAATCGACAAGCCCATCCCCCTTTAAGCACTTTGATCTCGGGCCAACGCGACTCCCATGCATGATGCTTGCTTCCCCATTGCTGCACCGAGTGTTGGACCGCCAAGTTTGAGATTCGAAGAGTACTGATATTGTTGGGGAAGTTCGGCTGTGTAGAGATAGATTGTACAGTACCCCAGCGCCAGACGATCCGATGTGCATGAAATAAGAGTTGTTTCAGCGGTGCAAAACATCTCTGGATACTGGGTGACGCCATTCATCAGGCATTTCTCTGTCAGCAGCGCGCAGCCGGAGTTTTTGCCCCATGACATCGGTTCC
>M01075:29:000000000-A53YN:1:1113:3031:11666
GTGTAATACTGCTGCCTTCTGGGCACTGGCGCCATGTATCATCTCCAAGGTACCGCACGCTCACCTCACCCTTCTCACACGACACCTCAGCGCATACGTCACCAATACGACCCATGAAATCGACAAGCCCATCCCCCTTTAAGCACTTTGATCTCGGGCCAACGCGACTCCCATGCATGATGCTTGCTTCCCCATTGCTGCACCGAGTGTTGGACCGCCAAGTTTGAGATTCGAAAAGTACTGATATTGTTGGGGAAGTTCGGCTGTGTAGAGATAGATTGTACAGTACCCCAGCGCCAGACGATCCGATGTGCATGAAATAAGAGTTGTTTCAGCGGTGCAAAACATCTCTGGATACTGGGTGACGCCATTCATCAGGCATTTCTCTGTCAGCAGCGCGCAGCCGGAGTTTTCGCCCCATGACATCGGTTCC
>M01075:29:000000000-A53YN:1:1113:25644:15152
GTGTAATGCTGCTGCCCTCTGGGCACTGGCGCCATGTATCATCTCCAAGGTACCGCACGCTCACCTCACCCTTCTCACACGACACCTCAGCGCACACGTCACCAATACGACCCATGAAATCGACAAGCCCATCCCCCTTTAAGCACTTTGATCTCGGGCCAACGCGACTCCCATGCATGATGCTTGCTTCCCCATTGCTGCACCAAGTGTTGGACCGCCAAGTTTGAGATTCGAAAAGTACTGATATTGTTGGAGAAGTTCGGCTGTGTAGAGATAGATTGTACAGTACCCCAGCGCCAGACGATCCGATGTGCATGAAATAAGAGTTGTTTCAGCGGTGCAAGACATCTCTGGATACTGGGTGACGCCATTCATCAGGCATTTCTCTGTCAGCAGCGCGCAGCCGGAGTTGTTGCCCCATGACATCGGTTCT
>M01075:29:000000000-A53YN:1:1113:23139:9246
GTGTAATGCTGCTGCCTTCTGGGCACTGGCGCCATGTATCATCTCCAAGGTACCGCACGCTCACCTCACCCTTCTCACACGACACCTCAGCGCATACGTCACCAATACGACCCATGAAATCGACAAGCCCATCCCCCTTTAAGCACTTTGATCTCGGGCCAACGCGACTCCCATGCGTGATGCTTGCTTCCCCATTGCTGCACCGAGTGTTGGACCGCCAAGTTTGAGATTCGAAAAGTACTGATATTGTTGGGGAAGTTCGGCTGTGTAGAGATAGATTGTACAGTACCCCAGCGCCAGACGATCCGATGTGCATGAAATAAGAGTTGTTTCAGCGGTGCAAAACATCTCTGGATACTGGGTGACGCCATTCATCAGGCATTTCTCTGTCAGCAGCGCGCAGCCGGAGTTTTTGCCCCATGACATCGGTTCT
>M01075:29:000000000-A53YN:1:1113:21437:18008
GTGTAATACTGCTGCCTTCTGGGCACTGGCGCCATGTATCATCTCCAAGGTACCGCACGCTCACCTCACCCTTCTCACACGACACCTCAGCGCATACGTCACCAGTACGACCCATGAAATCGACAAGCCCATCCCCCTTTAAGCACTTTGATCTCGGGCCAACGCGACTCCCATGCATGATGCTTGCTTCCCCATTGCTGCACCGAGTGTTGGACCGCCAAGTTTGAGATTCGAAAAGTACTGATATTGTTGGGGAAGTTCGGCTGTGTAGAGATAGATTGTACAGTACCCCAGCGCCAGACGATCCGATGTGCATGAAATAAGAGTTGTTTCAGCGGTGCAAAACATCTCTGGATACTGGGTGACGCCATTCATCAGGCATTTCTCTGTCAGCAGCGCGCAGCCGGAGTTTTTGCCCCATGACATCGGTTCC
>M01075:29:000000000-A53YN:1:1113:19975:11351
GTGTAATACTGCTGCCCTCTGGGCACTGGCGCCATGTATCATCTCCAAGGTACCGCACGCTCACCTCACCCTTCTCACACGACACCTCAGCGCACACGTCACCAATACGACCCATGAAATCGGCAAGCCCATCCCCCTTTAAGCACTTTGATCTCGGGCCAACGCGACTCCCATGCATGATGCTTGCTTCCCCATTGCTGCACCAAGTGTTGGACCGCCAAGTTTGAGATTCGAAAAGTACTGATATTGTTGGAGAAGTTCGGCTGTGTAGAGATAGATTGTACAGTACCCCAGCGCCAGACGATCCGATGTGCATGAAATAAGAGTTGTTTCAGCGGTGCAAAACATCTCTGGATACTGGGTGGCGCCATTCATCAGGCATTTCTCTGTCAGCAGCGCGCAGCCGGAGTTGTTGCCCCATGACATCGGTTCC
>M01075:29:000000000-A53YN:1:1113:18217:23827
GTGTAATACTGCCACCTTCTGGGCACTGGCGCCATGTATCATCTCCAAGGTACCGCACGCTCACCTCACCCTTCTCACACGACACCTCAGCGCATACGTCACCAATACGGCCCATGAAATCGACAAGCCCATCCCCCTTTAAGCACTTTGATCTCGGGCCAACGCGACTCCCATGCATGATGCTTGCTTCCCCATTGCTGCACCGAGTGTTGGACCGCCAAGTTTGAGATTCGAAAAGTACTGATATTGTTGGGAAAGTTCGGCTGTGTAGAGATAGATTGTACAGTACCCCAGCGCCAGACGATCCGATGTGCATGAAATAAGAGTTGTTTCAGCGGTGCAAAACATCTCTGGATACTGGGTGACGCCATTCATCAGGCATTTCTCTGTCAGCAGCGCGCAGCCGGAGTTTTTGCCCCATGACATCGGTTCC
>M01075:29:000000000-A53YN:1:1113:18201:24362
GTGTAATGCTGCTGCCCTCTGGGCACTGGCGCCATGTATCATCTCCAAGGTGCCGCACGCTCACCTCACCCTTCTCACACGACACCTCAGCGCACACGTCACCAATACGACCCATGGAATCGACAAGCCCATCCCCCTTTAAGCACTTTGATCTCGGGCCAACGCGACTCCCATGCATGATGCTTGCTTCCCCATTGCTGCACCAAGTGTTGGACCGCCAAGTTTGAGATTCGAAAAGTACTGATATTGTTGGAGAAGTTCGGCTGTGTAGAGATAGATTGTACAGTACCCCAGCGCCAGACGATCCGATGTGCATGAAATAAGAGTTGTTTCAGCGGTGCAAAACATCTCTGGATACTGGGTGACGCCATTCATCAGGCATTTCTCTGTCAGCAGCGCGCAGCCGGAGTTGTTGCCCCATGACATCGGTTCC
>M01075:29:000000000-A53YN:1:1113:18138:22747
GTGTAATGCTGCTGCCCTCTGGGCACTGGCGCCATGTATCATCTCCAAGGTACCGCACGCTCACCTCACCCTTTTCACACGACACCTCAGCGCACACGTCACCAATACGACCCATGAAATCGAAAAGCCCATCCCCCTTTAAGCACTTTGATCTCGGGCCAACGCGGCTCCCATGCATGACGCTTGCTTCCCCATTGCTGCACCAAGTGTTGGACTGCCAAGTTTGAGATTCGAAAAGTACTGATATTGTGGGGGAAGTTCGGCTCTGTAGAGATGGATTGTACAGTACCCCAGCGCCAGACGATCCGATGTGCATGGAAGAAGACCTGTTTCAGCGGTGCAAAACATCTCTGGATACTGGGTGACGCCATTTATCAGGCATTTCTCTGTCAGCAGCGCGCAGCCGGAGTTGTTGCCCCATGACATCGGTTCC
>M01075:29:000000000-A53YN:1:1113:17209:22277
GTGTAATGCTGCCGCCTTCTGGGCACTGGCGCCATGTATCATCTCCAAGGTACCGCACGCTCACCTCACCCTTCTCACACGACACCTCAGCGCATACGTCACCAATACGACCCATGAAATCGACAAGCCCATCCCCCTTTAAGCACTTTGATCTCGGGCCAACGCGACTCCCATGCATGATGCTTGCTTCCCCATTGCTGCACCAAGTGTTGGACGGCCAAGTTTGAGATTCGAAAAGTACTGATATTGTTGGAGAAGTTCGGCTGTGTAGAGATAGATTGTACAGTACCCCAGCGCCAGACGATCCGATGTGCATGAAATAAGAGTTGTTTCAGCGGTGCAAAACATCTCTGGATACTGGGTGACGCCATTCATCAGGCATTTCTCTGTCAGCAGCGCGCAGCCGGAGTTGTTGCCCCATGACATCGGTTCC
>M01075:29:000000000-A53YN:1:1113:16760:23752
GTGTAATACTGCCGCCCTCTGGGCACTGGCGCCATTTATCATCTCCAAGGTACCGCACGCTCACCTCACCCTTTTCACACGGCACCTCAGCGCACACGTCACCAACAGGACCCATGAAATCGACAAGCCCATCCCCCTTTAAGCACTTTGATCTCGGGCCAACGCGGCTCCCATGCATGACGCTTGCTTCCCCATTGCTGCACCAAGTGTTG-ACCGCCAAGTTTGAGATTCGAAAAGTACTGATAATGTGGGGGAAGTTCGGCTTTGTAGAGATGGATTGTACAGTACCCCAGCGCCAGACGATCCGATGTGCATGAAAGAAGACCTGTTTCAGCGGTGCAAAACATCTCTGGATACTGGGTGACGCCATTTATCAGGCATTTCTCTGTCAGCAGCGCGCAGCCGGAGTTGTTGCCCCATGACATCGGTTCT
>M01075:29:000000000-A53YN:1:1113:15836:24473
GTGTAATGCCGCTGCCCTCTGGGCACTGGCGCCATGTATCATCTCCAAGGTACCGCACGCTCACCTCACCCTTCTCACACGACACCTCAGCGCACACGTCACCAATACGACCCATGAAATCGACAAGCCCATCCCCCTTTAAGCACTTTGATCTCGGGCCAACGCGACTCCCATGCATGATGCTTGCTTCCCCATTGCTGCACCAAGTGTTGGACCGCCAAGTTTGAGATTCGAAAAGTACTGATATTGTTGGAGAAGTTCGGCTGTGTAGAGATAGATTGTACAGTACCCCAGCGCCAGACGATCCGATGTGCATGAAATAAGAGTTGTTTCAGCGGTGCAAAACATCTCTGGATACTGGGTGACGCCATTCATCAGGCATTTCTCTGTCAGCAGCGCGCAGCCGGAGTTGTTGCCCCATGACATCGGTTCT
>M01075:29:000000000-A53YN:1:1113:15701:15545
GTGTAATGCTGCTGCCTTCTGGGCACTGGCGCCATGTATCATCTCCAAGGTACCGCACGCTCACCTCACCCTTCTCACACGACACCTCAGCGCATACGTCACCAATACGACCCATGAAATCGACAAGCCCATCCCCCTTTAAGCACTTTGATCTCGGGCCAACGCGACTCCCATGCATGATGCTTGCTTCCCCATTACTGCACCGAGTGTTGGACCGCCAAGTTTGAGATTCGAAAAGTACTGATATTGTCGGGGAAGTTCGGCTGTGTAGAGATAGATTGTACAGTACCCCAGCGCCAGACGATCCGATGTGCATGAAATAAGAGTTGTTTCAGCGGTGCAAAACATCTCTGGATACTGGGTGACGCCATTCATCAGGCATTTCTCTGTCAGCAGCGCGCAGCCGGAGTTTTTGCCCCATGACATCGGTTCC
>M01075:29:000000000-A53YN:1:1113:13642:21979
GTGTAATACTGCTGCCTTCTGGGCACTGGCGCCATGTATCATCTCCAAGGTACCGCACGCTCACCTCACCCTTCTCACACGACACCTCAGCGCATACGTCACCAATACGACCCATGAAATCGACAAGCCCATCCCCCTTTAAGCACTTTGATCTCGGGCCAACGCGACTCCCATGCATGATGCTTGCTTCCCCATTGCTGCACCGAGTGTTGGACCGCCAAGTTTGAGATTCGAAAAGTACTGATATTGTTGGGGAAGTTCGGCTGTGTAGAGATAGATTGTACAGTACCCCAGCGCCAGACGATCCGATGTGCATGAAATAAGAGTTGTTTCAGCGGTGCAAAACATCTCTGGGTACTGGGTGACGCCATTCATCAGGCATTTCTCTGTCAGCAGCGCGCAGCCGGAGTTTTTGCCCCATGACATCGGTTCC
>M01075:29:000000000-A53YN:1:1113:11638:13194
GTGTAATACTGCTGCCCTCCGGGCATTTGTGCCACGCATCATCTCCAAGGTACCGCACGCTCACCTCACCCTTGTCACACGACACCTCAGCGCACACGTCACCAACACGACCCATGAAATCGGCAAGTCCATCCCCCTTTAAGCACTTTGATTTTGGGCCAACGCGGCTCCCATGCATGACGCTTGCTTCCCCATTGCTGCACCAAGTGTTGGACCGCCAAGTTTGAGATTCGAAAAGTACTGATATTGTGGGGGAAGTTCGGCTTTGTAGAGATGGATTGTACAGTACCCCAGCACCAGACGATCCGATGTGCATGAAAGAAGACCTGTTTCAGCGGTGCAAAACATCTCTGGATACTGGGTGACGCCATTTATCAGGCATTTCTCTGTCAGCAGCGCGCAGCCGGAGTTGTTGCCCCATGACATCGGTTCC
>M01075:29:000000000-A53YN:1:1113:10851:8594
GTGTAATACTGCTGCCTTCTGGGCACTGGCGCCATGTATCATCTCCAAGGTACCGCACGCTCACCTCACCCTTCTCACACGACACCTCAGCGCATACGTCACCAATACGACCCATGAAATCGACAAGCCCATCCCCCTTTAAGCACTTTGATCTCGGGCCAACGCGACTCCCATGCATGATGCTTGCTTCCCCATTGCTGCACCGAGTGTTGGACCGCCAAGTTTGAGATTCGAAAAGTACTGATATTGTTGGGGAAGTCCGGCTGTGTAGAGATAGATTGTACAGTACCCCAGCGCCAGACGATCCGATGTGCATGAAATAAGAGTTGTTTCAGCGGTGCAAAACATCTCTGGGTACTGGGTGACGCCATTCATCAGGCATTTCTCTGTCAGCAGCGCGCAGCCGGAGTTTTTGCCCCATGACATCGGTTCT
>M01075:29:000000000-A53YN:1:1112:9783:6964
GTGTAATGCTGCCGCCTTCTGGGCACTGGCGCCATGTATCATCTCCAAGGTACCGCACGCTCACCTCGCCCTTCTCACACGACACCTCAGCGCATACGTCACCAATACGACCCATGAAATCGACAAGCCCGTCCCCCTTTAAGCACTTTGATCTCGGGCCAACGCGACTCCCATGCATGATGCTTGCTTCCCCATTGCTGCACCGAGTGTTGGACCGCCAAGGTTGAGATTCGAAAAGTACTGATATTGTTGGGGAAGTTCGGCTGTGTAGAGATAGATTGTACAGTACCCCAGCGCCAGACGATCCGATGTGCATGAAATAAGAGTTGTTTCAGCGGTGCAAAACATCTCTGGATACTGGGTGACGCCATTCATCAGGCATTTCTCTGTCAGCAGCGCGCAGCCGGAGTTTTTGCCCCATGACATCGGTTCT
>M01075:29:000000000-A53YN:1:1112:7013:10471
GTGTAATACTGCTGCCTTCTGGGCACTGGCGCCATGTATCATCTCCAAGGTACCGCACGCTCACCTCACCCTTCTCACACGACACCTCAGCGCATACGTCACCAATACGACCCATGAAATCGACAAGCCCATCCCCCTTTAAGCACTTTGATCTCGGGCCAACGCGACTCCCATGCATGATGCTTGCTTCCCCATTGCTGCACCGAGTGTTGGACCGCCAAGTTTGAGATTCGAAAAGTACTGATATCGTTGGGGAAGTTCGGCTGTGTAGAGATAGATTGTACAGTACCCCAGCGCCAGACGATCCGATGTGCATGAAATAAGAGTTGTTTCAGCGGTGCAAAACATCTCTGGATACTGGGTGACGCCATTCATCAGGCATTTCTCTGTCAGCAGCGCGCAGCCGGAGTTTTTGCCCCATGACATCGGTTCC
>M01075:29:000000000-A53YN:1:1112:3744:17400
GTGTAATACTGCTGCCTTCTGGGCACTGGCGCCATGTATCATCTCCAAGGTACCGCACGCTCACCTCACCCTTCTCACACGACACCTCAGCGCATACGTCACCAATACGACCCATGAAATCGACAAGCCCATCCCCCTTTAAGCACTTTGATCTCGGGCCAACGCGACTCCCATGCATGATGCTTGCTTCCCCATTGCTGCACCGAGTGTTGGACCGCCAAGGTTGAGATTCGAAAAGTACTGATATTGTTGGGGAAGTTCGGCTGTGTAGAGATAGATTGTACAGTACCCCAGCGCCAGACGATCCGATGTGCATGAAATAAGAGTTGTTTCAGCGGTGCAAAACATCTCTGGATACTGGGTGACGCCATTCATCAGGCATTTCTCTGTCAGCAGCGCGCAGCCGGAGTTTTTGCCCCATGACATCGGTTCC
>M01075:29:000000000-A53YN:1:1112:26635:19893
GTGTAATACTGCTGCCTTCTGGGCACTGGCGCCATGTATCATCTCCAAGGTACCGCACGCTCACCTCACCCTTCTCACACGACACCTCAGCGCATACGTCACCAATACGACCCATGAAATCGACAAGCCCATCCCCCTTTAAGCACTTTGATCTCGGGCCAACGCGACTCCCATGCATGATGCTTGCTTCCCCATTGCTGCACCGAGTGTTGGACCGCCAAGTTTGAGATTCGAAAAGTACTGATATTGTTGGGAAAGTTCGGCTGTGTAGAGATAGATTGTACAGTACCCCAGCGCCAGACGATCCGATGTGCATGAAATAAGAGTTGTTTCAGCGGTGCAAAACATCTCTGGATACTGGGTGACGCCATTCATCAGGCATTTCTCTGTCAGCAGCGCGCAGCCGGAGTTTTTGCCCCATGACATCGGTTCC
>M01075:29:000000000-A53YN:1:1112:24493:11611
GTGTAATGCTGCTGCCCTCTGGGCACTGGCGCCATGTATCATCTCCAAGGTACCGCACGCTCACCTCACCCTTTTCACACGACACCTCAGCGCACACGTCACCAATACGACCCATGAAATCGAAAAGCCCATCCCCCTTTAAGCACTTTGATCTCGGGCCAACGCGGCTCCCATGCATGACGCTTGCTTCCCCATTGCTGCACCAAGTGTTGGATCGCCAAGTTTGAGATTCGAAAAGTACTGATATTGTGGGGGAAGTTCGGCTTTGTAGAGATGGATTGTACAGTACCCCAGCGCCAGACGATCCGATGTGCATGAAAGAAGACCTGTTTCAGCGGTGCAAAACATCTCTGAATACTGGGTGACGCCATTTATCAGGCATTTCTCTGTCAGCAGCGCGCAGCCGGAGTTGTTGCCCCATGACATCGGTTCC
>M01075:29:000000000-A53YN:1:1112:23471:9191
GTGTAATGCTGCTGCCTTCTGGGCACTGGCGCCATGTATCATCTCCAAGGTACCGCACGCTCACCTCACCCTTCTCACACGACACCTCAGCGCATACGTCACCAATACGACCCATGAAATCGACAAGCCCATCCCCCCTTAAGCACTTTGATCTCGGGCCAACGCGACTCCCATGCATGATGCTTGCTTCCCCATTGCCGCACCGAGTGTTGGACCGCCAAGTTTGAGATTCGAAAAGTACTGATATTGTTGGGGAAGTTCGGCTGTGTAGAGATAGATTGTACAGTACCCCAGCGCCAGACGATCCGATGTGCATGAAATAAGAGTTGTTTCAGCGGTGCAAAACATCTCTGGATACTGGGTGACGCCATTCATCAGGCATTTCTCTGTCAGCAGCGCGCAGCCGGAGTTTTTGCCCCATGACATCGGTTCC
>M01075:29:000000000-A53YN:1:1112:23063:8434
GTGTAATACTGCTGCCCTCTGGGCACTGGCGCCATGTATCATCTCCAAGGTACCGCACGCTCACCTCACCCTTTTCACACGACACCTCAGCGCACACGTCACCAATACGACCCATGAAATCGAAAAGCCCATCCCCCTTTAAGCACTTTGATCTCGGGCCAACGCGGCTCCCATGCATGACGCTTGCTTCCCCATTGCTGCACCAAGTGTTGGACCGCCAAGTTTGAGATTCGAAAAGTACTGATATTGTGGGGGAAGTTCGGCTTTGTAGAGATGGATTGTACAGTACCCCAGCGCCAGACGATCCGATGTGCATGAAAGAAGACCTGTCTCAGCGGTGCAAAACATCTCTGGATACTGGGTGACGCCATTTATCAGGCATTTCTCTGTCAGCAGCGCGCAGCCGGAGTTGTTGCCCCATGACATCGGTTCC
>M01075:29:000000000-A53YN:1:1112:22485:17086
GTGTAATGCTGCTGCCCTCTGGGCACTGGCGCCATGTATCATCTCCAAGGTACCGCACGCTCACCTCACCCTTCTCACACGACACCTCAGCGCACACGTCACCAATACGACCCATGAAATCGACAAGCCCATCCCCCTTTAAGCACTTTGATCTCGGGCCAACGCGACTCCCATGCATGATGCTTGCTTCCCCATTGCTGCACCAAGTGTTGGACCGCCAAGTTTGAGATTCGAAAAGTACTGATATTGTTGGAGAAGTTCGGCTGTGTAGAGATAGATTGTACAGTGCCCCAGCGCCAGACGATCCGATGTGCATGAAATAAGAGTTGTTTCAGCGGTGCAAAACATCTCTGGATACTGGGTGACGCCATTCATCAGGCATTTCTCTGTCAGCAGCGCGCAGCCGGAGTTGTTGCCCCATGACATCGGTTCT
>M01075:29:000000000-A53YN:1:1112:21686:10696
GTGTAATACTGCCGCCCTCTGGGCACTGGCGCCATTTATCATCTCCAAGGTACCGCACGCTCACCTCACCCTTTTCACACGACACCTCAGCGCACACGTCACCAACAGGACCCATGAAATCGACAAGCCCATCCCCCTTTAAGCACTTTGATCTCGGGCCAACGCGGCTCCCATGCATGACGCTTGCTTCCCCATTGCTGCACCAAGTGTTG-ACCGCCAAGTTTGAGATTCGAAAAGTACTGATATTGTGGGGGAAGTTCGGCTTTGTAGAGATGGATTGTACAGTACCCCAGCGCCAGACGATCCGAAGTGCATAAAAAAAGACCTGTTTCAGCGGTGCAAAACATCTCTGAATACTTGTTGACGCCATTCATCAGGCATTTCTCTGTCAGCAGCGCGCAGCCGGAGTTTTTGCCCCATGACATCGGTTCC
>M01075:29:000000000-A53YN:1:1112:20121:26742
GTGTAATGCTGCTGCCCTCTGGGCACTGGCGCCATTTATCATCTCCAAGGTACCGCACGCTCACCTCACCCTTTTCACACGACACCTCAGCGCACGCGTCACCAACAGGACCCATGAAATCGACAAGCCCATCCCCCTTTAAGCACTTTGATCTCGGGCCAACGCGGCTCCCATGCATGACGCTTGCTTCCCCATTGCTGCACCAAGTGTTGGACCGCCAAGTTTGAGATTCGAAAAGTACTGATATTGTGGGGGAAGTTCGGCTTTGTAGAGATGGACTGTACAGTACCCCAGCGCCAGACGATCCGATGTGCATGAAAGAAGACCTGTTTCAGCGGTGCAAAACATCTCTGGATGCTTGTTGACGCCATTTATCAGGCATTTCTCTGTCAGCAGCGCGCAGCCGGAGTTTTTGCTCCATGACATCGGTTCC
>M01075:29:000000000-A53YN:1:1112:19452:12084
GTGTAATACTGCTGCCTTCTGGGCACTGGCGCCATGTATCATCTCCAAGGTACCGCACGCTCACCTCACCCTTCTCACACGACACCTCAGCGCATACGTCACCAATACGACCCATGAAATCGACAAGCCCATCCCCCTTTAAGCACTTTGATCTCGGGCCAACGCGACTCCCATGCATGATGCTTGCTTCCCCATTGCTGCACCGAGTGTTGGACCGCCAAGTTTGAGATTCGAAAAGTACTGATATTGTTGGGGAAGTTCGGCTGTGTAGAGATAGATTGTACAGTACCCCAGCGTCAGACGATCCGATGTGCATGAAATAAGAGTTGTTTCAGCGGTGCAAAACATCTCTGGATACTGGGTGACGCCATTCATCAGGCATTTCTCTGTCAGCAGCGCGCAGCCGGAGTTTTTGCCCCATGACATCGGTTCC
>M01075:29:000000000-A53YN:1:1112:15434:20034
GTGTAATACTGCTGCCCTCTGGGCACTGGCGCCATGTATCATCTCCAAGGTACCGCACGCTCACCTCACCCTTCTCACACGACACCTCAGCGCACACGTCACCAATACGACCCATGAAATCGACAAGCCCATCCCCCTTTAAGCACTTTGATCTCGGGCCAACGCGACTCCCATGCATGATGCTTGCTTCCCCATTGCTGCACCAAGTGTTGGACCGCCAAGTTTGAGATTCGAAAAGTACTGATATTGTTGGAGAAGTTCGGCTGTGTAGAGATAGATTGTACAGTACCCCAGCGCCAGGCGATCCGATGTGCATGAAATAAGAGTTGTTTCAGCGGTACAAAACATCTCTGGATACTGGGTGACGCCATTCATCAGGCATTTCTCTGTCAGCAGCGCGCAGCCGGAGTTGTTGCCCCATGACATCGGTTCC
>M01075:29:000000000-A53YN:1:1112:13415:24082
GTGTAATACTGCTGCCCTCTGGGCACTGGCGCCATGTATCATCTCCAAGGTACCGCACGCTCACCTCACCCTTCTCACACGACACCTCAGCGCACACGTCACCAATACGACCCATGAAATCGACAAGCCCATCCCCCTTTAAGCACTTTGATCTCGGGCCAACGCGACTCCCATGCATGATGCTTGCTTCCCCATTGCTGCACCAAGTGTTGGACCGCCAAGTTTGAGATTCGAAAAGTACTGATATTGTTGGAGAAGTTCGGCTGTGTAGAGATAGATTGTACAGTACCCCAGCGCCAGACGATCCGATGTGCATGAAATAAGAGTTGTTTCAGCGGTGCAAAACATCTCTGGATACTGGGTGACGCCATTCATCAGGCATTTCTCTGTCCGCAGCGCGCAGCCGGAGTTGTTGCCCCATGACATCGGTTCC
>M01075:29:000000000-A53YN:1:1112:12718:22745
GTGTAATACTGCTGCCTTCTGGGCACTGGCGCCATGTATCATCTCCAAGGTACCGCACGCTCACCTCACCCTTCTCACACGACACCTCAGCGCATACGTCACCAATACGACCCATGAAATCGACAAGCCCATCCCCCTTTAAGCACTTTGATCTCGGGCCAGCGCGACTCCCATGCATGATGCTTGCTTCCCCATTGCTGCACCGAGTGTTGGACCGCCAAGTTTGAGATTCGAAAAGTACTGATATTGTTGGGGAAGTTCGGCTGTGTAGAGATAGATTGTACAGTACCCCAGCGCCAGACGATCCGATGTGCATGAAATAAGAGTTGTTTCAGCGGTGCAAAACATCTCTGGATACTGGGTGACGCCATTCATCAGGCATTTCTCTGTCAGCAGCGCGCAGCCGGAGTTTTTGCCCCATGACATCGGTTCC
>M01075:29:000000000-A53YN:1:1111:7491:16036
GTGTAATACTGCCGCCTTCTGGGCACTGGCGCCATGTATCATCTCCAAGGTACCGCACGCTCACCTCACCCTTCTCACACGACACCTCAGCGCATACGTCACCAATACGACCCATGAAATCGACAAGCCCATCCCCCTTTAAGCACTTTGATCTCGGGCCAACGCGACTCCCATGCATGATGCTTGCTTCCCCATTGCTGCACCGAGTGTTGGACCGCCAAGTTTGAGATTCGAAAAGTACTGATATTGTTGGGGAAGTTCGGCTGTGTAGAGATAGATTGTACAGTACCCCAGCGCCAGACGATCCGATGTGCATGAAATAAGAGTTGTTTCAGCGGTGCAAAACATTTCTGGATACTGGGTGACGCCATTCATCAGGCATTTCTCTGTCAGCAGCGCGCAGCCGGAGTTTTTGCCCCATGACATCGGTTCT
>M01075:29:000000000-A53YN:1:1111:5094:8145
GTGTAATGCTGCTGCCTTCTGGGCACTGGCGCCATGTATCATCTCCAAGGTACCGCACGCTCACCTCACCCTTCTCACACGACACCTCAGCGCATACGTCACCAATACGACCCATGAAATCGACAAGCCCATCCCCCTTTAAGCACTTTGATCTCGGGCCAACGCGACTCCCATGCATGATGCTTGCTTCCCCATTGCTGCACCGAGTGTTGGACCGCCAAGTTTGAGATTCGAAAAGTACTGATATTGTTGGGGAAGTTCGGCTGTGTAGAGATAGATTGTACAGTACCCCAGCGCCAGACGATCCGATGTGCATGAAATAAGAGTTGTTTCAGCGGTGCAAAACATCTCTGGATACTGGGTGACGCCATTCATCAGGCATTTCTCCGTCAGCAGCGCGCAGCCGGAGTTGTTGCCCCATGACATCGGTTCC
>M01075:29:000000000-A53YN:1:1111:26886:21579
GTGTAATGCTGCTGCCTTCTGGGCACTGGCGCCATGTATCATCTCCAAGGTACCGCACGCTCACCTCACCCTTCTCACACGACACCTCAGCGCATACGTCACCAATACGACCCATGAAATCGACAAGCCCATCCCCCTTTAAGCACTTTGATCTCGGGCCAACGCGACTCCCGTGCATGATGCTTGCTTCCCCATTGCTGCACCGAGTGTTGGACCGCCAAGTTTGAGATTCGAAAAGTACTGATATTGTTGGAGAAGTTCGGCTGTGTAGAGATAGATTGTACAGTACCCCAGCGCCAGACGATCCGATGTGCATGAAATAAGAGTTGTTTCAGCGGTGCAAAACATCTCTGGATACTGGGTGACGCCATTCATCAGGCATTTCTCTGTCAGCAGCGCGCAGCCGGAGTTGTTGCCCCATGACATCGGTTCT
>M01075:29:000000000-A53YN:1:1111:26427:19747
GTGTAATACTGCTGCCTTCTGGGCACTGGCGCCATGTATCATCTCCAAGGTACCGCACGCTCACCTCACCCTTCTCACACGACACCTCAGCGCATACGTCACCAATACGACCCATGAAATCGACAAGCCCATCCCCCTTTAAGCACTTTGATCTCGGGCCAACGCGACTCCCATGCATGATGCTTGCTTCCCCATTGCTGCACCGAGTGTTGGACCGCCAAGTTTGAGATTCGAAAAGTACTGATATTGTTGGGGAAGTTCGGCTGTGTAGAGATAGATTGTACAGTACCCCAGCGCCAGACGATCCGATGTGCATGAAATAAGAGTTGTTTCAGCGGTGCAAAACATCTCTGGATACTGGGTGACGCCATTCATCAGGCATTTCTCTTTCAGCAGCGCGCAGCCGGTGTTTTTGCCCCATGACATCGGTTCC
>M01075:29:000000000-A53YN:1:1111:24149:23828
GTGTAATGCTGCCGCCCTCTGGGCACTGGCGCCATTTATCATCTCCAAGGTACCGCACGCTCACCTCACCCTTTTCACACGACACCTCAGCGCACACGTCACCAACAGGACCCATGAAATCGACAAGCCCATCCCCCTTTAAGCACTTTGATCTCGGGCCAACGCGGCTCCCATGCATGACGCTTGCTTCCCCATTGCTGCACCAAGTGTTG-ACCGCCAAGTTTGAGATTCGAAAAGTACTGATATTGTGGGGGAAGTTCGGCTTTGTAGAGATGGATTGTACAGTACCCCAGCGCCAGACGATCCGATGTGCATGAAAGAAGACCTGTTTCAGCGGTGCAAAACATCTCTGGATACTGGGTGACGCCATTTATCAGGCATTCCTCTGTCAGCAGCGCGCAGCCGGAGTTGTTGCCCCATGACATCGGTTCC
>M01075:29:000000000-A53YN:1:1111:22654:21487
GTGTAATGCTGCTGCCCTCTGGGCACTGGCGCCATGTATCATCTCCAAGGTACCGCACGCTCACCTCACCCTTTTCACACGACACCTCAGCGCACACGTCACCAGTACGACCCATGAAATCGAAAAGCCCATCCCCCTTTAAGCACTTTGATCTCGGGCCAACGCGGCTCCCATGCATGACGCTTGCTTCCCCATTGCTGCACCAAGTGTTGGACCGCCAAGTTTGAGATTCGAAAAGTACTGATATTGTGGGGGAAGTTCGGCTTTGTAGAGATGGATTGTACAGTACCCCAGCGCCAGACGATCCGATGTGCATGAAAGAAGACCTGTTTCAGCGGTGCAAAACATCTCTGGATACTGGGTGACGCCATTTATCAGGCATTTCTCTGTCAGCAGCGCGCAGCCGGAGTTGTTGCCCCATGACATCGGTTCT
>M01075:29:000000000-A53YN:1:1111:22333:5406
GTGTAATGCTGCTGCCCTCTGGGCACTGGCGCCATGTATCATCTCCAAGGTACCGCACGCTCACCTCACCCTTCTCACACGACACCTCAGCGCACACGTCACCAATACGACCCATGAAATCGACAAGCCCATCCCCCTTTAAGCACTTTGATCTCGGGCCAACGCGACTCCCATGCATGATGCTTGCTTCCCCATTGCTGCACCAAGTGTTGGACCGCCAAGTTTGAGATTCGAAAGGTACTGATATTGTTGGAGAAGTTCGGCTGTGTAGAGATAGATTGTACAGTACCCCAGCGCCAGACGATCCGATGTGCATGAAATAAGAGTTGTTTCAGCGGTGCAAAACATCTCTGGATACTGGGTGACGCCATTCATCAGGCATTTCTCTGTCAGCAGCGCGCAGCCGGGGTTGTTGCCCCATGACATCGGTTCC
>M01075:29:000000000-A53YN:1:1111:20643:23990
GTGTAATGCTGCTGCCTTCTGGGCACTGGCGCCATGTATCATCTCCAAGGTACCGCACGCTCACCTCACCCTTCTCACACGACACCTCAGCGCATACGTCACCAATACGACCCATGAAATCGACAAGCCCATCCCCCTTTAAGCACTTTGATCTCGGGCCAACGCGACTCCCATGCATGATGCTTGCTTCCCCATTGCTGCACCGAGTGTTGGACCGCCAAGTTTGAGATTCGAAAAGTACTGATATTGTTGGGGAAGTTCGGCTGTGTAGAGATAGATTGTACAGTACCCCAGCGCCAGACGATCCGATGTGCATGAAATAAGAGTTGTTTCAGCGGTGCAAAGCATCTCTGGATACTGGGTGACGCCATTCATCAGGCATTTCTCTGTCAGCAGCGCGCAGCCGGAGTTTTTGCCCCATGACATCGGTTCT
>M01075:29:000000000-A53YN:1:1111:20118:22505
GTGTAATGCTGCTGCCTTCTGGGCACTGGCGCCATGTATCATCTCCAAGGTACCGCACGCTCACCTCACCCTTCTCACACGACACCTCAGCGCATATGTCACCAATACGACCCATGAAATCGACAAGCCCATCCCCCTTTAAGCACTTTGATCTCGGGCCAACGCGACTCCCATGCATGATGCTTGCTTCCCCATTGCTGCACCGAGTGTTGGACCGCCAAGTTTGAGATTCGAAAAGTACTGATATTGTTGGGGAAGTTCGGCTGTGTAGAGATAGATTGTACAGTACCCCAGCGCCAGACGAGCCGATGTGCATGAAATAAGGGTTGTTTCAGCGGTGCAAAACATCTCTGGATACTGGGTGACGCCATTCATCAGGCATTTCTCTGTCAGCAGCGCGCAGCCGGAGTTTTTGCCCCATGACATCGGTTCT
>M01075:29:000000000-A53YN:1:1111:18568:20161
GTGTGATGCTGCTGCCCTCTGGGCACTGGCGCCATGTATCATCTCCAAGGTACCGCACGCTCACCTCACCCTTCTCACACGACACCTCAGCGCACACGTCACCAATACGACCCATGAAATCGACAAGCCCATCCCCCTTTAAGCACTTTGATCTCGGGCCAACGCGACTCCCATGCATGATGCTTGCTTCCCCATTGCTGCACCAAGTGTTGGACCGCCAAGTTTGAGATTCGAAAAGTACTGATATTGTTGGAGAAGTTCGGCTGTGTAGAGATAGATTGTACAGTACCCCAGCGCCAGACGATCCGATGTGCATGAAATAAGAGTTGTTTCAGCGGTGCAAAACATCTCTGGATACTGGGTGACGCCATTCATCAGGCATTTCTCTGTCAGCAGCGCGCAGCCGGAGTTTTTGCCCCATGACATCGGTTCT
>M01075:29:000000000-A53YN:1:1111:16067:22059
GTGTAATGCTGCCGCCTTCTGGGCACTGGCGCCATGTATCATCTCCAAGGTACCGCACGCTCACCTCATCCTTCTCACACGACACCTCAGCGCATACGTCACCAATACGACCCATGAAATCGACAAGCCCATCCCCCTTTAAGCACTTTGATCTCGGGCCAACGCGACTCCCATGCATGATGCTTGCTTCCCCATTGCTGCACCGAGTGTTGGACCGCCAAGTTTGAGATTCGAAAAGTACTGATATTGTTGGGGAAGTTCGGCTGTGTAGAGATAGATTGTACAGTACCCCAGCGCCAGACGATCCGATGTGCATGAAATAAGAGTTGTTTCAGCGGTGCAAAACATCTCTGGATACTGGGTGACGCCATTCATCAGGCATTTCTCTGTCAGCAGCGCGCAGCCGGAGTTTTTGCCCCATGACATCGGTTCC
>M01075:29:000000000-A53YN:1:1111:13044:22519
GTGTAATGCTGCTGCCCTCTGGGCACTGGCGCCATGTATCATCTCCAAGGTACCGCACGCTCACCTCACCCTTCTCACACGACACCTCAGCGCACACGTCACCTATACGACCCATGAAATCGACAAGCCCATCCCCCTTTAAGCACTTTGATCTCGGGCCAACGCGACTCCCATGCATGATGCTTGCTTCCCCATTGCTGCACCGAGTGTTGGACCGCCAAGTTTGAGATTCGAAAAGTACTGATATTGTTGGGGAAGTTCGGCTGTGTAGAGATAGATTGTACAGTACCCCAGCGCCAGACGATCCGATGTGCATGAAATAAGAGTTGTTTCAGCGGTGCAAAACATCTCTGGATACTGGGTGACGCCATTCATCAGGCATTTCTCTGTCAGCAGCGCGCAGCCGGAGTTTTTGCCCCATGACATCGGTTCT
>M01075:29:000000000-A53YN:1:1111:12687:19735
GTGTAATGCTGCTGCCTTCTGGGCACTGGCGCCATGTATCATCTCCAAGGTACCGCACGCTCACCTCACCCTTCTCACACGACACCTCAGCGCATACGTCACCAATACGACCCATGAAATCGACAAGCCCATCCCCCTTTAAGCACTTTGATCTCGGGCCAACGCGACTCCCATGCATGATGCTTGCTTCCCCATTGCTGCACCGAGTGTTGGACCGCCAAGTTTGAGATTCGAAAAGTACTGATATTGTTGGGGAAGTTCGGCTGTGTAGAGATAGATTGTACAGTACCCCAGCGCCAGACGATCCGATGTGCATGAAATAAGAGTTGTTTCAGCGGTGCAAAACATCTCTGGATACTGGGTGACGCCATTCATCAGGCATTTCTCTGTGAGCAGCGCGCAGCCGGAGTTTTTGCCCCACGACATCGGTTCC
>M01075:29:000000000-A53YN:1:1111:12322:3787
GTGTAATACTGCTGCCCTCTGGGCACTGGCGCCATTTATCATCTCCAAGGTACCGCACGCTCACCTCACCCTTTTCACACGACACCTCAGCGCACACGTCACCAACAGGGCCCATGAAATCGACAAGCCCATCCCCCTTTAAGCACTTTGATCTCGGGCCAACGCGGCTCCCATGCATGACGCTTGCTTCCCCATTGCTGCACCAAGTGTTG-ACCGCCAAGTTTGAGATTCGAAAAGTACTGATATTGTGGGGGAAGTTCGGCTTTGTAGAGATGGATTGTACAGTACCCCAGCGCCAGACGATCCGATGTGCATGAAAGAAGACCTGTTTCAGCGGTGCAAAACATCTCTGGATACTGGGTGACGCCATTTATCAGGCATTTCTCTGTCAGCAGCGCGCAGCCGGAGTTTTTGCCCCATGACATCGGTTCT
>M01075:29:000000000-A53YN:1:1111:11872:21722
GTGTAATGCTGCCGCCTTCTGGGCACTGGCGCCATGTATCATCTCCAAGGTACCGCACGCTCACCTCACCCTTCTCACACGACACCTCAGCGCATACGTCACCAATACGACCCATGAAATCGACAAGCCCATCCCCCTTTAAGCACTTTGATCTCGGGCCAACGCGACTCCCATGCATGATGCTTGCTTCCCCATTGCTGCACCGAGTGTTGGACCGCCAAGTTTGAGATTCGAAAAGTACTGATATTGTTGGAGAAGTTCGGCTGTGTAGAGATAGATTGTACAGTACCCCAGCGCCAGACGATCCGATGTGCATGAAATAAGAGTTGTTTCAGCGGTGCAAAACATCTCTGGATACTGGGTGACGCCATTCATCAGGCATTTCTCTGTCAGCAGCGCGCAGCCGGAGTTGTTGCCCCATGACATCGGTTCC
>M01075:29:000000000-A53YN:1:1110:8700:16793
GTGTAATGCTGCTGCCCTCTGGGCACTGGCGCCATGTATCATCTCCAAGGTACCGCACGCTCACCTCACCCTTCTCACACGACACCTCAGCGCACACGTCACCAATACGACCCATGAAATCGACAAGCCCATCCCCCTTTAAGCACTTTGATCTCGGGCCAACGCGACTCCCATGCATGATGCTTGCTTCCCCATTGCTGCACCAAGTGTTGGATCGCCAAGTTTGAGATTCGAAAAGTACTGATATTGTTGGAGAAGTTCGGCTGTGTAGAGATAGATTGTACAGTACCCCAGCGCCAGACGATCCGATGTGCATGAAATAAGAGTTGTTTCAGCGGTGCAAAACATCTCTGGATACTGGGTGACGCCATTCATCAGGCATTTCTCTGTCAGCAGCGCGCAGCCGGAGTTGTTGCCCCATGACATCGGTTCT
>M01075:29:000000000-A53YN:1:1110:5579:6476
GTGTAATACTGCTGCCCTCTGGGCACTGGCGCCATGTATCATCTCCAAGGTACCGCACGCTCACCTCACCCTTCTCACACGACACCTCAGCGCACACGTCACCAATACGACCCATGAAATCGACAAGCCCATCCCCCTTTAAGCACTTTGATCTCGGGCCAACGCGACTCCCATGCATGATGCTTGCTTCCCCATTGCTGCACCAAGTGTTGGACCGCCAAGTTTGAGATTCGAAAAGTACTGATACTGTTGGAGAAGTTCGGCTGTGTAGAGATAGATTGTACAGTACCCCAGCGCCAGACGATCCGATGTGCATGAAATAAGAGTTGTTTCAGCGGTGCAAAACATCTCTGGATACTGGGTGACGCCATTCATCAGGCATTTCTCTGTCAGCAGCGCGCAGCCGGAGTTGTTGCCCCATGACATCGGTTCC
>M01075:29:000000000-A53YN:1:1110:26811:12271
GTGTAATGCTGCTGCCCTCTGGGCACTGGCACCATGTATCATCTCCAAGGTACCGCACGCTCACCTCACCCTTCTCACACGACACCTCAGCGCACACGTCACCAATACGACCCATGAAATCGACAAGCCCATCCCCCTTTAAGCACTTTGATCTCGGGCCAACGCGACTCCCATGCATGATGCTTGCTTCCCCATTGCTGCACCAAGTGTTGGACCGCCAAGTTTGAGATTCGAAAAGTACTGATATTGTTGGAGAAGTTCGGCTGTGTAGAGATAGATTGTACAGTACCCCAGCGCCAGACGATCCGATGTGCATGAAATAAGAGTTGTTTCAGCGGTGCAAAACATCTCTGGATACTGGGTGACGCCATTCATCAGGCATTTCTCTGTCAGCAGCGCGCAGCCGGAGTTGTTGCCCCATGACATCGGTTCT
>M01075:29:000000000-A53YN:1:1110:26407:16263
GTGTAATGCTGCTGCCTTCTGGGCACTGGCGCCATGTATCATCTCCAAGGTACCGCACGCTCACCTCACCCTTCTCACACGACACCTCAGCGCATACGTCACCAATACGACCCATGAAATCGACAAGCCCATCCCCCTTTAAGCACTTTGATCTCGGGCCAACGCGACTCCCATGCATGATGCTTGCTTCCCCATTGCTGCACCGGGTGTTGGACCGCCAAGTTTGAGATTCGAAAAGTACTGATATTGTTGGGGAAGTTCGGCTGTGTAGAGATAGATTGTACAGTACCCCAGCGCCAGACGATCCGATGTGCATGAAATAAGAGTTGTTTCAGCGGTGCAAAACATCTCTGGATACTGGGTGACGCCATTCATCAGGCATTTCTCTGTCAGCAGCGCGCAGCCGGAGTTTTTGCCCCATGACATCGGTTCT
>M01075:29:000000000-A53YN:1:1110:24310:15652
GTGTAATGCTGCTGCCCTCTGGGCACTGGCGCCATGTATCATCTCCAAGATACCGCACGCTCACCTCACCCTTCTCACACGACACCTCAGCGCACACGTCACCAATACGACCCATGAAATCGACAAGCCCATCCCCCTTTAAGCACTTTGATCTCGGGCCAACGCGACTCCCATGCATGATGCTTGTTTCCCCATTGCTGCACCAAGTGTTGGACCGCCAAGTTTGAGATTCGAAAAGTACTGATATTGTTGGGGAAGTTCGGCTGTGTAGAGATAGATTGTACAGTACCCCAGCGCCAGACGATCCGATGTACATAAAAAAAGACCTGTTTCAGCGGTGCAAAACATCTCTGAATACTTGTTGACGCCATTCACCAGGCATTTCTCTGTCAGCAGCGCGCAGCCGGAGTTTTTGCCCCATGACATCGGTTCC
>M01075:29:000000000-A53YN:1:1110:23658:21895
GTGTAATGCTGCTGCCCTCTGGGCGCTGGCGCCATGTATCATCTCCAAGGTACCGCACGCTCACCTCACCCTTCTCACACGACACCTCAGCGCACACGTCACCAATACGACCCATGAAATCGACAAGCCCATCCCCCTTTAAGCACTTTGATCTCGGGCCAACGCGACTCCCATGCATGATGCTTGCTTCCCCATTGCTGCACCAAGTGTTGGACCGCCAAGTTTGAGATTCGAAAAGTACTGATATTGTTGGAGAGGTTCGGCTGTGTAGAGATAGATTGTACAGTACCCCAGCGCCAGACGATCCGATGTGCATGAAATAAGAGTTGTTTCAGCGGTGCAAAACATCTCTGGATACTGGGTGACGCCATTCATCAGGCATTTCTCTGTCAGCAGCGCGCAGCCGGAGTTGTTGCCCCATGACATCGGTTCC
>M01075:29:000000000-A53YN:1:1110:21923:9334
GTGTAATACTGCTGCCCTCTGGGCACTGGCGCCATTTATCATCTCCAAGGTACCGCACGCTCACCTCACCCTTTTCACACGACACCTCAGCGCACACGTCACCAATACGACCCATGAAATCGACAAGCCCATCCCCCTTTAAGCACTTTGATCTCGGGCCAACGCGGCTCCCATGCATGATGCTTGCTTCCCCATTGCTGCACCGAGTGTTGGACCGCCAAGTGTGAGATTCGAAAAGTACTGATATTGTTGGGGAAGTTCGGCTGTGTAGAGATAGATTGTACAGTACCCCAGCGCCAGACGATCCGATGTGCATGAAATAAGAGTTGTTTCAGCGGTGCAAAACATCTCTGGATACTGGGTGACGCCATTCATCAGGCATTTCTCTGTCAGCAGCGCGCAGCCGGAGTTTTTGCCCCATGACATCGGTTCC
>M01075:29:000000000-A53YN:1:1110:20382:22787
GTGTAATACTGCTGCCTTCTGGGCACTGGCGCCATGTATCATCTCCAAGGTACCGCACGCTCACCT-ACCCTTCTCACACGACACCTCAGCGCATACGTCACCAATACGACCCATGAAATCGACAAGCCCATCCCCCTTTAAGCACTTTGATCTCGGGCCAACGCGACTCCCATGCATGATGCTTGCTTCCCCATTGCTGCACCGAGTGTTGGACCGCCAAGTTTGAGATTCGAAAAGTACTGATATTGTTGGGGAAGTTCGGCTGTGTAGAGATAGATTGTACAGTACCCCAGCGCCAGACGATCCGATGTGCATGAAATAAGAGTTGTTTCAGCGGTGCAAAACATCTCTGGATACTGGGTGACGCCATTCATCAGGCATTTCTCTGTCAGCAGCGCGCAGCCGGAGTTTTTGCCCCATGACATCGGTTCC
>M01075:29:000000000-A53YN:1:1110:18246:18499
G-GTAATACTGCTGCCTTCTGGGCACTGGCGCCATGTATCATCTCCAAGGTACCGCACGCTCACCTCACCCTTCTCACACGACACCTCAGCGCATACGTCACCAATACGACCCATGAAATCGACAAGCCCATCCCCCTTTAAGCACTTTGATCTCGGGCCAACGCGACTCCCATGCATGATGCTTGCTTCCCCATTGCTGCACCGAGTGTTGGACCGCCAAGTTTGAGATTCGAAAAGTACTGATATTGTTGGGGAAGTTCGGCTGTGTAGAGATAGATTGTACAGTACCCCAGCGCCAGACGATCCGATGTGCATGAAATAAGAGTTGTTTCAGCGGTGCAAAACATCTCTGGATACTGGGTGACGCCATTCATCAGGCATTTCTCTGTCAGCAGCGCGCAGCCGGAGTTTTTGCCCCATGGCATCGGTTCT
>M01075:29:000000000-A53YN:1:1110:14791:16257
GTGTAATGCTGCTGCCCTCTGGGCACTGGCGCCATGTATCACCTCCAAGGTACCGCACGCTCACCTCACCCTTCTCACACGACACCTCAGCGCACACGTCACCAATACGACCCATGAAATCGACAAGCCCATCCCCCTTTAAGCACTTTGATCTCGGGCCAACGCGACTCCCATGCATGATGCTTGCTTCCCCATTGCTGCACCAAGTGTTGGACCGCCAAGTTTGAGATTCGAAAAGTACTGATATTGTTGGAGAAGTTCGGCTGTGTAGAGATAGAATGTACAGTACCCCAGCGCCAGACGATCCGATGTGCATGAAATAAGAGTTGTTTCAGCGGTGCAAAACATCTCTGGATACTGGGTGACGCCATTCATCAGGCATCTCTCTGTCAGCAGCGCGCAGCCGGAGTTGTTGCCCCATGACATCGGTTCT
>M01075:29:000000000-A53YN:1:1110:14372:20601
GTGTAATACTGCTGCCCTCTGGGCACTGGCGCCATGTATCATCTCCAAGGTACCGCACGCTCACCTCACCCTTTTCACACGACACCTCAGCGCACACGTCACCAATACGACCCATGAAATCGACAAGCCCATCCCCCTTTAAGCACTTTGATCTCGGGCCAACGCGGCTCCCATGCATGACGCTTGCTTCCCCATTGCTGCACCAAGTGTTGGACCGCCAAGTTTGAGATTCGAAAAGTACTGATATTGTGGGGGAAGTTCGGCTTTGTAGAGATGGATTGTACAGTACCCCAGCGCCAGACGATCCGATGTGCATGAAAGAAGACCTGTTTCAGCGGTGCAAAACATCTCTGGATACTGGGTGACGCCATTTATCAGGCATTTCTCTGTCAGCAGCGCGCAGCCGGAGTTGTTGCCCCATGACATCGGGTCC
>M01075:29:000000000-A53YN:1:1110:11840:17991
GTGTAATACTGCTGCCTTCTGGGCACTGGCGCCATGTATCATCTCCAAGGTACCGCACGCTCACCTCACCCTTCTCACACGACACCTCAGCGCATACGTCACCAATACGACCCATGAAATCGACAAGCCCATCCCCCTTTAAGCACTTTGATCTCGGGCCAACGCGACTCCCATGCATGATGCTTGCTTCCCCATTGCTGCACCGAGTGTTGGACCGCCAAGTTTGAGATTCGAAAAGTACTGATATTGTTGGGGAAGTTCGGCTGTGTAGAGATAGATTGTACAGTACCCCAGCGCCAGACGATCCGATGTGCATGAAATAAGAGTTGTTTCAGCGGTGCAAAACATCTCTGGATACTGGGTGACGCCATTCATCAGGCATTTCCCTGTCAGCAGCGCGCAGCCGGAGTTTTTGCCCCATGACATCGGTTCC
>M01075:29:000000000-A53YN:1:1110:11222:9508
GTGTAATACTGCTGCCTTCTGGGCACTGGCGCCATGTATCATCTCCAAGGTACCGCACGCTCACCTCACCCTTCTCACACGACACCTCAGCGCATACGTCACCAATACGACCCATGAAATCGACAAGCCCATCCCCCTTTAAGCACTTTGATCTCGGGCCAACGCGACTCCCATGCATGATGCTTGCTTCCCCATTGCTGCACCGAGTGTTGGACCGCCAAGTTTGAGATTCGAAAAGTACTGATATTGTTGGGGAAGTTCGGCTGTGTAGAGATAGATTGTACAGTGCCCCAGCGCCAGACGATCCGATGTGCATGAAATAAGAGTTGTTTCAGCGGTGCAGAACATCTCTGGATACTGGGTGACGCCATTCATCAGGCATTTCTCTGTCAGCAGCGCGCAGCCGGAGTTGTTGCCCCATGACATCGGTTCC
>M01075:29:000000000-A53YN:1:1109:5245:13250
GTGTAATACTGCCGCCCTCTGGGCACTGGCGCCATGTATCATCTCCAAGGTACCGCACGCTCACCTCACCCTTCTCACACGACACCTCAGCGCACACGTCACCAATACGACCCATGAAATCGACAAGCCCACCCCCCTTTAAGCACTTTGATCTCGGGCCAACGCGACTCCCATGCATGATGCTTGCTTCCCCATTGCTGCACCAAGTGTTGGACCGCCAAGTTTGAGATTCGAAAAGTACTGATATTGTTGGAGAAGTTCGGCTGTGTAGAGATAGATTGTACAGTACCCCAGCGCCAGACGATCCGATGTGCATGAAATAAGAGTTGTTTCAGCGGTGCAAAACATCTCTGGATACTGGGTGACGCCATTCATCGGGCATTTCTCTGTCAGCAGCGCGCAGCCGGAGTTGTTGCCCCATGACATCGGTTCT
>M01075:29:000000000-A53YN:1:1109:4968:7733
GTGTAATACTGCTGCCCTCTGGGCACTGGCGCCATTTATCATCTCCAAGGTACCGCACGCTCACCTCACCCTTTTCACACGACACCTCAGCGCACACGTCACCAATACGACCCATGAAATCGACAAGCCCATCCCTCTTTAAGCACTTTGATCTCGGGCCAACGCGACTCCCATGCATGATGCTTGCTTCCCCATTGCTGCACCGAGTGTTGGACCGCCAAGTTTGAGATTCGAAAAGTACTGATATTGTTGGGGAAGTTCGGCTGTGTAGAGATAGATTGTACAGTACCCCAGCGCCAGACGATCCGATGTGCATGAAATAAGAGTTGTTTCAGCGGTGCAAAACATCTCTGGATACTGGGTGACGCCATTCATCAGGCATTTCTCTGTCAGCAGCGCGCAGCCGGAGTTTTTGCCCCATGACATCGGTTCC
>M01075:29:000000000-A53YN:1:1109:26920:19507
GTGTAATGCTGCTGCCTTCTGGGCACTGGCGCCATGTATCATCTCCAAGGTACCGCACGCTCACCTCACCCTTCTCACACGACACCTCAGCGCATACGCCACCAATACGACCCATGAAATCGACAAGCCCATCCCCCTTTAAGCACTTTGATCTCGGGCCAACGCGACTCCCATGCATGATGCTTGCTTCCCCATTGCTGCACCGAGTGTTGGACCGCCAAGTTTGAGATTCGAAAAGTACTGATATTGTTGGGGAAGTTCGGCTGTGTAGAGATAGATTGTACAGTACCCCAGCGCCAGACGATCCGATGTGCATGAAATAAGAGTTGTTTCAGTGGTGCAAAACATCTCTGGATACTGGGTGACGCCATTCATCAGGCATTTCTCTGTCAGCAGCGCGCAGCCGGAGTTTTTGCCCCATGACATCGGTTCT
>M01075:29:000000000-A53YN:1:1109:24063:6061
GTGTAATGCTGCTGCCCTCTGTGCACTGGCGCCATGTATCATCTCCAAGGTACCGCACGCTCACCTCACCCTTCTCACACGACACCTCAGCGCATACGTCACCAATACGACCCATGAAATCGACAAGCCCATCCCCCTTTAAGCACTTTGATCTCGGGCCAACGCGACTCCCATGCATGATGCTTGCTTCCCCATTGCTGCACCGAGTGTTGGACCGCCAAGTTTGAGATTCGAAAAGTACTGATATTGTTGGGGAAGTTCGGCTGTGTAGAGATAGATTGTACAGTACCCCAGCGCCAGACGATCCGATGTGCATGAAATAAGAGTTGTTTCAGCGGTGCAAAACATCTCTGGATACTGGGTGACGCCATTCATCAGGCATTTCTCTGTCAGCAGCGCGCAGCCGGAGTTGTTGCCCCATGACATCGGTTCT
>M01075:29:000000000-A53YN:1:1109:22171:18268
G-GTAATACTGCTGCCTTCTGGGCACTGGCGCCATGTATCATCTCCAAGGTACCGCACGCTCACCTCACCCTTCTCACACGACACCTCAGCGCATACGTCGCCAATACGACCCATGAAATCGACAAGCCCATCCCCCTTTAAGCACTTTGATCTCGGGCCAACGCGACTCCCATGCATGATGCTTGCTTCCCCATTGCTGCACCGAGTGTTGGACCGCCAAGTTTGAGATTCGAAAAGTACTGATATTGTTGGGGAAGTTCGGCTGTGTAGAGATAGATTGTACAGTACCCCAGCGCCAGACGATCCGATGTGCATGAAATAAGAGTTGTTTCAGCGGTGCAAAACATCTCTGGATACTGGGTGACGCCATTCATCAGGCATTTCTCTGTCAGCAGCGCGCAGCCGGAGTTTTTGCCCCATGACATCGGTTCT
>M01075:29:000000000-A53YN:1:1109:21926:12596
GTGTAATGCTGCCGCCCTCTGGGCACTGGCGCCATGTATCATCTCCAAGGTACCGCACGCTCACCTCACCCTTCTCACACGACACCTCAGCGCACACGTCACCAATACGACCCATGAAATCGACAAGCCCATCCCCCTTTAAGCACTTTGATCTCGGGCCAACGCGACTCCCATGCATGATGCTTGCTTCCCCATTGCTGCACCAAGTGTTGGACCGCCAAGTTTGAGGTTCGAAAAGTACTGATATTGTTGGAGAAGTTCGGCTGTGTAGAGATAGATTGTACAGTACCCCAGCGCCAGACGATCCGATGTGCATGAAATAAGAGTTGTTTCAGCGGTGCAAAACATCCCTGGATACTGGGTGACGCCATTCATCAGGCATTTCTCTGTCAGCAGCGCGCAGCCGGAGTTGTTGCCCCATGACATCGGTTCC
>M01075:29:000000000-A53YN:1:1109:21138:25689
GTGTAATACTGCCGCCTTCTGGGCACTGGCGCCATGTATCATCTCCAAGGTACCGCACGCTCACCTCACCCTTCTCACACGACACCTCAGCGCACACGTCACCAATACGACCCATGAAATCGACAAGCCCATCCCCCTTTAAGCACTTTGATCTCGGGTCAACGCGACTCCCATGCATGATGCTTGCTTCCCCATTGCTGCACCAAGTGTTGGACCGCCAAGTTTGAGATTCGAAAAGTACTGATATTGTTGGAGAAGTTCGGCTGTGTAGAGATAGATTGTACAGTACCCCAGCGCCAGACGATCCGATGTGCATGAAATAAGAGTTGTTTCAGCGGTGCAAAACATCTCTGGATACTGGGTGACGCCATTCATCAGGCATTTCTCTGTCAGCAGCGCGCAGCCGGAGTTGTTGCCCCATGGCATCGGTTCC
>M01075:29:000000000-A53YN:1:1109:19891:11291
GTGTAATA-TGCCGCCCTCTGGGCACTGGCGCCATGTATCATCTCCAAGGTACCGCACGCTCACCTCACCCTTTTCACACGACACCTCAGCGCACACGTCACCAATACGACCCATGAAATCGAAAAGCCCATCCCCCTTTAAGCACTTTGATCTCGGGCCAACGCGGCTCCCATGCATGACGCTTGCTTCCCCATTGCTGCACCAAGTGTTGGACCGCCAAGTTTGAGATTCGAAAAGTACTGATATTGTGGGGGAAGTTCGGCTTTGTAGAGATGGATTGTACAGTACCCCAGCGCCAGACGATCCGATGTGCATGAAAGAAGACCTGTTTCAGCGGTGCAAAACATCTCTGGATACTGGGTGACGCCATTTATCACGCATTTCTCCGTCAGCAGCGCGCAGCCGGAGTTGTTGCCCCATGACATCGGTTCC
>M01075:29:000000000-A53YN:1:1109:19362:27820
GTGTAATGCTGCTGCCCTCTGGGCACTGGCGCCATGTATCATCTCCAAGGTACCGCACGCTCACCTCACCCTTCTCACACGACACCTCAGCGCACACGTCACCAATACGACCCATGAAATCGACAAGCCCATCCCCCTTTAAGCACTTTGATCTCGGGCCAACGCGACTCCCATGCATGATGCTTGCTTCCCCATTGCTGCACCAAGTGTTGGACCGCCAAGTTTGAGATTCGAAAAGTACTGATATTGTTGGGGAAGTTCGGCTGTGTAGAGATAGATTGTACAGTACCCCAGCGCCAGACGATCCGATGTGCATGAAAAAAGAGTTGTTTCAGCGGTGCAAAACATCTCTGGATACTGGGTGACGCCATTCATCAGGCATTTCTCTGTCAGCAGCGCGCAGCCGGAGTTGTTGCCCCATGACATCGGTTCT
>M01075:29:000000000-A53YN:1:1109:17338:23700
GTGTAATACTGCTGCCCTCTGGGCACTGGCGCCATGTATCATCTCCAAGGTACCGCACGCTCACCTCACCCTTTTCACACGACACCTCAGCGCACACGTCACCAATACGACCCATGAAATCGAAAGGCCCATCCCCCTTTAAGCACTTTGATCTCGGGCCAACGCGGCTCCCATGCATGATGCTTGCTTCCCCATTGCTGCACCGAGTGTTGGACCGCCAAGTTTGAGATTCGAAAAGTACTGATATTGTTGGGGAAGTTCGGCTGTGTAGAGATAGATTGTACAGTACCCCAGCGCCAGACGATCCGATGTGCATGAAATAAGAGTTGTTTCAGCGGTGCAAAACATCTCTGGATACTGGGTGACGCCATTCATCAGGCATTTCTCTGTCAGCAGCGCGCAGCCGGAGTTTTTGCCCCATGACATCGGTTCC
>M01075:29:000000000-A53YN:1:1109:17224:5120
GTGTAATGCTGCTGCCCTCTGGGCACTGGCGCCATGTATCATCTCCAAGGTACCGCACGCTCACCTCACCCTTCTCACACGACACCTCAGCGCACACGTCACCAATACGACCCATGAAATCGACAAGCCCATCCCCCTTTAAGCACTTTGATCTCGGGCCAACGCGACTCCCATGCATGATGCTTGCTTCCCCATTGCTGCACCAAGTGTTGGACCGCCAAGTTTGAGATTCGAAAAGTACTGATATTGTTGGAGAAGGTCGGCTGTGTAGAGATAGATTGTACAGTACCCCAGCGCCAGACGATCCGATGTGCATGAAATAAGAGTTGTTTCAGCGGTGCAAAACATCTCTGGATACTGGGTGACGCCATTCATCAGGCATTTCTCTGTCAGCAGCGCGCAGCCGGAGTTGTTGCCCCATGACATCGGTTCT
>M01075:29:000000000-A53YN:1:1109:16505:17667
GTGTAATGCTGCTGCCTTCTGGGCACTGGCGCCATGTATCATCTCCAAGGTACCACACGCTCACCTCACCCTTCTCACACGACACCCCAGCGCATACGTCACCAATACGACCCATGAAATCGACAAGCCCATCCCCCTTTAAGCACTTTGATCTCGGGCCAACGCGACTCCCATGCATGATGCTTGCTTCCCCATTGCTGCACCAAGTGTTGGACCGCCAAGTTTGAGATTCGAAAAGTACTGATATTGTTGGAGAAGTTCGGCTGTGTAGAGATAGATTGTACAGTACCCCAGCGCCAGACGATCCGATGTGCATGAAATAAGAGTTGTTTCAGCGGTGCAAAACATCTCTGGATACTGGGTGACGCCATTCATCAGGCATTTCTCTGTCAGCAGCGCGCAGCCGGAGTTGTTGCCCCATGACATCGGTTCT
>M01075:29:000000000-A53YN:1:1109:14832:4451
GCGTAATGCTGCTGCCTTCTGGGCACTGGCGCCATGTATCATCTCCAAGGTACCGCACGCTCACCTCACCCTTCTCACACGACACCTCAGCGCATACGTCACCAATACGACCCATGAAATCGACAAGCCCATCCCCCTTTAAGCACTTTGATCTCGGGCCAACGCGACTCCCATGCATGATGCTTGCTTCCCCATTGCTGCACCGAGTGTTGGACCGCCAAGTTTGAGATTCGAAAAGTACTGATATTGTTGGGGAAGTTCGGCTGTGTAGAGATAGATTGTACAGTACCCCAGCGCCAGACGATCCGATGTGCATGAAATAAGAGTTGTTTCAGCGGTGCAAAACATCTCTGGATACTGGGTGACGCCATTCATCAGGCATTTCTCTGTCAGCAGCGCGCAGCCGGAGTTTTTGCCCCATGACATCGGTTCT
>M01075:29:000000000-A53YN:1:1109:13800:8726
GTGTAATACTGCTGCCTTCTGGGCACTGGCGCCATGTATCATCTCCAAGGTACCGCACGCTCACCTCACCCTTCTCACACGACACCTCAGCGCATACGCCACCAATACGACCCATGAAATCGACAAGCCCATCCCCCTTTAAGCACTTTGATCTCGGGCCAACGCGACTCCCATGCATGATGCTTGCCTCCCCATTGCTGCACCGAGTGTTGGACCGCCAAGTTTGAGATTCGAAAAGTACTGATATTGTTGGGGAAGTTCGGCTGTGTAGAGATAGATTGTACAGTACCCCAGCGCCAGACGATCCGATGTGCATGAAATAAGAGTTGTTTCAGCGGTGCAAAACATCTCTGGATACTGGGTGACGCCATTCATCAGGCATTTCTCTGTCAGCAGCGCGCAGCCGGAGTTTTTGCCCCATGACATCGGTTCC
>M01075:29:000000000-A53YN:1:1109:10754:17307
GTGTAATACTGCTGCCCTCTGGGCACTGGCGCCATGTATCATCTCCAAGGTACCGCACGCTCACCTCACCCTTTTCACACGACACCTCAGCGCACACGTCACCAATACGACCCATGAAATCGAAAAGCCCATCCCCCTTTAAGCACTTTGATCTCGGGCCAACGCGGCTCCCATGCATGACGCTTGCTTCCCCATTGCTGCACCAAGTGTTGGACCGCCAAGTTTGAGATTCGAAAAGTACTGATATTGTGGGGGAAGTTCGGCTTTGTAGAGATGGATTGTACAGTACCCCAGCGCCAGACGATCCGATGTGCATGAAAGAAGACCTGTTTCAGCGGTGCAAAACATCTCTGGATACTGGGTGACGCCATTTATCAGGCATTTCTCTGTCAGCAGCGCGCAGCCGGAATTGTTGCCCCATGACATCGGTTCC
>M01075:29:000000000-A53YN:1:1108:9528:9300
GTGTAATGCTGCTGCCCTCTGGGCACTGGCGCCATGTATCATCTCCAAGGTACCGCACGCTCACCTCACCCTTTTCACACGACACCTCAGCGCACACGTCACCAATACGACCCATGAAATCGAAAAGCCCATCCCCCTTTAAGCACTTTGATCTCGGGCCAACGCGACTCCCATGCATGATGCTTGCTTCCCCATTGCTGCACCAAGTGTTGGACCGCCAAGTTTGAGATTCGAAAAGTACTGATATTGTTGGGGAAGTTCGGCTGTGTAGAGATAGATTGTACAGTACCCCAGCGCCAGACGATCCGATGTGCATGAAATAAGAGTTGTTTCAGCGGTGCAAAACATCTCTGGATACTGGGTGACGCCATTCATCGGGCATTTCTCTGTCAGCAGCGCGCAGCCGGAGTTTTTGCCCCATGACATCGGTTCC
>M01075:29:000000000-A53YN:1:1108:9519:14259
GTGTAATGCTGCTGCCTTCTGGGCACTGGCGCCATGTATCATCTCCAAGGTACCGCACGCTCACCTCACCCTTCTCACACGACACCTCAGCGCATACGTCACCAATACGACCCATGAAATCGACAAGCCCATCCCCCTTTAAGCACTTTGATCTCGGGCCAACGCGACTCCCATGCATGATGCTTGCTTCCCCATTGCTGCACCGAGTGTTGGACCGCCAAGTTTGAGATTCGAAAAGTACTGATATTGTTGGGGAAGTTCGGCTGTGTAGAGATAGATTGTACAGTACCCCAGCGCCAGACGATCCGATGTGCATGAAATAAGAGTTGTTTCAGCGGTGCAAAACATCTCTGGATACTGGGTGACGCCATTCATCGGGCATTTCTCTGTCAGCAGCGCGCAGCCGGAGTTTTTGCCCCATGACATCGGTTCT
>M01075:29:000000000-A53YN:1:1108:8750:20605
GTGTAATACTGCTGCCCTCCGGGCATTTGTGCCACGCATCATCTCCAAGGTACCGCACGCTCACCTCGCCCTTGTCACACGACACCTCGGCGCAGACGTCACCAACAGGACCCATGAAATCGGCAAGTCCATCCCCCTTTAGGCACTTTGATCTCGGACCAACGCGGCTCCCACGCATAACGGTTGCGTCCCCATTACTGCACCTAGTTTTGAACCGCCAAGTTTGGGATTCGAAAAGTACTGATATTGTGAGGGAAGTTCGGCTTTGTAGAGATAGATTGTACAGTACCCCAGCGCCAGACGATCCGATGTGCATAAAAAAAGACCTGTTTCAGCGGTGCAAAACATCTCTGGATGCTTGTTGACGCCATTTATCAGGCATTTCTCTTCCAGCAGCGCGCAGCCGGTGTTTTTGCCCCATGACATCGGTTCT
>M01075:29:000000000-A53YN:1:1108:6649:8495
GTGTAATGCTGCTGCCCTCTGGGCACTGGCGCCATGTATCATCTCCAAGGTACCGCACGCTCACCTCACCCTTCTCACACGACACCTCAGCGCACACGTCACCAATACGACCCATGAAATCGACAAGCCCATCCCCCTTTAAGCACTTTGATCTCGGGCCAACGCGACTCCCATGCATGATGCTTGCTTCCCCATTGCTGCACCAAGTGTTGGACCGCCAAGTTTGAGATTCGAAAAGTACTGATATTGTTGGAGAAGTTCGGCTGTGTAGAGATAGATTGTACAGTACCCCAGCGCCAGACGATCCGATGTGCATGAAATAAGAGTTGTTTCAGCGGTGCAAAACATCTCTGGATACTGGGTGACGCCATTCATCAGGCATTTCTCTGTCAGCAGCGCGCAGCCGGAGTTGTTGCCCCATGACATCGGTTTT
>M01075:29:000000000-A53YN:1:1108:6348:16314
GTGTAATACTGCTGCCCTCTGGGCACTGGCGCCATGTATCATCTCCAAGGTACCGCACGCTCACCTCACCCTTTTCACACGACACCTCAGCGCACACGTCACCAATACGACCCATGAAATCGAAAAGCCCATCCCCCTTTAAGCACTTTGATCTCGGGCCAACGCGGCTCCCATGCATGACGCTTGCTTCCCCATTGCTGCACCAAGTGTTGGACTGCCAAGTTTGAGATTCGAAAAGTACTGATATTGTGGGGGAAGTTCGGCTTTGTAGAGATGGATTGTACAGTACCCCAGCGCCAGACGATCCGATGTGCATGAAAGAAGACCTGTTTCAGCGGTGCAAAACATCTCTGGATACTGGGTGACGCCATTTATCAGGCATTTCTCTGTCAGCAGCGCGCAGCCGGAGTTGTTGCCCCATGACATCGGTTCC
>M01075:29:000000000-A53YN:1:1108:5237:8770
GTGTAATGCTGCTGCCTTCTGGGCACTGGCGCCATGTATCATCTCCAAGGTACCGCACGCTCACCTCACCCTTCTCACACGACACCTCAGCGCATACGTCACCAATACGACCCATGAAATCGACAAGCCCATCCCCCTTTAAGCACTTTGATCTCGGGCCAACGCGACTCCCATGCATGATGCTTGCTTCCCCATTGCTGCACCGAGTGTTGGACCGCCAAGTTTGAGATTCGGAAAGTACTGATATTGTTGGGGAAGTTCGGCTGTGTAGAGATAGATTGTACAGTACCCCAGCGCCAGACGATCCGATGTGCATGAAATAAGAGTTGTTTCAGCGGTGCAAAACATCTCTGGATACTGGGTGACGCCATTTATCAGGCATTTCTCTGTCAGCAGCGCGCAGCCGGAGTTGTTGCCCCATGACATCGGTTCC
>M01075:29:000000000-A53YN:1:1108:24817:7308
GTGTAATGCTGCTGCCCTCTGGGCACTGGCGCCATGTATCATCTCCAAGGTACCGCACGCTCACCTCACCCTTCTCACACGACACCTCAGCGCACACGTCACCAATACGACCCATGAAATCGACAAGCCCATCCCCCTTTAAGCACTTTGGTCTCGGGCCAACGCGACTCCCATGCATGATGCTTGCTTCCCCATTGCTGCACCAAGTGTTGGACCGCCAAGTTTGAGATTCGAAAAGTACTGATATTGTTGGAGAAGTTCGGCTGTGTAGAGATAGATTGTACAGTACCCCAGCGCCAGACGATCCGATGTGCATGAAATAAGAGTTGTTTCAGCGGTGCAAAACATCTCTGGATACTGGGTGACGCCATTCATCAGGCATTTCTCTGTCAGCAGCGCGCAGCCGGAGTTGTTGCCCCATGACATCGGTTCG
>M01075:29:000000000-A53YN:1:1108:23916:15133
GTGTAATACCGCTGCCCTCTGGGCACTGGCGCCATTTATCATCTCCAAGGTACCGCACGCTCACCTCACCCTTTTCACACGACACCTCAGCGCACACGTCACCAATACGACCCATGAAATCGACAAGCCCATCCCCCTTTAAGCACTTTGATCTCGGGCCAACGCGGCTCCCATGCATGACGCTTGCTTCCCCATTGCTGCACCAAGTGTTGGACCACCAAGTTTGAGATTCGAAAAGTACTGACATTGTTGGGGAAGTTCGGCTGTGTAGAGATAGATTGTACAGTACCCCAGCGCCAGACGATCCGATGTACATAAAAAAAGACCTGTTTCAGCGGTGCAAAACATCTCTGAATACTTGTTGACGCCATTCATCAGGCATTTCTCTGTCAGCAGCGCGCAGCCGGAGTTTTTGCCCCATGACATCGGTTCC
>M01075:29:000000000-A53YN:1:1108:23739:22784
GTGTAATGCTGCTGCCCTCTGGGCACTGGCGCCATGTATCATCTCCAAGGTACCGCACGCTCACCTCACCCTTTTCACACGACACCTCAGCGCACACGTCACCAATACGACCCATGAAATCGAAAAGCCCATCCCCCTTTAAGCACTTTGATCTCGGGCCAACGCGGCTCCCATGCATGATGCTTGCTTCCCCATTGCTGCACCAAGTGTTGGACCGCCAAGTTTGAGATTCGAAAAGTACTGATATTGTTGGAGAAGTTCGGCTGTGTAGAGATAGATTGTACAGTACCCCAGCGCCAGACGATCCGATGTGCATGAAATAAGAGTTGTTTCAGCGGTGCAAAACATCTCTGAATACTTGTTGACGCCATTCATCAGGCATTTCTCTGTCAGCAGCGCGCAGCCGGAGTTTTTGCCCCATGACATCGGTTCT
>M01075:29:000000000-A53YN:1:1108:21719:11425
GTGTAATACTGCTGCCCTCTGGGCACTGGCGCCATGTATCATCTCCAAGGTACCGCACGCTCACCTCACCCTTTTCACACGACACCTCAGCGCACACGTCACCAATACGACCCATGAAATCGACAAGCCCATCCCCCTTTAAGCACTTTGATCTCGGGCCAACGCGACTCCCATGCATGATGCTTGCTTCCCCATTGCTGCACCAAGTGTTGGACCGCCAAGTTTGAGATTCGAAAAGTACTGATATTGTTGGAGAAGTTCGGCTGTGTAGAGATAGACTGTACAGTACCCCAGCGCCAGACGATCCGATGTGCATGAAATAAGAGTTGTTTCAGCGGTGCAAAACATCTCTGGATACTGGGTGACGCCATTCATCAGGCATTTCTCTGTCAGCAGCGCGCAGCCGGAGTTGTTGCCCCATGACATCGGTTCT
>M01075:29:000000000-A53YN:1:1108:2113:13842
GTGTAATACTGCCGCCCTCTGGGCACTGGCGCCATGTATCATCTCCAAGGTACCGCACGCTCACCTCACCCTTCTCACACGACACCTCAGCGCACACGTCACCAATACGACCCACGAAATCGACAAGCCCATCCCCCTTTAAGCACTTTGATCTCGGGCCAACGCGACTCCCATGCATGATGCTTGCTTCCCCATTGCTGCACCAAGTGTTGGACCGCCAAGTTTGAGATTCGAAAAGTACTGATATTGTTGGAGAAGTTCGGCTGTGTAGAGATAGATTGTACAGTACCCCAGCGCCAGACGATCCGATGTGCGTGAAATAAGAGTTGTTTCAGCGGTGCAAAACATCTCTGGATACTGGGTGACGCCATTCATCAGGCATTTCTCTGTCAGCAGCGCGCAGCCGGAGTTGTTGCCCCATGACATCGGTTCT
>M01075:29:000000000-A53YN:1:1108:20685:26382
GTGTAATGCTGCCGCCTTCTGGGCACTGGCGCCATGTATCATCTCCAAGGTACCGCACGCTCACCTCACCCTTCTCACACGACACCTCAGCGCATACGTCACCAATACGACCCATGAAATCGACAAGCCCATCCCCCTTTAAGCACTTTGATCTCGGGCCAACGCGACTCCCATGCATGATGCTTGCTTCCCCATTGCTGCACCGAGTGTTGGACCGCCAAGTTTGAGATTCGAAAAGTACTGATATTGTTGGGGAAGTTCGGCTGTGTAGAGATAGATTGTACAGTACCCCAGCGCCAGACGATCCGATGTGCATGAAATAAGAGTTGTTTCAGCGGTGCAAAACATCTCTGGATACTGGGTGACGCCATTCATCAGGCATTTCTCTGTCAGCAGCGCGCAGCCGGAGTTTTTGCCCCATGACATCGTTTCC
>M01075:29:000000000-A53YN:1:1108:19755:8070
GTGTAATACTGCTGCCCTCTGGGCACTGGCGCCATTTATCATCTCCAAGGTACCGCACGCTCACCTCACCCCTTTCACACGACACCTCAGCGCACACGTCACCAACAGGACCCATGAAATCGACAAGCCCATCCCCCTTTAAGCACTTTGATCTCGGGCCAACGCGGCTCCCATGCATGACGCTTGCTTCCCCATTGCTGCACCAAGTGTTG-ACCGCCAAGTTTGAGATTCGAAAAGTACTGATATTGTGGGGGAAGTTCGGCTTTGTAGAGATGGATTGTACAGTACCCCAGCGCCAGACGATCCGATGTGCATGAAAGAAGACCTGTTTCAGCGGTGCAAAACATCTCTGGATACTGGGTGACGCCATTTATCAGGCATTTCTCTGTCAGCAGCGCGCAGCCGGAGTTGTTGCCCCATGACATCGGTTCC
>M01075:29:000000000-A53YN:1:1108:19685:12719
GTGTAATACTGCCGCCCTCCGGGCATTTGTGCCACGCATCACCTCCAAGGTGCCGCACGCTCACCTCGCCCTTTCCACACGACACCTCAGCGCACACGTCACCAATACGACCCATGAAATCGGCAAGTCCATCCCCCTTTAAGCACCTTGATTTCGGGCCAACGCGGCTCCCACGCATAACGGTTGCGTCCCCATTGCTGCACCTAGTTTCGGACCGCCAAGTTTGGGATTCGAAAAGTACTGATATTGTGGGGGAAGGGGAGCGTCGTAGAGTTCTATTGTACAGCGCCCCAGCGCCAGGCGATCCGACGTGCACAAAAGAAGACTGCTTTCAGCGGTGCAAAACATCTCTGGATACTTGGTGACGCCATTTATCACGCATTTCTCCGTCAGCAGCGCGCAGCCGGAGTTGTTGCCCCATGACATCGGTTCC
>M01075:29:000000000-A53YN:1:1108:17296:3685
GTGTAATGCTGCTGCCCTCTGGGCACTGGCGCCATTTATCATCTCCAAGGTACCGCACGCTCACCTCACCCTTTTCACACGACACCTCAGCGCACACGTCACCAACAGGACCCATGAAATCGACAAGCCCATCCCCCTTTAAGCACTTTGATCTCGGGCCAACGCGGCTCCCATGCATGACGCTTGCTTCCCCATTGCTGCACCAAGTGTTG-ACCGCCAAGTTTGAGATTCGAAAAGTACTGATATTGTGGGGGAAGTTTGGCTTTGTAGGGATGGATTGTACAGTACCCCAGCGCCAGACGATCCGATGTGCATGAAAGAAGACCTGTTTCAGGGGTGCAAAACATCTCTGGATACTGGGTGACGCCATTTATCAGGCATTTCTCTGTCTGCAGCGCGCAGCCGGAGTTGTTGCCCCATGACATCGGTTCC
>M01075:29:000000000-A53YN:1:1108:16490:3000
GTGTAATACTGCTGCCCTCTGGGCACTGGCGCCATGTATCATCTCCAAGGTACCGCACGCTCACCTCACCCTTTTCACACGACACCTCAGCGCACACGTCACCAATACGACCCATGAAATCGACAAGCCCATCCCCCTTTAAGCACTTTGATCTCGGGCCAACGCGACTCCCATGCATGATGCTTGCTTCCCCATCGCTGCACCGAGTGTTGGACCGCCAAGTTTGAGATTCGAAAAGTACTGATATTGTTGGGGAAGTTCGGCTGTGTAGAGATAGATTGTACAGTACCCCAGCGCCAGACGATCCGATGTGCATGAAATAAGAGTTGTTTCAGCGGTGCAAAACATCTCTGGATACTGGGTGACGCCATTCATCAGGCATTTCTCTGTCAGCAGCGCGCAGCCGGAGTTTTTGCCCCATGACATCGGCTCC
>M01075:29:000000000-A53YN:1:1108:15117:15619
GTGTAATACTGCTGCCTTCTGGGCACTGGCGCCATGTATCATCTCCAAGGTACCGCACGCTCACCTCACCCTTCTCACACGACACCTCAGCGCATACGTCACCAATACGACCCATGAAATCGACAAGCCCATCCCCCTTTAAGCACTTTGATCTCGGGCCAACGCGACTCCCATGCATGATGCTTGCTTCCCCATTGCTGCACCGAGTGTTGGACCGCCAAGTTTGAGATTCGAAAAGTACTGATATTGTTGGGGAAGTTCGGCTGTGTAGAGATAGATTGTACAGTACCCCAGCGCCAGACGATCCGATGTGCATGAAATAAGAGTTGCTTCAGCGGTGCAAAACATCTCTGGATACTGGGTGACGCCATTCATCAGGCATTTCTCTGTCAGCAGCGCGCAGCCGGAGTTTTTGCCCCATGACATCGGTTCC
>M01075:29:000000000-A53YN:1:1108:14491:27922
GTGTAATACTGCTGCCCTCTGGGCACTGGCGCCATGTATCATCTCCAAGGTACCGCACGCTCACCTCACCCTTCTCACACGACACCTCAGCGCACACGTCACCAATACGACCCATGAAATCGACAAGCCCATCCCCCTTTAAGCACTTTGATCTCGGGCCAACGCGACTCCCATGCATGATGCTTGCTTCCCCATTGCTGCACCAAGTGTTGGACCGCCAAGTTTGAGATTCGAAAAGTACTGATATTGTTGGAGAAGTTCGGCTGTGTAGAGATAGATTGTACAGTACCCCAGCGCCAGACGATCCGATGTGCATGAAATAAGAGTTGTTTCAGCGGTGCAAAACATCTCTGGATACTGGGTGACGCCATTCATCAGGCATTTCTCTGTCAGCAGCGCGCAGCCGGAGTTGTTGCCCCGTGACATCGGTTCC
>M01075:29:000000000-A53YN:1:1108:12564:16571
GTGTAATACTGCCGCCTTCTGGGCACTGGCGCCATGTATCATCTCCAAGGTACCGCACGCTCACCTCACCCTTCTCACACGACACCTCAGCGCATACGTCACCAATACGACCCATGAAATCGACAAGCCCATCCCCCTTTAAGCACTTTGATCTCGGGCCAACGCGACTCCCATGCATGATGCTTGCTTCCCCATTGCTGCACCAAGTGTTGGACCGCCAAGTTTGAGATTCGAAAAGTACTGATATTGTTGGAGAAGTTCGGCTGTGTAGAGATAGATTGTACAGTACCCCAGCGCCAGACGATCCGATGTGCATGAAATAAGAGTTGTTTCAGCGGTGCAAAACATCTCTGGATACTGGGTGACGCCATTCATCAGGCATTTCTCTGTCAGCAGCGCGCAGCCGGAGTTGTTGCCCCATGACATCGGTTCT
>M01075:29:000000000-A53YN:1:1108:12557:27060
GTGTAATGCTGCTGCCTTCTGGGCACTGGCGCCATGTATCGTCTCCAAGGTACCGCACGCTCACCTCACCCTTCTCACACGACACCTCAGCGCATACGTCACCAATACGACCCATGAAATCGACAAGCCCATCCCCCTTTAAGCACTTTGATCTCGGGCCAACGCGACTCCCATGCATGATGCTTGCTTCCCCATTGCTGCACCGAGTGTTGGACCGCCAAGTTTGAGATTCGAAAAGTACTGATATTGTTGGGGAAGTTCGGCTGTGTAGAGATAGATTGTACAGTACCCCAGCGCCAGACGATCCGATGTGCATGAAATAAGAGTTGTTTCAGCGGTGCAAAACATCTCTGGATACTGGGTGACGCCATTCATCAGGCATTTCTCTGTCAGCAGCGCGCAGCCGGAGTTTTTGCCCCATGACATCGATTCC
>M01075:29:000000000-A53YN:1:1108:12045:19496
GTGTAATGCTGCTGCCCTCTGGGCACTGGCGCCATTTATCATCTCCAAGGTACCGCACGCTCACCTCACCCTTTTCATACGACACCTCAGCGCACACGTCACCAACAGGACCCATGAAATCGACAAGCCCATCCCCCTTTAGGCACTTTGATCTCGGGCCAACGCGGCTCCCATGCATGACGCTTGCTTCCCCATTGCTGCACCAAGTGTTG-ACCGCCAAGTTTGAGATTCGAAAAGTACTGATATTGTGGGGGAAGTTCGGCTTTGTAGAGATGGATTGTACAGTACCCCAGCGCCAGACGATCCGATGTGCATGAAAGAAGACCTGTTTCAGCGGTGCAAAACATCTCTGGGTACTGGGTGACGCCATTTATCAGGCATTTCTCTGTCAGCAGCGCGCAGCCGGAGTTGTTGCCCCATGACATCGGTTCT
>M01075:29:000000000-A53YN:1:1108:11597:9144
GTGTAATACTGCCGCCTTCTGGGCACTGGCGCCATGTATCATCTCCAAGGTACCGCACGCTCACCTCACCCTTCTCACACGACACCTCAGCGCATACGTCACCAATACGACCCATGAAATCGACAAGCCCATCCCCCTTTAAGCACTTTGATCTCGGGCCAACGCGACTCCCATGCATGATGCTTGCTTCCCCATTGCTGCACCGAGTGTTGGACCGCCAAGTTTGAGATTCGAAAAGTACTGATATTGTTGGGGAAGTTCGGCTGTGTAGAGATAGAGTGTACAGTACCCCAGCGCCAGACGATCCGATGTGCATGAAATAAGAGTTGTTTCAGCGGTGCAAAACATCTCTGGATACTGGGTGACACCATTCATCAGGCATTTCTCTGTCAGCAGCGCGCAGCCGGAGTTTTTGCCCCATGACATCGGTTCT
>M01075:29:000000000-A53YN:1:1108:10946:26214
GTGTAATACTGCCGCCTTCTGGGCACTGGCGCCATGTATCATCTCCAAGGTACCGCACGCTCACCTCACCCTCCTCACACGACACCTCAGCGCATACGTCACCAATACGACCCATGAAATCGACAAGCCCATCCCCCTTTAAGCACTCTGATCTCGGGCCAACGCGACTCCCATGCATGATGCTTGCTTCCCCATTGCTGCACCGAGTGTTGGACCGCCAAGTTTGAGATTCGAAAAGTACTGATATTGTTGGGGAAGTTCGGCTGTGTAGAGATAGATTGTACAGTACCCCAGCGCCAGACGATCCGATGTGCATGAAATAAGAGTTGTTTCAGCGGTGCAAAACATCTCTGGATACTGGGTGACGCCATTCATCAGGCATTTCTCTGTCAGCAGCGCGCAGCCGGAGTTTTTGCCCCATGACATCGGTTCC
>M01075:29:000000000-A53YN:1:1108:10373:19212
GTGTAATACTGCCGCCCTCTGGGCACTGGCGCCATTTATCATCTCCAAGGTACCGCACGCTCACCTCACCCTTTTCACATGACACCTCAGCGCACACGTCACCAACAGGACCCATGAAATCGACAAGCCCATCCCCCTTTAAGCACTTTGATCTCGGGCCAACGCGGCTCCCATGCATGACGCTTGCTTCCCCATTGCTGCACCAAGTGTTG-ACCGCCAAGTTTGAGATTCGAAAAGTACTGATATTGTGGGGGAAGTTCGGCTTTGTAGAGATGGATTGTACAGTACCCCAGCGCCAGACGATTCGATGTGCATGAAAGAAGACCTGTTTCAGCGGTGCAAAACATCTCTGGATACTGGGTGACGCCATTTATCAGGCATTTCTCTGTCAGCAGCGCGCAGCCGGAGTTGTTGCCCCATGACATCGGTTCC
>M01075:29:000000000-A53YN:1:1107:9663:14104
GTG-AATACTGCTGCCCTCTGGGCACTGGCGCCATGTATCATCTCCAAGGTACCGCACGCTCACCTCACCCTTCTCACACGACACCTCAGCGCACACGTCACCAATACGACCCATGAAATCGACAAGCCCATCCCCCTTTAAGCACTTTGATCTCGGGCCAACGCGACTCCCATGCATGATGCTTGCTTCCCCATTGCTGCACCAAGTGTTGGACCGCCAAGTTTGAGATTCGAAAAGTACTGATATTGTTGGAGAAGTTCGGCTGTGTAGAGATAGATTGTACAGTACCCCAGCGCCAGACGATCCGATGTGCATGAAATAAGAGTTGTTTCAGCGGTGCAAAACATCTCTGGATACTGGGTGACGCCATTCATCGGGCATTTCTCTGTCAGCAGCGCGCAGCCGGAGTTGTTGCCCCATGACATCGGTTCC
>M01075:29:000000000-A53YN:1:1107:9347:7192
GTGTAATACTGCCGCCCTCTGGGCACTGGCGCCATGTATCATCTCCAAGGTACCGCACGCTCACCTCACCCTTCTCACATGACACCTCAGCGCACACGTCACCAATACGACCCATGAAATCGACAAGCCCATCCCCCTTTAAGCACTTTGATCTCGGGCCAACGCGACTCCCATGCATGATGCTTGCTTCCCCATTGCTGCACCAAGTGTTGGACCGCCAAGTTTGAGATTCGAAAAGTACTGATATTGTTGGAGAAGTTCGGCTGTGTAGAGATAGATTGTACAGTACCCCAGCGCCAGACGATCCGATGTGCATGAAATAAGAGTTGTTTCAGCGGTGCAAAACATCTCTGGATGCTGGGTGACGCCATTCATCAGGCATTTCTCTGTCAGCAGCGCGCAGCCGGAGTTGTTGCCCCATGACATCGGTTCC
>M01075:29:000000000-A53YN:1:1107:26760:9052
GTGTAATGCTGCTGCCTTCTGGGCACTGGCGCCATGTATCATCTCCAAGGTACCGCACGCTCACCTCACCCTTCTCACACGACACCTCAGCGCATACGTCACCAATACGACCCATGAAATCGACAAGCCCATCCCCCTTTAAGCACTTTGATCCCGGGCCAACGCGACTCCCATGCATGATGCTTGCTTCCCCATTGCTGCACCGAGTGTTGGACCGCCAAGTGTGAGATTCGAAAAGTACTGATATTGTTGGGGAAGTTCGGCTGTGTAGAGATAGATTGTACAGTACCCCAGCGCCAGACGATCCGATGTGCATGAAATAAGAGTTGTTTCAGCGGTGCAAAACATCTCTGGATACTGGGTGACGCCATTCATCAGGCATTTCTCTGTCAGCAGCGCGCAGCCGGAGTTTTTGCCCCATGACATCGGTTCC
>M01075:29:000000000-A53YN:1:1107:23600:4513
GTGTAATGCTGCTGCCCTCTGGGCACTGGCGCCATGTATCATCTCCAAGGTACCGCACGCTCACCTCACCCTTTTCACACGACACCTCAGCGCACACGTCACCAACAGGACCCATGAAATCGACAAGCCCATCCCCCTTTAAGCACTTTGATCTCGGGCCAACGCGGCTCCCATGCATGACGCTTGCTTCCCCATTGCTGCACCAAGTGTTG-ACCGCCAAGTTTGAGATTCGAAAAGTACTGATATTGTGGGGGAAGTTCGGCTTTGTAGAGATGGATTGTACAGTACCCCAGCGCCAGACGATCCGATGTGCATGAAAGAAGACCTGTTTCAGCGGTGCAAAACATCTCTGGATACTGGGTGACGCCATTTATCAGGCACTTCTCTGTCAGCAGCGCGCAGCCGGAGTTGTTGCCCCATGACATCGGTTCC
>M01075:29:000000000-A53YN:1:1107:23388:6760
GTGTAATGCTGCTGCCTTCTGGGCACTGGCGCCATGTATCATCTCCAAGGTACCGCACGCTCACCTCACCCTTCTCACACGACACCTCAGCGCATACGTCACCAATACGACCCATGAAATCGACAAGCCCATCCCCCTTTAAGCACTTTGATCTCGGGCCAACGCGACTCCCATGCATGATGCTTGCTTCCCCATTGCTGCACCGAGTGTTGGACCGCCAAGTTTGAGATTCGAAAAGTACTGATATTGTTGGGGAAGTTCGGCTGTGTAGAGATAGATTGTACAGTACCCCAGCGCCAGATGATCCGATGTGCATGAAATAAGAGTTGTTTCAGCGGTGCAAAACATCTCTGGATACTGGGTGACGCCATTCATCAGGCATTTCTCTGTCAGCAGCGCGCAGCCGGAGTTTTTGCCCCATGACATCGGTTCG
>M01075:29:000000000-A53YN:1:1107:22574:24481
GTGTAATGCTGCTGCCTTCTGGGCACTGGCGCCATGTATCATCTCCAAGGTACCGCACGCTCACCTCACCCTTCTCACACGACACCTCAGCGCATACGTCACCAATACAACCCATGAAATCGACAAGCCCATCCCCCTTTAAGCACTTTGATCTCGGGCCAACGCGACTCCCATGCATGATGCTTGCTTCCCCATTGCTGCACCGAGTGTTGGACCGCCAAGTTTGAGATTCGAAAAGTACTGATATTGTTGGGGAAGTTCGGCTGTGTAGAGATAGATTGTACAGTACCCCAGCGCCAGACGATCCGATGTGCATGAAATAAGAGTTGTTTCAGCGGTGCAAAACATCTCTGGATACTGGGTGACGCCATTCATCAGGCATTTCTCTGTCAGCAGCGCGCAGCCGGAGTTTTTGCCCCATGACATCGGTTCT
>M01075:29:000000000-A53YN:1:1107:21376:6528
GTGTAATGCTGCCGCCCTCCGGGCATTTGTGCCACGCATCACCTCCAAGGTGCCGCACGCTCACCTCGCCCTTTCCACACGACACCTCAGCGCACACGTCACCAATACGACCCATGAAATCGGCAAGTCCATCCCCCTTTAAGCACCTTGATTTCGGGCCAACGCGGCTCCCACGCATAACGGTTGCGTCCCCATTGCTGCACCTAGTTTCGGACCGCCAAGTTTGGGATTCGAAAAGTACTGATATTGTGGGGGAAGGGGAGCGTCGTAGAGTTTCATTGCACAGTACCCCAGCGCCAGGCGATCCGACGTGCACAAAAGAAGACTGCTTTCAGCGGTGCAAAACATCTCTGGATACTTGGTGACGCCATTTATCACGCATTTCTCCGTCAGCAGCGCGCAGCCGGAGTTGTTGCCCCATGACATCGGTTCT
>M01075:29:000000000-A53YN:1:1107:19416:5961
GTGTAATACTGCTGCCTTCTGGGCACTGGCGCCATGTATCATCTCCAAGGTACCGCACGCTCACCTCACCCTTCTCACACGACACCTCAGCGCATACGTCACCAATACGACCCATGAAATCGACAAGCCCATCCCCCTTTAAGCACTTTGATCTCGGGCCAACGCGACTCCCATGCATGATGCTTGCTTCCCCATTGCTGCACCGAGTGTTGGACCGCCAAGTTTGAGATTCGAAAAGTACTGATATTGTTGGGGAAGTTCGGCTGTGTAGAGATAGATTGTACAGTACCCCAGCGCCAGACGATCCGATGTGCATGAAATAAGAGTTGTTTCAGTGGTGCAAAACATCTCTGGATACTGGGTGACGCCATTCACCAGGCATTTCTCTGTCAGCAGCGCGCAGCCGGAGTTTTTGCCCCATGACATCGGTTCC
>M01075:29:000000000-A53YN:1:1107:17088:15743
GTGTAATACTGCTGCCCTCTGGGCACTGGCGCCATTTATCATCTCCAAGGTACCGCACGCTCACCTCACCCTTTTCACACGACACCTCAGCGCACACGTCACCAATACGACCCATGAAATCGACAAGCCCATCCCCCTTTAAGCACTTTGATCTCGGGCCAACGCGACTCCCATGCATGATGCTTGCTTCCCCATTGCTGCACCAAGTGTTGGACCGCCAAGTTTGAGATTCGAAAAGTACTGATATTGTTGGAGAAGTTCGGCTGTGTAGAGATAGATTGTACAGTACCCCAGCGCCAGACGATCCGATGTGCATGAAATAAGAGTTGTTTCAGCGGTGCAAAACATCTCTGGATACTGGGTGACGCCATTCATCAGGCATTTCTCTGTCAGCAGCGCGCAGCCGGAGTTGTTGCCCCATGACATCGGTTCT
>M01075:29:000000000-A53YN:1:1106:7710:12058
GTGTAATGCTGCTGCCTTCTGGGCACTGGCGCCATGTATCATCTCCAAGGTACCGCACGCTCACCTCACCCTTCTCACACGACACCTCAGCGCATACGTCACCAATACGACCCATGAAATCGACAAGCCCATCCCCCTTTAAGCACTTTGATCTCGGGCCAACGCGACTCCCATGCATGATGCTTGCTTCCCCATTGCTGCACCGAGTGTTGGACCGCCAAGTTTGAGATTCGAAAAGTACTGATATTGTTGGGGAAGTTCGGCTGTGTAGAGATAGATTGTACAGTACCCCAGCGCCAGACGATCCGAAGTGCATGAAATAAGAGTTGTTTCAGCGGTGCAAAACATCTCTGGATACTGGGTGACGCCATTCATCAGGCATTTCTCTGTCAGCAGCGCGCAGCCGGAGTTTTTGCCCCATGACATCGGTTCT
>M01075:29:000000000-A53YN:1:1106:7650:15316
GTGTAATGCTGCTGCCCTCTGGGCACTGGCGCCATGTATCATCTCCAAGGTACCGCACGCTCACCTCACCCTTCTCACACGACACCTCAGCGCACACGTCACCAATACGACCCATGAAATCGACAAGCCCATCCCCCTTTAAGCACTTTGATCTCGGGCCAACGCGACTCCCATGCATGATGCTTGCTTCCCCATTGCTGCACCAAGTGTTGGACCGCCAAGTTTGAGATTCGAAAAGTACTGATATTGTTGGAGAAGTTCGGCTGTGTAGAGATAGATTGTACAGTACCCCAGCGCCAGACGATCCGATGTGCATGAAATGAGAGTTGTTTCAGCGGTGCAAAACATCTCTGGATACTGGGTGACGCCATTCATCAGGCATTTCTCTGTCAGCAGCGCGCAGCCGGAGTTGTTGCCCCATGACATCGGTTCT
>M01075:29:000000000-A53YN:1:1106:6968:10278
GTGTAATACTGCTGCCCTCTGGGCACTGGCGCCATGTATCATCTCCAAGGTACCGCACGCTCACCTCACCCTTTTCACACGACACCTCAGCGCACACGTCACCAATACGACCCATGAGATCGAAAAGCCCATCCCCCTTTAAGCACTTTGATCTCGGGCCAACGCGGCTCCCATGCATGACGCTTGCTTCCCCATTGCTGCACCAAGTGTTGGACCGCCAAGTTTGAGATTCGAAAAGTACTGATATTGTGGGGGAAGTTCGGCTTTGTAGAGATGGATTGTACAGTACCCCAGCGCCAGACGATCCGATGTGCATGAAAGAAGACCTGTTTCAGCGGTGCAAAACATCTCTGGATACTGGGTGACGCCATTTATCAGGCATTTCTCTGTCAGCAGCGCGCAGCCGGAGTTGTTGCCCCATGACATCGGTTCC
>M01075:29:000000000-A53YN:1:1106:4960:21407
GTGTAATGCTGCTGCCTTCTGGGCACTGGCGCCATGTATCATCTCCAAGGTACCGCACGCTCACCTCACCCTTCTCACACGACACCTCAGCGCATACGTCACCAATACGACCCATGAAATCGACAAGCCCATCCCCCTTTAAGCACTTTGATCTCGGGCCAACGCGACTCCCATGCATGATGCTTGCTTCCCCATTGCTGCACCGAGTGTTGGACCGCCAAGTTTGAGATGCGAAAAGTACTGATATTGTTGGGGAAGTTCGGCTGTGTAGAGATAGATTGTACAGTACCCCAGCGCCAGACGATCCGATGTGCATGAAATAAGAGTTGTTTCAGCGGTGCAAAACATCTCTGGATACTGGGTGACGCCATTTATCAGGCATTTCTCTGTCAGCAGCGCGCAGCCGGAGTTGTTGCCCCATGACATCGGTTCT
>M01075:29:000000000-A53YN:1:1106:26400:23936
GTGTAATACTGCTGCCCTCTGGGCACTGGCGCCATTTATCATCTCCAAGGTACCGCACGCTCACCTCACCCTTTTCACACGACACCTCAGCGCACACGTCACCAACAGGACCCATGAAATCGACAAGCCCATCCCCCTTTAAGCACTTTGATCTCGGGCCAACGCGGCTCCCATGCATGACGCTTGCTTCCCCATTGCTGCACCAAGTGTTG-ACCGCCAAGTTTGAGATTCGAAAAGTACTGATATTGTGGGGGAAGTTCGGCTTTGTAGAGATGGATTGTACAGTACCCCAGCGCCAGACGATCCGATGTGCATGAAAGAAGACCTGTTTCAGCGGTGCAAAACATCTCTGAATACTTGTTGACGCCATTCATCAGGCATTTCTCTGTCAGCAGCGCGCAGCCGGAGTTTTTGCCCCATGACATCGGTTCT
>M01075:29:000000000-A53YN:1:1106:25263:13504
GTGTAATACTGCTGCCCTCTGGGCACTGGCACCATGTATCATCTCCAAGGTACCGCACGCTCACCTCACCCTTCTCACACGACACCTCAGCGCACACGTCACCAATACGACCCATGAAATCGACAAGCCCATCCCCCTTTAAGCACTTTGATCTCGGGCCAACGCGACTCCCATGCATGATGCTTGCTTCCCCATTGCTGCACCAAGTGTTGGACCGCCAAGTTTGAGATTCGAAAAGTACTGATATTGTTGGAGAAGTTCGGCTGTGTAGAGATAGATTGTACAGTACCCCAGCGCCAGACGATCCGATGTGCATGAAATAAGAGTTGTTTCAGCGGTGCAAAACATCTCTGGATACTGGGTGACGCCATTCATCAGGCATTTCTCTGTCAGCAGCGCGCAGCCGGAGTTGTTGCCCCATGACATCGGTTCC
>M01075:29:000000000-A53YN:1:1106:24132:21063
GTGTAATGCTGCTGCCCTCTGGGCACTGGCGCCATTTATCATCTCCAAGGTACCGCACGCTCACCTCACCCTTTTCACACGACACCTCAGCGCACATGTCACCAACAGGACCCATGAAATCGACAAGCTCATCCCCCTTTAAGCACTTTGATCTCGGGCCAACGCGGCTCCCATGCATGACGCTTGCTTCCCCATTGCTGCACCAAGTGTTG-ACCGCCAAGTTTGAGATTCGAAAAGTACTGATATTGTGGGGGAAGTTCGGCTTTGTAGAGATGGATTGTACAGTACCCCAGCGCCAGACGATCCGATGTGCATGAAAGAAGACCTGTTTCAGCGGTGCAAAACATCTCTGGATACTGGGTGACGCCATTTATCAGGCATTTCTCTGTCAGCAGCGCGCAGCCGGAGTTGTTGCCCCATGACATCGGTTCT
>M01075:29:000000000-A53YN:1:1106:21257:18895
GTGTAATGCTGCTGCCTTCTGGGCACTGGCGCCATGTATCATCTCCAAGGTACCGCACGCTCACCTCACCCTTCTCACACGACACCTCAGCGCATACGTCACCAATACGACCCACGAAATCGACAAGCCCATCCCCCTTTAAGCACTTTGATCTCGGGCCAACGCGACTCCCATGCATGATGCTTGCTTCCCCATTGCTGCACCAAGTGTTGGACCGCCAAGTTTGAGATTCGAAAAGTACTGATATTGTTGGAGAAGTTCGGCTGTGTAGAGATAGGTTGTACAGTACCCCAGCGCCAGACGATCCGATGTGCATGAAATAAGAGTTGTTTCAGCGGTGCAAAACATCTCTGGATACTGGGTGACGCCATTCGTCAGGCATTTCTCTGTCAGCAGCGCGCAGCCGGAGTTGTTGCCCCATGACATCGGTTCC
>M01075:29:000000000-A53YN:1:1106:20732:5978
GTGTAATGCTGCTGCCCTCTGGGCACTGGCGCCATTTATCATCTCCAAGGTACCGCACGCTCACCTCACCCTTTTCACACGACACCTCAGCGCACACGTCACCAATACGACCCATGAAATCGAAAAGCCCATCTCCCTTTAAGCACTTTGATCTCGGGCCAACGCGGCTCCCATGCATGACGCTTGCTTCCCCATTGCTGCACCAAGTGTTGGACCGCCAAGTTTGAGATTCGAAAAGTACTGATATTGTGGGGGAAGTTCGGCTTTGTAGAGATGGATTGTACAGTACCCCAGCGCCAGACGATCCGATGTGCATGAAAGAAGACCTGTTTCAGCGGTGCAAAACATCTCTGGATACTGGGTGACGCCATTTATCAGGCATTTCTCTGTCAGCAGCGCGCAGCCGGAGTTGTTGCCCCATGACATCGGTTCC
>M01075:29:000000000-A53YN:1:1106:19197:17864
GTGTAATGCTGCTGCCTTCTGGGCACTGGCGCCATGTATCATCTCCAAGGTACCGCACGCTCACCTCACCCTACTCACACGACACCTCAGCGCATACGTCACCAATACGACCCATGAAATCGACAAGCCCATCCCCCTTTAAGCACTTTGATCTCGGGCCAACGCGACTCCCATGCATGATGCTTGCTTCCCCATTGCTGCACCGAGTGTTGGACCGCCAAGTTTGAGATTCGAAAAGTACTGATATTGTTGGGGAAGTTCGGCTGTGTAGAGATAGATTGTACAGTACCCCAGCGCCAGACGATCCGATGTGCATGAAATAAGAGTTGTTTCAGCGGTGCAAAACATCTCTGGATACTGGGTGACGCCATTCATCAGGCATTTCTCTGTCAGCAGCGCGCAGCCGGAGTTTTTGCCCCATGACATCGGTTCT
>M01075:29:000000000-A53YN:1:1106:18821:25048
GTGTAATGCTGCTGCCTTCTGGGCACTGGCGCCATGTGTCATCTCCAAGGTACCGCACGCTCACCTCACCCTTCTCACACGACACCTCAGCGCATACGTCACCAATACGACCCATGAAATCGACAAGCCCATCCCCCTTTAAGCACTTTGATCTCGGGCCAACGCGACTCCCGTGCATGACGCTTGCTTCCCCATTGCTGCACCGAGTGTTGGACCGCCAAGTTTGAGATTCGAAAAGTACTGATATTGTTGGGGAAGTTCGGCTGTGTAGAGATAGATTGTACAGTACCCCAGCGCCAGACGATCCGATGTGCATGAAATAAGAGTTGTTTCAGCGGTGCAAAACATCTCTGGATACTGGGTGACGCCATTCATCAGGCATTTCTCTGTCAGCAGCGCGCAGCCGGAGTTTTTGCCCCATGACATCGGTTCC
>M01075:29:000000000-A53YN:1:1106:18153:21714
GTGTAATGCTGCTGCCTTCTGGGCACTGGCGCCATGTATCATCTCCAAGGTACCGCACGCTCACCTCACCCTTCTCACACGACACCTCAGCGCATACGTCACCAATACGACCCATGAAATCGACAAGCCCATCCCCCTTTAAGCACTTTGATCTCGGGCCAACGCGACTCCCATGCATGATGCTTGCTTCCCCATTGCTGCACCGAGTGTTGGACCGCCAAGTTTGAGATTCGAAAAGTACTGATATTGTTGGGGAAGTTCGGCTGTGTAGAGATAGATTGTACAGTACCCCAGCGCCAGACGATCCGATGTGCATGAAATATGAGTTGTTTCAGCGGTGCAAAACATCTCTGGATACTGGGTGACGCCACTCATCAGGCATTTCTCTGTCAGCAGCGCGCAGCCGGAGTTTTTGCCCCATGACATCGGTTCG
>M01075:29:000000000-A53YN:1:1106:16351:13511
GTGTAATACTGCTGCCTTCTGGGCACTGGCGCCATGTATCATCTCCAAGGTACCGCACGCTCACCTCACCCTTCTCACACGACACCTCAGCGCATACGTCACCAATACGACCCATGAAATCGACAAGCCCATCCCCCTTTAAGCACTTTGATCTCGGGCCAACGCGACTCCCGTGCATGACGCTTGCTTCCCCATCGCTGCACCAAGTGTTGGACCGCCAAGTTTGAGATTCGAAAAGTACTGATATTGTTGGGGAAGTTCGGCTGTGTAGAGATAGATTGTACAGTACCCCAGCGCCAGACGATCCGAAGTGCATAAAAAAAGACCTGTTTCAGCGGTGCAAAACATCTCTGGATGCTTGTTGACGCCATTTATCAGGCATTTCTCTGTCAGCAGCGCGCAGCCGGAGTTTTTGCCCCATGACATCGGTTCC
>M01075:29:000000000-A53YN:1:1106:15412:9582
GTGTAATACTGCTGCCCTCTGGGCACTGGCGCCATGTATCATCTCCAAGGTACCGCACGCTCACCTCACCCTTCTCACACGACACCTCAGCGCACACGTCACCAATACGACCCATGAAATCGACAAGCCCATCCCCCTTTAAGCACTTTGATCTCGGGCCAACGCGACTCCCATGCATGATGCTTGCTTCCCCATTGCTGCACCAAGTGTTGGACCGCCAAGTTTGAGATTCGAAAAGTACTGATACTGTTGGGGAAGTTCGGCTGTGTAGAGATAGATTGTACAGTACCCCAGCGCCAGACGATCCGATGTGCATGAAATAAGAGTTGTTTCAGCGGTGCAAAACATCTCTGGATACTGGGTGACGTCATTCATCAGGCATTTCTCTGTCAGCAGCGCGCAGCCGGAGTTTTTGCCCCATGACATCGGTTCC
>M01075:29:000000000-A53YN:1:1106:14641:17460
GTGTAATGCTGCTGCCCTCTGGGCACTGGCGCCATTTATCATCTCCAAGGTACCGCACGCTCACCTCACCCTTTTCACACGACACCTCAGCGCACACGTCACCAACAGGACCCATGAAATCGACAAGCCCATCCCCCTTTAAGCACTTTGATCTCGGGCCAACGCGGCTCCCATGCATGACGCTTGCTTCCCCATTGCTGCACCAAGTGTTG-ACCGCCAAGTTTGAGATTCGAAAAGTACTGATATTGTGGGGGAAGTTCGGCTTTGTAGAGATGGATTGTACAGTACCCCAGCGCCAGACGATCCGATGTGCATGAAAGAAGACCTGTTTCAGTGGTGCAAAACATCTCTGGATACTGGGTGACGCCATTTATCAGGCATTTCTCTGTCAGCAGCGCGCAGCCGGAGTTGTTGCCCCATGACATCGGTTCT
>M01075:29:000000000-A53YN:1:1106:12784:14586
GTGTAATGCTGCTGCCTTCTGGGCACTGGCGCCATGTATCATCTCCAAGGTACCGCACGCTCACCCCACCCTTCTCACACGACACCTCAGCGCATACGTCACCAATACGACCCATGAAATCGACAAGCCCATCCCCCTTTAAGCACTTTGATCTCGGGCCAACGCGACTCCCATGCATGATGCTTGCTTCCCCATTGCTGCACCGAGTGTTGGACCGCCAAGTTTGAGATTCGAAAAGTACTGATATTGTTGGGGAAGTTCGGCTGTGTAGAGATAGATTGTACAGTACCCCAGCGCCAGACGATCCGATGTGCATGAAATAAGAGTTGTTTCAGCGGTGCAAAACATCTCTGGATACTGGGTGACGCCATTCATCAGGCATTTCTCTGTCAGCAGCGCGCAGCCGGAGTTTTTGTCCCATGACATCGGTTCC
>M01075:29:000000000-A53YN:1:1106:11924:11606
GTGTAATGCTGCTGCCCTCTGGGCACTGGCGCCATGTATCATCTCCAAGGTACCGCACGCTCACCTCACCCTTTTCACACGACACCTCAGCGCACACGTCACCAATACGACCCATGAAATCGAAAAGCCCATCCCCCTTTAAGCACTTTGATCTCGGGCCAACGCGGCTCCCATGCATGACGCTTGCTTCCCCATTGCTGCACCAAGTGTTGGACCGCCAAGTTTGAGATTCGAAAAGTACTGATATTGTGGGGGAAGTTCGGCTTTGTAGAGATGGATTGTACAGTACCCCAGCGCCAGACGATCCGATGTGCATGAAAGAAGACCTGTTTCAGCGGTGCAAAACATCTCTGGATACTGGGTGACGCCATTTATTAGGCATTTCTCTGTCAGCAGCGCGCAGCCGGAGTTGTTGCCCCATGACATCGGTTCT
>M01075:29:000000000-A53YN:1:1105:8040:19106
GTGTAATGCTGCCGCCTTCTGGGCACTGGCGCCATGTATCATCTCCAAGGTACCGCACGCTCACCTCACCCTTCTCACACGACACCTCAGCGCATACGTCACCAATACGACCCATGAAATCGACAAGCCCATCCCCCTTTAAGCACTTTGATCCCGGGCCAACGCGACTCCCATGCATGATGCTTGCTTCCCCATTGCTGCACCGAGTGTTGGACCGCCAAGTTTGAGATTCGAAAAGTACTGATATTGTTGGGGAAGTTCGGCTGTGTAGAGATAGATTGTACAGTACCCCAGCGCCAGACGATCCGATGTGCATGAAATAAGAGTTGTTTCAGCGGTGCAAAACATCTCTGGATACTGGGTGACGCCATTCATCAGGCATTTCTCTGTCAGCAGCGCGCAGCCGGAGTTTTTGCCCCATGACATCGGTTCC
>M01075:29:000000000-A53YN:1:1105:5247:21411
GTGTAATACTGCCGCCCTCTGGGCACTGGCGCCATTTATCATCTCCAAGGTACCGCACGCTCACCTCACCCTTCTCACACGACACCTCAGCGCATACGTCACCAATACGACCCATGAAATCGACAAGCCCATCCCCCTTTAAGCACTTTGATCTCGGGCCAACGCGACTCCCATGCATGATGCTTGCTTCCCCATTGCTGCACCGAGTGTTGGACCGCCAAGTTTGAGATTCGAAAAGTACTGATATTGTTGGGGAAGTTCGGCTGTGTAGAGATAGATTGTACAGTACCCCAGCGCCAGACGATCCGATGTGCATGAAATAAGAGTTGTTTCAGCGGTGCAAAACATCTCTGGATACTGGGTGGCGCCATTCATCAGGCATTTCTCTGTCAGCAGCGCGCAGCCGGAGTTTTTGCCCCATGACATCGGTTCC
>M01075:29:000000000-A53YN:1:1105:4460:13988
GTGTAATGCTGCTGCCCTCTGGGCACTGGCGCCATGTATCATCTCCAAGGTACCGCACGCTCACCTCACCCTTCTCACACGACACCTCAGCGCACACGTCACCAATACGACCCATGAAATCGACAAGCCCATCCCCCTTTAAGCACTTTGATCTCGGGCCAACGCGACTCCCATGCATGATGCTTGCTTCCCCATTGCTGCACCAAGTGTTG-ACCGCCAAGTTTGAGATTCGAAAAGTACTGATATTGTGGGGGAAGTTCGGCTTTGTAGAGATGGATTGTACAGTACCCCAGCGCCAGACGATCCGATGTGCATGAAAGAAGACCTGTTTCAGCGGTGCAAAACATCTCTGGATACTGGGTGACGCCATTTATCAGGCATTTCTCTGTCAGCAGCGCGCAGCCGGAGTTGTTGCCCCATGACATCGGTTCC
>M01075:29:000000000-A53YN:1:1105:25574:18888
GTGTAATACTGCTGCCTTCTGGGCACTGGCGCCATGTATCATCTCCAAGGTACCGCACGCTCACCTCACCCTTCTCACACGACACCTCAGCGCATACGTCACCAATACGACCCATGAAATCGACAAGCCCATCCCCCTTTAAGCACTTTGATCTCGGGCCAACGCGACTCCCATGCATGATGCTTGCTTCCCCATTGCTGCACCGAGTGTTGGACCGCCAAGTTTGAGATCCGAAAAGTACTGATATTGTTGGGGAAGTTCGGCTGTGTAGAGATAGATTGTACAGTACCCCAGCGCCAGACGATCCGATGTGCATGAAATAAGAGTTGTTTCAGCGGTGCAAAACATCTCTGGATACTGGGTGACGCCATTCATCAGGCATTTCTCTGTCAGCAGCGCGCAGCCGGAGTTTTTGCCCCATGACATCGGTTCC
>M01075:29:000000000-A53YN:1:1105:22200:8751
GTGTAATGCTGCTGCCCTCTGGGCACTGGCGCCATGTATCATCTCCAAGGTACCGCACGCTCACCTCACCCTTCTCACACGACACCTCAGCGCACACGTCACCAATACGACCCATGAAATCGACAAGCCCATCCCCCTTTAAGCACTTTGATCTCGGGCCAACGCGACTCCCATGCATGATGCTTGCTTCCCCATTGCTGCACCAAGTGTTGGACCGCCAAGTTTGAGATTCGAAAAGTACTGATATTGTTGGAGAAGGTCGGCTGTGTAGAGATAGATTGTACAGTACCCCAGCGCCAGACGATCCGATGTGCATGAAATAAGAGTTGTTTCAGCGGTGCAAAACATCTCTAGATACTGGGTGACGCCATTCATCAGGCATTTCTCTGTCAGCAGCGCGCAGCCGGAGTTGTTGCCCCATGACATCGGTTCC
>M01075:29:000000000-A53YN:1:1105:21284:8601
GTGTAA-ACTGCTGCCCTCTGGGCACTGGCGCCATTTATCATCTCCAAGGTACCGCACGCTCACCTCACCCTTTTCACACGACACCTCAGCGCACACGTCACCAACAGGACCCATGAAATCGACAAGCCCATCCCCCTTTAAGCACTTTGATCTCGGGCCAACGCGGCTCCCATGCATGACGCTTGCTTCCCCATTGCTGCACCAAGTGTTG-ACCGCCAAGTTTGAGATTCGAAAAGTACTGATATTGTGGGGGAAGTTCGGCTTTGTAGAGATGGATTGTACAGTACCCCAGCGCCAGACGATCCGATGTGCATGAAAGAAGACCTGTTTCAGCGGTGCAAAACATCTCTGGATACTGGGTGACGCCATTTATCAGGCATTTCTCTGTCAGCAGCGCGCAGCCGGAGTTGTTGCCCCATGACATCGGTTCC
>M01075:29:000000000-A53YN:1:1105:21265:24845
GTGTAATACTGCTGCCCTCTGGGCACTGGCGCCATTTATCATCTCCAAGGTACCGCACGCTCACCTTACCCTTTTCACACGACACCTCAGCGCACACGTCACCAATACGACCCATGAAATCGACAAGCCCATCCCCCTTTAAGCACTTTGATCTCGGGCCAACGCGGCTCCCATGCATGACGCTTGCTTCCCCATTGCTGCACCAAGTGTTGGACCGCCAAGTTTGAGATTCGAAAAGTACTGATATTGTGAGGGAAGTTCGGCTGTGTAGAGATAGATTGTACAGTACCCCAGCGCCAGACGATCCGAAGTGCATAAAAAAAGACCTGTTTCAGCGGTGCAAAACATCTCCGGATGCTTGTTGACGCCATTTATCAGGCATTTCTCTGTCAGCAGCGCGCAGCCGGAGTTTTTGCCCCATGACATCGGTTCT
>M01075:29:000000000-A53YN:1:1105:20516:16348
GTGTAATGCTGCTGCCTTCTGGGCACTGGCGCCACGTATCATCTCCAAGGTACCGCACGCTCACCTCACCCTTCTCACACGACACCTCAGCGCATACGTCACCAATACGACCCATGAAATCGACAAGCCCATCCCCCTTTAAGCACTTTGATCTCGGGCCAACGCGACTCCCATGCATGATGCTTGCTTCCCCATTGCTGCACCGAGTGTTGGACCGCCAAGTTTGAGATTCGAAAAGTACTGATATTGTTGGGGAAGTTCGGCTGTGTAGAGATAGATTGTACAGTACCCCAGCGCCAGACGATCCGATGCGCATGAAATAAGAGTTGTTTCAGCGGTGCAAAACATCTCTGGATACTGGGTGACGCCATTCATCAGGCATTTCTCTGTCAGCAGCGCGCAGCCGGAGTTTTTGCCCCATGACATCGGTTCC
>M01075:29:000000000-A53YN:1:1105:20043:12924
GTGTAATACTGCTGCCTTCTGGGCACTGGCGCCATGTATCATCTCCAAGGTACCGCACGCTCACCTCACCCTTCTCACACGACACCTCAGCGCATACGTCACCAATACGACCCATGAAATCGACAAGCCCATCCCCCTTTAAGCACTTTGATCTCGGGCCAACGCGACTCCCATGCATGATGCTTGCTTCCCCATTGCTGCACCGAGTGTTGGACCGCCAAGTTTGAGATTCGAAAAGTACTGATATTGTTGGGGAAGTTCGGCTGTGTAGAGATAGATTGTACAGTACCCCAGCGCCAGACGATCCGATGTGCACGAAATAAGAGTTGTTTCAGCGGTGCAAAACATCTCTGGATACTGGGTGACGCCATTCATCAGGCATTTCTCTGTCAGCAGCGCGCAGCCGGAGTTTTTGCCCCATGACATCGGTTCC
>M01075:29:000000000-A53YN:1:1105:18717:9330
GTGTAATACTGCTGCCCTCTGGGCACTGGCGCCATTTATCATCTCCAAGGTACCGCACGCTCACCTCACCCTTTTCACACGACACCTCAGCGCACACGTCACCAATACGACCCATGAAATCGACAAGCCCATCCCCCTTTAAGCACTTTGATCTCGGGCCAACGCGGCTCCCATGCATGACGCTTGCTTCCCCATTGCTGCACCGAGTGTTGGACCGCCAAGTTTGAGATTCGAAAAGTACTGATATTGTTGGGGAAGTTCGGCTGTGTAGAGATAGATTGTACAGTACCCCAGCGCCAGACGATCCGATGTGCATGAAATAAGAGTTGTTTCAGCGGTGCAAAACATCTCTGGATACTGGGTGACGCCATTCATCAGGCATTTCTCTGTCAGCAGCGCGCAGCCGGAGTTTTTGCCCCATGACATCGGTTCT
>M01075:29:000000000-A53YN:1:1105:17721:19364
GTGTAATACTGCTGCCTTCTGGGCACTGGCGCCATGTATCATCTCCAAGGTACCGCACGCTCACCTCACCCTTCTCACACGACACCTCAGCGCATACGTCACCAATACGACCCATGAAATCGACAAGCCCATCCCCCTTTAAGCACTTTGATCTCGGGCCAACGCGACTCCCATGCATGATGCTTGCTTCCCCATTGCTGCACCGAGTGTTGGACCGCCAAGTTTGAGATTCGAAAAGTACTGATATTGTTGGGGAAGTTCGGCTGTGTAGAGATAGATTGTACAGTACCCCAGCGCCAGACGATCCGATGTGCATGGAATAAGAGTTGTTTCAGCGGTGCAAAACATCTCTGGATACTGGGTGACGCCATTCATCAGGCATTTCTCTGTCAGCAGCGCGCAGCCGGAGTTTTTGCCCCATGACATCGGTTCC
>M01075:29:000000000-A53YN:1:1105:16178:5829
GTGTAATACTGCTGCCCTCTGGGCACTGGCGCCATGTATCATCTCCAAGGTACCGCACGCTCACCTCACCCTTTTCACACGACACCTCAGCGCACACGTCACCAATACGACCCATGAAATCGAAAAGCCCATCCCCCTTTAAGCACTTTGATCTCGGGCCAACGCGACTCCCATGCATGATGCTTGCTTCCCCATTGCTGCACCGAGTGTTGGACCGCCAAGTTTGAGATTCGAAAAGTACTGATATTGTTGGGGAAGTTCGGCTGTGTAGAGATAGATTGTACAGTACCCCAGCGCCAGACGATCCGATGTGCATGAAATAAGAGTTGTTTCAGCGGTGCAAAACATCTCTGGATACTGGGTGACGCCATTCATCAGGCATTTCTCTGTCAGCAGCGCGCAGCCGGAGTTGTTGCCCCATGACATCGGTTCT
>M01075:29:000000000-A53YN:1:1105:13528:8888
GTGTAATACTGCCGCCTTCTGGGCACTGGCGCCATGTATCATCTCCAAGGTACCGCACGCTCACCTCACCCTTCTCACACGACACCTCAGCGCATACGTCACCAATACGACCCATGAAATCGACAAGCCCATCCCCCTTTAAGCACTTTGATCTCGGGCCAACGCGACTCCCATGTATGATGCTTGCTTCCCCATTGCTGCACCGAGTGTTGGACCGCCAAGTTTGAGATTCGAAAAGTACTGATATTGTTGGGGAAGTTCGGCTGTGTAGAGATAGATTGTACAGTACCCCAGCGCCAGACGATCCGATGTGCATGAAATAAGAGTTGTTTCAGCGGTGCAAAACATCTCTGGATACTGGGTGACGCCATTTATCAGGCATTTCTCTGTCAGCAGCGCGCAGCCGGAGTTGTTGCCCCATGACATCGGTTCC
>M01075:29:000000000-A53YN:1:1105:13322:24822
GTGTAATACTGCTGCCTTCTGGGCACTGGCGCCATGTATCATCTCCAAGGTACCGCACGCTCACCTCACCCTTCTCACACGACACCTCAGCGCATACGTCACCAATACGACCCATGAAATCGACAAGCCCATCCCCCTTTAAGCACTTTGATCTCGGGCCAACGCGACTCCCATGCATGATGCTTGCTTCCCCATTGCTGCACCGAGTGTTGGACCGCCAAGTTTGAGATTCGAAAAGTACTGATATTGTTGGGGAAGTTCGGCTGCGTAGAGATGGATTGTACAGTACCCCAGCGCCAGACGATCCGATGTGCATGAAATAAGAGTTGTTTCAGCGGTGCAAAACATCTCTGGATACTGGGTGACGCCATTCATCAGGCATTTCTCTGTCAGCAGCGCGCAGCCGGAGTTTTTGCCCCATGACATCGGTTCT
>M01075:29:000000000-A53YN:1:1105:12912:6130
GTGTAATGCTGCTGCCTTCTGGGCACTGGCGCCATGTATCATCTCCAAGGTACCGCACGCTCACCTCACCCTTCTCACACGACACCTCAGCGCATACGTCACCAATACGACCCATGAAATCGACAAGCCCATCCCCCTTTAAGCACTTTGATCTCGGGCCAACGCGACTCCCATGCATGATGCTTGCTTCCCCATTGCTGCACCGAGTGTTGGACTGCCAAGTTTGAGATTCGAAAAGTACTGATATTGTTGGGGAAGTTCGGCTGTGTAGAGATAGATTGTACAGTACCCCAGCGCCAGACGATCCGATGTGCATGAAATAAGAGTTGTTTCAGCGGTGCAAAACATCTCTGGATACTGGGTGACGCCATTCATCAGGCATTTCTCTGTCAGCAGCGCGCAGCCGGAGTTTTTGCCCCATGACATCGGTTCT
>M01075:29:000000000-A53YN:1:1105:10034:2746
GTGTAATACTGCTGCCCTCTGGGCACTGGCGCCATTTATCATCTCCAAGGTACCGCACGCTCACCTCACCCTTTTCACACGACACCTCAGCGCACACGTCACCAACAGGACCCATGAAATCGACAAGCCCATCCCCCTTTAAGCACTTTGATCTCGGGCCAACGCGGCTCCCATGCATGACGCTTGCTTCCCCATTGCTGCACCAAGTGTTG-ACCGCCAAGTTTGAGATTCGAAAAGTACTGATATTGTGGGGGAAGTTCGGCTTTGTAGGGATGGATTGTACAGTACCCCAGCGCCAGACGATCCGATGTGCATGAAAGAAGACCTGTTTCAGCGGTGCAAAACATCTCTGGATACTGGGTGACGCCATTTATCAGGCATTTCTCTGTCAGCAGCGCGCAGCCAGAGTTGTTGCCCCATGACATCGGTTCC
>M01075:29:000000000-A53YN:1:1104:26843:7270
GTGTAATACTGCCGCCCTCTGGGCACTGGCGCCATTTATCATCTCCAAGGTACCGCACGCTCACCTCACCCTTTTCACACGACACCTCAGCGCACACGTCACCAACAGGACCCATGAAATCGACAAGCCCATCCCCCTTTAAGCACTTTGATCTCGGGCCAACGCGGCTCCCATGCATGACGCTTGCTTCCCCATTGCTGCACCAAGTGTTG-ACCGCCAAGTTTGAGATTCGAAAAGTACTGATATTGTGGGGAAAGTTCGGCTTTGTAGAGATGGATTGTACAGTACCCCAGCGCCAGACGATCCGATGTGCATGAAAGAAGACCTGTTTCAGCGGTGCAAAACATCTCTGGATACTGGGTGACGCCATTTATCTGGCATTTCTCTGTCAGCAGCGCGCAGCCGGAGTTGTTGCCCCATGACATCGGTTCC
>M01075:29:000000000-A53YN:1:1104:25336:6953
GTGTAATGCTGCTGCCTTCTGGGCACTGGCGCCATGTATCATCTCCAAGGTACCGCACGCTCACCTCACCCTTCTCACACGACACCTCAGCGCATACGTCACCAATACGACCCATGAAATCGACAAGCCCATCCCCCTTTAAGCACTTTGATCTCGGGCCAACGCGACTCCCATGCATGATGCTTGCTTCCCCATTGCTGCACCGAGTGTTGGACCGCCAAGTTTGAGATTCGAAAAGTACTGATATTGTTGGGGAAGTTCGGCTGTGTAGAGATAGATTGTACAGTACCCCAGCGCCAGACGATCCGATGTGCATGAAATAAGAGTTGTTTCAGCGGTGCAAAACATCTCTGGATACTGGGTGATGCCATTCATCAGGCATTTCTCTGTCAGCAGCGCGCAGCCGGAGTTTTTGCCCCATAACATCGGTTCC
>M01075:29:000000000-A53YN:1:1104:25309:18249
GTGTAATGCTGCCGCCCTCTGGGCACTGGCGCCATGTATCATCTCCAAGGTACCGCACGCTCACCTCACCCTTTTCACACGACACCTCAGCGCACACGTCACCAATACGACCCATGAAATCGAAAAGCCCATCCCCCTTTAAGCACTTTGATCTCGGGCCAACGCGGCTCCCATGCATGACGCTTGCTTCCCCATTGCTGCACCAAGTGTTGGACCGCCAAGTGTGAGATTCGAAAAGTACTGATATTGTGGGGGAAGTTCGGCTTTGTAGAGATGGATTGTACAGTACCCCAGCGCCAGACGATCCGATGTGCATGAAAGGAGACCTGTTTCAGCGGTGCAAAACATCTCTGGATACTGGGTGACGCCATTTATCAGGCATTTCTCTGTCAGCAGCGCGCAGCCGGAGTTGTTGCCCCATGACATCGGTTCC
>M01075:29:000000000-A53YN:1:1104:23938:11144
GTGTAATGCTGCTGCCCTCTGGGCACTGGCGCCATTTATCATCTCCAAGGTACCGCACGCTCACCTCACCCTTTTCACACGACACCTCAGCGCACACGTCACCAATACGACCCATGAAATCGACAAGCCC-TCCCCCTTTAAGCACTTTGATCTCGGGCCAACGCGGCTCCCATGCATGACGCTTGCTTCCCCATTGCTGCACCAAGTGTTGGACCGCCAAGTTTGAGATTCGAAAAGTACTGATATTGTGAGGGAAGTTCGGCTGTGTAGAGATAGATTGTACAGTACCCCAGCGCCAGACGATCCGAAGTGCATAAAAAAAGACCTGTTTCAGCGGTGCAAAACATCTCTGGATGCTTGTTGACGCCATTTATCAGGCATTTCTCTGTCAGCAGCGCGCAGCCGGAGTTTTTGCCCCATGACATCGGTTCC
>M01075:29:000000000-A53YN:1:1104:23268:7822
GTGTAATACTGCTGCCCTCTGGGCACTGGCGCCATGTATCATCTCCAAGGTACCGCACGCTCACCTCACCCTTTTCACACGACACCTCAGCGCACACGTCACCAATACGACCCATGAAATCGAAAAGCCCATCCCCCTTTAAGCACTTTGATCTCGGGCCAACGCGGCTCCCATGCATGACGCTTGCTTCCCCATTGCTGCACCAAGTGTTGGACCGTCAAGTTTGAGATTCGAAAAGTACTGATATTGTGGGGGAAGTTCGGCTTTGTAGAGATGGATTGTACAGTACCCCAGCGCCAGACGATCCGATGTGCATGAAAGAAGACCTGTTACAGCGGTGCAAAACATCTCTGGATACTGGGTGACGCCATTTATCAGGCATTTCTCTGTCAGCAGCGCGCAGCCGGAGTTGTTGCCCCATGACATCGGTTCG
>M01075:29:000000000-A53YN:1:1104:22904:24391
GTGTAATGCTGCCGCCCTCTGGGCACTGGCGCCATGTATCATCTCCAAGGTACCGCACGCTCACCTCACCCTTTTCACACGACACCTCAGCGCACACGTCACCAATACGACCCATGAAATCGAAAAGCCCATCCCCCTTTAAGCACTTTGATCTCGGGCCAGCGCGGCTCCCATGCATGACGCTTGCTTCCCCATTGCTGCACCAAGTGTTGGACCGCCAAGTTTGAGATTCGAAAAGTACTGATATTGTGGGGGAAGTTCGGCTTTGTAGAGATGGATTGTACAGTACCCCAGCGCCAGACGATCCGATGTGCATGAAAGAAGACCTGTTTCAGCGGTGCAAAACATCTCTGGATACTGGGTGACGCCATTTATCAGGCATTTCTCTGTCAGCAGCGCGCAGCCGGAGTTGTTGCCCCATGACATCGGTTCT
>M01075:29:000000000-A53YN:1:1104:21931:25270
GTGTAATGCTGCCGCCCTCTGGGCACTGGCGCCATGTATCATCTCCAAGGTACCGCACGCTCACCTCACCCTTCTCACACGACACCTCAGCGCACACGTCACCAATACGACCCATGAAATCGACAAGCCCATCCCCCTTTAAGCACTTTGATCTCGGGCCAACGCGACTCCCATGCATGATGCTTGCTTCCCCATTGCTGCACCAAGTGTTGGACCGCCAAGTTTGAGATTCGAAAAGTACTGATATTGTTGGAGAAGTTCGGCTGTGTAGAGATAGATTGTACAGTACCCCAGCGCCAGACGATCCGATGTGCATGAAATAAGAGTTGTTTCAGCGATGCAAAACATCTCTGGATACTGGGTGACGCCATTCATCAGGCATTTCTCTGTCAGCAGCGCGCAGCCGGAGTTGTTGCCCCATGACATCGGTTCG
>M01075:29:000000000-A53YN:1:1104:21009:13728
GTGTAATGCTGCTGCCTTCTGGGCACTGGCGCCATGTATCATCTCCAAGGTACCGCACGCTCACCTCACCCTTCTCACACGACACCTCAGCGCATACGTCACCAATACGACCCATGAAATCGACAAGCCCATCCCCCTTTAAGCACTTTGATCTCGGGCCAACGCGACTCCCATGCATGATGCTTGCTTCCCCATTGCTGCACCGAGTGTTGGACCGCCAAGTTTGAGACTCGAAAAGTACTGATATTGTTGGGGAAGTTCGGCTGTGTAGAGATAGATTGTACAGTACCCCAGCGCCAGACGATCCGATGTGCATGAAATAAGAGTTGTTTCAGCGGTGCAAAACATCTCTGGATACTGGGTGACGCCATTCATCAGGCATTTCTCTGTCAGCAGCGCGCAGCCGGAGTTTTTGCCCCATGACATCGGTTCT
>M01075:29:000000000-A53YN:1:1104:20788:7489
GTGTAATGCTGCTGCCTTCTGGGCACTGGCGCCATGTATCATCTCCAAGGTACCGCACGCTCACCTCACCCTTCTCACACGACACCTCAGCGCATACGTCACCAATACGACCCATGAAATCGACAAGCCCATCCCCCTTTAAGCACTTTGATCCCGGGCCAACGCGACTCCCATGCATGATGCTTGCTTCCCCATTGCTGCACCGAGTGTTGGACCGCCAAGTTTGAGATTCGAAAAGTACTGATATTGTTGGGGAAGTTCGGCTGTGTAGAGATAGATTGTACAGTACCCCAGCGCCAGACGATCCGATGTGCATGAAATAAGAGTTGTTTCAGCGGTGCAAAACATCTCTGGATACTGGGTGACGCCATTCATCAGGCATTTCTCTGTCAGCAGCGCGCAGCCGGAGTTTTTGCCCCATGACATCGGTTCT
>M01075:29:000000000-A53YN:1:1104:19364:20356
GTGTAATACTGCTGCCCTCCGGGCATTTGTGCCACGCATCACCTCCAAGGTGCCGCACGCTCACCTCGCCCTTTCCACACGACACCTCAGCGCACACGTCACCAATACGACCCATGAAATCGGCAAGTCCATCCCCCTTTAAGCACCTTGATTTCGGGCCAACGCGGCTCCCACGCATAACGGTTGCGTCCCCATTGCTGCACCTAGTTTCGGACCGCCAAGTTTGGGATTCGAAAAGTACTGATATTGTGAGGGAAGTTCGGCTGTGTAGAGATAGATTGTACAGTACCCCAGCGCCAGACGATCCGATGTGCATAAAAAAAGACCTGTTTCAGCGGTGCAAAACATCTCTGGATGCTTGTTGACGCCATTTATCAGGCATTTCTCTTTCAGCAGCGCGCAGCCGGTGTTTTTGCCCCATGACATCGGTTCT
>M01075:29:000000000-A53YN:1:1104:17488:10712
GTGTAATACTGCTGCCTTCTGGGCACCGGCGCCATGTATCATCTCCAAGGCACCGCACGCTCACCTCACCCTTCTCACACGACACCTCAGCGCATACGTCACCAATACGACCCATGAAATCGACAAGCCCATCCCCCTTTAAGCACTTTGATCTCGGGCCAACGCGACTCCCATGCATGATGCTTGCTTCCCCATTGCTGCACCGAGTGTTGGACCGCCAAGTTTGAGATTCGAAAAGTACTGATATTGTTGGGGAAGTTCGGCTGTGTAGAGATAGATTGTACAGTACCCCAGCGCCAGACGATCCGATGTGCATGAAATAAGAGTTGTTTCAGCGGTGCAAAACATCTCTGGATACTGGGTGACGCCATTCATCAGGCATTTCTCTGTCAGCAGCGCGCAGCCGGAGTTTTTGCCCCATGACATCGGTTCC
>M01075:29:000000000-A53YN:1:1104:13096:23505
GTGTAATACTGCTGCCTTCTGGGCACTGGCGCCATGTATCATCTCCAGGGTACCGCACGCTCACCTCACCCTTCTCACACGACACCTCAGCGCATACGTCACCAATACGACCCATGAAATCGACAAGCCCATCCCCCTTTAAGCACTTTGATCTCGGGCCAACGCGACTCCCATGCATGATGCTTGCTTCCCCATTGCTGCACCGAGTGTTGGACCGCCAAGTTTGAGATTCGAAAAGTACTGATATTGTTGGGGAAGTTCGGCTGTGTAGAGATAGATTGTACAGTACCCCAGCGCCAGACGATCCGATGTGCATGAAATAAGAGTTGTTTCAGCGGTGCAAAACATCTCTGGATACTGGGTGACGCCATTCATCAGGCATTTCTCTGTCAGCAGCGCGCAGCCGGAGTTTTTGCCCCATGACATCGGTTCC
>M01075:29:000000000-A53YN:1:1104:12549:5958
GTGTAATGCTGCCGCCTTCTGGGCACTGGCGCCATGTATCATCTCCAAGGTACCGCACGCTCACCTCACCCTTCTCACACGACACCTCAGCGCATACGTCACCAATACGACCCATGAAATCGACAAGCCCATCCCCCTTTAAGCACTTTGATCTCGGGCCAACGCGACTCCCATGCATGATGCTTGCTTCCCCATTGCTGCGCCGAGTGTTGGACCGCCAAGTTTGAGATTCGAAAAGTACTGATATTGTTGGGGAAGTTCGGCTGTGTAGAGATAGATTGTACAGTACCCCAGCGCCAGACGATCCGATGTGCATGGAATAAGAGTTGTTTCAGCGGTGCAAAACATCTCTGGATACTGGGTGACGCCATTTATCACGCATTTCTCTGTCAGCAGCGCGCAGCCGGAGTTGTTGCCCCATGACATCGGTTCT
>M01075:29:000000000-A53YN:1:1104:12129:10531
GTGTAATACTGCTGCCCTCTGGGCACTGGCGCCATGTATCATCTCCAAGGTACCGCACGCTCACCTCACCCTTTTCACACGACACCTCAGCGCACACGTCACCAATACGACCCATGAAATCGAAAAGCCCATCCCCCTTTAAGCACTTTGATCTCGGGCCAACGCGGCTCCCATGCGTGACGCTTGCTTCCCCATTGCTGCACCAAGTGTTGGACCGCCAAGTTTGAGATTCGAAAAGTACTGATATTGTGGGGGAAGTTCGGCTTTGTAGAGATGGATTGTACAGTACCCCAGCGCCAGACGATCCGATGTGCATGAAAGAAGACCTGTTTCAGCGGTGCAAAACATCTCTGGATACTGGGTGACGCCATTTATCAGGCATTTCTCTGTCAGCAGCGCGCAGCCGGAGTTGTTGCCCCATGACATCGGTTCC
>M01075:29:000000000-A53YN:1:1104:11005:10769
GTGTAATGCTGCTGCCTTCTGGGCACTGGCGCCATGTATCATCTCCAAGGTACCGCACGCTCACCTCACCCTTCTCACACGACACCTCAGCGCACACGTCACCAATACGACCCATGAAATCGACAAGCCCATCCCCCTTTAAGCACTTTGATCTCGGGCCAACGCGACTCCCATGCATGATGCTTGCTTCCCCATTGCTGCACCAAGTGTTGGACCGCCAAGTTTGAGATTCGAAAAGTACTGACATTGTTGGAGAAGTTCGGCTGTGTAGAGATAGATTGTACAGTACCCCAGCGCCAGACGATCCGATGTGCATGAAATAAGAGTTGTTTCAGCGGTGCAAAACATCTCTGGATACTGGGTGACGCCATTCATCAGGCATTTCTCTGTCAGCAGCGCGCAGCCGGAGTTGTTGCCCCATGACATCGGTTCC
>M01075:29:000000000-A53YN:1:1104:10770:14225
GTGTAATACTGCTGCCCTCTGGGCACTGGCGCCATGTATCATCTCCAAGGTACCGCACGCTCACCTCACCCTTCTCACACGACACCTCAGCGCACACGTCACCAATACGACCCATGAAATCGACAAGCCCATCCCCCTTTAAGCACTTTGATCTCGGGCCAACGCGACTCCCATGCATGATGCTTGCTTCCCCATTGCTGCACCAAGTGTTGGACCGCCAAGTTTGAGACTCGAAAAGTACTGATATTGTTGGGGAAGTTCGGCTGTGTAGAGATAGATTGTACAGTACCCCAGCGCCAGACGATCCGATGTGCATGAAATAAGACCTGTTTCAGCGGTGCAAAACATCTCTGAATACTTGTTGACGCCATTCATCAGGCATTTCTCTGTCAGCAGCGCGCAGCCGGAGTTTTTGCCCCATGACATCGGTTC-
>M01075:29:000000000-A53YN:1:1104:10406:18523
GTGTAATGCTGCCGCCCTCTGGGCACTGGCGCCATGTATCATCTCCAAGGTACCGCACGCTCACCTCACCCTTCTCACACGACACCTCAGCGCACACGTCACCAATACGACCCATGAAATCGACAAGCCCATCCCCCTTTAAGCACTTTGATCTCGGGCCAACGCGACTCCCATGCATGATGCTTGCTTCCCCATTGCTGCACCAAGTGTTGGACCGCCAAGTTTGAGATTCGAAAAGTACTGATATTGTTGGAGAAGTTCGGCTGTGTAGAGATAGATTGTACAGTACCCCAGCGCCAGACGATCCGATGTGCATGAAATAAGAGTTGTTTCAGCGGTGCAAAACATCTCTGGATACTGGGTGACGCCATTCATCAGGCATTTCTCTGTCAGCAGCGCGCAGCCGGAGTTGTTGCTCCATGACATCGGTTCC
>M01075:29:000000000-A53YN:1:1104:10344:15324
GTGTAATGCTGCCGCCCTCTGGGCACTGGCGCCATGTATCATCTCCAAGGTACCGCACGCTCACCTCACCCTTCTCACACGGCACCTCAGCGCACACGTCACCAATACGACCCATGAAATCGACAAGCCCATCCCCCTTTAAGCACTTTGATCTCGGGCCAACGCGACTCCCATGCATGATGCTTGCTTCCCCATTGCTGCACCAAGTGTTGGACCGCCAAGTTTGAGATTCGAAAAGTACTGATATTGTTGGAGAAGTTCGGCTGTGTAGAGATAGGTTGTACAGTACCCCAGCGCCAGACGATCCGATGTGCATGAAATAAGAGTTGTTTCAGCGGTGCAAAACATCTCTGGATACTGGGTGACGCCATTCATCAGGCATTTCTCTGTCAGCAGCGCGCAGCCGGAGTTGTTGCCCCATGACATCGGTTCG
>M01075:29:000000000-A53YN:1:1103:7153:13841
GTGTAATACTGCTGCCCTCTGGGCACTGGCGCCATGTATCATCTCCAAGGTACCGCACGCTCACCTCACCCTTCTCACACGACACCTCAGCGCACACGTCACCAATACGACCCATGAAATCGACAAGCCCATCCCCCTTTAAGCACTTTGATCTCGGGCCAACGCGACTCCCATGCATGATGCTTGCTTCCCCATTGCTGCACCAAGTGTTGGACCGCCAAGTTTGAGATTCGAAAAGTACTGATATTGTTGGAGAAGTTCGGCTGTGTAGAGATAGATTGTACAGTACCCCAGCGCCAGACGATCCGATGTGCATGAAATAAGAGTTGTTTCAGCGGTGCAAAACATCTCTGGATACTGGGTGACGCCACTCATCAGGCATTTCTCTGTCAGCAGCGCGCAGCCGGAGTTGTTGCCCCATGACATCGGTTCC
>M01075:29:000000000-A53YN:1:1103:6968:15613
GTGTAATACTGCTGCCCTCTGGGCACTGGCGCCATGTATCATCTCCAAGGTACCGCACGCTCACCTCACCCTTCTCACACGACACCTCAGCGCACACGTCACCAATACGACCCATGAAATCGACAAGCCCATCCCCCTTTAAGCACTTTGATCTCGGGCCAACGCGACTCCCATGCATGATGCTTGCTTCCCCACTGCTGCACCAAGTGTTGGACCGCCAAGTTTGAGATTCGAAAAGTACTGATATTGTTGGAGAAGTTCGGCTGTGTAGAGATAGATTGTACAGTACCCCAGCGCCAGACGATCCGATGTGCATGAAATAAGAGTTGTTTCAGCGGTGCAAAACATCTCTGGATACTGGGTGACGCCATTCATCAGGCATTTCTCTGTCAGCAGCGCGCAGCCGGAGTTGTTGCCCCATGACATCGGTTCC
>M01075:29:000000000-A53YN:1:1103:6733:18930
GTGTAATACTGCTGCCCTCTGGGCACTGGCGCCATGTATCATCTCCAAGGTACTGCACGCTCACCTCACCCTTCTCACACGACACCTCAGCGCACACGTCACCAATACGACCCATGAAATCGACAAGCCCATCCCCCTTTAAGCACTTTGATCTCGGGCCAACGCGACTCCCATGCATGATGCTTGCTTCCCCATTGCTGCACCAAGTGTTGGACCGCCAAGTTTGAGATTCGAAAAGTACTGATATTGTTGGAGAAGTTCGGCTGTGTAGAGATAGATTGTACAGTACCCCAGCGCCAGACGATCCGACGTGCATGAAATAAGAGTTGTTTCAGCGGTGCAAAACATCTCTGGATACTGGGTGACGCCATTCATCAGGCATTTCTCTGTCAGCAGCGCGCAGCCGGAGTTGTTGCCCCATGACATCGGTTCC
>M01075:29:000000000-A53YN:1:1103:27232:16683
GTGTAATACTGCTGCCCTCCGGGCATTTGTGCCACGCATCACCTCCAAGGTGCCGCACGCTCACCTCGCCCTTTCCACACGACACCTCAGCGCACACGTCACCAATACGACCCATGAAATCGGCAAGTCCATCCCCCTTTAAGCACCTTGATTTCGGGCCAACGCGGCTCCCACGCATAACGGTTGCGTCCCCATTGCTGCACCTAGTTTCGGACCGCCAAGTTTGGGATTCGAAAAGTACTGATATTGTTGGGGAAGTTCGGCTGTGTAGAGATAGATTGTACAGTACCCCAGCGCCAGACGATCCGATGTACATAAAAAAAGACCCGTTTCAGCGGTGCAAAACATCTCTGAATACTTGTTGACGCCATTCATCAGGCATTTCTCTGTCAGCAGCGCGCAGCCGGAGTTTTTGCCCCATGACATCGGTTCG
>M01075:29:000000000-A53YN:1:1103:25954:8740
GTGTAATACTGCTGCCCTCCGGGCATTTGTGCCACGCATCATCTCCAAGGTACCGCACGCTCACCTCGCCCTTGTCACACGACACCTCAGCGCACACGTCACCAATACGACCCATGAAATCGGCGAGTCCATCCCCCTTCAAGCACTTGGACGTCGGGCCAACGCGGCTCCCACGCATAACGTCTGCCTCCCCATCAGTGCACCAAGTGTTGAACCGCCAAGTTTGGGATTCGAAAAGTACTGATATTGTGGGGGAAGGGGAGCGTCGTAGAGTTCTATTGTACAGTGCCCCAGCCCCAGGCGATCAGACGTGCATGAAAAAAGACGGCTTTCAGCGGTGCAAAACATCTCTGGATACTTGGTGACGCCATTTATCACGCATTTCTCCGTCAGCAGCGCGCAGCCGGAGTTGTTGCCCCATGACATCGGTTCC
>M01075:29:000000000-A53YN:1:1103:25522:18346
GTGTAATACTGCTGCCTTCTGGGCACTGGCGCCATGTATCATCTCCAAGGTACCGCACGCTCACCTCACCCTTCTCACACGACACCTCAGCGCATACGTCACCAATACGACCCATGAAATCGACAAGCCCATCCCCCTTTAAGCACTTTGATCTCGGGCCAACGCGACTCCCATGCATGATGCTTGCTTCCCCATTGCTGCACCGAGTGTTGGACCGCCAAGTTTGAGATTCGAAAAGTACTGATATTGTTGGGGAAGTTCGGCTGTGTAGAGATAGATTGTACAGTACCCCAGCGCCAGACGATCCGATGTGCATGAAATAAGAGTTGTTTCAGCGGTGCAAAACATCTCTGGATACTGGGTGACGCCATTCATCAGGCATTTCTCTGTCAGCAGCGCGCAGCCGGAGTTTTTGCCCCATGACATTGGTTCC
>M01075:29:000000000-A53YN:1:1103:23695:10661
GTGTAATACTGCTGCCTTCTGGGCACTGGCGCCATGTATCATCTCCAAGGTACCGCACGCTCACCTCACCCTTCTCACACGACACCTCAGCGCATACGTCACCAATACGACCCATGAAATCGACAAGCCCATCCCCCTTTAAGCACTTTGATCTCGGGCCAACGCGACTCCCATGCATGATGCTTGCTTCCCCATTGCTGCACCAAGTGTTGGACCGCCAAGTTTGAGAGTCGAAAAGTACTGATATTGTTGGAGAAGTTCGGCTGTGTAGAGATAGATTGTACAGTACCCCAGCGCCAGACGATCCGATGTGCATGAAAGAAGACCTGTTTCAGCGGTGCAAAACATCTCTGGATACTGGGTGACGCCATTTATCAGGCATTTCTCTGTCAGCAGCGCGCAGCCGGAGTTGTTGCCCCATGACATCGGTTCC
>M01075:29:000000000-A53YN:1:1103:22769:4676
GTGTAATACTGCTGCCCTCTGGGCACTGGCGCCATGTATCATCTCCAAGGTACCGCACGCTCACCTCACCCTTTTCACACGACACCTCAGCGCACACGTCACCAATACGACCCATGAAATCGAAAAGCCCATCCCCCTTTAAGCACTTTGATCACGGGCCAACGCGGCTCCCATGCATGACGCTTGCTTCCCCATTGCTGCACCAAGTGTTGGACCGCCAAGTGTGAGATTCGAAAAGTACTGATATTGGGGGGGAAGTTCGGCTTTGTAGAGATGGATTGTACAGTACCCCAGCGCCAGACGATCCGATGTGCATGAAAGAAGACCTGTTTCAGCGGTGCAAAACATCTCTGGATACTGGGTGACGCCATTTATCAGGCATTTCTCTGTCAGCAGCGCGCAGCCGGAGTTGTTGCCCCATGACATCGGTTCC
>M01075:29:000000000-A53YN:1:1103:22702:18059
GTGTAATACTGCTGCCTCCTGGGCACTGGCGCCATGTATCATCTCCAAGGTACCGCACGCTCACCTCACCCTTCTCACACGACACCTCAGCGCATACGTCACCAATACGACCCATGAAATCGACAAGCCCATCCCCCTTTAAGCACTTTGATCTCGGGCCAACGCGACTCCCATGCATGATGCTTGCTTCCCCATTGCTGCACCGAGTGTTGGACCGCCAAGTTTGAGATTCGAAAAGTACTGATATTGTTGGGGAAGTTCGGCTGTGTAGAGATAGATTGTACAGTACCCCAGCGCCAGACGATCCGATGTGCATGAAATAAGAGTTGTTTCAGCGGTGCAAAACATCTCTGGATACTGGGTGACGCCATTCATCAGGCATTTCTCTGTCAGCAGCGCGCAGCCGGAGTTTTTGCCCCATGACATCGGTTCC
>M01075:29:000000000-A53YN:1:1103:18694:15047
GTGTAATGCTGCTGCCTTCTGGGCACTGGCGCCATGTATCATCTCCAAGGTACCGCACGCTCACCTCACCCTTCTCACACGACACCTCAGCGCATACGTCACCAATACGACCCATGAAATCGACAAGCCCATCCCCCTTTAAGCACTTTGATCTCGGGCCAACGCGACTCCCATGCATGATGCTTGCTTCCCCATTGCTGCACCGAGTGTTGGACCGCCAAGTTTGAGATTCGAAAAGTACTGATATTGTTGGGGAAGTTCGGCTGTGTAGAGATAGATTGTACAGTACCCCAGCGCCAGACGATCCGATGTGCATGAAATAAGAGTTGTTTCAGCGGTGCAAAACATCTCTGGATGCTTGTTGACGCCATTTATCAGGCATTTCTCTGTCAGCAGCGCGCAGCCGGAGTTTTTGCCCCATGACATCGGTTCT
>M01075:29:000000000-A53YN:1:1103:16140:23887
GTGTAATACTGCTGCCTTCTGGGCACTGGCGCCATGTATCATCTCCAAGGTACCGCACGCTCACCTCACCCTTCTCACACGACACCTCAGCGCATACGTCACCAATACGACCCATGAAATCGACAAGCCCATCCCCCTTTAAGCACTTTGATCTCGGGCCAACGCGACTCCCATGCATGATGCTTGCTTCCCCATTGCTGCACCGAGTGTTGGACCGCCAAGTTTGAGATTCGAAAAGTACTGATATTGTTGGGGAAGTTCGGCTGTGTAGAGATAGATTGTACAGTACCCCAGCGCCAGACGATCCGATGTGCATGAAATAAGAGTTGTTTCAGCGGTGCAATACATCTCTGGATACTGGGTGACGCCATTCATCAGGCATTTCTCTGTCAGCAGCGCGCAGCCGGAGTTTTTGCCCCATGACATCGGTTCC
>M01075:29:000000000-A53YN:1:1103:13721:20457
GTGTAATACTGCTGCCTTCTGGGCACTGGCGCCATGTATCATCTCCAAGGTACCGCACGCTCACCTCACCCTTCTCACACGACACCTCAACGCATACGTCACCAATACGACCCATGAAATCGACAAGCCCATCCCCCTTTAAGCACTTTGATCTCGGGCCAACGCGGCTCCCATGCATGATGCTTGCTTCCCCATTGCTGCACCGAGTGTTGGACCGCCAAGTTTGAGATTCGAAAAGTACTGATATTGTTGGGGAAGTTCGGCTGTGTAGAGATAGATTGTACAGTACCCCAGCGCCAGACGATCCGATGTGCATGAAATAAGAGTTGTTTCAGCGGTGCAAAACATCTCTGGATACTGGGTGACGCCATTCATCAGGCATTTCTCTGTCAGCAGCGCGCAGCCGGAGTTTTTGCCCCATGACATCGGTTCC
>M01075:29:000000000-A53YN:1:1103:13226:13133
GTGTAATGCTGCTGCCCTCTGGGCACTGGCGCCATGTATCATCTCCAAGGTACCGCACGCTCACCTCACCCCTTTCACACGACACCTCAGCGCACACGTCGCCAATACGACCCATGAAATCGAAAAGCCCATCCCCCTTTAAGCACTTTGATCTCGGGCCAACGCGGCTCCCATGCATGACGCTTGCTTCCCCATTGCTGCACCAAGTGTTGGACCGCCAAGTTTGAGATTCGAAAAGTACTGATATTGTGGGGGAAGTTCGGCTTTGTAGAGATGGATTGTACAGTACCCCAGCGCCAGACGATCCGATGTGCATGAAAGAAGACCTGTTTCAGCGGTGCAAAACATCTCTGGATACTGGGTGACGCCATTTATCAGGCATTTCTCTGTCAGCAGCGCGCAGCCGGAGTTGTTGCCCCATGACATCGGTTCC
>M01075:29:000000000-A53YN:1:1103:11515:8242
GTGTAATGCTGCCGCCCTCTGGGCACTGGTGCCATGTATCATCTCCAAGGTACCGCACGCTCACCTCACCCTTCTCACACGACACCTCAGCGCACACGTCACCAATACGACCCATGAAATCGACAAGCCCATCCCCCTTTAAGCACTTTGATCTCGGGCCAACGCGACTCCCATGCATGATGCTTGCTTCCCCATTGCTGCACCAAGTGTTGGACCGCCAAGTTTGAGATTCGAAAAGTACTGATATTGTTGGAGAAGTTCGGCTGTGTAGAGATAGATTGTACAGTACCCCAGCGCCAGACGATCCGATGTGCATGAAATAAGAGTTGTTTCAGCGGTGCAAAACATCTCTGGATACTGGGTGACGCCATTCATCAGGCATTTCTCTGTCAGCAGCGCGCAGCCGGAGTTGTTGCCCCATGACATCGGTTCC
>M01075:29:000000000-A53YN:1:1103:10582:7758
GTGTAATACTGCTGCCCTCTGGGCACTGGCGCCATGTATCATCTCCAAGGTACCGCACGCTCACCTCACCCTTCTCACACGACACCTCAGCGCACACGTCACCAATACGACCCATGAAATCGACAAGCCCATCCCCCTTTAAGCACTTTGATCTCGGGCCAACGCGACTCCCATGCATGATGCTTGCTTCCCCATTGCTGCACCAAGTGTTGGACCGCCAAGTTTGAGATTCGAAAAGTACTGATATTGTTGGAGAAGTTCGGCTGTGTAGAGATAGATTGTACAGTACCCCAGCGCCAGACGATCCGATGTGCATGAAATAAGAGTTGTTTCAGCGGTGCAAAACATCTCTGGATACTGGGTGACGCCATTCTTCAGGCATTTCTCTGTCAGCAGCGCGCAGCCGGAGTTGTTGCCCCATGACATCGGTTCC
>M01075:29:000000000-A53YN:1:1102:9933:10858
GTGTAATGCTGCTGCCTTCTGGGCACTGGCGCCACGTATCATCTCCAAGGTACCGCACGCTCACCTCACCCTTCTCACACGACACCTCAGCGCATACGTCACCAATACGACCCATGAAATCGACAAGCCCATCCCCCTTTAAGCACTTTGATCTCGGGCCAACGCGACTCCCATGCATGATGCTTGCTTCCCCATTGCTGCACCGAGTGTTGGACCGCCAAGTTTGAGATTCGAAAAGTACTGATATTGTTGGGGAAGTTCGGCTGTGTAGAGATAGATTGTACAGTACCCCAGCGCCAGACGATCCGATGTGCATGAAATAAGGGTTGTTTCAGCGGTGCAAAACATCTCTGGATACTGGGTGACGCCATTCATCAGGCATTTCTCTGTCAGCAGCGCGCAGCCGGAGTTTTTGCCCCATGACATCGGTTCT
>M01075:29:000000000-A53YN:1:1102:9345:17322
GTGTAATACTGCTGCCCTCTGGGCACTGGCGCCATGTATCATCTCCAAGGTACCGCACGCTCACCTCACCCTTTTCACACGACACCTCAGCGCACACGTCACCAACACGACCCATGAAATCGAAAAGCCCATCCCCCTTTAAGCACTTTGATCTCGGGCCAACGCGGCTCCCATGCATGACGCTTGCTTCCCCAATGCTGCACCAAGTGTTGGACCGCCAAGTTTGAGATTCGAAAAGTACTGATATTGTGGGGGAAGTTCGGCTTTGTAGAGATGGATTGTGCAGTACCCCAGCGCCAGACGATCCGATGTACATAAAAAAAGACCTGTTTCAGCGGTGCAAAACATCTCTGAATACTTGTTGACGCCATTCATCAGGCATTTCTCTGTCAGCAGCGCGCAGCCGGAGTTTTTGCCCCATGACATCGGTTCC
>M01075:29:000000000-A53YN:1:1102:7081:17071
GTGTAATACTGCTGCCCTCTGGGCACTGGCGCCATGTATCATCTCCAAGGTACCGCACGCTCACCTCACCCTTTTCACACGACACCTCAGCGCACACGTCACCAATACGACCCATGAAATCGAAAAGCCCATCCCCCTTTAAGCACTTTGATCTCGGGCCAACGCGGCTCCCATGCATGACGCTTGCTTCCCCATTGCTGCACCAAGTGTTGGACCGCCAAGTTTGAGATTCGAAAAGTACTGATATTGTGGGGGAAGTTCGGCTTTGTAGAGATGGATTGTACAGTACCCCAGCGCCAGACGATCCGATGTGCATGAAAGAAGACCTGTTTCAGCGGTGCAAAACATCTCTGGATACTGGGTGACGCCATTTATCAGGCATTTCTCTGTCAGCAGCGCGCAGCCGGAGTTGTTGCCCCTTGACATCGGTTCC
>M01075:29:000000000-A53YN:1:1102:25863:13887
GTGTAATGCTGCTGCCCTCTGGGCACTGGCGCCATTTATCATCTCCAAGGTACCGCACGCTCACCTCACCCTTTTCACACGACACCTCAGCGCACACGTCACCAACAGGACCCATGAAATCGACAAGCCCATCCCCCTTTAAGCACTTTGATCTCGGGCCAACGCGGCTCCCATGCATGACGCTTGCTTCCCCATTGCTGCACCAAGTGTTGGACCGCCAAGTTTGAGATTCGAAAAGTACTGATATTGTGAGGGAAGTTCGGCTGTGTAGAGATAGATTGTACAGTACCCCAGCGCCAGACGATCCGAAGTGCATAAAAAAAGACCTGTTTCAGCGGTGCAAAACATCTCTGGATGCTTGTTGACGCCATTTATCAGGCATTTCTCTGTCAGCAGCGCGCAGCCGGAGTTTTTGCCCCATGACATCGGTTCT
>M01075:29:000000000-A53YN:1:1102:23852:18474
GTGTAATACTGCCGCCTTCTGGGCACTGGCGCCATGTATCATCTCCAAGGTACCGCACGCTCACCTCACCCTTCTCACACGACACCTCAGCGCATACGTCACCAATACGACCCATGAAATCGACAAGCCCATCCCCCTTTAAGCACTTTGATCTCGGGCCAACGCGACTCCCATGCATGATGCTTGCTTCCCCATTGCTGCACCGAGTGTTGGACCGCCAAGTTTGAGATTCGAAAAGTACTGATATTGTTGGGGAAGTTCGGCTGTGTAGAGATAGATTGTACAGTACCCCAGCGCCAGACGATCCGATGTGCATGAAATAAGAGTTGTTTCAGCGGTGCAAAACATCTCTGGATACTGGGTGACGCCATTCATCAGGCATTTCTCTGTCAGCAGCGCGCAGCCGGAGTTTTTGCCCCATGACATCGATTCT
>M01075:29:000000000-A53YN:1:1102:23248:23640
GTGTAATGCTGCTGCCTTCTGGGCACTGGCGCCATGTATCATCTCCAAGGTACCGCACGCTCACCTCACCCTTCTCACACGACACCTCAGCGCATACGTCACCAATACGACCCATGAAATCGACAAGCCCATCCCCCTTTAAGCACTTTGATCTCGGGCCAACGCGACTCCCATGCATGATGCTTGCTTCCCCATTGCTGCACCGAGTGTCGGACCGCCAAGTTTGAGATTCGAAAAGTACTGATATTGTTGGGGAAGTTCGGCTGTGTAGAGATAGATTGTACAGTACCCCAGCGCCAGACGATCCGATGTGCATGAAATAAGAGTTGTTTCAGCGGTGCAAAACATCTCTGGATACTGGGTGACGCCACTCATCAGGCATTTCTCTGTCAGCAGCGCGCAGCCGGAGTTTTTGCCCCATGACATCGGTTCC
>M01075:29:000000000-A53YN:1:1102:22890:18046
GTGTAATACTGCTGCCTTCTGGGCATTGGCGCCATGTATCATCTCCAAGGTACCGCACGCTCACCTCACCCTTCTCACACGACACCTCAGCGCATACGTCACCAATACGACCCATGAAATCGACAAGCCCATCCCCCTTTAAGCACTTTGATCTCGGGCCAACGCGACTCCCATGCCTGATGCTTGCTTCCCCATTGCTGCACCGAGTGTTGGACCGCCAAGTTTGAGATTCGAAAAGTACTGATATTGTTGGGGAAGTTCGGCTGTGTAGAGATAGATTGTACAGTACCCCAGCGCCAGACGATCCGATGTGCATGAAATAAGAGTTGTTTCAGCGGTGCAAAACATCTCTGGATACTGGGTGACGCCATTTATCACGCATTTCTCCGTCAGCAGCGCGCAGCCGGAGTTGTTGCCCCATGACATCGGTTCC
>M01075:29:000000000-A53YN:1:1102:19259:24952
GTGTAATACTGCTGCCCTCTGGGCACTGGCGCCATGTATCATCTCCAAGGTACCGCACGCTCACCTCACCCTTCTCACACGACACCTCAGCGCACACGTCACCAATACGACCCATGAAATCGACAAGCCCATCCCCCTTTAAGCACTTTGATCTCGGGCCAACGCGGCTCCCATGCATGATGCTTGCTTCCCCATTGCTGCACCAAGTGTTGGACCGCCAAGTTTGAGATTCGAAAAGTACTGATATTGTTGGAGAAGTTCGGCTGTGTAGAGATAGATTGTACAGTACCCCAGCGCCAGACGATCCGATGTGCATGAAATAAGAGTTGTTTCAGCGGTGCAAAACATCTCTGGATACTGGGTGACGCCATTCATCAGGCATTTCTCTGTCAGCAGCGCGCAGCCGGAGTTGTTGCCCCATGACATCGGTTCC
>M01075:29:000000000-A53YN:1:1102:17199:13476
GTGTGATGCTGCCGCCTTCTGGGCACTGGCGCCATGTATCATCTCCAAGGTACCGCACGCTCACCTCACCCTTCTCACACGACACCTCAGCGCATACGTCACCAATACGACCCATGAAATCGACAAGCCCATCCCCCTTTAAGCACTTTGATCTCGGGCCAACGCGACTCCCATGCATGATGCTTGCTTCCCCATTGCTGCACCGAGTGTTGGACCGCCAAGTTTGAGATTCGAAAAGTACTGATATTGTTGGGGAAGTTCGGCTGTGTAGAGATAGATTGTACAGTTCCCCAGCGCCAGACGATCCGATGTGCATGAAATAAGAGTTGTTTCAGCGGTGCAAAACATCTCTGGATACTGGGTGACGCCATTCATCAGGCATTCCTCTGTCAGCAGCGCGCAGCCGGAGTTTTTGCCCCATGACATCGGTTCC
>M01075:29:000000000-A53YN:1:1102:14761:24907
GTGTAATACTGCTGCCTTCTGGGCACTGGCGCCATGTATCATCTCCAAGGTACCGCACGCTCACCTCACCCTTCTCACACGACACCTCAGCGCATACGTCACCAATACGACCCATGAAATCGACAAGCCCATCCCCCTTTAAGCACTTTGATCTCGGGCCAACGCGACTCCCATGCATGATGCTTGCTTCCCCATTGCTGCACCGAGTGTTGGACCGCCAAGTTTGGGATTCGAAAAGTACTGATATTGTTGGGGAAGTTCGGCTGTGTAGAGATAGATTGTACAGTACCCCAGCGCCAGACGATCCGATGTGCATGAAATAAGAGTTGTTTCAGCGGTGCAAAACATCTCTGGATACAGGGTGACGCCATTCATCAGGCATTTCTCTGTCAGCAGCGCGCAGCCGGAGTTTTTGCCCCATGACATCGGTTCG
>M01075:29:000000000-A53YN:1:1102:11430:18810
GTGTAATACTGCTGCCCTCCGGACATTTGTGCCACGCATCACCTCCAAGGTGCCGCACGCTCACCTCGCCCTTTCCACACGACACCTCAGCGCACACGTCACCAATACGACCCATGAAATCGGCAAGTCCATCCCCCTTTAAGCACCTTGATTTCGGGCCAACGCGGCTCCCACGCATAACGGTTGCGTCCCCATTGCTGCACCTAGTTTCGGACCGCCAAGTTTGGGATTCGAAAAGTACTGATATTGTGGGGGAAGTTCGGCTGTGTAGAGATAGATTGTACAGTACCCCAGCGCCAGACGATCCGATGTACATAAAAAAAGACCTGTTTCAGCGGTGCAAAACATCTCTGAATACTTGTTGACGCCATTCATCAGGCATTTCTCTGTCAGCAGCGCGCAGCCGGAGTTTTTGCCCCATGACATCGGTTCG
>M01075:29:000000000-A53YN:1:1101:22218:10762
GTGTAATGCTGCTGCCTTCTGGGCACTGGCGCCATGTATCATCTCCGAGGTACCGCACGCTCACCTCACCCTTCTCACACGACACCTCAGCGCATACGTCACCAATACGACCCATGAAATCGACAAGCCCATCCCCCTTTAAGCACTTTGATCTCGGGCCAACGCGACTCCCATGCATGATGCTTGCTTCCCCATTGCTGCACCGAGTGTTGGACCGCCAAGTTTGAGATTCGAAAAGTACTGATATTGTTGGGGAAGTTCGGCTGTGTAGAGATAGATTGTACAGTACCCCAGCGCCAGACGATCCGATGTGCATGAAATAAGAGTTGTTTCAGCGGTGCAAAACATCTCTGGATACTGGGTGACGCCATTCATCAGGCATTTCTCTGTCAGCAGCGCGCAGCCGGAGTTTTTGCCCCATGACATCGGTTCT
>M01075:29:000000000-A53YN:1:1101:17289:17428
GTGTAATGCTGCTGCCTTCTGGGCACTGGCGCCATGTATCATCTCCAAGGTACCGCACGCTCACCTCACCCTTCTCACACGACACCTCAGCGCATACGTCACCAATACGACCCATGAAATCGACAAGCCCATCCCCCTTTAAGCACTTTGATCTCGGGCCAACGCGACT-CCATGCATGATGCTTGCTTCCCCATTGCTGCACCGAGTGTTGGACCGCCAAGTTTGAGATTCGAAAAGTACTGATATTGTTGGGGAAGTTCGGCTGCGTAGAGATAGATTGTACAGTACCCCAGCGCCAGACGATCCGATGTGCATGAAATAAGAGTTGTTTCAGCGGTGCAAAACATCTCTGGATACTGGGTGACGCCATTCATCAGGCATTTCTCTGTCAGCAGCGCGCAGCCGGAGTTTTTGCCCCATGACATCGGTTCC
