# Supplementary material for: Deep Sequencing of the Trypanosoma cruzi GP63 Surface Proteases Reveals Diversity and Diversifying Selection among Chronic and Congenital Chagas Disease Patients
Source: PLoS Negl Trop Dis. 2015 Apr 7;9(4):e0003458. doi: 10.1371/journal.pntd.0003458 (PMC4388557; doi:10.1371/journal.pntd.0003458)
Supplement: S1 Appendix — (GZ) [file pntd.0003458.s004.gz › Users/martin/Data/Data_analysis_Cruzi_deep_seq/Deep_cruzi_data/Data_cruzi_deep/Bol_congen_gp63/B4_joined_t.final_1.fasta]

>M01075:29:000000000-A53YN:1:1102:25735:9940
GTTGGTGTAATGCTGCTGCCTTCTGGGCACTGGCGCCATGTATCATCTCCAAGGTACCGCACGCTCACCTCACCCTTCTCACACGACACCTCAGCGCATACGTCACCAATACGACCCATGAAATCGACAAGCCCATCCCCCTTTAAGCACTTTGATCTCGGGCCAACGCGACTCCCATGCATGATGCTTGCTTCCCCATTGCTGCACCGAGTGTT--ACCGCCAAGTTTGAGATTCGAAAAGTACTGATATTGTTGGGGAAGTTCGGCTGTGTAGAGATAGATTGTACAGTACCCCAGCGCCAGACGATCCGATGTGCATGAAATAAGAGTTGTTTCAGCGGTGCAAAACATCTCTGGATACTGGGTGACGCCATTCATCAGGCATTTCTCTGTCAGCAGCGCGCAGCCGGAGTTTTTGCCCCATGACATCG
>M01075:29:000000000-A53YN:1:1102:19005:16010
GTTGGTGTAATGCTGCTGCCCTCTGGGCACTGGCGCCATGTATCATCTCCAAGGTACCGCACGCTCACCTCACCCTTCTCACACGACACCTCAGCGCACACGTCACCAATACGACCCATGAAATCGACAAGCCCATCCCCCTTTAAGCACTTTGATCTCGGGCCAACGCGACTCCCATGCATGATGCTTGCTTCCCCATTGCTGCACCAAGTGTTGGACCGCCAAGTTTGAGATTCGAAAAGTACTGATATTGTTGGAGAAGTTCGGCTGTGTAGAGATAGATTGTACAGTACCCCAGCGCCAGACGATCCGATGTGCATGAAATAAGAGTTGTTTCAGCGGTGCAAAACATCTCTGGATACTGGGTGACGCCATTCATCAGGCATTTCTCTGTCAGCAGCGCGCAGCCGGAGTTGTTGCCCCATGACATCG
>M01075:29:000000000-A53YN:1:1104:14272:5790
GTTGGTGTAATACTGCTGCCCTCTGGGCACTGGCGCCATGTATCATCTCCAAGGTACCGCACGCTCACCTCACCCTTTTCACACGACACCTCAGCGCACACGTCACCAATACGACCCATGAAATCGAAAAGCCCATCCCCCTTTAAGCACTTTGATCTCGGGCCAACGCGGCTCCCATGCATGACGCTTGCTTCCCCATTGCTGCACCAAGTGTTGGACCGCCAAGTTTGAGATTCGAAAAGTACTGATATTGTGGGGGAAGTTCGGCTTTGTAGAGATGGATTGTACAGTACCCCAGCGCCAGACGATCCGATGTGCATGAAAGAAGACCTGTTTCAGCGGTGCAAAACATCTCTGGATACTGGGTGACGCCATTTATCAGGCATTTCTCTGTCAGCAGCGCGCAGCCGGAGTTGTTGCCCCATGACATCG
>M01075:29:000000000-A53YN:1:1102:6053:10826
GCTGGTGTAATACTGCTGCCTTCTGGGCACTGGCGCCATGTATCATCTCCAAGGTACCGCACGCTCACCTCACCCTTCTCACACGACACCTCAGCGCATACGTCACCAATACGACCCATGAAATCGACAAGCCCATCCCCCTTTAAGCACTTTGATCTCGGGCCAACGCGACTCCCATGCATGATGCTTGCTTCCCCATTGCTGCACCGAGTGTT--ACCGCCAAGTTTGAGATTCGAAAAGTACTGATATTGTTGGGGAAGTTCGGCTGTGTAGAGATAGATTGTACAGTACCCCAGCGCCAGACGATCCGATGTGCATGAAATAAGAGTTGTTTCAGCGGTGCAAAACATCTCTGGATACTGGGTGACGCCATTCATCAGGCATTTCTCTGTCAGCAGCGCGCAGCCGGAGTTTTTGCCCCATGACATCG
>M01075:29:000000000-A53YN:1:1103:13375:10414
GTTGGTGTAATACTGCTGCCCTCTGGGCACTGGCGCCATTTATCATCTCCAAGGTACCGCACGCTCACCTCACCCTTTTCACACGACACCTCAGCGCACACGTCACCAACAGGACCCATGAAATCGACAAGCCCATCCCCCTTTAAGCACTTTGATCTCGGGCCAACGCGGCTCCCATGCATGACGCTTGCTTCCCCATTGCTGCACCAAGTGTTGGACCGCCAAGTTTGAGATTCGAAAAGTACTGATATTGTGGGGGAAGTTCGGCTTTGTAGAGATGGATTGTACAGTACCCCAGCGCCAGACGATCCGATGTGCATGAAAGAAGACCTGTTTCAGCGGTGCAAAACATCTCTGGATACTGGGTGACGCCATTTATCAGGCATTTCTCTGTCAGCAGCGCGCAGCCGGAGTTGTTGCCCCATGACATCG
>M01075:29:000000000-A53YN:1:1105:23131:23495
GTTGGTGTAATACTGCCGCCTTCTGGGCACTGGCGCCATGTATCATCTCCAAGGTACCGCACGCTCACCTCACCCTTCTCACACGACACCTCAGCGCATACGTCACCAATACGACCCATGAAATCGACAAGCCCATCCCCCTTTAAGCACTTTGATCTCGGGCCAACGCGACTCCCATGCATGATGCTTGCTTCCCCATTGCTGCACCGAGTGTTGGACCGCCAAGTTTGAGATTCGAAAAGTACTGATATTGTTGGGGAAGTTCGGCTGTGTAGAGATAGATTGTACAGTACCCCAGCGCCAGACGATCCGATGTGCATGAAATAAGAGTTGTTTCAGCGGTGCAAAACATCTCTGGATACTGGGTGACGCCATTCATCAGGCATTTCTCTGTCAGCAGCGCGCAGCCGGAGTTTTTGCCCCATGACATCG
>M01075:29:000000000-A53YN:1:1109:17284:25413
GCTGGTGTAATGCTGCTGCCCTCTGGGCACTGGCGCCATGTATCATCTCCAAGGTACCGCACGCTCACCTCACCCTTTTCACACGACACCTCAGCGCACACGTCACCAATACGACCCATGAAATCGAAAAGCCCATCCCCCTTTAAGCACTTTGATCTCGGGCCAACGCGGCTCCCATGCATGACGCTTGCTTCCCCATTGCTGCACCAAGTGTTGGACCGCCAAGTTTGAGATTCGAAAAGTACTGATATTGTGGGGGAAGTTCGGCTTTGTAGAGATGGATTGTACAGTACCCCAGCGCCAGACGATCCGATGTGCATGAAAGAAGACCTGTTTCAGCGGTGCAAAACATCTCTGGATACTGGGTGACGCCATTTATCAGGCATTTCTCTGTCAGCAGCGCGCAGCCGGAGTTGTTGCCCCATGACATCG
>M01075:29:000000000-A53YN:1:1102:15182:6213
GCTGGTGTAATACTGCTGCCCTCTGGGCACTGGCGCCATGTATCATCTCCAAGGTACCGCACGCTCACCTCACCCTTCTCACACGACACCTCAGCGCACACGTCACCAATACGACCCATGAAATCGACAAGCCCATCCCCCTTTAAGCACTTTGATCTCGGGCCAACGCGACTCCCATGCATGATGCTTGCTTCCCCATTGCTGCACCAAGTGTTGGACCGCCAAGTTTGAGATTCGAAAAGTACTGATATTGTTGGAGAAGTTCGGCTGTGTAGAGATAGATTGTACAGTACCCCAGCGCCAGACGATCCGATGTGCATGAAATAAGAGTTGTTTCAGCGGTGCAAAACATCTCTGGATACTGGGTGACGCCATTCATCAGGCATTTCTCTGTCAGCAGCGCGCAGCCGGAGTTGTTGCCCCATGACATCG
>M01075:29:000000000-A53YN:1:1108:15595:15795
GTTGGTGTAATGCTGCTGCCTTCTGGGCACTGGCGCCATGTATCATCTCCAAGGTACCGCACGCTCACCTCACCCTTCTCACACGACACCTCAGCGCATACGTCACCAATACGACCCATGAAATCGACAAGCCCATCCCCCTTTAAGCACTTTGATCTCGGGCCAACGCGACTCCCATGCATGATGCTTGCTTCCCCATTGCTGCACCGAGTGTTGGACCGCCAAGTTTGAGATTCGAAAAGTACTGATATTGTTGGGGAAGTTCGGCTGTGTAGAGATAGATTGTACAGTACCCCAGCGCCAGACGATCCGATGTGCATGAAATAAGAGTTGTTTCAGCGGTGCAAAACATCTCTGGATACTGGGTGACGCCATTCATCAGGCATTTCTCTGTCAGCAGCGCGCAGCCGGAGTTGTTGCCCCATGACATCG
>M01075:29:000000000-A53YN:1:1106:18164:2586
GTTGGTGTAATACTGCCGCCCTCTGGGCACTGGCGCCATGTATCATCTCCAAGGTACCGCACGCTCACCTCACCCTTCTCACACGACACCTCAGCGCACACGTCACCAATACGACCCATGAAATCGACAAGCCCATCCCCCTTTAAGCACTTTGATCTCGGGCCAACGCGACTCCCATGCATGATGCTTGCTTCCCCATTGCTGCACCAAGTGTTGGACCGCCAAGTTTGAGATTCGAAAAGTACTGATATTGTTGGAGAAGTTCGGCTGTGTAGAGATAGATTGTACAGTACCCCAGCGCCAGACGATCCGATGTGCATGAAATAAGAGTTGTTTCAGCGGTGCAAAACATCTCTGGATACTGGGTGACGCCATTCATCAGGCATTTCTCTGTCAGCAGCGCGCAGCCGGAGTTGTTGCCCCATGACATCG
>M01075:29:000000000-A53YN:1:2103:20079:12467
GTTGGTGTAATACTGCTGCCTTCTGGGCACTGGCGCCATGTATCATCTCCAAGGTACCGCACGCTCACCTCACCCTTCTCACACGACACCTCAGCGCATACGTCACCAATACGACCCATGAAATCGACAAGCCCATCCCCCTTTAAGCACTTTGATCTCGGGCCAACGCGACTCCCGTGCATGACGCTTGCTTCCCCATTGCTGCACCAAGTGTTGGACCGCCAAGTTTGAGATTCGAAAAGTACTGATATTGTTGGGGAAGTTCGGCTGTGTAGAGATAGATTGTACAGTACCCCAGCGCCAGACGATCCGATGTACATAAAAAAAGACCTGTTTCAGCGGTGCAAAACATCTCTGAATACTTGTTGACGCCATTCATCAGGCATTTCTCTGTCAGCAGCGCGCAGCCGGAGTTTTTGCCCCATGACATCG
>M01075:29:000000000-A53YN:1:2101:24564:14407
GCTGGTGTAATGCTGCCGCCCTCTGGGCACTGGCGCCATTTATCATCTCCAAGGTACCGCACGCTCACCTCACCCTTTTCACACGACACCTCAGCGCACACGTCACCAACAGGACCCATGAAATCGACAAGCCCATCCCCCTTTAAGCACTTTGATCTCGGGCCAACGCGGCTCCCATGCATGACGCTTGCTTCCCCATTGCTGCACCAAGTGTTGGACCGCCAAGTTTGAGATTCGAAAAGTACTGATATTGTGGGGGAAGTTCGGCTTTGTAGAGATGGATTGTACAGTACCCCAGCGCCAGACGATCCGATGTGCATGAAAGAAGACCTGTTTCAGCGGTGCAAAACATCTCTGGATACTGGGTGACGCCATTTATCAGGCATTTCTCTGTCAGCAGCGCGCAGCCGGAGTTGTTGCCCCATGACATCG
>M01075:29:000000000-A53YN:1:1108:12473:26543
GTTGGTGTAATACTGCTGCCTTCTGGGCACTGGCGCCATGTATCATCTCCAAGGTACCGCACGCTCACCTCACCCTTCTCACACGACACCTCAGCGCATACGTCACCAATACGACCCATGAAATCGACAAGCCCATCCCCCTTTAAGCACTTTGATCTCGGGCCAACGCGACTCCCATGCATGATGCTTGCTTCCCCATTGCTGCACCGAGTGTTA-ACCGCCAAGTTTGAGATTCGAAAAGTACTGATATTGTTGGGGAAGTTCGGCTGTGTAGAGATAGATTGTACAGTACCCCAGCGCCAGACGATCCGATGTGCATGAAATAAGAGTTGTTTCAGCGGTGCAAAACATCTCTGGATACTGGGTGACGCCATTCATCAGGCATTTCTCTGTCAGCAGCGCGCAGCCGGAGTTTTTGCCCCATGACATCG
>M01075:29:000000000-A53YN:1:1106:22099:17285
GTTGGTGTAATGCTGCTGCCCTCTGGGCACTGGCGCCATTTATCATCTCCAAGGTACCGCACGCTCACCTCACCCTTTTCACACGACACCTCAGCGCACACGTCACCAATACGACCCATGAAATCGACAAGCCCATCCCCCTTTAAGCACTTTGATCTCGGGCCAACGCGGCTCCCATGCATGACGCTTGCTTCCCCATTGCTGCACCAAGTGTTGGACCGCCAAGTTTGAGATTCGAAAAGTACTGATATTGTGAGGGAAGTTCGGCTGTGTAGAGATAGATTGTACAGTACCCCAGCGCCAGACGATCCGAAGTGCATAAAAAAAGACCTGTTTCAGCGGTGCAAAACATCTCTGGATGCTTGTTGACGCCATTTATCAGGCATTTCTCTGTCAGCAGCGCGCAGCCGGAGTTTTTGCCCCATGACATCG
>M01075:29:000000000-A53YN:1:1106:15515:24610
GTTGGTGTAATACTGCTGCCTTCTGGGCACTGGCGCCATGTATCATCTCCAAGGTACCGCACGCTCACCTCACCCTTCTCACACGACACCTCAGCGCATACGTCACCAATACGACCCATGAAATCGACAAGCCCATCCCCCTTTAAGCACTTTGATCTCGGGCCAACGCGACTCCCATGCATGATGCTTGCTTCCCCATTGCTGCACCGAGTGTT--ACCGCCAAGTTTGAGATTCGAAAAGTACTGATATTGTTGGGGAAGTTCGGCTGTGTAGAGATAGATTGTACAGTACCCCAGCGCCAGACGATCCGATGTGCATGAAATAAGAGTTGTTTCAGCGGTGCAAAACATCTCTGGATACTGGGTGACGCCATCCATCAGGCATTTCTCTGTCAGCAGCGCGCAGCCGGAGTTTTTGCCCCATGACATCG
>M01075:29:000000000-A53YN:1:1104:5585:7642
GTTGGTGTAATGCTGCCGCCCTCTGGGCACTGGCGCCATGTATCATCTCCAAGGTACCGCACGCTCACCTCACCCTTTTCACACGACACCTCAGCGCACACGTCACCAATACGACCCATGAAATCGAAAAGCCCATCCCCCTTTAAGCACTTTGATCTCGGGCCAACGCGGCTCCCATGCATGACGCTTGCTTCCCCATTGCTGCACCAAGTGTTGGACCGCCAAGTTTGAGATTCGAAAAGTACTGATATTGTGGGGGAAGTTCGGCTTTGTAGAGATGGATTGTACAGTACCCCAGCGCCAGACGATCCGATGTGCATGAAAGAAGACCTGTTTCAGCGGTGCAAAACATCTCTGGATACTGGGTGACGCCATTTATCAGGCATTTCTCTGTCAGCAGCGCGCAGCCGGAGTTGTTGCCCCATGACATCG
>M01075:29:000000000-A53YN:1:2111:8050:8627
GTTGGTGTAATGCTGCTGCCTTCTGGGCACTGGCGCCATGTATCATCTCCAAGGTACCGCACGCTCACCTCACCCTTCTCACACGACACCTCAGCGCATACGTCACCAATACGACCCATGAAATTGACAAGCCCATCCCCCTTTAAGCACTTTGATCTCGGGCCAACGCGACTCCCATGCATGATGCTTGCTTCCCCATTGCTGCACCGAGTGTT--ACCGCCAAGTTTGAGATTCGAAAAGTACTGATATTGTTGGGGGAGTTCGGCTGTGTAGAGATAGATTGTACAGTACCCCAGCGCCAGACGATCCGATGTGCATGAAATAAGAGTTGTTTCAGCGGTGCAAAACATCTCTGGATACTGGGTGACGCCATTCATCAGGCATTTCTCTGTCAGCAGCGCGCAGCCGGAGTTTTTGCCCCATGACATCG
>M01075:29:000000000-A53YN:1:2109:14412:14599
ATTGGTGTAATACTGCTGCCTTCTGGGCACTGGCGCCATGTATCATCTCCAAGGTACCGCACGCTCACCTCACCCTTCTCACACGACACCTCAGCGCATACGTCACCAATACGACCCATGAAATCGACAAGCCCATCCCCCTTTAAGCACTTTGATCTCGGGCCAACGCGACTCCCATGCATGATGCTTGCTTCCCCATTGCTGCACCGAGTGTT--ACCGCCAAGTTTGAGATTCGAAAAGTACTGATATTGTTGGGGAAGTTCGGCTGTGTAGAGATAGATTGTACAGTACCCCAGCGCCAGACGATCCGATGTGCATGAAATAAGAGTTGTTTCAGCGGTGCAAAACATCTCTGGATACTGGGTGACGCCATTCATCAGGCATTTCTCTGTCAGCAGCGCGCAGCCGGAGTTTTTGCCCCATGACATCG
>M01075:29:000000000-A53YN:1:2107:7937:19829
GTTGGTGTAATGCTGCTGCCTTCTGGGCACTGGCGCCATGTATCATCTCCAAGGTACCGCACGCTCACCTCACCCTTTTCACACGACACCTCAGCGCACACGTCACCAATACGACCCATGAAATCGAAAAGCCCATCCCCCTTTAAGCACTTTGATCTCGGGCCAACGCGGCTCCCATGCATGACGCTTGCTTCCCCATTGCTGCACCAAGTGTTGGACCGCCAAGTTTGAGATTCGAAAAGTACTGATATTGTGGGGGAAGTTCGGCTTTGTAGAGATGGATTGTACAGTACCCCAGCGCCAGACGATCCGATGTGCATGAAAGAAGACCTGTTTCAGCGGTGCAAAACATCTCTGGATACTGGGTGACGCCATTTATCAGGCATTTCTCTGTCAGCAGCGCGCAGCCGGAGTTGTTGCCCCATGACATCG
>M01075:29:000000000-A53YN:1:2105:10342:13019
GTTGGTGTAATACTGCCGCCCTCTGGGCACTGGCGCCATGTATCATCTCCAAGGTACCGCACGCTCACCTCACCCTTTTCACACGACACCTCAGCGCACACGTCACCAATACGACCCATGAGATCGAAAAGCCCATCCCCCTTTAAGCACTTTGATCTCGGGCCAACGCGGCTCCCATGCATGACGCTTGCTTCCCCATTGCTGCACCAAGTGTTGGACCGCCAAGTTTGAGATTCGAAAAGTACTGATATTGTGGGGGAAGTTCGGCTTTGTAGAGATGGATTGTACAGTACCCCAGCGCCAGACGATCCGATGTGCATGAAAGAAGACCTGTTTCAGCGGTGCAAAACATCTCTGGATACTGGGTGACGCCATTTATCAGGCATTTCTCTGTCAGCAGCGCGCAGCCGGAGTTGTTGCCCCATGACATCG
>M01075:29:000000000-A53YN:1:2104:20358:18354
GTTGGTGTAATACTGCCGCCCTCTGGGCACTGGCGCCATTTATCATCTCCAAGGTACCGCACGCTCACCTCACCCTTTTCACACGACACCTCAGCGCACACGTCACCAATACGACCCATGAAATCGACAAGCCCATCCCCCTTTAAGCACTTTGATCTCGGGCCAACGCGGCTCCCATGCATGACGCTTGCTTCCCCATTGCTGCACCAAGTGTTGGACCGCCAAGTTTGAGATTCGAAAAGTACTGATATTGTGAGGGAAGTTCGGCTGTGTAGAGATAGATTGTACAGTACCCCAGCGCCAGACGATCCGAAGTGCATAAAAAAAGACCTGTTTCAGCGGTGCAAAACATCTCTGGATGCTTGTTGACGCCATTTATCAGGCATTTCTCTGTCAGCAGCGCGCAGCCGGAGTTTTTGCCCCATGACATCG
>M01075:29:000000000-A53YN:1:2102:10475:17965
GTTGGTGTAATACTGCTGCCTTCTGGGCACTGGCGCCATGTATCATCTCCAAGGTACCGCACGCTCACCTCACCCTTCTCACACGACACCTCAGCGCATACGTCACCAATACGACCCATGAAATCGACAAGCCCATCCCCCTTTAAGCACTTTGATCTCGGGCCAACGCGACTCCCATGCATGATGCTTGCTTCCCCATTGCTGCACCGAGTGTT--ACCGCCAAGTTTGAGATTCGAAAAGTACTGATATTGTTGGGGAAGTTCGGCTGTGTAGAGATAGATTGTACAGTACCCCAGCGCCAGACGATCTGATGTGCATGAAATAAGAGTTGTTTCAGCGGTGCAAAACATCTCTGGATACTGGGTGACGCCATTCATCAGGCATTTCTCTGTCAGCAGCGCGCAGCCGGAGTTTTTGCCCCATGACATCG
>M01075:29:000000000-A53YN:1:1107:19895:6679
GTTGGTGTAATGCTGCTGCCCTCTGGGCACTGGCGCCATGTATCATCTCCAAGGTACCGCACGCTCACCTCACCCTTTTCACACGACACCTCAGCGCACACGTCACCAATACGACCCATGAAATCGAAAAGCCCATCCCCCTTTAAGCACTTTGATCTCGGGCCAACGCGGCTCCCATGCATGACGCTTGCTTCCCCATTGCTGCACCAAGTGTTGGACCGCCAAGTTTGAGATTCGAAAAGTACTGATATTGTGGGGGAAGTTCGGCTTTGTAGAGATGGATTGTACAGTACCCCAGCGCCAGACGATCCGATGTGCATGAAAGAAGACCTGTTCCAGCGGTGCAAAACATCTCTGGATACTGGGTGACGCCATTTATCAGGCATTTCTCTGTCAGCAGCGCGCAGCCGGAGTTGTTGCCCCATGACATCG
>M01075:29:000000000-A53YN:1:1104:23007:16516
GCTGGTGTAATGCTGCCGCCCTCTGGGCACTGGCGCCATGTATCATCTCCAAGGTACCGCACGCTCACCTCACCCTTCTCACACGACACCTCAGCGCACACGTCACCAATACGACCCATGAAATCGACAAGCCCATCCCCCTTTAAGCACTTTGATCTCGGGCCAACGCGACTCCCATGCATGATGCTTGCTTCCCCATTGCTGCACCAAGTGTTGGACCGCCAAGTTTGAGATTCGAAAAGTACTGATATTGTTGGAGAAGTTCGGCTGTGTAGAGATAGATTGTACAGTACCCCAGCGCCAGACGATCCGATGTGCATGAAATAAGAGTTGTTTCAGCGGTGCAAAACATCTCTGGATACTGGGTGACGCCATTCATCAGGCATTTCTCTGTCAGCAGCGCGCAGCCGGAGTTGTTGCCCCATGACATCG
>M01075:29:000000000-A53YN:1:1103:8380:23398
GTTGGTGTAATACTGCTGCCCTCTGGGCACTGGCGCCATGTATCATCTCCAAGGTACCGCACGCTCACCTCACCCTTCTCACACGACACCTCAGCACACACGTCACCAATACGACCCATGAAATCGACAAGCCCATCCCCCTTTAAGCACTTTGATCTCGGGCCAACGCGACTCCCATGCATGATGCTTGCTTCCCCATTGCTGCACCAAGTGTTGGACCGCCAAGTTTGAGATTCGAAAAGTACTGATATTGTTGGAGAAGTTCGGCTGTGTAGAGATAGATTGTACAGTACCCCAGCGCCAGACGATCCGATGTGCATGAAATAAGAGTTGTTTCAGCGGTGCAAAACATCTCTGGATACTGGGTGACGCCATTCATCAGGCATTTCTCTGTCAGCAGCGCGCAGCCGGAGTTGTTGCCCCATGACATCG
>M01075:29:000000000-A53YN:1:2114:9087:17347
GTTGGTGTAATGCTGCTGCCCTCTGGGCACTGGCGCCATTTATCATCTCCAAGGTACCGCACGCTCACCTCACCCTTTTCACACGACACCTCAGCGCACACGTCACCAACAGGACCCATGAAATCGACAAGCCCACCCCCCTTTAAGCACTTTGATCTCGGGCCAACGCGGCTCCCATGCATGACGCTTGCTTCCCCATTGCTGCACCAAGTGTTGGACCGCCAAGTTTGAGATTCGAAAAGTACTGATATTGTGGGGGAAGTTCGGCTTTGTAGAGATGGATTGTACAGTACCCCAGCGCCAGACGATCCGATGTGCATGAAAGAAGACCTGTTTCAGCGGTGCAAAACATCTCTGGATACTGGGTGACGCCATTTATCAGGCATTTCTCTGTCAGCAGCGCGCAGCCGGAGTTGTTGCCCCATGACATCG
>M01075:29:000000000-A53YN:1:2114:8676:6717
GTTGGTGTAATGCTGCTGCCCTCTGGGCACTGGCGCCATTTATCATCTCCAAGGTACCGCACGCTCACCTCACCCTTTTCACACGACACCTCAGCGCACACGTCACCAACAGGACCCATGAAATCGACAAGCCCATCCCCCTTTAAGCACTTTGATCTCGGGCCAACGCGGCTCCCATGCATGACGCTTGCTTCCCCATTGCTGCACCAAGTGTTGGACCGCCAAGTTTGAGATTCGAAAAGCACTGATATTGTGGGGGAAGTTCGGCTTTGTAGAGATGGATTGTACAGTACCCCAGCGCCAGACGATCCGATGTGCATGAAAGAAGACCTGTTTCAGCGGTGCAAAACATCTCTGGATACTGGGTGACGCCATTTATCAGGCATTTCTCTGTCAGCAGCGCGCAGCCGGAGTTGTTGCCCCATGACATCG
>M01075:29:000000000-A53YN:1:2114:5280:12672
GTTGGTGTAATGCTGCTGCCCTCTGGGCACTGGCGCCATGTATCATCTCCAAGGTACCGCACGCTCACCTCACCCTTTTCACACGACACCTCAGCGCACACGTCACCAATACGACCCATGAAATCGAAAAGCCCATCCCCCTTTAAGCACTTTGATCTCGGGCCAACGCGGCTCCCATGCATGACGCTTGCTTCCCCATTGCTGCACCAAGTGTTGGACCGCCAAGTTTGAGATTCGAAAAGTACTGATGTTGTGGGGGAAGTTCGGCTTTGTAGAGATGGATTGTACAGTACCCCAGCGCTAGACGATCCGATGTGCATGAAAGAAGACCTGTTTCAGCGGTGCAAAACATCTCTGGATACTGGGTGACGCCATTTATCAGGCATTTCTCTGTCAGCAGCGCGCAGCCGGAGTTGTTGCCCCATGACATCG
>M01075:29:000000000-A53YN:1:2114:4244:13341
GTTGGTGTAATGCTGCTGCCCTCCGGGCATTTGTGCCACGCATCACCTCCAAGGTGCCGCACGCTCACCTCGCCCTTTCCACACGACACCTCAGCGCACACGTCACCAATACGACCCATGAAATCGGCAAGTCCATCCCCCTTTAAGCACCTTGATTTCGGGCCAACGCGGCTCCCACGCATAACGGTTGCGTCCCCATTGCTGCACCTAGTTTCGGACCGCCAAGTTTGGGATTCGAAAAGTACTGATATTGTGGGGGAAGGGGGGCGTCGTAGAGTTTCATTGCACAGTACCCCAGCGCCAGGCGATCCGACGTGCACAAAAGAAGACTGCTTTCAGCGGTGCAAAACATCTCTGGATACTTGGTGACGCCATTTATCACGCATTTCTCCGTCAGCAGCGCGCAGCCGGAGTTGTTGCCCCATGACATCG
>M01075:29:000000000-A53YN:1:2114:20131:19297
GTTGGTGTAATACTGCTGCCCTCTGGGCACTGGCGCCATGTATCATCTCCAAGGTACCGCACGCTCACCTCACCCTTTTCACACGACACCTCAGCGCACACGTCACCAATACGACCCATGAAATCGAAAAGCCCATCCCCCTTTAAGCACTTTGATCTCGGGCCAACGCGGCTCCCATGCATGACGCTTGCTTCCCCATTGCTGCACCGAGTGTTGGACCGCCAAGTGTGAGATTCGAAAAGTACTGATATTGTGGGGGAAGTTCGGCTTTGTAGAGATGGATTGTACAGTACCCCAGCGCCAGACGATCCGATGTGCATGAAAGAAGACCTGTTTCAGCGGTGCAAAACATCTCTGGATACTGGGTGACGCCATTTATCAGGCATTTCTCTGTCAGCAGCGCGCAGCCGGAGTTTTTGCCCCATGACATCG
>M01075:29:000000000-A53YN:1:2114:19480:16931
GTTGGTGTAATACTGCTGCCCTCTGGGCACTGGCGCCATGTATCATCTCCAAGGTACCGCACGCTCACCTCACCCTTTTCACACGACACCTCAGCGCACACGTCACCAATACGACCCATGAAATCGAAAAGCCCATCCCCCTTTAAGCACTTTGATCTCGGGCCAACGCGGCTCCCATGCATGACGCTTGCTTCCCCATTGCTGCACCAAGTGTTGAACCGCCAAGTTTGAGATTCGAAAAGTACTGATATTGTGGGGGAAATTCGGCTTTGTAGAGATGGATTGTACAGTACCCCAGCGCCAGACGATCCGATGTGCATGAAAGAAGACCTGTTTCAGCGGTGCAAAACATCTCTGGATACTGGGTGACGCCATTTATCAGGCATTTCTCTGTCAGCAGCGCGCAGCCGGAGTTGTTGCCCCATGACATCG
>M01075:29:000000000-A53YN:1:2114:19124:16242
GCTGGTGTAATACTGCTACCCTCTGGGCACTGGCGCCATTTATCATCTCCAAGGTACCGCACGCTCACCTCACCCTTTTCACACGACACCTCAGCGCACACGTCACCAATACGACCCATGAAATCGACAAGCCCATCCCCCTTTAAGCACTTTGATCTCGGGCCAACGCGGCTCCCATGCATGACGCTTGCTTCCCCATTGCTGCACCAAGTGTTGGACCGCCAAGTTTGAGATTCGAAAAGTACTGATATTGTGAGGGAAGTTCGGCTGTGTAGAGATAGATTGTACAGTACCCCAGCGCCAGACGATCCGAAGTGCATAAAAAAAGACCTGTTTCAGCGGTGCAAAACATCTCTGGATGCTTGTTGACGCCATTTATCAGGCATTTCTCTGTCAGCAGCGCGCAGCCGGAGTTTTTGCCCCATGACATCG
>M01075:29:000000000-A53YN:1:2114:17797:10135
GCTGGTGTAATGCTGCTGCCCTCTGGGCACTGGCGCCATGTATCATCTCCAAGGTACCGCACGCTCACCCCACCCTTCTCACACGACACCTCAGCGCACACGTCACCAATACGACCCATGAAATCGACAAGCCCATCCCCCTTTAAGCACTTTGATCTCGGGCCAACGCGACTCCCATGCATGATGCTTGCTTCCCCATTGCTGCACCAAGTGTTGGACCGCCAAGTTTGAGATTCGAAAAGTACTGATATTGTTGGAGAAGTTCGGCTGTGTAGAGATAGATTGTACAGTACCCCAGCGCCAGACGATCCGATGTGCATGAAATAAGAGTTGTTTCAGCGGTGCAAAACATCTCTGGATACTGGGTGACGCCATTCATCAGGCATTTCTCTGTCAGCAGCGCGCAGCCGGAGTTGTTGCCCCATGACATCG
>M01075:29:000000000-A53YN:1:2114:17122:4701
GTTGGTGTAATACTGCTGCCTTCTGGGCACTGGCGCCATGTATCATCTCCAAGGTACCGCACGCTCACCTCACCCTTCTCACACGACACCTCAGCGCATACGTCACCAATACGACCCATGAAATCGACAAGCCCATCCCCCTTTAAGCACTTTGATCTCGGGCCAACGCGACTCCCATGCATGATGCTTGCTTCCCCATTGCTGCACCGAGTGTT--ACCGCCAAGTTTGAGATTCGAAAAGTACTGATATTGTTGGGGAAGTTCGGCTGTGTAGAGATAGATTGTACAGTACCCCAGCGCCAGACGATCCGATGTGCATGAAATAAGAGTTGTTTCAGCGGTGCAGAACATCTCTGGATACTGGGTGACGCCATTCATCAGGCATTTCTCTGTCAGCAGCGCGCAGCCGGAGTTTTTGCCCCATGACATCG
>M01075:29:000000000-A53YN:1:2114:16550:24193
GTTGGTGTAATGCTGCTGCCTTCTGGGCACTGGCACCATGTATCATCTCCAAGGTACCGCACGCTCACCTCACTCTTCTCACACGACACCTCAGCGCATACGTCACCAATACGACCCATGAAATCGACAAGCCCATCCCCCTTTAAGCACTTTGATCTCGGGCCAACGCGACTCCCATGCATGATGCTTGCTTCCCCATTGCTGCACCGAGTGTT--ACCGCCAAGTTTGAGATTCGAAAAGTACTGATATTGTTGGGGAAGTTCGGCTGTGTAGAGATAGATTGTACAGTACCCCAGCGCCAGACGATCCGATGTGCATGAAATAAGAGTTGTTTCAGCGGTGCAAAACATCTCTGGATACTGGGTGACGCCATTCATCAGGCATTTCTCTGTCAGCAGCGCGCAGCCGGAGTTTTTGCCCCATGACATCG
>M01075:29:000000000-A53YN:1:2114:14829:13845
GTTGGTGTAATACTGCCGCCCTCTGGGCACTGGCGCCATGTATCATCTCCAAGGTACCGCACGCTCACCTCACCCTTTTCACACGACACCTCAGCGCACACGTCACCAATACGACCCATGAAATCGAAAAGCCCATCCCCCTTTAAGCACTTTGATCTCGGGCCAACGCGGCTCCCATGCATGACGCTTGCTTCCCCATTGCTGCACCAAGTGTTGGACCGCCAAGTTTGAGATTCGAAAAGTACTGATATTGTTGGGGAAGTTCGGCTGTGTAGAGATAGATTGTACAGTACCCCAGCGCCAGACGATCCGATGTACATAAAAAAAGACCTGTTTCAGCGGTGCAAAACATCTCTGAATACTTGTTGACGCCATTCATCAGGCATTTCTCTGTCAGCAGCGCGCAGCCGGAGTTTTTGCCCCATGACATCG
>M01075:29:000000000-A53YN:1:2114:12133:18018
GTTGGTGTAATACTGCCGCCCTCTGGGCACTGGCGCCATGTATCATCTCCAAGGTACCGCACGCTCACCTCACCCTTCTCACACGACACCTCAGCGCACACGTCACCAATACGACCCATGAAATCGACAAGCCCATCCCCCTTTAAGCACTTTGATCTCGGGCCAACGCGACTCCCATGCATGATGCTTGCTTCCCCATTGCTGCACCAAGTGTTGGACCGCCAAGTGTGAGATTCGAAAAGTACTGATATTGTTGGAGAAGTTCGGCTGTGTAGAGATAGATTGTACAGTACCCCAGCGCCAGACGATCCGATGTGCATGAAATAAGAGTTGTTTCAGCGGTGCAAAACATCTCTGGATACTGGGTGACGCCATTTATCAGGCATTTCTCTGTCAGCAGCGCGCAGCCGGAGTTGTTGCCCCATGACATCG
>M01075:29:000000000-A53YN:1:2114:11658:21064
GTTGGTGTAATGCTGCTGCCTTCTGGGCACTGGCGCCATGTATCATCTCCAAGGTACCGCACGCTCACCTCACCCTTCTCACACGACACCTCAGCGCACACGTCACCAATACGACCCATGAAATCGACAAGCCCATCCCCCTTTAAGCACTTTGATCTCGGGCCAACGCGACTCCCATGCATGATGCTTGCTTCCCCATTGCTGCACCAAGTGTTGGACCGCCAAGTTTGAGATTCGAAAAGTACTGATATTGTTGGAGAAGTTCGGCTGTGTAGAGATAGATTGTACAGTACCCCGGCGCCAGACGATCCGATGTGCATGAAATAAGAGTTGTTTCAGCGGTGCAAAACATCTCTGGATACTGGGTGACGCCATTCATCAGGCATTTCTCTGTCAGCAGCGCGCAGCCGGAGTTGTTGCCCCATGACATCG
>M01075:29:000000000-A53YN:1:2114:11123:8240
GTTGGTGTAGTACTGCCGCCCTCTGGGCACTGGCGCCATGTATCATCTCCAAGGTACCGCACGCTCACCTCACCCTTTTCACACGACACCTCAGCGCACACGTCACCAATACGACCCATGAAATCGAAAAGCCCATCCCCCTTTAAGCACTTTGATCTCGGGCCAACGCGGCTCCCATGCATGACGCTTGCTTCCCCATTGCTGCACCAAGTGTTGGACCGCCAAGTTTGAGATTCGAAAAGTACTGATATTGTGGGGGAAGTTCGGCTTTGTAGAGATGGATTGTACAGTACCCCAGCGCCAGACGATCCGATGTGCATGAAAGAAGACCTGTTTCAGCGGTGCAAAACATCTCTGGATACTGGGTGACGCCATTTATCAGGCATTTCTCTGTCAGCAGCGCGCAGCCGGAGTTGTTGCCCCATGACATCG
>M01075:29:000000000-A53YN:1:2114:10276:9244
GTTGGTGTAATACTGCTGCCCTCTGGGCACTGGCGCCATGTATCATCTCCAAGGTACCGCACGCTCACCTCACCCTTCTCACACGACACCTCAGCGCACGCGTCACCAATACGACCCATGAAATCGACAAGCCCATCCCCCTTTAAGCACTTTGATCTCGGGCCAACGCGACTCCCATGCATGATGCTTGCTTCCCCATTGCTGCACCAAGTGTTGGACCGCCAAGTTTGAGATTCGAAAAGTACTGATATTGTTGGAGAAGTTCGGCTGTGTAGAGATAGATTGTACAGTACCCCAGCGCCAGACGATCCGATGTGCATGAAATAAGAGTTGTTTCAGCGGTGCAAAACATCTCTGGATACTGGGTGACGCCACTCATCAGGCATTTCTCTGTCAGCAGCGCGCAGCCGGAGTTGTTGCCCCATGACATCG
>M01075:29:000000000-A53YN:1:2113:9099:12753
GTTGGTGTAATGCTGCCGCCTTCTGGGCACTGGCGCCATGTATCATCTCCAAGGTACCGCACGCTCACCTCACCCTTCTCACACGACACCTCAGCGCATACGTCACCAATACGACCCATGAAATCGACAAGCCCATCCCCCTTTAAGCACTTTGATCTCGGGCCAACGCGACTCCCATGCATGATGCTTGCTTCCCCATTGCTGCACCGAGTGTTGGACCGCCAAGTTTGAGATTCGAAAAGTACTGATATTGTTGGAGAAGTTCGGCTGTGTAGGGATAGATTGTACAGTACCCCAGCGCCAGACGATCCGATGTGCATGAAATAAGAGTTGTTTCAGCGGTGCAAAACATCTCTGGATACTGGGTGACGCCATTCATCAGGCATTTCTCTGTCAGCAGCGCGCAGCCGGAGTTGTTGCCCCATGACATCG
>M01075:29:000000000-A53YN:1:2113:8744:16657
GTTGGTGTAATACTGCTGCCTTCTGGGCACTGGCGCCATGTATCATCTCCAAGGTACCGCACGCTCACCTCACCCTTCTCACACGACACCTCAGCGCATACGTCACCAATACGACCCATGAAATCGACAAGCCCATCCCCCTTTAAGCACTTTGATCTCGGGCCAACGCGACTCCCATGCATGATGCTTGCTTCCCCATTGCTGCACCGAGTGTT--ACCGCCAAGTTTGAGATTCGAAAAGTACTGATATTGTTGGGGAAGTTCGGCTGTGTAGAGATAGATTGTACAGTACCCCAGCGCCAGACGATCCAATGTGCATGAAATAAGAGTTGTTTCAGCGGTGCAAAACATCTCTGGATACTGGGTGACGCCATTCATCAGGCATTTCTCTGTCAGCAGCGCGCAGCCGGAGTTTTTGCCCCATGACATCG
>M01075:29:000000000-A53YN:1:2113:7843:14665
GTTGGTGTAATACTGCTGCCCTCCGGGCATTTGTGCCACGCATCATCTCCAAGGTACCGCACGCTCACCTCGCCCTTGTCACACGACACCTCAGCGCACACGTCACCAATACGACCCATGAAATCGGCGAGTCCATCCCCTTTCAAGCACTTGGACGTCGGGCCAACGCGGCTCCCACGCATAACGGCTGCCTCCCCATCACTGCACCAAGTGTTGAACCGCCAAGTTTGGGATTCGAAAAGTACTGATATTGTGGGGGAAGGGGAGCGTCGTAGAGTTCTATTGTACAGTGCCCCAGCCCCAGGCGATCAGACGTGCATGAAAAAAGGCGGCTTTCAGCGGTGCAAAACATCTCTGGATACTTGGTGACGCCATTTATCACGCATTTCTCCGTCAGCAGCGCGCAGCCGGAGTTGTTGCCCCATGACATCG
>M01075:29:000000000-A53YN:1:2113:2847:18147
GCTGGTGTAATGCTGCCGCCTTCTGGGCACTGGCGCCATGTATCATCTCCAAGGTACCGCACGCTCACCTCACCCTTCTCACACGACACCTCAGCGCATACGTCACCGATACGACCCATGAAATCGACAAGCCCATCCCCCTTTAAGCACTTTGATCTCGGGCCAACGCGACTCCCATGCATGATGCTTGCTTCCCCATTGCTGCACCGAGTGTT--ACCGCCAAGTTTGAGATTCGAAAAGTACTGATATTGTTGGGGAAGTTCGGCTGTGTAGAGATAGATTGTACAGTACCCCAGCGCCAGACGATCCGATGTGCATGAAATAAGAGTTGTTTCAGCGGTGCAAAACATCTCTGGATACTGGGTGACGCCATTCATCAGGCATTTCTCTGTCAGCAGCGCGCAGCCGGAGTTTTTGCCCCATGACATCG
>M01075:29:000000000-A53YN:1:2113:25252:14705
GCTGGTGTAATACTGCTGCCTTCTGGGCACTGGCGCCATGTATCATCTCCAAGGTACCGCACGCTCACCTCACCCTTCTCACACGACACCTCAGCGCATACGTCACCAATACGACCCATGAAATCGACAAGCCCATCCCCCTTTAAGCACTTTGATCTCGGGCCAACGCGACTCCCATGCATGATGCTTGCTTCCCCATTGCTGCACCGAGTGTTGGACCGCCAAGTTTGAGATTCGAAAAGTACTGATATTGTTGGGGAAGTTCGGCTGTGTAGAGATAGATTGTACAGTACCCCAGCGCCAGACGATCCGATGTGCATGAAATAAGAGTTGTTTCAGCGGTGCAAAACATCTCTGGATACTGGGTGACGCCATTTATCACGCATTTCTCCGTCAGCAGCGCGCAGCCGGAGTTGTTGCCCCATGACATCG
>M01075:29:000000000-A53YN:1:2113:22438:20520
GTTGGTGTAATGCTGCTGCCCTCTGGGCACTGGCGCCATGTATCATCTCCAAGGTACCGCACGCTCACCTCACCCTTTTCACACGACACCTCAGCGCACACGTCACCAATACGACCCATGAAATCGAAAAGCCCATCCCCCTTTAAGCACTTTGATCTCGGGCCAACGCGGCTCCCATGCATGACGCTTGCTTCCCCATTGCTGCACCAAGTGTTGGACCGCCAAGTTTGAGATTCGAAAAGTACTGATATTGTGGGGGAAGTTCGGCTTTGTAGAGATGGATTGTACAGTGCCCCAGCGCCAGACGATCCGATGTGCATGAAAGAAGACCTGTTTCAGCGGTGCAAAACATCTCTGGATACTGGGTGACGCCATTTATCAGGCATTTCTCTGTCAGCAGCGCGCAGCCGGAGTTGTTGCCCCATGACATCG
>M01075:29:000000000-A53YN:1:2113:19502:11000
GCTGGTGTAATGCTGCCGCCTTCTGGGCACTGGCGCCATGTATCATCTCCAAGGTACCGCACGCTCACCTCACCCTTCTCACACGACACCTCAGCGCATACGTCACCAATACGACCCATGAAATCGAAAAGCCCATCCCCCTTTAAGCACTTTGATCTCGGGCCAACGCGGCTCCCATGCATGACGCTTGCTTCCCCATTGCTGCACCAAGTGTTGGACCGCCAAGTTTGAGATTCGAAAAGTACTGATATTGTGGGGGAAGTTCGGCCTTGTAGAGATGGATCGTACAGTACCCCAGCGCCAGACGATCCGATGTGCATGAAAGAAGACCTGTTTCAGCGGTGCAAAACATCTCTGGATACTGGGTGACGCCATTTATCAGGCATTTCTCTGTCAGCAGCGCGCAGCCGGAGTTGTTGCCCCATGACATCG
>M01075:29:000000000-A53YN:1:2113:18014:20941
GTTAGTGTAATACTGCTGCCTTCTGGGCACTGGCGCCATGTATCATCTCCAAGGTACCGCACGCTCACCTCACCCTTCTCACACGACACCTCAGCGCATACGTCACCAATACGACCCATGAAATCGACAAGCCCATCCCCCTTTAAGCACTTTGATCTCGGGCCAACGCGACTCCCATGCATGATGCTTGCTTCCCCATTGCTGCACCGAGTGTT--ACCGCCAAGTTTGAGATTCGAAAAGTACTGATATTGTTGGGGAAGTTCGGCTGTGTAGAGATAGATTGTACAGTACCCCAGCGCCAGACGATCCGATGTGCATGAAATAAGAGTTGTTTCAGCGGTGCAAAACATCTCTGGATACTGGGTGACGCCATTCATCAGGCATTTCTCTGTCAGCAGCGCGCAGCCGGAGTTTTTGCCCCATGACATCG
>M01075:29:000000000-A53YN:1:2113:17462:12005
GCTGGTGTAATACTGCCGCCCTCTGAGCACTGGCGCCATGTATCATCTCCAAGGTACCGCACGCTCACCTCACCCTTTTCACACGACACCTCAGCGCACACGTCACCAATACGACCCATGAAATCGAAAAGCCCATCCCCCTTTAAGCACTTTGATCTCGGGCCAACGCGGCTCCCATGCATGACGCTTGCTTCCCCATTGCTGCACCAAGTGTTGGACCGCCAAGTTTGAGATTCGAAAAGTACTGATATTGTGGGGGAAGTTCGGCTTTGTAGAGATGGATTGTACAGTACCCCAGCGCCAGACGATCCGATGTGCATGAAAGAAGACCTGTTTCAGCGGTGCAAAACATCTCTGGATACTGGGTGACGCCATTTATCAGGCATTTCTCTGTCAGCAGCGCGCAGCCGGAGTTGTTGCCCCATGACATCG
>M01075:29:000000000-A53YN:1:2113:13671:6803
GCTGGTGTAATACTGCTGCCCTCTGGGCACTGGCGCCATGTATCATCTCCAAGGTACCGCACGCTCACCTCACCCTTCTCACACGACACCTCAGCGCACACGTCACCAATACGACCCATGAAATCGACAAGCCCATCCCCCTTTAAGCACTTTGATCTCGGGCCAACGCGACCCCCATGCATGATGCTTGCTTCCCCATTGCTGCACCAAGTGTTGGACCGCCAAGTTTGAGATTCGAAAAGTACTGATATTGTTGGAGAAGTTCGGCTGTGTAGAGATAGATTGTACAGTACCCCAGCGCCAGACGATCCGATGTGCATGAAATAAGAGTTGTTTCAGCGGTGCAAAACATCTCTGGATACTGGGTGACGCCATTCATCAGGCATTTCTCTGTCAGCAGCGCGCAGCCGGAGTTTTTGCCCCATGACATCG
>M01075:29:000000000-A53YN:1:2113:13429:13144
GTTGGTGTAATGCTGCTGCCTTCTGGGCACTGGCGCCATGTATCATCTCCAAGGTACCGCACGCTCACCTCACCCTTCTCACACGACACCTCAGCGCATACGTCACCAATACGACCCATGAAATCGACAAGCCCATCCCCCTTTAAGCACTTTGATCTCGGGCCAACGCGACTCCCGTGCATGACGCTTGCTTCCCCATTGCTGCACCAAGTGTTGGATCGCCAAGTTTGAGATTCGAAAAGTACTGATATTGTTGGGGAAGTTCGGCTGTGTAGAGATAGATTGTACAGTACCCCAGCGCCAGACGATCCGATGTACATAAAAAAAGACCTGTTTCAGCGGTGTAAAACATCTCTGAATACTTGTTGACGCCATTCATCAGGCATTTCTCTGTCAGCAGCGCGCAGCCGGAGTTTTTGCCCCATGACATCG
>M01075:29:000000000-A53YN:1:2113:11120:23473
GTTGGTGTAATGCTGCTGCCTTCTGGGCACTGGCGCCATGTATCATCTCCAAGGTACCGCACGCTCACCTCACCCTTCTCACACGACACCTCAGCGCATACGTCACCAATACGACCCATGAAATCGACAAGCCCATCCCCCTTTAAGCACTTTGATCTCGGGCCAACGCGACTCCCATACATGATGCTTGCTTCCCCATTGCTGCACCGAGTGTT--ACCGCCAAGTTTGAGATTCGAAAAGTACTGATATTGTTGGGGAAGTTCGGCTGTGTAGAGATAGATTGTACAGCACCCCAGCGCCAGACGATCCGATGTGCATGAAATAAGAGTTGTTTCAGCGGTGCAAAACATCTCTGGATACTGGGTGACGCCATTCATCAGGCATTTCTCTGTCAGCAGCGCGCAGCCGGAGTTTTTGCCCCATGACATCG
>M01075:29:000000000-A53YN:1:2112:6527:12873
GTTGGTGTAATGCTGCTGCCCTCTGGGCACTGGCGCCATGTATCATCTCCAAGGTACCGCACGCTCACCTCACCCTTCTTACACGACACCTCAGCGCACACGTCACCAATACGACCCATGAAATCGAAAAGCCCATCCCCCTTTAAGCACTTTGATCTCGGGCCAACGCGGCTCCCATGCATGACGCTTGCTTCCCCATTGCTGCACCAAGTGTTGGACCGCCAAGTTTGAGATTCGAAAAGTACTGATATTGTGGGGGAAGTTCGGCTTTGTAGAGATGGATTGTACAGTACCCCAGCGCCAGACGATCCGATGTGCATGAAAGAAGACCTGTTTCAGCGGTGCAAAACATCTCTGGATACTGGGTGACGCCATCTATCAGGCATTTCTCTGTCAGCAGCGCGCAGCCGGAGTTGTTGCCCCATGACATCG
>M01075:29:000000000-A53YN:1:2112:26212:14129
GTTGGTGTGATGCTGCTGCCTTCTGGGCACTGGCGCCATGTATCATCTCCAAGGTACCGCACGCTCACCTCACCCTTCTCACACGACACCTCAGCGCATACGTCACCAATACGACCCATGAAATCGACAAGCCCATCCCCCTTTAAGCACTTTGATCTCGGGCCAACGCGACTCCCATGCATGATGCTTGCTTCCCCATTGCTGCACCGAGTGTT--ACCGCCAAGTTTGAGATTCGAAAAGTACTGATATTGTTGGGGAAGTTCGGCTGTGTAGAGATAGATTGTACAGTACCCCAGCGCCAGACGATCCGATGTGCATGAAATAAGAGTTGTTTCAGCGGTGCAAAACATCTCTGAATACTTGTTGACGCCATTCATCAGGCATTTCTCTGTCAGCAGCGCGCAGCCGGAGTTTTTGCCCCATGACATCG
>M01075:29:000000000-A53YN:1:2112:25688:13374
GTTGGTGTAATGCTGCTGCCCTCTGGGCACTGGCGCCATTTATCATCTCCAAGGTACCGCACGCTCACCTCACCCTTTTCACACGACACCTCAGCGCACACGTCACCAACAGGACCCATGAAATCGACAAGCCCATCCCCCTTTAAGCACATTGATCTCGGGCCAACGCGGCTCCCATGCATGACGCTTGCTTCCCCATTGCTGCACCAAGCGTTGGACCGCCAAGTTTGAGATTCGAAAAGTACTGATATTGTGGGGGAAGTTCGGCTTTGTAGAGATGGATTGTACAGTACCCCAGCGCCAGACGATCCGATGTGCATGAAAGAAGACCTGTTTCAGCGGTGCAAAACATCTCTGGATACTGGGTGACGCCATTTATCAGGCATTTCTCTGTCAGCAGCGCGCAGCCGGAGTTGTTGCCCCATGACATCG
>M01075:29:000000000-A53YN:1:2112:21070:26472
GTTGGTGTAATACTGCTGCCTTCTGGGCACTGGCGCCATGTATCATCTCCAAGGTACCGCACGCTCACCTCACCCTTCTCACACGACACCTCAGCGCATACGTCACCAATACGACCCATGAAATCGGCAAGCCCATCCCCCTTTAAGCACTT-GATCTCGGGCCAACGCGACTCCCATGCATGATGCTTGCTTCCCCATTGCTGCACCGAGTGTTAAACCGCCAAGTTTGAGATTCGAAAAGTACTGATATTGTTGGGGAAGTTCGGCTGTGTAGAGATAGATTGTACAGTACCCCAGCGCCAGACGATCCGATGTGCATGAAATAAGAGTTGTTTCAGCGGTGCAAAACATCTCTGGATACTGGGTGACGCCATTCATCAGGCATTTCTCTGTCAGCAGCGCGCAGCCGGAGTTTTTGCCCCATGACATCG
>M01075:29:000000000-A53YN:1:2112:19592:17686
GTTGGTGTAATGCTGCCGCCCTCTGGGCACTGGCGCCATGTATCATCTCCAAGGTACCGCACGCTCACCTCACCCTTCTCACACGACACCTCAGCGCGCACGTCACCAATACGACCCATGAAATCGACAAGCCCATCCCCCTTTAAGCACTTTGATCTCGGGCCAACGCGACTCCCATGCATGATGCTTGCTTCCCCATTGCTGCACCAAGTGTTGGACCGCCAAGTTTGAGATTCGAAAAGTACTGATATTGTTGGAGAAGTTCGGCTGTGTAGAGATAGATTGTACAGTACCCCAGCGCCAGACGATCCGATGTGCATGAAATAAGAGTTGTTTCAGCGGTGCAAAACATCTCTGGATACTGGGTGACGCCATTCATCAGGCATTTCTCTGTCAGCAGCGCGCAGCCGGAGTTGTTGCCCCATGACATCG
>M01075:29:000000000-A53YN:1:2112:19168:20306
GCTGGTGTAATACTGCTGCCTTCTGGGCACTGGCGCCATGTATCATCTCCAAGGTACCGCACGCTCACCTCACCCTTCTCACACGACACCTCAGCGCATACGTCACCAATACGACCCATGAAATCGACAAGCCCATCCCCCTTTAAGCGCTTTGATCTCGGGCCAACGCGACTCCCATGCATGATGCTTGCTTCCCCATTGCTGCACCGAGTGTT--ACCGCCAAGTTTGAGATTCGAAAAGTACTGATAATGTTGGGGAAGTTCGGCTGTGTAGAGATAGATTGTACAGTACCCCAGCGCCAGACGATCCGATGTGCATGAAATAAGAGTTGTTTCAGCGGTGCAAAACATCTCTGGATACTGGGTGACGCCATTCATCAGGCATTTCTCTGTCAGCAGCGCGCAGCCGGAGTTTTTGCCCCATGACATCG
>M01075:29:000000000-A53YN:1:2112:17512:6845
GTTGGTGTAATACTGCTGCCCTCTGGGCACTGGCGCCATGTATCATCTCCAAGGTACCGCACGCTCACCTCACCCTTCTCACACGACACCTCAGCGCACACGTCACCAATACGACCCATGAAATCGACAAGCCCATCCCCCTTTAAGCACTTTGATCTCGGGCCAACGCGACTCCCATGCATGATGCTTGCTTCCCCATTGCTGCACCAAGTGTTGGACCGCCAAGTTTGAGATTCGAAAAGTACTGATATTGTTGGAGAAGTTCGGCTGTGTAGAGATAGATTGTACAGTACCCCAGCGCCAGACGATCCGATGTGCATGAAATAAGAGTTGTTTCAGCGGTGCAGAACATCTCTGGATACTGGGTGACGCCATTCATCAGGCATTTCTCTGTCAGCAGCGCGCAGCCGGAGTTGTTGCCCCATGACATCG
>M01075:29:000000000-A53YN:1:2112:17300:21674
GTTGGTGTAATACTGCTGCCCTCTGGGCACTGGCGCCATGTATCATCTCCAAGGTACCGCACGCTCACCTCACCCTTCTCACACGACACCTCAGCGCACACGTCACCAATACGACCCATGAAATCGACAAGCCCATCCCCCTTTAAGCACTTTGATCTCGGGCCAACGCGACTCCCATGCATGATGCTTGCTTCCCCATTGCTGCACCAAGTGTTGGACCGCCAAGTTTGAGATTCGAAAAGTACTGATATTGTTGGAGAAGTTCGGCTGTGTAGAGATAGATTGTACAGTACCCCAGCGCCAGACGATCCGATGTGCATGAAATAAGAGTTGTTTCAGCGGTGCAAAACATCTCTGGATACTGGGTGACGCCATTCATCAGGCATTTCTCTGTCAGCAGCGCGCAGCCGGAGTTGTTGCCCCACGACATCG
>M01075:29:000000000-A53YN:1:2112:11441:25673
GTTGGTGTAATACTGCCGCCTTCTGGGCACTGGCGCCATGTATCATCTCCAAGGTACCGCACGCTCACCTCACCCTTCTCACACGACACCTCAGCGCATACGTCACCAATACGACCCATGAAATCGACAAGCCCATCCCCCTTTAAGCACTTTGATCTCGGGCCAACGCGACTCCCGTGCATGACGCTTGCTTCCCCATTGCTGCACCAAGTGTTGGACCGCCAAGTTTGAGATTCGAAAAGGACTGATATTGTGGGGGAAGTTCGGCTTTGTAGAGATGGATTGTACAGTACCCCAGCGCCAGACGATCCGATGTGCATGAAAGAAGACCTGTTTCAGCGGTGCAAAACATCTCTGGATACTGGGTGACGCCATTTATCAGGCATTTCTCTGTCAGCAGCGCGCAGCCGGAGTTGTTGCCCCATGACATCG
>M01075:29:000000000-A53YN:1:2112:10432:11365
GTTGGTGTAATGCTGCTGCCTTCTGGGCACTGGCGCCATGTATCATCTCCAAGGTACCGCACGCTCACCTCACCCTTCTCACACGACACCTCAGCGCATACGTCACCAATACGACCCATGAAATCGACAAGCCCATCCCCCTTTAAGCACTTTGATCTCGGGCCAACGCGACTCCCATGCATGATGCTAGCTTCCCCATTGCTGCACCGAGTGTTGGACCGCCAAGTTTGAGATTCGAAAAGTACTGATATTGTTGGAGAAGTTCGGCTGTGTAGAGATAGATTGTACAGTACCCCAGCGCCAGACGATCCGATGTGCATGAAATAAGAGTTGTTTCAGCGGTGCAAAACATCTCTGGATACTGGGTGACGCCATTCATCAGGCATTTCTCTGTCAGCAGCGCGCAGCCGGAGTTGTTGCCCCATGACATCG
>M01075:29:000000000-A53YN:1:2112:10237:20359
GTTGGTGTAATACTGCTGCCCTCTGGGCACTGGCGCCATGTATCATCTCCAAGGTACCGCACGCTCACCTCACCCTTTTCACACGACACCTCAGCGCACACGTCACCAATACGACCCATGAAATCGAAAAGCCCATCCCCCTTTAAGCACTTTGATCTCGGGCCAACGCGGCTCCCATGCATGATGCTTGCTTCCCCATTGCTGCACCAAGTGTTGGACCGCCAAGTTTGAGATTCGAAAAGTACTGATATTGTGGGGGAAGTTCGGCTTTGTAGAGATGGATTGTACAGTACCCCAGCGCCAGACGATCCGATGTGCATGAAAGAAGACCTGTTTCAGCGGTGCAAAACATCTCTGGATACTGTGTGACGCCATTTATCAGGCATTTCTCTGTCAGCAGCGCGCAGCCGGAGTTGTTGCCCCATGACATCG
>M01075:29:000000000-A53YN:1:2111:7433:10248
GTTGGTGTAATACTGCTGCCTTCTGGGCACTGGCGCCATGTATCATCTCCAAGGTACCGCACGCTCACCTCACCCTTCCCACACGACACCTCAGCGCATACGTCACCAATACGACCCATGAAATCGACAAGCCCATCCCCCTTTAAGCACTTTGATCTCGGGCCAACGCGACTCCCATGCATGATGCTTGCTTCCCCATTGCTGCACCGAGTGTT--ACCGCCAAGTTTGAGATTCGAAAAGTACTGATATTGTTGGGGAAGTTCGGCTGTGTAGAGATAGATTGTACAGTACCCCAGCGCCAGACGATCCGATGTGCATGAAATAAGAGTTGTTTCAGCGGTGCAAAACATCTCTGGATACTGGGTGACGCCATTCATCAGGCATTTCTCTGTCAGCAGCGCGCAGCCGGAGTTTTTGCCCCATGACATCG
>M01075:29:000000000-A53YN:1:2111:25933:14806
GTTGGTGTAATGCTGCTGCCCTCTGGGCACTGGCGCCATTTATCATCTCCAAGGTACCGCACGCTCACCTCACCCTTTTCACACGACACCTCAGCGCACACGTCACCAACAGGACCCATGAAATCGACAAGCCCATCCCCCTTTAAGCACTTTGATCTCGGGCCAACGCGGCTCCCATGCATGACGCTTGCTTCCCCATTGCTGCACCAAGTGTTGGACCGCCAAGTTTGAGATTCGAAAAGTACTGATATTGTGGGGGAAGTTCGGCTTTGTAGAGATGGATTGTACAGTACCCCAGCGCCAGACGATCCGATGTGCATGAAAGAAGACCTGTTTCAGCGGTGCAAAACATCTCTGGATACTGGGTGACGCCATTTATCAAGCATTTCTCTGTCAGCAGCGCGCAGCCGGAGTTGTTGCCCCATGACATCG
>M01075:29:000000000-A53YN:1:2111:22671:6781
GTTGGTGTAATGCTGCTGCCCTCTGGGCACTGGCGCCATGTATCATCTCCAAGGTACCGCACGCTCACCTCACCCTTTTCACACGACACCTCAGCGCACACGTCACCAATACGACCCATGAAATCGAAAAGCCCATCCCCCTTTAAGCACTTTGATCTCGGGCCAACGCGACTCCCATGCATGATGCTTGCTTCCCCATTGCTGCACCGAGTGTTGGACCGCCAAGTTTGAGATTCGAAAAGTACTGATATTGTGGGGGAAGTTCGGCTTTGTAGAGATGGATTGTACAGTACCCCAGCGCCAGACGATCCGATGTGCATGAAAGAAGACCTGTTTCAGCGGTGCAAAACATCTCTGGATACTGGGTGACGCCATTTATCAGGCATTTCTCTGTCAGCAGCGCGCAGCCGGAGTTGTTGCCCCATGACATCG
>M01075:29:000000000-A53YN:1:2111:22377:14841
GTTGGTGTAATGCTGCTGCCCTCTGGGCACTGGCGCCATTTATCATCTCCAAGGTACCGCACGCTCACCTCACCCTTTTCACACGACACCTCAGCGCACACGTCACCAACAGGACCCATGAAATCGACAAGCCCATCCCCCTTTAAGCACTTTGATCTCGGGCCAACGCGGCTCCCATGCATGACGCTTGCTTCCCCATTGCTGCACCGAGTGTTGGACCGCCAAGTTTGAGATTCGAAAAGTACTGATATTGTGGGGGAAGTTCGGCTTTGTAGAGATGGATTGTACAGTACCCCAGCGCCAGACGATCCGATGTGCATGAAAGAAGACCTGTTTCAGCGGTGCAAAACATCTCTGGATACTGGGTGACGCCATTTATCAGGCATTTCTCTGTCAGCAGCGCGCAGCCGGAGTTGTTGCCCCATGACATCG
>M01075:29:000000000-A53YN:1:2111:22311:14364
GTTGGTGTAATACTGCTGCCTTCTGGGCACTGGCGCCATGTATCATCTCCAAGGTACCGCACGCTCACCTCACCCTTCTCACACGACACCTCAGCGCATACGTCACCAATACGACCCATGAAATCGACAAGCCCATCCCCCTTTAAGCACTTTGATCTCGGGCCAACGCGACTCCCATGCATGATGCTTGCTTCCCCATTGCTGCACCGAGTGTTGGACCGCCAAGTTTGAGATTCGAAAAGTACTGATATTGTTGGGGAAGTTCGGCTGTGTAGAGATAGATTGTACAGTACCCCAGCGCCAGACGATCCGATGTGCATGAAATAAGAGTTGTTTCAGCGGTGCAAAACATCTCTGGATACTTTGTGACGCCATTCATCACGCTTTTCTCCTTCAGCAGCGCGCAGCCGGAGTTGTTGCCCCATGACATCG
>M01075:29:000000000-A53YN:1:2111:20325:6836
GTTGGTGTAATGCTGCTGCCTTCTGGGCACTGGCGCCATGTATCATCTCCAAGGTACCGCACGCTCACCTCACCCTTCTCACACGACACCTCAGCGCATACGTCACCAATACGACCCATGAAATCGACAAGCCCATCCCCCTTTAAGCACTTTGATCTCGGGCCAACGCGACTCCCATGCATGATGCTTGCTTCCCCATTGCTGCACCGAGTGTT--ACCGCCAAGTTTGAGATTCGAAAAGTACTGATATTGTTGGGAAAGTTCGGCTGTGTAGAGATAGATTGTACAGTACCCCAGCGCCAGACGATCCGATGTGCATGAAATAAGAGTTGTTTCAGCGGTGCAAAACATCTCTGGATACTGGGTGACGCCATTCATCAGGCATTTCTCTGTCAGCAGCGCGCAGCCGGAGTCTTTGCCCCATGACATCG
>M01075:29:000000000-A53YN:1:2111:20256:15357
GTTGGTGTAATACTGCTGCCTTCTGGGCACTGGCGCCATGTATCATCTCCAAGGTACCGCACGCTCACCTCACCCTTCTCACACGACACCTCAGCGCATACGTCACCAATACGACCCATGAAATCGAAAAGCCCATCCCCCTTTAAGCACTTTGATCTCGGGCCAACGCGGCTCCCATGCATGACGCTTGCTTCCCCATTGCTGCACCAAGTGTTGGACCGCCAAGTTTGAGATTCGAAAAGTACTGATATTGTGGGGGAAGTTCGGCTTTGTAGAGATGGATTGTACAGTACCCCAGCGCCAGACGATCCGATGTGCATGAAAGAAGACCTGTTTCAGCGGTGCAAAACATCTCTGGATACTGGGTGACGCCATTTATCAGGCATTTCTCTGTCAGCAGCGCGCAGCCGGAGTTGTTGCCCCATGACATCG
>M01075:29:000000000-A53YN:1:2111:19376:20262
GCTGGTGTAATACTGCTGCCTTCTGGGCACTGGCGCCATGTATCATCTCCAAGGCACCGCACGCTCACCTCACCCTTCTCACATGACACCTCAGCGCATACGTCACCAATACGACCCATGAAATCGACAAGCCCATCCCCCTTTAAGCACTTTGATCTCGGGCCAACGCGACTCCCATGCATGATGCTTGCTTCCCCATTGCTGCACCGAGTGTT--ACCGCCAAGTTTGAGATTCGAAAAGTACTGATATTGTTGGGGAAGTTCGGCTGTGTAGAGATAGATTGTACAGTACCCCAGCGCCAGACGATCCGATGTGCATGAAATAAGAGTTGTTTCAGCGGTGCAAAACATCTCTGGATACTGGGTGACGCCATTCATCAGGCATTTCTCTGTCAGCAGCGCGCAGCCGGAGTTGTTGCCCCATGACATCG
>M01075:29:000000000-A53YN:1:2111:18591:14894
GTTGGTGTAATACTGCTGCCCTCTGGGCACTGGCGCCATTTATCATCTCCAAGGTACCGCACGCTCACCTCACCCTTTTCACACGACACCTCAGCGCACACGTCACCAACAGGACCCATGAAATCGACAAGCCCATCCCCCTTTAAGCACTTTGATCTCGGGCCAACGCGGCTCCCATGCATGACGCTTGCTTCCCCATTGCTGCACCAAGTGTTGGACAGCCAAGTTTGAGATTCGAAAAGTACTGATATTGTGGGGGAAGTTCGGCTTTGTAGAGATGGATTGTACAGTACCCCAGCGCCAGACGATCCGATGTGCATGAAAGAAGACCTGTCTCAGCGGTGCAAAACATCTCTGGATACTGGGTGACGCCATTTATCAGGCATTTCTCTGTCAGCAGCGCGCAGCCGGAGTTGTTGCCCCATGACATCG
>M01075:29:000000000-A53YN:1:2111:16990:7431
GCTGGTGTAATGCTGCTGCC-TCTGGGCACTGGCGCCATGTATCATCTCCAAGGTACCGCACGCTCACCTCACCCTTTTCACACGACACCTCCGCGCACACGTCACCAATACGACCCATGAAATCGAAAAGCCCATCCCCCTTTAAGCACTTTGATCTCGGGCCAACGCGGCTCCCATGCATGACGCTTGCTTCCCCATTGCTGCACCAAGTGTTGGACCGCCAAGTTTGAGATTCGAAAAGTACTGATATTGTGAGGGAAGTTCGGCTTTGTAGAGATAGATTGTACAGTACCCCAGCGCCAGACGATCCGATGTGCATAAAAAAAGACCTGTTTCAGCGGTGCAAAACATCTCTGGATGCTTGTTGACGCCATTTATCAGGCATTTCTCTTTCAGCAGCGCGCAGCCGGTGTTTTTGCCCCATGACATCG
>M01075:29:000000000-A53YN:1:2111:15845:16029
GTTGGTGTAATGCTGCCGCCTTCTGGGCACTGGCGCCATGTATCATCTCCAAGGTACCGCACGCTCACCTCACCCTTCTCACACGACACCTCAGCGCATACGTCACCAATACGACCCATGAAATCGACAAGCCCATCCCCCTTTAAGCACTTTGATCTCGGGCCAACGCGACTCCCATGCATGATGCTTGCTTCCCCATTGCTGCACCGAGTGTT--ACCGCCAAGTTTGAGATTCGAAAAGTACTGATATTGTTGGGGAAGTTCGGCTGTGTAGAGATAGATTGTACAGTACCCCAGCGCCAGACGATCCGATGTGCATGAAATAAGAGTTGTTTCAGCGGTGCAAAACATCTCTGGATACTGGGTGACGCCATTCATCAGGCATTTCTCTGTAAGCAGCGCGCAGCCGGAGTTTTTGCCCCATGACATCG
>M01075:29:000000000-A53YN:1:2111:15345:24435
GTTGGTGTAATGCTGCTGCCTTCTGGGCACTGGCGCCATGTATCATCTCCAAGGTACCGCACGCTCACCTCACCCTTCTCACACGACACCTCAGCGCATACGTCACCAATACGACCCATGAAATCGACAAGCCCATCCCCCTTTAAGCACTTTGATCTCGGGCCAACGCGACTCCCATGCATGATGCTTGCTTCCCCATTGCTGCACCGAGTGTTGGACCGCCAAGTTTGAGATTCGAAAAGTACTGATATTGTTGGGGAAGTTCGGCTGTGTAGAGATAGATTGTACAGTACCCCAGCGCCAGACGATCCGATGTGCATGAAATAAGACCTGTTTCAGCGGTGCAAAACATCTCTGGATACTGGGTGACGCCATTTATCAGGCATTTCTCTGTCAGCAGCGCGCAGCCGGAGTTGTTGCCCCATGACATCG
>M01075:29:000000000-A53YN:1:2111:14392:16478
GTTGGTGTAATACTGCTGCCCTCTGGGCACTGGCGCCATGTATCATCTCCAAGGTACCGCACGCTCACCTCACCCTTCTCACACGACACCTCAGCGCACACGTCACCAATACGACCCATGAAATCGACAAGCCCATCCCCCTTTAAGCACTTTGATCTCGGGCCAACGCGACTCCCATGCATGATGCTTGCTTCCCCATTGCTGCACCAAGTGTTGGACCGCCAAGTTTGAGATTCGAAAAGTACTGATATTGTTGGAGAAGTTCGGCTGTGTAGAGATAGATTGTACAGTACCCCAGCGCCAGACGATCCGATGTGCATGAAATAAGAGTTGTTTCAGCGGTGCAAAACATCTCTGGATACTGGGTGACGCCATTCATCAGGCATTTCTCCGTCAGCAGCGCGCAGCCGGAGTTGTTGCCCCATGACATCG
>M01075:29:000000000-A53YN:1:2111:14184:16327
GTTGGTGTAATGCTGCTGCCCTCTGGGCACTGGCGCCATTTATCATCTCCAAGGTACCGCACGCTCACCTCACCCTTTTCACACGACACCTCAGCGCACACGTCACCAACAGGACCCGTGAAATCGACAAGCCCATCCCCCTTTAAGCACTTTGATCTCGGGCCAACGCGGCCCCCATGCATGACGCTTGCCTCCCCATTGCTGCACCAAGTGTTGGACCGCCAAGTTTGAGATTCGAAAAGTACTGATATTGTGGGGGAAGTTCGGCTTTGTAGAGATGGATTGTACAGTACCCCAGCGCCAGACGATCCGATGTGCATGAAAGAAGACCTGTTTCAGCGGTGCAAAACATCTCTGGATACTGGGTGACGCCATTTATCAGGCATTTCTCTGTCAGCAGCGCGCAGCCGGAGTTGTTGCCCCATGACATCG
>M01075:29:000000000-A53YN:1:2111:12608:19953
GTTGGTGTAATACTGCTGCCTTCTGGGCACTGGCGCCATGTATCATCTCCAAGGTACCGCACGCTCACCTCACCCTTCTCACACGACACCTCAGCGCATACGTCACCAATACGACCCATGAAATCGACAAGCCCATCCCCCTTTAAGCACTTTGATCTCGGGCCAACGCGACTCCCATGCATGATGCCTGCTTCCCCATTGCTGCACCGAGTGTTGGACCGCCAAGTTTGAGATTCGAAAAGTACTGATATTGTTGGGGAAGTTCGGCTGTGTAGAGATAGATTGTACAGTACCCCAGCGCCAGACGATCCGATGTGCATGAAATAAGAGTTGTTTCAGCGGTGCAAAACATCTCTGGATACTGGGTGACGCCATTCATCAGGCATTTCTCTGTCAGCAGCGCGCAGCCGGAGTTGTTGCCCCATGACATCG
>M01075:29:000000000-A53YN:1:2111:12540:26431
GTTGGTGTAATGCTGCTGCCCTCTGGGCACTGGCGCCATGTATCATCTCCAAGGTACCGCACGCTCACCTCACCCTTCTCACACGACACCTCAGCGCACACGTCACCAATACGACCCATGAAATCGACAAGCCCATCCCCCTTTAAGCACTTTGATCTCGGGCCAACGCGACTCCCATGCATGATGCTTGCTTCCCCATTGCTGCACCAAGTGTTGGACCGCCAAGTTTGAGATTCGAAAAGTACTGATATTGTTGGAGAAGTTCGGCTGTGTAGAGATAGATTGTACAGTACCCCAGCGCCGGACGATCCGATGTGCATGAAAGAAGACCTGTTTCAGCGGTGCAAAACATCTCTGGATACTGGGTGACGCCATTTATCAGGCATTTCTCTGTCAGCAGCGCGCAGCCGGAGTTTTTGCCCCATGACATCG
>M01075:29:000000000-A53YN:1:2110:6931:10209
GCTGGTGTAATACTGCCGCCTTCTGGGCACTGGCGCCATGTATCATCTCCAAGGTACCGCACGCTCACCTCACCCTTCTCACACGACACCTCAGCGCATACGTCACCAATACGACCCATGAAATCGACAAGCCCATCCCCCTTTAAGCACTTTGATCTCGGGCCAACGCGACTCCCATGCATGATGCTTGCTTCCCCATTGCTGCACCGAGTGTTGGACCGCCAAGTTTGAGATTCGAAAAGTACTGATATTGTTGGGGAAGTTCGGCTGTGTAGAGATAGATTGTACAGTACCCCAGCGCCAGACGATCCGATGTGCATGAAATAAGAGTTGTTTCAGCGGCGCAAAACATCTCTGGATACTGGGTGACGCCATTCATCAGGCATTTCTCTGTCAGCAGCGCGCAGCCGGAGTTTTTGCCCCATGACATCG
>M01075:29:000000000-A53YN:1:2110:5980:14906
GTTGGTGTAATACTGCCGCCCTCTGGGCACTGGCGCCATGTATCATCTCCAAGGTACCGCACGCTCACCTCACCCTTTTCACACGACACCTCAGCGCACACGTCACCAATACGACCCATGAAATCGAAAAGCCCATCCCCCTTTAAGCACTTTGATCTCGGGCCAACGCGGCTCCCATGCATGACGCTTGCTTCCCCATTGCTGCACCAAGTGTTGGACCGCCAAGTTTGAGATTCGAAAAGTACTGATATTGTGGGGGAAGTTCGGCTTTGTAGGGATGGATTGTACAGTACCCCAGCGCCAGACGATCCGATGTGCATGAAAGAAGACCTGTTTCAGCGGTGCAAAACATCTCTGGATACTGGGTGACGCCATTTATCAGGCATTTCTCTGTCAGCAGCGCGCAGCCGGAGTTGTTGCCCCATGACATCG
>M01075:29:000000000-A53YN:1:2110:4752:10927
GTTGGTGTAATACTGCCGCCCTCTGGGCACTGGCGCCATGTATCATCTCCAAGGTACCGCACGCTCACCTCACCCTTTTCACACGACACCTCAGCGCACACGTCACCAATACGACCCATGAAATCGAAAAGCCCATCCCCCTTTAAGCACTTTGATCTCGGGCCAACGCGGCTCCCATGCATGACGCTTGCTTCCCCATTGCTGCACCAAGTGTTGGACCGCCAAGTTTGAGATTCGAAAAGTACTGATATTGTGGGGGAAGTTCGGCTTTGTAGAGATGGATTGTACAGTA-CCCAGCGCCAGACGATCCGATGTGCATGAAAGAAGACCTGTTTCAGCGGTGCAAAACATCTCTGGATACTGGGTGACGCCATTTATCAGGCATTTCTCTGTCAGCAGCGCGCAGCCGGAGTTGTTGCCCCATGACATCG
>M01075:29:000000000-A53YN:1:2110:26567:18095
GCTGGTGTAATACTGCTGCCCTCTGGGCACTGGCGCCATTTATCATCTCCAAGGTACCGCACGCTCACCTCACCCTTTTCGCACGACACCTCAGCGCACACGTCACCAATACGACCCATGAAATCGACAAGCCCATCCCCCTTTAAGCACTTTGATCTCGGGCCAACGCGGCTCCCATGCATGACGCTTGCTTCCCCATTGCTGCACCAAGTGTTGGACCGCCAAGTTTGAGATTCGAAAAGTACTGATATTGTGAGGGAAGTTCGGCTGTGTAGAGATAGATTGTACAGTACCCCAGCGCCAGACGATCCGAAGTGCATAAAAAAAGACCTGTTTCAGCGGTGCAAAACATCTCTGAATACTTGTTGACGCCATTCATCAGGCATTTCTCTGTCAGCAGCGCGCAGCCGGAGTTTTTGCCCCATGACATCG
>M01075:29:000000000-A53YN:1:2110:23928:16111
GCTGGTGTAATACTGCTGCCCTCCGGGCATTTGTGCCACGCATCATCTCCAAGGTACCGCACGCTCACCTCGCCCTTGTCACACGACACCTCAGCGCACACGTCACCAATACGACCCATGAAATCGGCGAGTCCATCCCCTTTCAAGCACTTGGACGTCGGGCCAACGCGGCTCCCACGCATAACGTCCGCCTCCCCATCACTGCACCAAGTGTTGAACCGCCAAGTTTGGGATTCGAAAAGTACTGATATTGTGGGGGAAGGGGAGCGTCGTAGAGTTCTATTGTACAGTGCCCCAGCCCCAGGCGATCAGACGTGCATGAAAAAAGGCGGCTTTCAGCGGTGCAAAACATCTCTGGATACTTGGTGACGCCATTTATCACGCATTTCTCCGTCAGCAGCGCGCAGCCGGAGTTGTTGCCCCATGACATCG
>M01075:29:000000000-A53YN:1:2110:21808:10393
GTTGGTGTAATGCTGCTGCCCTCTGGGCACTGGCGCCATGTATCATCTCCAAGGTACCGCACGCTCACCTCACCCTTTTCACACGACACCTCAGCGCACACGTCACCAATACGACCCATGAAATCGAAAAGCCCATCCCCCTTTAAGCACTTTGATCTCGGGCCAACGCGACTCCCATGCATGACGCTTGCTTCCCCATTGCTGCACCAAGTGTTGGACCGCCAAGTTTGAGATTCGAAAAGTACTGATATTGTGGGGGAAGTTCGGCTTTGTAGAGATGGACTGTACAGTACCCCAGCGCCAGACGATCCGATGTGCATGAAAGAAGACCTGTTTCAGCGGTGCAAAACATCTCTGGATACTGGGTGACGCCATTTATCAGGCATTTCTCTGTCAGCAGCGCGCAGCCGGAGTTGTTGCCCCATGACATCG
>M01075:29:000000000-A53YN:1:2110:21542:2698
GTTGGTGTAATGCTGCCGCCTTCTGGGCACTGGCGCCATGTACCATCTCCAAGGTACCGCACGCTCACCTCACCCTTCTCACACGACACCTCAGCGCATACGTCACCAATACGACCCATGAAATCGACAAGCCCATCCCCCTTTAAGCACTTTGATCTCGGGCCAACGCGACTCCCATGCATGATGCTTGCTTCCCCATCGCTGCACCGAGTGTT--ACCGCCAAGTTTGAGATTCGAAAAGTACTGATATTGTTGGGGAAGTTCGGCTGTGTAGAGATAGATTGTACAGTACCCCAGCGCCAGACGATCCGATGTGCATGAAATAAGAGTTGTTTCAGCGGTGCAAAACATCTCTGGATACTGGGTGACGCCATTCATCAGGCATTTCTCTGTCAGCAGCGCGCAGCCGGAGTTTTTGCCCCATGACATCG
>M01075:29:000000000-A53YN:1:2110:21314:18632
GTTGGTGTAATGCTGCTGCCTTCTGGGCACTGGCGCCATGTATCATCTCCAAGGTACCGCACGCTCACCTCACCCTTCTCACACGACACCTCAGCGCATACGTCACCAATACGACCCATGAAATCGACAAGCCCATCCCCCTTTAAGCACTTTGATCTCGGGCCAACGCGACTCCCATGCATGATGCTTGCTTCCCCATTGCTGCACCAAGTGTTGGACCGCCAAGTTTGAGATTCGAAAAGTACTGATATTGTTGGAGAAGTTCGGCTGTGTAGAGATAGATTGTACAGTACCCCAGCGCCAGACGATCCGATGTGCATGAAATAAGAGTTGTTTCAGCGGTGCAAAACATCTCTGGATACTGGGTGACGCCATTCATCAGGCATTTCTCTGTCAGCAGCGCGCAGCCGGAGTTGTTGCCCCATGACATCG
>M01075:29:000000000-A53YN:1:2110:21008:12047
GTTGGTGTAATACTGCTGCCTTCTGGGCACTGGCGCCATGTATCATCTCCAAGGTACCGCACGCTCACTTCACCCTTCTCACACGACACCTCAGCGCATACGTCACCAATACGACCCATGAAATCGACAAGCCCATCCCCCTTTAAGCACTTTGATCTCGGGCCAACGCGACTCCCATGCATGATGCTTGCTTCCCCATTGCTGCACCGAGTGTT--ACCGCCAAGTTTGAGATTCGAAAAGTACTGATATTGTTGGGGAAGTTCGGCTGTGTAGAGATAGATTGTACAGTACCCCAGCGCCAGACGATCCGATGTGCATGAAATAAGAGTTGTTTCAGCGGTGCAAAACATCTCTGGATACTGGGTGACGCCATTCATCAGGCATTTCTCTGTCAGCAGCGCGCAGCCGGAGTTTTTGCCCCACGACATCG
>M01075:29:000000000-A53YN:1:2110:19503:18312
GCTGGTGTAATGCTGCTGCCTTCTGGGCACTGGCGCCATGTATCGTCTCCAAGGTACCGCACGCTCACCTCACCCTTCTCACACGACACCTCAGCGCATACGTCACCAATACGACCCATGAAATCGACAAGCCCATCCCCCTTTAAGCACTTTGATCTCGGGCCAACGCGACTCCCATGCATGATGCTTGCTTCCCCATTGCTGCACCGAGTGTT--ACCGCCAAGTTTGAGATTCGAAAAGTACTGATATTGTTGGGGAAGTTCGGCTGTGTAGAGATAGATTGTACAGTACCCCAGCGCCAGACGATCCGATGTGCATGAAATAAGAGTTGTTTCAGCGGTGCAAAACATCTCTGGATACTGGGTGACGCCATTCATCAGGCATTTCTCTGTCAGCAGCGCGCAGCCGGAGTTTTTGCCCCATGACATCG
>M01075:29:000000000-A53YN:1:2110:19098:6381
GCTGGTGTAATACTGCTGCCTTCTGGGCACTGGCGCCATGTATCATCTCCAAGGTACCGCACGCTCACCTCACCCTTCTCACACGACACCTCAGCGCATACGTCACCAATACGACCCATGAAATCGACAAGCCCATCCCCCTTTAAGCACTTTGATCTCGGGCCAACGCGACTCCCGTGCATGACGCTTGCTTCCCCATTGCTGCACCAAGTGTTGGACCGCCAAGTTTGAGATTCGAAAAGTACTGATATTGTTGGGGAAGTTCGGCTGTGTAGGGATAGATTGTACAGTACCCCAGCGCCAGACGATCCGATGTACATAAAAAAAGACCTGTTTCAGCGGTGCAAAACATCTCTGAATACTTGTTGACGCCATTCATCAGGCATTTCTCTGTCAGCAGCGCGCAGCCGGAGTTTTTGCCCCATGACATCG
>M01075:29:000000000-A53YN:1:2110:18910:25509
GTTGGTGTAATA-TGCTGCCTTCTGGGCACTGGCGCCATGTATCATCTCCAAGGTACCGCACGCTCACCTCACCCTTCTCACACGACACCTCAGCGCATACGTCACCAATACGACCCATGAAATCGACAAGCCCATCCCCCTTTAAGCACTTTGATCTCGGGCCAACGCGACTCCCATGCATGGTGCTTGCTTCCCCATTGCTGCACCGAGTGTT--ACCGCCAAGTTTGAGATTCGAAAAGTACTGATATTGTTGGGGAAGTTCGGCTGTGTAGAGATAGATTGTACAGTACCCCAGCGCCAGACGATCCGATGTGCATGAAATAAGAGTTGTTTCAGCGGTGCAAAACATCTCTGGATACTGGGTGACGCCATTCATCAGGCATTTCTCTGTCAGCAGCGCGCAGCCGGAGTTTTTGCCCCATGACATCG
>M01075:29:000000000-A53YN:1:2110:18567:23082
GCTGGTGTAATGCTGCTGCCCTCTGGGCACTGGCGCCATTTATCATCTCCAAGGTACCGCACGCTCACCTCACCCTTTTCACACGACACCTCAGCGCACACGTCACCAATACGACCCATGAAATCGACAAGCCCATCCCCCTTTAAGCACTTTGATCCCGGGCCAACGCGGCTCCCATGCATGACGCTTGCTTCCCCATTGCTGCACCAAGTGTTGGACCGCCAAGTTTGAGATTCGAAAAGTACTGATATTGTGAGGGAAGTTCGGCTGTGTAGGGATAGATTGTACAGTACCCCAGCGCCAGACGATCCGAAGTGCATAAAAAAAGACCTGTTTCAGCGGTGCAAAACATCTCTGGATGCTTGTTGACGCCATTTATCAGGCATTTCTCTGTCAGCAGCGCGCAGCCGGAGTTTTTGCCCCATGACATCG
>M01075:29:000000000-A53YN:1:2110:17957:18765
GTTGGTGTAATACTGCTGCCTTCTGGGCACTGGCGCCATGTATCATCTCCAAGGTACCGCACGCTCACCTCACCCTTCTCACACGACACCTCAGCGCATACGTCACCAATACGACCCATGAAATCGACAAGCCCATCCCCCTTTAAGCACTTTGATCTCGGGCCAACGCGACTCCCATGCACGATGCTTGCTTCCCCATTGCTGCACCGAGTGTT--ACCGCCAAGTTTGAGATTCGAAAAGTACTGATATTGTTGGGGAAGTTCGGCTGTGTAGAGATAGATTGTACAGTACCCCAGCGCCAGACGATCCGATGTGCATGAAATAAGAGTTGTTTCAGCGGTGCAAAACATCTCTGGATACTGGGTGACGCCATTCATCAGGCATTTCTCTGTCAGCAGCGCGCAGCCGGAGTTTTTGCCCCATGACATCG
>M01075:29:000000000-A53YN:1:2110:17749:14432
GCTGGTGTAATGCTGCTGCCTTCTGGGCACTGGCGCCATGTATCATCTCCAAGGTACCGCACGCTCACCTCACCCTTCTCACACGACACCTCAGCGCATACGTCACCAATACGACCCATGAAATCGACAAGCCCATCCCCCTTTAAGCACTTTGATCTCGGGCCAACGCGACTCCCATGCATGATGCTTGCTTCCCCATTGCTGCACCGAGTGTT--ACCGCCAAGTTTGAGATTCGAAAAGTACTGATATTGTTGGGGAAGTTCGGCTGTGTAGAGATAGATTGTACAGTACCCCAGCGCCAGACGATCCGATGTGCATGAAATAAGAGTTGTTTCAGCGGTGCAAAACACCTCTGGATACTGGGTGACGCCATTCATCAGGCATTTCTCTGTCAGCAGCGCGCAGCCGGAGTTTTTGCCCCATGACATCG
>M01075:29:000000000-A53YN:1:2110:17294:18082
GCTGGTGTAATGCTGCTGCCCTCTGGGCACTGGCGCCATTTATCATCTCCAAGGTACCGCACGCTCACCTCACCCTTTTCACACGACACCTCAGCGCACACGTCACCAACAGGACCCATGAAATCGACAAGCCCATCCCCCTTTAAGCACTTTGATCTCGGGCCAACGCGGCTCCCATGCATGACGCTTGCTTCCCCATTGCTGCACCAAGTGTTGGACCGCCAAGTTTGAGATTCGAAAAGTACTGATATTGTGGGGGAGGTTCGGCTTTGTAGAGATGGATTGTACAGTACCCCAGCGCCAGACGATCCGATGTGCATGAAAGAAGACCTGTCTCAGCGGTGCAAAACATCTCTGGATACTTTGTGACGCCATTCATCACGCTTTTCTCCTTCAGCAGCGCGCAGCCGGAGTTGTTGCCCCATGACATCG
>M01075:29:000000000-A53YN:1:2110:15938:6253
GCTGGTGTAATGCTGCTGCCCTCTGGGCACTGGCGCCATTTATCATCTCCAAGGTACCGCACGCTCACCTCACCCTTTTCACACGACACCTCAGCGCACACGTCACCAACAGGACCCATGAAATCGACAAGCCCATCCCCCTTTAAGCACTTTGATCTCGGGCCAACGCGGCTCCCATGCATGACGCTTGCTTCCCCATTGCTGCACCAAGTGTTGGACCGCCAAGTTTGAGATTCGAAAAGTACTGATATTGTGAGGGAAGTTCGGCTGTGTAGAGATAGATTGTACAGTACCCCAGCGCCAGACGATCCGAAGTGCATAAAAAAAGACCTGTTTCAGCGGTGCAAAACATCTCTGGATGCTTGTTGACGCCATTTATCAGGCATTTCTCTGTCAGCAGCGCGCAGCCGGAGTTTTTGCCCCATGACATCG
>M01075:29:000000000-A53YN:1:2110:15709:22053
GTTGGTGTAATGCTGCCGCCTTCTGGGCACTGGCGCCATGTATCATCTCCAAGGTACCGCACGCTCACCTCACCCTTCTCACACGACACCTCAGCGCATACGTCACCAATACGACCCATGAAATCGACAAGCCCATCCCCCTTTAAGCACTTTGATCTCGGGCCAACGCGACTCCCATGCATGATGCTTGCTTCCCCATTGCTGCACCGAGTGTT--ACCGCCAAGTTTGAGATTCGAAGAGTACTGATATTGTTGGGGAAGTTCGGCTGTGTAGAGATAGATTGTACAGTACCCCAGCGCCAGACGATCCGATGTGCATGAAATAAGAGTTGTTTCAGCGGTGCAAAACATCTCTGGATACTGGGTGACGCCATTCATCAGGCATTTCTCTGTCAGCAGCGCGCAGCCGGAGTTTTTGCCCCATGACATCG
>M01075:29:000000000-A53YN:1:2110:12204:22374
GCTGGTGTAATGCTGCTGCCCTCTGGGCACTGGCGCCATGTATCATCTCCAAGGTACCGCACGCTCACCTCACCCTTCTCACACGACACCTCAGCGCACACGTCACCAATACGACCCATGAAATCGACAAGCCCATTCCCCTTTAAGCACTTTGATCTCGGGCCAACGCGACTCCCATGCATGATGCTTGCTTCCCCATTGCTGCACCAAGTGTTGGACCGCCAAGTTTGAGATTCGAAAAGTACTGATATTGTTGGAGAAGTTCGGCTGTGTAGAGATAGATTGTACAGTACCCCAGCGCCAGACGATCCGATGTGCATGAAATAAGAGTTGTTTCAGCGGTGCAAAACATCTCTGGATACTGGGTGACGCCATTCATCAGGCATTTCTCTGTCAGCAGCGCGCAGCCGGAGTTGTTGCCCCATGACATCG
>M01075:29:000000000-A53YN:1:2110:11677:27555
GTTGGTGTAATGCTGCTGCCTTCTGGGCACTGGCGCCATGTATCATCTCCAAGGTACCGCACGCTCACCTCACCCTTCTCACACGACACCTCAGCGCATACGTCACCAATACGACCCATGAAATCGACAAGCCCATCCCCCTTTAAGCACTTTGATCTCGGGCCAACGCGACTCCCGTGCATGACGCTTGCTTCCCCATTGCTGCACCAAGTGTTGGACCGCTAAGTTTGAGATTCGAAAAGTACTGATATTGTTGGGGAAGTTCGGCTGTGTAGAGATAGATTGTACAGTACCCCAGCGCCAGACGATCCGATGTACATAAAAAAAGACCTGTTTCAGCGGTGCAAAACATCTCTGAATACTTGTTGACGCCATTCATCAGGCATTTCTCTGTCAGCAGCGCGCAGCCGGAGTTTTTGCCCCATGACATCG
>M01075:29:000000000-A53YN:1:2110:11404:17593
GCTGGTGTAATGCTGCTGCCCTCTGGGCACTGGCGCCATGTATCATCTCCAAGGTACCGCACGCTCACCTCACCCTTCTCACACGACACCTCAGCGCACACGTCACCAATACGACCCATGAAATCGACAAGCCCATCCCCCTTTAAGCACTTTGATCTCGGGCCAACGCGACTCCCATGCATGATGCTTGCTTCCCCATTGCTGCACCAAGTGTAGGACCGCCAAGTTTGAGATTCGAAAAGTACTGATATTGTTGGAGAAGTTCGGCTGTGTAGAGATAGATTGTACAGTACCCCAGCGCCAGACGATCCGATGTGCATGAAATAAGAGTTGTTTCAGCGGTGCAAAACATCTCTGGATACTGGGTGACGCCATTCATCAGGCATTTCTCTGTCAGCAGCGCGCAGCCGGAGTTGTTGCCCCATGACATCG
>M01075:29:000000000-A53YN:1:2109:9349:9129
GTTGGTGTAATACTGCTGCCTTCTGGGCACTGGCGCCATGTATCATCTCCAAGGTACCGCACGCTCACCTCACCCTTCTCACACGACACCTCAGCGCATACGTCACCAATACGACCCATGAAATCGACAAGCCCATCCCCCTTTAAGCACTTTGATCTCGGGCCAACGCGACTCCCATGCGTGATGCTTGCTTCCCCATTGCTGCACCAAGTGTTGGACCGCCAAGTTTGAGATTCGAAAAGTACTGATATTGTTGGAGAAGTTCGGCTGTGTAGAGATAGATTGTACAGTACCCCAGCGCCAGACGATCCAATGTGCATGAAATAAGAGTTGTTTCAGCGGTGCAAAACATCTCTGGATACTGGGTGACGCCATTCATCAGGCATTTCTCTGTCAGCAGCGCGCAGCCGGAGTTGTTGCCCCATGACATCG
>M01075:29:000000000-A53YN:1:2109:6962:12770
GCTGGTGTAATGCTGCTGCCCTCTGGGCACTGGCGCCATTTATCATCTCCAAGGTACCGCACGCTCACCTCACCCTTTTCACACGACACCTCAGCGCACACGTCACCAACAGGACCCATGAAATCGACAAGCCCATCCCCCTTTAAGCACTTTGATCTCGGGCCAACGCGGCTCCCATGCATGGCGCTTGCTTCCCCATTGCTGCACCAAGTGTTGGACCGCCAAGTTTGAGATTCGAAAAGTACTGATATTGTGGGGGAAGTTCGGCTTTGTAGAGATGGATTGTACAGTACCCCAGCGCCAGACGATCCGATGTGCATGAAAGAAGACCTGTTTCAGCGGTGCAAAACATCTCTGGATACTGGGTGACGCCATTTATCAGGCATTTCTCTGTCAGCAGCGCGCAGCCGGAGTTGTTGCCCCATGACATCG
>M01075:29:000000000-A53YN:1:2109:4634:11234
GTTGGTGTAATGCTGCTGCCCTCTGGGCACTGGCGCCATTTATCATCTCCAAGGTACCGCACGCTCACCTCACCCTTTTCACACGACACCTCAGCGCACACGTCACCAACAGGACCCATGAAATCGACAAGCCCATCCCCCTTTAAGCACTTTGATCTCGGGCCAACGCGGCTCCCATGCATGACGCTTGCTTCCCCATTGCTGCACCAAGTGTTGGACCGCCAAGTTTGAGATTCGAAAAGTACTGATATTGTGGGGGAAGTTCGGCTTTGTAGAGATGGATTGTACAGTACCCCAGCGCCAGACGATCCGATGTGCATGAAAGAAGACCTGTTTCAGCGGTGCAAAACATCACTGGATACTGGGTGACGCCATTTATCAGGCATTTCTCTGTCAGCAGCGCGCAGCCGGAGTTGTTGCCCCATGACATCG
>M01075:29:000000000-A53YN:1:2109:26144:12764
GTTGGTGTAATGCTGCTGCCCTCTGGGCACTGGCGCCATTTATCATCTCCAAGGTACCGCACGCTCACCTCACCCTTTTCACACGACACCTCAGCGCACACGTCACCAATACGACCCATGAAATCGACAAGCCCACCCCCCTTTAAGCACTTTGATCTCGGGCCAACGCGGCTCCCATGCATGACGCTTGCTTCCCCATTGCTGCACCAAGTGTTGGACCGCCAAGTTTGAAATTCGAAAAGTACTGATATTGTGAGGGAAGTTCGGCTGTGTAGAGATAGATTGTACAGTACTCCAGCGCCAGACGATCCGAAGTGCATAAAAAAAGACCTGTTTCAGCGGTGCAAAACATCTCTGGATGCTTGTTGACGCCATTTATCAGGCATTTCTCTGTCAGCAGCGCGCAGCCGGAGTTTTTGCCCCATGACATCG
>M01075:29:000000000-A53YN:1:2109:24901:24410
GCTGGTGTAATGCTGCTGCCCTCTGGGCACTGGCGCCATTTATCATCTCCAAGGTACCGCACGCTCACCTCACCCTTTTCACACGACACCTCAGCGCACACGTCACCAACAGGACCCATGAAATCGACAAGCCCATCCCCCTTTAAGCACTTTGATCTCGGGCCAACGCGGCTCCCATGCATGACGCTTGCTTCCCCATTGCTGCACCAAGTGTTGGACCGCCAAGTGTGAGATTCGAAAAGTACTGATATTGTGGGGGAAGTTCGGCTTTGTAGAGATGGATTGTACAGTACCCCAGCGCCAGACGATCCGATGTGCATGAAAGAAGACCTGTTTCAGCGGTGCAAAACATCTCTGGATACTGGGTGACGCCATTTATCAGGCATTTCTCTGTCAGCAGCGCGCAGCCGGAGTTGTTGCCCCATGACATCG
>M01075:29:000000000-A53YN:1:2109:24579:11678
GTTGGTGTAATGCTGCTGCCCTCTGGGCACTGGCGCCATGTATCATCTCCAAGGTACCGCACGCTCACCTCACCCCTTTCACACGACACCTCAGCGCACACGTCACCAATATGACCCATGAAATCGAAAAGCCCATCCCCCTTTAAGCACTTTGATCTCGGGCCAACGCGGCTCCCATGCATGACGCTTGCTTCCCCATTGCTGCACCAAGTGTTGGACCGCCAAGTTTGAGATTCGAAAAGTACTGATATTGTGGGGGAAGTTCGGCTTTGTAGAGATGGATTGTACAGTACCCCAGCGCCAGACGATCCGATGTGCATGAAAGAAGTCCTGTTTCAGCGGTGCAAAACATCTCTGGATACTGGGTGACGCCATTTATCAGGCATTTCTCTGTCAGCAGCGCGCAGCCGGAGTTGTTACCCCATGACATCG
>M01075:29:000000000-A53YN:1:2109:24502:11344
GTTGGTGTAATGCTGCCGCCTTCTGGGCACTGGCGCCATGTATCATCTCCAAGGTACCGCACGCTCACCTCACCCTTCTCACACGACACCTCAGCGCACACGTCACCAATACGACCCATGAAATCGACAAGCCCATCCCCCTTTAAGCACTTTGATCTCGGGCCAACGCGACTCCCATGCATGATGCTTGCTTCCCCATTGCTGCACCAAGTGTT--ACCGCCAAGTTTGAGATTCGAAAAGTACTGATATTGTTGGAGAAGTTCGGCTGTGTAGAGATAGATTGTACAGTACCCCAGCGCCAGACGATCCGATGTGCATGAAATAAGAGTTGTTTCAGCGGTGCAAAACATCTCTGGATACTGGGTGACGCCATTCATCAGGCATTTCTCTATCAGCAGCGCGCAGCCGGAGTTGTTGCCCCATGACATCG
>M01075:29:000000000-A53YN:1:2109:23187:22148
GTTGGTGTAATACTGCCACCTTCTGGGCACTGGCGCCATGTATCATCTCCAAGGTACCGCACGCTCACCTCACCCTTCTCACACGACACCTCAGCGCATACGTCACCAATACGACCCATGAAATCGACAAGCCCATCCCCCTTTAAGCACTTTGATCTCGGGCCAACGCGACTCCCATGCATGATGCTTGCTTCCCCATTGCCGCACCGAGTGTTGGACCGCCAAGTTTGAGATTCGAAAAGTACTGATATTGTTGGGGAAGTTCGGCTGTGTAGAGATAGATTGTACAGTACCCCAGCGCCAGACGATCCGATGTGCATGAAATAAGAGTTGTTTCAGCGGTGCAAAACATCTCTGGATACTGGGTGACGCCGTTCATCAGGCATTTCTCTGTCAGCAGCGCGCAGCCGGAGTTTTTGCCCCATGACATCG
>M01075:29:000000000-A53YN:1:2109:21960:23100
GTTGGTGTAATGCCGCTGCCTTCTGGGCACTGGCGCCATGTATCATCTCCAAGGTACCGCACGCTCACCTCACCCTTCTCACACGACACCTCAGCGCATACGTCACCAATACGACCCATGAAATCGACAAGCCCATCCCCCTTTAAGCACTTTGATCTCGGGCCAACGCGACTCCCATGCATGATGCTTGCTTCCCCATTGCTGCACCGAGTGTT--ACCGCCAAGTTTGAGATTCGAAAAGTACTGATATTGTTGGGGAAGTTCGGCTGTGTAGAGATAGATTGTACAGTACCCCAGCGCCAGACGATCCGATGTGCATGAAATAAGAGTTGTTTCAGCGGTGCAAAACATCTCTGGATACTGGGTGACGCCATTCGTCAGGCATTTCTCTGTCAGCAGCGCGCAGCCGGAGTTTTTGCCCCATGACATCG
>M01075:29:000000000-A53YN:1:2109:21861:20756
GTTGGTGTAATACTGCTGCCTTCTGGGCACTGGCGCCATGTATCATCTCCAAGGTACCGCACGCTCACCTCACCCTTCTCACACGACACCTCAGCGCATACGTCACCAATACGACCCATGAAATCGACAAGCCCATCCCCCTTTAAGCACTTTGATCTCGGGCCAACGCGACTCCCATGCATGATGCTTGCTTCCCCATTGCTGCACCGAGTGTTGGACCGCCAAGTTTGAGATTCGAAAAGTACTGATATTGTTGGGGAAGTTCGGCTTTGTAGAGATGGATTGTACAGTACCCCAGCGCCAGACGATCCGATGTGCATGAAAGAAGACCTGTTTCAGCGGTGCAAAACATCTCTGGATACTGGGTGACGCCATTTATCAGGCATTTCTCTGTCAGCAGCGCGCAGCCGGAGTTGTTGCCCCATGACATCG
>M01075:29:000000000-A53YN:1:2109:19473:12541
GTTGGTGTAATGCTGCTGCCCTCTGGGCACTGGCGCCATGTATCATCTCCAAGGTACCGCACGCTCACCTCACCCTTTTCACACGACACCTCAGCGCACACGTCACCAATACGACCCATGAAATCGAAAAGCCCATCCCCCTTTAAGCACTTTGATCTCGGGCCAACGCGGCTCCCATGCATGACGCTTGCTTCCCCATTGCTGCACCAAGTGTTGGACCGCCAAGTTTGAGATTCGAAAAGTACTGATATTGTGGGGGAAGTTCGGCTTTGTAGAGATGGATTGTACAGTACCCCAGCGCCAGACGATCCGATGTGCATGAAAGAAGACCTGTTTCAGCGGTGCAAAGCATCTCTGGATACTGGGTGACGCCATTTATCAGGCATTTCTCTGTCAGCAGCGCGCAGCCGGAGTTGTTGCCCCATGACATCG
>M01075:29:000000000-A53YN:1:2109:17345:18902
GTTGGTGTAATACTGCTGCCTTCTGGGCACTGGCGCCATGTATCATCTCCAAGGTACCGCACGCTCACCTCACCCTTCTCACACGACACCTCAGCGCATACGTCACCAATACGACCCATGAAATCGACAAGTCCATCCCCCTTTAAGCACTTTGATCTCGGGCCAACGCGACTCCCATGCATGATGCTTGCTTCCCCATTGCTGCACCGAGTGTT--ACCGCCAAGTTTGAGATTCGGAAAGTACTGATATTGTTGGGGAAGTTCGGCTGTGTAGAGATAGATTGTACAGTACCCCAGCGCCAGACGATCCGATGTGCATGAAATAAGAGTTGTTTCAGCGGTGCAAAACATCTCTGGATACTGGGTGACGCCATTCATCAGGCATTTCTCTGTCAGCAGCGCGCAGCCGGAGTTTTTGCCCCATGACATCG
>M01075:29:000000000-A53YN:1:2109:16605:10456
GTTGGTGTAATACTGCTGCCTTCTGGGCACTGGCGCCATGTATCATCTCCAAGGTACCGCACGCTCACCTCACCCTTCTCACACGACACCTCAGCGCATACGTCACCAATACGACCCATGAAATCGACAAGCCCATCCCCCTTTAAGCACTTTGATCTCGGGCCAACGCGACTCCCATGCATGATGCTTGCTTCCCCATTGCTGCACCAAGTGTTGGACCGCCAAGTTTGAGATTCGAAAAGTACTGATATTGTTGGAGAAGTTCGGCTGTGTAGAGATAGATTGTACAGTACCCCAGCGCCAGACGATCCGATGCGCATGAAATAAGAGTTGTTTCAGCGGTGCAAAGCATCTCTGGATACTGGGTGACGCCATTCATCAGGCATTTCTCTGTCAGCAGCGCGCAGCCGGAGTTGTTGCCCCATGACATCG
>M01075:29:000000000-A53YN:1:2109:14141:19802
GTTGGTGTAATGCTGCTGCCTTCTGGGCACTGGCGCCATGTACCATCTCCAAGGTACCGCACGCTCACCTCACCCTTCTCACACGACACCTCAGCGCATACGTCACCAATACGACCCATGAAATCGGCAAGCCCATCCCCCTTTAAGCACTTTGATCTCGGGCCAACGCGACTCCCATGCATGATGCTTGCTTCCCCATTGCTGCACCGAGTGTT--ACCGCCAAGTTTGAGATTCGAAAAGTACTGATATTGTTGGGGAAGTTCGGCTGTGTAGAGATAGATTGTACAGTACCCCAGCGCCAGACGATCCGATGTGCATGAAATAAGAGTTGTTTCAGCGGTGCAAAACATCTCTGGATACTGGGTGACGCCATTCATCAGGCATTTCTCTGTCAGCAGCGCGCAGCCGGAGTTTTTGCCCCATGACATCG
>M01075:29:000000000-A53YN:1:2108:9891:16701
GTTGGTGTAATACTGCTGCCTTCTGGGCACTGGCGCCATGTATCATCTCCAAGGTACCGCACGCTCACCTCACCCTTCTCATACGACACCTCAGCGCATACGTCACCAATACGACCCATGAAATCGACAAGCCCATCCCCCTTTAAGCACTTTGATCTCGGGCCAACGCGACTCCCATGCATGATGCTTGCTTCCCCATTGCTGCACCGAGTGTT--ACCGCCAAGTTTGAGATTCGAAAAGTACTGATATTGTTGGGGAAGTTCGGCTGTGTAGAGATAGATTGTACAGTACCCCAGCGCCAGACGATCCGATGTGCATGAAATAAGAGTTGTTTCAGCGGTGCAAAACATCTCTGGATACTGGGTGACGCCATTCATCAGGCATTTCTCTGTCAGCAGCGCGCAGCCGGAGTTTTTGCCCCATGACATCG
>M01075:29:000000000-A53YN:1:2108:7340:15217
GTTGGTGTAATACTGCTGCCTTCTGGGCACTGGCGCCATGTATCATCTCCAAGGTACCGCACGCTCACCTCACCCTTCTCACACGACACCTCAGCGCATACGTCACCAATACGACCCATGAAATCGACAAGCCCATCCCCCTTTAAGCACTTTGATCTCGGGCCAACGCGACTCCCATGCATGATGCTTGCTTCCCCATTGCTGCACCGAGTGTT--ACCGCCAAGTTTGAGATTCGAAAAGTACTGATATTGTTGGGGAAGTTCGGCTGTGTAGAGATAGATTGTACAGTACCCCAGTGCCAGACGATCCGATGTGCATGAAATAAGAGTTGTTTCAGCGGTGCAAAACATCTCTGGATACTGGGTGACGCCATTCATCAGGCATTTCTCTGTCAGCAGCGCGCAGCCGGAGTTTTTGCCCCATGACATCG
>M01075:29:000000000-A53YN:1:2108:6584:22202
GTTGGTGTAATGCTGCTGCCCTCTGGGCACCGGCGCCATGTATCATCTCCAAGGTACCGCACGCTCACCTCACCCTTCTCACACGACACCTCAGCGCACACGTCACCAATACGACCCATGAAATCGACAAGCCCATCCCCCTTTAAGCACTTTGATCTCGGGCCAACGCGACTCCCATGCATGATGCTTGCTTCCCCATTGCTGCACCAAGTGTTGGACCGCCAAGTTTGAGATTCGAAAAGTACTGATATTGTTGGAGAAGTTCGGCTGTGTAGAGATAGATTGTACAGTACCCCAGCGCCAGACGATCCGATGTGCATGAAATAAGAGTTGTTTCAGCGGTGCAAAACATCTCTGGATACTGGGTGACGCCATTTATCAGGCATTTCTCTGTCAGCAGCGCGCAGCCGGAGTTGTTGCCCCATGACATCG
>M01075:29:000000000-A53YN:1:2108:5709:14264
GCTGGTGTAATGCTGCCGCCTTCTGGGCACTGGCGCCATGTATCATCTCCAAGGTACCGCACGCTCACCTCACCCTTCTCACACGACACCTCAGCGCATACGTCACCAATACGACCCATGAAATCGACAAGCCCATCCCCCTTTAAGCACTTTGATCTCGGGCCAACGCGACTCCCATGCATGATGCTTGCTTCCCCATTGCTGCACCGAGTGTT--ACCGCCAAGTTTGAGATTCGAAAAGTACTGATATTGTTGGGGAAGTTCGGCTGTGTAGAGATAGATTGTACAGTACCCCAGCGCCAGACGATCCGATGTGCATGAAATAAGAGTTGTTTCAGCGGTGCAAAACATCTCTGGATACCGGGTGACGCCATTCATCAGGCATTTCTCTGTCAGCAGCGCGCAGCCGGAGTTTTTGCCCCATGACATCG
>M01075:29:000000000-A53YN:1:2108:27756:16831
GTTGGTGTAATGCTGCTGCCCTCTGGGCACTGGCGCCATTTATCATCTCCAAGGTACCGCACGCTCACCTCACCCTTTTCACACGACACCTCAGCGCACACGTCACCAACAGGACCCATGAAATCGACAAGCCCATCCCCCTTTAAGCACTTTGATCTCGGGCCAACGCGACTCCCATGCATGATGCTTGCTTCCCCATTGCTGCACCGAGTGTTGGACCGCCAAGTTTGAGATTCGAAAAGTACTGATATTGTTGGGGAAGTTCGGCTGTGTAGAGATAGATTGTACAGTACCCCAGCGCCAGACGATCCGATGTGCATGAAATAAGAGTTGTTTCAGCGGTGCAAAACACCTCTGGATACTGGGTGACGCCATTCATCAGGCATTTCTCTGTCAGCAGCGCGCAGCCGGAGTTTTTGCCCCATGACATCG
>M01075:29:000000000-A53YN:1:2108:27604:9033
GTTGGTGTAATACTGCTGCCCTCTGGGCACTGGCGCCATGTATCATCTCCAAGGTACCGCACGCTCACCTCACCCTTCTCACACGACACCTCAGCGCACACGTCACCAATACGACCCATGAAATCGACAAGCCCATCCCCCTTTAAGCACTTTGATCTCGGGCCAACGCGACTCCCATGCATGATGCTTGCTTCCCCATTGCTGCACCAAGTGTTGGACCGCCAAGTTTGAGATTCGAAAAGTACTGATATTGTTGGAGAAGTTCGGCTGTGTAGAGATAGATTGTACAATACCCCAGCGCCAGACGATCCGATGTGCATGAAATAAGAGTTGTTTCAGCGGTGCAAAACATCTCTGGATACTGGGTGACGCCATTCATCAGGCATTTCTCTGTCAGCAGCGCGCAGCCGGAGTTGTTGCCCCATGACATCG
>M01075:29:000000000-A53YN:1:2108:24351:19996
GTTGGTGTAATGCTGCTGCCCTCCGGGCATTTGTGCCACGCATCATCTCCGAGGTACCGCACGCTCACCTCGCCCTTGTCACACGACACCTCAGCGCACACGTCACCAATACGACCCATGAAATCGGCGAGTCCATCCCCTTTCAAGCACTTGGACGTCGGGCCAACGCGGCTCCCACGCATAACGTCTGCCTCCCCATCACTGCACCAAGTGTTGAACCGCCAAGTTTGGGATTCGAAAAGTACTGATATTGTGGGGGAAGGGGGGCGTCGTAGAGTTCTATTGTACAGTGCCCCAGCCCCAGGCGATCAGACGTGCATGAAAAAAGGCGGCTTTCAGCGGTGCAAAACATCTCTGGATACTTGGTGACGCCATTTATCACGCATTTCTCCGTCAGCAGCGCGCAGCCGGAGTTGTTGCCCCATGACATCG
>M01075:29:000000000-A53YN:1:2108:22105:23075
GTTGGTGTGATACTGCCGCCTTCTGGGCACTGGCGCCATGTATCATCTCCAAGGTACCGCACGCTCACCTCACCCTTCTCACACGACACCTCAGCGCATACGTCACCAATACGACCCATGAAATCGACAAGCCCATCCCCCTTTAAGCACTTTGATCTCGGGCCAACGCGACTCCCATGCATGATGCTTGCTTCCCCATTGCTGCACCGAGTGTTGGACCGCCAAGTTTGAGATTCGAAAAGTACTGATATTGTTGGGGAAGTTCGGCTGTGTAGAGATAGATTGTACAGTACCCCAGCGCCAGACGATCCGATGTGCATGAAATAAGAGTTGTTTCAGCGGTGCAAAACATCTCTGGATACTGGGTGACGCCATTCACCAGGCATTTCTCTGTCAGCAGCGCGCAGCCGGAGTTTTTGCCCCATGACATCG
>M01075:29:000000000-A53YN:1:2108:21745:24819
GCTGGTGTAATGCTGCTGCCCTCTGGGCACTGGCGCCATGTATCATCTCCAAGGTACCGCACGCTCACCTCACCCTTTTCACACGACACCTCAGCGCACACGTCACCAATACGACCCATGAAATCGAAAAGCCCATCCCCCTTTAAGCACTTTGATCTCGGGCCAACGCGGCTCCCATGCATGACGCTTGCTTCCCCATTGCTGCACCAAGTGTTGGACCGCCAAGTTTGAGATTCGAAAAGTACTGATATTGTGGGGGAAGTTCGGCTTTGTAGAGATGGATTGTACAGTACCCCAGCGCCAGACGATCCGACGTGCATGAAAGAAGACCTGTTTCAGCGGTGTAAAACATCTCTGGATACTGGGTGACGCCATTTATCAGGCATTTCTCTGTCAGCAGCGCGCAGCCGGAGTTGTTGCCCCATGACATCG
>M01075:29:000000000-A53YN:1:2108:21351:13344
GCTGGTGTAATACTGCCGCCCTCTGGGCACTGGCGCCATGTATCATCTCCAAGGTACCGCACGCTCACCTCACCCTTTTCACACGACACCTCAGCGCACACGTCACCAATACGACCCATGAAATCGAAAAGCCCATCCCCCTTTAAGCACTTTGATCTCGGGCCAACGCGGCTCCCATGCATGACGCTTGCTTCCCCATTGCTGCACCAAGTGTTGGACCGCCAAGTTTGAGATTCGAAAAGTACTGATATTGTGGGGGAAGTTCGGCTTTGTAGAGATGGATTGTACAGTACCCCAGCGCCAGACGATCCGATGTGCATGAAAGAAGACCTGTTTCAGCTGTGCAAAACATCTCTGGATACTGGGTGACGCCATTCATCAGGCATTTCTCTGTCAGCAGCGCGCAGCCGGAGTTGTTGCCCCATGACATCG
>M01075:29:000000000-A53YN:1:2108:20781:14777
GTTGGTGTAATACTGCTGCCTTCTGGGCACTGGCGCCATGTATCATCTCCAAGGTACCGCACGCTCACCTCACCCTTCTCACACGACACCTCAGCGCATACGTCACCAATACGACCCATGAAATCGACAAGCCCATCCCCCTTTAAGCACTTTGATCTCGGGCCAACGCGACTCCCATGCATGATGCTTGCTTCCCCATTGCTGCACCGAGTGTT--ACCGCCAAGTTTGAGATTCGAAAAGTACTGATATTGTTGGGGAAGTTCGGCTGTGTAGAGATAGATTGTACAGTACCCCAGCGCCAGACGATCCGATGTGCATGAAATAAGAGTTGTTTCAGCGGTGCAAAACATCTCTGGATACTGGGTGACGCCATTCATCAGGCATTTCTCTGTCAGCGGCGCGCAGCCGGAGTTTTTGCCCCATGACATCG
>M01075:29:000000000-A53YN:1:2108:20537:10765
GCTGGTGTAATGCTGCCGCCCTCTGGGCACTGGCGCCATGTATCATCTCCAAGGTACCGCACGCTCACCTCACCCTTTTCACACGACACCTCAGCGCACACGTCACCAATACGACCCATGAAATCGAGAAGCCCATCCCCCTTTAAGCACTTTGATCTCGGGCCAACGCGGCTCCCATGCATGACGCTTGCTTCCCCATTGCTGCACCAAGTGTTGGACCGCCAAGTTTGAGATTCGAAAAGTACTGATATTGTGGGGGAAGTTCGGCTTTGTAGAGATGGATTGTACAGTACCCCAGCGCCAGACGATCCGATGTGCATGAAAGAAGACCTGTTTCAGCGGTGCAAAACATCTCTGGATACTGGGTGACGCCATTTATCAGGCATTTCTCTGTCAGCAGCGCGCAGCCGGAGTTGTTGCCCCATGACATCG
>M01075:29:000000000-A53YN:1:2108:19731:11899
GTTGGTGTAATGCTGCTGCCCTCTGGGCACTGGCGCCATGTATCATCTCCAAGGTACCGCACGCTCACCTCACCCTTTTCACACGACACCTCAGCGCACACGTCACCAATACGACCCATGAAATCGAAAAGCCCATCCCCCTTTAAGCACTTTGATCTCGGGCCAACGCGGCTCCCATGCATGACGCTTGCTTCCCGATTGCTGCACCAAGTGTTGGACCGCCAAGTTTGAGATTCGAAAAGTACTGATATTGTGGGGGAAGTTCGGCTTTGTAGAGATGGATTGTACAGTACCCCAGCGCCAGACGATCCGATGTGCATGAAAGAAGACCTGTTTCAGCGGTGCAAAACATCTCTGGATACTGGGTGACGCCATTTATCAGGCATTTCTCTGTCAGCAGCGCGCAGCCGGAGCTGTTGCCCCATGACATCG
>M01075:29:000000000-A53YN:1:2108:18926:5585
GTTGGTGTAATGCTGCTGCCCTCTGGGCACTGGCGCCATGTATCATCTCCAAGGTACCGCACGCTCATCTCACCCTTCTCACACGACACCTCAGCGCACACGTCACCAATACGACCCATGAAATCGAAAAGCCCATCCCCCTTTAAGCACTTTGATCTCGGGCCAACGCGGCTCCCATGCATGACGCTTGCTTCCCCATTGCTGCACCAAGTGTTGGACCGCCAAGTTTGAGATTCGAAAAGTACTGATATTGTGGGGGAAGTTCGGCTTTGTAGAGATGGATTGTACAGTACCCCAGCGCCAGACGATCCGATGTGCATGAAAGAAGACCTGTTTCAGCGGTGCAAAACATCTCTGGATACTGGGTGACGCCATTTATCAGGCATTTCTCTGTCAGCAGCGCGCAGCCGGAGTTGTTGCCCCATGACATCG
>M01075:29:000000000-A53YN:1:2108:18312:17107
GTTGGTGTAATGCTGCTGCCTTCTGGGCACTGGGGCCATGTATCATCTCCAAGGTACCGCACGCCCACCTCACCCTTCTCACACGACACCTCAGCGCATACGTCACCAATACGACCCATGAAATCGACAAGCCCATCCCCCTTTAAGCACTTTGATCTCGGGCCAACGCGACTCCCATGCATGATGCTTGCTTCCCCATTGCTGCACCGAGTGTT--ACCGCCAAGTTTGAGATTCGAAAAGTACTGATATTGTTGGGGAAGTTCGGCTGTGTAGAGATAGATTGTACAGTACCCCAGCGCCAGACGATCCGATGTGCATGAAATAAGAGTTGTTTCAGCGGTGCAAAACATCTCTGGATACTGGGTGACGCCATTCATCAGGCATTTCTCTGTCAGCAGCGCGCAGCCGGAGTTTTTGCCCCATGACATCG
>M01075:29:000000000-A53YN:1:2108:17075:21014
GTTGGTGTAATGCTGCTGCCTTCTGGGCACTGGCGCCATGTATCATCTCCAAGGTACCGCACGCTCACCTCACCCTTCTCACACGACACCTCAGCGCATACGTCACCAATACGACCCATGAAATCGACAAGCCCATCCCCCTTTAAGCACTTTGATCTCGGGCCAACGCGACTCCCATGCATGATGCTTGCTTCCCCATTGCTGCACCGAGTGTTGGACCGCCAAGTTTGAGATTCGAAAAGTACTGATATTGTTGGGGAAGTTCGGCTTTGTAGAGATGGATTGTACAGTACCCCAGCGCCAGACGATCCGATGTGCATGAAAGAAGACCTGTTTCAGCGGTGCAAAACATCTCTGGATACTGGGTGACGCCATTTATCAGGCATTTCTCTGTCAGCAGCGCGCAGCCGGAGTTGTTGCCCCATGACGTCG
>M01075:29:000000000-A53YN:1:2108:15947:21123
GTTGGTGTAATGCTGCTGCCCTCCGGGCATTTGTGCCACGCATCATCTCCAAGGTACCGCACGCTCACCTCGCCCTTGTCACACGACACCTCAGCGCACACGTCACCAATACGACCCATGAAATCGGCAAGTCCATCCCCTTTCAAGCACTTGGACGTCGGGCCAACGCGGCTCCCACGCATAACGTCTGCCTCCCCATCAGTGCACCAAGTGTTGAACCGCCAAGTTTGGGATTCGAAAAGTACTGATATTGTGGGGGAAGGGGAGCGTCGTAGAGTTCTATTGTACAGTGCCCCAGCCCCAGGCGATCAGACGTGCATGAAAAAAGGCGGCTTTCAGCGGTGCAAAACATCTCTGGATACTTGGTGACGCCATTCATCAGGCATTTCTCTGTCAGCAGCGCGCAGCCGGAGTTTTTGCCCCATGACATCG
>M01075:29:000000000-A53YN:1:2108:13709:12052
GTTGGTGTAATGCTGCTGCCCTCTGGGCACTGGCGCCATTTATCATCTCCAAGGTACCGCACGCTCACCTCACCCTTTTCACACGACACCTCAGTGCACACGTCACCAACAGGACCCATGAAATCGACAAGCCCATCCCCCTTTAAGCACTTTGATCTCGGGCCAACGCGGCTCCCATGCATGACGCTTGCTTCCCCATTGCTGCACCAAGTGTTGGACCGCCAAGTTTGAGATTCGAAAAGTACTGATATTGTGGGGGAAGTTCGGCTTTGTAGAGATGGATTGTACAGTACCCCAGCGCCAGACGATCCGATGTGCATGAAAGAAGACCTGTTTCAGCGGTGCAAAACATCTCTGGATACTGGGTGACGCCATTTATCAGGCATTTCTCTGTCAGCAGCGCGCAGCCGGAGTTGTTGCCCCATGACATCG
>M01075:29:000000000-A53YN:1:2108:12843:13831
GTTGGTGTAATGCTGCTGCCTTCCGGGCACTGGCGCCATGTATCATCTCCAAGGTACCGCACGCTCACCTCACCCTTCTCACACGACACCTCAGCGCATACGTCACCAATACGACCCATGAAATCGACAAGCCCATCCCCCTTTAAGCACTTTGATCTCGGGCCAACGCGACTCCCATGCGTGATGCTTGCTTCCCCATTGCTGCACCGAGTGTT--ACCGCCAAGTTTGAGATTCGAAAAGTACTGATATTGTTGGGGAAGTTCGGCTGTGTAGAGATAGATTGTACAGTACCCCAGCGCCAGACGATCCGATGTGCATGAAATAAGAGTTGTTTCAGCGGTGCAAAACATCTCTGGATACTGGGTGACGCCATTCATCAGGCATTTCTCTGTCAGCAGCGCGCAGCCGGAGTTTTTGCCCCATGACATCG
>M01075:29:000000000-A53YN:1:2108:12267:10267
GCTGGTGTAATACTGCCGCCTTCTGGGCACTGGCGCCATGTATCATCTCCAAGGTACCGCACGCTCACCTCACCCTTCTCACACGACACCTCAGCGCATACGTCACCAATACGACCCATGAAATCGACAAGCCCATCCCCCTTTAAGCACTTTGATCTCGGGCCAACGCGACTCCCATGCATGATGCTTGCTTCCCCATTGCTGCACCGAGTGTTGGACCGCCAAGTTTGAGATTCGAAAAGTACTGATATTGTTGGGGAAGTTCGGCTGTGTAGAGATAGATTGTACAGTACCCCAGCGCCAGACGATCCGATGTACATAAAAAAAGACCTGTTTCAGCGGTGCAAAACATCTCTGAATACTTGTTGACGCCATTCATCAGGCATTTCTCTGTCAGCAGCGCGCAGCCGGAGTTTTTGCCCCATGACATCG
>M01075:29:000000000-A53YN:1:2107:9248:18470
GTTGGTGTAATACTGCTGCCCCCTGGGCACTGGCGCCATGTATCATCTCCAAGGTACCGCACGCTCACCTCACCCTTCTCACACGACACCTCAGCGCACACGTCACCAATACGACCCATGAAATCGACAAGCCCATCCCCCTTTAAGCACTTTGATCTCGGGCCAACGCGACTCCCATGCATGATGCTTGCTTCCCCATTGCTGCACCAAGTGTTGGACCGCCAAGTTTGAGATTCGAAAAGTACTGATATTGTTGGAGAAGTTCGGCTGTGTAGAGATAGATTGTACAGTACCCCAGCGCCAGACGATCCGATGTGCATGAAATAAGAGTTGTTTCAGCGGTGCAAAACATCTCTGGATACTGGGTGACGCCATTCATCAGGCATTTCTCTGTCAGCAGCGCGCAGCCGGAGTTGTTGCCCCATGACATCG
>M01075:29:000000000-A53YN:1:2107:8275:4191
GTTGGTGTAATGCTGCCGCCCTCTGGGCGCTGGCGCCATGTATCATCTCCAAGGTACCGCACGCTCACCTCACCCTTCTCACACGACACCTCAGCGCACACGTCACCAATACGACCCATGAAATCGACAAGCCCATCCCCCTTTAAGCACTTTGATCTCGGGCCAACGCGACTCCCATGCATGATGCTTGCTTCCCCATTGCTGCACCAAGTGTTGGACCGCCAAGTTTGAGATTCGAAAAGTACTGATATTGTTGGAGAAGTTCGGCTGTGTAGAGGTAGATTGTACAGTACCCCAGCGCCAGACGATCCGATGTGCATGAAATAAGAGTTGTTTCAGCGGTGCAAAACATCTCTGGATACTGGGTGACGCCATTCATCAGGCATTTCTCTGTCAGCAGCGCGCAGCCGGAGTTGTTGCCCCATGACATCG
>M01075:29:000000000-A53YN:1:2107:8155:21850
GTTGGTGTAATACTGCTGCCTTCTGGGCACTGGCGCCATGTATCATCTCCAAGGTACCGCACGCTCACCTCACCCTTTTCACACGACACCTCAGCGCACACGTCACCAATACGACCCATGAAATCGAAAAGCCCATCCCCCTTTAAGCACTTTGATCTCGGGCCAACGCGGCTCCCATGCATGACGCTTGCTTCCCCATTGCTGCACCAAGTGTTGGACCGCCAAGTTTGAGATTCGAAAAGTACTGATATTGTGGGGGAAGTTCGGCTTTGTAGAGATGGATTGTACAGTACCCCAGCGCCAGACGATCCGATGTGCATGAAAGAAGACCTGTTTCAGCGGTGCAAAACATCTCTGGATACTGGGTGACGCCATTTATCAGGCATTTCTCTGTCAGCAGCGCGCTGCCGGAGTTGTTGCCCCATGACATCG
>M01075:29:000000000-A53YN:1:2107:7592:14541
GCTGGTGTAATGCTGCTGCCTTCTGGGCACTGGCGCCATGTATCATCTCCAAGGTACCGCACGCTCACCTCACCCTTCTCACACGACACCTCAGCGCATACGTCACCAATACGCCCCATGAAATCGACAAGCCCATCCCCCTTTAAGCACTTTGATCTCGGGCCAACGCGACTCCCATGCATGATGCTTGCTTCCCCATTGCTGCACCGAGTGTT--ACCGCCAAGTTTGAGATTCGAAAAGTACTGATATTGTTGGGGAAGTTCGGCTGTGTAGAGATAGATTGTACAGTACCCCAGCGCCAGACGATCCGATGTGCATGAAATAAGAGTTGTTTCAGCGGTGCAAAACATCTCTGGATACTGGGTGACGCCATTCATCAGGCATTTCTCTGTCAGCAGCGCGCAGCCGGAGTTTTTGCCCCATGACATCG
>M01075:29:000000000-A53YN:1:2107:7199:4719
GTTGGTGTAATGCTGCTGCCCTCTGGGCACTGGCGCCATGTATCATCTCCAAGGTACCGCACGCTCACCTCACCCTTTTCACACGACACCTCAGCGCACACGTCACCAACAGGACCCATGAAATCGACAAGCCCATCCCCCTTTAAGCACTTTGATCTCGGGCCAACGCGGCTCCCATGCATGACGCTTGCTTCCCCATTGCTGCACCAAGTGTTGGACCGCCAAGTGTGAGATTCGAAAAGTACTGATATTGTGGGGGAAGTTCGGCTTTGTAGAGATGGATTGTACAGTACCCCAGCGCCAGACGATCCGATGTGCATGAAAGAAGACCTGTTTCAGCGGTGCAAAACATCTCTGGATACTGGGTGACGCCATTTATCAGGCATTTCTCTGTCAGCAGCGCGCAGCCGGAGTTGTTGCCCCATGACATCG
>M01075:29:000000000-A53YN:1:2107:6852:20527
GCTGGTGCAATACTGCTGCCCTCTGGGCACTGGCGCCATGTATCATCTCCAAGGTACCGCACGCTCACCTCACCCTTTTCACACGACACCTCAGCGCACACGTCACCAATACGACCCATGAAATCGAAAAGCCCATCCCCCTTTAAGCACTTTGATCTCGGGCCAACGCGGCTCCCATGCATGACGCTTGCTTCCCCATTGCTGCACCAAGTGTTGGACCGCCAAGTGTGAGATTCGAAAAGTACTGATATTGTGGGGGAAGTTCGGCTTTGTAGAGATGGATTGTACAGTACCCCAGCGCCAGACGATCCGATGTGCATGAAAGAAGACCTGTTTCAGCGGTGCAAAACATCTCTGGATACTGGGTGACGCCATTTATCAGGCATTTCTCTGTCAGCAGCGCGCAGCCGGAGTTGTTGCCCCATGACATCG
>M01075:29:000000000-A53YN:1:2107:3802:20532
GTTGGTGTAATGCTGCCGCCCTCTGGGCACTGGCGCCATGTATCATCTCCAAGGTACCGCACGCTCACCTCACCCTTTTCACACGACACCTCAGCGCACACGTCACCAATACGACCCATGAAATCGAAAAGCCCATCCCCCTTTAAGCACTTTGATCTCGGGCCAACGCGGCTCCCATGCATGACGCTTGCTTCCCCATTGCTGCACCAAGTGTTGGACCGCCAAGTTTGAGATTCGAAAAGTGCTGATATTGTGGGGGAAGTTCGGCTTTGTAGAGATGGATTGTACAGTACCCCAGCGCCAGACGATCCGATGTGCATGAAAGAAGACCTGTTTCAGCGGTGCAAAGCATCTCTGGATGCTTGTTGACGCCATTTATCAGGCATTTCTCTGTCAGCAGCGCGCAGCCGGAGTTTTTGCCCCATGACATCG
>M01075:29:000000000-A53YN:1:2107:29070:14474
GTTGGTGTAATACTGCTGCCTTCTGGGCACTGGCGCCATGTATCATCTCCAAGGTACCGCACGCTCACCTCACCCTTCTCACACGACACCTCAGCGCATACGTCACCAATACGACCCATGAAATCGACAAGCCCATCCCCCTTTAAGCACTTTGATCTCGGGCCAACGCGACTCCCATGCATGATGCTTGCTTCCCCATTGCTGCACCGAGTGTT--ACCGCCAAGTTTGAGATTCGAAAAGTACTGATATTGTTGGGGAAGTTCGGCTGTGTAGAGATAGATTGTACAGTACCCCAGCGCCAGACGAACCGATGTGCATGAAATAAGAGTTGTTTCAGCGGTGCAAAACATCTCTGGATACTGGGTGACGCCATTCATCAGGCATTTCTCTGTCAGCAGCGCGCAGCCGGAGTTTTTGCCCCATGACATCG
>M01075:29:000000000-A53YN:1:2107:24924:23537
GTTGGTGTAATGCTGCTGCCCTCTGGGCACTGGCGCCATGTATCATCTCCAAGGTACCGCACGCTCACCTCACCCTTTTCACACGACACCTCAGCGCACACGTCACCAATACGACCCATGAAATCGAAAAGCCCATCCCCCTTTAAGCACTTTGATCTCGGGCCAACGCGGCTCCCATGCATGACGCTTGCTTCCCCATTGCTGCACCAAGTGTTGGACCGCCAAGTTTGAGATTCGAAAAGTACTGATATTGTGGGGGAAGTTCGGCTTTGTAGAGATGGATTGTACAGTACCCCAGCGCCAGACGATCCGATGTGCATGAAAGAAGACCTGTTTCAGCGGTGCAAAACATCTCTGGATACTGGGTGACGCCATTTATCAGGCATTTCTCTGTCGGCAGCGCGCAGCCGGAGTTGTTGCCCCATGACATCG
>M01075:29:000000000-A53YN:1:2107:23407:12481
GCTGGTGTAATACTGCTGCCCTCTGGGCACTGGCGCCATTTATCATCTCCAAGGTACCGCACGCTCACCTCACCC-TTTCACACGACACCTCAGCGCACACGTCACCAACAGGACCCATGAAATCGACAAGCCCATCCCCCTTTAAGCACTTTGATCTCGGGCCAACGCGGCTCCCATGCATGACGCTTGCTTCCCCATTGCTGCACCAAGTGTTGGACCGCCAAGTTTGAGATTCGAAAAGTACTGATATTGTGGGGGAAGTTCGGCTTTGTAGAGATGGATTGTACAGTACCCCAGCGCCAGACGATCCGATGTGCATGAAAGAAGACCTGTTTCAGCGGTGCAAAACATCTCTGGATACTGGGTGACGCCATTTATCAGGCATTTCTCTGTCAGCAGCGCGCAGCCGGAGTTGTTGCCCCATGACATCG
>M01075:29:000000000-A53YN:1:2107:22958:9724
GCTGGTGTAATGCTGCCGCCCTCCGGGCATTTGTGCCACGCATCACCTCCAAGGTGCCGCACGCTCACCTCGCCCTTTCCACACGACACCTCAGCGCACACGTCACCAATACGACCCATGAAATCGGCAAGTCCATCCCCCTTTAAGCACCTTGATTTCGGGCCAACGCGGCTCCCACGCATAACGGTTGCGTCCCCATTGCTGCACCTAGTTTCGGACCGCCAAGTTTGGGATTCGAAAAGTACTGATATTGTGGGGGAAGGGGGGCGTCGTAGAGTTCTATTGTACAGCGCCCCAGCGCCAGGCGATCCGACGTGCACAAAAGAAGACTGCTTTCAGCGGTGCAAAACATCTCTGGATACTTGGTGACGCCATTTATCACGCATTTCTCCGTCAGCAGCGCGCAGCCGGAGTTGTTGCCCCATGACATCG
>M01075:29:000000000-A53YN:1:2107:19045:12014
GTTGGTGTAATACTGCTGCCTTCTGGGCACTGGCGCCATGTATCATCTCCAAGGTACCGCACGCTCACCTCACCCTTCTCACAGGACACCTCAGCGCATACGTCACCAATACGACCCATGAAATCGACAAGCCCATCCCCCTTTAAGCACTTTGATCTCGGGCCAACGCGACTCCCATGCATGATGCTTGCTTCCCCATTGCTGCACCGAGTGTT--ACCGCCAAGTTTGAGATTCGAAAAGTACTGATATTGTTGGGGAAGTTCGGCTGTGTAGAGATAGATTGTACAGTACCCCAGCGCCAGACGATCCGATGTGCATGAAATAAGAGTTGTTTCAGCGGTGCAAAACATCTCTGGATACTGGGTGACGCCATTCATCAGGCATTTCTCTGTCAGCAGCGCGCAGCCGGAGTTTTTGCCCCATGACATCG
>M01075:29:000000000-A53YN:1:2107:18822:19598
GTTGGTGTAATACTGCCGCCTTCTGGGCACTGGCGCCATGTATCATCTCCAAGGTACCGCACGCTCACCTCACCCTTCTCACACGACACCTCAGCGCATACGTCACCAATACGACCCATGAAATCGACAAGCCCATCCCCCTTTAAGCACTTTGATCTCGGGCCAACGCGACTCCCATGCATGATGCTTGCTTCCCCATTGCTGCACCGAGTGTTGGACCGCCAAGTTTGAGATTCGAAAAGTACTGATATTGTTGGGGAAGTTCGGCTGTGTAGAGATAGATTGTACAGTACCCCAGCGCCAGACGATCCGATGTGCATGAAAGAAGACCTGTTTCAGCGGTGCAAAACATCTCTGGATACTGGGTGACGCCATTCATCAGGCATTTCTCTGTCAGCAGCGCGCAGCCGGAGTTGTTGCCCCATGACATCG
>M01075:29:000000000-A53YN:1:2107:16940:15995
GTTGGTGTAATACTGCTGCCTTCTGGGCACTGGCGCCATGTACCATCTCCAAGGTACCGCACGCTCACCTCACCCTTCTCACACGACACCTCAGCGCATACGTCACCAATACGACCCATGAAATCGACAAGCCCATCCCCCTTTAAGCACTTTGATCTCGGGCCAACGCGACTCCCATGCATGATGCTTGCTTCCCCATTGCTGCACCGAGTGTT--ACCGCCAAGTTTGAGATTCGAAAAGTACTGATATTGTTGGGGAAGTTCGGCTGTGTAGAGATAGATTGTACAGTACCCCAGCGCCAGACGATCCGATGTGCATGAAATAAGAGTTGTTTCAGCGGTGCAAAACATCTCTGGATACTGGGTGACGCCATTCATCAGGCATTTCTCTGTCAGCAGCGCGCAGCCGGAGTTTTTGCCCCATGACATCG
>M01075:29:000000000-A53YN:1:2107:16831:17107
GTTGGTGTAATACTGCCGCCCTCTGGGCACTGGCGCCATTTATCATCTCCAAGGTACCGCACGCTCACCTCACCCTTTTCACACGACACCTCAGCGCACACGTCACCAACAGGACCCATGAAATCGACAAGCCCATCCCCCTTTAGGCACTTTGATCTCGGGCCAACGCGGCTCCCATGCATGACGCTTGCTTCCCCATTGCTGCACCAAGTGTTGGACCGCCAAGTTTGAGATTCGAAAAGTACTGATATTGTGGGGGAAGTTCGGCTTTGTAGAGATGGATTGTACAGTACCCCAGCGCCAGACGATCCGATGTGCATGAAAGAAGACCTGTTTCAGCGGTGCAAAACATCTCTGGATACTGGGTGACGCCATTTATCAGGCATTTCTCTGTCAGCAGCGCGCAGCCGGAGTTGTTGCCCCATGACATCG
>M01075:29:000000000-A53YN:1:2107:16821:10852
GTTGGTGTAATGCTGCTGCCCTCTGGGCACTGGCGCCATGTATCATCTCCAAGGTACCGCACGCTCACCTCACCCTTCTCACACGACACCTCAGCGCATACGTCACCAATACGACCCATGAAATCGACAAGCCCATCCCCCTTTAAGCACTTTGATCTCGGGCCAACGCGACTCCCATGCATGATGCTTGCTTCCCCATTGCTGCACCGAGTGTTGGACCGCCAAGTTTGAGATTCGAAAAGTACTGATATTGTTGGGGAAGTTCGGCTGTGTAGAGATAGATTGTACAGTACCCCAGCGCCAGACGATCCGATGTGCATGAAATAAGAGTTGTTTCAGCGGTGCAAAACATCTCTGGATACTGGGTGACGCCATTTATCAGGCATTTCTCTGTCAGCAGCGCGCAGCCGGAGTTGTTGCCCCATGACATCG
>M01075:29:000000000-A53YN:1:2107:16607:11783
GTTGGTGTAATACTGCCGCCTTCTGGGCACTGGCGCCATGTATCATCTCCAAGGCACCGCACGCTCACCTCACCCTTCTCACACGACACCTCAGCGCATACGTCACCAATACGACCCATGAAATCGACAAGCCCATCCCCCTTTAAGCACTTTGATCTCGGGCCAACGCGACTCCCATGCATGATGCTTGCTTCCCCATTGCTGCACCGAGTGTTGGACCGCCAAGTTTGAGATTCGAAAAGTACTGATATTGTCGGGGAAGTTCGGCTGTGTAGAGATAGATTGTACAGTACCCCAGCGCCAGACGATCCGATGTGCATGAAATAAGAGTTGTTTCAGCGGTGCAAAACATCTCTGGATACTGGGTGACGCCATTCATCAGGCATTTCTCTGTCAGCAGCGCGCAGCCGGAGTTTTTGCCCCATGACATCG
>M01075:29:000000000-A53YN:1:2107:14994:27176
GTTGGTGTAATGCTGCCGCCCTCTGGGCACTGGCGCCATGTATCATCTCCAAGGTACCGCACGCTCACCTCACCCTTCTCACACGACACCTCAGCGCACACGTCACCAATACGACCCATGAAATCGACAAGCCCATCCCCCTTTAAGCACTTTGATCTCGGGCCAACGCGACTCCCATGCATGATGCTTGCTTCCCCATTGCTGCACCAAGTGTTGGACCGCCAAGTTTGAGATTCGAAAAGTACTGATATTGTTGGAGAAGTTCGGCTGTGTAGAGATAGATTGTACAGTACCCCAGCGCCAGACGATCCGATGTGCATGAAATAAGAGTTGTTTCAGCGGTGCAAAACATCTCTGGATACTTTGTGACGCCATTCATCACGCTTTTCTCCTTCAGCAGCGCGCAGCCGGAGTTGTTGCCCCATGACATCG
>M01075:29:000000000-A53YN:1:2107:14084:25615
GTTGGTGTAATGCTGCTGCCCCCTGGGCACTGGCGCCATGTATCATCTCCAAGGTACCGCACGCTCACCTCACCCTTTTCACACGACACCTCAGCGCACACGTCACCAATACGACCCATGAAATCGAAAAGCCCATCCCCCTTTAAGCACTTTGATCTCGGGCTAACGCGGCTCCCATGCATGACGCTTGCTTCCCCATTGCTGCACCAAGTGTTGGACCGCCAAGTTTGAGATTCGAAAAGTACTGATATTGTGGGGGAAGTTCGGCTTTGTAGAGATGGATTGTACAGTACCCCAGCGCCAGACGATCCGATGTGCATGAAAGAAGACCTGTTTCAGCGGTGCAAAACATCTCTGGATACTGGGTGACGCCATTTATCAGGCATTTCTCTGTCAGCAGCGCGCAGCCGGAGTTGTTGCCCCATGACATCG
>M01075:29:000000000-A53YN:1:2107:13982:25878
GCTGGTGTAATGCTGCTGCCTTCTGGGCACTGGCGCCATGTATCATCTCCAAGGTACCGCACGCTCACCTCACCCTTCTCACACGACACCTCAGCGCATACGTCACCAATACGACCCATGAAATCGACAAGCCCATCCCCCTTTAAGCACTTTGATCTCGGGCCAACGCGACTCCCATGCATGATGCTTGCTTCCCCATTGCTGCACCGAGTGTT--ACCGCCAAGTTTGAGATTCGAAAAGTACTGATATTGTTGGGGAAGTTCGGCTGTGTAGGGATAGATTGTACAGTACCCCAGCGCCAGACGATCCGATGTGCATGAAATAAGAGTTGTTTCAGCGGTGCAAAACATCTCTGGATACTGGGTGACGCCATTCATCAGGCATTTCTCTGTCAGCAGCGCGCAGCCGGAGTTTTTGCCCCATGACATCG
>M01075:29:000000000-A53YN:1:2107:13543:9591
GCTGGTGTAATGCTGCTGCCCTCTGGGCACTGGCGCCATGTATCATCTCCAAGGTACCGCACGCTCACCTCACCCTTCTCACACGACACCTCAGCGCACACGTCACCAATACGACCCATGAAATCGACAAGCCCATCCCCCTTTAAGCACTTTGATCTCGGGCCAACGCGACTCCCATGCATGATGCTTGCTTCCCCATTGCTGCACCAAGTGTTGGACCGCCAAGTTTGAGATTCGAAAAGTACTGATATTGTTGGAGAAGTTCGGCTGTGTAGAGATAGATTGTACAGTACCCCAGCGCCAGACGATCCGATGTGCATGAAATAAGAGTGGTTTCAGCGGTGCAAAACATCTCTGGATACTGGGTGACGCCATTCATCAGGCATTTCTCTGTCAGCAGCGCGCAGCCGGAGTTGTTGCCCCATGACATCG
>M01075:29:000000000-A53YN:1:2107:13406:17269
GTTGGTGTAATGCTGCTGCCCTCTGGGCACTGGCGCCATGTATCATCTCCAAGGTACCGCACGCTCACCTCACCCTTTTCACACGACACCTCAGCGCACACGTCACCAATACGACCCATGAAATCGACAAGCCCATCCCCCTTTAAGCACTTTGATCTCGGGCCAACGCGGCTCCCATGCATGACGCTTGCTTCCCCATTGCTGCACCAAGTGTTGGACCGCCAAGTTTGAGATTCGAAAAGTACTGATATTGTGGGGGAAGTTCGGCTTTGTAGAGATGGATTGTACAGTACCCCAGCGCCAGACGATCCGATGTGCATGAAAGAAGACCTGTTTCAGCGGTGCAAAACATCTCTGGATACTGGGTGACGCCATTTATCAGGCATTTCTCTGTCAGCAGCGCGCAGCCGGAGTTGTTGCCCCATGACATCG
>M01075:29:000000000-A53YN:1:2107:11884:13972
GTTGGTGTAATACTGCTGCCTTCTGGGCACTGGCGCCATGTATCATCTCCAAGGTACCGCACGCTCACCTCACCCTTCTCACACGACACCTCAGCGCATACGTCACCAATACGACCCATGAAATCGACAAGCCCATCCCCCTTTAAGCACTTTGACCTCGGGCCAACGCGACTCCCATGCATGATGCTTGCTTCCCCATTGCTGCACCGAGTGTT--ACCGCCAAGTTTGAGATTCGAAAAGTACTGATATTGTTGGGGAAGTTCGGCTGTGTAGAGATAGATTGTACAGTACCCCAGCGCCAGACGATCCGATGTGCATGAAATAAGAGTTGTTTCAGCGGTGCAAAACATCTCTGGATACTGGGTGACGCCATTCATCAGGCATTTCTCTGTCAGCAGCGCGCAGCCGGAGTTTTTGCCCCATGACATCG
>M01075:29:000000000-A53YN:1:2106:9239:21567
GCTGGTGTAATACTGCTGCCTTCTGGGCACTGGCGCCATGTATCATCTCCAAGGTACCGCACGCTCACCTCACCCTTCTCACACGACACCTCAGCGCATACGTCACCAATACGACCCATGAAATCGACAAGCCCATCCCCCTTTAAGCACTTTGATCTCGGGCCAACGCGACTCCCGTGCATGACGCTTGCTTCCCCATTGCTGCACCAAGTGTTGGACCGCTAAGTTTGAGATTCGAAAAGTACTGATATTGTTGGGGAAGTTCGGCTGTGTAGAGATAGATTGTACAGTACCCCAGCGCCAGACGATCCGATGTACATAAAAAAAGACCTGTTTCAGCGGTGCAAAACATCTCTGAATACTTGTTGACGCCATTCATCAGGCATTTCTCTGTCAGCAGCGCGCAGCCGGAGTTTTTGCCCCATGACATCG
>M01075:29:000000000-A53YN:1:2106:8860:11688
GTTGGTGTAATACTGCTGCCCTCTGGGCACTGGCGCCATGTATCATCTCCAAGGTACCGCACGCTCACCTCACCCTTCTCACACGACACCTCAGCGCACACGTCACCAATACGACCCATGAAATCGACAAGCCCATCCCCCTTTAAGCACTTTGATCTCGGGCCAACGCGACTCCCATGCATGATGCTTGCTTCCCCATTGCTGCACCAAGTGTTGGACCGCCAAGTTTGAGATTCGAAAAGTACTGATATTGTTGGAGAAGTTCGGCTGTGTAGAGATAGATTGTACAGTACCCCAGCGCCAGACGATCCGATGTGCATGAAACAAGAGTTGTTTCAGCGGTGCAAAACATCTCTGGATACTGGGTGACGCCATTCATCAGGCATTTCTCTGTCAGCAGCGCGCAGCCGGAGTTGTTGCCCCATGACATCG
>M01075:29:000000000-A53YN:1:2106:8592:6795
GTTGGTGTAATGCTGCTGCCCTCTGGGCACTGGCGCCATTTATCATCTCCAAGGTACCGCACGCTCACCTCACCCTTTTCACACGACACCTCAGCGCACACGTCACCAACAGGACCCATGTAATCGAAAAGCCCATCCCCCTTTAAGCACTTTGATCTCGGGCCAACGCGGCTCCCATGCATGACGCTTGCTTCCCCATTGCTGCACCAAGTGTTGGACCGCCAAGTTTGAGATTCGAAAAGTACTGATATTGTGGGGGAAGTTCGGCTTTGTAGAGATGGATTGTACAGTACCCCAGCGCCAGACGATCCGATGTGCATGAAAGAAGACCTGTTTCAGCGGTGCAAAACATCTCTGGATACTGGGTGACGCCATTTATCAGGCATTTCTCTGTCAGCAGCGCGCAGCCGGAGTTGTTGCCCCATGACATCG
>M01075:29:000000000-A53YN:1:2106:6776:6629
GTTGGTGTAATACTGCCGCCCTCTGGGCACTGGCGCCATGTATCATCTCCAAGGTACCGCACGCTCACCTCACCCTTTTCACACGACACCTCAGCGCACACGTCACCAATACGACCCATGAAATCGAAAAGCCCATCCCCCTTTAAGCACTTTGATCTCGGGCCAACGCGGCTCCCATGCATGACGCTTGCTTCCCCATTGCTGCACCAAGTGTTGGACCGCCAAGTTTGAGATTCGAAAAGTACTGATATTGTGGGGGAAGTTCGGCTTTGTAGAGATGGATTGTACAGTACCCCAGCGCCAGACGATCCGATGTGCATGAAAGAAGACCTGTTTCAGCGGTGCAAAACATCTCTGGATACTGGGTGACGCCATTTATCAGGCATTTCTCTGTCAGCAGCGCGCAGCCGGAGTTTTTGCCCCATGACATCG
>M01075:29:000000000-A53YN:1:2106:5152:18643
GTTGGTGTAATACTGCCGCCTTCTGGGCACTGGCGCCATGTATCATCTCCAAGGTACCGCACGCTCACCTCACCCTTCTCACACGACACCTCAGCGCATACGTCACCAATACGACCCATGAAATCGACAAGCCCATCCCCCTTTAAGCACTTTGATCTCGGGCCAACGCGACTCCCATGCATGATGCTTGCTTCCCCATTGCTGCACCGAGTGTTGGACCGCCAAGTTTGAGATTCGAAAAGTACTGATATTGTTGGGGAAGTTCGGCTGTGTAGAGATAGATTGTACAGTACCCCAGCGCCAGACGATCCGATGTGCATGAAATAAGAGTTGTTTCAGCGGTGCAAAACATCTCTGGATACTGGGTGACGCCATTCATCAGGCACTTCTCTGTCAGCAGCGCGCAGCCGGAGTTTTTGCCCCCTGACATCG
>M01075:29:000000000-A53YN:1:2106:26386:13098
GTTGGTGTAATACTGCTGCCCTCTGGGCACTGGCGCCATTTATCATCTCCAAGGTACCGCACGCTCACCTCACCCTTTTCACACGGCACCTCAGCGCACACGTCACCAACAGGACCCATGAAATCGACAAGCCCATCCCCCTTTAAGCACTTTGATCTCGGGCCAACGCGGCTCCCATGCATGACGCTTGCTTCCCCATTGCTGCACCAAGTGTTGGACCGCCAAGTTTGAGATTCGAAAAGTACTGATATTGTGGGGGAAGTTCGGCTTTGTAGAGATGGGTTGTACAGTACCCCAGCGCCAGACGATCCGATGTGCATGAAAGAAGACCTGTTTCAGCGGTGCAAAACATCTCTGGATACTGGGTGACGCCATTTATCAGGCACTTCTCTGTCAGCAGCGCGCAGCCGGAGTTGTTGCCCCATGACATCG
>M01075:29:000000000-A53YN:1:2106:25870:11623
GCTGGTGTAATGCTGCTGCCTTCTGGGCACTGGCGCCATGTATCATCTCCAAGGTACCGCACGCTCACCTCACCCTTCTCACACGACACCTCAGCGCATACGTCACCAATACGACCCATGAAATCGACAAGCCCATCCCCCTTTAAGCACTTTGATCTCGGGCCAACGCGACTCCCATGCATGATGCTTGCTTCCCCATTGCTGCACCGAGTGTT--ACCGCCAAGTTTGAGATTCGAAAAGTACTGATATTGTCGGGGAAGTTCGGCTGTGTAGAGATAGATTGTACAGTACCCCAGCGCCAGACGATCCGATGTGCATGAAATAAGAGTTGTTTCAGCGGTGCAAAACATCTCTGGATACTGGGTGACGCCATTCATCAGGCATTTCTCTGTCAGCAGCGCGCAGCCGGAGTTTTTGCCCCATGACATCG
>M01075:29:000000000-A53YN:1:2106:21518:24125
GCTGGTGTAATGCTGCCGCCCTCTGGGCACTGGCGCCATGTATCATCTCCAAGGTACCGCACGCTCACCTCACCCTTCTCACACGACACCTCAGCGCACACGTCACCAATACGACCCATGAAATCGACAAGCCCATCCCCCTTTAAGCACTTTGATCTCGGGCCAACGCGACTCCCATGCATGATGCTTGCTTCCCCATTGCTGCACCGAGTGTT--ACCGCCAAGTTTGAGATTCGAAAAGTACTGATATTGTTGGGGAAGTTCGGCTGTGTAGAGATAGATTGTACAGTACCCCAGCGCCAGACGATCCGATGTGCATGAAATAAGAGTTGTTTCAGCGGTGCAAAACATCTCTGGATACTGGGTGACGCCATTCATCAGGCATTTCTCTGTCAGCAGCGCGCAGCCGGAGTTTTTGCCCCATGACATCG
>M01075:29:000000000-A53YN:1:2106:21493:7781
GCTGGTGTAATGCTGCTGCCTTCTGGGCACTGGCGCCATGTATCATCTCCAAGGTACCGCACGCTCACCTCACCCTTCTCACACGACGCCTCAGCGCATACGTCACCAATACGACCCATGAAATCGACAAGCCCATCCCCCTTTAAGCACTTTGATCTCGGGCCAACGCGGCTCCCATGCATGACGCTTGCTTCCCCATTGCTGCACCAAGTGTTGGACCGCCAAGTTTGAGATTCGAAAAGTACTGATATTGTGGGGGAAGTTCGGCTTTGTAGAGATGGATTGTACAGTACCCCAGCGCCAGACGATCCGATGTGCATGAAAGAAGACCTGTTTCAGCGGTGCAAAACATCTCTGGATACTGGGTGACGCCATTTATCAGGCATTTCTCTGTCAGCAGCGCGCAGCCGGAGTTGTTGCCCCATGACATCG
>M01075:29:000000000-A53YN:1:2106:18670:10744
GTTGGTGTAATGCTGCTGCCCTCTGGGCACTGGCGCCATTTATCATCTCCAAGGTACCGCACGCTCACCTCACCCTTTTCACACGACACCTCAGCGCACACGTCACCAACAGGACCCATGAAATCGACAAGCCCATCCCCCTTTAAGCACTTTGATCTCGGGCCGACGCGGCTCCCATGCATGACGCTTGCTTCCCCATTGCTGCACCAAGTGTTGGACCGCCAAGTTTGAGATTCGAAAAGTACTGATATTGTGGGGGAAGTTCGGCTTTGTAGAGATGGATTGTACAGTACCCCAGCGCCAGACGATCCGATGTGCATGAAAGAAGACCTGTTTCAGCGGTGCAAAACATCTCTGGGTACTGGGTGACGCCATTTATCAGGCATTTCTCTGTCAGCAGCGCGCAGCCGGAGTTGTTGCCCCATGACATCG
>M01075:29:000000000-A53YN:1:2106:16951:21953
GCTGGTGTAATACTGCCGCCCTCTGGGCACTGGCGCCATGTATCATCTCCAAGGTACCGCACGCTCACCTCACCCTTCTCACACGACACCTCAGCGCACACGTCACCAATACGACCCATGAAATCGACAAGCCCATCCCCCTTTAAGCACTTTGATCTCGGGCCAACGCGACTCCCATGCATGATGCTTGCTTCCCCATTGCTGCACCAAGTGTTGGACCGCCAAGTTTGAGATTCGAAAAGTACTGATATTGTTGGAGAAGTTCGGCTGTGTAGAGATAGATTGTACAGTACCCCAGCGCCAGACGATCCGATGTGCATGAAATAAGAGTTGTTTCAGCGGTGCAAAACATCTCTGGATACTGGGTGACGCCATTCATCAGGCATTTCTCTGTCAGCAGCGCGCAGCCGGAGTTTTTGCCCCATGACATCG
>M01075:29:000000000-A53YN:1:2106:15507:27819
GTTGGTGTAATGCTGCCGCCTTCTGGGCACTGGCGCCATGTATCATCTCCAAGGTACCGCACGCTCACCTCACCCTTCTCACACGACACCTCAGCGCATACGTCACCAATACGACCCATGAAATCGACAAGCCCATCCCCCTTTAAGCACTTTGATCTCGGGCCAACGCGACTCCCATGCATGATGCTTGCTTCCCCATTGCTGCACCGAGTGTTGGACCGCCAAGTTTGAGATTCGAAAAGTACTGATATTGTTGGGGAAGTTCGGCTGTGTAGAGATAGATTGTACAGTACCCCAGCGCCAGACGATCCGATGTACATAAAAAAAGACCTGTTTCAGCGGTGCAAAACATCTCTGAATACTTGTTGACGCCATTCATCAGGCATTTCTCTGTCAGCAGCGCGCAGCCGGAGTTTTTGCCCCATGACATCG
>M01075:29:000000000-A53YN:1:2106:15239:17362
GTTGGTGTAATGCTGCTGCCCTCTGGGCACTGGCGCCATGTATCATCTCCAAGGTACCGCACGCTCACCTCACCCTTTTCACACGACACCTCAGCGCACATGTCACCAATACGACCCATGAAATCGAAAAGCCCATCCCCCTTTAAGCACTTTGATCTCGGGCCAACGCGGCTCCCATGCATGACGCTTGCTTCCCCATTGCTGCACCAAGTGTTGGACCGCCAAGTTTGAGATTCGAAAAGTACTGATATTGTGGGGGAAGTTCGGCTTTGTAGAGATGGACTGTACAGTACCCCAGCGCCAGACGATCCGATGTGCATGAAAGAAGACCTGTTTCAGCGGTGCAAAACATCTCTGGATACTGGGTGACGCCATTTATCAGGCATTTCTCTGTCAGCAGCGCGCAGCCGGAGTTGTTGCCCCATGACATCG
>M01075:29:000000000-A53YN:1:2106:14386:13008
GCTGGTGTAATGCTGCCGCCCTCTGGGCACTGGCGCCATGTATCATCTCCAAGGTACCGCACGCTCACCTCACCCTTCTCACGCGACACCTCAGCGCACACGTCACCAATACGACCCATGAAATCGACAAGCCCATCCCCCTTTAAGCACTTTGATCTCGGGCCAACGCGACTCCCATGCATGATGCTTGCTTCCCCATTGCTGCACCAAGTGTT--ACCGCCAAGTTTGAGATTCGAAAAGTACTGATATTGTTGGGGAAGTTCGGCTGTGTAGAGATAGATTGTACAGTACCCCAGCGCCAGACGATCCGATGTGCATGAAATAAGAGTTGTTTCAGCGGTGCAAAACATCTCTGGATACTGGGTGACGCCATTCATCAGGCATTTCTCTGTCAGCAGCGCGCAGCCGGAGTTTTTGCCCCATGACATCG
>M01075:29:000000000-A53YN:1:2106:14337:19824
GTTGGTGTAACGCTGCTGCCTTCTGGGCACTGGCGCCATGTATCATCTCCAAGGTACCGCACGCTCACCTCACCCTTCTCACACGACACCTCAGCGCATACGTCACCAATACGACCCATGAAATCGACAAGCCCATCCCCCTTTAAGCACTTTGATCTCGGGCCAACGCGACTCCCATGCATGATGCTTGCTTCCCCATTGCTGCACCGAGTGTT--ACCGCCAAGTTTGAGATTCGAAAAGTACTGATATTGTTGGGGAAGTCCGGCTGTGTAGAGATAGATTGTACAGTACCCCAGCGCCAGACGATCCGATGTGCATGAAATAAGAGTTGTTTCAGCGGTGCAAAACATCTCTGGATACTGGGTGACGCCATTCATCAGGCATTTCTCTGTCAGCAGCGCGCAGCCGGAGTCTTTGCCCCATGACATCG
>M01075:29:000000000-A53YN:1:2106:14281:17789
GTTGGTGTAATGCTGCTGCCCTCTGGGCACTGGCGCCATGTATCATCTCCAAGGTACCGCACGCTCACCTCACCCTTTTCACACGACACCTCAGCGCACACGTCACCAATACGACCCATGAAATCGAAAAGCCCATCCCCCTTTAAGCACTTTGATCTCGGGCCAACGCGGCTCCCATGCATGACGCTTGCTTCCCCATTGCCGCACCAAGTGTTGGACCGCCAAGTTTGAGATTCGAAAAGTACTGATATTGTGGGGGAAGTTCGGCTTTGTAGAGATGGATTGTACAGTACCCCAGCGCCAGACGATCCGATGTGCATGAAAGAAGACCTGTTTCAGCGGTGCAAAACATCTCTGGATACTGGGTGACGCCATTTATCAGGCATTTCTCTGTCAGCAGCGCGCAGCCGGAGTTGTTGCCCCATGACATCG
>M01075:29:000000000-A53YN:1:2106:13976:21868
GTTGGTGTAATACTGCTGCCCTCTGGGCACTGGCGCCATGTATCATCTCCAAGGTACCGCACGCTCACCTCACCCTTCTCACACGACACCTCAGCGCACACGTCACCAATACGACCCATGAAATCGACAAGCCCATCCCCCTTTAAGCACTTTGATCTCGGGCCAACGCGACTCCCATGCATGATGCTTGCTTCCCCATTGCTGCACCAAGTGTTGGACCGCCAAGTTTGAGATTCGAAAAGTACTGATATTGTTGGAGAAGTTCGGCTGTGTAGAGATAGATTGTACAGTACCCCAGCGCCAGACGATCCGATGTGCATGAAATAAGAGTTGTTTCAGCGGTGCAAAGCATCTCTGGATACTGGGTGACGCCATTCATCAGGCATTTCTCTGTCAGCAGCGCGCAGCCGGAGTTGTTGCCCCATGACATCG
>M01075:29:000000000-A53YN:1:2106:13910:13600
GTTGGTGTAATACTGCTGCCCTCTGGGCACTGGCGCCATTTATCATCTCCAAGGTACCGCACGCTCACCTCACCCTTCTCACACGACACCTCAGCGCATACGTCACCAATACGACCCATGAAATCGACAAGCCCATCCCCCTTTAAGCACTTTGATCTCGGGCCAACGCGACTCCCATGCATGATGCTTGCTTCCCCATTGCTGCACCGAGTGTT--ACCGCCAAGTTTGAGATTCGAAAAGTACTGATATTGTTGGGGAAGTTCGGCTGTGTAGAGATAGATTGTACAGTACCCCAGCGCCAGACGATCCGATGTGCATGAAATAAGAGTTGTTTCAGCGGTGCAAAACATCTCTGGATACTGGGTGACGCCATTCATCAGGCATTTCTCTGTCAGCAGCGCGCAGCCGGAGTTTTTGCCCCATGACATCG
>M01075:29:000000000-A53YN:1:2106:11810:20388
GTTGGTGTAATACTGCTGCCCTCTGGGCACTGGCGCCATGTATCATCTCCAAGGTACCGCACGCTCACCTCACCCTTCTCACACGACACCTCAGCGCACACGTCACCAATACGACCCATGAAATCGACAAGCCCATCCCCCTTTAAGCACTTTGATCTCGGGCCAACGCGACTCCCATGCATGATGCTTGCTTCCCCATTGCTGCACCAAGTGTTG-ACCGCCAAGTTTGAGATTCGAAAAGTACTGATATTGTTGGAGAAGTTCGGCTGTGTAGAGATAGATTGTACAGTACCCCAGCGCCAGACGATCCGATGTGCATGAAATAAGAGTTGTTTCAGCGGTGCAAAACATCTCTGGATACTGGGTGACGCCATTCATCAGGCATTTCTCTGTCAGCAGCGCGCAGCCGGAGTTGTTGCCCCATGACATCG
>M01075:29:000000000-A53YN:1:2106:11403:11144
GCTGGTGTAATGCTGCTGCCTTCTGGGCACTGGCGCCATGTATCATCTCCAAGGTACCGCACGCTCACCTCACCCTTCTCACACGACACCTCAGCGCATACGTCACCAATACGACCCATGAAATCGACAAGCCCATCCCCCTTTAAGCACTTTGATCTCGGGCCAACGCGACTCCCATGCATGATGCTTGCTTCCCCATTGCTGCACCGAGTGTC--ACCGCCAAGTTTGAGATTCGAAAAGTACTGATATTGTTGGGGAAGTTCGGCTGTGTAGAGATAGATTGTACAGTACCCCAGCGCCAGACGATCCGATGTGCATGAAATAAGAGTTGTTTCAGCGGTGCAAAACATCTCTGGATACTGGGTGACGCCATTCATCAGGCATTTCTCTGTCAGCAGCGCGCAGCCGGAGTTTTTGCCCCATGACATCG
>M01075:29:000000000-A53YN:1:2106:10344:16767
GTTGGTGTAATACTGCCGCCTTCTGGGCACTGGCGCCATGTATCATCTCCAAGGTACCGCACGCTCACCTCACCCTTCTCACACGACACCTCAGCGCATACGTCACCAATACGACCCATGAAATCGACAAGCCCATCCCCCTTTAAGCACTTTGATCTCGGGCCAACGCGACTCCCATGCATGATGCTTGCTTCCCCATTGCTGCACCGAGTGTTGGACCGCCAAGTTTGAGATTCGAAAAGTACTGACATTGTTGGGGAAGTTCGGCTGTGTAGAGATAGATTGTACAGTACCCCAGCGCCAGACGATCCGATGTGCATGAAATAAGAGTTGTTACAGCGGTGCAAAACATCTCTGGATACTGGGTGACGCCATTCATCAGGCATTTCTCTGTCAGCAGCGCGCAGCCGGAGTTTTTGCCCCATGACATCG
>M01075:29:000000000-A53YN:1:2105:7292:10663
GCTGGTGTAATACTGCTGCCCTCTGGGCACTGGCGCCATGTATCATCTCCAAGGTACCGCACGCTCACCTCACCCTTTTCACACGACACCTCAGCGCACACGTCACCAATACGACCCATGAAATCGAAAAGCCCATCCCCCTTTAAGCACTTTGATCTCGGGCCAACGCGGCTCCCATGCATGACGCTTGCTTCCCCATTGCTGCACCAAGTGTTGGACCGCCAAGTTTGAGATTCGAAAAGTACTGATATTGTGGGGGAAGTTCGGCTTTGTAGAGATGGATTGTACAGTACCCCAGCGCCAGACGATCCGATGTGCATGAAAGAGGACCTGTTTCAGCGGTGCAAAACATCTCTGGATACTGGGTGACGCCATTTATCAGGCATTTCTCTGTCAGCAGCGCGCAGCCGGAGTTGTTGCCCCATGACATCG
>M01075:29:000000000-A53YN:1:2105:5506:14126
GTTGGTGTAATGCTGCTGCCCTCTGGGCACTGGCGCCATTTATCATCTCCAAGGTACCGCACGCTCACCTCACCCTTTTCACACGACACCTCAGCGCACACGTCACCAACAGGACCCATGAAATCGACAAGCCCATCCCCCTCTAAGCACTTTGATCTCGGGCCAACGCGGCTCCCATGCATGACGCTTGCTTCCCCATTGCTGCACCAAGTGTTGGACCGCCAAGTTTGAGATTCGAAAAGTACTGATATTGTGGGGGAAGTTCGGCTTTGTAGAGATGGATTGTACAGTACCCCAGCGCCAGACGATCCGATGTGCATGAAAGAAGACCTGTTTCAGCGGTGCAAAACATCTCTGGATACTGGGTGACGCCATTTATCAGGCATTTCTCTGTCAGCAGCGCGCAGCCGGAGTTTTTGCCCCATGACATCG
>M01075:29:000000000-A53YN:1:2105:4824:20859
GTTGGTGTAATGCTGCTGCCTTCTGGGCACTGGCGCCATGTATCATCTCCAAGGTACCGCACGCTCACCTCACCCTTCTCACACGACACCTCAGCGCATACGTCACCAATACGACCCATGAAATCGACAAGCCCATCCCCCTTTAAGCACTTTGATCTCGGGCCAACGCGACTCCCATGCATGATGCTTGCTTCCCCATTGCTGCACCGGGTGTT--ACCGCCAAGTTTGAGATTCGAAAAGTACTGATATTGTTGGGGAAGTTCGGCTGTGTAGAGATAGATTGTACAGTACCCCAGCGCCAGACGATCCGATGTGCATGAAATAAGAGTTGTTTCAGCGGTGCAAAACATCTCTGGGTACTGGGTGACGCCATTCATCAGGCATTTCTCTGTCAGCAGCGCGCAGCCGGAGTTTTTGCCCCATGACATCG
>M01075:29:000000000-A53YN:1:2105:4361:13108
GTTGGTGTAATACTGCTGCCTTCTGGGCACTGGCGCCATGTATCATCTCCAAGGTACCGCACGCTCACCTCACCCTTCTCACACGACACCTCAGCGCATACGTCACCAATACGACCCATGAAATCGACAAGCCCATCCCCCTTTAAGCACTTTGATCTCGGGCCAACGCGACTCCCATGCATGATGCTTGCTTCCCCATTGCTGCACCGAGTGTT--ACCGCCAAGTTTGAGATTCGAAAAGTACTGATATTGTTGGGGAAGTTCGGCTGTGTAGAGATAGATTGTACAGTACCCCAGCGCCAGACGATCCGATGTGCATGAAATAAGAGTTGTTTCAGCGGTGCAAAACATCTCTGGATACTGAGTGACGCCATTCATCAGGCATTTCTCTGTCAGCAGCGCGCAGCCGGAGTTTTTGCCCCATGACATCG
>M01075:29:000000000-A53YN:1:2105:3683:12761
GTTGGTGTAATGCTGCTGCCCTCTGGGCACTGGCGCCATGTATCATCTCCAAGGTACCGCACGCTCACCTCACCCTTTTCACACGACACCTCAGCGCACACGTCACCAATACGACCCATGAAATCGAAAAGCCCATCCCCCTTTAAGCACTTTGATCTCGGGCCAACGCGGCTCCCATGCATGACGCTTGCTTCCCCATTGCTGCACCAAGTGTTGGACCGCCAAGTGTGAGATTCGAAAAGTACTGATATTGTGGGGGAAGTTCGGCTTTGTAGAGATGGATTGTACAGTACCCCAGCGCCAGACGATCCGATGTGCATGAAAGAAGACCTGTTTCAGCGGTGCAAAACATCTCTGGATACTGGGTGACGCCATTTATCAGGCATTTCTCTGTCAGCAGCGCGCAGCCGGAGTTGTTGCCCCATGACATCG
>M01075:29:000000000-A53YN:1:2105:3172:15751
GTTGGTGTAATACTGCTGCCTTCTGGGCACTGGCGCCATGTATCATCTCCAAGGTACCGCACGCTCACCTCACCCTTCTCACACGACACCACAGCGCATACGTCACCAATACGACCCATGAAATCGACAAGCCCATCCCCCTTTAAGCACTTTGATCTCGGGCCAACGCGACTCCCATGCATGATGCTTGCTTCCCCATTGCTGCACCGAGTGTT--ACCGCCAAGTTTGAGATTCGAAAAGTACTGATATTGTTGGGGAAGTTCGGCTGTGTAGAGATAGATTGTACAGTACCCCAGCGCCAGACGATCCGATGTGCATGAAATAAGAGTTGTTTCAGCGGTGCAAAACATCTCTGGATACTGGGTGACGCCATTCATCAGGCATTTCTCTGTCAGCAGCGCGCAGCCGGAGTTTTTGCCCCATGACATCG
>M01075:29:000000000-A53YN:1:2105:25302:17695
GTTGGTGTAATGCTGCTGCCCTCTGGGCACTGGCGCCATTTATCATCTCCAAGGTACCGCACGCTCACCTCACCCTTTTCACACGACACCTCAGCGCACACGTCACCAACAGGACCCATGAAATCGACAAACCCATCCCCCTTTAAGCACTTTGATCTCGGGCCAACGCGGCTCCCATGCATGACGCTTGCTTCCCCATTGCTGCACCAAGTGTTGGACCGCCAAGTTTGAGATTCGAAAAGTACTGATATTGTGGGGGAAGTTCGGCTTTGTAGAGATGGATTGTACAGTACCCCAGCGCCAGACGATCCGATGTGCATGAAAGAAGACCTGTTTCAGCGGTGCAAAACATCTCTGGATACTGGGTGACGCCATTTATCAGGCATTTCTCTGTCAGCAGCGCGCAGCCGGAGTTGTTGCCCCATGACATCG
>M01075:29:000000000-A53YN:1:2105:24823:14225
GTTGGTGTAATACTGCTGCCTTCTGGGCACTGGCGCCATGTATCATCTCCAAGGTACCGCACGCTCACCTCACCCTTCTCACACGACACCTCAGCGCATACGTCACCAATACGACCCATGAAATCGACAAGCCCATCCCCCTTTAAGCACTTTGATCTCGGGCCAACGCGACTCCCGTGCATGACGCTTGCTTCCCCATTGCTGCACCGAGTGTTGGACCGCCAAGTTTGAGATTCGAAAAGTACTGATATTGTGAGGGAAGTTCGGCTGTGTAGAGATAGATTGTACAGTACCCCAGCGCCAGACGATCCGACGTGCACAAAAGAAGACTGCTTTCAGCGGTGCAAAACATCTCTGGATACTTGGTGACGCCATTTATCACGCATTTCTCCGTCAGCAGCGCGCAGCCGGAGTTGTTGCCCCATGACATCG
>M01075:29:000000000-A53YN:1:2105:16679:19026
GCTGGTGTAATGCTGCTGCCTTCTGGGCACTGGCGCCATGTATCATCTCCAAGGTACCGCACGCTCACCTCACCCTTCTCACACGACACCTCAGCGCATACGTCACCAATACGACCCATGAAATCGACAAGCCCATCCCCCTTTAAGCACTTTGATCTCGGGCCAACGCGACTCCCATGCATGATGCTTGCTTCCCCATTGCTGCACCGAGTGTT--ACCGCCAAGTTTGAGATTCGAAAAGTACTGATATTGTTGGGGAAGTTCGGCTGTATAGAGATAGATTGTACAGTACCCCAGCGCCAGACGATCCGATGTGCATGAAATAAGAGTTGTTTCAGCGGTGCAAAACATCTCTGGATACTGGGTGACGCCATTCATCAGGCATTTCTCTGTCAGCAGCGCGCAGCCGGAGTTTTTGCCCCACGACATCG
>M01075:29:000000000-A53YN:1:2105:16532:21297
GTTGGTGTAATGCTGCTGCCTTCTGGGCACTGGCGCCATTTATCATCTCCAAGGTACCGCACGCTCACCTCACCCTTTTCACACGACACCTCAGCGCACACGTCACCAACAGGACCCATGAAATCGACAAGCCCATCCCCCTTTAAGCACTTTGATCTCGGGCCAACGCGGCTCCCATGCATGACGCTTGCTTCCCCATTGCTGCACCAAGTGTTGGACCGCCAAGTTTGAGATTCGAAAAGTACTGATATTGTGGGGGAAGTTCGGCTTTGTAGAGATGGATTGTACAGTACCCCAGCGCCAGACGATCCGATGTGCATGAAAGAAGACCTGTTTCAGCGGTGCAAAACATCTCTGGATACTGGGTGACGCCATTTATCAGGCATTTCTCTGTCAGCAGCGCGCAGCCGGAGTTGTTGCCCCATGACATCG
>M01075:29:000000000-A53YN:1:2105:14928:6788
GTTGGTGTAATGCTGCTGCCTTCTGGGCACTGGCGCCATGTATCATCTCCAAGGTACCGCACGCTCACCTCACCCTTCTCACACGACACCTGAGCGCATACGTCACCAATACGACCCATGAAATCGACAAGCCCATCCCCCTTTAAGCACTTTGATCTCGGGCCAACGCGACTCCCATGCATGATGCTTGCTTCCCCATTGCTGCACCGAGTGTT--ACCGCCAAGTTTGAGATTCGAAAAGTACTGATATTGTTGGGGAAGTTCGGCTGTGTAGAGATAGATTGTACAGTACCCCAGCGCCAGACGATCCGATGTGCATGAAATAAGAGTTGTTTCAGCGGTGCAAAACGTCTCTGGATACTGGGTGACGCCATTCATCAGGCATTTCTCTGTCAGCAGCGCGCAGCCGGAGTTTTTGCCCCATGACATCG
>M01075:29:000000000-A53YN:1:2105:12209:25374
GTTGGTGTAATACTGCTGCCTTCTGGGCACTGGCGCCATGTGTCATCTCCAAGGTACCGCACGCTCACCTCACCCTTCTCACACGACACCTCAGCGCATACGTCACCAATACGACCCATGAAATCGACAAGCCCATCCCCCTTTAAGCACTTTGATCTCGGGCCAACGCGACTCCCATGCATGATGCTTGCTTCCCCATTGCTGCACCGAGTGTT--ACCGCCAAGTTTGAGATTCGAAAAGTACTGATATTGTTGGGGAAGTTCGGCTGTGTAGAGATAGATTGTACAGTACCCCAGCGCCAGACGATCCGATGTGCATGAAATAAGAGTTGTTTCAGCGGTGCAAAACATCTCTGGATACTGGGTGACGCCATTCATCAGGCATTTCTCTGTCAGCAGCGCGCAGCCGGAGTTTTTGCCCCATGACATCG
>M01075:29:000000000-A53YN:1:2105:11051:20133
GCTGGTGTAATGCTGCCGCCCTCTGGGCACTGGCGCCATGTATCATCTCCAAGGTACCGCACGCTCACCTCACCCTTTTCACACGACACCTCAGCGCACACGTCACCAATACGACCCATGAAATCGAAAAGCCCATCCCCCTTTAAGCACTTTGATCTCGGGCCAACGCGGCTCCCATGCATGACGCTTGCTTCCCCATTGCTGCACCAAGTGTTGGACCGCCAAGTTTGAGATTCGAAAAGTACTGATATTGTGGGGGAAGTTCGGCTTTGTAGAGATGGATTGTACAGTACCCCAGCGCCAGACGATCCGATGTGCACGAAAGAAGACCTGTTTCAGCGGTGCAAAACATCTCTGGATACTGGGTGACGCCATTTATCAGGCATTTCTCTGTCAGCAGCGCGCAGCCGGAGTTGTTGCCCCATGACATCG
>M01075:29:000000000-A53YN:1:2105:10937:8840
GTTGGTGTAATACTGCTGCCCTCTGGGCACTGGCGCCATGTATCATCTCCAAGGTACCGCACGCTCACCTCACCCTTCTCACACGACACCTCAGCGCACACGTCACCAATACGACCCATGAAATCGACAAGCCCATCCCCCTTTAAGCACTTTGATCTCGGGCCAACGCGACTCCCATGCATGATGCTTGCTTCCCCATTGCTGCACCAAGTGTTGGACCGCCAAGTTTGAGATTCGAAAAGTACTGGTATTGTTGGAGAAGTTCGGCTGTGTAGAGATAGATTGTACAGTACCCCAGCGCCAGACGATCCGATGTGCATGAAATAAGAGTTGTTTCAGCGGTGCAAAACATCTCTGGATACTGGGTGACGCCATTCATCAGGCATTTCTCTGTCAGCAGCGCGCAGCCGGAGTTGTTGCCCCATGACATCG
>M01075:29:000000000-A53YN:1:2104:8360:14678
GCTGGTGTAATACTGCCGCCTTCTGGGCACTGGCGCCATGTATCATCTCCAAGGTACCGCACGCTCACCTCACCCTTCTCACACGACACCTCAGCGCATACGTCACCAATACGACCCATGAAATCGACAAGCCCATCCCCCTTTAAGCACTTTGATCTCGGGCCAACGCGACTCCCGTGCATGACGCTTGCTTCCCCATTGCTGCACCAAGTGTTGGACTGCCAAGTTTGAGATTCGAAAAGTACTGATATTGTTGGGGAAGTTCGGCTGTGTAGAGATAGATTGTACAGTACCCCAGCGCCAGACGATCCGATGTACATAAAAAAAGACCTGTTTCAGCGGTGCAAAACATCTCTGAATACTTGTTGACGCCATTCATCAGGCATTTCTCTGTCAGCAGCGCGCAGCCGGAGTTTTTGCCCCATGACATCG
>M01075:29:000000000-A53YN:1:2104:8242:22693
GTTGGTGTAATACTGCTGCCCTCTGGGCACTGGCGCCATGTATCATCTCCAAGGTACCGCACGCTCACCTCACCCTTTTCACACGACACCTCAGCGCACACGTCACCAATACGACCCATGAAATCGAAAAGCCCATCCCCCTTTAAGCACTTTGGTCTCGGGCCAACGCGGCTCCCATGCATGACGCTTGCTTCCCCATTGCTGCACCAAGTGTTGAACCGCCAAGTTTGAGATTCGAAAAGTACTGATATTGTGGGGGAAGTTCGGCTTTGTAGAGATGGATTGTACAGTACCCCAGCGCCAGACGATCCGATGTGCATGAAAGAAGACCTGTTTCAGCGGTGCAAAACATCTCTGGATACTGGGTGACGCCATTTATCAGGCATTTCTCTGTCAGCAGCGCGCAGCCGGAGTTGTTGCCCCATGACATCG
>M01075:29:000000000-A53YN:1:2104:7498:9165
GCTGGTGTAATACTGCTGCCCTCTGGGCACTGGCGCCATGTATCATCTCCAAGGTACCGCACGCTCACCTCACCCTTTTCACACGACACCTCAGCGCACACGTCACCAATACGACCCATGAAATCGAAAAGCCCATCCCCCTTTAAGCACTTTGATCTCGGGCCAACGCGGCTCCCATGCATGACGCTTGCTTCCCCATTGCTGCACCAAGTGTTGGACCGCCAAGTTTGAGATTCGAAAAGTACTGATATTGTGGGGGAAGTTCGGCTTTGTAGAGATGGATTGTACAGTACCCCAGCGCCAGACGATCCGACGTGCATGAAAGAAGACCTGTTTCAGCGGTGCAAAACATCTCTGGATACTGGGTGACGCCATTTATCAGGCATTTCTCTGTCAGCAGCGCGCAGCCGGAGTTGTTGCCCCATGACATCG
>M01075:29:000000000-A53YN:1:2104:7483:7309
GTTGGTGTAATACTGCTGCCCTCTGGGCACTGGCGCCATGTATCATCTCCAAGGTACCGCACGCTCACCTCACCCTTTTCACACGACACCTCAGCGCACACGTCACCAATACGACCCATGAAATCGAAAAGCGCATCCCCCTTTAAGCACTTTGATCTCGGGCCAACGCGGCTCCCATGCATGACGCTTGCTTCCCCATTGCTGCACCAAGTGTTGGACCGCCAAGTTTGAGATTCGAAAAGTACTGATATTGTGGGGGAAGTTCGGCTTTGTAGAGATGGATTGTACAGTACCCCAGCGCCAGACGATCCGATGTGCATGAAAGAAGACCTGTTTCAGCGGTGCAAAACATCCCTGGATACTGGGTGACGCCATTTATCAGGCATTTCTCTGTCAGCAGCGCGCAGCCGGAGTTGTTGCCCCATGACATCG
>M01075:29:000000000-A53YN:1:2104:5290:8197
GTTGGTGTAATACTGCTGCCTTCTGGGCACTGGCGCCATGTATCATCTCCAAGGTACCGCACGCTCACCTCACCCTTCTCACACGACACCTCAGCGCATACGTCACCAATACGACCCATGAAATCGACAAGCCCATCCCCCTTTAAGCACTTTGATCCCGGGCCAACGCGACTCCCATGCATGATGCTTGCTTCCCCATTGCTGCACCGAGTGTT--ACCGCCAAGTTTGAGATTCGAAAAGTACTGATATTGTTGGGGAAGTTCGGCCGTGTAGAGATAGATTGTACAGTACCCCAGCGCCAGACGATCCGATGTGCATGAAATAAGAGTTGTTTCAGCGGTGCAAAACATCTCTGGATACTGGGTGACGCCATTCGTCAGGCATTTCTCTGTCAGCAGCGCGCAGCCGGAGTTTTTGCCCCATGACATCG
>M01075:29:000000000-A53YN:1:2104:3053:16637
GTTGGTGTAATACTGTTGCCCTCTGGGCACTGGCGCCATGTATCATCTCCAAGGTACCGCACGCTCACCTCACCCTTCTCACACGACACCTCAGCGCACACGTCACCAATACGACCCATGAAATCGACAAGCCCATCCCCCTTTAAGCACTTTGATCTCGGGCCAACGCGACTCCCATGCATGATGCTTGCTTCCCCATTGCCGCACCAAGTGTTGGACCGCCAAGTTTGAGATTCGAAAAGTACTGATATTGTTGGAGAAGTTCGGCTGTGTAGAGATAGATTGTACAGTACCCCAGCGCCAGACGATCCGATGTGCATGAAATAAGAGTTGTTTCAGCGGTGCAAAACATCTCTGGATACTGGGTGACGCCATTCATCAGGCATTTCTCTGTCAGCAGCGCGCAGCCGGAGTTGTTGCCCCATGACATCG
>M01075:29:000000000-A53YN:1:2104:28866:15147
GTTGGTGTAATACTGCTGCCCTCTGGGCACTGGCGCCATGTATCATCTCCAAGGTACCGCACGCTCACCTCACCCTTCTCACACGACACCTCAGCGCACACGTCACCAATACGACCCATGAAATCGACAAGCCCATCCCCCTTTAAGCACTTTGATCTCGGGCCAACGCGACTCCCATGCATGATGCTTGCTTCCCCATTGCTGCACCGAGTGTT--ACCGCCAAGTTTGAGATTCGAAAAGTACTGATATTGTTGGGGAAGTTCGGCTGTGTAGAGATAGATTGTACAGTACCCCAGCGCCAGACGATCCGATGTGCATGAAATAAGAGTTGTTTCAGCGGTGCAAAACATCTCTGGATACTGGGTGACGCCATTCATCAGGCATTTCTCTGTCAGCAGCGCGCAGCCGGAGTTTTTGCCCCATGACATCG
>M01075:29:000000000-A53YN:1:2104:26279:19429
GTTGGTGTAATGCTGCCGCCTTCTGGGCACTGGCGCCATGTATCATCTCCAAGGTACCGCACGCTCACCTCACCCTTCTCACACGACACCTCAGCGCATGCGTCACCAATACGACCCATGAAATCGACAAGCCCATCCCCCTTTAAGCACTTTGATCTCGGGCCAACGCGACTCCCATGCATGATGCTTGCTTCCCCATTGCTGCACCGAGTGTT--ACCGCCAAGTTTGAGATTCGAAAAGTACTGATATTGTTGGGGAAGTTCGGCTGTGTAGAGATAGATTGTACAGTACCCCAGCGCCAGACGATCCGATGTGCATGAAATAAGAGTTGTTTCAGCGGTGCAAAACATCTCTGGATACTGGGTGACGCCATTCATCAGGCATTTCTCTGTCAGCAGCGCGCAGCCGGAGTTTTTGCCCCATGACATCG
>M01075:29:000000000-A53YN:1:2104:23001:5788
GTTGGTGTAATGCTGCTGCCCTCTGGGCACTGGCGCCATGTATCATCTCCAAGGTACCGCACGCTCACCTCACCCTTCTCACACGACACCTCAGCGCACACGTCACCAATACGACCCATGAAATCGACAAGCCCATCCCCCTTTAAGCACTTTGATCTCGGGCCAACGCGACTCCCATGCATGATGCTTGCTTCCCCATTGCTGCACCAAGTGTTGGACCGCCAAGTTTGAGATTCGAAAAGTACTGATATTGTTGGAGAAGTTCGGCTGTGTAGAGATAGATTGTACAGTACCCCAGCGCCAGACGATCCGATGTGCATGAAATAAGAGTTGTTTCAGCGGTGCAAAACTTCTCTGGATACTGGGTGACGCCATTCATCAGGCATTTCTCTGTCAGCAGCGCGCAGCCGGAGTTTTTGCCCCATGACATCG
>M01075:29:000000000-A53YN:1:2104:20847:13722
GCTGGTGTAATGCTGCCGCCCTCTGGGCACTGGCGCCATTTATCATCTCCAAGGTACCGCACGCTCACCTCACCCTTTTCACACGACACCTCAGCGCACACGTCACCAGCAGGACCCATGAAATCGACAAGCCCATCCCCCTTTAAGCACTTTGATCTCGGGCCAACGCGGCTCCCATGCATGACGCCTGCTTCCCCATTGCTGCACCAAGTGTTGGACCGCCAAGTTTGAGATTCGAAAAGTACTGATATTGTGGGGGAAGTTCGGCTTTGTAGAGATGGATTGTACAGTACCCCAGCGCCAGACGATCCGATGTGCATGAAAGAAGACCTGTTTCAGCGGTGCAAAACATCTCTGGATACTGGGTGACGCCATTTATCAGGCATTTCTCTGTCAGCAGCGCGCAGCCGGAGTTGTTGCCCCATGACATCG
>M01075:29:000000000-A53YN:1:2104:20448:16480
GTTGGTGTAATGCTGCTGCCTTCCGGGCACTGGCGCCATGTATCATCTCCAAGGTACCGCACGCTCACCTCACCCTTCTCACACGACACCTCAGCGCATACGTCACCAATACGACCCATGAAATCGACAAGCCCATCCCCCTTTAAGCACTTTGATCTCGGGCCAACGCGACTCCCGTGCATGACGCTTGCTTCCCCATTGCTGCACCAAGTGTTGGGCCGCCAAGTTTGAGATTCGAAAAGTACTGATATTGTTGGGGAAGTTCGGCTGTGTAGAGATAGATTGTACAGTACCCCAGCGCCAGACGATCCGATGTACATAAAAAAAGACCTGTTTCAGCGGTGCAAAACATCTCTGAATACTTGTTGACGCCATTCATCAGGCATTTCTCTGTCAGCAGCGCGCAGCCGGAGTTTTTGCCCCATGACATCG
>M01075:29:000000000-A53YN:1:2104:20133:9657
GCTGGTGTAATGCTGCTGCCTTCTGGGCACTGGCGCCATGTATCATCTCCAAGGTACCGCACGCTCACCCCACCCTTCTCACACGACACCTCAGCGCATACGTCACCAATACGACCCATGAAATCGACAAGCCCATCCCCCTTTAAGCACTTTGATCTCGGGCCAACGCGACTCCCATGCATGATGCTTGCTTCCCCATTGCTGCACCGAGTGTT--ACCGCCAAGTTTGAGATTCGAAAAGTACTGATATTGTTGGGGAAGTTCGGCTGTGTAGAGATAGATTGTACAGTACCCCAGCGCCAGACGATCCGATGTGCATGAAATAAGAGTTGTTTCAGCGGTGCAAAACATCTCTGGATACTGGGTGACGCCATTCATCAGGCATTTCTCTGTCAGCAGCGCGCAGCCGGAGTTTTTGCCCCATGACATCG
>M01075:29:000000000-A53YN:1:2104:19929:20272
GTTGGTGTAATGCTGCCGCCTTCTGGGCACTGGCGCCATGTATCATCTCCAAGGTACCGCACGCTCACCTCACCCTTCTCACACGACACCTCAGCGCATACGTCACCAATACGACCCATGAAATCGACAAGCCCATCCCCCTTTAAGCACTTTGATCTCGGGCCAACGCGACTCCCATGCATGATGCTTGCTTCCCCATTGCTGCACCGAGTGTT--ACCGCCAAGTTTGAGATTCGAAAAGTACTGACATTGTTGGGGAAGTTCGGCTGTGTAGAGATAGATTGTACAGTACCCCAGCGCCAGACGATCCGATGTGCATGAAATAAGAGTTGTTTCAGCGGTGCAAAACATCTCTGGATACTGGGTGACGCCATTCATCAGGCATTTCTCTGTCAGCAGCGCGCAGCCGGAGTTTTTGCCCCATGACATCG
>M01075:29:000000000-A53YN:1:2104:18930:16064
GTTGGTGTAATGCTGCCGCCTTCTGGGCACTGGCGCCATGTATCATCTCCAAGGTACCGCACGCTCACCTCACCCTTCTCACACGACACCTCAGCGCATACGTCACCAATACGACCCATGAAATCGACAAGCCCATCCCCCTTTAAGCACTTTGATCTCGGGCCAACGCGACTCCCATGCATGATGCTTGCTTCCCCATTGCTGCACCGAGTGTT--ACCGCCAAGTTTGAGATTCGAAAAGTACTGATATTGTTGGGGAAGTTCGGCTGTGTAGAGATAGATTGTACAGTACCCCAGCGCCAGACGATCCGATGTGCATGAAATAAGAATTGTTTCAGCGGTGCAAAACATCTCTGGATACTGGGTGACGCCATTCATCAGGCATTTCTCTGTCAGCAGCGCGCAGCCGGAGTTTTTGCCCCATGACATCG
>M01075:29:000000000-A53YN:1:2104:18241:19945
GTTGGTGTAATGCTGCCGCCCTCTGGGCACTGGCGCCATGTATCATCTCCAAGGTACCGCACGCTCACCTCACCCTTTTCACACGACACCTCAGCGCACACGTCACCAATACGACCCATGAAATCGAAAAGCCCATCCCCCTTTAAGCACTTTGATCTCGGGCCAACGCGGCTCCCATGCATGACGCTTGCTTCCCCATTGCTGCACCAAGTGTTGGACCACCAAGTTTGAGATTCGAAAAGTACTGATATTGTGGGGGAAGTTCGGCTTTGTAGAGATGGATTGTACAGTACCCCAGCGCCAGACGATCCGATGTGCATGAAAGAAGACCTGTTTCAGCGGTGCAAAACATCTCTGGATACTGGGTGACGCCATTTATCAGGCATTCCTCTGTCAGCAGCGCGCAGCCGGAGTTGTTGCCCCATGACATCG
>M01075:29:000000000-A53YN:1:2104:15833:13843
GTTGGTGTAATACTGCTGCCTTCTGGGCACTGGCGCCATGTATCATCTCCAAGGTACCGCACGCTCACCTCACCCTTCTCACACGACACCTCAGCGCATACGTCACCAATACGACCCATGAGATCGACAAGCCCATCCCCCTTTAAGCACTTTGATCTCGGGCCAACGCGACTCCCATGCATGATGCTTGCTTCCCCATTGCTGCACCGAGTGTT--ACCGCCAAGTTTGAGATTCGAAAAGTACTGATATTGTTGGGGAAGTTCGGCTGTGTAGAGATAGATTGTACAGTACCCCAGCGCCAGACGATCCGATGTGCATGAAATAAGAGTTGTTTCAGCGGTGCAAAACATCTCTGGATACTGGGTGACGCCATTCATCAGGCATTTCTCTGTCAGCAGCGCGCAGCCGGAGTTTTTGCCCCATGACATCG
>M01075:29:000000000-A53YN:1:2104:14178:6750
GTTGGTGTAATACTGCTGCCTTCTGGGCACTGGCGCCATGTATCATCTCCAAGGTACCGCACGCTCACCTCACCCTTCTCACACGACACCTCAGCGCATGCGTCACCAATACGACCCATGAAATCGACAAGCCCATCCCCCTTTAAGCGCTTTGATCTCGGGCCAACGCGACTCCCATGCATGATGCTTGCTTCCCCATTGCTGCACCGAGTGTT--ACCGCCAAGTTTGAGATTCGAAAAGTACTGATATTGTTGGGGAAGTTCGGCTGTGTAGAGATAGATTGTACAGTACCCCAGCGCCAGACGATCCGATGTGCATGAAATAAGAGTTGTTTCAGCGGTGCAAAACATCTCTGGATACTGGGTGACGCCATTCATCAGGCATTTCTCTGTCAGCAGCGCGCAGCCGGAGTTTTTGCCCCATGACATCG
>M01075:29:000000000-A53YN:1:2104:14139:5187
GTTGGTGTAATGCTGCTGCCTTCTGGGCACTGGCGCCATGTATCATCTCCAAGGTACCGCACGCTCACCTCACCCTTCTCACACGACACCTCAGCGCATACGTCACCAATACGACCCATGAAATCGACAAGCCCATCCCCCTTTAAGCACTTTGATCTCGGGCCAACGCGACTCCCATGCATGATGCTTGCTTCCCCATTGCTGCACCGAGTGTT--ACCGCCAAGTTTGAGATTCGAAAAGTACTGATATTGTTGGGGAAGTTTGGCTGTGTAGAGATAGATTGTACAGTACCCCAGCGCCAGACGATCCGATGTGCATGAAATAAGAGTTGTTTCAGCGGTGCAAAACATCTCTGGATACTGGGTGACGCCATTCATCAGGCATTTCTCTGTCAGCAGCGCGCAGCCGGAGTCTTTGCCCCATGACATCG
>M01075:29:000000000-A53YN:1:2104:11531:17371
GTTGGTGTAATGCTGCTGCCCTCTGGGCACTGGCGCCATGTATCATCTCCAAGGTACCGCACGCTCACCTCACCCTTTTCGCACGACACCTCAGCGCACACGTCACCAATACGACCCATGAAATCGAAAAGCCCATCCCCCTTTAAGCACTTTGATCTCGGGCCAACGCGGCTCCCATGCATGACGCTTGCTTCCCCATTGCTGCACCAAGTGTTGGACCGCCAAGTTTGAGATTCGAAAAGTACTGATATTGTGGGGGAAGTTCGGCTTTGTAGAGATGGATTGTACAGTACCCCAGCGCCAGACGATCCGATGTGCATGAAAGAAGACCTGTTTCAGCGGTGCAAAACATCTCTGGATACTGGGTGACGCCATTTATCAGGCATTTCTCTGTCAGCAGCGCGCAGCCGGAGTTGTTGCCCCATGACATCG
>M01075:29:000000000-A53YN:1:2104:10856:13189
GTTGGTGTAATACTGCTGCCTTCTGGGCACTGGCGCCATGTATCATCTCCAAGGTACCGCACGCTCACCTCACCCTTCTCACACGACACCTCAGCGCATACGTCACCAATACGACCCATGAAATCGACAAGCCCATCCCCCTTTAAGCACTTTGATCTCGGGCCAACGCGACTCCCATGCATGATGCTTGCTTCCCCATTGCTGCACCGAGTGTT--ACCGCCAAGTTTGAGATTCGAAAAGTACTGATATTGTTGGGGAAGTTCGGCTGTGTAGAGATAGATTGTACAGTACCCCAGCGCCAGACGATCCGATGTGCATGAAATAAGAGTTGTTTCAGCGGTGCAAAACATCTCTGGATACTGGGTGACGCCATTCATCAGGCATTTCTCTGTCAGCAGTGCGCAGCCGGAGTTTTTGCCCCATGACATCG
>M01075:29:000000000-A53YN:1:2103:9131:5883
GTTGGTGTAATACTGCTGCCTTCTGGGCACTGGCGCCATGTATCATCTCCAAGGTACCGCACGCTCACCTCACCCTTCTCACACGACACCTCAGCGCATACGTCACCAATACGACCCATGAAATCGACAAGCCCATCCCCCGTTAAGCACTTTGATCTCGGGCCAACGCGACTCCCATGCATGATGCTTGCTTCCCCATTGCTGCACCGAGTGTT--ACCGCCAAGTTTGAGATTCGAAAAGCACTGATATTGTTGGGGAAGTTCGGCTGTGTAGAGATAGATTGTACAGTACCCCAGCGCCAGACGATCCGATGTGCATGAAATAAGAGTTGTTTCAGCGGTGCAAAACATCTCTGGATACTGGGTGACGCCATTCATCAGGCATTTCTCTGTCAGCAGCGCGCAGCCGGAGTTTTTGCCCCATGACATCG
>M01075:29:000000000-A53YN:1:2103:8335:13991
GTTGGTGTAATACTGCTGCCTTCTGGGCACTGGCGCCATGTATCATCTCCAAGGTACCGCACGCTCACCTCACCCTTCTCACACGACACCTCAGCGCATACGTCACCAATACGACCCATGAAATCGACAAGCCCATCCCCCTTTAAGCACTTTGATCTCGGGCCAACGCGACTCCCACGCATGATGCTTGCTTCCCCATTGCTGCACCGAGTGTT--ACCGCCAAGTTTGAGATTCGAAAAGTACTGATATTGTTGGGGAAGTTCGGCTGTGTAGAGATAGATTGTACAGTACCCCAGCGCCAGACGATCCGATGTGCATGAAATAAGAGTTGTTTCGGCGGTGCAAAACATCTCTGGATACTGGGTGACGCCATTCATCAGGCATTTCTCTGTCAGCAGCGCGCAGCCGGAGTTTTTGCCCCATGACATCG
>M01075:29:000000000-A53YN:1:2103:8187:8810
GTTGGTGTAATACTGCTGCCCTCTGGGCACTGGCGCCATGTATCATCTCCAAGGTACCGCACGCTCACCTCACCCTTCTCACACGACACCTCAGCGCACACGTCACCAATACGACCCATGAAATCGACAAGCCCATCCCCCTTTAAGCACTTTGATCTCGGGCCAACGCGACTCCCATGCATGATGCTTGCTTCCCCATTGCTGCACCAAGTGTTGGACCGCCAAGTTTGAGATTCGAAAAGTACTGATATTGTTGGAGAAGGTCGGCTGTGTAGAGATAGATTGTACAGTACCCCAGCGCCAGACGATCCGATGTGCATGAAATAAGAGTTGTTTCAGCGGTGCAAAACATCTCTGGATACTGGGTGACGCCATTCATCAGGCATTTCTCTGTCAGCAGCGCGCAGCCGGAGTTGTTGCCCCATGACATCG
>M01075:29:000000000-A53YN:1:2103:6298:13464
GTTGGTGTAATGCTGCTGCCCTCTGGGCACTGGCGCCATGTATCATCTCCAAGGTACCGCACGCTCACCTCACCCTTCTCACACGACACCTCAGCGCACACGTCACCAATACGACCCATGAAATCGACAAGCCCATCCCCCTTTAAGCACTTTGATCTCGGGCCAACGCGACTCCCATGCATGATGCTTGCTTCCCCATTGCTGCACCAAGTGTTGGACCGCCAAGTTTGAGATTCGAAAAGTACTGATATTGTTGGAGAAGTTCGGCTGTGTAGAGATAGATTGTACAGTACCCCAGCGCCAGACGATCCGATGTGCATGAAATAAGAGTTGTTTCAGCGGTGCAAAACATCTCTGGATACTGGGTGACGCCATTCATCAGGCATTTCTCTGTCAGCAGCGCGCAGCCGGAGTTTTTGCCCCATGGCATCG
>M01075:29:000000000-A53YN:1:2103:6028:7942
GTTGGTGTAATACTGCCGCCCTCTGGGCACTGGCGCCATTTATCATCTCCAAGGTACCGCACGCTCACCTCACCCTTTTCACACGACACCTCAGCGCACACGTCACCAACAGGACCCATGAAATCGACAAGCCCATCCCCCTTTAAGCACTTTGATCTCGGGCCAACGCGGCTCCCATGCATGACGCTTGCTTCCCCATTGCTGCACCAAGTGTTGGACCGCCAAGTTTGAGATTCGAAAAGTACTGATATTGTGGGGGAAGTTCGGCTTTGTAGAGATGGATTGTACAGTACCCCAGCGCCAGACGATCCGATGTGCATGAAAGAAGACCTGTTTCAGCGGTGCAAAACATCTCTGGATACTGGGTGACGCCATTTATCAGGCATTTCTCTGTCAGCAGCGTGCAGCCGGAGTTGTTGCCCCATGACATCG
>M01075:29:000000000-A53YN:1:2103:5005:16219
GTTGGTGTAATGCTGCTGCCTTCTGGGCACTGGCGCCATGTATCATCTCCAAGGTACCGCACGCTCACCTCACCCCTCCCACACGACACCTCAGCGCATACGTCACCAATACGACCCATGAAATCGACAAGCCCATCCCCCTTTAAGCACTTTGATCTCGGGCCAACGCGACTCCCATGCATGATGCTTGCTTCCCCATTGCTGCACCGAGTGTT--ACCGCCAAGTTTGAGATTCGAAAAGTACTGATATTGTTGGGGAAGTTCGGCTGTGTAGAGATAGATTGTACAGTACCCCAGCGCCAGACGATCCGATGTGCATGAAATAAGAGTTGTTTCAGCGGTGCAAAACATCTCTGGATACTGGGTGACGCCATTCATCAGGCATTTCTCTGTCAGCAGCGCGCAGCCGGAGTTTTTGCCCCATGACATCG
>M01075:29:000000000-A53YN:1:2103:26744:8793
GTTGGTGTAATACTGCTGCCCTCTGGGCACTGGCGCCATGTATCATCTCCAAGGTACCGCACGCTCACCTCACCCTTCTCACACGACACCTCAGCGCACACGTCACCAATACGACCCATGAAATCGACAAGCCCATCCCCCTTTAAGCACTCTGATCTCGGGCCAACGCGACTCCCATGCATGATGCTTGCTTCCCCATTGCTGCACCAAGTGTTGGACCGCCAAGTTTGAGATTCGAAAAGTACTGATATTGTTGGAGAAGTTCGGCTGTGTAGAGATAGATTGTACAGTACCCCAGCGCCAGACGATCCGATGTGCATGAAATAAGAGTTGTTTCAGCGGTGCAAAACATCTCTGGATACTGGGTGACGCCATTCATCAGGCATTTCTCTGTCAGCAGCGCGCAGCCGGAGTTGTTGCCCCATGACATCG
>M01075:29:000000000-A53YN:1:2103:26633:14917
GCTGGTGTAATGCTGCCGCCCTCTGGGCACTGGCGCCATGTATCATCTCCAAGGTACCGCACGCTCACCTCACCCTTTTCACACGACACCTCAGCGCACACGTCACCAATACGACCCATGAAATCGAAAAGCCCATCCCCCTTTAAGCACTTTGATCTCGGGCCAACGCGGCTCCCATGCATGACGCTTGCTTCCCCATTGCTGCACCAAGTGTTGG-CCGCCAAGTTTGAGATTCGAAAAGTACTGATATTGTGGGGGAAGTTCGGCTTTGTAGAGATGGATTGTACAGCACCCCAGCGCCAGACGATCCGATGTGCATGAAAGAAGACCTGTTTCAGCGGTGCAAAACATCTCTGGATACTGGGTGACGCCATTTATCAGGCATTTCTCTGTCAGCAGCGCGCAGCCGGAGTTGTTGCCCCATGACATCG
>M01075:29:000000000-A53YN:1:2103:25175:21817
GTTGGTGTAATACTGCTGCCTTCTGGGCACTGGCGCCATGTATCATCTCCAAGGTACCGCACGCTCACCTCACCCTCCTCACACGACACCTCAGCGCATACGTCACCAATACGACCCATGAAATCGACAAGCCCATCCCCCTTTAAGCACTTTGATCTCGGGCCAACGCGACTCCCATGCATGATGCTTGCTTCCCCATTGCTGCACCGAGTGTT--ACCGCCAAGTTTGAGATTCGAAAAGTACTGATATTGTTGGGGAAGTTCGGCTGTGTAGAGATAGATTGTACAGTACCCCAGCGCCAGACGATCCGATGTGCATGAAATAAGAGTTGTTTCAGCGGTGCAAAACATCTCTGGATACTGGGTGACGCCATTCATCAGGCATTTCTCTGTCAGCAGCGCGCAGCCGGAGTTTTTGCCCCATGACATCG
>M01075:29:000000000-A53YN:1:2103:24780:8771
GTTGGTGTAATGCTGCTGCCCTCCGGGCACTGGCGCCATGTATCATCTCCAAGGTACCGCACGCTCACCTCACCCTTTTCACACGACACCTCAGCGCACACGTTACCAATACGACCCATGAAATCGAAAAGCCCATCCCCCTTTAAGCACTTTGATCTCGGGCCAACGCGACTCCCATGCATGATGCTTGCTTCCCCATTGCTGCACCGAGTGTTGGACCGCCAAGTTGGAGATTCGAAAAGTACTGATATTGTTGGGGAAGTTCGGCTGTGTAGAGATAGATTGTACAGTACCCCAGCGCCAGACGATCCGATGTGCATGAAATAAGAGTTGTTTCAGCGGTGCAAAACATCTCTGGATACTGGGTGACGCCATTCATCAGGCATTTCTCTGTCAGCAGCGCGCAGCCGGAGTTTTTGCCCCATGACATCG
>M01075:29:000000000-A53YN:1:2103:23975:20730
GTTGGTGTAATGCTGCTGCCCTCTGGGCACTGGCGCCATTTATCATCTCCAAGGTACCGCACGCTCACCTCACCCTTTTCACACGACACCTCAGCGCACACGTCACCAACAGGACCCATGAAATCGACAAGCCCATCCCCCTTTAAGCACCTTGATCTCGGGCCAACGCGGCTCCCATGCATGACGCTTGCTTCCCCATTGCTGCACCAAGTGTTGGACCGCCAAGTTTGAGATTCGAAAAGTACTGATATTGTGGGGGAAGTTCGGCTTTGTAGAGATGGATTGTACAGTACCCCAGCGCCAGACGATCCGATGTGCATGAAAGAAGACCTGTTTCAGCGGTGCAAAACATCTCTGGATACTGGGTGACGCCATTTATCAGGCATTTCTCTGTCAGCAGCGCGCAGCCGGAGTTGTTGCCCCATGACATCG
>M01075:29:000000000-A53YN:1:2103:23809:24323
GTTGGTGTAATGCTGCTGCCCTCTGGGCACTGGCGCCATTTATCATCTCCAAGGTACCGCACGCTCACCTCACCCTCTTCACACGACACCTCAGCGCACACGTCACCAACAGGACCCATGAAATCGACAAGCCCATCCCCCTTTAAGCACTTTGATCTCGGGCCAACGCGGCTCCCATGCATGACGCTTGCTTCCCCATTGCTGCACCAAGTGTTGGACCGCCAAGTTTGAGATTCGAAAAGTACTGATATTGTGGGGGAAGTTCGGCTTTGTAGAGATGGATTGTACAGTACCCCAGCGCCAGACGATCCGATGTGCATGAAAGAAGACCTGTTTCAGCGGTGCAAAACATCTCTGGATACTGGGTGACGCCATTTATCAGGCATTTCTCTGTCAGCAGCGCGCAGCCGGAGTTGTTGCCCCATGACATCG
>M01075:29:000000000-A53YN:1:2103:23647:17087
GTTGGTGTAATGCTGCCGCCCTCTGGGCACTGGCGCCATGTATCATCTCCAAGGTACCGCACGCTCACCTCACCCTTTTCACACGACACCTCAGCGCACACGTCACCAATACGACCCATGAAATCGAAAAGCCCATCCCCCTTTAAGCACTTTGATCTCGGGCCAACGCGGCTCCCATGCATGACGCTTGCTTCCCCATTGCTGCACCAAGTGTTGGACCGCCAAGTTTGAGATTCGAAAAGTACTGATATTGTGGGGGAAGTTCGGCTTTGTAGAGATGGATTATACAGTACCCCAGCGCCAGACGATCCGATGTGCATGAAAGAAGACCTGTTTCAGCGGTGCAAAACATCTCTGGATACTGGGTGACGCCATTTATCAGGCATTTCTCTGTCAACAGCGCGCAGCCGGAGTTGTTGCCCCATGACATCG
>M01075:29:000000000-A53YN:1:2103:22227:21038
GCTGGTGTAATACTGCTGCCCTCTGGGCACTGGCGCCATGTATCATCTCCAAGGTACCGCACGCTCACCTCACCCTTCTCACACGACACCTCAGCGCACACGTCACCAATACGACCCATGAAATCGACAAGCCCATCCCCCTTTAAGCACTTTGATCTCGGGCCAACGCGACTCCCATGCATGATGCTTGCTTCCCCATTGCTGCACCGAGTGTT--ACCGCCAAGTGTGAGATTCGAAAAGTACTGATATTGTTGGGGAAGTTCGGCTGTGTAGAGATAGATTGTACAGTACCCCAGCGCCAGACGATCCGATGTGCATGAAATAAGAGTTGTTTCAGCGGTGCAAAACATCTCTGGATACTGGGTGACGCCATTCATCAGGCATTTCTCTGTCAGCAGCGCGCAGCCGGAGTTTTTGCCCCATGACATCG
>M01075:29:000000000-A53YN:1:2103:21622:11743
GTTGGTGTAATGCTGCCGCCTTCTGGGCACTGGCGCCATGTATCATCTCCAAGGTACCGCACGCTCACCTCACCCTTCTCACACGACACCTCAGCGCACACGTCACCAATACGACCCATGAAATCGACAAGCCCATCCCCCTTTAAGCACTTTGATCTCGGGCCAACGCGACTCCCATGCATGATGCTTGCTTCCCCATTGCTGCACCGAGTGTT--ACCGCCAAGTTTGAGATTCGAAAAGTACTGATATTGTTGGGGAAGTTCGGCTGTGTAGAGATAGATTGTACAGTACCCCAGCGCCAGACGATCCGATGTGCATGAAATAAGAGTTGTTTCAGCGGTGCAAAACATCTCTGGATACTGGGTGACGCCATTCATCAGGCATTTCTCTGTCAGCAGCGCGCAGCCGGAGTTTTTGCCCCATGACATCG
>M01075:29:000000000-A53YN:1:2103:21370:26453
GCTGGTGTAATACTGCTGCCCTCTGGGCACTGGCGCCATTTATCATCTCCAAGGTACCGCACGCTCACCTCACCCTTTTCACACGACACCTCAGCGCACACGTCACCAACAGGACCCATGAAATCGACAAGCCCATCCCCCTTTAAGCACTTTGATCTCGGGCCAACGCGGCTCCCATGCATGACGCTTGCTTCCCCATTGCTGCACCAAGTGTTGGACCGCCAAGTTTGAGATTCGAAAAGTACTGATATTGTGGGGGAAGTTCGGCTTTGTAGGGATGGATTGTACAGTACCCCAGCGCCAGACGATCCGATGTGCATGAAAGAAGACCTGTTTCAGCGGTGCAAAACATCTCTGGATACTGGGTGACGCCATTTATCAGGCATTTCTCTGTCAGCAGCGCGCAGCCGGAGTTGTTGCCCCATGACATCG
>M01075:29:000000000-A53YN:1:2103:18939:10103
GTTGGTGTAATACTGCTGCCCTCTGGGCACTGGCGCCATGTATCATCTCCAAGGTACCGCACGCTCACCTCACCCTTCTCACACGACACCTCAGCGCATACGTCACCAATACGACCCATGAAATCGACAAGCCCATCCCCCTTTAAGCACTTTGATCTCGGGCCAACGCGACTCCCATGCGTGATGCTTGCTTCCCCATTGCTGCACCGAGTGTT--ACCGCCAAGTTTGAGATTCGAAAAGTACTGATATTGTTGGGGAAGTTCGGCTGTGTAGAGATAGATTGTACAGTACCCCAGCGCCAGACGATCCGATGTGCATGAAATAAGAGTTGTTTCAGCGGTGCAAAACATCTCTGGATACTGGGTGACGCCATTCATCAGGCATTTCTCTGTCAGCAGCGCGCAGCCGGAGTTTTTGCCCCATGACATCG
>M01075:29:000000000-A53YN:1:2103:18585:17550
GTTGGTGTAATACTGCTGCCTTCTGGGCACTGGCGCCATGTATCATCTCCAAGGTACCGCACGCTCACCTCACCCTTCTCACACGACACCTCAGCGCATACGTCACCAATACGGCCCATGAAATCGACAAGCCCATCCCCCTTTAAGCACTTTGATCTCGGGCCAACGCGACTCCCATGCATGATGCTTGCTTCCCCATTGCTGCACCGAGTGTT--ACCGCCAAGTTTGAGATTCGAAAAGTACTGATATTGTTGGGGAAGTTCGGCTGTGTAGAGATAGATTGTACAGTACCCCAGCGCCAGACGATCCGATGTGCATGAAATAAGAGTTGTTTCAGCGGTGCAAAACATCTCTGGATACTGGGTGACGCCATTCATCAGGCATTTCTCTGTCAGCAGCGCGCAGCCGGAGTTTTTGCCCCATGACATCG
>M01075:29:000000000-A53YN:1:2103:15967:7146
GTTGGTGTAATACTGCTGCCTTCTGGGCACTGGCGCCATGTATCATCTCCAAGGTACCGCACGCTCACCTCACCCTTCTCACACGACACCTCAGCGCATACGTCACCAATACGACCCATGAAATCGACAAGCCCATCCCCCTTTAAGCACTTTGATCTCGGGCCAACGCGACTCCCATGCATGATGTTTGCTTCCCCATTGCTGCACCGAGTGTT--ACCGCCAAGTTTGAGATTCGAAAAGTACTGATATTGTTGGGGAAGTTCGGCTGTGTAGAGATAGATTGTACAGTACCCCAGCGCCAGACGATCCGATGTGCATGAAATAAGAGTTGTTTCAGCGGTGCAAAACATCTCTGGATACTGGGTGACGCCATTCATCAGGCATTTCTCTGTCAGCAGCGTGCAGCCGGAGTTTTTGCCCCATGACATCG
>M01075:29:000000000-A53YN:1:2103:14325:12252
GTTGGTGTAATACTGCTGCCCTCTGGGCACTGGCGCCATGTATCATCTCCAAGGTACCGCACGCTCACCTCACCCTTCTCACACGACACCTCAGCGCACACGTCACCAATACGACCCATGAAATCGACAAGCCCATCCCCCTTTAAGCACTTTGATCTCGGGCCAACGCGACTCCCATGCATGATGCTTGCTTCCCCATTGCTGCACCAAGTGTTGGACCGCCAAGTTTGAGATTCGAAAAGTACTGATATTGTTGGAGAAGTTCGGCTGTGTAGAGATAGATTGTACAGTACCCCAGCGCCAGACGATCCGATGTGCATGAAATAAGAGTTGTTTCAGCGGTGCAAAACATCCCTGGATACTGGGTGACGCCATTCATCAGGCATTTCTCTGTCAGCAGCGCGCAGCCGGAGTTGTTGCCCCATGACATCG
>M01075:29:000000000-A53YN:1:2103:14028:2670
GTTGGTGTAATACTGCTGCCTTCTGGGCACTGGCGCCATGTATCATCTCCAAGGTACCGCACGCTCACCTCACCCTTCTCACACGACACCTCAGCGCATACGTCACCAATACGACCCATGAAATCGACAAGCCCATCCCCCTTTAAGCACTTTGATCTCGGGCCAACGCGACTCCCATGCATGATGCTTGCTTCCCCATTGCTGCACCGAGTGTT--ACCGCCAAGTTTGAGATTCGAAAAGTACTGATATTGTTGGGGAAGTTCGGCGGTGTAGAGATAGATTGTACAGTACCCCAGCGCCAGACGATCCGATGTGCATGAAATAAGAGTTGTTTCAGCGGTGCAAAACATCTCTGGATACTGGGTGACGCCATTCATCAGGCATTTCTCTGTCAGCAGCGCGCAGCCGGAGTTTTTGCCCCATGACATCG
>M01075:29:000000000-A53YN:1:2103:12214:20528
GTTGGTGTAATACTGCTGCCTTCTGGGCACTGGCGCCATGTATCATCTCCAAGGTACCACACGCTCACCTCACCCTTCTCACACGACACCTCAGCGCATACGTCACCAATACGACCCATGAAATCGACAAGCCCATCCCCCTTTAAGCACTTTGATCTCGGGCCAACGCGACTCCCATGCATGATGCTTGCTTCCCCATTGCTGCACCGAGTGTT--ACCGCCAAGTTTGAGATTCGAAAAGTACTGATATTGTTGGGGAAGTTCGGCTGTGTAGAGATAGATTGTACAGTACCCCAGCGCCAGACGATCCGATGTGCATGAAATAAGAGTTGTTTCAGCGGTGCAAAACATCTCTGGATACTGGGTGACGCCATTCATCAGGCATTTCTCTGTCAGCAGCGCGCAGCCGGAGTTTTTGCCCCATGACATCG
>M01075:29:000000000-A53YN:1:2102:6977:11011
GTTGGTGTAACGCTGCCGCCTTCTGGGCACTGGCGCCATGTATCATCTCCAAGGTACCGCACGCTCACCTCACCCTTCTCACACGACACCTCAGCGCATACGTCACCAATACGACCCATGAAATCGACAAGCCCATCCCCCTTTAAGCACTTTGATCTCGGGCCAACGCGACTCCCATGCATGATGCTTGCTTCCCCATTGCTGCACCGAGTGTT--ACCGCCAAGTTTGAGATTCGAAAAGTACTGATATTGTTGGGGAAGTTCGGCTGTGTAGAGATAGATTGTACAGTACCCCAGCGCCAGACGATCCGATGTGCATGAAATAAGAGTTGTTTCAGCGGTGCAAAACATCTCTGGATACTGGGTGACGCCATTCATCAGGCACTTCTCTGTCAGCAGCGCGCAGCCGGAGTTTTTGCCCCATGACATCG
>M01075:29:000000000-A53YN:1:2102:6224:21127
GTTGGTGTAATGCTGCTGCCCTCTGGGCACTGGCGCCATGTATCATCTCCAAGGTACCGCACGCTCACCTCACCCTTTTCACACGACACCTCAGCGCACACGTCACCAATACGACCCATGAAATCGAAAAGCCCATCCCCCTTTAAGCACTTTGATCTCGGGCCAACGCGACTCCCATGCATGATGCTTGCTTCCCCATTGCTGCACCAAGTGTTGGACCGCCAAGTTTGAGATTCGAAAAGTACTGATATTGTTGGAAAAGTTCGGCTGTGTAGAGATAGATTGTACAGTACCCCAGCGCCAGACGATCCGATGTGCATGAAATAAGAGTTGTTTCAGCGGTGCAAAACATCTCTGGATACTGGGTGACGCCATTCATCAGGCATTTCTCTGTCAGCAGCGCGCAGCCGGAGTTGTTGCCCCATGACATCG
>M01075:29:000000000-A53YN:1:2102:5636:20104
GCTGGTGTAATGCTGCCGCCCTCTGGGCACTGGCGCCATTTATCATCTCCAAGGTACCGCACGCTCACCTCACCCTTTTCACACGACACCTCAGCGCACATGTCACCAATACGACCCATGAAATCGACAAGCCCATCCCCCTTTAAGCACTTTGATCTCGGGCCAACGCGGCTCCCATGCATGACGCTTGCTTCCCCATTGCTGCACCAAGTGTTGGACCGCCAAGTTTGAGATTCGAAAAGTACTGATATTGTGAGGGAAGTTCGGCTGTGTAGAGATAGATTGTACAGTACCCCAGCGCCAGACGATCCGAAGTGCATAAAAAAAGACCTGTTTCAGCGGTGCAAAACATCTCTGGATGCTTGTTGACGCCATTTATCAGGCATTTCTCTGTCAGCAGCGCGCAGCCGGAGTTTTTGCCCCATGACATCG
>M01075:29:000000000-A53YN:1:2102:5603:14153
GTTGGTGTAATACTGCTGCCCTCTGGGCACTGGCGCCATGTATCATCTCCAAGGTACCGCACGCTCACCTCGCCCTTCTCACACGACACCTCAGCGCACACGTCACCAATACGACCCATGAAATCGACAAGCCCATCCCCCTTTAAGCACTTTGATCTCGGGCCAACGCGACTCCCATGCATGATGCTTGCTTCCCCATTGCTGCACCAAGTGTTGGACCGCCAAGTTTGAGATTCGAAAAGTACTGATATTGTTGGAGAAGTTCGGCTGTGTAGAGATAGATTGTACAGTACCCCAGCGCCAGACGATCCGATGTGCATGAAATAAGAGTTGTTTCAGCGGTGCAAAACATCTCTGGATACTGGGTGACGCCATTCATCAGGCATTTCTCTGTCAGCAGCGCGCAGCCGGAGTTGTTGCCCCATGACATCG
>M01075:29:000000000-A53YN:1:2102:25124:22942
GTTGGTGTAATGCTGCTGCCCTCTGGGCACTGGCGCCATGTATCATCTCCAAGGTACCGCACGCTCACCTCACCCTTTTCACACGACACCTCAGCGCACACGTCACCAATACGACCCATGAAATCGAAAAGCCCATCCCCCTTTAAGCACTTTGATCTCGGGCCAACGCGGCTCCCATGCATGACGCTTGCTTCCCCATTGCTGCACCAAGTGTTGGACCGCCAGGTTTGAGATTCGAAAAGTACTGATATTGTGGGGGAAGTTCGGCTTTGTAGAGATGGATTGTACAGTACCCCAGCGCCAGACGATCCGATGTGCATGAAAGAAGACCTGTTTCAGCGGTGCAAAACATCTCTGGATACTGGGTGACGCCATTTATCAGGCATTTCTCTGTCAGCAGCGCGCAGCCGGAGTTGTTGCCCCATGACATCG
>M01075:29:000000000-A53YN:1:2102:24422:20741
GTTGGTGTAATGCTGCTGCCTTCTGGGCACTGGCGCCATGTATCATCTCCAAGGTACCGCACGCTCACCTCACCCTTCTCACACGACACCTCAGCGCATACGTCACCAATACGACCCATGAAATCGACAAGCCCATCCCCCTTTAAGCACTTTGATCTCGGGCCAACGCGACTCCCATGCATGATGCTTGCTTCCCCATTGCTGCACCGAGTGTTGGACCGCCAAGTTTGAGATTCGAAAAGTACTGATATTGTTGGAGAAGTTCGGCTGTGTAGAGATAGATTGTACAGTACCCCAGCGCCAGACGATCCGATGTGCATGAAATAAGAGTTGTTTCAGCGGTGCAAACCATCTCTGGATACTGGGTGACGCCATTCATCAGGCATTTCTCTGTCAGCAGCGCGCAGCCGGAGTTGTTGCCCCATGACATCG
>M01075:29:000000000-A53YN:1:2102:21838:19900
GTTGGTGTAATACTGCTGCCCTCTGGGCACTGGCGCCATGTATCATCTCCAAGGTACCGCACGCTCACCTCACCCTTCTCACACGACACCTCAGCGCACACGTCACCAATACGACCCATGAAATCGACAAGCCCATCCCCCTTTAAGCACTTTGATCTCGGGCCAACGCGACTCCCATGCATGATGCTTGCTTCCCCATTGCTGCACCAAGTGTTGGACCGCCAAGTTTGAGATTCGAAAAGTACTGATATTGTTGGAGAAGTTCGGCTGTGTAGAGATAGATTGTACAGTACCCCAGCGCCAGACGATCCGATGTGCATGAAATAAGAGTTGTTTCGGCGGTGCAAAACATCTCTGGATACTGGGTGACGCCATTCATCAGGCATTTCTCTGTCAGCAGCGCGCAGCTGGAGTTTTTGCCCCATGACATCG
>M01075:29:000000000-A53YN:1:2102:21321:7314
GTTGGTGTAATGCTGCTGCCTTCTGGGCACTGGCGCCATGTATCATCTCCAAGGTACCGCACGCTCACCTCACCCTTCTCACATGACACCTCAGCGCATACGTCACCAATACGACCCATGAAATCGACAAGCCCATCCCCCTTTAAGCACTTTGATCTCGGGCCAACGCGACTCCCATGCATGATGCTTGCTTCCCCATTGCTGCACCGAGTGTT--ACCGCCAAGTTTGAGATTCGAAAAGTACTGATATTGTTGGGGAAGTTCGGCTGTGTAGAGATAGATTGAACAGTACCCCAGCGCCAGACGATCCGATGTGCATGAAATAAGAGTTGTTTCAGCGGTGCAAAACATCTCTGGATACTGGGTGACGCCATTCATCAGGCATTTCTCTGTCAGCAGCGCGCAGCCGGAATTTTTGCCCCATGACATCG
>M01075:29:000000000-A53YN:1:2102:21154:20085
GTTGGTGTAATACTGCTGCCTTCTGGGCACTGGCGCCATGTATCATCTCCAAGGTACCGCACGCTCACCTCACCCTTCTCACACGACGCCTCAGCGCATACGTCACCAATACGACCCATGAAATCGACAAGCCCATCCCCCTTTAAGCACTTTGATCTCGGGCCAACGCGACTCCCATGCATGATGCTTGCTTCCCCATTGCTGCACCGAGTGTT--ACCGCCAAGTTTGAGATTCGAAAAGTACTGATATTGTTGGGGAAGTTCGGCTGTGTAGAGATAGATTGTACAGTACCCCAGCGCCAGACGATCCGATGTGCATGAAATAAGAGTTGTTTCAGCGGTGCAAAACATCTCTGGATACTGGGTGACGCCATTCATCAGGCATTTCTCTGTCAGCAGCGCGCAGCCGGAGTTTTTGCCCCATGACATCG
>M01075:29:000000000-A53YN:1:2102:20588:9256
GCTGGTGTAATGCTGCCGCCCTCTGGGCACTGGCGCCATGTATCATCTCCAAGGTACCGCACGCTCACCTCACCCTTTTCACACGACACCTCAGCGCACACGTCACCAATACGACCCATGAAATCGAAAAGCCCATCCCCCTTTAAGCACTTTGATCTCGGGCCAACGCGGCTCCCATGCATGACGCTTGCTTCCCCATTGCTGCACCAAGTGTTGGACCGCCAAGTTTGAGATTCGAAAAGTACTGATATTGTGGGGGAAGTTCGGCTTTGTAGAGATGGATTGTACAGTACCCCAGCGCCAGACGATCCGATGTGCATGAAAGAAGACCTGTTTCAGCGGTGCAAAACATCCCTGGATACTGGGTGACGCCATTTATCAGGCATTTCTCTGTCAGCAGCGCGCAGCCGGAGTTGTTGCCCCATGACATCG
>M01075:29:000000000-A53YN:1:2102:15022:8004
GTTGGTGTAATACTGCTGCCCTCTGGGCACTGGCGCCATGTATCACCTCCAAGGTACCGCACGCTCACCTCACCCTTCTCACACGACACCTCAGCGCATACGTCACCAATACGACCCATGAAATCGACAAGCCCATCCCCCTTTAAGCACTTTGATCTCGGGCCAACGCGACTCCCATGCATGATGCTTGCTTCCCCATTGCTGCACCGAGTGTT--ACCGCCAAGTTTGAGATTCGAAAAGTACTGATATTGCTGGGGAAGTTCGGCTGTGTAGAGATAGATTGTACAGTACCCCAGCGCCAGACGATCCGATGTGCATGAAATAAGAGTTGTTTCAGCGGTGCAAAACATCTCTGGATACTGGGTGACGCCATTCATCAGGCATTTCTCTGTCAGCAGCGCGCAGCCGGAGTTTTTGCCCCATGACATCG
>M01075:29:000000000-A53YN:1:2102:14398:15330
GTTGGTGTAATGCTGCCGCCCTCTGGGCACTGGCGCCATTTATCATCTCCAAGGTACCGCACGCTCACCTCACCCTTTTCACACGACACCTCAGCGCACACGTCACCAATACGACCCATGAAATCGACAAGCCCATCCCCCTTTAAGCACTTTGATCTCGGGCCAACGCGGCTCCCATGCATGACGCTTGCTTCCCCATTGCTGCACCAAGTGTTGGACCGCCAAGTTTGAGATTCGAAAAGTACTGATATTGTGAGGGAAGTTCGGCTGTGTAGAGATAGATTGTACAGTACCCCAGCGCCAGACGATCCGAAGTGCATAAAAAAAGACCTGTTTCAGCGGTGCAAAACATCCCTGGATGCTTGTTGACGCCATTTATCAGGCATTTCTCTGTCAGCAGCGCGCAGCCGGAGTTTTTGCCCCATGACATCG
>M01075:29:000000000-A53YN:1:2102:13386:5320
GTTGGTGTAATACTGCTGCCCTCTGGGCACTGGCGCCATGTATCATCTCCAAGGTACCGCACGCTCACCTCACCCTTTTCACACGACACCTCAGCGCACACGTCACCAATACGACCCATGAAATCGAAAAGCCCATCCCCCTTTAAGCACTTTGATCTCGGGCCAACGCGGCTCCCATGCATGACGCTTGCTTCCCCATTGCTGCACCAAGTGTTGGACCGCCAAGTTTGAGATTCGAAAAGTACTGATATTGTGGGGGAAGTTCGGCTTTGTAGAGATGGATTGTACAGTACCCCAGCGCCAGACGATCCGATGTGCATGAAAGAAGACTGCTTTCAGCGGTGCAAAACATCTCTGGATACTTGGTGACGCCATTTATCACGCATTCCTCCGTCAGCAGCGCGCAGCCGGAGTTGTTGCCCCATGACATCG
>M01075:29:000000000-A53YN:1:2102:12381:21521
GCTGGTGTAATGCTGCCGCCTTCTGGGCACTGGCGCCATGTATCATCTCCAAGGTACCGCACGCTCACCTCACCCTTCTCACACGACACCTCAGCGCATACGTCACCAATACGACCCATGAAATCGACAAGCCCATCCCCCTTTAAGCACTTTGATCTCGGGCCAACGCGACTCCCGTGCATGACGCTTGCTTCCCCATTGCTGCACCAAGTGTTGGACCGCCAAGTTTGAGATTCGAAAAGTACTGATATTGTGGGGGAAGTTCGGCTTTGTAGAGATAGATTGTACAGTACCCCAGCGCCAGACGATCCGATGTGCATGAAAGAAGACCTGTTTCAGCGGTGCAAAACATCTCTGGATACTGGGTGGCGCCATTTATCAGGCATTTCTCTGTCAGCAGCGCGCAGCCGGAGTTGTTGCCCCATGACATCG
>M01075:29:000000000-A53YN:1:2101:7757:18450
GTTGGTGTAATACTGCTGCCTTCTGGGCACTGGCGCCATGTATCATCTCCAAGGTACCGCACGCTCACCTCACCCTTCTCACACGACACCTCAGCGCATACGTCACCAATACGACCCATGAAATCGACAAGCCCATCCCCCTTTAAGCACTTTGATCTCGGGCCAACGCGACTCCCATGCATGATGCTTGCTTCCCCATTGCTGCACCGAGTGTTGGACCGCCAAGTTTGAGATTCGAAAAGTACTGATATTGTTGGAGAAGTTCGGCTGTGTAGAGATAGATTGTACAGTACCCCAGCGCCAGACGATCCGATGTGCATGAAATAAGAGTTGTTTCAGCGGTGCAAAACATCTCTGGATACTGGGTGACGCCATTCATCAGGCATTTCTCTGTCGGCAGCGCGCAGCCGGAGTTGTTGCCCCATGACATCG
>M01075:29:000000000-A53YN:1:2101:22455:11268
GTTGGTGTAATGCTGCTGCCCTCTGGGCACTGGCGCCATTTATCATCTCCAAGGTACCGCACGCTCACCTCACCCTTTTCACACGACACCTCAGCGCACACGTCACCAACAGGACCCATGAAATCGACAAGCCCATCCCCCTTTAAGCACTTTGATCTCGGGCCAACGCGGCTCCCATGCATGACGCTTGCTTCCCCATTGCTGCACCAAGTGTTGGACAGCCAAGTTTGAGATTCGAAAAGTACTGATATTGTGGGGGAAGTTCGGCTTTGTAGAGATGGATTGTACAGTACCCCAGCGCCAGACGATCCGATGTGCATGAAAGAAGACCTGTTTCAGCGGTGCAAAACATCTCTGGATACTGGGTGACGCCATTTATCAGGCATTTCTCTGACAGCAGCGCGCAGCCGGAGTTGTTGCCCCATGACATCG
>M01075:29:000000000-A53YN:1:2101:16211:23425
GTTGGTGTAATGCTGCTGCCCTCTGGGCACTGGCGCCATTTATCACCTCCAAGGTACCGCACGCTCACCTCACCCTTTTCACACGACACCTCAGCGCACACGTCACCAATACGACCCATGAAATCGACAAGCCCATCCCCCTTTAAGCACTTTGATCTCGGGCCAACGCGGCTCCCATGCATGACGCTTGCTTCCCCATTGCTGCACCAAGTGTTGGACCGCCAAGTTTGAGATTCGAAAAGTACTGATATTGTGGGGGAAGTTCGGCTTTGTAGAGATGGATTGTACAGTACCCCAGCGCCAGACGATCCGATGTGCATGAAAGAAGACCTGTTTCAGCGGTGCAAAACATCTCTGGATACTGGGTGACGCCATTTATCAGGCATTTCCCTGTCAGCAGCGCGCAGCCGGAGTTGTTGCCCCATGACATCG
>M01075:29:000000000-A53YN:1:1114:5524:6963
GTTGGTGTAATGCTGCTGCCCTCTGGGCACTGGCGCCATGTATCATCTCCAAGGTACCGCACGCTCACCTCACCCTTCTCACACGACACCTCAGCGCACACGTCACCAATACGACCCATGAAATCGACAAGCCCATCCCCCTTTAAGCACTTTGATCTCGGGCCAACGCGACTCCCATGCATGATGCTTGCTTCCCCATTGCTGCACCAAGTGTTGGACCGCCAAGTATGAGATTCGAAAAGTACTGATATTGTTGGAGAAGTTCGGCTGTGTAGAGATAGATTGTACAGTACCCCAGCGCCAGACGATCCGATGTGCATGAAATAAGAGTTGTTTCAGCGGTGCAAAACATCTCTGGATACTGGGTGACGCCATTTATCACGCATTTCTCCGTCAGCAGCGCGCAGCCGGAGTTGTTGCCCCATGACATCG
>M01075:29:000000000-A53YN:1:1114:5328:19945
GTTGGTGTAATGCTGCTGCCCTCTGGGCACTGGCGCCATTTATCATCTCCAAGGCACCGCACGCTCACCTCACCCTTTTCACACGACACCTCAGCGCACACGTCACCAACAGGACCCATGAAATCGACAAGCCCATCCCCCTTTAAGCACTTTGATCTCGGGCCAACGCGGCTCCCATGCATGACGCTTGCTTCCCCATTGCTGCACCAAGTGTTGGACCGCCAAGTTTGAGATTCGAAAAGTACTGATATTGTGGGGGAAGTTCGGCTTTGTAGAGATGGATTGTACAGTACCCCAGCGCCAGACGATCCGATGTGCATGAAAGAAGACCTGTTTCAGCGGTGCAAAACATCTCTGGATACTGGGTGACGCCATTTATCAGGCATTTCTCTGTCAGCAGCGCGCAGCCGGAGTTGTTGCCCCATGACATCG
>M01075:29:000000000-A53YN:1:1114:2742:19258
GTTGGTGTAATACTGCCGCCTTCTGGGCACTGGCGCCATGTATCATCTCCAAGGTACCGCACGCTCACCTCACCCTTCTCACACGACACCTCAGCGTATACGTCACCAATACGACCCATGAAATCGACAAGCCCATCCCCCTTTAAGCACTTTGATCTCGGGCCAACGCGACTCCCATGCATGATGCTTGCTTCCCCATTGCTGCACCGAGTGTTGGACCGCCAAGTTTGAGATTCGAAAAGTACTGATATTGTTGGGGAAGTTCGGCTGTGTAGAGATAGATTGTACAGTACCCCAGCGCCAGACGATCCGATGTGCATGAAATAAGAGTTGTTTCAGCGGTGCAAAACATCTCTGGATACTGGGTGACGCCATTCATCAGGCATTTCTCTGTCAGCAGCGCGCAGCCGGAGTTGTTGCCCCATGACATCG
>M01075:29:000000000-A53YN:1:1114:26203:21617
GCTGGTGTAATACTGCTGCCCTCTGGGCACTGGCGCCATGTATCATCTCCAAGGTACCGCACGCTCACCTCACCCTTTTCACACGACACCTCAGCGCACACGTCACCAATACGACCCATGAAATCGAAAAGCCCATCCCCCTTTAAGCACTTTGATCTCGGGCCAACGCGGCTCCCATGCATGACGCTTGCTTCCCCATTGCTGCACCAGGTGTTGGACCGCCAAGTTTGAGATTCGAAAAGTACTGATATTGTGGGGGAAGTTCGGCTTTGTAGAGATGGATTGTACAGTACCCCAGCGCCAGACGATCCGATGTGCATGAAAGAAGACCTGTTTCAGCGGTGCAAAACATCTCTGGATACTGGGTGACGCCATTTATCAGGCATTTCTCTGTCAGCAGCGCGCAGCCGGAGTTGTTGCCCCATGACATCG
>M01075:29:000000000-A53YN:1:1114:25880:16626
GTTGGTGTAATGCTGCTGCCCTCTGGGCACTGGCGCCATTTATCATCTCCAAAGTACCGCACGCTCACCTCACCCTTTTCACACGACACCTCAGCGCACACGTCACCAACAGGACCCATGAAATCGACAAGCCCATCCCCCTTTAAGCACTTTGATCTCGGGCCAACGCGGCTCCCATGCATGACGCTTGCTTCCCCATTGCTGCACCAAGTGTTGGACCGCCAAGTTTGAGATTCGAAAAGTACTGATATTGTGGGGGAAGTTCGGCTTTGTAGAGATGGATTGTACAGTGCCCCAGCGCCAGACGATCCGATGTGCATGAAAGAAGACCTGTTTCAGCGGTGCAAAACATCTCTGGATACTGGGTGACGCCATTTATCAGGCATTTCTCTGTCAGCAGCGCGCAGCCGGAGTTGTTGCCCCATGACATCG
>M01075:29:000000000-A53YN:1:1114:24970:7709
GTTGGTGTAATGCTGCTGCCCTCTGGGCACTGGCGCCATGTATCATCTCCAAGGTACCGCACGCTCACCTCACCCTTTTCACACGACACCTCAGCGCACACGTCACCAATACGACCCATGAAATCGAAAAGCCCATCCCCCTTTAAGCACTTTGATCTCGGGCCAACGCGGCTCCCATGCATGACGCTTGCTTCCCCATTGCTGCACCAAGTGTTGGACCGCCAAGTTTGAGAGTCGAAAGGTACTGATATTGTGGGGGAAGTTCGGCTTTGTAGAGATGGATTGTACAGTACCCCAGCGCCAGACGATCCGATGTGCATGAAAGAAGACCTGTTTCAGCGGTGCAAAACATCTCTGGATACTGGGTGACGCCATTTATCAGGCATTTCTCTGTCAGCAGCGCGCAGCCGGAGTTGTTGCCCCATGACATCG
>M01075:29:000000000-A53YN:1:1114:19500:9881
GCTGGTGTAATACTGCCGCCTTCTGGGCACTGGCGCCATGTATCATCTCCAAGGTACCGCACGCTCACCTCACCCTTCTCACACGACACCTCAGCGCATACGTCACCAATACGACCCATGAAATCGACAAGCCCATCCCCCTTTAAGCACTTTGATCTCGGGCCAACGCGACTCCCATGCATGATGCTTGCTTCCCCATTGCTGCACCGAGTGTTGGACCGCCAAGTTTGAGATTCGAAAAGTACTGATATTGTTGGGGAAGTTCGGCTGTGTAGAGATAGATTGTACAGTACCCCAGCGCCAGACGATCCGATGTGCATGAAATAAGAGTTGTTTCAGCGGTGCAAAACATCTCTGGATACTGGGTGACGCCATTCATCAGGCATCTCTCTGTCAGCAGCGCGCAGCCGGAGTTTTTGCCCCATGACATCG
>M01075:29:000000000-A53YN:1:1114:17628:24940
GTTGGTGTAATACTGCTGCCTTCTGGGCACTGGCGCCATGTATCATCTCCAAGGTACCGCACGCTCACCTCACCCTTCTCACACGACACCTCAGCGCATACGTCACCAATACGACCCATGAAATCGACAAGCCCATCCCCCTTTAAGCACTTTGATCTCGGGCCAGCGCGACTCCCATGCATGATGCTTGCTTCCCCATTGCTGCACCGAGTGTT--ACCGCCAAGTTTGAGATTCGAAAAGTACTGATATTGTTGGGGAAGTTCGGCTGTGTAGAGATAGATTGTACAGTACCCCAGCGCCAGACGATACGATGTGCATGAAATAAGAGTTGTTTCAGCGGTGCAAAACATCTCTGGATACTGGGTGACGCCATTCATCAGGCATTTCTCTGTCAGCAGCGCGCAGCCGGAGTTTTTGCCCCATGACATCG
>M01075:29:000000000-A53YN:1:1114:16910:21898
GTTGGTGTAA--CTGCTGCCCTCTGGGCACTGGCGCCATGTATCATCTCCAAGGTACCGCACGCTCACCTCACCCTTCTCACACGACACCTCAGCGCACACGTCGCCAATACGACCCATGAAATCGACAAGCCCATCCCCCTTTAAGCACTTTGATCTCGGGCCAACGCGACTCCCATGCATGATGCTTGCTTCCCCATTGCTGCACCAAGTGTTGGACCGCCAAGTTTGAGATTCGAAAAGTACTGATATTGTTGGAGAAGTTCGGCTGTGTAGAGATAGATTGTACAGTACCCCAGCGCCAGACGATCCGATGTGCATGAAATAAGAGTTGTTTCAGCGGTGCAAAACATCTCTGGATACTGGGTGACGCCATTCATCAGGCATTTCTCTGTCAGCAGCGCGCAGCCGGAGTTGTTGCCCCATGACATCG
>M01075:29:000000000-A53YN:1:1114:16221:9816
GTTGGTGTAATGCTGCCGCCCTCTGGGCACTGGCGCCATTTATCATCTCCAAGGTACCGCACGCTCACCTCACCCTTTTCACACGACACCTCAGCGCACACGTCACCAACAGGACCCACGAAATCGACAAGCCCATCCCCCTTTAAGCACTTTGATCTCGGGCCAACGCGGCTCCCATGCATGACGCTTGCTTCCCCATTGCTGCACCAAGTGTTGGACCGCCAAGTTTGAGATTCGAAAAGTACTGATATTGTGGGGGAAGTTCGGCTTTGTAGAGATGGATTGTACAGTACCCCAGCGCCAGACGATCCGATGTGCATGAAAGAAGACCTGTTTCAGCGGTGCAAAACATCTCTGGATACTGGGTGACGCCATTTATCAGGCATTTCTCTGTCAGCAGCGCGCAGCCGGAGTTGTTGCCCCATGACATCG
>M01075:29:000000000-A53YN:1:1114:10602:18499
GCTGGTGTAATGCTGCTGCCTTCTGGGCACTGGCGCCATGTATCATCTCCAAGGTACCGCACGCTCACCTCACCCTTCTCACACGACACCTCAGCGCATACGTCACCAATACGACCCATGAAATCGACAAGCCCATCCCCCTTTAAGCACTTTGATCTCGGGCCAACGCGACTCCCATGCATGATGCTTGCTTCCCCATTGCTGCACCGAGTGTT--ACCGCCAAGTTTGAGATTCGAAAAGTACTGATATTGTTGGGGAAGTTCGGCTGTGTAGAGATAGATTGTTCAGTACCCCAGCGCCAGACGATCCGATGTGCATGAAATAAGAGTTGTTTCAGCGGTGCAAAACATCTCTGGATACTGGGTGACGCCATTCATCAGGCATTTCTCTGTCAGCAGCGCGCAGCCGGAGTTTTTGCCCCATGACATCG
>M01075:29:000000000-A53YN:1:1113:9893:10643
GTTGGTGTAATGCTGCTGCCCTCTGGGCACTGGCGCCATTTATCATCTCCAAGGTACCGCACGCTCACCTCACCCTTTTCACACGACACCTCAGCGCACACGTCACCAATACGACCCATGAAATCGACAAGCCCATCCCCCTTTAAGCACTTTGATCTCGGGCCAACGCGACTCCCATGCATGATGCTTGCTTCCCCATTGCTGCACCGAGTGTTGGACCGCCAAGTTTGAGATTCGAAAAGTACTGATATTGTTGGGGAAGTTCGGCTGTGTAGAGATAGATTGTACAGTACCCCAGCGCCAGACGATCCGATGTGCATGAAATAAGAGTTGTTTCAGCGGTGCAAAACATCTCTGGATACTGGGTGACGCCATTCATCAGGCATTTCTCTGTCAGCAGCGCGCAGCCGGAGTTTTTGCCCCATGACATCG
>M01075:29:000000000-A53YN:1:1113:7143:11220
GTTGGTGTAATACTGCTGCCCTCTGGGCACTGGCGCCATTTATCATCTCCAAGGTACCGCACGCTCACCTCACCCTTTTCACACGACACCTCAGCGCACACGTCACCAATACGACCCATGAAATCGACAAGCCCATCCCCCTTTAAGCACTTTGATCTCAGGCCAACGCGGCTCCCATGCATGACGCTTGCTTCCCCATTGCTGCACCAAGTGTTGGACCGCCAAGTTTGAGATTCGAAAAGTACTGATAATGTGAGGGAAGTTCGGCTGTGTAGAGATAGATTGTACAGTACCCCAGCGCCAGACGATCCGAAGTGCATAAAAAAAGACCTGTTTCAGCGGTGCAAAACATCTCTGGATGCTTGTTGACGCCATTTATCAGGCATTTCTCTATCAGCAGCGCGCAGCCGGAGTTTTTGCCCCATGACATCG
>M01075:29:000000000-A53YN:1:1113:6076:19665
GCTGGTGTAATGCTGCTGCCTTCTGGGCACTGGCGCCATGTATCATCTCCAAGGTACCGCACGCTCACCTCACCCTTCTCACACGACACCTCAGCGCATACGTCACCAATACGACCCATGAAATCGACAAGCCCATCCCCCTTTAAGCACTTTGATCTCGGGCCAACGCGACTCCCATGCATGATGCTTGCTTCCCCATTGCTGCACCGAGTGTT--ACCGCCAAGTTTGAGATTCGAAAAGTACTGATATTGTTGGGGAAGTTCGGCTGTGTAGAGATAGATTGTACAGTACCCCAGCGCCAGACGATCCAATGTGCATGAAATAAGAGTTGTTTCAGCGGTGCAAAACATCTCTGGATACTGGGTGACGCCATTCATCAGGCATTTCTCTGTCAGCAGCGCGCAGCCGGAGTTTTTGCCCCATGACATCG
>M01075:29:000000000-A53YN:1:1113:25075:5264
GTTGGTGTAATACTGCTGCCCTCTGGGCACTGGCGCCATTTATCATCTCCAAGGTACCGCACGCTCACCTCACCCTTTTCACACGACACCTCAGCGCACACGTCACCAACAGGACCCATGAAATCGACAAGCCCATCCCCCTTTAAGCACTTTGATCTCGGGCCAACGCGGCTCCCATGCATGACGCTTGCTTCCCCATTGCTGCACCAAGTGTTGGACCGCCAAGTTTGAGATTCGAAAAGTACTGATATTGTGAGGGAAGTTCGGCTGTGTAGAGATAGATTGTACAGTACCCCAGCGCCAGACGATCCGAAGTGCATAAAAAAAGACCTGTTTCAGCGGTGCAAAACATCTCTGGATGCTTGTTGACGCCATTTATCAGGCATTTCTCTGTCAGCAGCGCGCAGCCGGAGTTTTTGCCCCATGACATCG
>M01075:29:000000000-A53YN:1:1113:20944:12957
GTTGGTGTAATACTGCTGCCCTCTGGGCACTGGCGCCATGTATCATCTCCAAGGTACCGCACGCTCACCTCACCCTTTTCACACGACACCTCAGCGCACACGTCACCAATACGACCCATGAAATCGAAAAGCCCATCCCCCTTTAAGCACTTTGATCTCGGGCCAACGCGGCTCCCATGCATGACGCTTGCTTCCCCACTGCTGCACCAAGTGTTGGACCGCCAAGTTTGAGATTAGAAAAGTACTGATATTGTGGGGGAAGTTCGGCTTTGTAGAGATGGATTGTACAGTACCCCAGCGCCAGACGATCCGATGTGCATGAAAGAAGACCTGTTTCAGCGGTGCAAAACATCTCTGGATACTGGGTGACGCCATTTATCAGGCATTTCTCTGTCAGCAGCGCGCAGCCGGAGTTGTTGCCCCATGACATCG
>M01075:29:000000000-A53YN:1:1113:16613:11758
GTTGGTGTAATGCTGCTGCCCTCTGGGCACTGGCGCCATTTATCATCTCCAAGGTACCGCACGCTCACCTCACCCTTTTCACACGACACCTCAGCGCACACGTCACCAATACGACCCATGAAATCGACAAGCCCATCCCCCTCTAAGCACTTTGATCTCGGGCCAACGCGACTCCCATGCATGATGCTTGCTTCCCCATTGCTGCACCGAGTGTTGGACCGCCAAGTGTGAGATTCGAAAAGTACTGATATTGTTGGGGAAGTTCGGCTGTGTAGAGATAGATTGTACAGTACCCCAGCGCCAGACGATCCGATGTGCATGAAATAAGAGTTGTTTCAGCGGTGCAAAACATCTCTGGATACTGGGTGACGCCATTCATCAGGCATTTCTCTGTCAGCAGCGCGCAGCCGGAGTTTTTGCCCCATGACATCG
>M01075:29:000000000-A53YN:1:1113:12449:8828
GTTGGTGTAATGCTGCTGCCTTCTGGGCACTGGCGCCATGTATCATCTCCAAGGTACCGCACGCTCACCTCACCCTTCTCACACGACACCTCAGCGCACACGTCACCAATACGACCCATGAAATCGACAAGCCCATCCCCCTTTAAGCACTTTGATCTCGGGCCAACGCGGCTCCCATGCATGACGCTTGCTTCCCCATTGCTGCACCAAGTGTTGGACCGCCAAGTTTGAGATTCGAAAAGTACTGATATTGTGAGGGAAGTTCGGCTGTGTAGAGATAGATTGTACAGTACCCCAGCGCCAGACGATCCGAAGTGCATAAAAAAAGACCTGTTTCAGCGGTGCAAAACATCTCTGGATGCTTGTTGACGCCATTTATCAGGCATTTCTCTGTCAGCAGCGCGCAGCCGGAGTTTTTGCCCCATGACATCG
>M01075:29:000000000-A53YN:1:1113:11815:12406
..TGGTGTAATACTGCTGCCTTCTGGGCACTGGCGCCATGTATCATCTCCAAGGTACCGCACGCTCACCTCACCCTTCTCACACGACACCTCAGCGCATACGTCACCAATACGACCCATGAAATCGACAAGCCCATCCCCCTTTAAGCACTTTGATCTCGGGCCAACGCGACTCCCATGCATGATGCTTGCTTCCCCATTGCTGCACCGAGTGTTAAACCGCCAAGTTTGAGATTCGAAAAGTACTGATATTGTTGGGGAAGTTCGGCTGTGTAGAGATAGATTGTACAGTACCCCAGCGCCAGACGATCCGATGTGCATGAAATAAGAGTTGTTTCAGCGGTGCAAAACATCTCTGGATACTGGGTGACGCCATTCATCAGGCATTTCTCTGTCAGCAGCGCGCAGCCGGAGTTTTTGCCCCATGACATCG
>M01075:29:000000000-A53YN:1:1113:11784:21659
GTTGGTGTAATGCTGCTGCCCTCTGGGCACTGGCGCCATTTACCATCTCCAAGGTACCGCACGCTCACCTCACCCTTTTCACACGACACCTCAGCGCACACGTCACCAACAGGACCCATGAAATCGACAAGCCCATCCCCCTTTAAGCACTTTGATCTCGGGCCAACGCGGCTCCCATGCATGACGCTTGCTTCCCCATTGCTGCACCAAGTGTTGGACCGCCAAGTTTGAGATTCGAAAAGTACTGATATTGTGGGGGAAGTTCGGCTTTGTAGAGATGGATTGTACAGTACCCCAGCGCCAGACGATCCGATGTGCATGAAAGAAGACCTGTTTCAGCGGTGCAAAACATCTCTGGATACTGGGTGACGCCATTTATCAGGCATTTCTCTGTCAGCAGCGCGCAGCCGGAGTTGTTGCCCCATGACATCG
>M01075:29:000000000-A53YN:1:1112:25374:14023
GTTGGTGTAATACTGCTGCCCTCTGGGCACTGGCGCCATGTATCATCTCCAAGGTACCGCACGCTCACCTCACCCTTCTCACACGACACCTCAGCGCACACGTCACCAATACGACCCATGAAATCGACAAGCCCATCCCCCTTTAAGCACTTTGATCTCGGGCCAACGCGACTCCCATGCATGATGCTTGCTTCCCCATTGCTGCACCAAGTGTTGGACCGCCAAGTTTGAGATTCGAAAAGTACTGATATTGTTGGAGAAGTTCGGCTGTGTAGAGATAGATTGTACAGTACCCCAGCGCCAGACGATCCGATGTGCATGAAATAAGAGTTGTTTCAGCGGTGCAAAACATCTCTGGATACTGGGTGACGCCATTCATCAGGCATTTCTCTGTCAGCAGCGCGCAGCCGGAGTTGTTGCCCCATGACATCA
>M01075:29:000000000-A53YN:1:1112:20840:22762
GTTGGTGTAATACTGCTGCCTTCTGGGCACTGGCGCCATGTATCATCTCCAAGGTACCGCACGCTCACCTCACCCTTCTCACACGACACCTCAGCGCATACGTCACCAATACGACCCATGAAATCGACAAGCCCATCCCCCTTTAAGCACTTTGATCTCGGGCCAACGCGACTCCCATGCATGATGCTTGCTTCCCCATTGCTGCACCGAGTGTT--ACCGCCAAGTTTGAGATTCGAAAAGTACTGATATTGTTGGGGAAGTTCGGCTGTGTAGAGATAGATTGTACAGTACCCCAGCGCCAGACGATCCGATGTGCATGAAATAAGAGTTGTTTCAGCGGTGCAAAACGTCTCTGGATACTGGGTGACGCCATTCATCAGGCATTTCTCTGTCAGCAGCGCGCAGCCGGAGTTTTTGCCCCATGACATCG
>M01075:29:000000000-A53YN:1:1111:8812:19212
GTTGGTGTAATGCTGCTGCCCTCTGGGCACTGGCGCCATTTATCATCTCCAAGGTACCGCACGCTCACCTCACCCTTTTCACACGACACCTCAGCGCACACGTCACCAACAGGACCCATGAAATCGACAAGCCCATCCCCCTTTAAGCACTTTGATCTCGGGCCAACGCGGCTCCCATGCATGACGCTTGCTTCCCCATTGCTGCACCAAGTGTTGGACCGCCAAGTTTGGGATTCGAAAAGTACTGATATTGTGGGGGAAGTTCGGCTTTGTAGAGATGGATTGTACAGTACCCCAGCGCCAGACGATCCGATGTGCATGAAAGAAGACCTGTTTCAGCGGTGCAAAACATCTCTGGATACTGGGTGACGCCATTTATCAGGCATTTCTCTGTCAGCAGCGCGCAGCCGGAGTTGTTGCCCCATGACATCG
>M01075:29:000000000-A53YN:1:1111:25116:19257
GTTGGTGTAATACTGCTGCCCTCTGGGCACTGGCGCCATGTATCATCTCCAAGGTACCGCACGCTCACCTCACCCTTTTCACACGACACCTCAGCGCACACGTCACCAATACGACCCATGAAATCGAAAAGCCCATCCCCCTTTAAGCACTTTGATCTCGGGCCAACGCGGCTCCCATGCATGACGCTTGCTTCCCCATTGCTGCACCAAGTGTTGGACCGCCAAGTTTGAGATTCGAAAAGTACTGATATTGTGGGGGAAGTTCGGCTTTGTAGAGATGGATTGTACAGTACCCCAGCGCCAGACGATCCGATGTGCATGAAAGAAGACCTGTTTCAGCGGTGCAAAACATCTCTGGATACTGGGTGACGCCATTTATCAGGCATTTCTCTGTCAGCAGCGCGCAGCCGGAGTTGTTGCCCCACGACGTCG
>M01075:29:000000000-A53YN:1:1111:24933:14959
GTTGGTGTAATACTGCTGCCCTCTGGGCACTGGCGCCATTTATCATCTCCAAGGTACCGCACGCTCACCTCACCCTTTTCACACGACACCTCAGCGCACACGTCACCAACAGGACCCATGAAATCGACAAGCCCATCCCCCTTTAAGCACTTTGATCTCGGGCCAACGCGGCTCCCATGCATGACGCTTGCTTCCCCATTGCTGCACCAAGTGTTGGACCGCCAAGTTTGAGATTCGAAAAGTACTGATATTGTGGGGGAAGTTCGGCTTTGTAGAGATGGATTGTACAGTACCCCAGCGCCAGACGATCCGATGTGCATGAAAGAAGACCTGTTTCGGCGGTGCAAAACATCTCTGAATACTTGTTGACGCCATTCATCAGGCATTCCTCTGTCAGCAGCGCGCAGCCGGAGTTTTTGCCCCATGACATCG
>M01075:29:000000000-A53YN:1:1111:24156:18331
GTTGGTGTAATACTGCTGCCCTCTGGGCACTGGCGCCATGTATCATCTCCAAGGTACCGCACGCTCACCTCACCCTTCTCACACGACACCTCAGCGCACACGTCACCAATACGACCCATGAAATCGACAAGCCCATCCCCCTTTAAGCACTTTGATCTCGGGCCAACGCGACTCCCATGCATGATGCTTGCTTCCCCATTGCTGCACCAAGTGTTGGACCGCCAAGTTTGAGATTCGAAAAGTACTGATATTGTTGGAGAAGTTCGGCTGTGTAGAGATAGATTGTACAGTACCCCAGCGCCAGACGATCCGATGTGCATGAAATAAGAGTTGTTTCAGCGGTGCAAAACATCTCTGGATACTGGGTGACGCCATTCATCAGGCATTTCTCTGTCAGCAGCGCGCAGCTGGAGTTGTTGCCCCATGACATCG
>M01075:29:000000000-A53YN:1:1111:15104:11900
GCTGGTGTAATACTGCTGCCTTCTGGGCACTGGCGCCATGTATCATCTCCAAGGTACCGCACGCTCACCTCACCCTTCTCACACGACACCTCAGCGCATACGTCACCAATACGACCCATGAAATCGACAAGCCCATCCCCCTTTAAGCACTTTGATCTCGGGCCAACGCGACTCCCGTGCATGACGCTTGCTTCCCCATTGCTGCACCAAGTGTTGGACCGCCAAGTTTGAGATTCGAAAAGTACTGATATTGTTGGGGAAGTTCGGCTGTGTAGAGATGGATTGTACAGTACCCCAGCGCCAGACGATCCGATGTGCATGAAAGAAGACCTGTTTCAGCGGTGCAAAACATCTCTGGATACTGGGTGACGCCATTTATCAGGCATTTCTCTGTCAGCAGCGCGCAGCCGGAGTTGTTGCCCCATGACATCG
>M01075:29:000000000-A53YN:1:1110:8673:14979
GTTGATGTAATGCTGCTGCCCTCTGGGCACTGGCGCCATGTATCATCTCCAAGGTACCGCACGCTCACCTCACCCTTCTCACACGACACCTCAGCGCACACGTCACCAATACGACCCATGAAATCGACAAGCCCATCCCCCTTTAAGCACTTTGATCTCGGGCCAACGCGACTCCCATGCATGATGCTTGCTTCCCCATTGCTGCACCAAGTGTTGGACCGCCAAGTTTGAGATTCGAAAAGTACTGATATTGTTGGAGAAGTTCGGCTGTGTAGAGATAGATTGTACAGTACCCCAGCGCCAGACGATCCGATGTGCATGAAATAAGAGTTGTTTCAGCGGTGCAAAACATCTCTGGATACTGGGTGACGCCATTCATCAGGCATTTCTCTGTCAGCAGCGCGCAGCCGGAGTTTTTGCCCCATGACATCG
>M01075:29:000000000-A53YN:1:1110:5819:8894
GTTGGTGTAATGCTGCTGCCCTCTGGGCACTGGCGCCATGTATCATCTCCAAGGTACCGCACGCTCACCTCACCCTTCTCACACGACACCTCAGCGCATACGTCACCAATACGACCCATGAAATCGACAAGCCCATCCCCCTTTAAGCACTTTGATCTCGGGCCAACGCGACTCCCGTGCATGACGCTTGCTTCCCCGTTGCTGCACCAAGTGTTGGACCGCCAAGTTTGAGATTCGAAAAGTACTGATATTGTTGGGGAAGTTCGGCTGTGTAGAGATAGATTGTACAGTACCCCAGCGCCAGACGATCCGATGTACATAAAAAAAGACCTGTTTCAGCGGTGCAAAACATCTCTGAATACTTGTTGACGCCATTCATCAGGCATTTCTCTGTCAGCAGCGCGCAGCCGGAGTTTTTGCCCCATGACATCG
>M01075:29:000000000-A53YN:1:1110:25437:7197
GTTGGTGTAATGCTGCTGCCCTCTGGGCACTGGCGCCATGTATCATCTCCAAGGTACCGCACGCTCACCTCACCCTTCTCACACGACACCTCAGCGCACACGTCACCAATACGACCCATGAAATCGACAAGCCCATCCCCCTTTAAGCACTTTGATCTCGGGCCAACGCGACTCCCATGCATGATGCTTGCTTCCCCATTGCTGCACCAAGTGTTGGACCGCCAAGTTTGAGATTCGAATAGTACTGATATTGTTGGAGAAGTTCGGCTGTGTAGAGATAGATTGTACAGTACCCCAGCGCCAGACGATCCGATGTGCATGAAATAAGAGTTGTTTCAGCGGTGCAAAACATCTCTGGATACTGGGTGACGCCATTCATCAGGCATTTCTCTGTCAGCAGCGCGCAGCCTGAGTTGTTGCCCCATGACATCG
>M01075:29:000000000-A53YN:1:1110:24494:21366
GCTGGTGTAATACTGCTGCCCTCTGGGCACTGGCGCCATTTATCATCTCCAAGGTACCGCACGCTCACCTCACCCTTTTCACACGACACCTCAGCGCACACGTCACCAATACGACCCATGAAATCGACAAGCCCATCCCCCTTTAAGCACTTTGATCTCGGGCCAACGCGGCTCCCATGCATGACGCTTGCTTCCCCATTGCTGCACCAAGTGTTGGACCGCCAAGTTTGAGATTCGAAAAGTACTGATATTGTGGGGGAAGTTCGGCTTTGTAGAGATGGATTGTACAGTACCCCAGCGCCAGACGATCCGATGTGCATGAAAGAAGACCTGTTTCAGCGGTGCAAAACATCTCTGGATACTGGGTGACGCCATTTATCAGGCATTTCTCTGTCAGCAGCGCGCAGCCGGAGTTGTTGCCCCATGACATCG
>M01075:29:000000000-A53YN:1:1110:20101:12498
GTTGGTGTAATGCTGCTGCCCTCT-GGCACTGGCGCCATTTATCATCTCCAAGGTACCGCACGCTCACCTCACCCTTTTCACACGACACCTCAGCGCACACGTCACCAACAGGACCCATGAAATCGACAAGCCCATCCCCCTTTAAGCACTTTGATCTCGGGCCAACGCGGCTCCCATGCATGACGCTTGCTTCCCCATTGCTGCACCAAGTGTTGGACCGCCAAGTTTGAGATTCGAAAAGTACTGATATTGTGGGGGAAGTTCGGCTTTGTAGAGATGGATTGTACAGTACCCCAGCGCCAGACGATCCGATGTGCATGAAAGAAGACCTGTTTCAGCGGTGCAAAACATCTCTGGATACTGGGTGACGCCATTTATCAGGCATTTCTCTGTCAGCAGCGCGCAGCCGGAGTTGTTGCCCCATGACATCG
>M01075:29:000000000-A53YN:1:1110:19972:11000
GCTGGTGTAATGCTGCTGCCTTCTGGGCACTGGCGCCATGTACCATCTCCAAGGTACCGCACGCTCACCTCACCCTTCTCACACGACACCTCAGCGCATACGTCACCAATACGACCCATGAAATCGACAAGCCCATCCCCCTTTAAGCACTTTGATCTCGGGCCAACGCGACTCCCATGCATGATGCTTGCTTCCCCATTGCTGCACCGAGTGTT--ACCGCCAAGTTTGAGATTCGAGAAGTACTGATATTGTTGGGGAAGTTCGGCTGTGTAGAGATAGATTGTACAGTACCCCAGCGCCAGACGATCCGATGTGCATGAAATAAGAGTTGTTTCAGCGGTGCAAAACATCTCTGGATACTGGGTGACGCCATTCATCAGGCATTTCTCTGTCAGCAGCGCGCAGCCGGAGTTTTTGCCCCATGACATCG
>M01075:29:000000000-A53YN:1:1110:18352:23422
GTTGGTGTAATGCTGTTGCCCTCTGGGCACTGGCGCCATGTACCATCTCCAAGGTACCGCACGCTCACCTCACCCTTCTCACACGACACCTCAGCGCACACGTCACCAATACGACCCATGAAATCGACAAGCCCATCCCCCTTTAAGCACTTTGATCTCGGGCCAACGCGACTCCCATGCATGATGCTTGCTTCCCCATTGCTGCACCAAGTGTTGGACCGCCAAGTTTGAGATTCGAAAAGTACTGATATTGTTGGAGAAGTTCGGCTGTGTAGAGATAGATTGTACAGTACCCCAGCGCCAGACGATCCGATGTGCATGAAATAAGAGTTGTTTCAGCGGTGCAAAACATCTCTGGATACTGGGTGACGCCATTCATCAGGCATTTCTCTGTCAGCAGCGCGCAGCCGGAGTTTTTGCCCCATGACATCG
>M01075:29:000000000-A53YN:1:1110:17947:7209
GTTGGTGTAATGCTGCTGCCCTCTGGGCACTGGCGCCATTTATCATCTCCAAGGTACCGCACGCTCACCTCACCCTTTTCACACGACACCTCAGCGCACACGTCACCAACAGGACCCATGAAATCGACAAGCCCATCCCCCTTTAAGCACTTTGATCTCGGGCCAACGCGGCTCCCATGCATGACGCTTGCTTCCCCATTGCTGCACCAAGTGTTGGACCGCCAAGTTTGAGATTCGAAAAGTACTGATATTGTTGGGGAAGTTCGGCTGTGTAGAGATAGATTGTACAGTACCCCAGCGCCAGACGATCCGATGTACATAAAAAAAGACCTGTTTCAGCGGTGCAAAACATCTCTGAATACTTGTTGACGCCATTCATCAGGCATTTCTCTGTCAGCAGCGCGCAGCCGGAGTTTTTGCCCCATGACATCG
>M01075:29:000000000-A53YN:1:1110:13357:9949
GCTGGTGTAATGCTGCTGCCCTCTGGGCACTGGCGCCATGTATCATCTCCAAGGTACCGCACGCTCACCTCACCCTTTTCACACGACACCTCAGCGCACACGTCACCAATACGACCCATGAAATCGAAAAGCCCATCCCCCTTTAAGCACTTTGATCTCGGGCCAACGCGGCTCCCATGCACGACGCTTGCTTCCCCATTGCTGCACCAAGTGTTGGACCGCCAAGTTTGAGATTCGAAAAGTACTGATATTGTGGGGGAAGTTCGGCTTTGTAGGGATGGATTGTACAGTACCCCAGCGCCAGACGATCCGATGTGCATGAAGGAAGACCTGTTTCAGCGGTGCAAAACATCTCTGGATACTGGGTGACGCCATTTATCAGGCATTTCTCTGTCAGCAGCGCGCAGCCGGAGTTGTTGCCCCATGACATCG
>M01075:29:000000000-A53YN:1:1110:10684:16287
GTTGGTGTAATGCTGCTGCCTTCTGGGCACTGGCGCCATGTATCATCTCCAAGGTACCGCACGCTCACCTCACCCTTCTCACACGACACCTCAGCGCATACGTCACCAATACGACCCATGAAATCGACAAGCCCATCCCCCTTTAAGCACTTTGATCTCGGGCCAACGCGGCTCCCATGCATGACGCTTGCTTCCCCATTGCTGCACCAAGTGTT--ACCGCCAAGTTTGAGATTCGAAAAGTACTGATATTGTTGGGGAAGTTCGGCTGTGTAGAGATAGATTGTACAGTACCCCAGCGCCAGACGATCCGATGTGCATGAAATAAGAGTTGTTTCAGCGGTGCAAAACATCTCTGGATACTGGGTGACGCCATTCATCAGGCATTTCTCTGTCAGCAGCGCGCAGCCGGAGTTTTTGCCCCATGACATCG
>M01075:29:000000000-A53YN:1:1109:9867:14668
GTTGGTGTAATACTGCTGCCCTCTGGGCACTGGCGCCATTTATCATCTCCAAGGTACCGCACGCTCACCTCACCCTTTTCACACGACACCTCAGCGCACACGTCACCAATACGACCCATGAAATCGACAAGGCCATCCCCCTTTAAGCACTTTGATCTCGGGCCAACGCGGCTCCCATGCATGACGCTTGCTTCCCCATTGCTGCACCAAGTGTTGGACCGCCAAGTTTGAGATTCGAAAAGTACTGATATTGTGAGGGAAGTTCGGCTGTGTAGAGATAGATTGTACAGTACCCCAGCGCCAGACGATCCGAAGTGCATAAAAAAAGACCTGTTTCAGCGGTGCAAAACATCTCTGGATGCTTGTTGACGCCATTTATCAGGCATTTCTCTGTCAGCAGCGCGCAGCCGGAGTTTTTGCCCCATGACATCG
>M01075:29:000000000-A53YN:1:1109:8405:19827
GTTGGTGTAATGCTGCTGCCCTCTGGGCACTGGCGCCATGTATCATCTCCAAGGTACCGCACGCTCACCTCACCCTTCTCACACGACACCTCAGCGCATACGTCACCAATACGACCCATGAAATCGACAAGCCCATCCCCCTTTAAGCACTTTGATCTCGGGCCAACGCGACTCCCGTGCATGACGCTTGCTTCCCCATTGCTGCACCAAGTGTT--ACCGCCAAGTTTGAGATTCGAAAAGTACTGATATTGTTGGGGAAGTTCGGCTGTGTAGAGATAGATTGTACAGTACCCCAGCGCCAGACGATCCGATGTGCATGAAATAAGAGTTGTTTCAGCGGTGCAAAACATCTCTGGATACAGGGTGACGCCATTCATCAGGCATTTCTCTGTCAGCAGCGCGCAGCCGGAGTTTTTGCCCCATGACATCG
>M01075:29:000000000-A53YN:1:1109:8102:4876
GTTGGTGTAATGCTGCCGCCTTCTGGGCACTGGCGCCATGTATCATCTCCAAGGTACCGCACGCTCACCTCACCCTTCTCACACGACACCTCAGCGCATACGTCACCAATACGACCCATGAAATCGACAAGCCCATCCCCCTTTAAGCACTTTGATCTCGGGCCAACGCGACTCCCATGCATGATGCTTGCTTCCCCATTGCTGCACCGAGTGTTGGACCGCCAAGTTTGAGATTCGAAAAGTACTGATATTGTTGGGGAAGTTCGGCTGTGTAGAGATAGATTGTACAGTACCCCAGCGCCAGACGATCTGATGTGCATGAAATAAGAGTTGTTTCAGCGGTGCAAAACATCTCTGGATACTGGGTGACGCCATTCATCAGGCATTTCTCTGTCAGCAGCGCGCAGCCGGAGTTGTTGCCCCATGACATCG
>M01075:29:000000000-A53YN:1:1109:7589:22257
GTTGGTGTAATGCTGCTGCCCTCTGGGCACTGGCGCCATTTATCATCTCCAAGGTACCGCACGCTCACCTCACCCTTTTCACACGACACCTCAGCGCACACGTCACCAACAGGACCCATGAAATCGACAAGCCCATCCCCCTTTAAGCACTTTGATCTCGGGCCAACGCGGCTCCCATGCATGACGCTTGCTTCCCCATTGCTGCACCAAGTGTTGGACCGCCAAGTTTGAGATTCGAAAAGTACTGATATTGTGGGGGAAGTTCGGCTTTGTAGAGATGGATTGTACAGTACCCCAGCGCCAGACGATCCGATGTGCATGAAAGAAGACCTGTTTCAGCGGTGCAAAACATCTCTGGATACTGGGTGACGCCATTTATCAGGCATCTCTCTGTCAGCAGCGCGCAGCCGGAGTTGTTGCCCCATGACATCG
>M01075:29:000000000-A53YN:1:1109:3704:15770
GTTGGTGTAATACTGCTGCCCTCTGGGCGCTGGCGCCATGTATCATCTCCAAGGTACCGCACGCTCACCTCACCCTTTTCACACGACACCTCAGCGCACACGTCTCCAATACGACCCATGAAATCGAAAAGCCCATCCCCCTTTAAGCACTTTGATCTCGGGCCAACGCGGCTCCCATGCATGACGCTTGCTTCCCCATTGCTGCACCAAGTGTTGGACCGCCAAGTTTGAGATTCGAAAAGTACTGATATTGTGGGGGAAGTTCGGCTTTGTAGAGATGGATTGTACAGTACCCCAGCGCCAGACGATCCGATGTGCATGAAAGAAGACCTGTTTCAGCGGTGCAAAACATCTCTGGATACTGGGTGACGCCATTTATCAGGCATTTCTCTGTCAGCAGCGCGCAGCCGGAGTTGTTGCCCCATGACATCG
>M01075:29:000000000-A53YN:1:1109:26822:21869
GCTGGTGTAATACTGCTGCCCTCTGGGCACTGGCGCCATGTATCATCTCCAAGGTACCGCACGCTCACCTCACCCTTCTCACACGACACCTCAGCGCATACGTCACCAATACGACCCATGAAATCGACAAGCCCATCCCCCTTTAAGCACTTTGATCTCGGGCCAACGCGACTCCCATGCATGATGCTTGCTTCCCCATTGCTGCACCGAGTGTTGAACCGCCAAGTTTGAGATTCGAAAAGTACTGATATTGTTGGGGAAGTTCGGCTGTGTAGAGATAGATTGTACAGTACCCCAGCGCCAGACGATCCGATGTGCATGAAATAAGAGTTGTTTCAGCGGTGCAAAACATCTCTGGATACTGGGTGACGCCATTCATCAGGCATTTCTCTGTCAGCAGCGCGCAGCCGGAGTTGTTGCCCCATGACATCG
>M01075:29:000000000-A53YN:1:1109:22895:16363
GCTGGTGTAATACTGCTGCCTTCTGGGCACTGGCGCCATGTATCATCTCCAAGGTACCGCACGCTCACCTCACCCTTCTCACACGACACCTCAGCGCACACGTCACCAATACGACCCATGAAATCGAAAAGCCCATCCCCCTTTAAGCACTTTGATCTCGGGCCAACGCGGCTCCCATGCATGACGCTTGCTTCCCCATTGCTGCACCAAGTGTTGGACCGCCAAGTTTGAGATTCGAAAAGTACTGATATTGTGGGGGAAGTTCGGCTTTGTAGAGATGGATTGTACAGTACCCCAGCGCCAGACGATCCGATGTGCATGAAAGAAGACCTGTTTCAGCGGTGCAAAACATCTCTGGATACTGGGTGACGCCATTTATCAGGCATTTCTCTGTCAGCAGCGCGCAGCCGGAGTTGTTGCCCCATGACATCG
>M01075:29:000000000-A53YN:1:1109:22610:11593
GCTGGTCTAATGCTGCCGCCCTCTGGGCACTGGCGCCATTTATCATCTCCAAGGTACCGCACGCTCACCTCACCCTTTTCACACGACACCTCAGCGCACACGTCACCAATACGACCCATGAAATCGACAAGCCCATCCCCCTTTAAACACTTTGATCTCGGGCCAACGCGGCTCCCATGCATGACGCTTGCTTCCCCATTGCTGCACCAAGTGTTGGACCGCCAAGTTTGAGATTCGAAAAGTACTGATATTGTGGGGGAAGTTCGGCTTTGTAGAGATGGATTGTACAGTACCCCAGCGCCAGACGATCCGATGTGCATGAAAGAAGACCTGTTTCAGCGGTGCAAAACATCTCTGGATACTGGGTGACGCCATTTATCAGGCATTTCTCTGTCAGCAGCGCGCAGCCGGAGTTGTTGCCCCATGACATCG
>M01075:29:000000000-A53YN:1:1109:22144:21039
GCTGGTGTAATGCTGCCGCCCTCTGGGCACTGGCGCCATGTATCATCTCCAAGGTACCGCACGCTCACCTCACCCTTCTCACACGACACCTCAGCGCACACGTCACCAATACGACCCATGAAATCGACAAG-CCATCCCCCTTTAAGCACTTTGATCTCGGGCCAACGCGGCTCCCATGCATGACGCTTGCTTCCCCATTGCTGCACCAAGTGTTGGACCGCCAAGTTTGAGATTCGAAAAGTACTGATATTGTGGGGGAAGTTCGGCTTTGTAGAGATGGATTGTACAGTACCCCAGCGCCAGACGATCCGATGTGCATGAAAGAAGACCTGTTTCAGCGGTGCAAAACATCTCTGGATACTGGGTGACGCCATTTATCAGGCATTTCTCTGTCAGCAGCGCGCAGCCGGAGTTGTTGCCCCATGACATCG
>M01075:29:000000000-A53YN:1:1109:16887:11881
GTTGGTGTATTACTGCTGCCTTCTGGGCACTGGCGCCATGTATCATCTCCAAGGTACCGCACGCTCACCTCACCCTTCTCACACGACACCTCAGCGCATACGTCACCAATACGACCCATGAAATCGACAAGCCCATCCCCCTTTAAGCACTTTGATCTCGGGCCAACGCGACTCCCATGCATGATGCTTGCTTCCCCATTGCTGCACCGAGTGTT--ACCGCCAAGTTTGAGATTCGAAAAGTACTGATATTGTTGGGGAAGTTCGGCTGTGTAGAGATAGATTGTACAGTACCCCAGCGCCAGACGATCCGATGTGCATGAAATAAGAGTTGTTTCAGCGGTGCAAAACATCTCTGGATACTGGGTGACGCCATTCATCAGGCATTTCTCTGTCAGCAGCGCGCAGCCGGAGTTTTTGCCCCATGACATCG
>M01075:29:000000000-A53YN:1:1109:16344:24319
GTTGGTGTAATACTGCCGCCCTCTGGGCACTGGCGCCATGTATCATCTCCAAGGTACCGCACGCTCACCTCACCCTTCTCACACGACACCTCAGCGCACACGTCACCAATACGACCCATGAAATCGACAAGCCCATCCCCCTTTAAGCACTTTGATCTCGGGCCAACGCGACTCCCATGCATGATGCTTGCTTCCCCATTGCTGCACCAAGTGTTGGACCGCCAAGTTTGAGATTCGAAAAGTACTGATATTGTTGGAGAAGTTCGGCTGTGTAGAGATAGATTGTACAGTACCCCAGCGCCAGACGATCCGATGTGCGTGAAATAAGAGTTGTTTCAGCGGTGCAAGACATCTCTGGATACTGGGTGACGCCATTCATCAGGCATTTCTCTGTCAGCAGCGCGCAGCCGGAGTTGTTGCCCCATGACATCG
>M01075:29:000000000-A53YN:1:1109:14484:17550
GTTGGTGTAATACTGCTGCCCTCTGGGCACTGGCGCCATGTATCATCTCCAAGGTACCGCACGCTCACCTCACCCTTTTCACACGACACCTCAGCGCACACGTCACCAATACGACCCATGAAATCGAAAAGCCCATCCCCCTTTAAGCACTTTGATCTCGGGCCAACGCGGCTCCCATGCATGACGCTTGCTTCCCCATTGCTGCACCAAGTGTTGGGCCGCCAAGTTTGAGATTCGAAAAGTACTGATATTGTGGGGGAAGTTCGGCTTTGTAGAGATGGATTGTACAGTACCCCAGCGCCAGACGATCCGATGTGCATGAAAGAGGACCTGTTTCAGCGGTGCAAAACATCTCTGGATACTGGGTGACGCCATTTATCAGGCATTTCTCTGTCAGCAGCGCGCAGCCGGAGTTGTTGCCCCATGACATCG
>M01075:29:000000000-A53YN:1:1109:14367:10903
GTTGGTGTAATGCTGCTGCCCTCTGGGCACTGGCGCCATGTATCATCTCCAAGGTACCGCACGCTCACCTCACCCTTTTCACACGACACCTCAGCGCACACGTCACCAATACGACCCATGAAATCGAAAAGCCCATCCCCCTTTAAGCACTTTGATCTCGGGCCAACGCGACTCCCATGCATGATGCTTGCTTCCCCATTGCTGCACCGAGTGTTGGACCGCCAAGTTTGAGATTCGAAAAGTACTGATATTGTTGGGGAAGTTCGGCTGTGTAGAGATAGATTGTACAGTACCCCAGCGCCAGACGATCCGATGTGCATGAAATAAGAGTTGTTTCAGCGGTGCAAAACATCTCTGGATACTGGGTGACGCCATTCATCAGGCATTTCTCTGTCAGCAGCGCGCAGCCGGAGTTTTTGCCCCATGACATCG
>M01075:29:000000000-A53YN:1:1109:13392:17631
GTTGGTGTAATGCTGCTGCCCTCTGGGCACTGGCGCCGTGTATCATCTCCAAGGTACCGCACGCTCACCTCACCCTTCTCACACGACACCTCAGCGCACACGTCACCAATACGGCCCATGAAATCGACAAGCCCATCCCCCTTTAAGCACTTTGATCTCAGGCCAACGCGACTCCCATGCATGATGCTTGCTTCCCCATTGCTGCACCAAGTGTTGGACCGCCAAGTTTGAGATTCGAAAAGTACTGATATTGTTGGAGAAGTTCGGCTGTGTAGAGATAGATTGTACAGTACCCCAGCGCCAGACGATCCGATGTGCATGAAATAAGAGTTGTTTCAGCGGTGCAAAACATCTCTGGATACTGGGTGACGCCATTCATCAGGCATTTCTCTGTCAGCAGCGCGCAGCCGGAGTTTTTGCCCCATGACATCG
>M01075:29:000000000-A53YN:1:1109:10591:15507
GTTGGTGTAATGCTGCTGCCCTCTGGGCACTGGCGCCATTTATCATCTCCAAGGTACCGCACGCTCACCTCACCCTTTTCACACGACACCTCAGCGCACACGTCACCAACAGGACCCATGAAATCGACAAGCCCATCCCCCTTTAAGCACTTTGATCTCGGGCCAACGCGGCTCCCATGCATGACGCTTGCTTCCCCATTGCTGCACCAAGTGTTGGACCGCCAAGTTTGAGATTCGAAAAGTACTGATATTGTGGGGGAAGTTCGGCTTTGTAGAGATGGATTGTACAGTACCCCAGCGCCAGACGATCCGATGTGCATGAAAGAAGACTGCTTTCAGCGGTGCAAAACATCTCTGGATACTTGGTGACGCCATTTACCACGCATTTCTCCGTCAGCAGCGCGCAGCCGGAGTTGTTGCCCCATGACATCG
>M01075:29:000000000-A53YN:1:1109:10577:11432
GTTGGTGTAATACTGCTGCCCTCTGGGCACTGGCGCCATGTATCATCTCCAAGGTACCGCACGCTCACCTCACCCTTTTCACACGACACCTCAGCGCACACGTCACCAATACGACCCATGAAATCGAAAAGCCCATCCCCCTTTAAGCACTTTGATCTCGGGCCAACGCGGCTCCCATGCATGACGCTTGCTTCCCCATTGCTGCACCAAGTGTTGAGCCGCCAAGTTTGAGATTCGAAAAGTACTGATATTGTGGGGGAAGTTCGGCTTTGTAGAGATGGATTGTACAGTACCCCAGCGCCAGACGATCCGAAGTGCATGAAAGAAGACCTGTTTCAGCGGTGCAAAACATCTCTGGATACTGGGTGACGCCATTTATCAGGCATTTCTCTGTCAGCAGCGCGCAGCCGGAGTTGTTGCCCCATGACATCG
>M01075:29:000000000-A53YN:1:1109:10436:21574
GTTGGTGTAATACTGCTGCCTTCTGGGCACTGGCGCCATGTATCATCTCCAAGGTACCGCACGCTCACCTCACCCTTCTCACACGACACCTCAGCGCATACGTCACCAATACGACCCATGAAATCGACAAGCCCATCCCCCTTTAAGCACTTTGATCTCGGGCCAACGCGACTCCCATGCATGATGCTTGCTTCCCCATTGCTGCACCGAGTGTT--ACCGCCAAGTTTGAGATTCGAAAAGTACTGATATTGTTGGGGAAGTTCGGCTGTGTAGAGATAGATTGTACAGTACCCCAGCGCCAGACGATCCGATGTGCATGAAATAAGAGTTGTTTCAGCGGTGCAAAACATCTCTGGATACTGGGTGACGCCATTCATCAGGCATTTCTCTGACAGCAGCGCGCAGCCGGAGTTTTTGCCCCATGACATCG
>M01075:29:000000000-A53YN:1:1108:9878:10643
GTTGGTGTAATACTGCTGCCCTCTGGGCACTGGCGCCATTTATCATCTCCAAGGTACCGCACGCTCACCTCACCCTTCTCACACGACACCTCAGCGCACACGTCACCAATACGACCCATGAAATCGACAAGCCCATCCCCCTTTAAGCACTTTGATCTCGGGCCAACGCGACTCCCATGCATGATGCTTGCTTCCCCATTGCTGCACCAAGTGTTGGACCGCCAAGTTTGAGATTCGAAAAGTACTGATATTGTTGGAGAAGTTCGGCTGTGTAGAGATAGATTGTACAGTACCCCAGCGCCAGACGATCCGATGTGCATGAAATAAGAGTTGTTTCAGCGGTGCAAAACATCTCTGGATACTGGGTGACGCCATTCATCAGGCATTTCTCTGTCAGCAGCGCGCAGCCGGAGCTGTTGCCCCATGACATCG
>M01075:29:000000000-A53YN:1:1108:7684:10037
GTTGGTGTAATACTGCTGCCCTCTGGGCACTGGCGCCATTTATCATCTCCAAGGTACCGCACGCTCACCTCACCCTTTTCACACGACACCTCAGCGCACACGTCACCAACAGGACCCATGAAATCGACAAGCCCATCCCCCTTTAAGCACTTTGATCTCGGGCCAACGCGGCTCCCATGCATGACGCTTGCTTCCCCATTGTTGCACCAAGTGTTGGACCGCCAAGTTTGAGATTCGAAAAGTACTGATATTGTGGGGGAAGTTCGGCTCTGTAGAGATGGATTGTACAGTACCCCAGCGCCAGACGATCCGATGTGCATGAAAGAAGACCTGTTTCAGCGGTGCAAAACATCTCTGGATACTGGGTGACGCCATTTATCAGGCATTTCTCTGTCAGCAGCGCGCAGCCGGAGTTGTTGCCCCATGACATCG
>M01075:29:000000000-A53YN:1:1108:4964:18366
GTTGGTGTAATGCTGCTGCCCTCTGGGCACTGGCGCCATGTATCATCTCCAAGGTACCGCACGCTCACCTCACCCTTCTCACACGACACCTCAGCGCACACGTCACCAATACGACCCATGAAATCGACAAGCCCATCCCCCTTTAAGCACTTTGATCTCGGGCCAACGCGACTCCCATGCATGATGCTTGCTTCCCCATTGCTGCACCAAGTGTTGGACCGCCAAGTTTGAGAGTCGAAAAGTACTGATATTGTTGGAGAAGTTCGGCTGTGTAGAGATAGATTGTACAGTACCCCAGCGCCAGACGATCCGATGTGCATGAAAGAAGACCTGTTTCAGCGGTGCAAAACATCTCTGGATACTGGGTGACGCCATTTATCAGGCATTTCTCTGTCAGCAGCGCGCAGCCGGAGTTGTTGCCCCATGACATCG
>M01075:29:000000000-A53YN:1:1108:3795:9921
GTTGGTGTAATACTGCTGCCTTCTGGGCACTGGCGCCATGTATCATCTCCAAGGTACCGCACGCTCACCTCACCCTTCTCTCACGACACCTCAGCGCATACGTCACCAATACGACCCATGAAATCGACAAGCCCATCCCCCTTTAAGCACTTTGATCTCGGGCCAACGCGACTCCCATGCATGATGCTTGCTTCCCCATTGCTGCACCGAGTGTT--ACCGCCAAGTTTGAGATTCGAAAAGTACTGATATTGTTGGGGAAGTTCGGCTGTGTAGGGATAGATTGTACAGTACCCCAGCGCCAGACGATCCGATGTGCATGAAATAAGAGTTGTTTCAGCGGTGCAAAACATCTCTGGATACTGGGTGACGCCATTCATCAGGCATTTCTCTGTCAGCAGCGCGCAGCCGGAGTTTTTGCCCCATGACATCG
>M01075:29:000000000-A53YN:1:1108:28662:17516
GTTGGTGTAATACTGCTGCCCTCTGGGCACTGGCGCCATGTATCATCTCCAAGGTACCGCACGCTCACCTCACCCTTCTCACACGACACCTCAGCGCACACGTCACCAATACGACCCATGAAATCGACAAGCCCATCCCCCTTTAAGCACTTTGATCTCGGGCCAACGCGACTCCCATGCATGATGCTTGCTTCCCCATTGCTGCATCAAGTGTTGGACCGCCAAGTTTGAGATTCGAAAAGTACTGATATTGTTGGAGAAGTTCGGCTGTGTAGAGATAGATTGTACAGTACCCCAGCGCCAGACGATCCGATGTGCATGAAATAAGAGTTGTTTCAGCGGTGCAAAACATCTCTGGATACTGGGTGACGCCATTCATCAGGCATTTCTCTGTCAGCAGCGCGCAGCCGGAGTTGTTGCCCCATGACATCG
>M01075:29:000000000-A53YN:1:1108:25399:13399
GCTGGTGTAATGCTGCCGCCCTCTGGGCACTGGCGCCATGTATCATCTCCAAGGTACCGCACGCTCACCTCACCCTTTTCACACGACACCTCAGCGCACACGTCACCAATACGACCCATGAAATCGAAAAGCCCATCCCCCTTTAAGCACTTTGATCTCGGGCCAACGCGGCTCCCATGCATGACGCTTGCTTCCCCATTGCTGCACCAAGTGTTGGACCGTCAAGTTTGAGATTCGAAAAGTACTGATATTGTGGGGGAAGTTCGGCTTTGTAGAGATGGATTGTACAGTACCCCAGCGCCAGACGATCCGATGTGCATGAAAGAAGACCTGTTTCAGCGGTGCAAAACATCTCTGGATACTGGGTGACGCCATTTATCAGGCATTTCTCTGTCAGCAGCGCGCAGCCGGAGTTGTTGCCCCATGACATCG
>M01075:29:000000000-A53YN:1:1108:23892:7744
GTTGGTGTAATGCTGCTGCCCTCTGGGCACTGGCGCCATTTATCATCTCCAAGGTACCGCACGCTCACCTCACCCTTTTCACACGACACCTCAGCGCACACGTCACCGACAGGACCCATGAAATCGACAAGCCCATCCCCCTTTAAGCACTTTGATCTCGGGCCAACGCGGCTCCCATGCATGACGCTTGCTTCCCCATTGCTGCACCAAGTGTTGGACCGCCAAGTTTGAGATTCGAAAAGTACTGATATTGTGGGGGAAGTTCGGCTTTGTAGAGATGGATTGTACAGTACCCCAGCGCCAGACGATCCGATGTGCATGAAAGAAGACCTGTTTCAGCGGTGCAAAACATCTCTGGATACTGGGTGACGCCATTTATCAGGCATTTCTCTGTCAGCAGCGCGCAGCCGGAGTTGTTGCCCCATGACATCG
>M01075:29:000000000-A53YN:1:1108:23213:17982
GCTGGTGTAATGCTGCCGCCCTCTGGGCACTGGCGCCATGTATCATCTCCAAGGTACCGCACGCTCACCTCACCCTTTTCACACGACACCTCAGCGCACACGTCACCAATACGACCCATGAAATCGAAAAGCCCAT-CCCCTTTAAGCACTTTGATCTCGGGCCAACGCGGCTCCCATGCATGACGCTTGCTTCCCCATTGCTGCACCAAGTGTTGGACCGCCAAGTTTGAGATTCGAAAAGTACTGATATTGTGGGGGAAGTTCGGCTTTGTAGAGATGGATTGTACAGTACCCCAGCGCCAGACGATCCGATGTGCATGAAAGAAGACCTGTTTCAGCGGTGCAAAACATCTCTGGATACTGGGTGACGCCATTTATCAGGCATTTCTCTGTCAGCAGCGCGCAGCCGGAGTTGTTGCCCCATGACATCG
>M01075:29:000000000-A53YN:1:1108:23045:21726
GCTGGTGTAATGCTGCTGCCTTCTGGGCACTGGCGCCATGTATCATCTCCAAGGTACCGCACGCTCACCTCACCCTTCTCACACGACACCTCAGCGCATACGTCACCAATACGACCCATGAAATCGACAAGCCCACCCCCCTTTAAGCACTTTGATCTCGGGCCAACGCGACTCCCATGCATGATGCTTGCTTCCCCATTGCTGCACCGAGTGTT--ACCGCCAAGTTTGAGATTCGAAAAGTACTGATATTGTTGGGGAAGTTCGGCTGTGTAGAGATAGATTGTACAGTACCCCAGCGCCAGACGATCCGATGTGCATGAAATAAGAGTTGTTTCAGCGGTGCAAAACATCTCCGGATACTGGGTGACGCCATTCATCAGGCATTTCTCTGTCAGCAGCGCGCAGCCGGAGTTTTTGCCCCATGACATCG
>M01075:29:000000000-A53YN:1:1108:16190:19040
GTTGGTGTAATACTGCTGCCTTCTGGGCACTGGCGCCATGTATCATCTCCAAGGTACCGCACGCTCACCTCACCCTTCTCACACGACACCTCAGCGCATACGTCACCAATACGACCCATGAAATCGACAAGCCCATCCCCCTTTAAGCACTTTGATCTCGGGCCAACGCGACTCCCATGCATGATGCTTGCTTCCCCATTGCTGCACCGAGTGTT--ACCGCCAAGTTTGAGATTCGAAAAGTACTGATATTGTTGGGGAAGTTCGGCTGTGTAGAGATAGATTGTACAGTACCCCAGCGCCAGACGATCCGATGTGCATGAAATAAGAGTTGTTTCAGCGGTGCAAAACATCCCTGGATACTGGGTGACGCCATTCATCAGGCATTTCTCTGTCAGCAGCGCGCAGCCGGAGTTTTTGCCCCATGACATCG
>M01075:29:000000000-A53YN:1:1108:14414:17100
GCTGGTGTAATGCTGCCGCCCTCTGGGCACTGGCGCCATGTATCATCTCCAAGGTACCGCACGCTCACCTCACCCTTTTCACACGACACCTCAGCGCACACGTCACCAATACGACCCATGAAATCGAAAAGCCCATCCCCCTTTAAGCACTTTGATCTCGGGCCAACGCGACTCCCATGCATGATGCTTGCTTCCCCATTGCTGCACCGAGTGTTGGACCGCCAAGTTTGAGATTCGAAAAGTACTGATATTGTTGGGGAAGTTCGGCTGTGTAGAGATAGATTGTACAGTACCCCAGCGCCAGACGATCCGATGTGCATGAAATAAGAGTTGTTTCAGCGGTGCAAAACATCTCTGGATACTGGGTGACGCCATTCATCAGGCATTTCTCTGTCAGCAGCGCGCAGCCGGAGTTTTTGCCCCATGACATCG
>M01075:29:000000000-A53YN:1:1108:13081:18101
GTTGGTGTAATACTGCCGCCCTCTGGGCACTGGCGCCATTTATCATCTCCAAGGTACCGCACGCTCACCTCACCCTTTTCACACGACACCTCAGCGCACACGTCACCAACAGGACCCATGAAATCGACAAGCCCATCCCCCTTTAAGCACTTTGATCTCGGGCCAACGCGGCTCCCATGCGTGACGCTTGCTTCCCCATTGCTGCACCAAGTGTTGGACCGCCAAGTTTGAGATTCGAAAAGTACTGATATTGTGGGGGAAGTTCGGCTTTGTAGAGATGGATTGTACAGTACCCCAGCGCCAGACGATCCGATGTGCATGAAAGAAGACCTGTTTCAGCGGTGCAAAACATCTCTGGATACTGGGTGACGCCATTTATCAGGCATTTCTCTGTCAGCAGCGCGCAGCCGGAGTTGTTGCCCCATGACATCG
>M01075:29:000000000-A53YN:1:1108:12696:4375
GTTGGTGTAATACTGCTGCCTTCTGGGCACTGGCGCCATGTATCATCTCCAAGGTACCGCACGCTCACCTCACCCTTCTCACACGACACCTCGGCGCATACGTCACCAATACGACCCATGAAATCGACAAGCCCATCCCCCTTTAAGCACTTTGATCTCGGGCCAACGCGACTCCCATGCATGATGCTTGCTTCCCCATTGCTGCACCGAGTGTT--ACCGCCAAGTTTGAGATTCGAAAAGTACTGATATTGTTGGGGAAGTTCGGCTGTGTAGAGATAGATTGTACAGTACCCCAGCGCCAGACGATCCGATGTGCATGAAATAAGAGTTGTTTCAGCGGTGCAAAACATCTCTGGATACTGGGTGACGCCATTCATCAGGCATTTCTCTGTCAGCAGCGCGCAGCCGGAGTTTTTGCCCCATGACATCG
>M01075:29:000000000-A53YN:1:1108:12592:23242
GTTGGTGTAATACTGCTGCCCTCTGGGCACTGGCGCCATGTATCATCTCCAAGGTACCGCACGCTCACCTCACCCTTCTCACACGACACCTCAGCGCACACGTCACCAATACGACCCATGAAATCGACAAGCCCATCCCCCTTTAAGCGCTTTGATCTCGGGCCAACGCGACTCCCATGCATGATGCTTGCTTCCCCATTGCTGCACCAAGTGTTGGACCGCCAAGTTTGAGATTCGAAAAGTACTGATATTGTTGGAGAAGTTCGGCTGTGTGGAGATAGATTGTACAGTACCCCAGCGCCAGACGATCCGATGTGCATGAAATAAGAGTTGTTTCAGCGGTGCAAAACATCTCTGGATACTGGGTGACGCCATTCATCAGGCATTTCTCTGTCAGCAGCGCGCAGCCGGAGTTGTTGCCCCATGACATCG
>M01075:29:000000000-A53YN:1:1108:12341:5606
GTTGGTGTAATGCTGCTGCCCTCTGGGCACTGGCGCCATTTATCATCTCCAAGGTACCGCACGCTCACCTCACCCTTTTCACACGACACCTCAGCGCACACGTCACCAACAGGACCCATGAAATCGACAAGCCCATCCCCCTTTAAGCACTTTGATCTCGGGCCAACGCGGCTCCCATGCATGACGCTTGCTTCCCCGTTGCTGCACCAAGTGTTGGACCGCCAAGTTTGAGATTCGAAAAGTACTGATATTGTGGGGGAAGTTCGGCTTTGTAGAGATGGATTGTACAGTACCCCAGCGCCAGACGATCCGATGTGCATGAAAGAAGACCTGTTTCAGCGGTGCAAAACATCTCTGGATACTGGGTGACGCCATTTATCAGGCATTTCTCTGTCAGCAGCGCGCAGCCGGAGTTGTTGCCCCATGACATCG
>M01075:29:000000000-A53YN:1:1107:8628:3967
GTTGGTGTAATACTGCTGCCTTCTGGGCACTGGCGCCATGTATCATCTCCAAGGTACCGCACGCTCACCTCACCCTTCTCACACGACACCTCAGCGCATACGTCACCAATACGACCCATGAAATCGACAAGCCCATCCCCCTTTAAGCACTTCGATCTCGGGCCAACGCGACTCCCATGCATGATGCTTGCTTCCCCATTGCTGCACCGAGTGTT--ACCGCCAAGTTTGAGATTCGAAAAGTACTGATATTGTTGGGGAAGTTCGGCTGTGTAGAGATAGATTGTACAGTACCCCAGCGCCAGACGATCCGATGTGCATGAAATAAGAGTTGTTTCAGCGGTGCAAAACATCTCTGGATGCTGGGTGACGCCATTCATCAGGCATTTCTCTGTCAGCAGCGCGCAGCCGGAGTTTTTGCCCCATGACATCG
>M01075:29:000000000-A53YN:1:1107:8142:14995
GCTGGTGTAATACTGCTGCCCTCTGGGCACTGGCGCCATGTACCATCTCCAAGGTACCGCACGCTCACCTCACCCTTCTCACACGACACCTCAGCGCATACGTCACCAATACGACCTATGAAATCGACAAGCCCATCCCCCTTTAAGCACTTTGATCTCGGGCCAACGCGACTCCCATGCATGATGCTTGCTTCCCCATTGCTGCACCGAGTGTT--ACCGCCAAGTTTGAGATTCGAAAAGTACTGATATTGTTGGGGAAGTTCGGCTGTGTAGAGATAGATTGTACAGTACCCCAGCGCCAGACGATCCGATGTGCATGAAATAAGAGTTGTTTCAGCGGTGCAAAACATCTCTGGATACTGGGTGACGCCATTCATCAGGCATTTCTCTGTCAGCAGCGCGCAGCCGGAGTTTTTGCCCCATGACATCG
>M01075:29:000000000-A53YN:1:1107:7363:13679
GCTGGTGTAATACTGCCGCCCTCTGGGCACTGGCGCCATGTATCATCTCCAAGGTACCGCACGCTCACCTCACCCTTCTCACACGACACCTCAGCGCACACGTCACCAATACGACCCATGAAATCGACAAGCCCATCCCCCTTTAAGCACTTTGATCTCGGGCCAACGCGACTCCCATGCATGATGCTTGCTTCCCCATTGCTGCACCAAGTGTTGGACCGCCAAGTTTGAGATTCGAAAAGTACTGATATTGTTGGAGAAGTTCGGCTGTGTAGAGATAGATTGTACAGTACCCCAGCGCCAGACGATCCGATGTGCATGAAATAAGAGTTGTTTCAGCGGTGCAAAACATCTCTGGATACTGGGTGACGCCATTTATCAGGCATTTCTCTGTCAGCAGCGCGCAGCCGGAGTTGTTGCCCCATGACATCG
>M01075:29:000000000-A53YN:1:1107:28398:13249
GTTGGTGTAATACTGCCGCCCTCTGGGCACTGGCGCCATTTATCATCTCCAAGGTACCGCACGCTCACCTCACCCTTTTCACACGACACCTCAGCGCACACGTCACCAATACGACCCATGAAATCGACAAGCCCATCCCCCTTTAAGCACTTTGATCTCGGGCCAACGCGGCTCCCATGCATGACGCTTGCTTCCCCATTGCTGCACCAAGTGTTGGACCGCCAAGTTTGAGATTCGAAAAGTACTGATATTGTGAGGGAAGTTCGGCTGTGTAGAGATAGATTGTACAGTACCCCAGCGCCAGACGATCCGATGCGCATGAAAGAAGACCTGTTTCAGCGGTGCAAAACATCTCTGGATACTGGGTGACGCCATTTATCAGGCATTTCTCTGTCAGCAGCGCGCAGCCGGAGTTGTTGCCCCATGACATCG
>M01075:29:000000000-A53YN:1:1107:27637:13061
GTTGGTGTAATACTGCTGCCCTCTGGGCACTGGCGCCATTTATCATCTCCAAGGTACCGCACGCTCACCTCACCCTTTTCACACGACACCTCAGCGCACACGTCACCAACAGGACCCATGAAATCGACAAGCCCATCCCCCTTTAAGCACTTTGATCTCGGGCCAACGCGGCTCCCATGCATGACGCTTGCTTCCCCATTGCTGCACCAAGTGTTGGACCGCCAAGTTTGAGATTCGAAAAGTACTGATATTGTGGGGGAAGTTCGGCTTTGTAGAGATGGATTGTACAGTACCCCAGCGCCAGACGATCCGATGTGCATGAAAGAAGACCTGTTTCAGCGGTGCAAAACATCTCTGGATACTTGGTGACGCCATTTATCACGCATTTCTCCGTCAGCAGCGCGCAGCCGGAGTTGTTGCCCCATGACATCG
>M01075:29:000000000-A53YN:1:1107:22624:18487
GTTGGTGTAATGCTGCTGCCTTCTGGGCACTGGCGCCATGTATCATCACCAAGGTACCGCACGCTCACCTCACCCTTCTCACACGACACCTCAGCGCATACGTCACCAATACGACCCATGAAATCGACAAGCCCATCCCCCTTTAAGCACTTTGATCTCGGGCCAACGCGACTCCCGTGCATGACGCTTGCTTCCCCATTGCTGCACCAAGTGTT--ACCGCCAAGTTTGAGATTCGAAAAGTACTGATATTGTTGGGGAAGTTCGGCTGTGTAGAGATAGATTGTACAGTACCCCAGCGCCAGACGATCCAATGTGCATGAAATAAGAGTTGTTTCAGCGGTGCAAAACATCTCTGGATACTGGGTGACGCCATTCATCAGGCATTTCTCTGTCAGCAGCGCGCAGCCGGAGTTTTTGCCCCATGACATCG
>M01075:29:000000000-A53YN:1:1107:19334:11646
GCAGGTGTAATACTGCTGCCCTCTGGGCACTGGCGCCATGTATCATCTCCAAGGTACCGCACGCTCACCTCACCCTTTTCACACGACACCTCAGCGCACACGTCACCAATACGACCCATGAAATCGAAAAGCCCATCCCCCTTTAAGCACTTTGATCTCGGGCCAACGCGGCTCCCATGCATGACGCTTGCTTCCCCATTGCTGCACCAAGTGTTGGACCGCCAAGTTTGAGATTCGAAAAGTACTGATATTGTGGGGGAAGTTCGGCTTTGTAGAGATGGATTGTACAGTACCCCAGCGCCAGACGATCCGATGTGCATGAAAGAAGACCTGTTTCAGCGGTGCAAAACATCTCTGGATACTGGGTGACGCCATTTATCAGGCATTTCTCTGTCAGCAGCGCGCAGCCGGAGTTGTTGCCCCATGACATCG
>M01075:29:000000000-A53YN:1:1107:13812:20829
GCTGGTGTAATACTGCTGCCTTCTGGGCACTGGCGCCATGTATCATCTCCAAGGTACCGCACGCTCACCTCACCCTTCTCACACGACACCTCAGCGCATACGTCACCAATACGACCCATGAAATTGACAAGCCCATCCCCCTTTAAGCACTTTGATCTCGGGCCAACGCGACTCCCATGCATGATGCTTGCTTCCCCATTGCTGCACCGAGTGTTGGACCGCCAAGTTTGAGATTCGAAAAGTACTGATATTGTTGGGGAAGTTCGGCTGTGTAGAGATAGATTGTACAGTACCCCAGCGCCAGACGATCCGATGTGCATGAAATAAGAGTTGTTTCGGCGGTGCAAAACATCTCTGGATACTGGGTGACGCCATTCATCAGGCATTTCTCTGTCAGCAGCGCGCAGCCGGAGTTGTTGCCCCATGACATCG
>M01075:29:000000000-A53YN:1:1107:12076:19850
GCTGGTGTAATGCTGCTGCCTTCTGGGCACTGGCGCCATGTATCATCTCCAAGGTACCGCACGCTCACCTCACCCTTCTCACACGGCACCTCAGCGCATACGTCACCAATACGACCCATGAAATCGACAAGCCCATCCCCCTTTAAGCACTTTGATCTCGGGCCAACGCGACTCCCATGCATGATGCTTGCTTCCCCATTGCTGCACCGAGTGTT--ACCGCCAAGTTTGAGATTCGAAAAGTACTGATATTGTTGGGGAAGTTCGGCTGTGTAGAGATAGATTGTACAGTACCCCAGCGCCAGACGATCCGATGTGCATGAAATAAGAGTTGTTTCAGCGGTGCAAAACATCTCTGGATACTGGGTGACGCCATTCATCAGGCATTTCTCTGTCAGCAGCGCGCAGCCGGAGTTTTTGCCCCATGACATCG
>M01075:29:000000000-A53YN:1:1106:26405:9986
GTTGGTGTAATACTGCTGCCTTCTGGGCACTGGCGCCATGTATCATCTCCAAGGTACCGCACGCTCACCTCACCCTTCTCACACGACACCTCAGCGCATACGTCACCAATACGACCCATGAAATCGACAAGCCCATCCCCCTTTAAGCACTTTGATCTCGGGCCAACGCGACTCCCATGCATGATGCTTGCTTCCCCATTGCTGCACCGAGTGTT--ACCGCCAAGTTTGAGATTCGAAAAGTACTGATATTGTTGGGAAAGTTCGGCTGTGTAGAGATAGATTGTACAGTACCCCAGCGCCAGACGATCCGATGTGCATGAAATAAGAGTTGTTTCAGCGGTGCAAAACATCTCTGGATACTGGGTGACGCCATTCATCAGGCATTTCTCTGTCAGCAGCGCGCAGCCGGAGTTTTTGCCCCATGACATCG
>M01075:29:000000000-A53YN:1:1106:24968:7119
GTTGGTGTAATGCTGCTGCCCTCTGGGCACTGGCGCCATTTATCATCTCCAAGGTACCGCACGCTCCCCTCACCCTTTTCACACGACACCTCAGCGCACACGTCACCAACAGGACCCATGAAATCGACAAGCCCATCCCCCTTTAAGCACTTTGATCTCGGGCCAACGCGGCTCCCATGCATGACGCTTGCTTCCCCATTGCTGCACCAAGTGTTGGACCGCCAAGTTTGAGATTCGAAAAGTACTGATATTGTGGGGGAAGTTCGGCTTTGTAGAGATGGATTGTACAGTACCCCAGCGCCAGACGATCCGATGTGCATGAAAGAAGACCTGTTTCAGCGGTGCAAAACATCTCTGGATACTGGGTGACGCCATTTATCAGGCATTTCTCTGTCAGCAGCGCGCAGCCGGAGTTGTTGCCCCATGACATCG
>M01075:29:000000000-A53YN:1:1106:24380:22265
GTTGGTGTAATACTGCCGCCCTCTGGGCACTGGCGCCATTTATCATCTCCAAGGTACCGCACGCTCACCTCACCCTTTTCACACGACACCTCAGCGCACACGTCACCAACAGGACCCATGAAATCGACAAGCCCATCCCCCTTTAAGCACTTTGATCTCGGGCCAACGCGGCTCCCATGCATGACGCTTGCTTCCCCATTGCTGCACCAAGTGTTGGACCGCCAAGTTTGAGATTCGAAAAGTACTGATATTGTGGGGGAAGTTCGGCTTTGTAGAGATGGATTGTACAGTACCCCAGCGCCAGACGATCCGATGTGCATGAAAGAAGACCTGTTTCAGCGGTGCAAAACATCTCTGGATACTGGGTGACGCCATTTATCAGGCATTTCTCTGTCAGCAGCGCGCAGTCGGAGTTGTTGCCCCATGACATCG
>M01075:29:000000000-A53YN:1:1106:20212:19697
GCTGGTGTAATACTGCTGCCTTCTGGGCACTGGCGCCATGTATCATCTCCAAGGTACCGCACGCTCACCTCACCCTTCTCACACGACACCTCAGCGCATACGTCACCAATACGACCCATGAAATCGACAAGCCCATCCCCCTTTAAGCACTTTGATCTCGGGCCAACGCGACTCCCATGCATGATGCTTGCTTCCCCATTGCTGCACCAAGTGTTGGACCGCCAAGTTTGAGATTCGAAAAGTACTGATATTGTTGGAGAAGTTCGGCTGTGTAGAGATAGATTGTACAGTACCCCAGCGCCAGACGATCCGATGTGCATGAAATAAGAGTTGTTTCAGCGGTGCAAAACATCTCTGGATACTGGGTGACGCCATTCATCAGGCATTTCTCTGTCAGCAGCGCGCAGCCGGAGTTGTTGCCCCATGACATCG
>M01075:29:000000000-A53YN:1:1106:17955:18549
GCTGGTGTAATGCTGCTGCCCTCTGGGCACTGGCGCCATGTATCATCTCCAAGGTACCGCACGCTCACCTCACCCTTTTCACACGACACCTCAGCGCACACGTCACCAATACGACCCATGAAATCGACAAGCCCATCCCCCTTTAAGCACTTTGATCTCGGGCCAACGCGACTCCCATGCATGATGCTTGCTTCCCCATTGCTGCACCAAGTGTTGGACCGCCAAGTTTGAGATTCGAAAAGTACTGATATTGTTGGAGAAGTTCGGCTGTGTAGAGATAGATTGTACAGTACCCCAGCGCCAGACGATCCGATGTGCATGAAATAAGAGTTGTTTCAGCGGTGCAAAACATCTCTGGATACTGGGTGACGCCATTCATCAGGCATTTCTCTGTCAGCAGCGCGCAGCCGGAGTTGTTGCCCCATGACATCG
>M01075:29:000000000-A53YN:1:1106:12722:12371
GTTGGTGTAATGCTGCTGCCCTCTGGGCACTGGCGCCATGTATCATCTCCAAGGTACCGCACGCTCACCTCACCCTTCTCACGCGACACCTCAGCGCACACGTCACCAATACGACCCATGAAATCGACAAGCCCATCCCCCTTTAAGCACTTTGATCTCGGGCCAACGCGACTCCCATGCATGATGCTTGCTTCCCCATTGCTGCACCAAGTGTTGGAACGCCAAGTTTGAGATTCGAAAAGTACTGATATTGTTGGAGAAGTTCGGCTGTGTAGAGATAGATTGTACAGTACCCCAGCGCCAGACGATCCGATGTGCATGAAATAAGAGTTGTTTCAGCGGTGCAAAACATCTCTGGATACTGGGTGACGCCATTCATCAGGCATTTCTCTGTCAGCAGCGCGCAGCCGGAGTTGTTGCCCCATGACATCG
>M01075:29:000000000-A53YN:1:1105:9674:14177
GTTGGTGTAATACTGCCGCCCTCTGGGCACTGGCGCCATGTATCATCTCCAAGGTACCGCACGCTCACCTCACCCTTTTCACACGACACCTCAGCGCACACGTCACCAATACGACCCATGAAATCGAAAAGCCCATCCCCCTTTAAGCACTTTGATCCCGGGCCAACGCGGCTCCCATGCATGACGCTTGCTTCCCCATTGCTGCACCAAGTGTTGGACCGCCAAGTTTGAGATTCGAAAAGTACTGATATTGTGGGGGAAGTTCGGCTTTGTAGAGATGGATTGTACAGTACCCCAGCGCCAGACGATCCGATGTGCATGAAAGAAGACCTGTTTCAGCGGTGCAAAACATCTCTGGATACTGGGTGACGCCATTTATCAGGCATTTCTCTGTCAGCAGCGCGCAGCCGGAGTTGTTGCCCCATGACATCG
>M01075:29:000000000-A53YN:1:1105:9569:16269
GCTGGTGTAATGCTGCCGCCCTCTGGGCACTGGCGCCATGTATCATCTCCAAGGTACCGCACGCTCACCTCACCCTTTTCACACGACACCTCAGCGCACCCGTCACCAATACGACCCATGAAATCGAAAAGCCCATCCCCCTTTAAGCACTTTGATCTCGGGCCAACGCGGCTCCCATGCATGACGCTTGCTTCCCCATTGCTGCACCAAGTGTTGGACCGCCAAGTTTGAGATTCGAAAAGTACTGATATTGTGGGGGAAGTTCGGCTTTGTAGAGATGGATTGTACAGTACCCCAGCGCCAGACGATCCGATGTGCATGAAAGAAGACCTGTTTCAGCGGTGCAAAACATCTCTGGATACTGGGTGACGCCATTTATCAGGCATTTCTCTGTCAGCAGCGCGCAGCCGGAGTTGTTGCCCCATGACATCG
>M01075:29:000000000-A53YN:1:1105:6061:8912
GTTGGTGTAATGCTGCTGCCTTCTGGGCACTGGCGCCATGTATCATCTCCAAGGTACCGCACGCTCACCTCACCCTTCTCACACGGCACCTCAGCGCATACGTCACCAATACGACCCATGAAATCGACAAGCCCATCCCCCTTTAAGCACTTTGATCTCGGGCCAACGCGACTCCCATGCATGATGCTTGCTTCCCCATTGCTGCACCGAGTGTT--ACCACCAAGTTTGAGATTCGAAAAGTACTGATATTGTTGGGGAAGTTCGGCTGTGTAGAGATAGATTGTACAGTACCCCAGCGCCAGACGATCCGATGTGCATGAAATAAGAGCTGTTTCAGCGGTGCAAAACATCTCTGGATACTGGGTGACGCCATTCATCAGGCATTTCTCTGTCAGCAGCGCGCAGCCGGAGTTTTTGCCCCATGACATCG
>M01075:29:000000000-A53YN:1:1105:2897:14801
GTTGGTGTAATACTGCTGCCTTCTGGGCACTGGCGCCATGTATCATCTCCAAGGTACCGCACGCTCACCTCACCCTTCTCACACGACACCTCAGCGCATACGTCACCAATACGACCCATGAAATCGACAAGCCCATCCCCCTTTAAGCACTTTGATCTCGGGCCAACGCGACTCCCATGCATGATGCTTGCTTCCCCATTGCTGCACCGAGTGTT--ACCGCCAAGTTTGAGATTCGAAAAGTACTGATATTGTTGGGGAAGTTCGGCTGTGTAGAGATAGATCGTACAGTACCCCAGCGCCAGACGATCCGATGTGCATGAAATAAGAGTTGTTTCAGCGGTGCAAAACATCTCTGGATACTGGGTGACGCCATTCATCAGGCATTTCTCTGTCAGCAGCGCGCAGCCGGAGTTTTTGCCCCATGACATCG
>M01075:29:000000000-A53YN:1:1105:25416:24428
GTTGGTGTAATACTGCTGCCCTCTGGGCACTGGCGCCATGTATCATCTCCAAGGTACCGCACGCTCACCTCACCCTTCTCACACGACACCTCAGCGCACACGTCACCAATACGACCCATGAAATCGACAAGCCCATCCCCCTTTAAGCACTTTGATCTCGGGCCAACGCGACTCCCATGCATGATGCTTGCCTCCCCATTGCTGCACCAAGTGTTGGACCGCCAAGTTTGAGATTCGAAAAGTACTGATATTGTTGGAGAAGTTCGGCTGTGTAGAGATAGATTGTACAGTACCCCAGCGCCAGACGATCCGATGTGCATGAAATAAGAGTTGTTTCAGCGGTGCAAAACATCTCTGGATACTGGGTGACGCCATTCATCAGGCATTTCTCTGTCAGCAGCGCGCAGCCGGAGTTGTTGCCCCATGACATCG
>M01075:29:000000000-A53YN:1:1105:24913:13513
GCTGGTGTAATACTGCTGCCCTCTGGGCACTGGCGCCATGTATCATCTCCAAGGTACCGCACGCTCACCTCACCCTTTTCACACGACACCTCAGCGCACACGTCACCAATACGACCCATGAAATCGAAAAGCCCATCCCCCTTTAAGCACTTTGATCTCGGGCCAACGCGGCTCCCATGCATGACGCTTGCTTCCCCATTGCTGCACCAAGTGTTGGACCGCCAAGTTTGAGATTCGAAAAGTACTGATATTGTGGGGGAAGTTCGGCTTTGTAGAGATGGATTGTACAGTACCCCAGCGCCAGACGATCCGATGTGCATGAAAGAAGACCTGTTTCAGCGGTGCAAAACATCTCTGGATACTGGGTGACGCCATTTATCAGGCATTTCTCTGCCAGCAGCGCGCAGCCGGAGTTGTTGCCCCATGACATCG
>M01075:29:000000000-A53YN:1:1105:24237:10742
GTTGGTGTAATACTGCTGCCCTCTGGGCACTGGCGCCATGTATCATCTCCAAGGTACCGCACGCTCACCTCACCCTTTTCACACGACACCTCAGCGCACACGTCACCAATACGACCCATGAAATCGAAAAGCCCATCCCCCTTTAAGCACTTTGATCTCGGGCCAACGCGACTCCCATGCATGATGCTTGCTTCCCCATTGCTGCACCAAGTGTTGGACCGCCAAGTTTGAGATTCGAAAAGTACTGATATTGTTGGAGAAGTTCGGCTGTGTAGAGATAGATTGTACAGTACCCCAGCGCCAGACGATCCGATGTGCATGAAATAAGAGTTGTTTCAGCGGTGCAAAACATCTCTGGATACTGGGTGACGCCATTCATCAGGCATTTCTCTGTCAGCAGCGCGCAGCCGGAGTTGTTGCCCCATGACACCG
>M01075:29:000000000-A53YN:1:1105:22124:11790
GTTGGTGTAA-GCTGCTGCCCTCTGGGCACTGGCGCCATTTATCATCTCCAAGGTACCGCACGCTCACCTCACCCTTTTCACACGACACCTCAGCGCACACGTCACCAACAGGACCCATGAAATCGACAAGCCCATCCCCCTTTAAGCACTTTGATCTCGGGCCAACGCGGCTCCCATGCATGACGCTTGCTTCCCCATTGCTGCACCAAGTGTTGGACCGCCAAGTTTGAGATTCGAAAAGTACTGATATTGTGGGGGAAGTTCGGCTTTGTAGAGATGGATTGTACAGTACCCCAGCGCCAGACGATCCGATGTGCATGAAAGAAGACCTGTTTCAGCGGTGCAAAACATCTCTGGATACTGGGTGACGCCATTTATCAGGCATTTCTCTGTCAGCAGCGCGCAGCCGGAGTTGTTGCCCCATGACATCG
>M01075:29:000000000-A53YN:1:1105:18488:18528
GCTGGTGTAATGCTGCCGCCCTCTGGGCACTGGCGCCATGTATCATCTCCAAGGTACCGCACGCTCACCTCACCCTTCTCACACGACACCTCAGCGCACACGTCACCAATACGACCCATGAAATCGACAAGCCCATCCCCCTTTAAGCACTTTGATCTCGGGCCAACGCGACTCCCATGCATGATGCTTGCTTCCCCATTGCTGCACCAAGTGTTGGACCGCCAAGTTTGAGATTCGAAAAGTACTGATATTGTTGGGGAAGTTCGGCTGTGTAGAGATAGATTGTACAGTACCCCAGCGCCAGACGATCCGATGTGCATGAAATAAGAGTTGTTTCAGCGGTGCAAAACATCTCTGGATACTGGTTGACGCCATTCATCAGGCATTTCTCTGTCAGCAGCGCGCAGCCGGAGTTGTTGCCCCATGACATCG
>M01075:29:000000000-A53YN:1:1105:17562:10321
GTTGGTGTAATACTGCCGCCCTCTGGGCACTGGCGCCATTTATCATCTCCAAGGTACCGCACGCTCACCTCACCCTTTTCACACGACACCTCAGCGCACACGTCACCAACAGGACCCATGAAATCGACAAGCCCATCCCCCTTTAAGCACTTTGATCTCGGGCCAACGCGGCTCCCATGCATGACGCTTGCTTCCCCATTGCTGCACCAAGTGTTGGACCGCCAAGTTTGAGATTCGAAAAGTACTGATATTGTGGGGGAAGTTCGGCTTTGTAGAGATGGATTGTACAGTACCCCGGCGCCAGACGATCCGATGTGCATGAAAGAAGACCTGTTTCAGCGGTGCAAAACATCTCTGGATACTGGGTGACGCCATTTATCAGGCATTTCTCTGTCAGCAGCGCGCAGCCGGAGTTGTTGCCCCATGACATCG
>M01075:29:000000000-A53YN:1:1105:14260:8450
GTTGGTGTAATACTGCTGCCTTCTGGGCACTGGCGCCATGTATCATCTCCAAGGTACCGCACGCTCACCTCACCCTTCTCACACGACACCTCAGCGCATACGTCACCAATACGACCCATGAAATCGACAAGCCCATCCCCCTTTAAGCACTTTGATCTCGGGCCAACGCGACTCCCATGCATGATGCTTGCTTCCCCATTGCTGCACCAAGTGTTGGACCGCCAAGTTTGAGATTCGAAAAGTACTGATATTGTTGGAGAAGTTCGGCTGTGTAGAGATAGATTGTACAGTACCCCAGCGCCAGACGATCCGATGTGCATGAAATAAGAGTTGTTTCAGCGGTGCAAAACATCCCTGGATACTGGGTGACGCCATTCATCAGGCATTTCTCTGTCAGCAGCGCGCAGCCGGAGTTGTTGCCCCATGACATCG
>M01075:29:000000000-A53YN:1:1105:14188:17186
GTTGGTGTAATACTGCCGCCCTCTGGGCACTGGCGCCATTTATCATCTCCAAGGTACCGCACGCTCACCTCACCCTTTTCACACGACACCTCAGCGCACACGTCACCAACAGGACCCATGAAATCGACAAGCCCATCCCCCTTTAAGCACTTTGATCTCGGGCCAACGCGGCTCCCATGCATGACGCTTGCTTCCCCATTGCTGCACCAAGTGTTGGACCGCCAAGTTTGGGATTCGAAAAGTACTGATATTGTGGGGGAAGTTCGGCTTTGTAGAGATGGATTGTACAGTACCCCAGCGCCAGACGATCCGATGTGCATGAAAGAAGACCTGTTTCAGCGGTGCAAAACATCTCTGGATACTGGGTGACGCCATTTATCAGGCATTTCTCTGTCAGCAGCGCGCAGCCGGAGTTGTTGCCCCATGACATCG
>M01075:29:000000000-A53YN:1:1105:13899:4460
GTTGGTGTAATACTGCTGCCTTCTGGGCACTGGCGCCATGTATCATCTCCAAGGTACCGCACGCTCACCTCACCCTTCTCACACGACACCTCAGCGCATACGTCACCAATACGACCCATGAAATCGACAAGCCCATCCCCCTTTAAGCACTTTGATCTCGGGCCAACGCGACTCCCATGCATGATGCTTGCTTCCCCATTGCTGCACCGAGTGTT--ACCGCCAAGTTTGAGATTCGAAAAGTACTGATATTGTTGGGGAAGTTCGGCTGTGTAGAGATAGATTGTACAGTACCCCGGCGCCAGACGATCCGATGTGCATGAAATAAGAGTTGTTTCAGCGGTGCAAAACATCTCTGGATACTGGGTGACGCCATTCATCAGGCATTTCTCTGTCAGCAGCGCGCAGCCGGAGTTTTTGCCCCATGACATCG
>M01075:29:000000000-A53YN:1:1105:13521:21905
GTTGGTGTAATGCTGCTGCCCTCCGGGCACTGGCGCCATTTATCATCTCCAAGGTACCGCACGCTCACCTCACCCTTTTCACACGACACCTCAGCGCACACGTCACCAACAGGACCCATGAAATCGACAAGCCCATCCCCCTTTAAGCACTTTGATCTCGGGCCAACGCGGCTCCCATGCATGACGCTTGCTTCCCCATTGCTGCACCAAGTGTTGGACCGCCAAGTTTGAGATTCGAAAAGTACTGATATTGTGGGGGAAGTTCGGCTTTGTAGAGATGGAGTGTACAGTACCCCAGCGCCAGACGATCCGATGTGCATGAAAGAAGACCTGTTTCAGCGGTGCAAAACATCTCTGGATACTGGGTGACGCCATTTATCAGGCATTTCTCTGTCAGCAGCGCGCAGCCGGAGTTGTTGCCCCATGACATCG
>M01075:29:000000000-A53YN:1:1105:10666:19789
GTTGGTGTAATACTGCTGCCCTCTGGGCACTGGCGCCATGTATCATCTCCAAGGTACCGCACGCTCACCTCACCCTTCTCACACGACACCTCAGCGCACACGTCACCAATACGACCCATGAAATCGACAAGCCCATCCCCCTTTAAGCACTTTGATCTCGGGCCAACGCGACTCCCATGCATGATGCTTGCTTCCCCATTGCTGCACCAAGTGTTGGACCGCCAAGTTTGAGATTCGAAAAGTACTGATATTGTTGGAGAAGTTCGGCTGTGTAGAGATAGATTGTACAGTACCCCAGCGCCAGACGATCCGATGTGCATGAAATAAGAGTTGTTTCAGCGGTGCAAAACATCTCTGGATACTTGGTGACGCCATTTATCACGCATTTCTCCGTCAGCAGCGCGCAGCCGGAGTTGTTGCCCCATGACATCG
>M01075:29:000000000-A53YN:1:1105:10659:4015
GTTGGTGTAATACTGCTGCCCTCTGGGCACTGGCGCCATTTATCATCTCCAAGGTACCGCACGCT-ACCTCACCCTTTTCACACGACACCTCAGCGCACACGTCACCAATACGACCCATGAAATCGACAAGCCCATCCCCCTTTAAGCACTTTGATCTCGGGCCAACGCGGCTCCCATGCATGACGCTTGCTTCCCCATTGCTGCACCAAGTGTTGGACCGCCAAGTTTGAGATTCGAAAAGTACTGATATTGTGAGGGAAGTTCGGCTGTGTAGAGATAGATTGTACAGTACCCCAGCGCCAGACGATCCGAAGTGCATAAAAAAAGACCTGTTTCAGCGGTGCAAAACATCTCTGGATGCTTGTTGACGCCATTTATCAGGCATTTCTCTGTCAGCAGCGCGCAGCCGGAGTTTTTGCCCCATGACATCG
>M01075:29:000000000-A53YN:1:1104:9884:13199
GTTGGTGTAATACTGCTGCCCTCTGGGCACTGGCGCCATGTATCGTCTCCAAGGTACCGCACGCTCACCTCACCCTTCTCACACGACACCTCAGCGCACACGTCACCAATACGACCCATGAAATCGACAAGCCCATCCCCCTTTAAGCACTTTGATCTCGGGCCAACGCGACTCCCATGCATGATGCTTGCTTCCCCATTGCTGCACCAAGTGTTGGACCGCCAAGTTTGAGATTCGAAAAGTACTGATATTGTTGGAGAAGTTCGGCTGTGTAGAGATAGATTGTACAGTACCCCAGCGCCAGACGATCCGATGTGCACGAAATAAGAGTTGTTTCAGCGGTGCAAAACATCTCTGGATACTGGGTGACGCCATTCATCAGGCATTTCTCTGTCAGCAGCGCGCAGCCGGAGTTGTTGCCCCATGACATCG
>M01075:29:000000000-A53YN:1:1104:8587:12073
GCTGGTGTAATACTGCTGCCCTCTGGGCACTGGCGCCATGTATCATCTCCAAGGTACCGCACGCTCACCTCACCCTTTTCACACGACACCTCAGCGCACACGTCACCAATACGACCCATGAAATCGAAAAGCCCATCCCCCTTTAAGCACTTTGATCTCGGGCCAACGCGGCTCCCATGCATGACGCTTGCTTCCCCATTGCTGCACCAAGTGTTGGACCGCCAAGCTTGAGATTCGAAAAGTACTGATATTGTGGGGGAAGTTCGGCTTTGTAGAGATGGATTGTACAGTACCCCAGCGCCAGACGATCCGATGTGCATGAAAGAAGACCTGTTTCAGCGGTGCAAAACATCTCTGGATACTGGGTGACGCCATTTATCAGGCATTTCTCTGTCAGCAGCGCGCAGCCGGAGTTGTTGCCCCATGACATCG
>M01075:29:000000000-A53YN:1:1104:5354:12644
GTTGGTGTAATGCTGCTGCCCTCTGGGCACTGGCGCCATGTATCATCTCCAAGGCACCGCACGCTCACCTCACCCTTTTCACACGACACCTCAGCGCACACGTCACCAATACGACCCATGAAATCGAAAAGCCCATCCCCCTTTAAGCACTTTGATCTCGGGCCAACGCGGCTCCCATGCATGACGCTTGCTTCCCCATTGCTGCACCAAGTGTTGGACCGCCAAGTTTGAGATTCGAAAAGTACTGATATTGTGGGGGAAGTTCGGCTTTGTAGAGATGGATTGTACAGTACCCCAGCGCCAGACGATCCGATGTGCATGAAAGAAGACCTGTTTCAGCGGTGCAAAACATCTCTGGATACTGGGTGACGCCATTTATCAGGCATTTCTCTGTCAGCAGCGCGCAGCCGGAGTTGTTGCCCCATGACATCG
>M01075:29:000000000-A53YN:1:1104:4832:15220
GTTGGTGTAATGCTGCCGCCCTCTGGGCACTGGCGCCATGTATCATCTCCAAGGTACCGCACGCTCACCTCACCCTTTTCACACGACACCTCAGCGCACACGTCACCAATACGACCCATGAAATCGAAAAGCCCATCCCCCTTTAAGCACTTTGATCTCGGGCCAACGCGGCTCCCATGCATGACGCTTGCTTCCCCATTGCTGCACCAAGTGTTGGACCGCCAAGTTTGAGATTCGAAAAGTACTGATATTGTTGGGGAAGTTCGGCTGTGTAGAGATAGATTGTACAGTACCCCAGCGCCAGACGATCCGATGTACATAAAAAAAGACCTGTTTCAGCGGTGCAAAACATCTCTGAATACTTGTTGACGCCATTCATCAGGCATTTCTCTGTCGGCAGCGCGCAGCCGGAGTTTTTGCCCCATGACATCG
>M01075:29:000000000-A53YN:1:1104:25365:18674
GTTGGTGTAATGCTGCCGCCCTCTGGGCACTGGCGCCATGTATCATCTCCAAGGTACCGCACGCTCACCTCACCCTTTTCACACGACACCTCAGCGCACACGTCACCAATACGACCCATGAAATCGAAAAGCCCATCCCCCTTTAAGCACTTTGATCTCGGGCCAACGCGGCTCCCATGCATGACGCTTGCTTCCCCATTGCTGCACCAAGTGTTGGACCGCCAAGTTTGAGATTCGAAAAGTACTGATATTGTGGGGGAAGGTCGGCTTTGTAGAGATGGATTGTACAGTACCCCAGCGCCAGACGATCCGATGTGCATGAAAGAAGACCTGTTTCAGCGGTGCAAAACATCTCTGGATACTGGGTGACGCCACTTATCAGGCATTTCTCTGTCAGCAGCGCGCAGCCGGAGTTGTTGCCCCATGACATCG
>M01075:29:000000000-A53YN:1:1104:25172:20931
GTTGGTGTAATACTGCTGCCCTCTGGGCACTGGCGCCATGTATCATCTCCAAGGTACCGCACGCTCACCTCACCCTTTTCACACGACACCTCAGCGCACACGTCACCAATACGACCCATGAAATCGAAAAGCCCATCCCCCTTTAAGCACTTTGATCTCGGGCCAACGCGGCTCCCATGCATGACGCTTGCTTCCCCATTGCTGCACCAAGTGTTGGACCGCTAAGTTTGAGATTCGAAAAGTACTGATATTGTGGGGGAAGTTCGGCTTTGTAGAGATGGATTGTACAGTACCCCAGCGCCAGACGATCCGATGTGCATGAAAGAAGATCTGTTTCAGCGGTGCAAAACATCTCTGGATACTGGGTGACGCCATTTATCAGGCATTTCTCTGTCAGCAGCGCGCAGCCGGAGTTGTTGCCCCATGACATCG
>M01075:29:000000000-A53YN:1:1104:21178:23754
GTTGGTGTAATGCTGCTGCCCTCTGGGCACTGGCGCCATGTATCATCTCCAAGGTACCGCACGCTCACCTCACCCTTTTCACACGACACCTCAGCGTACACGTCACCAATACGACCCATGAAATCGAAAAGCCCATCCCCCTTTAAGCACTTTGATCTCGGGCCAACGCGGCTCCCATGCATGACGCTTGCTTCCCCATTGCTGCACCAAGTGTTGGACCGCCAAGTTTGAGATTCGAAAAGTACTGATATTGTGGGGGAAGTTCGGCTTTGTAGAGATGGATTGTACAGTACCCCAGCGCCAGACGATCCGATGTGCATGAAAGAAGACCTGTTTCAGCGGTGCAAAACATCTCTGGATACTGGGTGACGCCATTTATCAGGCATTTCTCTGTCAGCAGCGCGCAGCCGGAGTTGTTGCCCCATGACATCG
>M01075:29:000000000-A53YN:1:1104:21122:18825
GTTGGTGTAATGCTGCTGCCTTCTGGGCACTGGCGCCATGTATCATCTCCAAGGTACCGCACGCTCACCTCACCCTTCTCACACGACACCTCAGCGCATACGTCACCAATACGACCCATGAAATCGACAAGCCCATCCCCCTTTAAGCACTTTGATCTCGGGCCAACGCGACTCCCATGCATGATGCTTGCTTCCCCATTGCTGCACCAAGTGTTGGACCGCCAAGTTTGAGATTCGAAAAGTACTGATATTGTTGGAGAAGTTCGGCTGTGTAGAGATAGATTGTACAGTACCCCAGCGCCAGACGATCCGATGTGCATGGAATAAGAGTTGTTTCAGCGGTGCAAAACATCTCTGGATACTGGGTGACGCCATTCATCACGCATTTCTCCGTCAGCAGCGCGCAGCCGGAGTTGTTGCCCCATGACATCG
>M01075:29:000000000-A53YN:1:1104:19737:12861
GTTGGTGTAATACTGCTGCCTTCTGGGCACTGGCGCCATGTATCATCTCCAAGATACCGCACGCTCACCTCACCCTTCTCACACGACACCTCAGCGCATACGTCACCAATACGACCCATGAAATCGACAAGCCCATCCCCCTTTAAGCACTTTGATCTCGGGCCAACGCGACTCCCATGCATGATGCTTGCTACCCCATTGCTGCACCGAGTGTT--ACCGCCAAGTTTGAGATTCGAAAAGTACTGATATTGTTGGGGAAGTTCGGCTGTGTAGAGATAGATTGTACAGTACCCCAGCGCCAGACGATCCGATGTGCATGAAATAAGAGTTGTTTCAGCGGTGCAAAACATCTCTGGATACTGGGTGACGCCATTCATCAGGCATTTCTCTGTCAGCAGCGCGCAGCCGGAGTTTTTGCCCCATGACATCG
>M01075:29:000000000-A53YN:1:1104:19057:26044
GTTGGTGTAATGCTGCTGCCCTCTGGGCACTGGCGCCATGTATCATCTCCAAGGTACCGCACGCTCACCTCACCCTTCTCACACGACACCTCAGCGCACACGTCACCAATACGACCCATGAAATCGACAAGCCCATCCCCCTTTAAGCACTTTGATCTCGGGCCAACGCGACTCCCATTCATGATGCTTGCTTCCCCATTGCTGCACCAAGTGTTGGACCGCCAAGTTTGAGATTCGAAAAGTACTGATATTGTGGGGGAAGTTCGGCTTTGTAGAGATGGATTGTACAGTACCCCAGCGCCAGACGATCCGATGTGCATGAAAGAAGACCTGTTTCAGCGGTGCAAAACATCTCTGGATACTGGGTGACGCCATTTATCAGGCATTTCTCTGTCAGCAGCGCGCAGCCGGAGTTGTTGCCCCATGACATCG
>M01075:29:000000000-A53YN:1:1104:17189:17606
GTTGGTGTAATACTGCTGCCCTCTGGGCACTGGCGCCATTTATCATCTCCAAGGTACCGCACGCTCACCTCACCCTCTTCACACGACACCTCAGCGCACACGTCACCAATACGACCCATGAAATCGACAAGCCCATCCCCCTTTAAGCACTTTGATCTCGGGCCAACGCGGCTCCCATGCATGACGCTTGCTTCCCCATTGCTGCACCAAGTGTTGGACCGCCAAGTTTGAGATTCGAAAAGTACTGATATTGTGAGGGAAGTTCGGCTGTGTAGAGATAGATTGTACAGTACCCCAGCGCCAGACGATCCGAAGTGCATAAAAAAAGACCTGTTTCAGCGGTGCAAAACATCTCTGGATGCTTGTTGACGCCATTTATCAGGCATTTCTCTGTCAGCAGCGCGCAGCCGGAGTTTTTGCCCCATGACATCG
>M01075:29:000000000-A53YN:1:1104:16981:3898
GTTGGTGTAATACTGCTGCCCTCTGGGCACTGGCGCCATGTATCATCTCCAAGGTACCGCACGCTCACCTCACCCTTTTCACACGACACCTCAGCGCACACGTCACCAATACGACCCGTGAAATCGAAAAGCCCATCCCCCTTTAAGCACTTTGATCTCGGGCCAACGCGGCTCCCATGCATGACGCTTGCTTCCCCATTGCTGCACCAAGTGTTGGACCGCCAAGTTTGAGATTCGAAAAGTACTGATATTGTGGGGGAAGTTCGGCTTTGTAGAGATGGATTGTACAGTACCCCAGCGCCAGACGATCCGACGTGCATGAAAGAAGACCTGTTTCAGCGGTGCAAAACATCTCTGGATACTGGGTGACGCCATTTATCAGGCATTTCTCTGTCAGCAGCGCGCAGCCGGAGTTGTTGCCCCATGACATCG
>M01075:29:000000000-A53YN:1:1104:15989:23637
GTTGGTGTAATACTGCTGCCCTCTGGGCACTGGCGCCATGTATCATCTCCAAGGTACCGCACGCTCACCTCACCCTTCCCACACGACACCTCAGCGCACACGTCACCAATACGACCCATGAAATCGACAAGCCCATCCCCCTTTAAGCACTTTGATCTCGGGCCAACGCGACTCCCATGCATGATGCTTGCTTCCCCATTGCTGCACCAAGTGTTGGACCGCCAAGTTTGAGATTCGAAAAGTACTGATATTGTTGGAGAAGGTCGGCTGTGTAGAGATAGATTGTACAGTACCCCAGCGCCAGACGATCCGATGTGCATGAAATAAGAGTTGTTTCAGCGGTGCAAAACACCTCTGGATACTGGGTGACGCCATTCATCAGGCATTTCTCTGTCAGCAGCGCGCAGCCGGAGTTGTTGCCCCATGACATCG
>M01075:29:000000000-A53YN:1:1104:11278:7798
GCTGGTGTAATACTGCTGCCCTCTGGGCACTGGCGCCATTTATCATCTCCAAGGTACCGCACGCTCACCTCACCCTTTTCACACGACACCTCAGCGCACACGTCACCAATACGACCCATGAAATCGACAAGCCCATCCCCCTTTAAGCACTTTGATCTCGGGCCAACGCGGCTCCCATGCATGACGCTTGCTTCCCCATTGCTGCACCAAGTGTTGGACCGCCAAGTTTGAGATTCGAAAAGTACTGATATTGTGAGGGAAGTTCGGCTGTGTAGAGATAGATTGTACAGTACCCCAGCGCCAGACGATCCGAAGTGCATAAAAAAAGACCTGTTTCAGCGGTGCAAAACATCTCTGGATGCTTGTTGACGCCATTTATCAGGCATTTCTCTGTCAGCAGCGCGCAGCCGGAGTTGTTGCCCCATGACATCG
>M01075:29:000000000-A53YN:1:1103:5257:13882
GTTGGTGTAATGCTGCCGCCTTCTGGGCACTGGCGCCATGTATCATCTCCAAGGTACCGCACGCTCACCTCACCCTTCTCACACGACACCTCAGCGCACACGTCACCAATACGACCCATGAAATCGACAAGCCCATCCCCCTTTAAGCACTTTGATCTCGGGCCAACGCGACTCCCATGCATGATGCTTGCTTCCCCATTGCTGCACCAAGTGTTGGACCGCCAAGTTTGAGATTCGAAAAGTACTGATATTGTTGGAGAAGTTCGGCTGTGTAGAGATAGATTGTACAGTACCCCAGCGCCAGACGATCCGATGTGCATGAAATAAGAGTTGTTTCAGCGGTGCAAAACATCTCTGGATACTGGGTGACGCCATTCATCAGGCACTTCTCTGTCAGCAGCGCGCAGCCGGAGTTGTTGCCCCATGACATCG
>M01075:29:000000000-A53YN:1:1103:26792:18946
GTTGGTGTAATGCTGCTGCCCTCTGGGCACTGGCGCCATTTATCATCTCCAAGGTACCGCGCGCTCACCTCACCCTTTTCACACGACACCTCAGCGCACACGTCACCAACAGGACCCATGAAATCGACAAGCCCATCCCCCTTTAAGCACTTTGATCTCGGGCCAACGCGGCTCCCATGCATGACGCTTGCTTCCCCATTGCTGCACCAAGTGTTGGACCGCCAAGTTTGAGATTCGAAAAGTACTGATATTGTGGGGGAAGTTCGGCTTTGTAGAGATGGATTGTACAGTACCCCAGCGCCAGACGATCCGATGTGCATGAAAGAAGACCTGTTTCAGCGGTGCGAAACATCTCTGGATACTGGGTGACGCCATTTATCAGGCATTTCTCTGACAGCAGCGCGCAGCCGGAGTTGTTGCCCCATGACATCG
>M01075:29:000000000-A53YN:1:1103:25993:14665
GTTGGTGTAATACTGCTGCCTTCTGGGCACTGGCGCCATGTATCATCTCCAAGGTACCGCACGCTCACCTCACCCTTCTCACACGACACCTCAGCGCATACGTCACCAATACGACCCATGAAATCGACAAGCCCACCCCCCTTTAAGCACTTTGATCTCGGGCCAACGCGACTCCCATGCATGATGCTTGCTTCCCCATTGCTGCACCGAGTGTT--ACCGCCAAGTTTGAGATTCGAAAAGTACTGATATTGTTGGGGAAGTTCGGCTGTGTAGAGATAGATTGTACAGTACCCCAGCGCCAGATGATCCGATGTGCATGAAATAAGAGTTGTTTCAGCGGTGCAAAACATCTCTGGATACTGGGTGACGCCATTCATCAGGCATTTCTCTGTCAGCAGCGCGCAGCCGGAGTTTTTGCCCCATGACATCG
>M01075:29:000000000-A53YN:1:1103:25413:11533
GTTGGTGTAATACTGCTGCCCTCTGGGCACTGGCGCCATTTATCATCTCCAAGGTACCGCACGCTCACCTCACCCTTTTCACACGACACCTCAGCGCACACGTCACCAACAGGACCCATGAAATCGACAAGCCCATCCCCCTTTAAGCACTTTGATCTCGGGCCAACGCGGCTCCCATGCATGACGCTTGCTTCCCCATTGCTGCACCAAGTGTTGGACCGCCAAGTTTGGGATTCGAAAAGTACTGATATTGTGGGGGAAGTTCGGCTTTGTAGAGATGGATTGTACAGTACCCCAGCGCCAGACGATCCGATGTGCATGAAAGAAGACCTGTTTCAGCGGTGCAAAACATCTCTAGATACTGGGTGACGCCATTTATCAGGCATTTCTCTGTCAGCAGCGCGCAGCCGGAGTTGTTGCCCCATGACATCG
>M01075:29:000000000-A53YN:1:1103:18699:26255
GTTGGTGTAATGCTGCCGCCCTCTGGGCACTGGCGCCATGTATCATCTCCAAGGTACCGCACGCTCACCTCACCCTTTTCACACGACACCTCAGCGCACACGTCACCAATACGACCCATGAAATCGAAAAGCCCATCCCCCTTTAAGCACTTTGATCTCGGGCCAACGCGGCTCCCATGCATGATGCTTGCTTCCCCATTGCTGCACCGAGTGTTGGACCGCCAAGTTTGAGATTCGAAAAGTACTGATATTGTTGGGGAAGTTCGGCTGTGTAGAGATAGATTGTACAGTACCCCAGCGCCAGACGATCCGATGTGCATGAAATAAGAGTTGTTTCAGCGGTGCAAAACATCTCTGGATACTGGGTGACGCCATTCATCAGGCATTTCTCTGTCAGCAGCGCGCAGCCGGAGTTTTTGCCCCATGACATCG
>M01075:29:000000000-A53YN:1:1103:18061:17503
GTTGGTGTAATGCTGCTGCCCTCTGGGCACTGGCGCCATTTATCATCTCCAAGGTACCGCACGCTCACCTCACCCTTTTCACACGACACCTCAGCGCACACGTCACCAACAGGACCCATGAAATCGACAAGCCCATCCCCCTTTAAGCACTTTGATCTCGGGCCAACGCGGCTCCCATGCATGACGCTTGCTTCCCCATTGCTGCACCAAGTGTTGGACCGCCAAGTTTGAGATTCGAGAAGTACTGATATTGTGGGGGAAGTTCGGCTTTGTAGAGATGGATTGTACAGTACCCCAGCGCCAGACGATCCGATGTGCATGAAAGAAGACCTGTTTCAGCGGTGCAAAACATCTCTGGATACTGGGTGACGCCATTTATCAGGCATTTCTCTGTCAGCAGCGCGCAGCCGGAGTTGTTGCCCCATGACATCG
>M01075:29:000000000-A53YN:1:1103:15058:27756
GTTGGTGTAATACTGCTGCCTTCTGGGCACTGGCGCCATGTATCATCTCCAAGGTACCGCACGCTCACCTCACCCTTCTCACACGACACCTCAGCGCATACGTCACCAATACGACCCATGAAATCGACAAGCCCATCCCCCTTTAAGCACTTTGATCTCGGGCCAACGCGACTCCCATGCATGATGCTTGCCTCCCCATTGCTGCACCGAGTGTT--ACCGCCAAGTTTGAGATTCGAAAAGTACTGATATTGTTGGGGAAGTTCGGCTGTGTAGAGATAGATTGTACAGTACCCCAGCGCCAGACGATCCGATGTGCATGAAATAAGAGTTGTTTCAGCGGTGCAAAACATCTCTGGATACTGGGTGACGCCATTCATCAGGCATTTCTCTGTCAGCAGCGCGCAGCCGGAGTTTTTGCCCCATGACATCG
>M01075:29:000000000-A53YN:1:1103:15050:8536
GTTGGTGTAATGCTGCTGCCCTCAGGGCACTGGCGCCATTTATCATCTCCAAGGTACCGCACGCTCACCTCACCCTTTTCACACGACACCTCAGCGCACACGTCACCAACAGGACCCATGAAATCGACAAGCCCATCCCCCTTTAAGCACTTTGATCTCGGGCCAACGCGGCTCCCATGCATGACGCTTGCTTCCCCATTGCTGCACCAAGTGTTGGACCGCCAAGTTTGAGATTCGAAAAGTACTGATATTGTGGGGGAAGTTCGGCTTTGTAGAGATGGATTGTACAGTACCCCAGCGCCAGACGATCCGATGTGCATGAAAGAAGACCTGTTTCAGCGGTGCAAAACATCTCTGGATACTGGGTGACGCCATTTATCAGGCATTTCTCTGTCAGCAGCGCGCAGCCGGAGTTGTTGCCCCATGACATCG
>M01075:29:000000000-A53YN:1:1102:28579:15904
GTTGGTGTAATACTGCTGCCTTCTGGGCACTGGCGCCATGTATCATCTCCAAGGTACCGCACGCTCACCTCACCCTTCTCACACGACACCTCAGCGCATACGTCACCAATACGACCCATGAAATCGACAAGCCCATCCCCCTTTAAGCACTTTGATCTCGGGCCAACGCGACTCCCATGCATGATGCTTGCTTCCCCATTGCTGCACCGAGTGTT--ACCGCCAAGTTTGAGATTCGAAAAGTACTGATATTGTTGGGGAAGTTCGGCTGTGTAGAGATAGATTGTACAGTACCCCAGCGCCAGACGATCCGATGTGCATGAAATAAGAGTTGTTTCAGCAGTGCAAAACATCTCTGGATACTGGGTGACGCCATTCATCAGGCATTTCTCTGTCAGCAGCGCGCAGCCGGAGTTTTTGCCCCATGACATCG
>M01075:29:000000000-A53YN:1:1102:24608:10741
GCTGGTGTAATGCTGCTGCCCTCTGGGCACTGGCGCCATGTATCATCTCCAAGGTACCGCACGCTCACCTCACCCTTCTCACACGACACCTCAGCGCACACGTCACCAATACGACCCATGAAATCGACAAGCCCATCCCCCTTTAAGCACTTTGATCTCGGGCCAACGCGACTCCCATGCATGATGCTTGCTTCCCCATTGCTGCACCAAGTGTTGGACCGCCAAGTTTGAGATTCGAAAAGTACTGATATTGTTGGAGAAGTTCGGCTGCGTAGAGATAGATTGTACAGTACCCCAGCGCCAGACGATCCGATGTGCATGAAATAAGAGTTGTTTCAGCGGTGCAAAACATCTCTGGATACTGGGTGACGCCATTCATCAGGCATTTCTCTGTCAGCAGCGCGCAGCCGGAGTTGTTGCCCCATGGCATCG
>M01075:29:000000000-A53YN:1:1102:23797:16260
GCTGGTGTAATACTGCTGCCCTCTGGGCACTGGCGCCATTTATCATCTCCAAGGTACCGCACGCTCACCTCACCCTTCTCACACGACACCTCAGCGCATACGTCACCAATACGACCCATGAAATCGACAAGCCCATCCCCCTTTAAGCACTTTGATCTCGGGCCAACGCGACTCCCATGCATGATGCTTGCTTCCCCATTGCTGCACCGAGTGTT--ACCGCCAAGTTTGAGATTCGAAAAGTACTGATATTGTTGGGGAAGTTCGGCTGTGTAGAGATAGATTGTACAGTACCCCAGCGCCAGACGATCCGATGTGCGTGAAATAAGAGTTGTTTCAGCGGTGCAAAACATCTCTGGATACTGGGTGACGCCATTCATCAGGCATTTCTCTGTCAGCAGCGCGCAGCCGGAGTTTTTGCCCCATGACATCG
>M01075:29:000000000-A53YN:1:1102:23331:21935
GTTGGTGTAATGCTGCTGCCCTCTGGGCACTGGCGCCATGTATCATCTCCAAGGTACCGCACGCTCACCTCACCCTTCTCACACGACACCTCGGCGCACACGTCACCAATACGACCCATGAAATCGACAAGCCCATCCCCCTTTAAGCACTTTGATCTCGGGCCAACGCGACTCCCATGCATGATGCTTGCTTCCCCATTGCTGCACCAAGTGTTGGACCGCCAAGTTTGAGATTCGAAAAGTACTGATATTGTTGGAGAAATTCGGCTGTGTAGAGATAGATTGTACAGTACCCCAGCGCCAGACGATCCGATGTGCATGAAATAAGAGTTGTTTCAGCGGTGCAAAACATCTCTGGATACTGGGTGACGCCATTCATCAGGCATTTCTCTGTCAGCAGCGCGCAGCCGGAGTTGTTGCCCCATGACATCG
>M01075:29:000000000-A53YN:1:1102:21888:17704
GCTGGTGTAATACTGCTGCCCTCCGGGCATTTGTGCCACGCATCATCTCCAAGGTACCGCACGCTCACCTCGCCCTTGTCACACGACACCTCAGCGCACACGTCACCAATACGACCCATGAAATCGGCGAGTCCATCCCCCTTCAAGCACTTGGACGTCGGGCCAACGCGGCTCCCACGCATAACGTCTGCCTCCCCATCAGTGCACCAAGTGTTGAACCGCCAAGTTTGGGATTCGAAAAGTACTGATATTGTGGGGGAAGGGGAGCGTCGTAGAGTTCTATTGTACAGTGCCCCAGCCCCAGGCGATCAGACGTGCATGAAAAAAGGCGGCTTTCAGCGGTGCAAAACATCTCTGGATACTTGGTGACGCCATTTATCACGCATTTCTCCGTCAGCAGCGCGCAGCCGGAGTTGTTGCCCCATGACATCG
>M01075:29:000000000-A53YN:1:1102:20940:11661
GTTGGTGTAATACTGCTGCCCTCTGGGCACTGGCGCCATGTATCATCTCCAAGGTACCGCACGCTCACCTCACCCTTTTCACACAGCACCTCAGCGCACACGTCACCAATACGACCCATGAAATCGACAAGCCCATCCCCCTTTAAGCACTTTGATCTCGGGCCAACGCGGCTCCCATGCATGACGCTTGCTTCCCCATTGCTGCACCAAGTGTTGGACCGCCAAGTTTGAGATTCGAAAAGTACTGATATTGTGGGGGAAGTTCGGCTTTGTAGAGATGGATTGTACAGTACCCCAGCGCCAGACGATCCGATGTGCATGAAAGAAGACCTGTTTCAGCGGTGCAAAACATCTCTGGATACTGGGTGACGCCATTTATCAGGCATTTCTCTGTCAGCAGCGCGCAGCCGGAGTTGTTGCCCCATGACATCG
>M01075:29:000000000-A53YN:1:1102:20177:9326
GCTGGCGTAATGCTGCTGCCCTCCGGGCATTTGTGCCACGCATCACCTCCAAGGTGCCGCACGCTCACCTCGCCCTTTCCACACGACACCTCAGCGCACACGTCACCAATACGACCCATGAAATCGGCAAGTCCATCCCCCTTTAAGCACCTTGATTTCGGGCCAACGCGGCTCCCACGCATAACGGTTGCGTCCCCATTGCTGCACCTAGTTTCGGACCGCCAAGTTTGGGATTCGAAAAGTACTGATATTGTGGGGGAAGGGGGGCGTCGTAGAGTTTCATTGCACAGTACCCCAGCGCCAGGCGATCCGATGTGCATGAAAGAAGGCGGCTTTCAGCGGTGCAAAACATCTCTGGATACTTTGTGACGCCATTCATCACGCATTTCTCCGTCAGCAGCGCGCAGCCGGAGTTGTTGCCCCATGACATCG
>M01075:29:000000000-A53YN:1:1102:19861:25845
GCTGGTGTAATACTGCCGCCTTCTGGGCACTGGCGCCATGTATCATCTCCAAGGTACCGCACGCTCACCTCACCCTTCTCACACGACACCTCAGCGCATACGTCACCAATACGACCCATGAAATCGACAAGCCCATCCCCCTTTAAGCACTTTGATCTCGGGCCAACGCGACTCCCATGCATGATGCTTGCTTCCCCATTGCTGCACCGATTGTTGGACCGCCAAGTTTGAGATTCGAAAAGTACTGATATTGTTGGGGAAGTTCGGCTGTGTAGAGATAGATTGTACAGTACCCCAGCGCCAGACGATCCGATGTGCATGAAATAAGAGTTGTTTCAGCGGTGCAAAACATCTCTGGATACTGGGTGACGCCATTCATCAGGCATTTCTCTGTCAGCAGCGCGCAGCCGGAGTTGTTGCCCCATGACATCG
>M01075:29:000000000-A53YN:1:1102:10811:5589
GTTGGTGTAATACTGCTGCCCTCTGGGCACTGGCGCCATTTATCATCTCCAAGGTACCGCACGCCCACCTCACCCCTTTCACACGACACCTCAGCGCACACGTCACCAATACGACCCATGAAATCGACAAGCCCATCCCCCTTTAAGCACTTTGATCTCGGGCCAACGCGGCTCCCATGCATGACGCTTGCTTCCCCATTGCTGCACCAAGTGTTGGACCGCCAAGTTTGAGATTCGAAAAGTACTGATATTGTGAGGGAAGTTCGGCTGTGTAGAGATAGATTGTACAGTACCCCAGCGCCAGACGATCCGAAGTGCATAAAAAAAGACCTGTTTCAGCGGTGCAAAACATCTCTGAATACTTGTTGACGCCATTCATCAGGCATTTCTCTGTCAGCAGCGCGCAGCCGGAGTTTTTGCCCCATGACATCG
