# Supplementary material for: Deep Sequencing of the Trypanosoma cruzi GP63 Surface Proteases Reveals Diversity and Diversifying Selection among Chronic and Congenital Chagas Disease Patients
Source: PLoS Negl Trop Dis. 2015 Apr 7;9(4):e0003458. doi: 10.1371/journal.pntd.0003458 (PMC4388557; doi:10.1371/journal.pntd.0003458)
Supplement: S1 Appendix — (GZ) [file pntd.0003458.s004.gz › Users/martin/Data/Data_analysis_Cruzi_deep_seq/Deep_cruzi_data/Data_cruzi_deep/Bol_congen_gp63/B5_joined_t.final_1.fasta]

>M01075:29:000000000-A53YN:1:1102:19706:19900
CAGTTGGTGTAATGCTGCTGCCTTCTGGGCACTGGCGCCATGTATCATCTCCAAGGTACCGCACGCTCACCTCACCCTTCTCACACGACACCTCAGCGCATACGTCACCAATACGACCCATGAAATCGACAAGCCCATCCCCCTTTAAGCACTTTGATCTCGGGCCAACGCGACTCCCATGCATGATGCTTGCTTCCCCATTGCTGCACCGAGTGTTGGACCGCCAAGTTTGAGATTCGAAAAGTACTGATATTGTTGGGGAAGTTCGGCTGTGTAGAGATAGATTGTACAGTACCCCAGCGCCAGACGATCCGATGTGCATGAAATAAGAGTTGTTTCAGCGGTGCAAAACATCTCTGGATACTGGGTGACGCCATTCATCAGGCATTTCTCTGTCAGCAGCGCGCAGCCGGAGTTTTTGCCCCATGACATCGGTTCC
>M01075:29:000000000-A53YN:1:1102:25045:19131
CAGTTGGTGTAATACTGCTGCCTTCTGGGCACTGGCGCCATGTATCATCTCCAAGGTACCGCACGCTCACCTCACCCTTCTCACACGACACCTCAGCGCATACGTCACCAATACGACCCATGAAATCGACAAGCCCATCCCCCTTTAAGCACTTTGATCTCGGGCCAACGCGACTCCCATGCATGATGCTTGCTTCCCCATTGCTGCACCGAGTGTTGGACCGCCAAGTTTGAGATTCGAAAAGTACTGATATTGTTGGGGAAGTTCGGCTGTGTAGAGATAGATTGTACAGTACCCCAGCGCCAGACGATCCGATGTGCATGAAATAAGAGTTGTTTCAGCGGTGCAAAACATCTCTGGATACTGGGTGACGCCATTCATCAGGCATTTCTCTGTCAGCAGCGCGCAGCCGGAGTTTTTGCCCCATGACATCGGTTCT
>M01075:29:000000000-A53YN:1:1102:21190:13326
CAGTTGGTGTAATACTGCTGCCCTCTGGGCACTGGCGCCATGTATCATCTCCAAGGTACCGCACGCTCACCTCACCCTTCTCACACGACACCTCAGCGCACACGTCACCAATACGACCCATGAAATCGACAAGCCCATCCCCCTTTAAGCACTTTGATCTCGGGCCAACGCGACTCCCATGCATGATGCTTGCTTCCCCATTGCTGCACCAAGTGTTGGACCGCCAAGTTTGAGATTCGAAAAGTACTGATATTGTTGGAGAAGTTCGGCTGTGTAGAGATAGATTGTACAGTACCCCAGCGCCAGACGATCCGATGTGCATGAAATAAGAGTTGTTTCAGCGGTGCAAAACATCTCTGGATACTGGGTGACGCCATTCATCAGGCATTTCTCTGTCAGCAGCGCGCAGCCGGAGTTGTTGCCCCATGACATCGGTTCC
>M01075:29:000000000-A53YN:1:1104:12444:18638
CAGTTGGTGTAATGCTGCTGCCCTCTGGGCACTGGCGCCATGTATCATCTCCAAGGTACCGCACGCTCACCTCACCCTTCTCACACGACACCTCAGCGCACACGTCACCAATACGACCCATGAAATCGACAAGCCCATCCCCCTTTAAGCACTTTGATCTCGGGCCAACGCGACTCCCATGCATGATGCTTGCTTCCCCATTGCTGCACCAAGTGTTGGACCGCCAAGTTTGAGATTCGAAAAGTACTGATATTGTTGGAGAAGTTCGGCTGTGTAGAGATAGATTGTACAGTACCCCAGCGCCAGACGATCCGATGTGCATGAAATAAGAGTTGTTTCAGCGGTGCAAAACATCTCTGGATACTGGGTGACGCCATTCATCAGGCATTTCTCTGTCAGCAGCGCGCAGCCGGAGTTGTTGCCCCATGACATCGGTTCT
>M01075:29:000000000-A53YN:1:1102:16529:12767
CAGTTGGTGTAATGCTGCTGCCCTCTGGGCACTGGCGCCATGTATCATCTCCAAGGTACCGCACGCTCACCTCACCCTTTTCACACGACACCTCAGCGCACACGTCACCAATACGACCCATGAAATCGAAAAGCCCATCCCCCTTTAAGCACTTTGATCTCGGGCCAACGCGGCTCCCATGCATGACGCTTGCTTCCCCATTGCTGCACCAAGTGTTG-ACCGCCAAGTTTGAGATTCGAAAAGTACTGATATTGTGGGGGAAGTTCGGCTTTGTAGAGATGGATTGTACAGTACCCCAGCGCCAGACGATCCGATGTGCATGAAAGAAGACCTGTTTCAGCGGTGCAAAACATCTCTGGATACTGGGTGACGCCATTTATCAGGCATTTCTCTGTCAGCAGCGCGCAGCCGGAGTTGTTGCCCCATGACATCGGTTCC
>M01075:29:000000000-A53YN:1:1101:23016:19458
CAGTTGGTGTAATACTGCTGCCCTCTGGGCACTGGCGCCATTTATCATCTCCAAGGTACCGCACGCTCACCTCACCCTTTTCACACGACACCTCAGCGCACACGTCACCAACAGGACCCATGAAATCGACAAGCCCATCCCCCTTTAAGCACTTTGATCTCGGGCCAACGCGGCTCCCATGCATGACGCTTGCTTCCCCATTGCTGCACCAAGTGTTG-ACCGCCAAGTTTGAGATTCGAAAAGTACTGATATTGTGGGGGAAGTTCGGCTTTGTAGAGATGGATTGTACAGTACCCCAGCGCCAGACGATCCGATGTGCATGAAAGAAGACCTGTTTCAGCGGTGCAAAACATCTCTGGATACTGGGTGACGCCATTTATCAGGCATTTCTCTGTCAGCAGCGCGCAGCCGGAGTTGTTGCCCCATGACATCGGTTCC
>M01075:29:000000000-A53YN:1:1102:28564:15529
CAGTTGGTGTAATACTGCCGCCTTCTGGGCACTGGCGCCATGTATCATCTCCAAGGTACCGCACGCTCACCTCACCCTTCTCACACGACACCTCAGCGCATACGTCACCAATACGACCCATGAAATCGACAAGCCCATCCCCCTTTAAGCACTTTGATCTCGGGCCAACGCGACTCCCATGCATGATGCTTGCTTCCCCATTGCTGCACCGAGTGTTGGACCGCCAAGTTTGAGATTCGAAAAGTACTGATATTGTTGGGGAAGTTCGGCTGTGTAGAGATAGATTGTACAGTACCCCAGCGCCAGACGATCCGATGTGCATGAAATAAGAGTTGTTTCAGCGGTGCAAAACATCTCTGGATACTGGGTGACGCCATTCATCAGGCATTTCTCTGTCAGCAGCGCGCAGCCGGAGTTTTTGCCCCATGACATCGGTTCC
>M01075:29:000000000-A53YN:1:1106:27079:8880
CAGCTGGTGTAATGCTGCTGCCTTCTGGGCACTGGCGCCATGTATCATCTCCAAGGTACCGCACGCTCACCTCACCCTTCTCACACGACACCTCAGCGCATACGTCACCAATACGACCCATGAAATCGACAAGCCCATCCCCCTTTAAGCACTTTGATCTCGGGCCAACGCGACTCCCATGCATGATGCTTGCTTCCCCATTGCTGCACCGAGTGTTGGACCGCCAAGTTTGAGATTCGAAAAGTACTGATATTGTTGGGGAAGTTCGGCTGTGTAGAGATAGATTGTACAGTACCCCAGCGCCAGACGATCCGATGTGCATGAAATAAGAGTTGTTTCAGCGGTGCAAAACATCTCTGGATACTGGGTGACGCCATTCATCAGGCATTTCTCTGTCAGCAGCGCGCAGCCGGAGTTTTTGCCCCATGACATCGGTTCT
>M01075:29:000000000-A53YN:1:1102:12265:12721
CAGCTGGTGTAATACTGCTGCCTTCTGGGCACTGGCGCCATGTATCATCTCCAAGGTACCGCACGCTCACCTCACCCTTCTCACACGACACCTCAGCGCATACGTCACCAATACGACCCATGAAATCGACAAGCCCATCCCCCTTTAAGCACTTTGATCTCGGGCCAACGCGACTCCCATGCATGATGCTTGCTTCCCCATTGCTGCACCGAGTGTTGGACCGCCAAGTTTGAGATTCGAAAAGTACTGATATTGTTGGGGAAGTTCGGCTGTGTAGAGATAGATTGTACAGTACCCCAGCGCCAGACGATCCGATGTGCATGAAATAAGAGTTGTTTCAGCGGTGCAAAACATCTCTGGATACTGGGTGACGCCATTCATCAGGCATTTCTCTGTCAGCAGCGCGCAGCCGGAGTTTTTGCCCCATGACATCGGTTCC
>M01075:29:000000000-A53YN:1:1108:22096:19201
CAGTTGGTGTAATGCTGCTGCCCTCTGGGCACTGGCGCCATTTATCATCTCCAAGGTACCGCACGCTCACCTCACCCTTTTCACACGACACCTCAGCGCACACGTCACCAACAGGACCCATGAAATCGACAAGCCCATCCCCCTTTAAGCACTTTGATCTCGGGCCAACGCGGCTCCCATGCATGACGCTTGCTTCCCCATTGCTGCACCAAGTGTTG-ACCGCCAAGTTTGAGATTCGAAAAGTACTGATATTGTGGGGGAAGTTCGGCTTTGTAGAGATGGATTGTACAGTACCCCAGCGCCAGACGATCCGATGTGCATGAAAGAAGACCTGTTTCAGCGGTGCAAAACATCTCTGGATACTGGGTGACGCCATTTATCAGGCATTTCTCTGTCAGCAGCGCGCAGCCGGAGTTGTTGCCCCATGACATCGGTTCT
>M01075:29:000000000-A53YN:1:1102:18629:27859
CAGTTGGTGTAATACTGCTGCCCTCTGGGCACTGGCGCCATGTATCATCTCCAAGGTACCGCACGCTCACCTCACCCTTTTCACACGACACCTCAGCGCACACGTCACCAATACGACCCATGAAATCGAAAAGCCCATCCCCCTTTAAGCACTTTGATCTCGGGCCAACGCGGCTCCCATGCATGACGCTTGCTTCCCCATTGCTGCACCAAGTGTTG-ACCGCCAAGTTTGAGATTCGAAAAGTACTGATATTGTGGGGGAAGTTCGGCTTTGTAGAGATGGATTGTACAGTACCCCAGCGCCAGACGATCCGATGTGCATGAAAGAAGACCTGTTTCAGCGGTGCAAAACATCTCTGGATACTGGGTGACGCCATTTATCAGGCATTTCTCTGTCAGCAGCGCGCAGCCGGAGTTGTTGCCCCATGACATCGGTTCT
>M01075:29:000000000-A53YN:1:1108:10922:9943
CAGCTGGTGTAATGCTGCTGCCCTCTGGGCACTGGCGCCATGTATCATCTCCAAGGTACCGCACGCTCACCTCACCCTTCTCACACGACACCTCAGCGCACACGTCACCAATACGACCCATGAAATCGACAAGCCCATCCCCCTTTAAGCACTTTGATCTCGGGCCAACGCGACTCCCATGCATGATGCTTGCTTCCCCATTGCTGCACCAAGTGTTGGACCGCCAAGTTTGAGATTCGAAAAGTACTGATATTGTTGGAGAAGTTCGGCTGTGTAGAGATAGATTGTACAGTACCCCAGCGCCAGACGATCCGATGTGCATGAAATAAGAGTTGTTTCAGCGGTGCAAAACATCTCTGGATACTGGGTGACGCCATTCATCAGGCATTTCTCTGTCAGCAGCGCGCAGCCGGAGTTGTTGCCCCATGACATCGGTTCC
>M01075:29:000000000-A53YN:1:1104:4019:10561
CAGTTGGTGTAATGCTGCCGCCCTCTGGGCACTGGCGCCATTTATCATCTCCAAGGTACCGCACGCTCACCTCACCCTTTTCACACGACACCTCAGCGCACACGTCACCAACAGGACCCATGAAATCGACAAGCCCATCCCCCTTTAAGCACTTTGATCTCGGGCCAACGCGGCTCCCATGCATGACGCTTGCTTCCCCATTGCTGCACCAAGTGTTG-ACCGCCAAGTTTGAGATTCGAAAAGTACTGATATTGTGGGGGAAGTTCGGCTTTGTAGAGATGGATTGTACAGTACCCCAGCGCCAGACGATCCGATGTGCATGAAAGAAGACCTGTTTCAGCGGTGCAAAACATCTCTGGATACTGGGTGACGCCATTTATCAGGCATTTCTCTGTCAGCAGCGCGCAGCCGGAGTTGTTGCCCCATGACATCGGTTCC
>M01075:29:000000000-A53YN:1:1104:26228:16564
CAGTTGGTGTAATGCTGCCGCCTTCTGGGCACTGGCGCCATGTATCATCTCCAAGGTACCGCACGCTCACCTCACCCTTCTCACACGACACCTCAGCGCATACGTCACCAATACGACCCATGAAATCGACAAGCCCATCCCCCTTTAAGCACTTTGATCTCGGGCCAACGCGACTCCCATGCATGATGCTTGCTTCCCCATTGCTGCACCGAGTGTTGGACCGCCAAGTTTGAGATTCGAAAAGTACTGATATTGTTGGGGAAGTTCGGCTGTGTAGAGATAGATTGTACAGTACCCCAGCGCCAGACGATCCGATGTGCATGAAATAAGAGTTGTTTCAGCGGTGCAAAACATCTCTGGATACTGGGTGACGCCATTCATCAGGCATTTCTCTGTCAGCAGCGCGCAGCCGGAGTTTTTGCCCCATGACATCGGTTCT
>M01075:29:000000000-A53YN:1:1102:27295:18809
CAGCTGGTGTAATACTGCTGCCCTCTGGGCACTGGCGCCATGTATCATCTCCAAGGTACCGCACGCTCACCTCACCCTTCTCACACGACACCTCAGCGCACACGTCACCAATACGACCCATGAAATCGACAAGCCCATCCCCCTTTAAGCACTTTGATCTCGGGCCAACGCGACTCCCATGCATGATGCTTGCTTCCCCATTGCTGCACCAAGTGTTGGACCGCCAAGTTTGAGATTCGAAAAGTACTGATATTGTTGGAGAAGTTCGGCTGTGTAGAGATAGATTGTACAGTACCCCAGCGCCAGACGATCCGATGTGCATGAAATAAGAGTTGTTTCAGCGGTGCAAAACATCTCTGGATACTGGGTGACGCCATTCATCAGGCATTTCTCTGTCAGCAGCGCGCAGCCGGAGTTGTTGCCCCATGACATCGGTTCT
>M01075:29:000000000-A53YN:1:1104:5983:13600
CAGTTGGTGTAATGCTGCTGCCCTCTGGGCACTGGCGCCATTTATCATCTCCAAGGTACCGCACGCTCACCTCACCCTTTTCACACGACACCTCAGCGCACACGTCACCAATACGACCCATGAAATCGACAAGCCCATCCCCCTTTAAGCACTTTGATCTCGGGCCAACGCGGCTCCCATGCATGACGCTTGCTTCCCCATTGCTGCACCAAGTGTTG-ACCGCCAAGTTTGAGATTCGAAAAGTACTGATATTGTGAGGGAAGTTCGGCTGTGTAGAGATAGATTGTACAGTACCCCAGCGCCAGACGATCCGAAGTGCATAAAAAAAGACCTGTTTCAGCGGTGCAAAACATCTCTGGATGCTTGTTGACGCCATTTATCAGGCATTTCTCTGTCAGCAGCGCGCAGCCGGAGTTTTTGCCCCATGACATCGGTTCC
>M01075:29:000000000-A53YN:1:1113:16966:6391
CAGTTGGTGTAATACTGCCGCCCTCTGGGCACTGGCGCCATTTATCATCTCCAAGGTACCGCACGCTCACCTCACCCTTTTCACACGACACCTCAGCGCACACGTCACCAACAGGACCCATGAAATCGACAAGCCCATCCCCCTTTAAGCACTTTGATCTCGGGCCAACGCGGCTCCCATGCATGACGCTTGCTTCCCCATTGCTGCACCAAGTGTTG-ACCGCCAAGTTTGAGATTCGAAAAGTACTGATATTGTGGGGGAAGTTCGGCTTTGTAGAGATGGATTGTACAGTACCCCAGCGCCAGACGATCCGATGTGCATGAAAGAAGACCTGTTTCAGCGGTGCAAAACATCTCTGGATACTGGGTGACGCCATTTATCAGGCATTTCTCTGTCAGCAGCGCGCAGCCGGAGTTGTTGCCCCATGACATCGGTTCT
>M01075:29:000000000-A53YN:1:1103:23760:6880
CAGCTGGTGTAATACTGCTGCCCTCTGGGCACTGGCGCCATGTATCATCTCCAAGGTACCGCACGCTCACCTCACCCTTTTCACACGACACCTCAGCGCACACGTCACCAATACGACCCATGAAATCGAAAAGCCCATCCCCCTTTAAGCACTTTGATCTCGGGCCAACGCGGCTCCCATGCATGACGCTTGCTTCCCCATTGCTGCACCAAGTGTTG-ACCGCCAAGTTTGAGATTCGAAAAGTACTGATATTGTGGGGGAAGTTCGGCTTTGTAGAGATGGATTGTACAGTACCCCAGCGCCAGACGATCCGATGTGCATGAAAGAAGACCTGTTTCAGCGGTGCAAAACATCTCTGGATACTGGGTGACGCCATTTATCAGGCATTTCTCTGTCAGCAGCGCGCAGCCGGAGTTGTTGCCCCATGACATCGGTTCC
>M01075:29:000000000-A53YN:1:1103:20580:12170
CAGCTGGTGTAATGCTGCCGCCTTCTGGGCACTGGCGCCATGTATCATCTCCAAGGTACCGCACGCTCACCTCACCCTTCTCACACGACACCTCAGCGCATACGTCACCAATACGACCCATGAAATCGACAAGCCCATCCCCCTTTAAGCACTTTGATCTCGGGCCAACGCGACTCCCATGCATGATGCTTGCTTCCCCATTGCTGCACCGAGTGTTGGACCGCCAAGTTTGAGATTCGAAAAGTACTGATATTGTTGGGGAAGTTCGGCTGTGTAGAGATAGATTGTACAGTACCCCAGCGCCAGACGATCCGATGTGCATGAAATAAGAGTTGTTTCAGCGGTGCAAAACATCTCTGGATACTGGGTGACGCCATTCATCAGGCATTTCTCTGTCAGCAGCGCGCAGCCGGAGTTTTTGCCCCATGACATCGGTTCC
>M01075:29:000000000-A53YN:1:2114:16480:10227
CAGTTGGTGTAATGCTGCTGCCTTCTGGGCACTGGCGCCATGTATCATCTCCAAGGTACCGCACGCTCACCTCACCCTTCTCACACGACACCTCAGCGCATACGTCACCAATACGACCCATGAAATCGACAAGCCCATCCCCCTTTAAGCACTTTGATCTCGGGCCAACGCGACTCCCATGCATGATGCTTGCTTCCCCATTGCTGCACCGAGTGTTGGACCGCCAAGTTTGAGATTCGAAAAGTACTGATATTGTTGGGGAAGTTCGGCTGTGTAGAGATAGATTGTACAGTACCCCAGCGCCAGACGATCCGATGTGCATGAAATAAGAGTTGTCTCAGCGGTGCAAAACATCTCTGGATACTGGGTGACGCCATTCATCAGGCATTTCTCTGTCAGCAGCGCGCAGCCGGAGTTTTTGCCCCATGACATCGGTTCT
>M01075:29:000000000-A53YN:1:2109:17295:9116
CAGCTGGTGTAATGCTGCTGCCCTCTGGGCACTGGCGCCATGTATCATCTCCAAGGTACCGCACGCTCACCTCACCCTTTTCACACGACACCTCAGCGCACACGTCACCAATACGACCCATGAAATCGAAAAGCCCATCCCCCTTTAAGCACTTTGATCTCGGGCCAACGCGGCTCCCATGCATGACGCTTGCTTCCCCATTGCTGCACCAAGTGTTG-ACCGCCAAGTTTGAGATTCGAAAAGTACTGATATTGTGGGGGAAGTTCGGCTTTGTAGAGATGGATTGTACAGTACCCCAGCGCCAGACGATCCGATGTGCATGAAAGAAGACCTGTTTCAGCGGTGCAAAACATCTCTGGATACTGGGTGACGCCATTTATCAGGCATTTCTCTGTCAGCAGCGCGCAGCCGGAGTTGTTGCCCCATGACATCGGTTCT
>M01075:29:000000000-A53YN:1:2104:10806:6495
CAGTTGGTGTAATGCTGCTGCCTTCTGGGCACTGGCGCCATGTATCATCTCCAAGGTACCGCACGCTCACCTCACCCTTCTCACACGACACCTCAGCGCATACGTCACCAATACGACCCATGAAATCGACAAGCCCATCCCCCTTTAAGCACTTCGATCTCGGGCCAACGCGACTCCCATGCATGATGCTTGCTTCCCCATTGCTGCACCGAGTGTTGGACCGCCAAGTTTGAGATTCGAAAAGTACTGATATTGTTGGGGAAGTTCGGCTGTGTAGAGATAGATTGTACAGTACCCCAGCGCCAGACGATCCGATGTGCATGAAATAAGAGTTGTTTCAGCGGTGCAAAACATCTCTGGATACTGGGTGACGCCATTCATCAGGCATTTCTCTGTCAGCAGCGCGCAGCCGGAGTTTTTGCCCCATGACATCGGTTCT
>M01075:29:000000000-A53YN:1:2103:5683:9239
CAGTTGGTGTAATACTGCTGCCTTCTGGGCACTGGCGCCATGTATCATCTCCAAGGTACCGCACGCTCACCTCACCCTTCTCACACGACACCTCAGCGCATACGTCACCAATACGACCCATGAAATCGACAAGCCCATCCCCCTTTAAGCACTTTGATCTCGGGCCAACGCGACTCCCATGCATGATGCTTGCTTCCCCATTGCTGCACCGAGTGTTGGACCGCCAAGTTTGAGATTCGAAAAGTACTGATATTGTTGGAGAAGTTCGGCTGTGTAGAGATAGATTGTACAGTACCCCAGCGCCAGACGATCCGATGTGCATGAAATAAGAGTTGTTTCAGCGGTGCAAAACATCTCTGGATACTGGGTGACGCCATTCATCAGGCATTTCTCTGTCAGCAGCGCGCAGCCGGAGTTGTTGCCCCATGACATCGGTTCC
>M01075:29:000000000-A53YN:1:2102:6207:22015
CAGTTGGTGTAATACTGCTGCCTTCTGGGCACTGGCGCCATGTATCATCTCCAAGGTACCGCACGCTCACCTCACCCTTCTCACACGACACCTCAGCGCATACGTCACCAATACGACCCATGAAATCGACAAGCCCATCCCCCTTTAAGCACTTTGATCTCGGGCCAACGCGACTCCCATGCATGATGCTTGCTTCCCCATTGCTGCACCGAGTGTTGGACCGCCAAGTTTGAGATTCGAAAAGTACTGATATTGTTGGGGAAGTTCGGCTGCGTAGAGATAGATTGTACAGTACCCCAGCGCCAGACGATCCGATGTGCATGAAATAAGAGTTGTTTCAGCGGTGCAAAACATCTCTGGATACTGGGTGACGCCATTCATCAGGCATTTCTCTGTCAGCAGCGCGCAGCCGGAGTTTTTGCCCCATGACATCGGTTCC
>M01075:29:000000000-A53YN:1:1113:11209:10860
CAGTTGGTGTAATGCTGCCGCCCTCTGGGCACTGGCGCCATGTATCATCTCCAAGGTACCGCACGCTCACCTCACCCTTTTCACACGACACCTCAGCGCACACGTCACCAATACGACCCATGAAATCGAAAAGCCCATCCCCCTTTAAGCACTTTGATCTCGGGCCAACGCGGCTCCCATGCATGACGCTTGCTTCCCCATTGCTGCACCAAGTGTTG-ACCGCCAAGTTTGAGATTCGAAAAGTACTGATATTGTGGGGGAAGTTCGGCTTTGTAGAGATGGATTGTACAGTACCCCAGCGCCAGACGATCCGATGTGCATGAAAGAAGACCTGTTTCAGCGGTGCAAAACATCTCTGGATACTGGGTGACGCCATTTATCAGGCATTTCTCTGTCAGCAGCGCGCAGCCGGAGTTGTTGCCCCATGACATCGGTTCT
>M01075:29:000000000-A53YN:1:1108:27245:16507
CAGTTGGTGTAATACTGCTGCCTTCTGGGCACTGGCGCCATGTATCATCTCCAAGGTACCGCACGCTCACCTCACCCTTCTCACACGACACCTCAGCGCATACGTCACCAATACGACCCATGAAATCGACAAGCCCATCCCCCTTTAAGCACTTTGATCTCGGGCCAACGCGACTCCCATGCATGATGCTTGCTTCCCCATTGCTGCACCGAGTGTTGGACCGCCAAGTTTGAGAGTCGAAAAGTACTGATATTGTTGGGGAAGTTCGGCTGTGTAGAGATAGATTGTACAGTACCCCAGCGCCAGACGATCCGATGTGCATGAAATAAGAGTTGTTTCAGCGGTGCAAAACATCTCTGGATACTGGGTGACGCCATTCATCAGGCATTTCTCTGTCAGCAGCGCGCAGCCGGAGTTTTTGCCCCATGACATCGGTTCC
>M01075:29:000000000-A53YN:1:1108:13467:16622
CAGTTGGTGTAATGCTGCTGCCCTCTGGGCACTGGCGCCATGTATCATCTCCAAGGTACCGCACGCTCACCTCACCCTTCTCACACGACACCTCAGCGCACACGTCACCAATACGACCCATGAAATCGACAAGCCCATCCCCCTTTAAGCACTTTGATCTCGGGCCAACGCGACTCCCATGCATGATGCTTGCTTCCCCATTGCTGCACCAAGTGTTGGACCGCCAAGTTTGAGATTCGAAAAGTACTGATATTGTTGGGGAAGTTCGGCTGTGTAGAGATAGATTGTACAGTACCCCAGCGCCAGACGATCCGATGTGCATGAAATAAGAGTTGTTTCAGCGGTGCAAAACATCTCTGGATACTGGGTGACGCCATTCATCAGGCATTTCTCTGTCAGCAGCGCGCAGCCGGAGTTTTTGCCCCATGACATCGGTTCT
>M01075:29:000000000-A53YN:1:1106:3317:10034
CAGTTGGTGTAATACTGCCGCCCTCTGGGCACTGGCGCCATGTATCATCTCCAAGGTACCGCACGCTCACCTCACCCTTTTCACACGACACCTCAGCGCACACGTCACCAATACGACCCATGAAATCGAAAAGCCCATCCCCCTTTAAGCACTTTGATCTCGGGCCAACGCGGCTCCCATGCATGACGCTTGCTTCCCCATTGCTGCACCAAGTGTTG-ACCGCCAAGTTTGAGATTCGAAAAGTACTGATATTGTGGGGGAAGTTCGGCTTTGTAGAGATGGATTGTACAGTACCCCAGCGCCAGACGATCCGATGTGCATGAAAGAAGACCTGTTTCAGCGGTGCAAAACATCTCTGGATACTGGGTGACGCCATTTATCAGGCATTTCTCTGTCAGCAGCGCGCAGCCGGAGTTGTTGCCCCATGACATCGGTTCC
>M01075:29:000000000-A53YN:1:1104:23418:25097
CAGCTGGTGTAATACTGCCGCCTTCTGGGCACTGGCGCCATGTATCATCTCCAAGGTACCGCACGCTCACCTCACCCTTCTCACACGACACCTCAGCGCATACGTCACCAATACGACCCATGAAATCGACAAGCCCATCCCCCTTTAAGCACTTTGATCTCGGGCCAACGCGACTCCCATGCATGATGCTTGCTTCCCCATTGCTGCACCGAGTGTTGGACCGCCAAGTTTGAGATTCGAAAAGTACTGATATTGTTGGGGAAGTTCGGCTGTGTAGAGATAGATTGTACAGTACCCCAGCGCCAGACGATCCGATGTGCATGAAATAAGAGTTGTTTCAGCGGTGCAAAACATCTCTGGATACTGGGTGACGCCATTCATCAGGCATTTCTCTGTCAGCAGCGCGCAGCCGGAGTTTTTGCCCCATGACATCGGTTCT
>M01075:29:000000000-A53YN:1:1103:26746:11848
CAGTTGGTGTAATACTGCTGCCTTCTGGGCACTGGCGCCATGTATCATCTCCAAGGTACCGCACGCTCACCTCACCCTTCTCACACGACACCTCAGCGCATACGTCACCAATACGACCCATGAAATCGACAAGCCCATCCCCCTTTAAGCACTTTGATCTCGGGCCAACGCGACTCCCATGCATGATGCTTGCTTCCCCATTGCTGCACCGAGTGTTGGACCGCCAAGTTTGAGATTCGAAAAGTACTGATATTGTTGGGGAAGTTCGGCTGTGTAGAGATAGATTGTACAGTACCCCAGCGCCAGACGATCCGATGTGCATGAAATAAGAGTTGTTTCAGCGGTGCAAAACATCTCTGGATACTGGGTGACGCCATTCATCAGGCATTTCTCTGTCAGCAGCGCGCAGCCGGAGTTTTTGCCCCATGACATCGGCTCC
>M01075:29:000000000-A53YN:1:2114:9554:18629
CAGTTGGTGTAATGCTGCCGCCCTCTGGGCACTGGCGCCATTTATCGTCTCCAAGGTACCGCACGCTCACCTCACCCTTTTCACACGACACCTCAGCGCACACGTCACCAACAGGACCCATGAAATCGACAAGCCCATCCCCCTTTAAGCACTTTGATCTCGGGCCAACGCGGCTCCCATGCATGACGCTTGCTTCCCCATTGCTGCACCAAGTGTTG-ACCGCCAAGTTTGAGATTCGAAAAGTACTGATATTGTGGGGGAAGTTCGGCTTTGTAGAGATGGATTGTACAGTACCCCAGCGCCAGACGATCCGACGTGCATGAAAGAAGACCTGTTTCAGCGGTGCAAAACATCTCTGGATACTGGGTGACGCCATTTATCAGGCATTTCTCTGTCAGCAGCGCGCAGCCGGAGTTGTTGCCCCATGACATCGGTTCC
>M01075:29:000000000-A53YN:1:2114:9433:22223
CAGTTGGTGTAATGCTGCTGCCCTCTGGGCACTGGCGCCATTTATCATCTCCAAGGTACCGCACGCTCACCTCACCCTTTTCACACGACACCTCAGCGCACACGTCACCAACAGGACCCATGAAATCGACAAGCCCATCCCCCTTTAAGCACTTTGATCTCGGGCCAACGCGGCTCCCATGCATGACGCTTGCTTCCCCATTGCTGCACCAAGTGTTG-ACCGCCAAGTTTGAGATTCGAAAAGTACTGATATTGTGGGGGAAGTTCGGCTTTGTAGAGATGGATTGTACAGTACCCCAGCGCCAGACGATCCGATGTGCATGAAAGAAGACCTGTTTCAGCGGTGCAAAACATCTCTGGATACTTTGTGACGCCATTCATCACGCATTTCTCCGTCAGCAGCGCGCAGCCGGAGTTGTTGCCCCATGACATCGGTTCC
>M01075:29:000000000-A53YN:1:2114:8117:13081
CAGTTGGTGTAATACTGCTGCCCTCTGGGCACTGGCGCCATTTATCATCTCCAAGGTACCGCACGCTCACCTCACCCTTTTCACACGACACCTCAGCGCACACGTCACCAACAGGACCCATGAAATCGACAAGCCCATCCCCCTTTAAGCACTTTGATCTCGGGCCAACGCGGCTCCCATGCATGACGCTTGCTTCCCCATTGCTGCACCAAGTGTTG-ACCGCCAAGTTTGAGATTCGAAAAGTACTGATATTGTGGGGGAAGTTCGGCTTTGTAGAGATGGATTGTACAGTACCCCAGCGCCAGGCGATCCGATGTGCATGAAAGAAGACCTGTTTCAGCGGTGCAAAACATCTCTGGATACTGGGTGACGCCATTTATCAGGCATTTCTCTGTCAGCAGCGCGCAGCCGGAGTTGTTGCCCCATGACATCGGTTCG
>M01075:29:000000000-A53YN:1:2114:4013:19506
CAGCTGGTGTAATACTGCTGCCTTCTGGGCACTGGCGCCATGTATCATCTCCAAGGTACCGCACGCTCGCCTCACCCTTCTCACACGACACCTCAGCGCATACGTCACCAATACGACCCATGAAATCGACAAGCCCATCCCCCTTTAAGCACTTTGATCTCGGGCCAACGCGACTCCCATGCATGATGCTTGCTTCCCCATTGCTGCACCGAGTGTTGGACCGCCAAGTTTGAGATTCGAAAAGTACTGATATTGTTGGGGAAGTTCGGCTGTGTAGAGATAGATTGTACAGTACCCCAGCGCCAGACGATCCGATGTGCATGAAATAAGAGTTGTTTCAGCGGTGCAAAACATCTCTGGATACTGGGTGACGCCATTCATCAGGCATTTCTCTGTCAGCAGCGCGCAGCCGGAGTTTTTGCCCCATGACATCGGTTCT
>M01075:29:000000000-A53YN:1:2114:27982:10002
CAGTTGGTGTAATGCTGCTGCCTTCTGGGCACTGGCGCCATGTATCATCTCCAAGGTACCGCACGCTCACCTCACCCTTCTCACACGACACCTCAGCGCATACGTCACCAATACGACCCATGGAATCGACAAGCCCATCCCCCTTTAAGCACTTTGATCTCGGGCCAACGCGACTCCCATGCATGATGCTTGCTTCCCCATTGCTGCACCGAGTGTTGGACCGCCAAGTTTGAGATTCGAAAAGTACTGACATTGTTGGGGAAGTTCGGCTGTGTAGAGATAGATTGTACAGTACCCCAGCGCCAGACGATCCGATGTGCATGAAATAAGAGTTGTTTCAGCGGTGCAAAACATCTCTGGATACTGGGTGACGCCATTCATCAGGCATTTCTCTGACAGCAGCGCGCAGCCGGAGTTTTTGCCCCATGACATCGGTTCC
>M01075:29:000000000-A53YN:1:2114:27060:9744
CAGTTGGTGTAATGCTGCTGCCCTCTGGGCACTGGCGCCATGTATCATCTCCAAGGTACCGCACGCTCACCTCACCCTTCTCACACGACACCTCAGCGCACACGTCACCAATACGACCCATGAAATCGACAAGCCCATCCCCCTTTAAGCACTTTGATCTCGGGCCAACGCGACTCCCATGCATGATGCTTGCTTCCCCATTGCTGCACCAAGTGTTGGACCGCCAAGTTTGAGATTCGAAAAGTACTGATATTGTTGGAGAAGTTCGGCTGTGTAGAGATAGATTGTACAGTACCCCAGCGCCAGACGATCCGATGTGCATGAAATAAGAGTTGTTTCAGCGGTGCAAAACATCTCTGGATACTGGGTGACGCCATTCATCAGGCATTTCTCTGTCAGCAGCGCGCAGCCGGAGTTTTTGCCCCATGACATCGGTTCC
>M01075:29:000000000-A53YN:1:2114:26593:12366
CAGCTGGTGTAATGCTGCTGCCCTCTGGGCACTGGCGCCATGTATCATCTCCAAGGTACCGCACGCTCACCTCACCCTTCTCACACGACACCTCAGCGCACACGTCACCAATACGACCCATGAAATCGACAAGCCCATCCCCCTTTAAGCACTTTGATCTCGGGCCAACGCGACTCCCATGCATGATGCTTGCTTCCCCATTGCTGCACCAAGTGTTGGACCGCCAAGTTTGAGATTCGAAAAGTACTGATATTGTTGGAGAAGTTCGGCTGTGTAGAGATAGATTGTACAGTACCCCAGCGCCAGACGATCCGATGTGCATGAAATAAGAGTTGTTTCAGCGGTGCAAAACATCTCTGGATACTGGGTGACGCCATTTATCACGCATTTCTCCGTCAGCAGCGCGCAGCCGGAGTTGTTGCCCCATGACATCGGTTCC
>M01075:29:000000000-A53YN:1:2114:2162:13938
CAGTTGGTGTAATACTGCTGCCTTCTGGGCACTGGCGCCATGTATCATCTCCAAGGTACCGCACGCTCACCTCACCCTTCTCACACGACACCTCAGCGCATACATCACCAATACGACCCATGAAATCGACAAGCCCATCCCCCTTTAAGCACTTTGATCTCGGGCCAACGCGACTCCCATGCATGATGCTTGCTTCCCCATTGCTGCACCGAGTGTTGGACCGCCAAGTTTGAGATTCGAAAAGTACTGATATTGTTGGGGAAGTTCGGCTGTGTAGAGATAGATTGTACAGTACCCCAGCGCCAGACGATCCGATGTGCATGAGATAAGAGTTGTTTCAGCGGTGCAAAACATCTCTGGATACTGGGTGACGCCATTCATCAGGCATTTCTCTGTCAGCAGCGCGCAGCCGGAGTTTTTGCCCCATGACATCGGTTCT
>M01075:29:000000000-A53YN:1:2114:21190:9245
CAGTTGGTGTAATGCTGCCGCCTTCTGGGCACTGGCGCCATGTATCATCTCCAAGGTACCGCACGCTCACCTCACCCTTCTCACACGACACCTCAGCGCATACGTCACCAATACGACCCATGAAATCGACAAGCCCATCCCCCTTTAAGCACTTTGATCTCGGGCCAACGCGACTCCCATGCATGATGCTTGCTTCCCCATTGCTGCACCGAGTGTTGGACCGCCAAGTTTGAGATTCGAAAAGTACTGATATTGTTGGGGAAGTTCGGCTGTGTAGAGATAGATTGTACAGTACCCCAGCGCCAGACGATCCGATGTGCATGAAATAAGAGTTGTTTCAGCGGTGCAAAACATCTCTGGATACTGGGTGACGCCATTCATCAGGCATTTCTCTGTCAGCAGCGCGCAGCCGGAGTTTTTGCCCCCTGACATCGGTTCC
>M01075:29:000000000-A53YN:1:2114:20644:10440
CAGTTGGTGTAATGCTGCTGCCCTCTGGGCACTGGCGCCATTTATCATCTCCAAGGTACCGCACGCTCACCTCACCCTTTTCACACGACACCTCAGCGCACACGTCACCAACAGGACCCATGAAATCGACAAGCCCATCCCCCTTTAAGCACTTTGATCTCGGGCCAACGCGGCTCCCATGCATGACGCTTGCTTCCCCATTGCTGCACCAAGTGTTG-ACCGCCAAGTTTGAGATTCGAAAAGTACTGATACTGTGGGGGAAGTTCGGCTTTGTAGAGATGGATTGTACAGTACCCCAGCGCCAGACGATCCGATGTGCATGAAAGAAGACCTGTTTCAGCGGCGCAAAACATCTCTGGATACTGGGTGACGCCATTTATCAGGCATTTCTCTGTCAGCAGCGCGCAGCCGGAGTTGTTGCCCCATGACATCGGTTCC
>M01075:29:000000000-A53YN:1:2114:18745:17631
CAGTTGGTGTAATACTGCCGCCTTCTGGGCACTGGCGCCATGTATCATCTCCAAGGTACCGCACGCTCACCTCACCCTTCTCACACGACACCTCAGCGCATACGTCACCAATACGACCCATGAAATCGACAAGCCCATCCCCCTTTAAGCACTTTGATCTCGGGCCAACGCGACTCCCATGCATGATGCTTGCTTCCCCATTGCTGCACCGAGTGTTGGACCGCCAAGTTTGAGATTCGAAAAGTACTGATATTGTTGGGGAAGTTCGGCTGTGTAGAGATAGATTGTACAGTACCCCAGCGCCAGACGATCCGATGTGCATGAAATACGAGTTGTTTCAGCGGTGCAAAACATCTCTGGATACTGGGTGACGCCATTCATCAGGCATTTCTCTGTCAGCAGCGCGCAGCCGGAGTTTTTGCCCCATGACAGCGGTTCC
>M01075:29:000000000-A53YN:1:2114:16932:23546
CGGTTGGTGTAATGCTGCTGCCCTCTGGGCACTGGCGCCATGTATCATCTCCAAGGTACCGCACGCTCACCTCACCCTTTTCACACGACACCTCAGCGCACACGTCACCAATACGACCCATGAAATCGAAAAGCCCATCCCCCTTTAAGCACTTTGATCTCGGGCCAACGCGGCTCCCATGCATGACGCTTGCTTCCCCATTGCTGCACCAAGTGTTG-ACCGCCAAGTTTGAGATTCGAAAAGTACTGATATTGTGGGGGAAGTTCGGCTTTGTAGAGATGGATTGTACAGTACCCCAGCGCCAGACGATCCGATGTGCGTGAAAGAAGACCTGTTTCAGCGGTGCAAAACATCTCCGGATACTGGGTGACGCCATTCACCACGCATTTCTCCGTCAGCAGCGCGCAGCCGGAGTTGTTGCCCCATGACATCGGTTCT
>M01075:29:000000000-A53YN:1:2114:16096:5571
CAGTTGGTGTAATGCTGCTGCCCTCTGGGCACTGGCGCCATTTATCATCTCCAAGGTACCGCACGCTCACCTCACCCTTTTCACGCGACACCTCAGCGCACACGTCACCAACAGGACCCATGAAATCGACAAGCCCATCCCCCTTTAAGCACTTTGATCTCGGGCCAACGCGGCTCCCATGCATGATGCTTGCTTCCCCATTGCTGCACCAAGTGTTG-ACCGCCAAGTTTGAGATTCGAAAAGTACTGATATTGTGGGGGAAGTTCGGCTTTGTAGAGATGGATTGTACAGTACCCCAGCGCCAGACGATCCGATGTGCATGAAAGAAGACCTGTTTCAGCGGTGCAAAACATCTCTGGATACTTGGTGACGCCATTTATCACGCATTTCTCCGTCAGCAGCGCGCAGCCGGAGTTGTTGCCCCATGACATCGGTTCC
>M01075:29:000000000-A53YN:1:2114:15641:23983
CAGTTGGTGTAATGCTGCTGCCTTCTGGGCACTGGCGCCATGTATCATCTCCAAGGTACCGCACGCTCACCTCACCCTTCTCACACGACACCTCAGCGCATACGTCACCAATACGACCCATGAAATCGACAAGCCCATCCCCCTTTAAGCACTTTGATCTCGGGCCAACGCGACTCCCATGCATGATGCTTGCTTCCCCATTGCTGCACCGAGTGTTGGGCCGCCAAGTTTGAGATTCGAAAAGTACTGATATTGTTGGGGAAGTTCGGCTGTGTAGAGATAGATTGTACAGTACCCCAGCGCCAGACGATCCGATGTGCATGAAATAAGAGTTGTTTCAGCGGTGCAAAACATCTCTGGATACTGGGTGACGCCATTCATCAGGCATTTCTCTGTCAGCAGCGCGCAGCCGGAGTTTTTGCCCCATGACATCGGTTCT
>M01075:29:000000000-A53YN:1:2114:14665:8963
CAGTTGGTGTAATGCTGCTGCCCTCTGGGCACTGGCGCCATGTATCATCTCCAAGGTACCGCACGCTCACCTCACCCCTCTCACACGACACCTCAGCGCACACGTCACCAATACGACCCATGAAATCGACAAGCCCATCCCCCTTTAAGCACTTTGATCTCGGGCCAACGCGACTCCCATGCATGATGCTTGCTTCCCCATTGCTGCACCAAGTGTTGGACCGCCAAGTTTGAGATTCGAAAAGTACTGATATTGTTGGAGAAGTTCGGCTGTGTAGAGATAGATTGTACAGTACCCCAGCGCCAGACGATCCGATGTGCATGAAATAAGAGTTGTTTCAGCGGTGCAAAACATCTCTGGATACTGGGTGACGCCATTCATCAGGCATTTCTCTGTCAGCAGCGCGCAGCCGGAGTTGTTGCCCCATGACATCGGTTCC
>M01075:29:000000000-A53YN:1:2114:12872:5246
CAGTTGGTGTAATGCTGCTGCCTTCTGGGCACTGGCGCCATGTATCATCTCCAAGGTACCGCACGCTCACCTCACCCTTCTCACACGACACCTCAGCGCACACGTCACCAATACGACCCATGAAATCGACAAGCCCATCCCCCTTTAAGCACTTTGATCTCGGGCCAACGCGACTCCCATGCATGATGCTTGCTTCCCCATTGCTGCACCAAGTGTTGGACCGCCAAGTTTGAGATTCGAAAAGTACTGATATTGTTGGAGAAGTTCGGCTGTGTAGAGATAGATTGTACAGTACCCCAGCGCCAGACGATCCGATGTGCATGAAATAAGAGTTGTTTCAGCGGTGCAAAACATCTCTGGATACTGGGTGACGCCATTCATCAGGCATTTCTCTGTCAGCAGCGCGCAGCCGGAGTTGTTGCCCCATGACATCGGTTCG
>M01075:29:000000000-A53YN:1:2114:12640:17746
CAGTTGGTGTAATACTGCTGCCTTCTGGGCACTGGCGCCATGTATCATCTCCAAGGTACCGCACGCTCACCTCACCCTTCTCACACGACACCTCAGCGCATACGTCACCAATACGACCCATGAAATCGACAAGCCCATCCCCCTTTAAGCACTTTGATCTCGGGCCAACGCGACTCCCATGCATGATGCTTGCTTCCCCATTGCTGCACCGAGTGTTGGACCGCCAAGTGTGAGATTCGAAAAGTACTGATATTGTTGGGGAAGTTCGGCTGTGTAGAGATAGATTGTACAGTACCCCAGCGCCAGACGATCCGATGTGCATGAAATAAGAGTTGTTACAGCGGTGCAAAACATCTCTGGATACTGGGTGACGCCATTCATCAGGCATTTCTCTGTCAGCAGCGCGCAGCCGGAGTTTTTGCCCCATGACATCGGTTCC
>M01075:29:000000000-A53YN:1:2114:12022:11970
CAGCTGGTGTAATGCTGCCGCCCTCTGGGCACTGGCGCCATGTATCATCTCCAAGGTACCGCACGCTCACCTCACCCTTCTCACACGACACCTCAGCGCACACGTCACCAATACGACCCATGAAATCGACAAGCCCATCCCCCTTTAAGCACTTTGATCTCGGGCCAACGCGACTCCCATGCATGATGCTTGCTTCCCCATTGCTGCACCAAGTGTTGGACCGCCAAGTTTGAGATTCGAAAAGTACTGATATTGTTGGAGAAGTTCGGCTGTGTAGAGATAGATTGTACAGTACCCCAGCGCCAGACGATCCGATGTGCATGAAATAAGAGTTGTTTCAGCGGTGCAAAACATCTCTGGATACTGGGTGACGCCATTCATCAGGCATTTCTCTGTCAGCGGCGCGCAGCCGGAGTTGTTGCCCCATGACATCGGTTCC
>M01075:29:000000000-A53YN:1:2114:12016:15717
CAGTTGGTGTAATGCTGCCGCCTTCTGGGCACTGGCGCCATGTATCATCTCCAAGGTACCGCACGCTCACCTCACCCTTCTCACACGACACCTCAGCGCATACGTCACCAATACGACCCATGAAATCGACAAGCCCATCCCCCTTTAAGCACTTTGATCTCGGGCCAACGCGACTCCCATGCATGATGCTTGCTTCCCCATTACTGCACCGAGTGTTGGACCGCCAAGTTTGAGATTCGAAAAGTACTGATATTGTTGGGGAAGTTCGGCTGTGTAGAGATAGATTGTACAGTACCCCAGCGCCAGACGATCCGATGTGCATGAAATAAGAGTTGTTTCAGCGGTGCAAAACATCTCTGGATACTGGGTGACGCCATTCATCAGGCATTTCTCTGTCAGCAGCGCGCAGCCGGAGTTTTTGCCCCATGACATCGGTTCG
>M01075:29:000000000-A53YN:1:2113:8327:12871
CAGTTGGTGTAATACTGCTGCCTTCTGGGCACTGGCGCCATGTATCATCTCCAAGGTACCGCACGCTCACCTCACCCTTCTCACACGACACCTCAGCGCATACGTCACCAATACGACCCATGAAATCGACAAGCCCATCCCCCTTTAAGCACTTTGATCTCGGGCCAACGCGACTCCCATGCATGATGCTTGCTTCCCCATTGCTGCACCGAGTGTTGGACCGCCAAGTTTGAGATTCGAAAAGTACTGATATTGTTGGGGAAGTTCGGCTGTGTAGAGATAGATTGTACAGTACCCCAGCGCCAGGCGATCCGATGTGCATGAAATAAGAGTTGTTTCAGCGGTGCAAAACATCTCTGGATACTGGGTGACGCCATTCATCAGGCATTTCTCTGTCAGCAGCGCGCAGCCGGAGTTTTTGCCCCATGACATCGGTTCC
>M01075:29:000000000-A53YN:1:2113:27684:18236
CAGTTGGTGTAATACTGCTGCCCTCTGGGCACTGGCGCCATTTATCATCTCCAAGGTACCGCACGCTCACCTCACCCTTCTCACACGACACCTCAGCGCATACGTCACCAATACGACCCATGAAATCGACAAGCCCATCCCCCTTTAAGCACTTTGATCTCGGGCCAACGCGACTCCCATGCATGATGCTTGCTTCCCCATTGCTGCACCGAGTGTTGGACCGCCAAGTTTGAGATTCGAAAAGTACTGATATTGTTGGGGAAGTTCGGCTGTGTAGAGATAGATTGTACAGTACCCCAGCGCCAGACGATCCGATGTGCATGAAATAAGAGTTGTTTCAGCGGTGCAAAACATCTCTGGATACTGGGTGACGCCATTCATCAGGCATTTCTCTGTCAGCAGCGCGCAGCCGGAGTTTTTGCCCCATGACATCGGTTCC
>M01075:29:000000000-A53YN:1:2113:22956:5004
CAGCTGGTGTAATACTGCTGCCCTCTGGGCACTGGCGCCATTTATCATCTCCAAGGTACCGCACGCTCACCTCACCCTTTTCACACGACACCTCAGCGCACACGTCACCAATACGACCCATGAAATCGACAAGCCCATCCCCCTTTAAGCACTTTGATCTCGGGCCAACGCGGCTCCCATGCATGACGCTTGCTTCCCCATTGCTGCACCAAGTGTTGGACCGCCAAGTTTGAGATTCGAAAAGTACTGATATTGTTGGGGAAGTTCGGCTGTGTAGAGATAGATTGTACAGTACCCCAGCGCCAGACGATCCGATGTGCATGAAATAAGAGTTGTTTCAGCGGTGCAAAACATCTCTGGATACTGGGTGACGCCATTCATCAGGCATTTCTCTGTCAGCAGCGCGCAGCCGGAGTTTTTGCCCCATGACATCGGTTCC
>M01075:29:000000000-A53YN:1:2113:22354:22614
CAGTTGGTGTAATACTGCTGCCTTCTGGGCACTGGCGCCATGTATCATCTCCAAGGTACCGCACGCTCACCTCACCCTTCTCACACGACACCTCAGCGCATACGTCACCAATACGACCCATGAAATCGACAAGCCCATCCCCCTTTAAGCACTCTGATCTCGGGCCAACGCGACTCCCATGCATGATGCTTGCTTCCCCATTGCTGCACCGAGTGTCGGACCGCCAAGTTTGAGATTCGAAAAGTACTGATATTGTTGGGGAAGTTCGGCTGTGTAGAGATAGATTGTACAGTACCCCAGCGCCAGACGATCCGATGTGCATGAAATAAGAGTTGTTTCAGCGGTGCAAAACATCTCTGGATACTGGGTGACGCCATTCATCAGGCATTTCTCTGTCAGCAGCGCGCAGCCGGAGTTTTTGCCCCATGACATCGGTTCT
>M01075:29:000000000-A53YN:1:2113:19881:18304
CAGTTGGTGTAATGCTGCTGCCCTCTGGGCACTGGCGCCATTTATCATCTCCAAGGTACCGCACGCTCACCTCACCCTTTTCACACGACACCTCAGCGCACACGTCACCAACAGGACCCATGAAATCGACAAGCCCATCCCCCTTTAAGCACTTTGATCTCGGGCCAACGCGGCTCCCATGCATGACGCTTGCTTCCCCATTGCTGCACCAAGTGTTG-ACCGCCAAGTTTGAGATTCGAAAAGTACTGATATTGTGAGGGAAGTTCGGCTTTGTAGAGATGGATTGTACAGTACCCCAGCGCCAGACGATCCGATGTGCATGAAAGAAGACCTGTTTCAGCGGTGCAAAACATCTCTGGATACTGGGTGACGCCATTTATCAGGCATTTCTCTGTCAGCAGCGCGCAGCCGGAGTTGTTGCCCCATGGCATCGGTTCC
>M01075:29:000000000-A53YN:1:2113:18390:27070
CAGTTGGTGTAATGCTGCTGCCTTCTGGGCACTGGCGCCATGTATCATCTCCAAGGTACCGCACGCTCACCTCACCCTTCTCACACGACACCTCAGCGCATACGTCACCAATACGACCCATGAAATCGACAAGCCCATCCCCCTTTAAGCACTTTGATCTCGGGCCAACGCGACTCCCATGCATGATGCTTGCTTCCCCATTGCTGCACCGAGTGTTGGACCGCCAAGTTTGAGATTCGAAAAGTACTGATATTATTGGGGAAGTTCGGCTGTGTAGAGATAGATTGTACAGTACCCCAGCGCCAGACGATCCGATGTGCATGAAATAAGAGTTGTTTCAGCGGTGCAAAACATCTCTGGATACTGGGTGACGCCATTCATCAGGCATTTCTCTGTCAGCAGCGCGCAGCCGGAGTTTTTGCCCCATGACATCGGTTCT
>M01075:29:000000000-A53YN:1:2113:18284:16904
CAGTTGGTGTAATGCTGCTGCCCTCTGGGCACTGGCGCCATTTATCATCTCCAAGGTACCGCACGCTCACCTCACCCTTTTCACACGACACCTCAGCGCACACGTCACCAACAGGACCCATGAAATCGACAAGCCCATCCCCCTTTAAGCACTTTGATCTCGGGCCAACGCGGCTCCCATGCATGACGCTTGCTTCCCCATTGCTGCACCAAGTGTTG-ACCGCCAAGTTTGAGATTCGAAAAGTACTGATATTGTGGGGGAAGTTCGACTTTGTAGAGATGGATTGTACAGTACCCCAGCGCCAGACGATCCGATGTGCATGAAAGAAGACCTGTTTCAGCGGTGCAAAACATCTCTGGATACTGGGTGACGCCATTTATCAGGCATTTCTCTGTCAGCAGCGCGCAGCCGGAGTTGTTGCCCCATGACATCGGTTCC
>M01075:29:000000000-A53YN:1:2113:16859:14670
CAGTTGGTGTAATACTGCTGCCTTCTGGGCACTGGCGCCATGTATCATCTCCAAGGTACCGCACGCTCACCTCACCCTTCTCACACGACACCTCAGCGCATACGTCACCAATACGACCCATGAAATCGACAAGCCCATCCCCCTTTAAGCACTTTGATCTCGAGCCAACGCGACTCCCATGCATGATGCTTGCTTCCCCATTGCTGCACCGAGTGTTGGACCGCCAAGTTTGAGATTCGAAAAGTACTGATATTGTTGGGGAAGTTCGGCTGTGTAGAGATAGATTGTACAGTACCCCAGCGCCAGACGATCCGATGCGCATGAAATAAGAGCTGTTTCAGCGGTGCAAAACATCTCTGGATACTGGGTGACGCCATTCATCAGGCATTTCTCTGTCAGCAGCGCGCAGCCGGAGTTTTTGCCCCATGACATCGGTTCC
>M01075:29:000000000-A53YN:1:2113:16720:8638
CAGTTGGTGTAATGCTGCTGCCTTCTGGGCACTGGCGCCATGTATCATCTCCAAGGTACCGCACGCTCACCTCACCCTTCTCACACGACACCTCAGCGCATACGTCACCAATACGACCCATGAAATCGACAAGCCCATCCCCCTTTAAGCACTTTGATCTCGGGCCAACGCGACTCCCATGCAGGATGCTTGCTTCCCCATTGCTGCACCGAGTGTTGGACCGCCAAGTTTGAGATTCGAAAAGTACTGATATTGTTGGGGAAGTTCGGCTGTGTAGAGATAGATTGTACAGTACCCCAGCGCCAGACGATCCGATGTGCATGAAATAAGAGTTGTTTCAGCGGTGCAAAACATCTCTGGATACTGGGTGACGCCATTCATCAGGCATTTCTCTGTCAGCAGCGCGCAGCCGGAGTTTTTGCCCCATGACATCGGTTCT
>M01075:29:000000000-A53YN:1:2113:15845:23570
CAGTTGGTGTAATGCTGCTGCCCTCTGGGCACTGGCGCCATGTATCATCTCCAAGGTACCGCACGCTCACCTCACCCTTCTCACACGACACCTCAGCGCACACGTCACCAATACGACCCATGAAATCGACAAGCCCATCCCCCTTTAAGCACTTTGATCTCGGGCCAACGCGACTCCCATGCATGATGCTTGCTTCCCCATTGCTGCACCAAGTGTTGGACCGCCAAGTTTGAGATTCGAAAAGTACTGATATTGTTGGAGAAGTTCGGCTGTGTAGAGATAGATCGTACAGTACCCCAGCGCCAGACGATCCGATGTGCATGAAATAAGAGTTGTTTCAGCGGTGCAAAACATCTCTGGATACTGGGTGACGCCATTCATCAGGCATTTCTCTGTCAGCAGCGCGCAGTCGGAGTTGTTGCCCCATGACATCGGTTCC
>M01075:29:000000000-A53YN:1:2113:12103:21454
CAGTTGGTGTAATACTGCCGCCTTCTGGGCACTGGCGCCATGTATCATCTCCAAGGTACCGCACGCTCACCTCACCCTTCTCACACGACACCTCAGCGCATACGTCACCAATACGACCCATGAAATCGACAAGCCCATCCCCCTTTAAGCACTTTGATCGCGGGCCAACGCGACTCCCATGCATGATGCTTGCTTCCCCATTGCTGCACCGAGTGTTGGACCGCCAAGTTTGAGATTCGAAAAGTACTGATATTGTTGGGGAAGTTCGGCTGTGTAGAGATAGATTGTACAGTACCCCAGCGCCAGACGATCCGATGTGCATGAAATAAGAGTTGTTTCAGCGGTGCAAAACATCTCTGGATACTGGGTGACGCCATTCATCGGGCATTTCTCTGTCAGCAGCGCGCAGCCGGAGTTTTTGCCCCATGACATCGGTTCC
>M01075:29:000000000-A53YN:1:2112:7988:15932
CAGTTGGTGTAATGCTGCTGCCCTCTGGGCACTGGCGCCATGTATCATCTCCAAGGTACCGCACGCTCACCTCACCCTTCTCACACGACACCTCAGCGCACACGTCACCAATACGACCCATGAAATCGACAAGCCCATCCCCCTTTAAGCACTTTGATCTCGGGCCAACGCGACTCCCATGCATGATGCTTGCTTCCCCATTGCTGCACCAAGTGTTGGACCGCCAAGTTTGAGATTCGAAAAGTACTGATATTGTTGGAGAAGTTCGGCTGTGTAGAGATAGATTGTACAGTACCCCAGCGCCAGACGATCCGATGTGCATGAAAAAAGAGTTGTTTCAGCGGTGCAAAACATCTCTGGATACTGGTTGACGCCATTCATCAGGCATTTCTCTGTCAGCAGCGCGCAGCCGGAGTTGTTGCCCCATGACATCGGTTCC
>M01075:29:000000000-A53YN:1:2112:5672:14781
CAGCTGGTGTAATACTGCTGCCCTCCGGGCATTTGTGCCACGCATCACCTCCAAGGTGCCGCACGCTCACCTCGCCCTTTCCACACGACACCTCAGCGCACACGTCACCAATACGACCCATGAAATCGGCAAGTCCATCCCCCTTTAAGCACCTTGATTTCGGGCCAACGCGGCTCCCACGCATAACGGTTGCGTCCCCATTGCTGCACCTAGTTTCGGACCGCCAAGTTTGAGATTCGAAAAGTACTGATATTGTGAGGGAAGTTCGGCTGTGTAGAGATAGATTGTACAGTACCCCAGCGCCAGACGATCCGAAGTGCATAAAAAAAGACCTGTTTCAGCGGTGCAAAACATCTCTGGATGCCTGTTGACGCCATTTATCAGGCATTTCTCTGTCAGCAGCGCGCAGCCGGAGTTTTTGCCCCATGACATCGGTTCT
>M01075:29:000000000-A53YN:1:2112:27135:9230
CAGTTGGTGTAATGCTGCTGCCTTCTGGGCACTGGCGCCATGTATCATCTCCAAGGTACCGCACGCTCACCTCACCCTTCTCACACGACACCTCAGCGCATACGTCATCAATACGACCCATGAAATCGACAAGCCCATCCCCCTTTAAGCACTTTGATCTCGGGCCAACGCGACTCCCATGCATGATGCTTGCTTCCCCATTGCTGCACCGAGTGTTGGACCGCCAAGTTTGAGATTCGAAAAGTACTGATATTGTTGGGGAAGTTCGACTGTGTAGAGATAGATTGTACAGTACCCCAGCGCCAGACGATCCGATGTGCATGAAATAAGAGTTGTTTCAGCGGTGCAAAACATCTCTGGATACTGGGTGACGCCATTCATCAGGCATTTCTCTGTCAGCAGCGCGCAGCCGGAGTTTTTGCCCCATGACATCGGTTCC
>M01075:29:000000000-A53YN:1:2112:26977:19863
CAGTTGGTGTAATGCTGCTGCCCTCTGGGCACTGGCGCCATGTATCATCTCCAAGGTACCGCACGCTCACCTCACCCTTCTCACACGACACCTCAGCGCACACGTCACCAATACGACCCATGAAATCGACAAGCCCATCCCCCTTTAAGCACTTTGATCTCGGGCCAACGCGACTCCCATGCATGATGCTTGCTTCCCCATTGCTGCACCAAGTGTTGGACCGCCAAGTTTGAGATTCGAAAAGTACTGATATTGTTGGAGAAGTTCGGCTGTGTAGAGATAGATTGTACAGTACCCCAGCGCCAGACGATCCGATGTGCATGAAATAAGAGTTGTTTCAGCGGTGCAAAACATCTCTGGATACTGGGTGACGCCATTCATCAGGCATTTCTCTGTCAGCAGCGCGCAGCTGGAGTTGTTGCCCCATGACATCGGTTCC
>M01075:29:000000000-A53YN:1:2112:25058:9729
CAGTTGGTGTAATGCTGCTGCCCTCTGGGCACTGGCGCCATGTATCATCTCCAAGGTACCGCACGCTCACCTCATCCTTTTCACACGACACCTCAGCGCACACGTCACCAATACGACCCATGAAATCGAAAAGCCCATCCCCCTTTAAGCACTTTGATCTCGGGCCAACGCGGCTCCCATGCATGACGCTTGCTTCCCCATTGCTGCACCAAGTGTTG-ACCGCCAAGTTTGAGATTCGAAAAGTACTGATATTGTGGGGGAAGTTCGGCTTTGTAGAGATGGATTGTACAGTACCCCAGCGCCAGACGATCCGATGTGCATGAAAGAAGACCTGTTTCAGCGGTGCAAAACATCTCTGGATACTGGGTGACGCCATTTATCAGGCATTTCTCTGTCAGCAGCGCGCAGCCGGAGTTGTTGCCCCATGACATCGGTTCT
>M01075:29:000000000-A53YN:1:2112:24328:4981
CAGCTGGTGTAATACTGCTGCCCTCTGGGCACTGGCGCCATGTATCATCTCCAAGGTACCGCACGCTCACCTCACCCTTCTCACACGACACCTCAGCGCACACGTCACCAATACGACCCATGAAATCGACAAGCCCATCCCCCTTTAAGCACTTTGATCTCGGGCCAACGCGACTCCCATGCATGATGCTTGCTTCCCCATTGCTGCACCAAGTGTTGGACCGCCAAGTTTGAGATTCGAAAAGTACTGATATTGTTGGAGAAGTGCGGCTGTGTAGAGATAGATTGTACAGTACCCCAGCGCCAGACGATCCGATGTGCATGAAATAAGAGTTGTTTCAGCGGTGC-AAACATCTCTGGATACTGGGTGACGCCATTCATCAGGCATTTCTCTGTCAGCAGCGCGCAGCCGGAGTTGTTGCCCCATGACATCGGTTCC
>M01075:29:000000000-A53YN:1:2112:23435:10187
CAGTTGGTGTAATGCTGCTGCCTTCTGGGCACTGGCGCCATGTATCATCTCCAAGGTACCGCACGCTCACCTCACCCTTCTCACACGACACCTCAGCGCATACGTCACCAATACGACCCATGAAATCGACAAGCCCATCCCCCTTTAAGCACTTTGATCTCGGGCCAACGCGACTCCCATGCATGATGCTTGCTTCCCCATTGCTGCACCGAGTGTTGGACCGCCAAGTTTGAGATTCGAAAAGTACTGATATTGTTGGGGAAGTTCGGCTGTGTAGAGATAGATTGTACAGTACCCCAGCGCCAGACGATCCGATGTGCATGAAATAAGAGTTGTTTCAGCGGTGCAAAACATCTCTGGATACTGGGTGACGCCATTCATCAGGCATTCCTCTGTCAGCAGCGCGCAGCCGGAGTTTTTGCCCCATGACATCGGTTCT
>M01075:29:000000000-A53YN:1:2112:17431:7278
CAGTTGGTGTAATGCTGCTGCCCTCTGGGCACTGGCGCCATGTATCATCTCCAAGGTACCGCACGCTCACCTCACCCTTCTCACACGACACCTCAGCGCACACGTCACCAACAGGACCCATGAAATCGACAAGCCCATCCCCCTTTAAGCACTTTGATCTCGGGCCAACGCGGCTCCCATGCATGACGCTTGCTTCCCCATTGCTGCACCAAGTGTTG-ACCGCCAAGTTTGAGATTCGAAAAGTACTGATATTGTGGGGGAAGTTCGGCTTTGTAGAGATGGATTGTACAGTACCCCAGCGCCAGACGATCCGATGTGCATGAAAGAAGACCTGTTTCAGCGGTGCAAAACATCTCTGGATACTGGGTGACGCCATTTATCAGGCATTTCTCTGTCAGCAGCGCGCAGCCGGAGTTGTTGCCCCATGACATCGGTTCT
>M01075:29:000000000-A53YN:1:2112:17280:6930
CAGCTGGTGTAATGCTGCTGCCTTCTGGGCACTGGCGCCATGTATCATCTCCAAGGTACCGCACGCTCACCTCACCCTTCTCACACGACACCTCAGCGCATACGTCACCAATACGACCCATGAAATCGACAAGCCCATCCCCCTTTAAGCACTTTGATCTCGGGCCAACGCGACTCCCATGCATGATGCTTGCTTCCCCATTGCTGCACCGAGTGTTGGACCGCCAAGTTTGAGATTCGAAAAGTACTGATATTGTTGGGGAAGTTCGGCTGTGTAGAGATAGATTGTACAGTACCCCGGCGCCAGACGATCCGATGTGCATGAAATAAGAGTTGTTTCAGCGGTGCAAAACATCTCTGGATACTGGGTGACGCCATTCATCAGGCATTTCTCTGTCAGCAGCGCGCAGCCGGAGTTTTTGCCCCATGACATCGGTTCC
>M01075:29:000000000-A53YN:1:2112:16030:16896
CAGCTGGTGTAATACTGCTGCCTTCTGGGCACTGGCGCCATGTATCATCTCCAAGGTACCGCACGCTCACCTCACCCTTCTCACACGACACCTCAGCGCATACGTCACCAATACGACCCATGAAATCGACAAGCCCATCCCCCTTTAAGCACTTTGATCTCGGGCCAACGCGACTCCCATGCATGATGCTTGCTTCCCCATTGCTGCACCGAGTGTTGGACCGCCAAGTTTGAGATTCGAAAAGTACTGATATTGTTGGGGAAGTCCGGCTGTGTAGAGATAGATTGTACAGTACCCCAGCGCCAGACGATCCGATGTGCATGAAATAAGAGTTGTTTCAGCGGTGCAAAACATCTCTGGATACTGGGTGACGCCATTCATCAGGCATTTCTCTGTCAGCAGCGCGCAGCCGGAGTTTTTGCCCCATGACATCGGTTCT
>M01075:29:000000000-A53YN:1:2112:13414:16133
CAGTTGGTGTAATACTGCCGCCTTCTGGGCACTGGCGCCATGTATCATCTCCAAGGTACCGCACGCTCACCTCACCCTTCTCACACGGCACCTCAGCGCATACGTCACCAATACGACCCATGAAATCGACAAGCCCATCCCCCTTTAAGCACTTTGATCTCGGGCCAACGCGACTCCCGTGCATGACGCTTGCTTCCCCATTGCTGCACCAAGTGTTG-ACCGCCAAGTTTGAGATTCGAAAAGTACTGATATTGTTGGGGAAGTTCGGCTGTGTAGAGATAGATTGTACAGTACCCCAGCGCCAGACGATCCGATGTACATAAAAAAAGACCTGTTTCAGCGGTGCAAAACATCTCTGAATACTTGTTGACGCCATTCATCAGGCATTTCTCTGTCAGCAGCGCGCAGCCGGAGTTTTTGCCCCATGACATCGGTTCC
>M01075:29:000000000-A53YN:1:2112:12471:16511
CAGTTGGTGTAATACTGCTGCCCTCTGGGCACTGGCGCCATGTATCATCTCCAAGGTACCGCACGCTCACCTCACCCTTCTCACACGACACCTCAGCGCACACGTCACCAATACGACCCATGAAATCGACAAGCCCATCCCCCTTTAAGCACTTTGATCTCGGGCCAACGCGACTCCCATGCATGATGCTTGCTTCCCCATTGCTGCACCAAGTGTTG-ACCGCCAAGTTTGAGATTCGAAAAGTACTGATATTGTTGGAGAAGTTCGGCTTTGTAGAGATGGATTGTACAGTACCCCAGCGCCAGACGATCCGATGTGCATGAAAGAAGACCTGTTTCAGCGGTGCAAAACATCTCTGGATACTGGGTGACGCCATTTATCAGGCATTTCTCTGTCAGCAGCGCGCAGCCGGAGTTGTTGCCCCATGACATCGGTTCC
>M01075:29:000000000-A53YN:1:2112:11624:10934
CAGTTGGTGTAATACTGCTGCCCTCTGGGCACTGGCGCCATTTATCATCTCCAAGGTACCGCACGCTCACCTCACCCTTTTCACACGACACCTCAGCGCACACGTCACCAACAGGACCCATGAAATCGACAAGCCCATCCCCCTTTAAGCACTTTGATCTCGGGCCAACGCGGCTCCCATGCATGACGCTTGCTTCTCCATTGCTGCACCAAGTGTTG-ACCGCCAAGTTTGAGATTCGAAAAGTACTGATATTGTGGGGGAAGTTCGGCTTTGTAGAGATGGATTGTACAGTACCCCAGCGCCAGACGATCCGATGTGCATGAAAGAAGACCTGTTTCAGCGGTGCAAAACATCTCTGGATACTGGGTGACGCCATTTATCAGGCATTTCTCTGTCAGCAGCGCGCAGCCGGAGTTGTTGCCCCATGACATCGGTTCT
>M01075:29:000000000-A53YN:1:2112:11099:19531
CAGCTGGTGTAATACTGCCGCC-TCTGGGCACTGGCGCCATGTATCATCCCCAAGGTACCGCACGCTCACCTCACCCTCCTCACACGACACCTCAGCGCATACGTCACCAGTACGACCCATGAAATCGACAAGCCCATCCCCCTTTAAGCACTTTGATCTCGGGCCAACGCGACTCCCATGCATGATGCTTGCTTCCCCATTGCTGCACCGAGTGTTGGACCGCCAAGTTTGAGATTCGAAAAGTACTGATATTGTTGGGGAAGTTCGGCTGTGTAGAGATAGATTGTACAGTACCCCAGCGCCAGACGATCCGATGTGCATGAAATAAGAGTTGTTTCTGCGGTGCAAAACATCTCTGGATACTGGGTGACGCCATTCATCAGGCATTTCTCTGTCAGCAGCGCGCAGCCGGAGTTTTTGCCCCATGACATCGGTTCT
>M01075:29:000000000-A53YN:1:2112:11065:12817
CAGTTGGTGTAATACTGCTGCCTTCTGGGCACTGGCGCCATGTATCATCTCCAAGGTGCCGCACGCTCACCTCACCCTTCTCACACGACACCTCAGCGCATACGTCACCAATACGACCCATGAAATCGACAAGCCCATCCCCCTTTAAGCACTTTGATCTCGGGCCAACGCGACTCCCATGCATGATGCTTGCTTCCCCATTGCTGCACCGAGTGTTGGACCGCCAAGTTTGAGATTCGAAAAGTACTGATATTGTTGGGGAAGTTCGGCTGTGTAGAGATAGATTGTACAGTACCCCAGCGCCAGACGATCCGATGTGCATGAAATAAGAGTTGTTTCAGCGGTGCAAAACATCTCTGGATACTGGGTGACGCCATTCATCAGGCATTTCTCTGTCAGCAGCGCGCAGCCGGAGTTTTTGCCCCATGACATCGGTTCC
>M01075:29:000000000-A53YN:1:2112:10449:11536
TAGTTGGTGTAATGCTGCTGCCTTCTGGGCACTGGCGCCATGTATCATCTCCAAGGTACCGCACGCTCACCTCACCCTTCTCACACGACACCTCAGCGCATACGTCACCAATACGACCCATGAAATCGACAAGCCCATCCCCCTCTAAGCACTTTGATCTCGGGCCAACGCGACTCCCATGCATGATGCTTGCTTCCCCATTGCTGCACCGAGTGTTGGACCGCCAAGTTTGAGATTCGAAAAGTACTGATATTGTTGGGGAAGTTCGGCTGTGTAGAGATAGATTGTACAGTACCCCAGCGCCAGACGATCCGATGTGCATGAAATAAGGGTTGTTTCAGCGGTGCAAAACATCTCTGGATACTGGGTGACGCCATTCATCAGGCATTTCTCTGTCAGCAGCGCGCAGCCGGAGTTTTTGCCCCATGACATCGGTTCC
>M01075:29:000000000-A53YN:1:2111:9990:7190
CAGCTGGTGTAATACTGCTGCCCTCTGGGCACTGGCGCCATGTATCATCTCCAAGGTACCGCACGCTCACCTCACCCTTCTCACACGACACCTCAGCGCACACGTCACCAATACGACCCATGAAATCGACAAGCCCATCCCCCTTTAAGCACTTTGATCTCGGGCCAGCGCGACTCCCATGCATGATGCTTGCTTCCCCATTGCTGCACCAAGTGTTGGACCGCCAAGTTTGAGATTCGAAAAGTACTGATATTGTTGGAGAAGTTCGGCTGTGTAGAGATAGATTGTACAGTACCCCAGCGCCAGACGATCCGATGTGCATGAAATAAGAGTTGTTTCAGCGGTGCAAAACATCTCTGGATACTGGGTGACGCCATTCATCAGGCATTTCTCTGTCAGCAGCGCGCAGCCGGAGTTGTTGCCCCATGACATCGGTTCC
>M01075:29:000000000-A53YN:1:2111:9486:24478
TAGTTGGTGTAATGCTGCCGCCTTCTGGGCACTGGCGCCATGTATCATCTCCAAGGTACCGCACGCTCACCTCACCCTTCTCACACGACACCTCAGCGCATACGTCACCAATACGACCCATGAAATCGACAAGCCCATCCCCCTTTAAGCACTTTGATCTCGGGCCAACGCGACTCCCATGCATGATGCTTGCTTCCCCATTGCTGCACCGAGTGTTGGACCGCCAAGTTTGAGATTCGAAAAGTACTGATATTGTTGGGGAAGTTCGGCTGTGTAGAGATAGATTGTACAGTACCCCAGCGCCAGACGATCCGATGTGCATGAAATAAGAGTTGTTTCAGCGGTGCAAAACATCTCTGGGTACTGGGTGACGCCATTCATCAGGCATTTCTCTGTCAGCAGCGCGCAGCCGGAGTTTTTGCCCCATGACATCGGTTCC
>M01075:29:000000000-A53YN:1:2111:6423:19073
CAGTTGGTGTAATACTGCTGCCCTCTGGGCACTGGCGCCATGTATCATCTCCAAGGTACCGCACGCTCACCTCACCCTTTTCACACGACACCTCAGCGCACACGTCACCAATACGACCCATGAAATCGAAAAGCCCATCCCCCTTTAAGCACTTTGATCTCGGGCCAACGCGGCTCCCATGCATGACGCTTGCTTCCCCATTGCTGCACCAAGTGTTG-ACCGCCAAGTTCGAGATTCGAAAAGTACTGATATTGTGGGGGAAGTTCGGCTTTGTAGAGATGGATTGTACAGTACCCCAGCGCCAGACGATCCGATGTGCATGAAAGAAGACCTGTTTCAGCGGTGCAAAACATCTCTGGATACTGGGTGACGCCATTTATCAGGCATTTCTCTGTCAGCAGCGCGCAGCCGGAGTTGTTGCCCCATGACATCGGTTCC
>M01075:29:000000000-A53YN:1:2111:24641:25568
CAGTTGGTGTAATGCTGCTGCCTTCTGGGCACTGGCGCCATGTATCATCTCCAAGGTACCGCACGCTCACCTCACCCTTCTCACACGACACCTCAGCGCATACGTCACCAATACGACCCATGAAATCGACAAGCCCATCCCCCTTTAAGCACTTTGATCTCGGGCCAACGCGACTCCCATGCATGATGCTTGCTTCCCCATTGCTGCACCGAGTGTTGGACCGCCAAGTTTGAGATTCGAAAAGTATTGATATTGTTGGGGAAGTTCGGCTGTGTAGAGATAGATTGTACAGTACCCCAGCGCCAGACGATCCGATGTGCATGAAATAAGAGTTGTTTCAGCGGTGCAAAACATCTCTGGATACTGGGTGACGCCATTTATCACGCATTTCTCCGTCAGCAGCGCGCAGCCGGAGTTGTTGCCCCATGACATCGGTTCC
>M01075:29:000000000-A53YN:1:2111:23902:7855
CAGCTGGTGTAATACTGCTGCCTTCTGGGCACTGGCGCCATGTATCATCTCCAAGGTACCGCACGCTCACCTCACCCTTCTCACACGACACCTCAGCGCATACGTCACCAATACGACCCATGAAATCGACAAGCCCATCCCCCTTTAAGCACTTTGATCTCGGGCCAACGCGACTCCCATGCATGATGCTAGCTTCCCCATTGCTGCACCGAGTGTTGGACCGCCAAGTTTGAGATTCGAAAAGTACTGATATTGTTGGGGAAGTTCGGCTGTGTAGAGATAGATTGTACAGTACCCCAGCGCCAGACGATCCGATGTGCATGAAATAAGAGTTGTTTCAGCGGTGCAAAACATCTCTGGATACTGGGTGACGCCATTCATCAGGCATTTCTCTGTCAGCAGCGCGCAGCCGGAGTTTTTGCCCCATGACATCGGTTCT
>M01075:29:000000000-A53YN:1:2111:23499:15848
CAGTTGGTGTAATGCTGCTGCCCTCCGGGCATTTGTGCCACGCATCATCTCCAAGGTACCGCACGCTCACCTCGCCCTTGTCACACGACACCTCAGCGCACACGTCACCAATACGACCCATGAAATCGGCGAGTCCATCCCCTTTCAAGCACTTGGACGTCGGGCCAACGCGGCTCCCACGCATAACGTCTGCCTCCCCATCACTGCACCAAGTGTTGAACCGCCAAGTTTGGGATTCGAAAAGTACTGATATTGTGGGGGAAGGGGAGCGTCGTAGAGTTCTATTGTACAGTGCCCCAGCCCCAGGCGATCAGACGTGCATGAAAAAAGGCGGCTTTCAGCGGTGCAAAACATCTCTGGATACTTGGTGACGCCATTTATCACGCATTTCTCCGTCAGCAGCGCGCAGCCGGAGTTGTTGCCCCATGACATCGGTTCT
>M01075:29:000000000-A53YN:1:2111:15602:5579
CAGTTGGTGTAATGCTGCTGCCCTCTGGGCACTGGCGCCATGTATCATCTCCAAGGTACCGCACGCTCACCTCACCCTTCTCACACGACACCTCAGCGCACACGTCACCAATACGACCCATGAAATCGACAAGCCCATCCCCCTTTAAGCACTTTGATCTCGGGCCAACGCGACTCCCATGCATGATGCTTGCTTCCCCATTGCTGCACCAAGTGTTGGACCGCCAAGTTTGAGATTCGAAAAGTACTGATATTGTTGGAGAAGTTCGGCTGTGTAGAGATAGATTGTACAGTACCCCAGCGCCAGACGATCCGATGTGCATGAAATAAGAGTTGTTTCAGCGGTGCAAAACATCTCTGGATACTGGGTGACGCCGTTCATCAGGCATTTCTCTGTCAGCAGCGCGCAGCCGGAGTTGTTGCCCCATGACATCGGTTCC
>M01075:29:000000000-A53YN:1:2111:15275:24584
CAGTTGGTGTAATACTGCCGCCCTCTGGGCACTGGCGCCATGTATCATCTCCAAGGTACCGCACGCTCACCTCACCCTTCTCACACGACACCTCAGCGCACACGTCACCAATACGACCCATGAAATCGACAAGCCCATCCCCCTTTAAGCACTTTGATCTCGGGCCAACGCGACTCCCATGCATGATGCTTGCTTCCCCATTGCTGCACCAAGTGTTGGACCGCCAAGTTTGAGATTCGAAAAGTACTGATATTGTTGGAGAAGTTCGGCTGTGTAGAGATAGATTGTACAGTACCCCAGCGCCAGACGATCCGATGTGCATGAAATAAGAGTTGTTTCAGCGGTGCGAAACATCTCTGGATACTGGGTGACGCCATTCATCAGGCATTTCTCTGTCAGCAGCGCGCAGCCGGAGTTGTTGCCCCATGACATCGGTTCC
>M01075:29:000000000-A53YN:1:2111:13838:20571
CAGTTGGTGTAATACTGCTGCCTTCTGGGCACTGGCGCCATGTATCATCTCCAAGGTACCGCGCGCTCACCTCACCCTTCTCACACGACACCTCAGCGCATACGTCACCAATACGACCCATGAAATCGACAAGCCCATCCCCCTTTAAGCACTTTGATCTCGGGCCAACGCGACTCCCATGCATGATGCTTGCTTCCCCATTGCTGCACCGAGTGTTGGACCGCCAAGTTTGAGATTCGAAAAGTACTGATATTGTTGGGGAAGTTCGGCTGTGTAGAGATAGATTGTACAGTACCCCAGCGCCAGACGATCCGATGTGCATGAAATAAGAGTTGTTTCAGCGGTGCAAAACATCTCTGGATACTGGGTGACGCCATTCATCAGGCATTTCTCTGTCAGCAGCGCGCAGCCGGAGTTTTTGCCCCATGACATCGGTTCC
>M01075:29:000000000-A53YN:1:2110:7866:23875
CAGTTGGTGTAATGCTGCTGCCTTCTGGGCACTGGCGCCATGTATCATCTCCAAGGTACCGCACGCTCACCTCACCCTTCTCACACGACACTTCAGCGCATACGTCACCAATACGACCCATGAAATCGACAAGCCCATCCCCCTTTAAGCACTTTGATCTCGGGCCAACGCGACTCCCATGCATGATGCCTGCTTCCCCATTGCTGCACCGAGTGTTGGACCGCCAAGTTTGAGATTCGAAAAGTACTGATATTGTTGGGGAAGTTCGGCTGTGTAGAGATAGATTGTACAGTACCCCAGCGCCAGACGATCCGATGTGCATGAAATAAGAGTTGTTTCAGCGGTGCAAAACATCTCTGGATACTGGGTGACGCCATTCATCAGGCATTTCTCTGTCAGCAGCGCGCAGCCGGAGTTTTTGCCCCATGACATCGGTTCC
>M01075:29:000000000-A53YN:1:2110:28556:16489
CAGTTGGTGTAATACTGCTGCCTTCTGGGCACTGGCGCCATGTATCATCTCCAAGGTACCGCACGCTCACCTCACCCTTCTCACACGACACCTCAGCGCATACGTCACCAATACGACCCATGAAATCGACAAGCCCATCCCCCTTTAAGCACTTTGATCTCGGGCCAACGCGACTCCCATGCATGATGCTTGCTTCCCCATTGCTGCACCGAGTGTTGGACCGCCAAATTTGAGATTCGAAAAGTACTGATATTGTTGGGGAAGTTCGGCTGTGTAGAGATAGATTGTACAGTACCCCAGCGCCAGACGGTCCGATGTGCATGAAATAAGAGTTGTTTCAGCGGTGCAAAACATCTCTGGATACTGGGTGACGCCATTCATCAGGCATTTCTCTGTCAGCAGCGCGCAGCCGGAGTTTTTGCCCCATGACATCGGTTCT
>M01075:29:000000000-A53YN:1:2110:25833:19471
CAGTTGGTGTAATGCTGCTGCCTTCTGGGCACTGGCGCCATGTATCATCTCCAAGGTACCGCACGCTCACCTCGCCCTTCTCACACGACACCTCAGCGCATACGTCACCAATACGACCCATGAAATCGACAAGCCCATCCCCCTTTAAGCACTTTGATCTCGGGCCAACGCGACTCCCATGCATGATGCTTGCTTCCCCATTGCTGCACCGAGTGTTGGACCGCCAAGTTTGAGATTCGAAAAGTACTGATATTGTTGGGGAAGTTCGGCTGTGTAGAGATAGATTGTACAGTACCCCAGCGCCAGACGATCCGATGTGCATGAAATAAGAGTTGTTTCAGCGGTGCAAAACATCTCTGGATACTGGGTGACGCCATTCATCAGGCATTTCTCTGTCAGCAGCGCGCAGCCGGAGTTTTTGCCCCATGACATCGGTTCT
>M01075:29:000000000-A53YN:1:2110:23923:20083
CAGTTGGTGTAATACTGCTGCCTTCTGGGCACTGGCGCCATGTATCATCTCCAAGGTACCGCACGCTCACCTCACCCTTCTCACACGACACCTCAGCGCACACGTCACCAATACGACCCATGAAATCGACAAGCCCATCCCCCTTTAAGCACTTTGATCTCGGGCCAACGCGACTCCCATGCATGATGCTTGCTTCCCCATTGCTGCACCGAGTGTTGGACCGCCAAGTTTGAGATTCGAAAAGTACTGATATTGTTGGGGAAGTTCGGCTGTGTAGAGATAGATTGTACAGTACCCCAGCGCCAGACGATCCGATGTGCATGAAATAAGAGTTGTTTCAGCGGTGCAAAACATCTCTGGATACTGGGTGACGCCATTCATCAGGCATTTCTCTGTCAGCAGCGCGCAGCCGGAGTTTTTGCCCCATGACATCGGTTCC
>M01075:29:000000000-A53YN:1:2110:15879:11057
CAGCTGGTGTAATACTGCCGCCTTCTGGGCACTGGCGCCATGTATCATCTCCAAGGTACCGCACGCTCACCTCACCCTTCTCACACGACACCTCAGCGCATACGTCACCAATACGACCCATGAAATCGGCAAGCCCATCCCCCTTTAAGCACTTTGATCTCGGGCCAACGCGACTCCCATGCATGATGCTTGCTTCCCCATTGCTGCACCGAGTGTTGGACCGCCAAGTTTGAGATTCGAAAAGTACTGATATTGTTGGGGAAGTTCGGCTGTGTAGAGATAGATTGTACAGTACCCCAGCGCCAGACGATCCGATGTGCATGAAATAAGAGTTGTTTCAGCGGTGCAAAACATCTCTGGATACTGGGTGACGCCATTCATCAGGCATTTCTCTGTCAGCAGCGCGCAGCCGGAGTTTTTGCCCCATGACATCGGTTCC
>M01075:29:000000000-A53YN:1:2110:14285:14100
CAGTTGGTGTAATGCTGCTGCCCTCTGGGCACTGGCGCCATGTATCATCTCCAAGGTACCGCACGCTCACCTCACCCTTTTCACACGACACCTCAGCGCACACGTCACCAATACGACCCATGAAATCGAAAAGCCCATCCCCCTTTAAGCACTTTGATCTCGGGCCAACGCGGCTCCCATGCATGACGCTTGCTTCCCCATTGCTGCACCAAGTGTTG-ACCGCCAAGTTTGAGATTCGAAAAGTACTGATATTGTGGGGGAAGTTCGGCTTTGTAGAGATGGATTGTACAGTACCCCAGCGCCAGACGATCCGATGTGCATGAAAGAAGACCTGTTTCAGCGGTGCAAAACATCTCTGGATGCTGGGTGACGCCATTTATCAGGCATTTCTCTGTCAGCAGCACGCAGCCGGAGTTGTTGCCCCATGACATCGGTTCT
>M01075:29:000000000-A53YN:1:2110:14270:8528
CAGTTGGTGTAATGCTGCTGCCTTCTGGGCACTGGCGCCATGTATCATCTCCAAGGTACCGCACGCTCACCTCACCCTTCTCACACGACACCTCAGCGCATACGTCACCAATACGACCCATGAAATCGACAAGCCCATCCCCCTTTAAGCACTTTGATCTCGGGCCAACGCGACTCCCATGCATGATGCTTGCTTCCCCATTGCTGCACCAAGTGTTGGACCGCCAAGTTTGAGATTCGAAAAGTACTGATATTGTTGGAGAAGTTCGGCTGTGTAGAGATAGATTGTACAGTACCCCAGCGCCAGACGATCCGATGTGCATGAAATAAGAGTTGTTTCAGCGGTGCAAAACATCTCTGGATACTGGGTGACGCCATTCATCAGGCATTTCTCTGTCAGCAGCGCGCAGCCGGAGTTGTTGCCCCATGACATCGGTTCC
>M01075:29:000000000-A53YN:1:2110:14007:13670
CAGTTGGTGTAATACTGCTGCCCTCTGGGCACTGGCGCCATGTATCATCTCCAAGGTACCGCACGCTCACCTCACCCTTTTCACACGACACCTCAGCGCACACGTCACCAATACGACCCATGAAATCGAAAAGCCCATCCCCCTTTAAGCACTTTGATCTCGGGCCAACGCGGCTCCCATGCATGACGCTTGCTTCCCCATTGCTGCACCAAGTGTTG-ACCGCCAAGTTTGAGATTCGAAAAGTACTGATATTGTGGGGGAAGTTCGGCTTTGTAGAGATGGATTGTACAGTACCCCAGCGCCAGACGATCCGATGTGCATGAAAGAAGACCTGTTTCAGCGGTGCAAAACATCTCTGGATACTGGGTGACGCCATTTATCAGGCATTTCTCTGTCAGCAGCGCGCAGCCGGAGTTGTTGCCCCATGACATTGGTTCC
>M01075:29:000000000-A53YN:1:2110:13294:6686
CAGTTGGTGTAATACTGCTGCCTTCTGGGCACTGGCGCCATGTATCATCTCCAAGGTACCGCACGCTCACCTCACCCTTCTCACACGACACCTCAGCGCATACGTCACCAATACGACCCATGAAATCGACAAGCCCATCCCCCTTTAAGCACTTTGATCTCGGGCCAACGCGACTCCCATGCATGATGCTTGCTTCCCCATTGCTGCACCGAGTGTTGGACCGCCAAGTTTGAGATTCGAAAAGTACTGATATTGTTGGGGAAGTTCGGCTGTGTAGAGATAGATTGTACAGTACCCCAGCGCCAGACGATCCGATGTGCATGAAATAAGAGTTGTTTCAGCGGTGCAAAACATCTCTGGATACTGGGTGACGCCATTCATCAGGCATTTCTCTGTCACCAGCGCGCAGCCGGAGTTTTTGCCCCATGACATCGGTTCC
>M01075:29:000000000-A53YN:1:2110:12993:16064
CAGTTGGTGTAATGCTGCTGCCCTCTGGGCACTGGCGCCATGTATCATCTCCAAGGTACCGCACGCTCACCTCACCCTTCTCACACGACACCTCAGCGCACACGTCACCAATACGACCCATGAAATCGACAAGCCCATCCCCCTTTAAGCACTTTGATCTCGGGCCAACGCGACTCCCATGCATGATGCTTGCTTCCCCATTGCTGCACCAAGTGTTGGACCGCCAAGTTTGAGATTCGAAAAGTACTGATATTGTTGGAGAAGTTCGGCTGTGTAGAGATAGATTGTGCAGTACCCCAGCGCCAGACGATCCGATGTGCATGAAATAAGAGTTGTTTCAGCGGTGCAAAACATTTCTGGATACTGGGTGACGCCATTCATCAGGCATTTCTCTGTCAGCAGCGCGCAGCCGGAGTTGTTGCCCCATGACATCGGTTCC
>M01075:29:000000000-A53YN:1:2110:12203:13934
CAGTTGGTGTAATACTGCCGCCTTCTGGGCACTGGCGCCATGTATCATCTCCAAGGTACCGCACGCTCACCTCACCCTTCTCACACGACACCTCAGCGCATACGTCACCAATACGACCCATGAAATCGACAAGCCCATCCCCCTTTAAGCACTTTGATCTCGGGCCAACGCGACTCCCATGCATGATGCTTGCTTCCCCATTGCTGCACCAAGTGTTGGACCGCCAAGTTTGAGATTCGAAAAGTACTGATATTGTTGGAGAAGTTCGGCTGTGTAGAGATAGATTGTACAGTACCCCAGCGCCAGACGATCCGATGTGCATGAAATAAGAGTTGTTTCAGCGGTGCAAAACATCTCTGGATACTGGGTGACGCCATTCATCAGGCATTTCTCTGTCAGCAGCGCGCAGCCGGAGTTGTTGCCCCATGACATCGGTTCC
>M01075:29:000000000-A53YN:1:2110:11423:25623
CAGTTGGTGTAATGCTGCTGCCTTCTGGGCACTGGCGCCATGTATCATCTCCAAGGTACCGCACGCTCACCTTACCCTTCTCACACGACACCTCAGCGCATACGTCACCAATACGACCCATGAAATCGACAAGCCCATCCCCCTTTAAGCACTTTGATCTCGGGCCAACGCGACTCCCATGCATGATGCTTGCTTCCCCATTGCTGCACCGAGTGTTGGACCGCCAAGTTTGAGATTCGAAAAGTACTGATATTGTTGGGGAAGTTCGGCTGTGTAGAGATAGATTGTACAGTACCCCAGCGCCAGACGATCCGATGTGCATGAAATAAGAGTTGTTTCAGCGGTGCAAAACATCTCTGGATACTGGGTGACGCCATTCATCAGGCATTTCTCTGTCAGCAGCGCGCAGCCGGAGTTTTTGCCCCATGACATCGGTTCT
>M01075:29:000000000-A53YN:1:2110:10278:16084
CAGCTGGTGTAATGCTGCCGCCCTCTGGGCACTGGCGCCATTTATCATCTCCAAGGTACCGCACGCTCACCTCACCCTTTTCACACGACACCTCAGCGCACACGTCACCAACAGGACCCATGAAATCGACAAGCCCATCCCCCTTTAAGCACTTTGATCTCGGGCCAACGCGGCTCCCATGCATGACGCTTGCTTCCCCATTGCTGCACCAAGTGTTG-ACCGCCAAGTTTGAGATTCGAAAAGTACTGATATTGTGGGGGAAGTTCGGCTTTGTAGAGATGGATTGTACAGTACCCCAGCGCCAGACGATCCGATGTGCATGAAAGAAGACCTGTTTCAGCGGTGCAAAACATCTCTGGATACTGGGTGACGCCATTTATCAGGCATTTCTCTGTCAGCAGCGCGCAGCCGGAGTTGTTGCCCCATGACATCGGTTCT
>M01075:29:000000000-A53YN:1:2109:7929:10794
CAGTTGGTGTAATACTGCTGCCCTCTGGGCACTGGCGCCATGTATCATCTCCAAGGTACCGCACGCTCACCTCACCCTTCTCACACGACACCTCAGCGCACACGTCACCAATACGACCCATGAAATCGACAAGCCCATCCCCCTTTAAGCACTTTGATCTCGGGCCAACGCGACTCCCATGCATGATGCTTGCTTCCCCATTGCTGCACCAAGTGTTGGACCGCCAAGTTTGAGATTCGAAAAGTACTGATATTGTTGGAGAAGTTCGGCTGTGTAGAGATAGATTGTACAGTACCCCAGCGCCAGACGATCCGATGTGCATGAAATAAGAGTTGTTTCAGCGGTGCAAAACATCTCTGGATACTGGGTGACGCCATTCATCAGGCATTTCTCTGTCAGCAGCGCGCAGCCGGAGTTGTTTCCCCATGACATCGGTTCG
>M01075:29:000000000-A53YN:1:2109:4403:21590
CAGTTGGTGTAATGCTGCTGCCCTCTGGGCACCGGCGCCATGTATCATCTCCAAGGTACCGCACGCTCACCTCACCCTTTTCACACGACACCTCAGCGCACACGTCACCAATACGACCCATGAAATCGAAAAGCCCATCCCCCTTTAAGCACTTTGATCTCGGGCCAACGCGGCTCCCATGCATGACGCTTGCTTCCCCATTGCTGCACCAAGTGTTG-ACCGCCAAGTTTGAGATTCGAAAAGTACTGATATTGTGGGGGAAGTTCGGCTTTGTAGAGATGGATTGTACAGTACCCCAGCGCCAGACGATCCAATGTGCATGAAAGAAGACCTGTTTCAGCGGTGCAAAACATCTCTGGATACTGGGTGACGCCATTTATCAGGCATTTCTCTGTCAGCAGCGCGCAGCCGGAGTTGTTGCCCCATGACATCGGTTCC
>M01075:29:000000000-A53YN:1:2109:23303:19381
CAGTTGGTGTAATGCTGCTGCCCTCTGGGCACTGGCGCCATGTATCATCTCCAAGGTACCGCACGCTCACCTCACCCTTCTCACACGACACCTCAGCGCACACGTCACCAATACGACCCATGAAATCGACAAGCCCATCCCCCTTTAAGCACTTTGATCTCGGGCCAACGCGACTCCCATGCATGATGCTTGCTTCCCCATTGCTGCACCGAGTGTTGGACCGCCAAGTTTGAGATTCGAAAAGTACTGATATTGTTGGGGAAGTTCGGCTGTGTAGAGATAGATTGTACAGTACCCCAGCGCCAGACGATCCGATGTGCATGAAATAAGAGTTGTTTCAGCGGTGCAAAACATCTCTGGATACTGGGTGACGCCATTCATCAGGCATTTCTCTGTCAGCAGCGCGCAGCCGGAGTTTTTGCCCCATGACATCGGTTCC
>M01075:29:000000000-A53YN:1:2109:19806:24477
CAGTTGGTGTAATACTGCTGCCTTCTGGGCACTGGCGCCATGTATCATCTCCAAGGTACCGCACGCTCACCTCACCCTTCTCACACGACACCTCAGCGCATACGTCACCAATACGACCCATGAAATCAACAAGCCCATCCCCCTTTAAGCACTTTGATCTCGGGCCAACGCGACTCCCATGCATGATGCTTGCTTCCCCATTGCTGCACCGAGTGTTGGACCGCCAAGTTTGAGATTCGAAAAGTACTGATATTGTTGGGGAAGTTCGGCTGTGTAGAGATAGATTGTACAGTACCCCAGCGCCAGACGATCCGATGTGCATGAAATAAGAGTTGTTTCAGCGGTGCAAAACATCTCTGGATACTGGGTGACGCCATTCATCAGGCATTTCTCTGTCAGCAGCGCGCAGCCGGAGTTTTTGCCCCATGACATCGGTTCC
>M01075:29:000000000-A53YN:1:2109:16745:27496
CAGTTGGTGTAATACTGCTGCCCTCTGGGCACTGGCGCCATGTATCATCTCCAAGGTACCGCACGCTCACCTCACCCTTTTCACACGACACCTCAGCGCACACGTCACCAATACGACCCATGAAATCGAAAAGCCCATCCCCCTTTAAGCACTTTGATCTCGGGCCAACGCGGCTCCCACGCATGACGCTTGCTTCCCCATTGCTGCACCAAGTGTTG-ACCGCCAAGTTTGAGATTCGAAAAGTACTGATATTGTTGGGGAAGTTCGGCTGTGTAGAGATAGATTGTACAGTACCCCAGCGCCAGACGATCCGATGTACATAAAAAAAGACCTGTTTCAGCGGTGCAAAACATCTCTGAATACTTGTTGACGCCATTCATCAGGCATTTCTCTGTCAGCAGCGCGCAGCCGGAGTTTTTGCCCCATGACATCGGTTCT
>M01075:29:000000000-A53YN:1:2109:16532:20636
CAGTTGGTGTAATGCTGCTGCCCTCTGGGCACTGGCGCCATTTATCATCTCCAAGGTACCGCACGCTCACCTCACCCTTTTCACACGACACCTCAGCGCACACGTCACCAACAGGACCCATGAAATCGACAAGCCCATCCCCCTTTAAGCACTTTGATCTCGGGCCAACGCGGCTCCCATGCATGACGCTTGCTTCCCCATTGCTGCACCAAGTGTTG-ACCGCCAAGTTTGAGATTCGAAAAGTACTGATATTGTGGGGGAAGTTCGGCTGTGTAGAGATGGATTGTACAGTACCCCAGCGCCAGACGATCCGATGTGCATGAAAGAAGACCTGTTTCAGCGGTGCAAAACATCTCTGGATACTGGGTGACGCCATTTATCAGGCATTTCTCTGTCAGCAGCGCGCAGCCGGAGTTGTTGCCCCATGACATCGGTTCC
>M01075:29:000000000-A53YN:1:2109:15958:9561
CAGTTGGTGTAATGCTGCCGCCCTCTGGGCACTGGCGCCATGTATCATCTCCAAGGTACCGCACGCTCACCTCACCCTTCTCACACGACACCTCAGCGCACACGTCACCAATACGACCCATGAAATCGACAAGCCCATCCCCCTTTAAGCACTTTGATCTCGGGCCAACGCGACTCCCATGCATGATGCTTGCTTCCCCATTGCTGCACCAAGTGTTGGACCGCCAAGTTTGAGATTCGAAAAGTACTGATATTGTTGGGGAAGTTCGGCTGTGTAGAGATAGATTGTACAGTACCCCAGCGCCAGACGATCCGATGTGCATGAAATAAGAGTTGTTTCAGCGGTGCAAAACATCTCTGGATACTGGGTGACGCCATTCATCAGGCATTTCTCTGTCAGCAGCGCGCAGCCGGAGTTTTTGCCCCATGACATCGGTTCG
>M01075:29:000000000-A53YN:1:2108:8377:12318
CAGCTGGTGTAATACTGCTGCCCTCTGGGCACTGGCGCCATTTATCATCTCCAAGGTACCGCACGCTCACCTCACCCTTTTCACACGACACCTCAGCGCACACGTCACCAATACGACCCATGAAATCGACAAGCCCATCCCCCTTTAAGCACTTTGATCTCGGGCCAACGCGGCTCCCATGCATGACGCTTGCTTCCCCATTGCTGCACCAAGTGTTG-ACCGCCAAGTTTGAGATTCGAAAAGTACTGATATTGTGGGGGAAGTTCGGCTTTGTAGAGATGGATTGTACAGTACCCCAGCGCCAGACGATCCGATGTGCATGAAAGAAGACCTGTTTCAGCGGTACAAAACATCTCTGGATACTGGGTGACGCCATTTATCAGGCATTTCTCTGTCAGCAGCGCGCAGCCGGAGTTGTTGCCCCATGACATCGGTTCC
>M01075:29:000000000-A53YN:1:2108:8067:5520
CAGTTGGTGTAATGCTGCTGCCCTCTGGGCACTGGCGCCATGTATCATCTCCAAGGTACCGCACGCTCACCTCACCCTTTTCACACGACACCTCAGCGCACACGTCACCAATACGACCCATGAAATCGAAAAGCCCATCCCCCTTTAAGCACTTTGATCTCGGGCCAACGCGGCTCCCATGCATGACGCTTGCTTCCCCATTGCTGCACCAAGTGTTG-ACCGCCAAGTTTGAGATTCGAAAAGTACTGATATTGTGGGGGAAGTTCGGCTTTGTAGAGATGGATTGTACAGTACCCCAGCGCCAGACGATCCGATGTGCATGAAAGAAGACCTGTTTCAGCGGTGCAAAACATCTCTGAATACTTGTTGACGCCATTCATCAGGCATTTCTCTGTCAGCAGCGCGCAGCCGGAGTTTTTGCCCCATGACATCGGTTCC
>M01075:29:000000000-A53YN:1:2108:7263:7237
CAGTTGGCGTAATGCTGCTGCCTTCTGGGCACTGGCGCCATGTATCATCTCCAAGGTACCGCACGCTCACCTCACCCTTCTCACACGACACCTCAGCGCATACGTCACCAATACGACCCATGAAATCGACAAGCCCATCCCCCTTTAAGCACTTTGATCTCGGGCCAACGCGACTCCCATGCATGATGCTTGCTTCCCCATTGCTGCACCGAGTGTTGGACCGCCAAGTTTGAGATTCGAAAAGTACTGATATTGTTGGGGAAGTTCGGCTGTGTAGAGATAGATTGTACAGTACCCCAGCGCCAGACGATCCGATGTGCATGAAATAAGAGTTGTTTCAGCGGTGCAAAACATCTCTGGATACTGGGTGACGCCATTCATCAGGCATTTCTCTGTCAGCAGCGCGCAGCCGGAGTTTTTGCCCCATGACATCGGTTCT
>M01075:29:000000000-A53YN:1:2108:5772:9240
CAGCTGGTGTAATACTGCTGCCTTCTGGGCACTGGCGCCATGTATCATCTCCAAGGTACCGCACGCTCACCTCACCCTTCTCACACGACACCTCAGCGCATACGTCACCAATACGACCCATGAAATCGACAAGCCCATCCCCCTTTAAGCACTTTGATCTCGGGCCAACGCGACTCCCATGCATGATGCTTGCTTCCCCATTGCTGCACCGAGTGTTGGACCACCAAGTTTGAGATTCGAAAAGTACTGATATTGTTGGGGAAGTTCGGCTGTGTAGAGATAGATTGTACAGTACCCCAGCGCCGGACGATCCGATGTGCATGAAATAAGAGTTGTTTCAGCGGTGCAAAACATCTCTGGATACTGGGTGACGCCATTCATCAGGCATCTCTCTGTCAGCAGCGCGCAGCCGGAGTTTTTGCCCCATGACATCGGTTCC
>M01075:29:000000000-A53YN:1:2108:25013:9734
CAGTTGGTGTAATGCTGCTGCCTTCTGGGCACTGGCGCCATGTATCATCTCCAAGGTACCGCACGCTCACCTCACCCTTCTCACACGACACCTCAGCGCATACGTCACCAATACGGCCCATGAAATCGACAAGCCCATCCCCCTTTAAGCACTTTGATCTCGGGCCAACGCGACTCCCATGCATGATGCTTGCTTCCCCATTGCTGCACCGAGTGTTGGACCGCCAAGTTTGAGATTCGAAAAGTACTGATATTGCTGGGGAAGTTCGGCTGTGTAGAGATAGATTGTACAGTACCCCAGCGCCAGACGATCCGATGTGCATGAAATAAGAGTTGTTTCAGCGGTGCAAAACATCTCTGGATACTGGGTGACGCCATTCATCAGGCATTTCTCTGTCAGCAGCGCGCAGCCGGAGTTTTTGCCCCATGACATCGGTTCC
>M01075:29:000000000-A53YN:1:2108:22603:18540
CAGCTGGTGTAATGCTGCTGCCCTCTGGGCACTGGCGCCATTTATCATCTCCAAGGTACCGCACGCTCACCTCACCCTTTTCACACGACACCTCAGCGCACACGTCACCAATACGACCCATGAAATCGAAAAGCCCATCCCCCTTTAAGCACTTTGATCTCGGGCCAACGCGGCTCCCATGCATGACGCTTGCTTCCCCATTGCTGCACCAAGTGTTG-ACCGCCAAGTTTGAGATTCGAAAAGTACTGATATTGTGGGGGAAGTTCGGCTTTGTAGAGATGGATTGTACAGTACCCCAGCGCCAGACGATCCGATGTGCATGAAAGAAGACCTGTTTCAGCGGTGCAAAACATCTCTGGATACTGGGTGACGCCATTTATCAGGCATTTCTCTGTCAGCAGCGCGCAGCCGGAGTTGTTGCCCCATGGCATCGGTTCC
>M01075:29:000000000-A53YN:1:2108:21006:2698
CAGTTGGTGTAATACTGCCGCCCTCTGGGCACTGGCGCCATGTATCATCTCCAAGGTACCGCACGCTCACCTCACCCTTCTCACACGACACCTCAGCGCACACGTCACCAATACGACCCATGAAATCGACAAGCCCATCCCCCTTTAAGCACTTTGATCTCGGGCCAACGCGACTCCCATGCATGATGCTTGCTTCCCCATTGCTGCACCAAGTGTTGGACCGCCAAGTTTGAGATTCGAAAAGTACTGATATTGTTGGAGAAGTTCGGCTGTGTAGAGATAGATTGTACAGTACCCCAGCGCCAGACGATCCGATGTGCATGAAATAAGAGTTGTTTCAGCGGTGCAAAACATCTCTGGATACTGGGTGACGCCATTCATCAGGCATTTCTCTGTCAGCAGCGCGCAGCCGGAGTTGTTGCCCCATGACATCGGTTCG
>M01075:29:000000000-A53YN:1:2108:20267:14846
CAGTTGGTGTAATACTGCTGCCCTCTGGGCACTGGCGCCATGTATCATCTCCAAGGTACCGCACGCTCACCTCACCCTTCTCACACGACACCTCAGCGCATACGTCACCAATACGACCCATGAAATCGACAAGCCCATCCCCCTTTAAGCACTTTGATCTCGGGCCAACGCGACTCCCATGCATGATGCTTGCTTCCCCATTGCTGCACCGAGTGTTGGACCGCCAAGTTTGAGATTCGAAAAGTACTGATATTGTTGGGGAAGTTCGGCTGTGTAGAGATAGATTGTACAGTACCCCAGCGCCGGACGATCCGATGTGCATGAAATAAGAGTTGTTTCAGCGGTGCAAAACATCTCTGGATACTGGGTGACGCCATTCATCAGGCATTTCTCTGTCAGCAGCGCGCAGCCGGAGTTTTTGCCCCATGACATCGGTTCC
>M01075:29:000000000-A53YN:1:2108:20044:15256
CAGTTGGTGTAATACTGCTGCCCTCTGGGCACTGGCGCCATGTATCATCTCCAAGGTACCGCACGCTCACCTCACCCTTCTCACACGACACCTCAGCGCACACGTCACCAATACGACCCATGAAATCGACAAGCCCATCCCCCTTTAAGCACTTTGATCTCGGGCCAACGCGACTCCCATGCATGATGCTTGCTTCCCCATTGCTGCACCAAGTGTTGGACCGCCAAGTTTGAGATTCGAAAAGTACTGATATTGTTGGAGAAGTTCGGCTGTGTAGAGATAGATTGTACAGTACCCCAGCGCCAGACGATCCGATGTGCATGAAATAAGAGTTGTTTCAGCGGTGCAAAACATCTCTGGATACTGGGTGACGCCATTCATCAGGCATTTCTCTGTCAGCGGCGCGCAGCCGGAGTTGTTGCCCCATGACATCGGTCCT
>M01075:29:000000000-A53YN:1:2108:19294:22928
CAGTTGGTGTAATGCTGCTGCCTTCTGGGCACTGGCGCCATGTATCATCTCCAAGGTACCGCACGCTCACCTCACCCTTCTCACACGACACCTCAGCGCATACGTCACCAATACGACCCATGAAATCGACAAGCCCATCCCCCTTTAAGCACTTTGATCTCGGGCCAACGCGACTCCCATGCATGATGCTTGCTTCCCCATTGCTGCACCGAGTGTTGGACCGCCAAGTTTGAGATTCGAAAAGTACTGATATTGTTGGGGAAGTTCGGCTGTGTAGAGATAGATTGTACAGTACCCCAGCGCCAGACGATCCGATGTGCATGAAATAAAAGTTGTTTCAGCGGTGCAAAACATCTCTGGATACTGGGTGACGCCATTCATCAGGCATTTCTCTGTCAGCAGCGCGCAGCCGGAGTTTTTGCCCCATGACATCGGTTCT
>M01075:29:000000000-A53YN:1:2108:17909:9451
CAGTTGGTGTAATACTGCTGCCTTCTGGGCACTGGCGCCATGTATCATCTCCAAGGTACCGCACGCTCACCTCACCCTTCTCACACGACACCTCAGCGCATACGTCACCAATACGACCCATGAAATCGACAAGCCCATCCCCCTTTAAGCACTTTGATCTCGGGCCAACGCGACTCCCATGCATGATGCTTGCTTCCCCATTGCTGCACCGAGTGTTGGACCGCCAAGTTTGAGATTCGAAAAGTACTGATATTGTTGGGGAAGTTCGGCTGTGTAGAGATAGATTGTACAGTACCCCAGCGCCAGACGATCCGATGTGCATGAAATAAGAGTTGTTTCAGCGGTGCAAAACACCTCTGGATACTGGGTGACGCCATTCATCAGGCATTTCTCTGTCAGCAGCGCGCAGCCGGAGTTTTTGCCCCATGACATCGGTTCC
>M01075:29:000000000-A53YN:1:2108:17816:7267
CAGTTGGTGTAATACTGCTGCCTTCTGGGCACTGGCGCCATGTATCATCTCCAAGGTACCGCACGCTCACCTCACCCTTCTCACACGACACCTCAGCGCATACGTCACCAATACGACCCATGAAATCGACAAGCCCATCCCCCTTTAAGCACTTTGATCTCGGGCCAACGCGACTCCCATGCATGATGCTTGCTTCCCCATTGCTGCACCGAGTGTTGGACCGCCAAGTTTGAGATTCGAAAAGTACTGATATTGTTGGGGAAGTTCGGCTGTGTAGAGATAGATTGTACAGTACCCCAGCGCCAGACGATCCGATGTGCATGAAATAAGAGTTGTTTCAGCGGTGCAAAACATCTCTGGACACTGGGTGACGCCATTCATCAGGCATTTCTCTGTCAGCAGCGCGCAGCCGGAGTTTTTGCCCCATGACATCGGTTCC
>M01075:29:000000000-A53YN:1:2108:17581:20154
CAGTTGGTGTAATGCTGCTGCCCTCTGGGCACTGGCGCCATGTATCATCTCCAAGGTACCGCACGCTCACCTCACCCTTCTCACACGACACCTCAGCGCACACGTCACCAATACGACCCATGAAATCGACAAGCCCATCTCCCTTTAAGCACTTTGATCTCGGGCCAACGCGACTCCCATGCATGATGCTTGCTTCCCCATTGCTGCACCAAGTGTTGGACCGCCAAGTTTGAGATTCGAAAAGTACTGATATTGTTGGAGAAGTTCGGCTGTGTAGAGATAGATTGTACAGTACCCCAGCGCCAGACGATCCGATGTGCATGAAATAAGAGTTGTTTCAGCGGTGCAAAACATCCCTGGATACTGGGTGACGCCATTCATCAGGCATTTCTCTGTCAGCAGCGCGCAGCCGGAGTTGTTGCCCCATGACATCGGTTCT
>M01075:29:000000000-A53YN:1:2108:17475:22026
CAGCTGGTGTAATGCTGCCGCCCTCTGGGCACTGGCGCCATGTATCATCTCCAAGGTACCGCACGCTCACCTCACCCTTTTCACACGACACCTCAGCGCACACGTCACCAATACGACCCATGAAATCGAAAAGCCCATCCCCCTTTAAGCACTTTGATCTCGGGCCAACGCGGCTCCCATGCATGACGCTTGCTTCCCCATTGCTGCACCAAGTGTTG-ACCGCCAAGTTTGAGATTCGAAAAGTACTGATATTGTGGGGGAAGTTCGGCTTTGTAGAGATGGATTGTACAGTACCCCAGCGCCAGACGATCCGATGTGCATGAAAGAAGACCTGTTTCAGCGGTGCAAAACATCTCTGGATACTGGGTGACGCCATTTATCAGGCATTTCTCTGTCAGCAGCGCGCAGCCGGAGTTGTTGCCCCATGACATCGGTTCC
>M01075:29:000000000-A53YN:1:2108:16885:15276
CAGCTGGTGTAATACTGCTGCCCTCTGGGCACTGGCGCCATTTATCATCTCCAAGGTACCGCACGCTCACCTCACCCTTTTCACACGACACCTCAGCGCACACGTCACCAATACGACCCATGAAATCGACAAGCCCATCCCCCTTTAAGCACTTTGATCTCGGGCCAACGCGGCTCCCATGCATGACGCTTGCTTCCCCATTGCTGCACCAAGTGTTG-ACCGCCAAGTTTGAGATTCGAAAAGTACTGATATTGTGAGGGAAGTTCGGCTGTGTAGAGATAGATTGTACAGTACCCCAGCGCCAGACGATCCGAAGTGCATAAAAAAAGACCTGTTTCAGCGGTGCAAAACATCTCTGGATGCTTGTTGACGCCATTTATTAGGCATTTCTCTGTCAGCAGCGCGCAGCCGGAGTTTTTGCCCCATGACTTCGGTTCC
>M01075:29:000000000-A53YN:1:2108:15454:6329
CAGTTGGTGTAATGCTGCTGCCCTCTGGGCACTGGCGCCATTTATCATCTCCAAGGTACCGCACGCTCACCTCACCCTTTTCACACGACACCTCAGCGCACACGTCACCAACAGGACCCATGAAATCGACAAGCCCATCCCCCTTTGAGCACTTTGATCTCGGGCCAACGCGGCTCCCATGCATGACGCTTGCTTCCCCATTGCTGCACCAAGTGTTG-ACCGCCAAGTTTGAGATTCGAAAAGTACTGATATTGTGGGGGAAGTTCGGCTTTGTAGAGATGGATTGTACAGTACCCCAGCGCCAGACGATCCGATGTGCATGAAAGAAGACCTGTTTCAGCGGTGCAAAACATCTCTGGATACTGGGTGACGCCATTTATCAGGCATTTCTCTGTCAGCAGCGCGCAGCCGGAGTTGTTGCCCCATGACATCGGTTCC
>M01075:29:000000000-A53YN:1:2108:14305:23198
CAGTTGGTGTAATACTGCCGCCTTCTGGGCACTGGCGCCATGTATCATCTCCAAGGTACCGCACGCTCACCTCACCCTTCTCACACGACACCTCAGCGCATACGTCACCAATACGACCCATGAAATCGACAAGCCCATCCCCCTTTAAGCACTTTGATCTCGGGCCAACGCGACTCCCATGCATGATGCTTGCTTCCCCATTGCTGCACCGAGTGTTGGACCGCCAAGTTTGAGATTCGAAAAGTACTGATATTGTTGGGGAAGTTCGGCTGTGTAGAGATAGATTGTACAGTACCCCAGCGCCAGACGATCCGATGTGCATGAAATAAGGGTTGTTTCAGCGGTGCAAAACATCTCTGGATACTGGGTGACGCCATTCATCAGGCATTTCTCTGTCAGCAGCGCGCAGCCGGAGTTTTTGCCCCATGACATCGGTTCT
>M01075:29:000000000-A53YN:1:2108:11963:26272
CAGTTGGTGTAATGCTGCTGCCTTCTGGGCACTGGCGCCATGTATCATCTCCAAGGTACCGCACGCTCACCTCACCCTTCTCACACGACACCTCAGCGCATACGTCACCAATACAACCCATGAAATCGACAAGCCCATCCCCCTTTAAGCACTTTGATCTCGGGCCAACGCGACTCCCATGCATGATGCTTGCTTCCCCATTGCTGCACCGAGTGTTGGACCGCCAAGTTTGAGATGCGAAAAGTACTGATATTGTTGGGGAAGTTCGGCTGTGTAGAGATAGATTGTACAGTACCCCAGCGCCAGACGATCCGATGTGCATGAAATAAGAGTTGTTTCAGCGGTGCAAAACATCTCTGGATACTGGGTGACGCCATTCATCAGGCATTTCTCTGTCAGCAGCGCGCAGCCGGAGTTTTTGCCCCATGACATCGGTTCC
>M01075:29:000000000-A53YN:1:2108:11496:23178
CAGTTGGTGTAATGCTGCTGCCTTCTGGGCACTGGCGCCATGTATCATCTCCAAGGTACCGCACGCTCACCTCACCCCTCTCACACGACACCTCAGCGCATACGTCACCAATACGACCCATGAAATCGACAAGCCCATCCCCCTTTAAGCACTTTGATCTCGGGCCAACGCGACTCCCATGCATGATGCTTGCTTCCCCATTGCTGCACCGAGTGTTGGACCGCCAAGTTTGAGATTCGAAAAGTACTGATATTGTTGGGGAAGTTCGGCTGTGTAGAGATAGATTGTACAGTACCCCAGCGCCAGACGATCCGATGGGCATGAAATAAGAGTTGTTTCAGCGGTGCAAAACATCTCTGGATACTGGGTGACGCCATTCATCAGGCATTTCTCTGTCAACAGCGCGCAGCCGGAGTTTTTGCCCCATGACATCGGTTCT
>M01075:29:000000000-A53YN:1:2107:9092:17847
CAGTTGGTGTAATGCTGCTGCCCTCTGGGCACTGGCGCCATTTATCATCTCCAAGGTACCGCACGCTCACCTCACCCTTTTCACACGACACCTCAGCGCACACGTCACCAACAGGACCCATGAAATCGACAAGCCCATCCCCCTTTAAGCACTTTGATCTCGGGCCAACGCGGCTCCCATGCATGACGCTTGCTTCCCCATTGCTGCACCAAGTGTTG-ACCACCAAGTTTGAGATTCGAAAAGTACTGATATTGTGAGGGAAGTTCGGCTGTGTAGAGATAGATTGTACAGTACCCCAGCGCCAGACGATCCGAAGTGCATAAAAAAAGACCTGTTTCAGCGGTGCAAAACATCTCTGGATGCTTGTTGACGCCATTTATCAGGCATTTCTCTGTCAGCAGCGCGCAGCCGGAGTTTTTGCCCCATGACATCGGTTCT
>M01075:29:000000000-A53YN:1:2107:7851:19641
CAGTTGGTGTAATACTGCTGCCTTCTGGGCACTGGCGCCATGTATCATCTCCAAGGTACCGCACGCTCACCTCACCCTTCTCACACGACACCTCAGCGCATACGTCACCAGTACGACCCATGAAATCGACAAGCCCATCCCCCTTTAAGCACTTTGATCTCGGGCCAACGCGACTCCCATGCATGATGCTTGCTTCCCCATTGCTGCACCGAGTGTTGGACTGCCAAGTTTGAGATTCGAAAAGTACTGATATTGTTGGGGAAGTTCGGCTGTGTAGAGATAGATTGTACAGTACCCCAGCGCCAGACGATCCGATGTGCATGAAATAAGAGTTGTTTCAGCGGTGCAAAACATCTCTGGATACTGGGTGACGCCATTCATCAGGCATTTCTCTGTCAGCAGCGCGCAGCCGGAGTTTTTGCCCCATGACATCGGTTCT
>M01075:29:000000000-A53YN:1:2107:7794:9837
CAGTTGGTGTAATACTGCCGCCTTCTGGGCACTGGCGCCATGTATCATCTCCAAGGTACCGCACGCTCACCTCACCCTTCTTACACGACACCTCAGCGCATACGTCACCAATACGACCCATGAAATCGACAAGCCCATCCCCCTTTAAGCACTTTGATCTCGGGCCAACGCGACTCCCATGCATGATGCTTGCTTCCCCATTGCTGCACCGAGTGTTGGACCGCCAAGTTTGAGATTCGAAAAGTACTGACATTGTTGGGGAAGTTCGGCTGTGTAGAGATAGATTGTACAGTACCCCAGCGCCAGACGATCCGATGTGCATGAAATAAGAGTTGTTTCAGCGGTGCAAAACATCTCTGGATACTGGGTGACGCCATTCATCAGGCATTTCTCTGTCAGCAGCGCGCAGCCGGAGTTTTTGCCCCATGACATCGGTTCT
>M01075:29:000000000-A53YN:1:2107:7379:13882
CAGCTGGTGTAATACTGCTGCCTTCTGGGCACTGGCGCCATGTATCATCTCCAAGGTACCGCACGCTCACCTCACCCTTCTCACACGACACCTCAGCGCATACGTCACCAATACGACCCATGAAATCGACAAGCCCATCCCCCTTTAAGCACTTTGATCTCGGGCCAACGCGACTCCCATGCATGATGCTTGCTTCCCCATTGCTGCACCGAGTGTTGGACCGCCAAGTTTGAGATTCGAAAAGTACTGATATTGTTGGGGAAGTTCGGCTGTGTAGGGATAGATTGTACAGTACCCCAGCGCCAGACGATCCGATGTGCATGAAATAAGAGTTGTTTCAGCGGTGCAAAACATCTCTGGGTACTGGGTGACGCCATTCATCAGGCATTTCTCTGTCAGCAGCGCGCAGCCGGAGTTGTTGCCCCATGACATCGGTTCC
>M01075:29:000000000-A53YN:1:2107:7161:13238
CAGTTGGTGTAATGCTGCTGCCTTCTGGGCACTGGCGCCATGTATCATCTCCAAGGTACCGCACGCTCACCTCACCCTTCTCACACGACACCTCAGCGCATACGTCACCAATACGACCCATGAAATCGACAAGCCCATCCCCCTTTAAGCACTTTGATCTCGGGCCAACGCGACTCCCATGCATGATGCTTGCTTCCCCATTGCTGCACCGAGTGTTGGACCGCCAAGTTTGAGATTCGAAAAGTACTGATATTGTTGGGGAAGTTCGGCTGTGTAGAGATAGATTGTACAGTACCCCAGCGCCAGACGATCCGATGTGCATGAAATAAGAGTTGTTTCAGCGGTGCAAAGCATCTCTGGATACTGGGTGACGCCATTCATCAGGCATTTCTCTGTCAGCAGCGCGCAGCCGGAGTTTTTGCCCCATGACATCGGTTC-
>M01075:29:000000000-A53YN:1:2107:6303:17326
CAGTTGGTGTAATGCTGCTGCCTTCTGGGCACTGGCGCCATGTATCATCTCCAAGGTACCGCACGCTCACCTCACCCTCCTCACACGACACCTCAGCGCATACGTCACCAATACGACCCATGAAATCGACAAGCCCATCCCCCTTTAAGCACTTTGATCTCGGGCCAACGCGACTCCCATGCATGATGCTTGCTTCCCCATTGCTGCACCGAGTGTTGGACCGCCAAGTTTGAGATTCGAAAAGTACTGATATTGTTGGGGAAGTTCGGCTGTGTAGAGATAGATTGTACAGTACCCCAGCGCCAGACGATCCGATGTGCATGAAATAAGAGTTGTTTCAGCGGTGCAAAACATCTCTGGATACTGGGTGACGCCATTCATCAGGCATTTCTCTGTCAGCAGCGCGCAGCCGGAGTTTTTGCCCCATGACATCGGTTCT
>M01075:29:000000000-A53YN:1:2107:5535:12793
CAGTTGGTGTAATGCTGCTGCCTTCTGGGCACTGGCGCCATGTATCATCTCCAAGGTACCGCACGCTCACCTCACCCTTCTCACACGACACCTCAGCGCATACGTCACCAATACGACCCATGAAATCGACAAGCCCATCCCCCTTTAAGCACTTTGATCTCGGGCCAACGCGACTCCCATGCATGATGCTTGCTTCCCCATTGCTGCACCGAGTGTTGGACCGCCAAGTTTGAGATTCGAAAAGTACTGATATTGTTGGGGAAGTTCGGCTGTGTAGAGATAGATTGTACAGTACCCCAGCGCCAGACGATCCGATGTGCATGAAATAAGAGTTGTTTCAGCGGTGCAAAACATCTCTGGATACTAGGTGACGCCATTCATCAGGCATTTCTCTGTCAGCAGCGCGCAGCCGGAGTTTTTGCCCCATGACATCGGTTCT
>M01075:29:000000000-A53YN:1:2107:5271:13316
CAGTTGGTGTAATACTGCTGCCCTCTGGGCACTGGCGCCATGTATCATCTCCAAGGTACCGCACGCTCACCTCACCCTTTTCACACGACACCTCAGCGCACACGTCACCAATACGACCCATGAAATCGAAAAGCCCATCCCCCTTTAAGCACTTTGATCTCGGGCCAACGCGGCTCCCATGCATGACGCTTGCCTCCCCATTGCTGCACCAAGTGTTG-ACCGCCAAGTTTGAGATTCGAAAAGTACTGATATTGTGGGGGAAGTTCGGCTTTGTAGAGATGGATTGTACAGTACCCCAGCGCCAGACGATCCGATGTGCATGAAAGAAGACCTGTTTCAGCGGTGCAAAACATCTCTGGATACTGGGTGACGCCATTTATCAGGCATTTCTCTGTCAGCAGCGCGCAGCCGGAGTTGTTGCCCCATGACATCGGTTCC
>M01075:29:000000000-A53YN:1:2107:28935:19060
CAGTTGGTGTAATGCTGCTGCCTTCTGGGCACTGGCGCCATGTATCATCTCCAAGGTACCGCACGCTCGCCTCACCCTTCTCACACGACACCTCAGCGCATACGTCACCAATACGACCCATGAAATCGACAAGCCCATCCCCCTTTAAGCACTTTGATCTCGGGCCAACGCGACTCCCATGCATGATGCTTGCTTCCCCATTGCTGCACCGAGTGTTGGACCGCCAAGTTTGAGATTCGAAAAGTACTGATATTGTTGGGGAAGTTCGGCTGTGTAGAGATAGATTGTACAGTACCCCAGCGCCAGACGATCCGATGTGCATGAAATAAGAGTTGTTTCAGCGGTGCAAAACATCTCTGGATACTGGGTGACGCCATTCATCAGGCATTTCTCTGTCAGCAGCGCGCAGCCGGAGTTTTTGCCCCATGACATCGGTTCG
>M01075:29:000000000-A53YN:1:2107:26841:18228
CAGTTGGTGTAATACTGCTGCCTTCTGGGCACTGGCGCCATGTATCATCTCCAAGGTACCGCACGCTCACCTCACCCTTCTCACACGACACCTCAGCGCATACGTCACCAATACGACCCATGAAATCGACAAGCCCATCCCCCTTTAAGCACTTTGATCTCGGGCCAACGCGACTCCCATGCATGATGCTTGCTTCCCCATTGCTGCACCGAGTGTTGGACCGCCAAGTTTGAGATTCGAAAAGTACTGATATTGTTGGGGAAGTTCGGCTGTGTAGAGATAGATTGTACAGTACCCCAGCGCCAGACGATCCGATGTGCATGAAATAAGAGTTATTTCAGCGGTGCAAAACATCTCTGGATACTGGGTGACGCCATTCATCAGGCATTTCTCTGTCAACAGCGCGCAGCCGGAGTTTTTGCCCCATGACATCGGTTCT
>M01075:29:000000000-A53YN:1:2107:26578:19684
CAGTTGGTGTAATACTGCTGCCCTCTGGGCACTGGCGCCATGTATCATCTCCAAGGTACCGCACGCTCACCTCACCCTTCTCACACGACACCTCAGCGCACACGTCACCAATACGACCCATGAAATCGACAAGCCCATCCCCCTTTAAGCACTTTGATCTCGGGCCAACGCGACTCCCATGCATGATGCTTGCTTCCCCATTGCTGCACCGAGTGTTGGACCGCCAAGTTTGAGATTCGAAAAGTACTGATATTGTTGGGGAAGTTCGGCTGTGTAGAGACAGATCGTACAGTACCCCAGCGCCAGACGATCCGATGTGCATGAAATAAGAGTTGTTTCAGCGGTGCAAAACATCTCTGGATACTGGGTGACGCCATTCATCAGGCATTTCTCTGTCAGCAGCGCGCAGCCGGAGTTTTTGCCCCATGACATCGGTTCT
>M01075:29:000000000-A53YN:1:2107:24880:12457
CAGTTGGTGTAATGCTGCTGCCTTCTGGGCACTGGCGCCATGTATCATCTCCAAGGTACCGCACGCTCACCTCACCCTTTTCACACGACACCTCAGCGCACACGTCACCAATACGACCCATGAAATCGAAAAGCCCATCCCCCTTTAAGCACTTTGATCTCGGGCCAACGCGGCTCCCATGCATGACGCTTGCTTCCCCATTGCTGCACCAAGTGTTG-ACCGCCAAGTTTGAGATTCGAAAAGTACTGATATTGTGGGGGAAGTTCGGCTTTGTAGAGATGGATTGTACAGTACCCCAGCGCCAGACGGTCCGATGTGCATGAAAGAAGACCTGTTTCAGCGGTGCAAAACATCTCTGGATACTGGGTGACGCCATTTATCAGGCATTTCTCTGTCAGCAGCGCGCAGCCGGAGTTGTTGCCCCATGACATCGGTTCT
>M01075:29:000000000-A53YN:1:2107:24374:24270
CAGTTGGTGTAATGCTGCTGCCCTCTGGGCACTGGCGCCATGTATCATCTCCAAGGTACCACACGCTCACCTCACCCTTCTCACACGACACCTCAGCGCACACGTCACCAATACGACCCATGAAATCGACAAGCCCATCCCCCTTTAAGCACTTTGATCTCGGGCCAACGCGACTCCCATGCATGATGCTTGCTTCCCCATTGCTGCACCAAGTGTTGGACCGCCAAGTTTGAGATTCGAAAAGTACTGATATTGTTGGAGAAGTTCGGCTGTGTAGAGATAGATTGTACAGTACCCCAGCGCCAGACGATCCGATGTGCATGAAATAAGAGTTGTTTCAGCGGTGCAAAACATCTCTGGATACTGGGTGACGCCATTCATCAGGCATTTCTCTGTCAGCAGCGCGCAGCCGGAGTTGTTGCCCCATGACATCGGTTCC
>M01075:29:000000000-A53YN:1:2107:24100:10069
CAGTTGGTGTAATGCTGCTGCCCTCTGGGCACTGGCGCCATGTATCATCTCCAAGGTACCGCACGCTCACCTCACCCTTTTCACACGACACCTCAGCGCACACGACACCAATACGACCCATGAAATCGAAAAGCCCATCCCCCTTTAAGCACTTTGATCTCGGGCCAACGCGGCTCCCATGCATGACGCTTGCTTCCCCATTGCTGCACCAAGTGTTG-ACCGCCAAGTTTGAGATTCGAAAAGTACTGATATTGTGGGGGAAGTTCGGCTTTGTAGAGATGGATTGTACAGTACCCCAGCGCCAGACGATCCGATGTGCATGAAAGAAGACCTGTTTCAGCGGTGCAAAACATCTCTGGATACTGGGTGACGCCATTTATCAGGCATTTCTCTGTCAGCAGCGCGCAGCCGGAGTTGTTGCCCCATGACATCGGTTCT
>M01075:29:000000000-A53YN:1:2107:23680:12885
CAGTTGGTGTAATGCTGCTGCCTTCTGGGCACTGGCGCCATGTATCATCTCCAAGGTACCGCACGCTCACCTCACCCTTCTCACACGACACCTCAGCGCATACGTCACCAATACGACCCATGAAATCGACAAGCCCATCCCCCTTTAAGCACTTTGATCTCGGGCCAACGCGACTCCCATACATGATGCTTGCTTCCCCATTGCTGCACCGAGTGTTGGACCGCCAAGTTTGAGATTCGAAAAGTACTGATATTGTTGGGGAAGTTCGGCTGTGTAGAGATAGATTGTACAGTACCCCAGCGCCAGACGATCCGATGTGCATGAAATAAGAGTTGTTTCAGCGGTGCAAAACATCTCTGGATACTGGGTGACGCCATTTATCACGCATTTCTCCGTCAGCAGCGCGCAGCCGGAGTTGTTGCCCCATGACATCGGTTCC
>M01075:29:000000000-A53YN:1:2107:22461:19213
CAGTTGGTGTAATACTGCTGCCTTCTGGGCACTGGCGCCATGTATCATCTCCAAGGTACCGCACGCTCACCTCACCCTTCTCACACGACACCTCAGCGCATACGTCACCAATACGACCCATGAAATCGACAAGCCCATCCCCCTTTAAGCACTTTGATCTCGGGCCAACGCGACTCCCATGCATGATGCTTGCTTCCTCATTGCTGCACCGAGTGTTGGACCGCCAAGTTTGAGATTCGAAAAGTACTGATATTGTTGGGGAAGTTCGGCTGTGTAGAGATAGATTGTACAGTACCCCAGCGCCAGACGATCCGATGTGCATGAAATAAGAGTTGTTTCAGCGGTGCAAAACATCTCTGGATACTGGGTGACGCCATTCATCAGGCATTTCTCTGTCAGCAGCGCGCAGCCGGAGTTTTTGCCCCATGACATCGGTTCC
>M01075:29:000000000-A53YN:1:2107:21984:26687
CAGTTGGTGTAATGCTGCTGCCTTCTGGGCACTGGCGCCATGTATCATCTCCAAGGTACCGCACGCTCACCTCACCCTTCTCACACGACACCTCAGCGCATACGTCACCAATACGACCCATGAAATCGACAAGCCCATCCCCCTTTAAGCACTTTGATCTCGGGCCAACGCGACTCCCATGCATGATGCTTGCTTCCCCATTGCTGCACCGAGTGTTGGACCGCCAAGTTTGAGGTTCGAAAAGTACTGATATTGTTGGGGAAGTTCGGCTGTGTAGAGATAGATTGTACAGTACCCCAGCGCCAGACGATCCGATGTGCATGAAATAAGAGTTGTTTCAGCGGTGCAAAACATTTCTGGATACTGGGTGACGCCATTCATCAGGCATTTCTCTGTCAGCAGCGCGCAGCCGGAGTTTTTGCCCCATGACATCGGTTCT
>M01075:29:000000000-A53YN:1:2107:20920:8082
CAGCTGGTGTAATACTGCCGCCCTCTGGGCACTGGCGCCATGTATCATCTCCAAGGTACCGCACGCTCACCTCACCCTTTTCACACGACACCTCAGCGCACACGTCACCAATACGACCCATGAAATCGACAAGCCCATCCCCCTTTAAGCACTTTGATCTCGGGCCAACGCGACTCCCATGCATGATGCTTGCTTCCCCATTGCTGCACCAAGTGTTGGACCGCCAAGTTTGAGATTCGAAAAGTACTGATATTGTTGGAGAAGTTCGGCTGTGTAGAGATAGATTGTACGGTACCCCAGCGCCAGACGATCCGATGTGCATGAAATAAGAGTTGTTTCAGCGGTGCAAAACATCTCTGGATACTGGGTGACGCCATTCATCAGGCATTTCTCTGTCAGCAGCGCGCAGCCGGAGTTGTTGCCCCATGACATCGGTTCG
>M01075:29:000000000-A53YN:1:2107:20420:11576
CAGTTGGTGTAATGCTGCTGCCCTCTGGGCACTGGCGCCATGTATCATCTCCAAGGTACCGCACGCTCACCTCACCCTTCTCACACGACACCTCAGCGCATACGTCACCAATACGACCCATGAAATCGACAAGCCCATCCCCCTTTAAGCACTTTGATCTCGGGCCAACGCGACTCCCATGCATGATGCTTGCTTCCCCATTGCTGCACCGAGTGTTGGACCGCCAAGTTTGAGATTCGAAAAGTACTGATATTGTTGGGGAAGTTCGGCTGTGTAGAGATAGATTGTACAGTACCCCAGCGCCAGACGATCCGATGTGCATGAAATAAGAGTTGTTTCAGCGGTGCAAAACATCTCTGGATACTGGGTGACGCCATTCATCAGGCATTTCTCTGTCAGCAGCGCGCAGCCGGAGTTTTTGCCCCATGACATCGGTTCT
>M01075:29:000000000-A53YN:1:2107:19290:7503
CGGTTGGTGTAATACTGCTGCCTTCTGGGCACTGGCGCCATGTATCATCTCCAAGGTACCGCACGCTCACCTCACCCTTCTCACACGACACCTCAGCGCATACGTCACCAATACGACCCATGAAATCGACAAGCCCATCCCCCTTTAAGCACTTTGATCTCGGGCCAACGCGACTCCCATGCATGATGCTTGCTTCCCCATTGCTGCACCGAGTGTTGGACCGCCAAGTTTGGGATTCGAAAAGTACTGATATTGTTGGGGAAGTTCGGCTGTGTAGAGATAGATTGTACAGTACCCCAGCGCCAGACGATCCGATGTGCATGAAATAAGAGTTGTTTCAGCGGTGCAAAACATCTCTGGATACTGGGTGACGCCATTCATCAGGCATTTCTCTGTCAGCAGCGCGCAGCCGGAGTTTTTGCCCCATGACATCGGTTCC
>M01075:29:000000000-A53YN:1:2107:18865:7072
CAGTTGGTGTAATACTGCCGCCTTCTGGGCACTGGCGCCATGTATCATCTCCAAGGTACCGCACGCTCACCTCACCCTTCTCACACGACACCTCAGCGCATACGTCACCAATACGACCCATGAAATCGACAAGCCCATCCCCCTTTAAGCACTTTGATCTCGGGCCAACGCGACTCCCATGCATGATGCTTGCTTCCCCATTGCTGCACCGAGTGTTGGACCGCCAAGTTTGAGATTCGAAAAGTACTGATATTGTTGGGGAAGTTCGGCTGTGTAGAGATAGATTGTACAGTACCCCAGCGCCAGACGATCCGATGTGCATGAAATAAGAGTTGTTTCAGCGGTGCAAAACATCTCTGGATACTGGGTGACGCCATTCATCAGGCACTTCTCTGTCAGCAGCGCGCAGCCGGAGTTTTTGCCCCATGACATCGGTTCT
>M01075:29:000000000-A53YN:1:2107:17801:14719
CAGTTGGTGTAATGCTGCTGCCCTCTGGGCACTGGCGCCATGTATCATCTCCAAGGTACCGCACGCTCACCTCACCCTTCTCACACGACACCTCAGCGCACACGTCACCAATACGACCCATGAAATCGACAAGCCCATCCCCCTTTAAGCACTTTGATCTCGGGCCAACGCGACTCCCATGCATGATGCTTGCTTCCCCATTGCTGCACCAAGTGTTGGACCGCCAAGTTTGAGATTCGAAAAGTACTGATATTGTTGGAGAAGTTCGGCTGTGTAGAGATAGATTGTACAGTACCCCAGCGCCAGACGATCCGATGTGCATGAAATAAGAGTTGTTTCAGCGGTGCAAAACATCTCTGGATACTGGGTGACGCCATTCATCAGGCATTTCTCTGTCAGCAGCGCGCAGCCGGAGTTGTTGCCCCACGACATCGGTTCC
>M01075:29:000000000-A53YN:1:2107:14966:24546
CAGTTGGTGTAATACTGCTGCCTTCTGGGCACTGGCGCCATGTATCATCTCCAAGGTACCGCACGCTCACCTCACCCTTCTCACACGACACCTCAGCGCATACGTCACCAATACGACCCATGAAATCGACAAGCCCATCCCCCTTTAAGCACTTTGATCTCGGGCCAACGCGACTCCCATGCATGATGCTTGCTTCCCCATTGCTGCACCGAGTGTTGGACCACCAAGTTTGAGATTCGAAAAGTACTGATATTGTTGGGGAAGTTCGGCTGTGTAGAGATAGATTGTACAGTACCCCAGCGCCAGACGATCCGATGTGCATGAAATAAGAGTTGTTTCAGCGGTGCAAAACATCTCTGGATACTGGGTGACGCCATTCATCAGGCATTTCTCTGTCGGCAGCGCGCAGCCGGAGTTTTTGCCCCATGACATCGGTTCT
>M01075:29:000000000-A53YN:1:2107:14697:27295
CAGTTGGTGTAATGCTGCTGCCCTCTGGGCACTGGCGCCATTTATCATCTCCAAGGTACCGCACGCTCACCTCACCCTTTTCACACGACACCTCAGCGCACACGTCACCAACAGGACCCATGAAATCGACAAGCCCATCCCCCTTTAAGCACTTTGATCTCGGGCCAACGCGGCTCCCATGCATGACGCTTGCTTCCCCATTGCTGCACCAAGTGTTG-ACTGCCAAGTTTGAGATTCGAAAAGTACTGATATTGTGGGGGAAGTTCGGCTTTGTAGAGATGGATTGTACAGTACCCCAGCGCCAGACGATCCGATGTGCATGAAAGAAGACCTGTTTCAGCGGTGCAAAACATCTCTGGATACTGGGTGACGCCATTTATCAGGCATTTCTCTGTCAGCAGCGCGCAGCCGGAGTTGTTGCCCCATGACATCGGTTCC
>M01075:29:000000000-A53YN:1:2107:14129:7924
CAGTTGGTGTAATGCTGCTGCCCTCTGGGCACTGGCGCCATTTATCATCTCCAAGGTACCGCACGCTCACCTCACCCTTTTCACACGACACCTCAGCGCACACGTCACCAACAGGACCCATGAAATCGACAAGCCCATCCCCCTTTAAGCACTTTGATCTCGGGCCAACGCGGCTCCCATGCATGACGCTTGCTTCCCCATTGCTGCACCAAGTGTTG-ACCGCCAAGTTTGAGATTCGAAAAGTACTGATATTGTGGGGGAAGTTCGGCTTTGTAGAGATGGATTGTACAGTACCCCAGCGCCAGACGATCCGATGTGCATGAAAGAAGACCTGTTTCAGCGGTGCAAAACATCTCTGGATACTGGGTGACGCCATTTATCAGGCATTTCTCTGTCAGCAGCGCGCAGCCGGAGTTGTTGCCCCACGACATCGGTTCC
>M01075:29:000000000-A53YN:1:2107:10975:23533
CAGTTGGTGTAATACTGCTGCCCTCTGGGCACTGGCGCCATGTATCATCTCCAAGGTACCGCACGCTCACCTCACCCTTCTCACACGACACCTCAGCGCACACGTCACCGATACGACCCATGAAATTGACAAGCCCATCCCCCTTTAAGCACTTTGATCTCGGGCCAACGCGACTCCCATGCATGATGCTTGCTTCCCCATTGCTGCACCAAGTGTTGGACCGCCAAGTTTGAGATTCGAAAAGTACTGATATTGTTGGAGAAGTTCGGCTGTGTAGAGATAGATTGTACAGTACCCCAGCGCCAGACGATCCGATGTGCATGAAATAAGAGTTGTTTCAGCGGTGCAAAACATCTCTGGATACTGGGTGACGCCATTCATCAGGCATTTCTCTGTCAGCAGCGCGCAGCCGGAGTTGTTGCCCCATGACATCGGTTCC
>M01075:29:000000000-A53YN:1:2107:10876:17727
CAGCTGGTGTAATACTGCTGCCTTCTGGGCACTGGCGCCATGTATCATCTCCAAGGTACCGCACGCTCACCTCACCCTTCTCACACGACACCTCAGCGCATACGTCACCAATACGACCCATGAAATCGACAGGCCCATCCCCCTTTAAGCACTTTGATCTCGGGCCAACGCGACTCCCATGCATGATGCTTGCTTCCCCATTGCTGCACCGAGTGTTGGACCGCCAAGTTTGAGATTCGAAAAGTACTGATATTGTTGGGGAAGTTCGGCTGTGTAGAGATAGATTGTACAGTACCCCAGCGCCAGACGATCCGATGTGCATGAAATAAGAGTTGTTTCAGCGGTGCAAAACATCTCTGGATACTGGGTGACGCCATTCATCTGGCATTTCTCTGTCAGCAGCGCGCAGCCGGAGTTTTTGCCCCATGACATCGGTTCC
>M01075:29:000000000-A53YN:1:2106:8205:11616
CAGTTGGTGTAATACTGCTGCCTTCCGGGCACTGGCGCCATGTATCATCTCCAAGGTACCGCACGCTCACCTCACCCTTCTCACACGACACCTCAGCGCATACGTCACCAATACGACCCATGAAATCGACAAGCCCATCCCCCTTTAAGCACTTTGATCTCGGGCCAACGCGACTCCCATGCATGATGCTTGCTTCCCCATTGCTGCACCGAGTGTTGGACCGCCAAGTTTGAGATTCGAAAAGTACTGATATTGTTGGGGAAGTTCGGCTGTGTAGAGATAGATTGTACAGTACCCCAGCGCCAGACGATCCGATGTGCATGAAATAAGAGTTGTTTCAGCGGTGCAAAACATCTCTGGATACTGGGTGACGCCATTCATCAGGCATTTCTCTGTCAGCAGCGCGCAGCCGGAGTTTTTGCCCCATGACATCGGTTCC
>M01075:29:000000000-A53YN:1:2106:6107:12996
CAGCTGGTGTAATGCTGCCGCCTTCTGGGCACTGGCGCCATGTATCATCTCCAAGGTACCGCACGCTCACCTCACCCTTCTCACACGACACCTCAGCGCATACGTCACCAATACGACCCATGAAATCGACAAGCCCATCCCCCTTTAAGCACTTTGATCTCGGGCCAACGCGACTCCCATGCATGATGCTTGCTTCCCCATTGCTGCACCAAGTGTTGGACCGCCAAGTTTGAGATTCGAAAAGTACTGATATTGTTGGAGAAGTTCGGCTGTGTAGAGATAGATTGTACAGTACCCCAGCGCCAGACGATCCGATGTGCATGAAATAAGAGTTGTTTCAGCGGTGCAAAACATCTCTGGATACTGGGTGACGCCATTCATCAGGCATTTCTCTGTCAGCAGCGCGCAGCCGGAGTTGTTGCCCCATGACATCGGTTCC
>M01075:29:000000000-A53YN:1:2106:5324:12574
CAGTTGGTGTAATGCTGCTGCCTTCTGGGCACTGGCGCCATGTATCATCTCCAAGGTACCGCACGCTCACCTCACCCTTCTCACACGACACCTCAGCGCATACGTCACCAATACGACCCATGAAATCGACAAGCCCATCCCCCTTTAAGCACTTTGATCTCGGGCCAACGCGACTCCCATGCATGATGCTTGCTTCCCCATTGCTGCACCGAGTGTTGGACCGCCAAGTTTGAGATTCGAAAGGTACTGATATTGTTGGGGAAGTTCGGCTGTGTAGAGATAGATTGTACAGTACCCCAGCGCCAGACGATCCGATGTGCATGAAATAAGAGTTGTTTCAGCGGTGCAAAACATCTCTGGATACTGGGTGACGCCATTCATCAGGCATTTCTCTGTCAGCAGCGCGCAGCCGGAGTTTTTGCCCCATGACATCGGTTCT
>M01075:29:000000000-A53YN:1:2106:27469:10812
CAGTTGGTGTAATGCTGCTGCCCTCTGGGCACTGGCGCCATTTATCATCTCCAAGGTACCGCACGCTCACCTCACCCTCTTCACACGACACCTCAGCGCACACGTCACCAACAGGACCCATGAAATCGACAAGCCCATCCCCCTTTAAGCACTTTGATCTCGGGCCAACGCGGCTCCCATGCATGACGCTTGCTTCCCCATTGCTGCACCAAGTGTTG-ACCGCCAAGTTTGAGATTCGAAAAGTACTGATATTGTGGGGGAAGTTCGGCTTTGTAGAGATGGATTGTACAGTACCCCAGCGCCAGACGATCCGATGTGCATGAAAGAAGACCTGTTTCAGCGGTGCAAAACATCTCTGGATACTGGGTGACGCCATTTATCAGGCATTTCTCTGTCAGCAGCGCGCAGCCGGAGTTGTTGCCCCATGACATCGGTTCC
>M01075:29:000000000-A53YN:1:2106:23985:22231
CAGTTGGTGTAATGCTGCTGCCCTCTGGGCACTGGCGCCATTTATCATCTCCAAGGTACCGCACGCTCACCTCACCCTTTTCACACGACACCTCAGCGCACACGTCACTAACAGGACCCATGAAATCGACAAGCCCATCCCCCTTTAAGCACTTTGATCTCAGGCCAACGCGGCTCCCATGCATGACGCTTGCTTCCCCATTGCTGCACCAAGTGTTG-ACCGCCAAGTTTGAGATTCGAAAAGTACTGATATTGTGGGGGAAGTTCGGCTTTGTAGAGATGGATTGTACAGTACCCCAGCGCCAGACGATCCGATGTGCATGAAAGAAGACCTGTTTCAGCGGTGCAAAACATCTCTGGATACTGGGTGACGCCATTTATCAGGCATTTCTCTGTCAGCAGCGCGCAGCCGGAGTTGTTGCCCCATGACATCGGTTCT
>M01075:29:000000000-A53YN:1:2106:18603:11182
CAGCTGGTGTAATACTGCTGCCTTCTGGGCACTGGCGCCATGTATCATCTCCAAGGTACCGCACGCTCACCTCACCCTTCTCACACGACACCTCAGCGCATACGTCACTAATACGACCCATGAAATCGACAAGCCCATCCCCCTTTAAGCACTTTGATCTCGGGCCAACGCGACTCCCATGCATGATGCTTGCTTCCCCATTGCTGCACCGAGTGTTGGACCGCCAAGTTTGAGATTCGAAAAGTACTGATATTGTTGGGGAAGTTCGGCTGTGTAGAGATAGATTGTACAGTACCCCAGCGCCAGACGATCCGATGTGCATGAAATAAGAGTTGTTTCAGCGGTGCAAAACATCTCTGGATACTGGGTGACGTCATTCATCAGGCATTTCTCTGTCAGCAGCGCGCAGCCGGAGTTTTTGCCCCATGACATCGGTTCC
>M01075:29:000000000-A53YN:1:2106:14855:18479
CAGTTGGTGTAATACTGCTGCCCTCTGGGCACTGGCGCCATGTATCATCTCCAAGGTACCGCACGCTCACCTCACCCTTTTCACACGACACCTCAGCGCACACGTCACCAATACGACCCATGAAATCGAAAAGCCCATCCCCCTTTAAGCACTTTGATCTCGGGCCAACGCGGCTCCCATGCATGACGCTTGCTTCCCCATTGCTGCACCAAGTGTTG-GCCGCCAAGTTTGAGATTCGAAAAGTACTGATATTGTGGGGGAAGTTCGGCTTTGTAGAGATGGATTGTACAGTACCCCAGCGCCAGACGATCCGATGTGCATGAAAGAAGACCTGTTTCAGCGGTGCAAAACATCTCTGGATACTGGGTGACGCCATTCATCAGGCATTTCTCTGTCAGCAGCGCGCAGCCGGAGTTTTTGCCCCATGACATCGGTTCC
>M01075:29:000000000-A53YN:1:2106:10499:24265
CAGTTGGTGTAATGCTGCTGCCTTCTGGGCACTGGCGCCATGTATCATCTCCAAGGTACCGCACGCTCACCTCACCCTTCTCACACGACACCTCGGCGCATACGTCACCAATACGACCCATGAAATCGACAAGCCCATCCCCCTTTAAGCACTTTGATCTCGGGCCAACGCGACTCCCATGCATGATGCTTGCTTCCCCATTGCTGCACCGAGTGTTGGACCGCCAAGTTTGAGATTCGAAAAGTACTGATATTGTTGGGGAAGTTCGGCTGTGTAGAGATAGATTGTACAGTACCCCAGCGCCAGACGATCCGATGTGCATGAAATAAGAGTTGTTTCAGCGGTGCAAAACATCTCTGGATACTGGGTGACGCCATTCATCAGGCATTTCTCTGCCAGCAGCGCGCAGCCGGAGTTTTTGCCCCATGACATCGGTTCC
>M01075:29:000000000-A53YN:1:2106:10255:12233
CAGTTGGTGTAATGCTGCCGCCCTCTGGGCACTGGCGCCATTTATCATCTCCAAGGTACCGCACGCTCACCTCACCCTTTTCACACGACACCTCAGCGCACACGTCACCAATACGACCCATGAAATCGACAAGCCCATCCCCCTTTAAGCACTTTGATCTCGGGCCAACGCGGCTCCCATGCATGACGCTTGCTTCCCCATTGCTGCACCAAGTGTTG-ACCGCCAAGTTTGAGATTCGAAAAGTACTGATATTGTGGGGGAAGTTCGGCTTTGTAGAGATGGATTGTACAGTACCCCAGCGCCAGACGATCCGATGTGCATGAAAGAAGACCTGTTTCAGCGGTGCAAAACATCTCTGGATACTGGGTGACGCCATTTATCAGGCATTTCTCTGTCAGCAGCGCGCAGCCGGAGTTGTTGCCCCATGACATCGGTTCC
>M01075:29:000000000-A53YN:1:2105:8019:12216
CAGCTGGTGTAATACTGCTGCCTTCTGGGCACTGGCGCCATGTATCATCTCCAAGGTACCGCACGCTCACCTCACCCTTCTCACACGACACCTCAGCGCATACGTCACCAATACGACCCATGAAATCGACAAGCCCATCCCCCTTTAAGCACTTTGATCTCGGGCCAACGCGACTCCCATGCATGATGCTTGCTTCCCCATTGCTGCACCGAGTGTTGGACCGCCAAGTTTGAGATTCGAAAAGTACTGATATTGTTGGGGAAGTTCGGCTGTGTAGAGATAGATTGTACAGTACCCCAGCGCCAGACGATCCGATGTGCATGAAATAAGAGTTGTTTCAGCGGTGCAAAACATCTCTGGATACTGGGTGACGCCATTCATCAGGCGTTTCTCTGTCAGCAGCGCGCAGCCGGAGTTTTTGCCCCATGACATCGGTTCT
>M01075:29:000000000-A53YN:1:2105:7287:13161
CAGTTGGTGTAATGCTGCTGCCCTCTGGGCACTGGCGCCATGTATCATCTCCAAGGTACCGCACGCTCACCTCACCCTTTTCACACGACACCTCAGCGCACACGTCACCAATACGACCCATGAAATCGAAAAGCCCATCCCCCTTTAAGCACTTTGATCTCGGGCCAACGCGGCTCCCATGCATGACGCTTGCTTCCCCATTGCTGCACCAAGTGTTG-ACCGCCAAGTTTGAGATTCGAAAAGTACTGATATTGTGGGGGAAGTTCGGCTTTGTAGAGATGGATTGTACAGTACCCCAGCGCCAGACGATCCGATGCGCATGAAAGAAGACCTGTTTCAGCGGTGCAAAACATCTCTGGATACTGGGTGACGCCATTTATCAGGCATTTCTCTGTCAGCAGCGCGCAGCCGGAGTTGTTGCCACATGACATCGGTTCC
>M01075:29:000000000-A53YN:1:2105:27732:15846
CAGTTGGTGTAATACTGCTGCCCTCTGGGCACTGGCGCCATGTATCATCTCCAAGGTACCGCACGCTCACCTCACCCTTCTCACACGACACCTCAGCGCATACGTCACCAATACGACCCACGAAATCGACAAGCCCATCCCCCTTTAAGCACTTTGATCTCGGGCCAACGCGACTCCCATGCATGATGCTTGCTTCCCCGTTGCTGCACCGAGTGTTGGACCGCCAAGTTTGAGATTCGAAAAGTACTGATATTGTTGGGGAAGTTCGGCTGTGTAGAGATAGATTGTACAGTACCCCAGCGCCAGACGATCCGATGTGCATGAAATAAGAGTTGTTTCAGCGGTGCAAAACATCTCTGGATACTGGGTGACGCCATTCATCAGGCATTTCTCTGTCAGCAGCGCGCAGCCGGAGTTTTTGCCCCATGACATCGGTTCT
>M01075:29:000000000-A53YN:1:2105:25874:7961
CAGTTGGTGTAATACTGCTGCCCTCTGGGCACTGGCGCCATGTATCATCTCCAAGGTACCGCACGCTCACCTCACCCTTTTCACACGACACCTCAGCGCACACGTCACCAATACGACCCATGAAATCGAAAAGCCCATCCCCCTTTAAGCACTTTGATCTCGGGCCAACGCGGCTCCCATGCATGACGCTTGCTTCCCCATTGCTGCACCAAGTGTTG-ACCGCCAAGTTTGAGATTCGAAAAGTACTGATATTGTGGGGGAAGTTCGGCTTTGTAGAGATGGATTGTACAGTACCCCAGCGCCAGACGATCCGATGTGCATGAAAGAAGACCTGTTTCAGCGGTGCAAAACATCTCTGGATACTGGGTGACGCCATTTATCAGGCATTTCTCTGTCAGCAGCGCGCAGCCGGAGTTTTTGCCCCATGACATCGGTTC-
>M01075:29:000000000-A53YN:1:2105:25828:13465
CAGTTGGTGTAATACTGCTGCCTTCTGGGCACTGGCGCCATGTATCATCTCCAAGGTACCGCACGCTCACCTCACCCTTCTCACACGACACCTCAGCGCATACGTCACCAATACGACCCATGAAATCGACAAGCCCATCCCCCTTTAAGCACTTTGATCTCGGGCCAACGCGACTCCCATGCATGATGCTTGCTCCCCCATTGCTGCACCGAGTGTTGGACCGCCAAGTTTGAGATTCGAAAAGTACTGATATTGTTGGGGAAGTTCGGCTGTGTAGAGATAGATTGTACAGTACCCCAGCGCCAGACGATCCGATGTGCATGAAATAAGAGTTGTTTCAGCGGTGCAAAACATCTCTGGATACTGGGTGACGCCATTCATCAGGCATTTCTCTGTCAGCAGCGCGCAGCCGGAGTTTTTGCCCCATGACATCGGTTCC
>M01075:29:000000000-A53YN:1:2105:23078:17994
CAGTTGGTGTAATGCTGCTGCCCTCTGGGCACTGGCGCCATGTATCATCTCCAAGGTACCGCACGCTCACCTCACCCTTCTCACACGACACCTCAGCGCACACGTCACCAATACGACCCATGAAATCGACAAGCCCATCCCCCTTTAAGCACTTTGATCTCGGGCCAACGCGACTCCCATGCATGATGCTTGCTTCCCCATTGCTGCACCGAGTGTTGGACCGCCAAGTTTGAGATTCGAAAAGTACTGATATTGTTGGGGAAGTTCGGCTGTGTAGAGATAGATTGTACAGTACCCCAGCGCCAGACGATCCGATGTGCATGGAATAAGAGTTGTTTCAGCGGTGCAAAACATCTCTGGATACTGGGTGACGCCATTCATCAGGCATTTCTCTGTCAGCAGCGCGCAGCCGGAGTTTTTGCCCCATGACATCGGTTCT
>M01075:29:000000000-A53YN:1:2105:23071:7233
CAGCTGGTGTAATGCTGCTGCCCTCTGGGCACTGGCGCCATTTATCATCCCCAAGGTACCGCACGCTCACCTCACCCTTTTCACGCGACACCTCAGCGCACACGTCACCAACAGGACCCATGAAATCGACAAGCCCATCCCCCTTTAAGCACTTTGATCTCGGGCCAACGCGGCTCCCATGCATGACGCTTGCTTCCCCATTGCTGCACCAAGTGTTG-ACCGCCAAGTTTGAGATTCGAAAAGTACTGATATTGTGGGGGAAGTTCGGCTTTGTAGAGATGGATTGTGCAGTACCCCAGCGCCAGACGATCCGATGTGCATGAAAGAAGACCTGTTTCAGCGGTGCAAAACATCTCTGGATACTGGGTGACGCCATTTATCAGGCATTTCTCTGTCAGCAGCGCGCAGCCGGAGTTGTTGCCCCATGACATCGGTTCT
>M01075:29:000000000-A53YN:1:2105:22053:23553
CAGTTGGTGTAACACTGCCGCCTTCTGGGCACTGGCGCCATGTATCATCTCCAAGGTACCGCACGCTCACCTCACCCTTCTCACACGACACCTCAGCGCATACGTCACCAATACGACCCATGAAATCGACAAGCCCATCCCCCTTTAAGCACTTTGATCTCGGGCCAACGCGACTCCCATGCATGATGCTTGCTTCCCCATTGCTGCACCGAGTGTTGGACCGCCAAGTTTGAGATTCGAAAAGTACTGATATTGTTGGGGAAGTTCGGCTGTGTAGAGATAGATTGTACAGTACCCCAGCGCCAGACGATCCGATGTGCATGAAATAAGAGTTGTTTCAGCGGTGCAAAACATCTCTGGATACTGGGTGACGCCATTCATCAGGCATTTCTCTGTCAGCAGCGCGCAGCCGGAGTTTTTGCCCCATGACATCGGTTCT
>M01075:29:000000000-A53YN:1:2105:21793:11317
CAGTTGGTGTAATACTGCCGCCCTCTGGGCACTGGCGCCATGTATCATCTCCAAGGTACCGCACGCTCACCTCACCCTTTTCACACGACACCTCAGCGCACACGTCACCAATACGACCCATGAAATCGAAAAGCCCATCCCCCTTTAAGCACTTTGATCTCGGGCCAACGCGGCTCCCATGCATGACGCTTGCTTCCCCATTGCTGCACCAAGTGTTG-ACCGCCAAGTTTGAGATTCGAAAAGTACTGATATTGTGGGGGAAGTTCGGCTTTGTAGAGATGGATTGTACAGTACCCCAGCGCCAGACGATCCGATGTGCATGAAAGAAGACCTGTTTCAGCGGCGCAAAACATCTCTGGATACTGGGTGACGCCATTTATCAGGCATTTCTCTGTCAGCAGCGCGCAGCCGGAGTTGTTGCCCCATGACATCGGTTCT
>M01075:29:000000000-A53YN:1:2105:21724:11888
CAGCTGGTGTAATGCTGCCGCCTTCTGGGCACTGGCGCCATGTATCATCTCCAAGGTACCGCACGCTCACCTCACCCTTCTCACACGACACCTCAGCGCATACGTCACCAATACGACCCATGAAATCGACAAGCCCATCCCCCTTTAAGCACTTTGATCTCGGGCCAACGCGACTCCCATGCATGATGCTTGCTTCCCCATTGCTGCACCGAGTGTTGGACCGCCAAGTTTGAGATTCGAAAAGTACTGATATTGTTGGGGAAGTTCGGCTGTGTAGAGATAGATTGTACAGTGCCCCAGCGCCAGACGATCCGATGTGCATGAAATAAGAGTTGTTTCAGCGGTGCAAAACATCTCTGGATACTGGGTGACGCCATTCATCAGGCATTTCTCTGTCAGCAGCGCGCAGCCGGAGTTTTTGCCCCATGACATCGGTTCT
>M01075:29:000000000-A53YN:1:2105:21571:8265
CAGTTGGTGTAATGCTGCTGCCTTCTGGGCACTGGCGCCATGTATCATCTCCAAGGTACCGCACGCTCACCTCACCCTTCTCACACGACACCTCAGCGCACACGTCACCAACAGGACCCATGAAATCGACAAGCCCATCCCCCTTTAAGCACTTTGATCTCGGGCCAACGCGGCTCCCATGCATGACGCTTGCTTCCCCATTGCTGCACCAAGTGTTG-ACCGCCAAGTTTGAGATTCGAAAAGTACTGATATTGTGGGGGAAGTTCGGCTTTGTAGAGATGGATTGTACAGTACCCCAGCGCCAGACGATCCGATGTGCATGAAAGAAGACCTGTTTCAGCGGTGCAAAACATCTCTGGATACTGGGTGACGCCATTTATCAGGCATTTCTCTGTCAGCAGCGCGCAGCCGGAGTTGTTGCCCCATGACATCGGTTCC
>M01075:29:000000000-A53YN:1:2105:20683:11020
CAGTTGGTGTAATACTGCTGCCTTCTGGGCACTGGCGCCATGTATCATCTCCAAGGTACCGCACGCTCACCTCACCCTTCTCACACGACACCTCAGCGCATACGTCACCAATACGACCCATGAAATCGACAAGCCCATCCCCCTTTAAGCACTTTGATCTCGGGCCAACGCGACTCCCATGCATGATGCTTGCTTCCCCATTGCTGCACCGAGTGTTGGACCGCCAAGTTTGAGGTTCGAAAAGTACTGATATTGTTGGGGAAGTTCGGCTGTGTAGAGATAGATTGTACAGTACCCCAGCGCCAGACGATCCGATGTGCATGAAATAAGAGTTGTTTCAGCGGTGCAAAACATCTCTGGATACTGGGTGACGCCATTCATCAGGCATTTCTCTGTCAGCAGCGCGCAGCCGGAGCTTTTGCCCCATGACATCGGTTCC
>M01075:29:000000000-A53YN:1:2105:19034:27107
CAGCTGGTGTAATACTGCCGCCCTCTGGGCACTGGCGCCATTTATCATCTCCAAGGTACCGCACGCTCACCTCACCCTTTTCACACGACACCTCAGCGCACACGTCACCAACAGGACCCATGAAATCGACAAGCCCATCCCCCTTTAAGCACTTTGATCTCGGGCCAACGCGGCTCCCATGCATGACGCTTGCTTCCCCATTGCTGCACCAAGTGTTG-ACCGCCAAGTTTGAGATTCGAAAAGTACTGATATTGTGGGGGAAGTTCGGCTTTGTAGAGATGGATTGTACAGTACCCCAGCGCCAGACGATCCGATGTGCATGAAAGAAGACCTGTTTCAGCGGTACAAAACATCTCTGGATACTGGGTGACGCCATTTATCAGGCATTTCTCTGTCAGCAGCGCGCAGCCGGAGTTGTTGCCCCATGACATCGGTTCC
>M01075:29:000000000-A53YN:1:2105:18686:17393
CAGTTGGTGTAATGCTGCTGCCTTCTGGGCACTGGCGCCATGTATCATCTCCAAGGTACCGCACGCTCACCTCACCCTTCTCACACGACACCTCAGCGCATACGTCACCAATACGACCCATGAAATCGACAAGCCCATCCCCCTTTAAGCACTTTGATCTCGGGCCAACGCGACTCCCATGCATGATGCTTGCTTCCTCATTGCTGCACCGAGTGTTGGACCGCCAAGTTTGAGATTCGAAAAGTACTGATATTGTTGGGGAAGTTCGGCTGTGTAGAGATAGATTGTACAGTACCCCAGCGCCAGACGATCCGATGTGCATGAAATAAGAGTTGTTTCAGCGGTGCAAAACATCTCTGGATACTGGGTGACGCCATTCATCAGGCATTTCTCTGTCAGCAGCGCGCAGCCGGAGTTTTTGCCCCATGACATCGGTTCT
>M01075:29:000000000-A53YN:1:2105:15343:26857
CAGTTGGTGTAATACTGCTGCCCTCTGGGCACTGGCGCCATTTATCATCTCCAAGGTACCGCACGCTCACCTCACCCTTTTCACACGACACCTCAGCGCACACGTCACCAATACGACCCATGAAATCGACAAGCCCATCCCCCTCTAAGCACTTTGATCTCGGGCCAACGCGGCTCCCATGCATGACGCTTGCTTCCCCATTGCTGCACCAAGTGTTG-ACCGCCAAGTTTGAGATTCGAAAAGTACTGATATTGTGAGGGAAGTTCGGCTGTGTAGAGATAGATTGTACAGTACCCCAGCGCCAGACGATCCGAAGTGCATAAAAAAAGACCTGTTTCAGCGGTGCAAAACATCTCTGGATGCTTGTTGACGCCATTTATCAGGCATTTCTCTGTCAGCAGCGCGCAGCCGGAGTTTTTGCCCCATGACATCGGTTCT
>M01075:29:000000000-A53YN:1:2105:14432:5506
CAGTTGGTGTAATGCTGCTGCCTTCTGGGCACTGGCGCCATGTATCATCTCCAAGGTACCGCACGCTCACCTCACCCTTCCCACACGACACCTCAGCGCATACGTCACCAATACGACCCATGAAATCGACAAGCCCATCCCCCTTTAAGCACTTTAATCTCGGGCCAACGCGACTCCCATGCATGATGCTTGCTTCCCCATTGCTGCACCGAGTGTTGGACCGCCAAGTTTGAGATTCGAAAAGTACTGATATTGTTGGGGAAGTTCGGCTGTGTAGAGATAGATTGTACAGTACCCCAGCGCCAGACGATCCGATGTGCATGAAATAAGAGTTGTTTCAGCGGTGCAAAACATCTCTGGATACTGGGTGACGCCATTCATCAGGCATTTCTCTGTCAGCAGCGCGCAGCCGGAGTTTTTGCCCCATGACATCGGTTCT
>M01075:29:000000000-A53YN:1:2105:12844:3340
CAGTTGGTGTAATACTGCCGCCCTCTGGGCACTGGCGCCATGTATCATCTCCAAGGTACCGCACGCTCACCTCACCCTTTTCACACGACACCTCAGCGCACACGTCACCAATACGACCCATGAAATCGAAAAGCCCATCCCCCTTTAAGCACTTTGATCTCGGGCCAACGCGGCTCCCATGCATGACGCTTGCTTCCCCATTGCTGCACCAAGTGTTG-ACCGCCAAGTTTGAGATTCGAAAAGTACTGATATTGTGAGGGAAGTTCGGCTGTGTAGAGATAGATTGTACAGTACCCCAGCGCCAGACGATCCGAAGTGCATAAAAAAAGACCTGTTTCAGCGGTGCAAAACATCTCTGGATGCTTGTTGACGCCATTTATCAGGCATTTCTCTGTCAGCAGCGCGCAGCCGGAGTTTTTGCCCCATGACATCGGTTCC
>M01075:29:000000000-A53YN:1:2105:12559:8986
CAGCTGGTGTAATACTGCTGCCTTCTGGGCACTGGCGCCATGTATCATCTCCAAGGTACCGCACGCTCACCTCACCCTTCTCACACGACACCTCAGCGCATACGTCACCAATACGACCCATGAAATCGACAAGCCCATCCCCCTTTAAGCACTTTGATCTCGGGCCAACGCGACTCCCATGCATGATGCTTGCTTCCCCATTGCTGCACCGAGTGTTGGACCGCCAAGTTTGAGATTCGAAAAGTACTGATATTGTTGGGGAAGTTCGGCTGTGTAGAGATAGATTGTACAGTACCCCAGCGCCAGACGATCCGATGTGCATGAAATAAGAGTTGTTTCAGCGGTGCAAAACATCTCTGGATACTGGGTGACGCCATTCATCAGGCATTTCTCTGTCAGCAGCGCGCAGCCAGAGTTTTTGCCCCATGACATCGGTTCT
>M01075:29:000000000-A53YN:1:2105:12336:17461
CAGTTGGTGTAATACTGCTGCCTTCTGGGCACTGGCGCCATGTATCATCTCCAAGGTACCGCACGCTCACCTCACCCTTCCCACACGACACCTCAGCGCATACGTCACCAATACGACCCATGAAATCGACAAGCCCATCCCCCTTTAAGCACTTTGATCTCGGGCCAACGCGACTCCCATGCATGATGCTTGCTTCCCCATTGCTGCACCGAGTGTTGGACCGCCAAGTTTGAGATTCGAAAAGTACTGATATTGTTGGGGAAGTTCGGCTGTGTAGAGATAGATTGTACAGTACCCCAGCGCCAGACGATCCGATGTGCATGAAATAAGAGTTGTTTCAGCGGTGCAAAACATCTCTGGATACTGGGTGACGCCATTCATCAGGCATTTCTCTGTCAGCAGCGCGCAGCCGGAGTTTTTGCCCCATGACATCGGTTCG
>M01075:29:000000000-A53YN:1:2105:11793:12421
CAGTTGGTGTAATGCTGCTGCCCTCTGGGCACTGGCGCCATGTATCATCTCCAAGGTACCGCACGCCCACCTCACCCTTCTCACACGACACCTCAGCGCACACGTCACCAATACGACCCATGAAATCGACAAGCCCATCCCCCTTTAAGCACTTTGATCTCGGGCCAACGCGACTCCCATGCATGATGCTTGCTTCCCCATTGCTGCACCAAGTGTTGGACCGCCAAGTTTGAGATTCGAAAAGTACTGATATTGTTGGAGAAGTTCGGCTGTGTAGAGATAGATTGTACAGTACCCCAGCGCCAGACGATCCGATGTGCATGAAATAAGAGTTGTTTCAGCGGTGCAAAACATCTCTGGATACTGGGTGACGCCATTCATCAGGCATTTCTCTGTCAGCAGCGCGCAGCTGGAGTTGTTGCCCCATGACATCAGTTCT
>M01075:29:000000000-A53YN:1:2104:9274:24896
CAGTTGGTGTAATGCTGCTGCCTTCTGGGCACTGGCGCCATGTATCGTCTCCAAGGTACCGCACGCTCACCTCACCCTTCTCACACGACACCTCAGCGCATACGTCACCAATACGACCCATGAAATCGACGAGCCCATCCCCCTTTAAGCACTTTGATCTCGGGCCAACGCGACTCCCATGCATGATGCTTGCTTCCCCATTGCTGCACCGAGTGTTGGACCGCCAAGTTTGGGATTCGAAAAGTACTGATATTGTTGGGGAAGTTCGGCTGTGTAGAGATAGATTGTACAGTACCCCAGCGCCAGACGATCCGATGTGCATGAAATAAGAGTTGTTTCAGCGGTGCAAAACATCTCTGGATACTGGGTGACGCCATTCATCAGGCATTTCTCTGTCAGCAGCGCGCAGCCGGAGTTTTTGCCCCATGACATCGGTTCT
>M01075:29:000000000-A53YN:1:2104:8112:23883
CAGTTGGTGTAATACTGCTGCCCTCTGGGCACTGGCGCCATGTATCATCTCCAAGGTACCGCACGCTCACCTCACCCTTTTCACACGACACCTCAGCGCACACGTCACCAATACGACCCATGAAATCGAAAAGCCCATCCCCCTTTAAGCACTTTGATCTCGGGCCAACGCGGCTCCCATGCATGACGCTTGCTTCCCCATTGCTGCACCAAGTGTTG-ACCGCCAAGTTTGAGATTCGAAAAGTACTGATATTGTGGGGGAAGTTCGGCTTTGTAGAGATGGAGTGTACAGTACCCCAGCGCCAGACGATCCGATGTGCATGAAAGAAGACCTGTTTCAGCGGTGCAAAACATCTCTGGATACTGGGTGACGCCATTTATCAGGCATTTCTCTGTCAGCAGCGCGCAGCCGGAGTTGTTGCCCCATGACATCGGTTCC
>M01075:29:000000000-A53YN:1:2104:6769:7535
CAGTTGGTGTAATGCTGCTGCCCTCTGGGCACTGGCGCCATGTATCATCCCCAAGGTACCGCACGCTCACCTCACCCTTTTCACACGACACCTCAGCGCACACGTCACCAATACGACCCATGAAATCGAAAAGCCCATCCCCCTTTAAGCACTTTGATCTCGGGCCAACGCGGCTCCCATGCATGACGCTTGCTTCCCCATTGCTGCACCAAGTGTTG-ACCGCCAAGTTTGAGATTCGAAAAGTACTGATATTGTGGGGGAAGTTCGGCTTTGTAGAGATGGATTGTACAGTACCCCAGCGCCAGACGATCCGATGTGCATGAAAGAAGACCTGTTTCAGCGGTGCAAAACATCTCTGGATACTGGGTGGCGCCATTTATCAGGCATTTCTCTGTCAGCAGCGCGCAGCCGGAGTTGTTGCCCCATGACATCGGTTCC
>M01075:29:000000000-A53YN:1:2104:4883:12907
CAGTTGGTGTAATGCTGCCGCCCTCTGGGCACTGGCGCCATGTATCATCTCCAAGGTACCGCACGCTCACCTCACCCTTTTCACACGACACCTCAGCGCACACGTCACCAATACGACCCATGAAATCGAAAAGCCCATCCCCCTTTAAGCACTTTGATCTCGGGCCAACGCGGCTCCCATGCATGACGCTTGCTTCCCCATTGCTGCACCAAGTGTTG-ACCGCCAAGTTTGAGATTCGAAAAGTACTGATATTGTGGGGGAAGTTCGGCTTTGTAGAGATGGATTGTACGGTACCCCAGCGCCAGACGATCCGATGTGCATGAAAGAAGACCTGTTTCAGCGGTGCAAAACATCTCTGGATACTGGGTGACGCCATTTATCAGGCATTTCTCTGTCAGCAGCGCGCAGCCGGAGTTGTTGCCCCATGACATCGGTTCC
>M01075:29:000000000-A53YN:1:2104:27830:12223
CAGTTGGTGTAATGCTGCTGCCTTCTGGGCACTGGCGCCATGTATCATCTCCAAGGTACCGCACGCTCACCTCACCCTTCTCACACGACACCTCAGCGCATACGTCACCAATACGACCCATGAAATTGACAAGCCCGTCCCCCTTTAAGCACTTTGATCTCGGGCCAACGCGACTCCCATGCATGATGCTTGCTTCCCCATTGCTGCACCGAGTGTTGGACCGCCCAGTTTGAGATTCGAAAAGTACTGATATTGTTGGGGAAGTTCGGCTGTGTAGAGATAGATTGTACAGTACCCCAGCGCCAGACGATCCGATGTGCATGAAATAAGAGTTGTTTCAGCGGTGCAAAACATTTCTGGATACTGGGTGACGCCATTCATCAGGCATTTCTCTGTCAGCAGCGCGCAGCCGGAGTTTTTGCCCCATGACATCGGTTCT
>M01075:29:000000000-A53YN:1:2104:24538:22327
CAGCTGGTGTAATACTGCCGCCTTCTGGGCACTGGCGCCATGTATCATCTCCAAGGTACCGCACGCTCACCTCACCCTTCTCACACGACACCTCAGCGCATACGTCACCAATACGACCCATGAAATCGACAAGCCCATCCCCCTTTAAGCACTTTGATCTCGGGCCAACGCGACTCCCATGCATGATGCTTGCTTCCCCATTGCTGCACCGAGTGTTGGACCGCCAAGTTTGAGATTCGAAAAGTACTGATATTGTTGGGGAAGTTCGGCTGTGTAGAGATAGATTGTACAGTACCCCAGCGCCAGACGATCCGATGTGCATGAAATAAGAGTTGTTTCAGCGGTGCAGAACATCTCTGGATGCTGGGTGACGCCATTCATCAGGCATTTCTCTGTCAGCAGCGCGCAGCCGGAGTTTTTGCCCCATGACATCGGTTCC
>M01075:29:000000000-A53YN:1:2104:22569:19834
CAGTTGGTGTAATACTGCTGCCTTCCGGGCACTGGCGCCATGTATCATCTCCAAGGTACCGCACGCTCACCTCACCCTTCTCACACGACACCTCAGCGCATACGTCACCAATACGACCCATGAAATCGACAAGCCCATCCCCCTTTAAGCACTTTGATCTCGGGCCAACGCGACTCCCATGCATGATGCTTGCTTCCCCATTGCTGCACCGAGTGCTGGACCGCCAAGTTTGAGATTCGAAAAGTACTGATATTGTTGGGGAAGTTCGGCTGTGTAGAGATAGATTGTACAGTACCCCAGCGCCAGACGATCCGATGTGCATGAAATAAGAGTTGTTTCAGCGGTGCAAAACATCTCTGGATACTGGGTGACGCCATTCATCAGGCATTTCTCTGTCAGCAGCGCGCAGCCGGAGTTTTTGCCCCATGACATCGGTTCG
>M01075:29:000000000-A53YN:1:2104:22253:14226
CAGCTGGTGTAATGCTGCTGCCTTCTGGGCACTGGCGCCATGTATCATCTCCAAGGTACCGCACGCTCACCTCACCCTTCTCACACGACACCTCAGCGCATACGTCACCAATACGACCCATGAAATCGACAAGCCCATCCCCCTTTAAGCACTTTGATCTCGGGCCAACGCGACTCCCATGCATGATGCTTGCTTCCCCATTGCTGCACCGAGTGTTGGACCGCCAAGTTTGAGATTCGAAAAGTACTGATATTGTTGGGGAAGTTCGGCTGTGTAGAGATAGACTGTACAGTACCCCAGCGCCAGACGATCCGATGTGCATGAAATAAGAGTTGTTTCAGCGGTGCAAAACATCTCTGGATACTGGGTGACGCCATTCATCAGGCATTTCTCTGTCAGCAGCGCGCAGCCGGAGTTTTTGCCCCATGACATCGGTTCC
>M01075:29:000000000-A53YN:1:2104:21748:7216
CAGTTGGTGTAATGCTGCTGCCTTCTGGGCACTGGCGCCATGTATCATCTCCAAGGTACCGCACGCTCACCTCACCCTTCTCACACGACACCTCAGCGCATACGTCACCAATACGACCCATGAAATCGACAAGCCCATCCCCCTTTAAGCACTTTGATCTCGGGCCAACGCGACTCCCATGCATGATGCTTGCTTCCCCATTGCTGCACCGAGTGTTGGACCGCCAAGTTTGAGATTCGAAAAGTACTGATATTGTTGGGTAAGTTCGGCTGTGTAGAGATAGATTGTACAGTACCCCAGCGCCAGACGATCCGATGTGCATGAAATAAGAGTTGTTTCAGCGGTGCAAAACATCTCTGGATACTGGGTGACGCCATTCATCAGGCATTTCTCTGTCAGCAGCGCGCAGCCGGAGTTTTTGCCCCATGACATCGGTTCG
>M01075:29:000000000-A53YN:1:2104:16349:25846
CAGTTGGTGTAATACTGCCGCCCTCTGGGCACTGGCGCCATGTATCATCTCCAAGGTACCGCACGCTCACCTCACCCTTTTCACACGACACCTCAGCGCACACGTCACCAATACGACCCATGAAATCGAAAAGCCCATCCCCCTTTAAACACTTTGATCTCGGGCCAACGCGGCTCCCATGCATGACGCTTGCTTCCCCATTGCTGCACCAAGTGTTG-ACCGCCAAGTTTGAGATTCGAAAAGTACTGATATTGTGGGGGAAGTTCGGCTTTGTAGAGATGGATTGTACAGTACCCCAGCGCCAGACGATCCGATGTGCATGAAAGAAGACCTGTTTCAGCGGTGCAAAACATCTCTGGATACTGGGTGACGCCATTTATCAGGCATTTCTCTGTCAGCAGCGCGCAGCCGGAGTTGTTGCCCCATGACATCGGTTCT
>M01075:29:000000000-A53YN:1:2104:16061:13391
CAGTTGGTGTAATGCTGCTGCCTTCCGGGCACTGGCGCCATGTATCATCTCCAAGGTACCGCACGCTCACCTCACCCTTCTCACACGACACCTCAGCGCATACGTCACCAATACGACCCATGAAATCGACAAGCCCATCCCCCTTTAAGCACTTTGATCTCGGGCCAACGCGACTCCCATGCATGATGCTTGCTTCCCCATTGCTGCACCGAGTGTTGGACCGCCAAGTTTGAGATTCGAAAAGTACTGATATTGTTGGGGAAGTTCGGCTGTGTAGAGATAGATTGTACAGTACCCCAGCGCCAGACGATCCGATGTGCATGAAATAAGAGTTGTTTCAGCGGTGCAAAACATCTCTGGATACTGGGTGACGCCATTCATCAGGCATTTCTCTGTCAGCAGCGCGCAGCCGGAGTTTTTGCCCCATGACATCGGTTCT
>M01075:29:000000000-A53YN:1:2104:13423:3981
CAGTTGGTGTAATACTGCCGCCTTCTGGGCACTGGCGCCATGTATCATCTCCAAGGTACCGCACGCTCGCCTCACCCTTCTCACACGACACCTCAGCGCATACGTCACCAATACGACCCATGAAATCGACAAGCCCATCCCCCTTTAAGCACTTTGATCTCGGGCCAACGCGACCCCCATGCATGATGCTTGCTTCCCCATTGCTGCACCGAGTGTTGGACCGCCAAGTTTGAGATTCGAAAAGTACTGATATTGTTGGGGAAGTTCGGCTGTGTAGAGGTAGATTGTACAGTACCCCAGCGCCAGACGATCCGATGTGCATGAAATAAGAGTTGTTTCAGCGGTGCAAAACATCTCTGGATACTGGGTGACGCCATTCATCAGGCATTTCTCTGTCAGCAGCGCGCAGCCGGAGTTTTTGCCCCATGACATCGGTTCC
>M01075:29:000000000-A53YN:1:2104:11304:10417
CAGTTGGTGTAATGCTGCCGCCTTCTGGGCACTGGCGCCATGTATCATCTCCAAGGTACCGCACGCTCACCTCACCCTTCTCACACGACACCTCAGCGCATACGTCACCAATACGACCCATGAAATCGACAAGCCCATCCCCCTTTAAGCACTTTGATCTCGGGCCAACGCGACTCCCATGCATGATGCTTGCTTCCCCATTGCTGCACCGAGTGTTGGACCGCCAAGTTTGAGATTCGAAAAGTACTGATATTGTTGGGGAAGTTCGGCTGTGTAGAGATAGATTGTACAGTACCCCAGCGCCAGACGATCCGATGTGCATGAAATAAGAGTTGTTTCAGCGGTGCAAAACATCTCTGGATACTGGGTGACGCCATTCATCAGGCATTTCTCTGTCAGCAGCGCGCAGCCGGAGTTTTTGCCCCATGATATCGGTTCC
>M01075:29:000000000-A53YN:1:2103:7433:6482
CAGTTGGTGTAATGCTGCTGCCTTCTGGGCACTGGCGCCATTTATCATCTCCAAGGTACCGCACGCTCACCTCACCCTTTTCACACGACACCTCAGCGCACACGTCACCAACAGGACCCATGAAATCGACAAGCCCATCCCCCTTTAAGCACTTTGATCTCGGGCCAACGCGGCTCCCATGCATGACGCTTGCTTCCCCATTGCTGCACCAAGTGTTG-ACCGCCAAGTTTGAGATTCGAAAAGTACTGATATTGTGGGGGAAGTTCGGCTTTGTAGAGATGGATTGTACAGTACCCCAGCGCCAGACGATCCGATGTGCATGAAAGAAGACCTGTTTCAGCGGTGCAAAACATCTCTGGATACTGGGTGACGCCATTTATCAGGCATTTCTCTGTCAGCAGCGCGCAGCCGGAGTTGTTGCCCCATGACATCGGTTCC
>M01075:29:000000000-A53YN:1:2103:4955:12470
CAGTTGGTGTAATGCTGCTGCCCTCTGGGCACTGGCGCCATGTATCATCTCCAAGGTACCGCACGCTCACCTCACCCTTTTCACACGACACCTCAGCGCACACGTCACCAATACGACCCATGAAATCGAAAAGCCCATCCCCCTTTAAGCACTTTGATCTCGGGCCAACGCGGCTCCCATGCATGACGCTTGCTTCCCCATTGCTGCACCAAGTGTTG-ACCGCCAAGTTTGAGAGTCGAAAAGTACTGATATTGTGGGGGAAGTTCGGCTTTGTAGAGATGGATTGTACAGTACCCCAGCGCCAGACGATCCGATGTGCATGAAAGAAGACCTGTTTCAGCGGTGCAAAACATCTCTGGATACTGGGTGACGCCATTTATCAGGCATTTCTCTGTCAGCAGCGCGCAGCCGGAGTTGTTGGCCCATGACATCGGTTCT
>M01075:29:000000000-A53YN:1:2103:26763:10989
CAGTTGGTGTAATACTGCTGCCCTCTGGGCACTGGCGCCATGTATCATCTCCAAGGTACCGCACGCTCACCTCACCCTTCTCACACGACACCTCAGCGCACACGTCACCAATACGACCCATGAAATCGACAAGCCCATCCCCCTTTAAGCACTTTGATCTCGGGCCAACGCGACTCCCATGCATGATGCTTGCTTCCCCATTGCTGCACCAAGTGTTGGACCGCCAAGTTTGAGATTCGAAAAGTACTGATATTGTTGGAGAAGTTCGGCTGTGTAGAGATAGATTGTACAGTACCCCAGCGCCAGACGATCCGATGTGCATGAAATAAGAGTTGTTTCAGCGGTGCAAAACATCTCTGGATACTTTGTGACGCCATTCATCACGCTTTTCTCCTTCAGCAGCGCGCAGCCGGAGTTGTTGCCCCATGACATCGGTTCC
>M01075:29:000000000-A53YN:1:2103:24742:5911
CAGTTGGTGTAATGCTGCTGCCTTCTGGGCACTGGCGCCATGTATCATCTCCAAGGTACCGCACGCTCACCTCACCCTTCTCACACGACACCTCAGCGCATACGTCACCAATACGACCCATGAGATCGACAAGCCCATCCCCCTTTAAGCACTTTGATCTCGGGCCAACGCGACTCCCATGCATGATGCTTGCTTCCCCATTGCTGCACCGAGTGTTGGACCGCCAAGTTTGAGATTCGAAAAGTACTGATATTGTTGGGGAAGTTCGGCTGTGTAGAGATAGATTGTACAGTACCCCAGCGCCAGACGATCCGATGTGCATGAAATAAGAGTTGTTTCAGCGGTGCAAAACATCTCTGGATACTGGGTGACGCCATTCATCAGGCATTTCTCTGTCAGCAGCGCGCAGCCGGAGTTTTTGCCCCATGACATCGGTTCG
>M01075:29:000000000-A53YN:1:2103:24614:11107
CAGTTGGTGTAATACTGCTGCCCTCTGGGCACTGGCGCCATGTATCATCTCCAAGGTACCGCACGCTCACCTCACCCTTTTCACACGACACCTCAGCGCACACGTCACCAATACGACCCATGAAATCGAAAAGCCCATCCCCCTTTAAGCACTTTGATCTCGGGCCAACGCGGCTCCCATGCATGACGCTTGCTTCCCCATTGCTGCACCAAGTGTTG-ACCGCCAAGTTTGAGATTCGAAAAGTACTGATATTGTGGGGGAAGCTCGGCTTTGTAGAGATGGATTGTACAGTACCCCAGCGCCAGACGATCCGATGTGCATGAAAGAAGACCTGTTTCAGCGGTGCAAAACATCTCTGGATACTGGGTGACGCCATTTATCAGGCATTTCTCTGTCAGCAGCACGCAGCCGGAGTTGTTGCCCCATGACATCGGTTCC
>M01075:29:000000000-A53YN:1:2103:22113:23237
CAGTTGGTGTAATACTGCTGCCTTCTGGGCACTGGCGCCATGTATCATCTCCAAGGTACCGCACGCTCACCTCACCCCTCTCACACGACACCTCAGCGCATACGTCACCAATACGACCCATGAAATCGACGAGCCCACCCCCCTTTAAGCACTTTGATCTCGGGCCAACGCGACTCCCATGCATGATGCTTGCTTCCCCATTGCTGCACCGAGTGTTGGACCGCCAAGTTTGAGATTCGAAAAGTACTGATATTGTTGGGGAAGTTCGGCTGTGTAGAGATAGGTTGTACAGTACCCCAGCGCCAGACGATCCGATGTGCATGAAATAAGAGTTGTTTCAGCGGTGCAAAACATCTCTGGATACTGGGTGACGCCATTCATCAGGCATTTCTCTGTCAGCAGCGCGCAGCCGGAGTTGTTGCCCCATGACATCGGTTCC
>M01075:29:000000000-A53YN:1:2103:21295:6228
CAGTTGGTGTAATGCTGCTGCCTTCTGGGCACTGGCGCCATGTATCATCTCCAAGGTACCGCACGCTCACCTCACCCTTCTCACGCGACACCTCAGCGCATACGTCACCAATACGACCCATGAAATCGACAAGCCCATCCCCCTTTAAGCACTTTGATCTCGGGCCAACGCGACTCCCATGCATGATGCTTGCTTCCCCATTGCTGCACCGAGTGTTGGACCGCCAAGTTTGAGATTCGAAAAGTACTGATATTGTTGGGGAAGCTCGGCTGTGTAGAGATAGATTGTACAGTACCCCAGCGCCAGACGATCCGATGTGCATGAAATAAGAGTTGTTTCAGCGGTGCAAAACATCTCTGGATACTGGGTGACGCCATTCATCAGGCATTTCTCTGTCAGCAGCGCGCAGCCGGAGTTTTTGCCCCATGACATCGGTTCT
>M01075:29:000000000-A53YN:1:2103:20380:3285
CAGTTGGTGTAATGCTGCTGCCTTCTGGGCACTGGCGCCATGTATCATCTCCAAGGTACCGCACGCTCACCTCACCCTTCTCACACGACACCTCAGCGCATACGTCACCAATACGACCCATGAAATCGACAAGCCCATCCCCCTTTAAGCACTTTGATCTCGGGCCAACGCGACTCCCATGCATGATGCTTGCTTCCCCATTGCTGCACCGAGTGTTGGACCGCCAAGTTTGAGATTCGAAAAGTACTGATATTGTTGGGGAAGTTCGGCGGTGTAGAGATAGATTGTACAGTACCCCAGCGCCAGACGATCCGATGTGCATGAAATAAGAGTTGTTTCAGCGGTGCAAAACATCTCTGGATACTGGGTGACGCCATTCATCAGGCATTTCTCTGTCAGCAGCGCGCAGCCGGAGTTTTTGCCCCATGACATCGGTTCT
>M01075:29:000000000-A53YN:1:2103:18913:20131
CAGTTGGTGTAATACTGCTGCCTTCTGGGCACTGGCGCCATGTATCATCTCCAAGGTACCGCACGCTCACCTCACCCTTCTCACACGACACCTCAGCGCATACGTCGCCAATACGACCCATGAAATCGACAAGCCCATCCCCCTTTAAGCACTTTGATCTCGGGCCAACGCGACTCCCATGCATGATGCTTGCTTCCCCATTGCTGCACCGAGTGTTGGACCGCCAAGTTTGAGATTCGAAAAGTACTGATATTGTTGGGGAAGTTCGGCTGTGTAGAGATAGATTGTACAGTACCCCAGCGCCAGACGATCCGATGTGCATGAAATAAGAGTTGTTTCAGCGGTGCAAAACATCTCTGGATACTGGGTGACGCCATTCATCAGGCATTTCTCTGTCAGCAGCGCGCAGCCGGAGTTTTTGCCCCATGACATCGGTTCC
>M01075:29:000000000-A53YN:1:2103:16887:13069
CAGTTGGTGTAATGCTGCTGCCCTCTGGGCACTGGCGCCATTTATCATCTCCAAGGTACCGCACGCTCACCTCACCCTTTTCACACGACACCTCAGCGCACACGTCACCAACAGGACCCATGAAATCGACAAGCCCATCCCCCTTTAAGCACTTTGATCTCGGGCCAACGCGGCTCCCATGCATGACGCTTGCTTCCCCATTGCTGCACCAAGTGTTG-ACCGCCAAGTTTGAGATTCGAAAAGTACTGATATTGTGGGGGAAGTTCGGCTTTGTAGAGATGGATTGTACAGTACCCCAGCGCCAGACGATCCGATGTGCATGAAAGAAGACCTGTTTCAGCGGTGCAAAACATCTCTGGATACTGGGTGACGCCATTTATCAGGCATCTCTCTGTCAGCAGCGCGCAGCCGGAGTTGTTGCCCCATGACATCGGTTCC
>M01075:29:000000000-A53YN:1:2103:15329:15639
CAGTTGGTGTAATACTGCCGCCCTCTGGGCACTGGCGCCATTTATCATCTCCAAGGTACCGCACGCTCACCTCACCCTTTTCACACGACACCTTAGCGCACACGTCACCAACAGGACCCATGAAATCGACAAGCCCATCCCCCTTTAAGCACTTTGATCTCGGGCCAACGCGGCTCCCATGCATGACGCTTGCTTCCCCATTGCTGCACCAAGTGTTG-ACCGCCAAGTGTGAGATTCGAAAAGTACTGATATTGTGGGGGAAGTTCGGCTTTGTAGAGATGGATTGTACAGTACCCCAGCGCCAGACGATCCGATGTGCATGAAAGAAGACCTGTTTCAGCGGTGCAAAACATCTCTGGATACTGGGTGACGCCATTTATCAGGCATTTCTCTGTCAGCAGCGCGCAGCCGGAGTTGTTGCCCCATGACATCGGTTCC
>M01075:29:000000000-A53YN:1:2103:13663:10654
CAGTTGGTGTAATGCTGCCGCCTTCTGGGCACTGGCGCCATGTATCATCTCCAAGGTACCGCACGCTCACCTCACCCTTCTCACACGACACCTCAGCGCATACGTCACCAATACGACCCATGAAATCGACAAGCCCATCCCCCTTTAAGCACTTTGATCTCGGGCCAACGCGACTCCCATGCATGATGCTTGCTTCCCCATTGCTGCACCGAGTGTTGGACCGCCAAGTTTGAGATTCGAAAAGTACTGATATTGTTGGGGAAGTTCGGCTGTGTAGAGATAGATTGTGCAGTACCCCAGCGCCAGACGATCCGATGTGCATGAAATAAGAGTTGTTTCAGCGGTGCAAAACATCTCTGGATACTGGGTGACGCCATTCATCAGGCATTTCTCTGTCAGCAGCGCGCAGCCGGAGTTTTTGCCCCATGACATCGGTTCC
>M01075:29:000000000-A53YN:1:2103:11781:22759
CAGTTGGTGTAATACTGCTGCCTTCTGGGCACTGGCGCCATGTATCATCTCCAAGGTACCGCACGCTCACCTCACCCTTCTCACACGACACCTCAGCGCACACGTCACCAACAGGACCCATGAAATCGACAAGCCCATCCCCCTTTAAGCACTTTGATCTCGGGCCAACGCGGCTCCCATGCATGACGCTTGCTTCCCCATTGCTGCACCAAGCGTTG-ACCGCCAAGTTTGAGATTCGAAAAGTACTGATATTGTGGGGGAAGTTCGGCTTTGTAGAGATGGATTGTACAGTACCCCAGCGCCAGACGATCCGATGTGCATGAAAGAAGACCTGTTTCAGCGGTGCAAAACATCTCTGGATACTGGGTGACGCCATTTATCAGGCATTTCTCTGTCAGCAGCGCGCAGCCGGAGTTGTTGCCCCATGACATCGGTTCT
>M01075:29:000000000-A53YN:1:2103:10583:12490
CAGTTGGTGTAATACTGCCGCCCTCTGGGCACTGGCGCCATTTATCATCTCCAAGGTACCGCACGCTCACCTCACCCTTTTCACACGACACCTCAGCGCACACGTCACCAATACGACCCATGAAATCGACAAGCCCATCCCCCTTTAAGCACTTTGATCTCGGGCCAACGCGGCTCCCATGCATGACGCTTGCTTCCCCATTGCTGCACCAAGTGTTG-ACCGCCAAGTTTGAGATTCGAAAAGTACTGATATTGTGAGGGAAGTTCGGCTGTGTAGAGATAGATTGTACAGTACCCCAGCGCCAGACGATCCGAAGTGCATAAAAAAAGACCTGTTTCAGCGGTGCAAAACATCTCTGGATGCTTGTTGACGCCATTTATCAGGCATTTCTCTGTCAGCAGCGCGCAGCCGGAGTTTTTGCCCCATGACATCGGTTCC
>M01075:29:000000000-A53YN:1:2102:9274:17573
CAGTTGGTGTAATGCTGCTGCCCTCTGGGCACTGGCGCCATGTATCATCTCCAAGGTACCGCACGCTCACCTCACCCTTTTCACACGACACCTCAGCGCACACGTCACCAATACGACCCATGAAATCGAAAGGCCCATCCCCCTTTAAGCACTTTGATCTCGGGCCAACGCGGCTCCCATGCATGACGCTTGCTTCCCCATTGCTGCACCAAGTGTTG-ACCGCCAAGTTTGAGATTCGAAAAGTACTGATATTGTGGGGGAAGTTCGGCTTTGTAGAGATGGATTGTACAGTACCCCAGCGCCAGACGATCCGATGTGCATGAAAGAAGACCTGTTTCAGCGGTGCAAAACATCTCTGGATACTGGGTGACGCCATTTATCAGGCATTTCTCTGTCAGCAGCGCGCAGCCGGAGTTGTTGCCCCATGACATCGGTTCT
>M01075:29:000000000-A53YN:1:2102:8758:18095
CAGTTGGTGTAATGCTGCTGCCTTCTGGGCACTGGCGCCATGTATCATCTCCAAGGTACCGCACGCTCACCTCACCCTTCTCACACGACACCTCAGCGCATACGTCACCAATACGACCCATGAAATCGACAAGCCCATCCCCCTTTAAGCACTTTGATCTCGGGCCAACGCGACTCCCATGCATGATGCTTGCTTCCCCATTGCTGCACCGAGTGTTGGACCGCCAAGTTTGAGATTCGAAAAGTACTGATATTGTTGGGGAAGTTCGGCTGTGTAGAGATAGATTGTACAGTACCCCAGCGCCAGACGATCCGATGTGCATGAAATAAGAGTTGTTTCAGCGGTGCAAAACATCTCCGGATACTGGGTGACGCCATTCATCAGGCATTTCTCTGTCAGCAGCGCGCAGCCGGAGTTTTTGCCCCATGACATCGGTTCT
>M01075:29:000000000-A53YN:1:2102:6760:14689
CAGTTGGTGT--TGCTGCTGCCTTCCGGGCACTGGCGCCATGTATCATCTCCAAGGTACCGCACGCTCACCTCACCCTTCTCACACGACACCTCAGCGCATACGTCACCAATACGACCCATGAAATCGACAAGCCCATCCCCCTTTAAGCACTTTGATCTCGGGCCAACGTGACTCCCATGCATGATGCTTGCTTCCCCATTGCTGCACCGAGTGTTGGACCGCCAAGTTTGAGATTCGAAAAGTACTGATATTGTTGGGGAAGTTCGGCTGTGTAGAGATAGATTGTACAGTACCCCAGCGCCAGACGATCCGATGTGCATGAAATAAGAGTTGTTTCAGCGGTGCAAAACATCTCTGGATACTGGGTGACGCCATTCATCAGGCATTTCTCTGTCAGCAGCGCGCAGCCGGAGTTTTTGCCCCATGACATCGGTTCC
>M01075:29:000000000-A53YN:1:2102:3299:12949
CAGTTGGTGTAATGCTGCTGCCCTCTGGGCATTGGCGCCATGTATCATCTCCAAGGTACCGCACGCTCACCTCACCCTTTTCACACGACACCTCAGCGCACACGTCACCAATACGACCCATGAAATCGAAAAGCCCATCCCCCTTTAAGCACTTTGATCTCGGGCCAACGCGGCTCCCATGCATGACGCTTGCTTCCCCATTGCTGCACCAAGTGTTG-ACCGTCAAGTTTGAGATTCGAAAAGTACTGATATTGTGGGGGAAGTTCGGCTTTGTAGAGATGGATTGTACAGTACCCCAGCGCCAGACGATCCGATGTGCATGAAAGAAGACCTGTTTCAGCGGTGCAAAACATCTCTGGATACTGGGTGACGCCATTTATCAGGCATTTCTCTGTCAGCAGCGCGCAGCCGGAGTTGTTGCCCCATGACATCGGTTCC
>M01075:29:000000000-A53YN:1:2102:25116:17289
CAGTTGGTGTAATGCTACTGCCTTCTGGGCACTGGCGCCATGTATCATCTCCAAGGTACCGCACGCTCACCTCACCCTTCTCACACGACACCTCAGCGCATACGTCACCAATACGACCCATGAAATCGACAAGCCCATCCCCCTTTAAGCACTTTGATCTCGGGCCAACGCGACTCCCATGCATGATGCTTGCTTCCCCATTGCTGCACCGAGTGTTGGACCGCCAAGTTTGAGATTCGAAAAGTACTGATATTGTTGGGGAAGTTCGGCTGTGTAGAGATAGATTGTACAGTACCCCAGCGCCAGACGATCCGATGTGCATGAAATAAGAGTTGTTTCAGCGGTGCAAAACATCTCTGGATACTGGGTGACGCCATTCATCAGGCATTTCTCTGTCAGCAGCGCGCAGCCGGAGTTTTTGCCCCATGACATCGGTTCT
>M01075:29:000000000-A53YN:1:2102:24532:8288
CAGCTGGTGTAATACTGCTGCCTTCTGGGCACTGGCGCCATGTATCATCTCCAAGGTACCGCACGCTCACCTCGCCCTTCTCACACGACACCTCAGCGCATACGTCACCAATACGACCCATGAAATCGACAAGCCCATCCCCCTTTAAGCACTTTGATCTCGGGCCAACGCGACTCCCATGCATGATGCTTGCTTCCCCATTGCTGCACCGAGTGTTGGACCGCCAAGTTTGAGATTCGAAAAGTACTGATATTGTTGGGGAAGTTCGGCTGTGTAGAGATAGATTGTACAGTACCCCAGCGCCAGACGATCCGATGTGCGTGAAATAAGAGTTGTTTCAGCGGTGCAAAACATCTCTGGATACTGGGTGACGCCATTCATCAGGCATTTCTCTGTCAGCAGCGCGCAGCCGGAGTTTTTGCCCCATGACATCGGTTCC
>M01075:29:000000000-A53YN:1:2102:23972:7164
CAGTTGGTGTAATGCTGCTGCCTTCTGGGCACTGGCGCCATGTATCATCTCCAAGGTACCGCACGCTCACCTCACCCTTCTCACACGACACCTCAGCGCATACGTCACCAATACGACCCATGAAATCGACAAGCCCATCCCCCTTTAAGCACTTTGATCTCGGGCCAACGCGACTCCCATGCATGATGCTTGCTTCCCCATTGCTGCACCGAGTGTTGGACCGCCAAGTTTGAGATTCGAAAAGTACTGATATTGTTGGGGAAGCTCGGCTGTGTAGAGATAGATTGTACAGTACCCCAGCGCCAGACGATCCGATGTGCATGAAATAAGAGTTGTTTCAGCGGTGCAAAACATCTCTGGATACTGGGTGACGCCATTCATCAGGCATTTCTCTGTCAGCAGCGCGCAGCCGGAGTTTTTGCCCCATGACATCGGTTCG
>M01075:29:000000000-A53YN:1:2102:23414:23757
CAGTTGGTGTAATACTGCTGCCTTCTGGGCACTGGCGCCATGTATCATCTCCAAGGTACCGCACGCTCACCTCACCCTTCTCACACGACACCTCAGCGCATACGTCACCAATACGACCCATGAAATCGACAAGCCCATCCCCCTTTAAGCACTTTGATCTCGGGCCAACGCGACTCCCATGCATGATGCTTGCTTCCCCATTGCTGCACCGAGTGTTGGACCGCCAAGTTTGAGATTCGAAAAGTACTGATATTGTTGGGGAAGTTCGGCTGTGTAGAGATAGATTGTACAGTACCCCAGCGCCAGACGATCCGATGTGCATGAAATAAGAGTTGTTTCAGCGGTGCAAAACATCTCTGGATACTGGGTGACGCCATTCATCAGGCATTTCTCCGTCAGCAGCGCGCAGCCGGAGTTTTTGCCCCATGACATCGGTTCC
>M01075:29:000000000-A53YN:1:2102:22440:12221
CAGTTGGTGTAATACTGCTGCCCTCTGGGCACTGGCGCCATGTATCATCTCCAAGGTACCGCACGCTCACCTCACCCTTCTCACACGACACCTCAGCGCACACGTCACCAACACGACCCATGAAATCGACAAGCCCATCCCCCTTTAAGCACTTTGATCTCGGGCCAACGCGACTCCCATGCATGATGCTTGCTTCCCCATTGCTGCACCAAGTGTTGGACCGCCAAGTTTGAGATTCGAAAAGTACTGATATTGTTGGAGAAGTTCGGCTGTGTAGAGATAGATTGTACAGTACCCCAGCGCCAGACGATCCGATGTGCATGAAATAAGAGTTGTTTCAGCGGTGCAAAACATCTCTGGATACTGGGTGACGCCATTCATCAGGCATTTCTCTGTCAGCAGCGCGCAGCCGGAGTTGTTGCCCCATGACATCAGTTCC
>M01075:29:000000000-A53YN:1:2102:21832:13425
CAGCTGGTGTAATGCTGCTGCCTTCTGGGCACTGGCGCCATGTATCATCTCCAAGGTACCGCACGCTCACCTCACCCTTCTCACACGGCACCTCAGCGCATACGTCACCAATACGACCCATGAAATCGACAAGCCCATCCCCCTTTAAGCACTTTGATCTCGGGCCAACGCGACTCCCATGCATGATGCTTGCTTCCCCATTGCTGCACCGAGTGTTGGACCGCCAAGTTTGAGATTCGAAAAGTACTGATATTGTTGGGGAAGTTCGGCTGTGTAGAGATAGATTGTACAGTACCCCAGCGCCAGACGATCCGATGTGCATGAAATAAGAGTTGTTTCAGCGGTGCAAAACATCTCTGGATACTGGGTGACGCCATTCATCAGGCATTTCTCTGTCAGCAGCGCGCAGCCGGAGTTTTTGCCCCATGACATCGGTTCG
>M01075:29:000000000-A53YN:1:2102:21047:19718
CAGTTGGTGTAATGCTGCTGCCCTCTGGGCACTGGCGCCATGTATCGTCTCCAAGGTACCGCACGCTCACCTCACCCTTCTCACACGACACCTCAGCGCACACGTCACCAATACGACCCATGAAATCGACAAGCCCATCCCCCTTTAAGCACTTTGATCTCGGGCCAACGCGACTCCCATGCATGATGCTTGCTTCCCCATTGCTGCACCAAGTGTTGGACCGCCAAGTTTGAGATTCGAAAAGTACTGATATTGTTGGAGAAGTTCGGCTGTGTAGAGATAGATTGTACAGTACCCCAGCGCCAGACGATCCGATGTGCATGAAATAAGAGTTGTTTCAGCGGTGCAAAACATCTCTGGATACTGGGTGACGCCATTCATCAGGCATTTCTCTGTCAGCAGCGCGCAGCCGGAGTTGTTGCCCCATGACATCGGTTCC
>M01075:29:000000000-A53YN:1:2102:20295:6418
CAGTTGGTGTAATACTGCTGCCTTCTGGGCACTGGCGCCATGTATCATCTCCAAGGTACCGCACGCTCACCTCACCCTTCTCACACGACACCTCAGCGCATACGTCACCAATACGACCCATGAAATCGACAAGCCCATCCCCCTTTAAGCACTTTGATCTCGGGCCAACGCGACTCCCATGCATGATGCTTGCTTCCCCATTGCTGCACCGAGTGTTGGACCGCCAAGTATGAGATTCGAAAAGTACTGATATTGTTGGGGAAGTTCGGCTGTGTAGAGATAGATTGTACAGTACCCCAGCGCCAGACGATCCGATGTGCATGAAATAAGAGTTGTTTCAGCGGTGCAAAACATCTCTGGATACTGGGTGACGCCATTCATCAGGCATTTCTCTGTCAGCAGCGCGCAGCCGGAGTTTTTGCCCCATGACATCGGTTCC
>M01075:29:000000000-A53YN:1:2102:20046:25981
CAGTTGGTGTAATGCTGCTGCCCTCTGGGCACTGGCGCCATGTATCATCTCCAAGGTACCGCACGCTCACCTCACCCTTTTCACACGACACCTCAGCGCACACGTCACCAATACGACCCGTGAAATCGAAAAGCCCATCCCCCTTTAAGCACTTTGATCTCGGGCCAACGCGGCTCCCATGCATGACGCTTGCTTCCCCATTGCTGCACCAAGTGTTGGACCGCCAAGTTTGAGATTCGAAAAGTACTGATATTGTTGGAGAAGTTCGGCTGTGTAGAGATAGATTGTACAGTACCCCAGCGCCAGACGATCCGATGTGCATGAAATAAGAGTTGTTTCAGCGGTGCAAAACATCTCTGGATACTGGGTGACGCCATTCATCAGGCATTTCTCTGTCAGCAGCGCGCAGCCGGAGTTGTTGCCCCATGACATCGGTTCC
>M01075:29:000000000-A53YN:1:2102:19635:18928
CAGTTGGTGTAATGCTGCTGCCCTCTGGGCACTGGCGCCATGTATCATCTCCAAGGTACCGCACGCTCACCTCACCCTTCTCACACGACACCTCAGCGCACACGTCACCAATACGACCCATGAAATCGACAAGCCCATCCCCCTTTAAGCACTTTGATCTCGGGCCAACGCGACTCCCATGCATGATGCTTGCTTCCCCATTGCTGCACCAAGTGTTGGACCGCCAAGTTTGAGATTCGAAAAGTACTGATATTGTTGGAGAAGTTCGGCTGTGTAGAGATAGATTGTACAGTACCCCAGCGCCAGACGATCCGATGTGCATGAAATAAGAGTTGTTTCAGCGGTGCAAAACATCTCTGGATACTGGGCGACGCCATTCATCAGGCATTTCTCTGTCAGCAGCGCGCAGCCGGAGTTGTTGCCCCATGACATCGGTTCC
>M01075:29:000000000-A53YN:1:2102:18587:9900
CAGTTGGTGTAATGCTGCTGCCTTCTGGGCACTGGCGCCATGTACCATCTCCAAGGTACCGCACGCTCACCTCACCCTTCTCACACGACGCCTCAGCGCATACGTCACCAATACGACCCATGAAATCGACAAGCCCATCCCCCTTTAAGCACTTTGATCTCGGGCCAACGCGACTCCCATGCATGATGCTTGCTTCCCCATTGCTGCACCGAGTGTTGGACCGCCAAGTTTGAGATTCGAAAAATACTGATATTGTTGGGGAAGTTCGGCTGTGTAGAGATAGATTGTACAGTACCCCAGCGCCAGACGATCCGATGTGCATGAAATAAGAGTTGTTTCAGCGGTGCAAAACATCTCTGGATACTGGGTGACGCCATTCATCAGGCATTTCTCTGTCAGCAGCGCGCAGCCGGAGTTTTTGCCCCATGACATCGGTTCC
>M01075:29:000000000-A53YN:1:2102:17846:23671
CAGTTGGTGTAATGCTGCCGCCTTCTGGGCACTGGCGCCATGTATCATCTCCAAGGTACCGCACGCTCACCTCACCCTTCTCACACGACACCTCAGCGCACACGTCACCAATACGACCCATGAAATCGACAAGCCCATCCCCCTTTAAGCACTTTGATCTCGGGCCAACGCGACTCCCATGCATGATGCTTGCTTCCCCATTGCTGCACCAAGTGTTGGACCGCCAAGTTTGAGATTCGAAAAGTACTGATATTGTTGGAGAAGTTCGGCTGTGTAGAGATAGATTGTACAGTACCCCAGCGCCAGACGATCCGATGTGCATGAAATACGAGTTGTTTCAGCGGTGCAAAGCATCTCTGGATACTGGGTGACGCCATTCATCAGGCATTTCTCTGTCAGCAGCGCGCAGCCGGAGTTGTTGCCCCATGACATCGGTTCC
>M01075:29:000000000-A53YN:1:2102:17755:23200
CAGTTGGTGTAATGCTGTCGCCTTCTGGGCACTGGCGCCATGTATCATCTCCAAGGTACCGCACGCTCACCTCACCCTTCTCACACGACACCTCAGCGCATACGTCACCAATACGACCCATGAAATCGACAAGCCCATCCCCCTTTAAGCACTTTGATCTCGGGCCAACGCGACTCCCATGCATGATGCTTGCTTCCCCATTGCTGCACCGAGTGTTGGACCGCCAAGTTTGAGATTCGAAAAGTACTGATATTGTTGGGGAAGTTCGGCTGTGTAGAGATAGATTGTACAGTACCCCAGCGCCAGACGATCCGATGTGCATGAAATAAGAGTTGTTTCAGCGGTGCAAAACATCTCTGGATACTGGGTGACGCCATTCATCAGGCATTTCTCTGTCAGCAGCGCGCAGCCGGAGTTTTTGCCCCATGACATCGGTTCC
>M01075:29:000000000-A53YN:1:2102:16605:15431
CAGTTGGTGTAATACTGCCGCCCTCTGGGCACTGGCGCCATGTATCATCTCCAAGGTACCGCACGCTCACCTCACCCTTTTCACACGACACCTCAGCGCACACGTCACCAATACGACCCATGAAATCGAAAAGCCCATCCCCCTTTAAGCACTTTGATCTCGGGCCAACGCGGCTCCCATGCATGACGCTTGCTTCCCCATTGCTGCACCAAGTGTTG-ACCGCCAAGTTTGAGATTCGAAAAGTACTGATATTGTGGGGGAAGTTCGGCTTTGTAGAGAAGGATTGTACAGTACCCCAGCGCCAGACGATCCGATGTGCATGAAAGAAGACCTGTTTCAGCGGTGCAAAACATCTCTGGATACTGGGTGACGCCATTTATCAGGCATTTCTCTGTCAGCAGCGCGCAGCCGGAGTTGTTGCCCCATGACATCGGTTCT
>M01075:29:000000000-A53YN:1:2102:16401:27234
AAGTTGGTGTAATACTGCTGCCTTCTGGGCACTGGCGCCATGTATCATCTCCAAGGTACCGCACGCTCACCTCACCCTTCTCACACGACACCTCAGCGCATACGTCACCAATACGACCCATGAAATCGACAAGCCCATCCCCCTTTAAGCACTTTGATCTCGGGCCAACGCGACTCCCATGCATGATGCTTGCTTCCCCATTGCTGCACCGAGTGTTGGACTGCCAAGTTTGAGATTCGAAAAGTACTGATATTGTTGGGGAAGTTCGGCTGTGTAGAGATAGATTGTACAGTACCCCAGCGCCAGACGATCCGATGTGCATGAAATAAGAGTTGTTTCAGCGGTGCAAAACATCTCTGGATACTGGGTGACGCCATTCATCAGGCATTTCTCTGTCAGCAGCGCGCAGCCGGAGTTTTTGCCCCATGACATCGGTTCC
>M01075:29:000000000-A53YN:1:2102:15492:15071
CAGTTGGTGTAATACTGCTGCCTTCTGGGCACTGGCGCCATGTATCATCTCCAAGGTACCGCACGCTCACCTCACCCTTCTCACACGACACCTCAGCGCATACGTCACCAATACGACCCATGAAATCGACAAGCCCATCCCCCTTTAAGCACTTTGATCTCGGGCCAACGCGACTCCCATGCATGATGCTTGCTTCCCCATTGCTGCACCGAGTGTTGGACCGCCAAGTTTGAGATTCGAAAAGTACTGATATTGTTGGGGAAGTTCGGCTGTGTAGAGATAGATTGTACAGTACCCCAGCGCCAGACGATCCGATGTGCATGAAATAAGAGTTGTTTCAGCGGTGCAAAACATCTCTGGATACTGGGTGACGCCATTCATCAAGCATTTCTCTGTCAGCAGCGCGCAGCCGGAGTTTTTGCCCCATGACATCGGTTCC
>M01075:29:000000000-A53YN:1:2102:15410:5798
CAGCTGGTGTAATACTGCTGCCCTCTGGGCACTGGCGCCATTTATCATCTCCAAGGTACCGCACGCTCACCTCACCCTTTTCACACGACACCTCAGCGCACACGTCACCAACAGGACCCATGAAATCGACAAGCCCATCCCCCTTTAAGCACTTTGATCTCGGGCCAACGCGGCTCCCATGCATGACGCTTGCTTCCCCATTGCTGCACCAAGTGTTG-ACCGCCAAGTTTGAGATTCGAAAAGTACTGATATTGTGGGGGAAGTTCGGCTTTGTAGAGATGGATTGTACAGTACCCCAGCGCCAGACGATCCGATGTGCATGAAAGAAGACCTGTTTCAGCGGTGCAAAACATCTCTGGATACTGGGTGACGCCATTTATCAGGCATTTCTCTGTCAGCAGCGCGCAGCCGGAGTTGTTGCCCCATGACATCGGTTCT
>M01075:29:000000000-A53YN:1:2102:13026:10897
CAGCTGGTGTAATGCTGCTGCCTTCTGGGCACTGGCGCCATGTATCATCTCCAAGGTACCGCACGCTCACCTCACCCTTCTCACACGACACCTCAGCGCATACGTCACCAATACGACCCATGAAATCGACAAGCCCATCCCCCTTTAAGCACTTTGATCTCGGGCCAACGCGACTCCCATGCATGATGCTTGCTTCCCCATTGCTGCACCGAGTGTTGGACCGCCAAGTTTGAGATTCGAAAAGTACTGATATTGTTGGGGAAGTTCGGCTGTGTAGAGATAGATTGTACAGTACCCCAGCGCCAGGCGATCCGATGTGCATGAAATAAGAGTTGTTTCAGCGGTGCAAAACATCTCTGGATACTGGGTGACGCCATTCATCAGGCATTTCTCTGTCAGCAGCGCGCAGCCGGAGTTTTTGCCCCATGACATCGGTTCC
>M01075:29:000000000-A53YN:1:2102:12801:26131
CAGTTGGTGTAATGCTGCTGCCCTCTGGGCACTGGCGCCATGTATCATCTCCAAGGTACCGCACGCTCACCTCACCCTTCTCACACGACACCTCAGCGCACACGTCACCAATACGACCCATGAAATCGACAAGCCCATCCCCCTTTAAGCACTTTGATCTCGGGCCAACGCGACTCCCATGCATGATGCTTGCTTCCCCATTGCTGCACCAAGTGTTGGACCGCCAAGTTTGAGATTCGAAAAGTACTGATATTGTTGGAGAAGTTCGGCTGTGTAGAGATAGATTGTACAGTACCCCAGCGCCAGACGATCCGATGTGCATGAAATAAGAGTTGTTTCAGCGGTGCAAAACATCTCTGGATACTTGGTGACGCCATTTATCACGCATTTCTCCGTCAGCAGCGCGCAGCCGGAGTTGTTGCCCCATGACATCGGTTCT
>M01075:29:000000000-A53YN:1:2102:11825:8083
CAGCTGGTGTAATGCTGCTGCCTTCTGGGCACTGGCGCCATGTATCATCTCCAAGGTACCGCACGCTCACCTCACCCTTCTCACACGACACCTCAGCGCATACGTCACCAATACGACCCATGAAATCGACAAGCCCATCCCCCTTTAAGCACTTTGATCTCGGGCCAACGCGACTCCCATGCATGATGCTTGCTTCCCCATTGCTGCACCGAGTGTTGGACCGCCAAGTTTGAGATTCGAAAAGTACTGATATTGTTGGGGAAGTTCGGCTGTGTAGAGATAGATTGTACAGTGCCCCAGCGCCAGACGATCCGATGTGCATGAAATAAGAGTTGTTTCAGCGGTGCAAAACATCTCTGGATACTGGGTGACGCCATTCATCAGGCATTTCTCTGTCAGCAGCGCGCAGCCGGAGTTTTTGCCTCATGACATCGGTTCC
>M01075:29:000000000-A53YN:1:2102:11444:13226
TAGTTGGTGTAATACTGCCGCCTTCTGGGCACTGGCGCCATGTATCATCTCCAAGGTACCGCACGCTCACCTCACCCTTCTCACACGACACCTCAGCGCATACGTCACCAATACGACCCATGAAATCGACAAGCCCATCCCCCTTTAAGCACTTTGATCTCGGGCCAACGCGACTCCCATGCATGATGCTTGCTTCCCCATTGCTGCACCGAGTGTTGGACCGCCAAGTTTGAGATTCGAAAAGTACTGATATTGTTGGGGAAGTTCGGCTGTGTAGAGATAGATTGTACAGTACCCCAGCGCCAGACGATCCGATGTGCATGAAATAAGAGTTGTTTCAGCGGTGCAAAACATCTCTGGATACTGGGTGACGCCATTCATCAGGCATTTCTCTGTCAGCAGCGCGCAGCCGGAGTTTTTGCCCCATGACATCGGTTCT
>M01075:29:000000000-A53YN:1:2101:8399:20669
CAGTTGGTGTAATACTGCTGCCTTCTGGGCACTGGCGCCATGTATCATCTCCAAGGTACCGCACGCTCACCTCACCCTTCTCACACGACACCTCAGCGCATACGTCACCAATACGACCCATGAAATCGACAAGCCCATCCCCCTTTAAGCACTTTGATCTCGGGCCAACGCGACTCCCATGCATGATGCTTGCTTCCCCATTGCTGCACCGAGTGTTGGACCGCCAAGTTTGAGATTCGAAAAGTACTGCTATTGTTGGGGAAGTTCGGCTGTGTAGAGATAGATTGTACAGTACCCCCGCGCCAGACGATCCGATGTGCATGAAATAAGAGTTGTTTCAGCGGTGCAAAACATCTCTGGATACTGGGTGACGCCATTCATCAGGCATTTCTCTGTCAGCAGCGCGCAGCCGGAGTTTTTGCCCCATGACATCGGTTCC
>M01075:29:000000000-A53YN:1:2101:7727:11407
CAGTTGGTGTAATGCTGCTGCCCTCTGGGCACTGGCGCCATGTATCATCTCCAAGGTACCGCACGCTCACCTCACCCTTCTCACACGACACCTCAGCGCACACGTCACCAATACGACCCATGAAATCGACAAGCCCATCCCCCTTTAAGCACTTTGATCTCGGGCCAACGCGACTCCCATGCATGATGCTTGCTTCCCCATTGCTGCACCAAGTGTTGGACCGCCAAGTTTGAGATTCGAAAAGTACTGATATTGTTGGAGAAGTTCGGCTGTGTAGAGATAGATTGTACAGTACCCCAGCGCCAGACGATCCGATGTGCATGAAGTAAGAGTTGTTTCAGCGGTGCAAAACATCTCTGGATACTGGGTGACGCCATTCATCAGGCATTTCTCTGTCAGCAGCGCGCAGCCGGAGTTGTTGCCCCATGACATCGGTTCC
>M01075:29:000000000-A53YN:1:2101:23835:20545
CAGTTGGTGTAATGCTGCTGCCTTCTGGGCACTGGCGCCATGTATCATCTCCAAGGTACCGCACGCTCACCTCACCCTTCTCACACGACACCTCAGCGCATACGTCACCAATACGACCCATGAAATCGACAAGCCCATCCCCCTTTAAGCACTTTGATCTCGGGCCAACGCGACTCCCATGCATGATGCTTGCTTCCCCATTGCTGCACCGAGTGTTGGACCGCCAAGTTTGAGATTCGAAAAGTACCGATATTGTTGGGGAAGTTCGGCTGTGTAGAGATAGATTGTACAGTACCCCAGCGCCAGACGATCCGATGTGCATGAAATAAGAGTTGTTTCAGCGGTGCAAAACATCTCTGGATACTGGGTGACGCCATTCATCAGGCATTTCTCTGTCAGCAGCGCGCAGCCGGAGTTTTTGCCCCATGACATCGGTTCT
>M01075:29:000000000-A53YN:1:2101:15818:25380
CAGTTGGTGTAATACTGCTGCCTTCTGGGCACTGGCGCCATGTATCATCTCCAAGGTACCGCACGCTCACCTCACCCTTCTCACACGACACCTCAGCGCATACGTCACCAATACGACCTATGAAATCGACAAGCCCATCCCCCTTTAAGCACTTTGATCTCGGGCCAACGCGACTCCCATGCATGATGCTTGCTTCCCCATTGCTGCACCGAGTGTTGGACCGCCAAGTTTGAGATTCGAAAAGTACTGATATTGTTGGGGAAGTTCGGCTGTGTAGAGATAGATTGTACAGTACCCCAGCGCCAGACGATCCGATGTGCATGAAATAAGAGTTGTTTCAGCGGTGCAAAACATCTCTGGATACTGGGTGACGCCATTCATCAGGCATTTCTCTGTCAGCAGCGCGCAGCCGGAGTTTTTGCCCCATGACATCGGTTCC
>M01075:29:000000000-A53YN:1:1114:5132:15349
CAGTTGGTGTAATGCTGCCGCCTTCTGGGCACTGGCGCCATGTATCATCTCCAAGGTACCGCACGCTCACCTCACCCTTCTCACACGACACCTCAGCGCATACGTCACCAATACGACCCATGAAATCGACAAGCCCATCCCCCTTTAAGCACTTTGATCTCGGGCCAACGCGACTCCCATGCATGATGCCTGCTTCCCCATTGCTGCACCGAGTGTTGGACCGCCAAGTTTGAGATTCGAAAAGTACTGATATTGTTGGGGAAGTTCGGCTGTGTAGAGATAGATTGTACAGTACCCCAGCGCCAGACGATCCGATGTGCATGAAATAAGAGTTGTTTCAGCGGTGCAAAACATCTCTGGATACTGGGTGACGCCATTCATCAGGCATTTCTCTGTCAGCAGCGCGCAGCCGGAGTTTTTGCCCCATGACATCGGTTCC
>M01075:29:000000000-A53YN:1:1114:26734:13439
CAGTTGGTGTAATACTGCTGCCCTCTGGGCACTGGCGCCATTTATCATCTCCAAGGTACCGCACGCTCACCTCACCCTTTTCACACGACACCTCAGCGCACACGTCACCAACAGGACCCATGAAATCGACAAGCCCATCCCCCTTTAAGCACTTTGATCTCGGGCCAACGCGGCTCCCATGCATGACGCTTGCTTCCCCATTGCTGCGCCAAGTGTTG-ACCGCCAAGTTTGAGATTCGAAAAGTACTGATATTGTGGGGGAAGTTCGGCTTTGTAGAGATGGATTGTACAGTACCCCAGCGCCAGACGATCCGATGTGCATGAAAGAAGACCTGTTTCAGCGGTGCAAAACATCTCTGGATGCTGGGTGACGCCATTTATCAGGCATTTCTCTGTCAGCAGCGCGCAGCCGGAGTTGTTGCCCCATGACATCGGTTCT
>M01075:29:000000000-A53YN:1:1114:24986:18185
CAGTTGGTGTAATGCTGCTGCCTTCTGGGCACTGGCGCCATGTATCATCTCCAAGGTACCGCACGCTCACCTCACCCTTCTCACACGACACCTCAGCGCATACGTCACCAATACGACCCATGAAATCGACAAGCCCATCCCCCTTTAAGCACTTTGATCTCGGGCCAACGCGACTCCCATGCATGATGCTTGCTTCCCCATTGCTGCACCGAGTGTTGGACCGCCAAGTTTGAGATTCGAAAAGTACTGATATTGTTGGGGAAGTTTGGCTGTGTAGAGATAGATTGTACAGTACCCCAGCGCCAGACGATCCGATGTGCATGAAATAAGAGTTGTTTCAGCGGTGCAAAACATCTCTGGATACTGGGTGACGCCATTCATCAGGCATTTCTCTGTCAGCAGCGCGCAGCCGGAGTTTTTGCCCCATGACATCGGTTCT
>M01075:29:000000000-A53YN:1:1114:21323:11018
CAGTTGGTGTAATACTGCCGCCTTCTGGGCACTGGCGCCATGTATCATCTCCAAGGTACCGCACGCTCACCTCACCCTTCTCACACGACACCTCAGCGCATACGTCACCAATACGACCCATGAAATCGACAAGCCCATCCCCCTTTAAGCACTTTGATCTCGGGCCAACGCGACTCCCATGCATGATGCTTGCTTCCCCATTGCTGCACCGAGTGTTGGACCGCCAAGTGTGAGATTCGAAAAGTACTGATATTGTTGGGGAAGTTCGGCTGTGTAGAGATAGATTGTACAGTACCCCAGCGCCAGACGATCCGATGTGCATGAAATAAGAGTTGTTTCAGCGGTGCAAAACGTCTCTGGATACTGGGTGACGCCATTCATCAGGCATTTCTCTGTCAGCAGCGCGCAGCCGGAGTTTTTGCCCCATGACATCGGTTCC
>M01075:29:000000000-A53YN:1:1114:20701:19125
CAGTTGGTGTAATGCTGCTGCCTTCTGGGCACTGGCGCCATGTATCATCTCCAAGGTACCGCACGCTCACCTCACCCTTCTCACACGACACCTCAGCGCATACGTCACCAATACGACCCATGAAATCGACAAGCCCATCCCCCTTTAAGCACTTTGATCTCGGGCCAACGCGACTCCCATGCATGATGCTTGCTTCCCCATTGCTGCACCGAGTGTTGGACCGCCAAGTTTGAGATTCGAAAAGTACTGATATTGTTGGGGAAGTTCGGCTGTGTAGAGATAGATTGTACAGTACCCCAGCGCCAGACGATCCGATGTGCATGAAATAAGAGTTGTTTCAGCGGTGCAAAACATCTCTGGATGCTTGTTGACGCCATTTATCAGGCATTTCTCTGTCAGCAGCGCGCAGCCGGAGTTTTTGCCCCATGACATCGGTTCC
>M01075:29:000000000-A53YN:1:1114:20637:7702
CAGTTGGTGTAATGCTGCTGCCCTCTGGGCACTGGCGCCATTTATCATCTCCAAGGTACCGCACGCTCACCTCACCCTTTTCACACGACACCTCAGCGCACACGTCACCAACAGGACCCATGAAATCGACAAGCCCATCCCCCTTTAAGCACTTTGATCTCGGGCCAACGCGGCTCCCATGCATGACGCCTGCTTCCCCATTGCTGCACCAAGTGTTG-ACCGCCAAGTTTGAGATTCGAAAAGTACTGATATTGTGGGGGAAGTTCGACTTTGTAGAGATGGATTGTACAGTACCCCAGCGCCAGACGATCCGATGTGCATGAAAGAAGACCTGTTTCAGCGGTGCAAAACATCTCTGGATACTGGGTGACGCCATTTATCAGGCATTTCTCTGTCAGCAGCGCGCAACCGGAGTTGTTGCCCCATGACATCGGTTCC
>M01075:29:000000000-A53YN:1:1114:10606:19276
CAGTTGGTGTAATACTGCTGCCCTCTGGGCACTGGCGCCATGTATCATCTCCAAGGTACCGCACGCTCACCTCACCCTTCTCACACGACACCTCAGCGCACACGTCACCAATACGACCCATGAAATCGACAAGCCCATCCCCCTTTAAGCACTTTGATCTCGGGCCAACGCGACTCCCATGCATGATGCTTGCTTCCCCATTGCTGCACCGAGTGTTGGACCGCCAAGTTTGAGATTCGAAAAGTACTGATATTGTTGGGGAAGTTCGGCTGTGTAGAGATAGATTGTACAGTACCCCAGCGCCAGACGATCCGATGTGCATGAAATAAGAGTTGTTTCAGCGGTGCAAAACATCTCTGGATACTGGGTGACGCCATTCATCAGGCATTTCTCTGTCAGCAGCGCGCAGCCGGAGTTTTTGCCCCATGACATCGGTTCT
>M01075:29:000000000-A53YN:1:1113:6899:18017
CAGCTGGTGTAATACTGCTGCCTTCTGGGCACTGGCGCCATGTATCATCTCCAAGGTACCGCACGCTCACCTCACCCTTCTCACACGACACCTCAGCGCATACGTCACCAATACGACCCATGAAATCGACAAGCCCATCTCCCTTTAAGCACTTTGATCTCGGGCCAACGCGACTCCCATGCATGATGCTTGCTTCCCCATTGCTGCACCGAGTGTTGGACCGCCAAGTTTGAGATTCGAAAAGTACTGATATTGTTGGGGAAGTTCGGCTGTGTAGAGATAGATTGTACAGTACCCCAGCGCCAGACGATCCGATGTGCATGAAATAAGAGTTGTTTCAGCGGTGCAAAACATCTCTGGATACTGGGTGACGCCATTCATCAGGCATTTCTCTGTCAGCAGCGCGCAGCCGGAGTTTTTGCCCCATGACATCGGTTCT
>M01075:29:000000000-A53YN:1:1113:5631:11617
CAGCTGGTGTAATACTGCTGCCCTCTGGGCACTGGCGCCATTTATCATCTCCAAGGTACCGCACGCTCACCTCACCCTTTTCACACGACACCTCAGCGCACACGTCACCAATACGACCCATGAAATCGACAAGCCCATCCCCCTTTAAGCACTTTGATCTCGGGCCAACGCGGCTCCCATGCATGACGCTTGCTTCCCCATTGCTGCACCAAGTGTTG-ACCGCCAAGTTTGAGATTCGAAAAGTACTGATATTGTGAGGGAAGTTCGGCTGTGTAGAGATAGATTGTACAGTACCCCAGCGCCAGACGATCCGAAGTGCATAAAAAAAGACCTGTTTCAGCGGTGCAAAACATCTCTGGATGCTTGTTGACGCCATTTATCAGGCATTTCTCTGTCAGCAGCGCGCAGCCGGAGTTTTTGCCCCATGACATCGGTTCC
>M01075:29:000000000-A53YN:1:1113:23764:5812
CAGTTGGTGTAATGCTGCCGCCCTCTGGGCACTGGCGCCATGTATCATCTCCAAGGTACCGCACGCTCACCTCACCCTTCTCACACGACACCTCAGCGCACACGTCACCAATACGACCCGTGAAATCGACAAGCCCATCCCCCTTTAAGCACTTTGATCTCGGGCCAACGCGACTCCCATGCATGATGCTTGCTTCCCCATTGCTGCACCAAGTGTTGGACCGCCAAGTTTGAGATTCGAAAAGTACTGATATTGTTGGAGAAGTTCGGCTGTGTAGAGATAGATTGTACAGTACCCCAGCGCCAGACGATCCGATGTGCATGAAATAAGAGTTGTTTCAGCGGTGCAAAACATCTCTGGATACTGGGTGACGCCATTCATCAGGCATTTCTCTGTCAGCAGCGCGCAGCCGGAGTTTTTGCCCCATGACATCGGTTCC
>M01075:29:000000000-A53YN:1:1113:18975:5840
CAGTTGGTGTAATGCTGCTGCCCTCTGGGCACTGGCGCCATTTATCATCTCCAAGGTACCGCACGCTCACCTCACCCTTTTCACACGACACCTCAGCGCACACGTCACCAATACGACCCATGAAATCGACAAGCCCATCCCCCTTTAAGCACTTTGATCTCGGGCCAACGCGGCTCCCATGCATGACGCTTGCTTCCCCATTGCTGCACCGAGTGTTGGACCGCCAAGTTTGAGATTCGAAAAGTACTGATATTGTTGGGGAAGTTCGGCTGTGTAGAGATAGATTGTACAGTACCCCAGCGCCAGACGATCCGATGTGCATGAAATAAGAGTTGTTTCAGCGGTGCAAAACATCTCTGGATACTGGGTGACGCCATTCATCAGGCATTTCTCTGTCAGCAGCGCGCAGCCGGAGTTTTTGCCCCATGACATCGGTTCT
>M01075:29:000000000-A53YN:1:1113:12581:14880
CAGTTGGTGTAATGCTGCTGCCTTCTGGGCACTGGCGCCATGTATCATCTCCAAGGTACCGCACGCTCACCTCACCCTTCTCACACGACACCTCAGCGCATACGTCACCAATACGACCCATGAAATCGACAAGCCCATCCCCCTTTAAGCACTTTGATCTCGGGCCAACGCGACTCCCATGCATGATGCTTACTTCCCCATTGCTGCACCGAGTGTTGGACCGCCAAGTTTGAGATTCGAAAAGTACTGATATTGTTGGGGAAGTTCGGCTGTGTAGAGATAGATTGTACAGTACCCCAGCGCCAGACGATCCGATGTGCATGAAATAAGAGTTGTTTCAGCGGTGCAAAACATCTCTGGATACTGGGTGACGCCATTCATCAGGCATTTCTCTGTCAGCAGCGCGCAGCCGGAGTTTTTGCCCCATGACATCGGTTCT
>M01075:29:000000000-A53YN:1:1112:7256:6660
CAGTTGGTGTAATACTGCTGCCCTCTGGGCACTGGCGCCATTTATCATCTCCAAGGTACCGCACGCTCACCTCACCCTTTTCACACGACACCTCAGCGCACACGTCACCAACAGGACCCATGAAATCGACAAGCCCATCCCCCTTTAAGCACTTTGATCTCGGGCCAACGCGGCTCCCATGCATGACGCTTGCTTCCCCATTGCTGCACCAAGTGTTG-ACCGCCAAGTTTGAGATTCGAAAAGTACTGATATTGTGGGG-AAGTTCGGCTTTGTAGAGATGGATTGTACAGTACCCCAGCGCCAGACGATCCGATGTGCATGAAAGAAGACCTGTTTCAGCGGTGCAAAACATCTCTGGATACTGGGTGACGCCATTTATCAGGCATCTCTCTGTCAGCAGCGCGCAGCCGGAGTTGTTGCCCCATGACATCGGTTCC
>M01075:29:000000000-A53YN:1:1112:23978:9012
CAGTTGGTGTAATGCTGCCGCCCTCTGGGCACTGGCGCCATGTATCATCTCCAAGGTACCGCACGCTCACCTCACCCTTTTCACACGACACCTCAGCGCACACGTCACCAATACGACCCATGAAATCGAAAAGCCCATCCCCCTTTAAGCACTTTGATCTCGGGCCAACGCGGCTCCAATGCATGACGCTTGCTTCCCCATTGCTGCACCAAGCGTTG-ACCGCCAAGTTTGAGATTCGAAAAGTACTGATATTGTGGGGGAAGTTCGGCTTTGTAGAGATGGATTGTACAGTACCCCAGCGCCAGACGATCCGATGTGCATGAAAGAAGACCTGTTTCAGCGGTGCAAAACATCTCTGGATACTGGGTGACGCCATTTATCAGGCATTTCTCTGTCAGCAGCGCGCAGCCGGAGTTGTTGCCCCATGACATCGGTTCC
>M01075:29:000000000-A53YN:1:1112:21957:6729
CAGCTGGTGTAATACTGCTGCCCTCTGGGCACTGGCGCCATTTATCATCTCCAAGGTACCGCACGCTCACCTCACCCTTTTCACACGACACCTCAGCGCACACGTCACCAACAGGACCCATGAAATCGACAAGCCCATCCCCCTTTAAGCACTTTGATCTCGGGCCAACGCGGCTCCCATGCATGACGCTTGCTTCCCCATTGCTGCACCAAGTGTTG-ACCGCCAAGTTTGAGATTCGAAAAGTACTGATATTGTGGGGGAAGTTCGGCTTTGTAGAGATGGATTGTACAGTACCCCAGCGCCAGACGATCCGATGTGCATGAAAGAAGACCTGTTTCAGCGGTGCAAAACATCTCTGGATACTGGGTGACGCCATTTGTCAGGCATTTCTCTGTCAGCAGCGCGCAGCCGGAGTTGTTGCCCCATGGCATCGGTTCT
>M01075:29:000000000-A53YN:1:1112:21738:16773
CAGTTGGTGTAATGCTGCTGCCTTCTGGGCACTGGCGCCATGTATCATCTCCAAGGTACCGCACGCTCACCTCACCCTTCTCACACGACACCTCAGCGCATACGTCACCAATACGACCCATGAAATCGACAAGCCCATCCCCCTTTAAGCACTTTGATCTCGGGCCAACGCGACTCCCATGCATGATGCTTGCTTCCCCATTGCTGCACCGAGTGTTGGACCGCCAAGTTTGAGATTCGAAAAGTACTGATATTGTTGGGGAAGTTCGGCTGTGTAGAGATAGATTGTACAGTACCCCAGCGCCTGACGATCCGATGTGCATGAAATAAGAGTTGTTTCAGCGGTGCAAAACATCTCTGGATACTGGGTGACGCCATTCATCAGGCATTTCTCTGTCAGCAGCGCGCAGCCGGAGTTTTTGCCCCATGACATCGGTTCT
>M01075:29:000000000-A53YN:1:1112:16262:9374
CAGTTGGTGTAATACTGCTGCCTTCTGGGCACTGGCGCCATGTATCATCTCCAAGGTACCGCACGCTCACCTCACCCTTCTCACACGACACCTCAGCGCATACGTCACCAATACGACCCATGAAATCGACAAGCCCATCCCCCTTTAAGCACTTTGATCTCGGGCCAACGCGACTCCCATGCATGATGCTTGCTTCCCCATTGCTGCACCGAGTGTTGGACCGCCAAGTTTGAGGTTCGAAAAGTACTGATATTGTTGGGGAAGTTCGGCTGTGTAGAGATAGATTGTACAGTACCCCAGCGCCAGACGATCCGATGTGCATGAAATAAGAGTTGTTTCAGCGGTGCAAAACACCTCTGGATACTGGGTGACGCCATTCATCAGGCATTTCTCTGTCAGCAGCGCGCAGCCGGAGTTTTTGCCCCATGACATCGGTTCT
>M01075:29:000000000-A53YN:1:1112:15836:25172
CAGTTGGTGTAATACTGCCGCCCTCTGGGCACTGGCGCCATTTATCATCTCCAAGGTACCGCACGCTCACCTCACCCTTTTCACACGACACCTCAGCGCACACGTCACCAACAGGACCCATGAAATCGACAAGCCCATCCCCCTTTAAGCACTTTGATCTCGGGCCAACGCGGCTCCCATGCATGACGCTTGCTTCCCCATTGCTGCACCAAGTGTTG-GCCGCCAAGTTTGAGATTCGAAAAGTACTGATATTGTGGGGGAAGTTCGGCTTTGTAGAGATGGATTGTACAGTACCCCAGCGCCAGACGATCCGATGTGCATGAAAGAAGACCTGTTTCAGCGGTGCAAAACATCTCTGGATACTGGGTGACGCCATTTATCAGGCATTTCTCTGTCAGCAGCGCGCAGCCGGAGTTGTTGCCCCATGACATCGGTTCC
>M01075:29:000000000-A53YN:1:1112:13244:19952
CAGCTGGTGTAATACTGCCGCCCTCTGGGCACTGGCGCCATGTATCATCTCCAAGGTACCGCACGCTCACCTCACCCTTTTCACACGACACCTCAGCGCACACGTCACCAATACGACCCATGAAATCGAAAAGCCCATCCCCCTTTAAGCACTTTGATCTCGGGCCAACGCGGCTCCCATGCATGACGCTTGCTTCCCCATTGCTGCACCAAGTGTTG-ACCGCCAAGTTTGAGATTCGAAAAGTACTGATATTGTGGGGGAAGTTCGGCTTTGTAGAGATGGATTGTACAGTACCCCAGCGCCAGACGATCCGATGTGCATGAAAGAAGACCTGTTTCAGCGGTGCAAAACATCTCTGGATACTGGGTGACGCCATTTATCAGGCATTTCTCTGTCAGCAGCGCGCAGCCGGAGTTGTTGCCCCATGACATCGGTTCT
>M01075:29:000000000-A53YN:1:1111:4451:14569
CAGTTGGTGTAATACTGCTGCCCTCTGGGCACTGGCGCCATTTATCATCTCCAAGGTACCGCACGCTCACCTCACCCTTTTCACACGACACCTCAGCACACACGTCACCAACAGGACCCATGAAATCGACAAGCCCATCCCCCTTTAAGCACTTTGATCTCGGGCCAACGCGGCTCCCATGCATGACGCTTGCTTCCCCATTGCTGCACCAAGTGTTG-ACCGCCAAGTTTGAGATTCGAAAAGTACTGATATTGTGGGGGAAGTTCGGCTTTGTAGAGATGGATTGTACAGTACCCCAGCGCCAGACGATCCGATGTGCATGAAAGAAGACCTGTTTCAGCGGTGCAAAACATCTCTGGATACTGGGTGACGCCATTTATCAGGCATTTCTCTGTCAGCAGCGCGCAGCCGGAGTTGTTGCCCCATGACATCGATTCC
>M01075:29:000000000-A53YN:1:1111:23080:11783
CAGTTGGTGTAATACTGCTGCCCTCTGGGCACTGGCGCCATGTATCATCTCCAAGGTACCGCACGCTCACCTCACCCTTTTCACACGACACCTCAGCGCACACGTCACCAATACGACTCATGAAATCGAAAAGCCCATCCCCCTTTAAGCACTTTGATCTCGGGCCAACGCGGCTCCCATGCATGACGCTTGCTTCCCCATTGCTGCACCAAGTGTTG-ACCGCCAAGTTTGAGATTCGAAAAGTACTGATATTGTGGGGGAAGTTCGGCTTTGTAGAGATGGATTGTACAGTACCCCAGCGCCAGACGATCCGATGTGCATGAAAGAAGACCTGTTTCAGCGGTGCAAAACATCTCTGGATACTGGGTGACGCCATTTATCTGGCATTTCTCTGTCAGCAGCGCGCAGCCGGAGTTGTTGCCCCATGACATCGGTTCT
>M01075:29:000000000-A53YN:1:1111:19375:17374
CAGTTGGTGTAATACTGCCGCCTTCTGGGCACTGGCGCCATGTATCATCTCCAAGGTACCACACGCTCACCTCACCCTTCTCACACGACACCTCAGCGCATACGTCACCAATACGACCCATGAAATCGACAAGCCCATCCCCCTTTAAGCACTTTGATCTCGGGCCAACGCGACTCCCGCGCATGACGCTTGCTTCCCCATTGCTGCACCAAGTGTTG-ACCGCCAAGTTTGAGATTCGAAAAGTACTGATATTGTTGGGGAAGTTCGGCTGTGTAGAGATAGATTGTACAGTACCCCAGCGCCAGACGATCCGATGTACATAAAAAAAGACCTGTTTCAGCGGTGCAAAACATCTCTGAATACTTGTTGACGCCATTCATCAGGCATTTCTCTGTCAGCAGCGCGCAGCCGGAGTTTTTGCCCCATGACATCGGTTCC
>M01075:29:000000000-A53YN:1:1111:18029:15737
CAGTTGGTGTAATGCTGCTGCCCTCTGGGCACTGGCGCCATGTATCATCTCCAAGGTACCGCACGCTCACCTCACCCTTCTCACACGACACCTCAGCGCACACGTCACCAATACGACCCATGAAATCGACAAGCTCATCCCCCTTTAAGCACTTTGATCTCGGGCCAACGCGACTCCCATGCATGATGCTTGCTTCCCCATTGCTGCACCAAGTGTTGGACCGCCAAGTTTGAGATTCGAAAAGTACTGATATTGTTGGAGAAGTTCGGCTGTGTAGAGATAGATTGTACAGTACCCCAGCGCCAGACGATCCGATGCGCATGAAATAAGAGTTGTTTCAGCGGTGCAAAACATCTCTGGATACTGGGTGACGCCATTCATCAGGCATTTCTCTGTCAGCAGCGCGCAGCCGGAGTTGTTGCCCCATGACATCGGTTCC
>M01075:29:000000000-A53YN:1:1111:17883:15884
CAGTTGGTGTAATACTGCTGCCTTCTGGGCACTGGCGCCATGTATCATCTCCAAGGTACCGCACGCTCACCTCACCCTTCTCACACGACACCTCAGCGCATACGTCACCAATACGACCCATGAAATCGACAAGCCCATCCCCCTTTAAGCACTTTGATCTCGGGCCAACGCGACTCCCATGCATGATGCTTGCTTCCCCATTGCTGCACCGAGTGTTGGACCGCCAAGTTTGAGATTCGAAAAGTACTGATATTGTTGGGGAAGTTCGGCTGTGTAGAGATAGATTGTACAGTACCCCAGCGCCAGACGATCCGATGTGCATGAAATAAGAGTTGTTTCAGCGGTGCAAAACATCTCTGGATACTGGGTGACGCCATTCATCAGGCATTTCTCTGTCAGCAGCGCGCAGCCGGAGTTTTTGCCCCATGGCATCGGTTCC
>M01075:29:000000000-A53YN:1:1111:11189:19577
CAGTTGGTGTAATGCTGCTGCCCTCTGGGCACTGGCACCATGTATCATCTCCAAGGTACCGCACGCTCACCTCACCCTTCTCACACGACACCTCAGCGCACACGTCACCAATACGACCCATGAAATCGACAAGCCCATCCCCCTTTAAGCACTTTGATCTCGGGCCAACGCGACTCCCATGCATGATGCTTGCTTCCCCATTGCTGCACCAAGTGTTGGACCGCCAAGTTTGAGATTCGAAAAGTACTGATATTGTTGGAGAAGTTCGGCTGTGTAGAGATAGATTGTACAGTACCCCAGCGCCAGACGATCCGATGTGCATGAAATAAGAGTTGTTTCAGCGGTGCAAAACATCTCTGGATACTGGGTGACGCCATTCATCAGGCATTTCTCTGTCAGCAGCGCGCAGCCGGAGTTGTTGCCCCATGACATCGGTTCC
>M01075:29:000000000-A53YN:1:1110:9597:18685
CAGTTGGTGTAATGCTGCTGCCCTCTGGGCATTTGTGCCACGCATCATCCCCAAGGTACCGCACGCTCACCTCGCCCTTTTCACACGACACCTCAGCGCACACGTCACCAACAAGACCCATGAAATCGGCAAGCCCATCCCCTTTCAAGCACTTGGATCTCGGGCCAACGCAGCTCCCATGCATGACGCTTGCTTCCCCATTGCTGCACCAAGTTTGGAACCGCCAAGTTTGAGATTCGAAAAGTACTGATATTGTGGGGGAAGTTCGGCTTTGTAGAGATGGATTGTACAGTA-CCCAGCGCCAGACGATCCGATGTGCATGAAAGAAGACCTGTTTCAGCGGTGCAAAACATCTCTGGATACTGGGTGACGCCATTTATCAGGCATTTCTCTGTCAGCAGCGCGCAGCCGGAGTTGTTGCCCCATGACATCGGTTCC
>M01075:29:000000000-A53YN:1:1110:24719:17693
CAGTTGGTGTAATACTGCCGCCTTCTGGGCACTGGCGCCATGTATCATCTCCAAGGTACCGCACGCTCACCTCACCCTTCTCACACGACACCTCAGCGCATACGTCACCAATACGACCCATGAAATCGACAAGCCCATCCCCCTTTAAGCACTTTGATCTCGGGCCAACGCGACTCCCATGCATGATGCTTGCTTCCCCATTGCTGCACCGAGTGTTGGACCGCCAAGTTTGAGATTCGAAAAGTACTGATATTGTTGGGGAAGCTCGGCTGTGTAGAGATAGATTGTACAGTACCCCAGCGCCAGACGATCCGATGTGCATGAAATAAGAGTTGTTTCAGCGGTGCAAAACATCTCTGGATACTGGGTGACGCCATTCATCAGGCATTTCTCTGTCAGCAGCGCGCAGCCGGAGTTTTTGCCCCATGACATCGGTTCT
>M01075:29:000000000-A53YN:1:1110:22072:11777
CAGTTGGTGTAATACTGCCGCCCTCTGGGCACTGGCGCCATGTATCATCTCCAAGGTACCGCACGCTCACCTCACCCTTTTCACACGACACCTCAGCGCACACGTCACCAATACGACCCATGAAATCGACAAGCCCATCCCCCTTTAAGCACTTTGATCTCGGGCCAACGCGGCTCCCATGCATGACGCTTGCTTCCCCATTGCTGCACCAAGTGTTG-ACCGCCAAGTTTGAGATTCGAAAAGTACTGATATTGTGGGGGAAGTTCGGCTTTGTAGAGATGGATTGTACAGTACCCCAGCGCCAGACGATCCGATGTGCATGAAAGAAGACCTGTTTCAGCGGTGCAAAACATCTCTGGATACTGGGTGACGCCATTTATCAGGCATTTCTCTGTCAGCAGCGCGCAGCCGGAGTTTTTGCCCCATGACATCGGTTCT
>M01075:29:000000000-A53YN:1:1110:20942:11802
CAGTTGGTGTAATACTGCTGCCTTCTGGGCACTGGCGCCATGTATCATCTCCAAGGTACCGCACGCTCACCTCACCCTTCTCACACGACACCTCAGCGCATACGTCACCGATACGACCCATGAAATCGACAAGCCCATCCCCCTTTAAGCACTTTGATCTCGGGCCAACGCGACTCCCATGCATGATGCTTGCTTCCCCATTGCTGCACCGAGTGTTGGACCGCCAAGTTTGAGATTCGAAAAGTACTGATATTGTTGGGGAAGTTCGGCTGTGTAGAGATAGATTGTACAGTACCCCAGCGCCAGACGATCCGATGTGCATGAAATAAGAGTTGTTTCAGCGGTGCAAAACATCTCTGGATACTGGGTGACGCCATTCATCAGGCATTTCTCTGTCAGCAGCGCGCAGCCGGAGTTTTTGCCCCATGACATCGGTTCC
>M01075:29:000000000-A53YN:1:1110:18178:4453
CAGTTGGTGTAATGCTGCTGCCCTCTGGGCACTGGCGCCATGTATCATCTCCAAGGTACCGCACGCTCACCTCACCCTTTTCACACGACACCTCAGCGCACACGTCACCAATACGACCCATGAAATCGAAAAGCCCATCCCCCTTTAAGCACTTTGATCTCGGGCCAACGCGGCTCCCATGCATGACGCTTGCTTCCCTATTGCTGCACCAAGTGTTG-ACCGCCAAGTTTGAGATTCGAAAAGTACTGATATTGTGGGGGAAGTTCGGCTTTGTAGAGATGGATTGTACAGTACCCCAGCGCCAGACGATCCGATGTGCATGAAAGAAGACCTGTTTCAGCGGTGCAAAACATCTCTGGATACTGGGTGACGCCATTTATCAGGCATTTCTCTGACAGCAGCGCGCAGCCGGAGTTGTTGCCCCATGACATCGGTTCC
>M01075:29:000000000-A53YN:1:1110:11679:10698
CAGTTGGTGTAATACTGCTGCCTTCTGGGCACTGGCGCCATGTATCATCTCCAAGGTACCGCACGCTCACCTCACCCTTCTCACACGACACCTCAGCGCATACGTCACCAATACGACCCATGAAATCGACAAGCCCATCCCCCTTTAAGCACTTTGATCTCGGGCCAACGCGACTCCCATGCATGATGCTTGCTTCCCCATTGCTGCACCGAGTGTTGGACCGCCAAGTTTGAGATTCGAAAAGTACTGATATTGTTGGGGAAGTTCGGCTGTGTAGAGATAGATTATACAGTACCCCAGCGCCAGACGATCCGATGTGCATGAAATAAGAGTTGTTTCAGCGGTGCAAAACATCTCTGGATACTGGGTGACGCCATTCATCAGGCATTTCTCTGTCAGCAGCGCGCAGCCGGAGTTTTTGCCCCATGACATCGGTTCC
>M01075:29:000000000-A53YN:1:1110:11599:6869
CAGTTGGTGTAATGCTGCTGCCCTCTGGGCACTGGCGCCATGTATCATCTCCAAGGTACCGCACGCTCACCTCACCCTTCTCACACGACACCTCAGCGCACACGTCACCAATACGACCCATGAAATCGACAAGCCCATCCCCCTTTAAGCACTTTGATCTCGGGCCAACGCGACTCCCATGCATGATGCTTGCTTCCCCATTGCTGCACCAAGTGTTGGACCGCCAAGTTTGAGATTCGAAAAGTACTGATATTGTTGGAGAAGTTCGGCTGTGTAGAGATAGATTGTACAGTACCCCAGCGCCGGACGATCCGATGTGCATGAAATAAGAGTTGTTTCAGCGGTGCAAAACATCTCTGGATACTGGGTGACGCCATTCATCGGGCATTTCTCTGTCAGCAGCGCGCAGCCGGAGTTGTTGCCCCATGACATCGGTTCT
>M01075:29:000000000-A53YN:1:1109:7437:19435
CAGCTGGTGTAATACTGCTGCCTTCTGGGCACTGGCGCCATGTATCATCTCCAAGGTACCGCACGCTCACCTCACCCTTCTCACACGACACCTCAGCGCATACGTCACCAATACGACCCATGAAATCGACAAGCCCATCCCCCTTTAAGCACTTTGATCTCGGGCCAACGCGACTCCCATGCATGATGCTTGCTTCCCCATTGCTGCACCGAGTGTTGGACCGCCAAGTTTGAGAGTCGAAAAGTACTGATATTGTTGGGGAAGTTCGGCTGTGTAGAGATAGATTGTACAGTACCCCAGCGCCAGACGATCCGATGTGCATGAAATAAGAGTTGTTTCAGCGGTGCAAAACATCTCTGGATACTGGGTGACGCCATTCATCAGGCATTTCTCTGTCAGCAGCGCGCAGCCGGAGTTTTTGCCCCATGACATCGGTTCT
>M01075:29:000000000-A53YN:1:1109:28489:16919
CAGTTGGTGTAATGCTGCCGCCCTCTGGGCACTGGCGCCATGTATCATCTCCAAGGTACCGCACGCTCACCTCACCCTTCTCACACGACACCTCAGCGCACACGTCACCAATACGACCCATGAAATCGAAAAGCCCATCCCCCTTTAAGCACTTTGATCTCGGGCCAACGCGGCTCCCATGCATGACGCTTGCTTCCCCATTGCTGCACCAAGTGTTG-ACCGCCAAGTTTGAGATTCGAAAAGTACTGATACTGTGGGGGAAGTTCGGCTTTGTAGAGATGGATTGTACAGTACCCCAGCGCCAGACGATCCGATGTGCATGAAAGAAGACCTGTTTCAGCGGTGCAAAACATCTCTGGATACTGGGTGACGCCATTTATCAGGCATTTCTCTGTCAGCAGCGCGCAGCCGGAGTTGTTGCCCCATGACATCGGTTCT
>M01075:29:000000000-A53YN:1:1109:25654:20038
CAGTTGGTGTAATGCTGCTGCCCTCTGGGCACTGGCGCCATGTATCATCTCCAAGGTACCGCACGCTCACCTCACCCTTCTCACACGACACCTCAGCGCACACGTCACCAATACGACCCATGAAATCGACAAGCCCATCCCCCTTTAAGCACTTTGATCTCGGGCCAACGCGACTCCCATGCATGATGCTTGCTTCCCCATTGCTGCACCAAGTGTTGGACCGCCAAGTTTGAGATTCGAAAAGTACTGATATTGTTGGAGAAGTTCGGCTGTGTAGAGATAGATTGTACAGTACCCCAGCGCCAGACGATCCGATGTGCATGAAATAAGAGTTGTTTCAGCGGTGCAAAACATCTCTGGATACTGGGTGACGCCATTCATCAGGCATTTCTCTGTCAGCAGCGTGCAGCCGGAGTTGTTGCCCCATGACATCGGTTCC
>M01075:29:000000000-A53YN:1:1109:22308:15853
CAGTTGGTGTAATACTGCTGCC-TCTGGGCACTGGCGCCATGTATCATCTCCAAGGTACCGCACGCTCACCTCACCCTTCTCACACGACACCTCAGCGCATACGTCACCAATACGACCCATGAAATCGACAAGCCCATCCCCCTTTAAGCACTTTGATCTCGGGCCAACGCGACTCCCATGCATGATGCTTGCTTCCCCATTGCTGCACCGAGTGTTGGACCGCCAAGTTTGAGATTCGAAAAGTACTGATATTGTTGGGGAAGTTCGGCTGTGTAGAGATAGATTGTACAGTACCCCAGCGCCAGACGATCCGATGTGCATGAAATAAGAGTTGTTTCAGCGGTGCAAAACATCTCTGGATACTGGGTGACGCCATTCATCAGGCATTTCTCTGTCAGCAGCGCGCAGCCGGAGTTTTTGCCCCATGACATCGGTTCC
>M01075:29:000000000-A53YN:1:1109:22289:22864
CAGTTGGTGTAATGCTGCCGCCCTCTGGGCACTGGCGCCATGTATCATCTCCAAGGTACCGCACGCTCACCTCACCCTTTTCACACGACACCTCAGCGCACACGTCACCAATACGACCCATGAAATCGAAAAGCCCATCCCCCTTTAAGCACTTTGATCTCGGGCCAACGCGGCTCCCATGCATGACGCTTGCTTCCCCATTGCTGCACCAAGTGTTG-ACCGCCAAGTTTGAGATTCGAAAAGTACTGATATTGTGGGGGAAGTTCGGCTTTGTAGAGATGGATTGTACAGTACCCCAGCGCCAGACGATCCGACGTGCATGAAAGAAGACCTGTTTCAGCGGTGCAAAACATCTCTGGATACTGGGTGACGCCATTTATCAGGCATTTCTCTGTCAGCAGCGCGCAGCCGGAGTTGTTGCCCCATGACATCGGTTCC
>M01075:29:000000000-A53YN:1:1109:21129:12410
CAGTTGGTGTAA---TGCTGCCTTCTGGGCACTGGCGCCATGTATCATCTCCAAGGTACCGCACGCTCACCTCACCCTTCTCACACGACACCTCAGCGCATACGTCACCAATACGACCCATGAAATCGACAAGCCCGTCCCCCTTTAAGCACTTTGATCTCGGGCCAACGCGACTCCCATGCATGATGCTTGCTTCCCCATTGCTGCACCGAGTGTTGGACCGCCAAGTTTGAGATTCGAAAAGTACTGATATTGTTGGGGAAGTTCGGCTGTGTAGAGATAGATTGTACAGTACCCCAGCGCCAGACGATCCGATGTGCATGAAATAAGAGTTGTTTCAGCGGTGCAAAACATCTCTGGATACTGGGTGACGCCATTCATCAGGCATTTCTCTGTCAGCAGCGCGCAGCCGGAGTTTTTGCCCCATGACATCGGTTCT
>M01075:29:000000000-A53YN:1:1109:20563:9502
CAGTTGGTGTAATGCTGCTGCCTTCTGGGCACTGGCGCCATGTATCATCTCCAAGGTACCGCACGCTCACCTCACCCTTCTCACACGACACCTCAGCGCATACGTCACCAATACGACCCATGAAATCGACAAGCCCATCCCCCTTTAAGCACTTTGATCTCGGGCCAACGCGACTCCCATGCATGATGCTTGCTTCCCCATTGCTGCACCGAGTGTTGGACCGCCAAGTTTGAGATTCGAAAAGTACTGATATTGTTGGGGAAGTTCGGCTGTATAGAGATAGATTGTACAGTACCCCAGCGCCAGACGATCCGATGTGCATGAAATAAGAGTTGTTTCAGCGGTGCAAAACATCTCTGGATACTGGGTGACGCCATTCATCAGGCATTTCTCTGTCAGCAGCGCGCAGCCGGAGTTTTTGCCCCATGACATCGGTTCT
>M01075:29:000000000-A53YN:1:1109:19951:17831
CAGTTGGTGTAATACTGCTGCCTTCTGGGCACTGGCGCCATGTATCATCTCCAAGGTACCGCACGCTCACCTCACCCTTCTCACACGACACCTCAGCGCATACGTCACCAATACGACCCATGAAATCGACAAGCCCATCCCCCTTTAAGCACTTTGATCTCGGGCCAACGCGACTCCCATGCATGATGCTTGCTTCCCCATTGCTGCACCGAGTGTTGGACCGCCAAGTTTGAGATTCGAAAAGTACTGATATTGTTGGGGAAGTTCGGCTGTGTAGAGATAGATTGTACAGTACCCCAGCGCCAGACGATCCGATGTGCGTGAAATAAGAGTTGTTTCAGCGGTGCAAAACATCTCTGGATACTGGGTGACGCCATTCATCAGGCATTTCTCTGTCAGCAGCGCGCAGCCGGAGTTTTTGCCCCATGACATCGGTTCC
>M01075:29:000000000-A53YN:1:1109:19585:6862
CAGTTGGTGTAATACTGCTGCCTTCTGGGCACTGGCGCCATGTATCATCTCCAAGGTACCGCACGCTCACCTCACCCTTCTCACACGACACCTCAGCGCATACGTCACCAATACGACCCATGAAATCGACAAGCCCATCCCCCTTTAAGCACTTTGATCTCGGGCCAACGCGACTCCCATGCATGATGCTTGCTTCCCCATTGCTGCACCGAGTGTTGGACCGCCAAGTTTGAGATTCGAAAAGTACTGATATTGTTGGGGAAGTTCGGCTGTGTAGAGATAGATTGTACAGTACCCCAGCGCCAGACGATCCGATGTGCATGAAATAAGAGTTGTTTCAGCGGTGCAAAACATCTCTGGATACTGGGTGACGCCATTCATCAGGCATTTCTCTGTCAGCGGCGCGCAGCCGGAGTTTTTGCCCCATGACATCGGTTCC
>M01075:29:000000000-A53YN:1:1109:15421:18604
CAGTTGGTGTAATACTGCTGCCCTCTGGGCACTGGCGCCATGTATCATCTCCAAGGTACCGCACGCTCACCTCACCCTTCTCACACGACACCTCAGCGCACACGTCACCAATACGACCCATGAAATCGACAAGCCCATCCCCCTTTAAGCACTTTGATCTCGGGCCAACGCGACTCCCATGCATGATGCTTGCTTCCCCATTGCTGCACCAAGTGTTGGACCGCCAAGTTTGAGATTCGAAAAGTACTGATATTGTTGGAGAAGTTCGGCTGTGTAGAGATAGATTGTACAGTACCCCAGCGCCAGACGATCCGGTGTGCATGAAATAAGAGTTGTTTCAGCGGTGCAAAACATCTCTGGATACTGGGTGACGCCATTCATCAGGCATTTCTCTGTCAGCAGCGCGCAGCCGGAGTTGTTGCCCCGTGACATCGGTTCC
>M01075:29:000000000-A53YN:1:1109:15077:19157
CAGCTGGTGTAATACTGCTGCCCTCTGGGCACTGGCGCCATGTATCATCTCCAAGGTACCGCACGCTCACCTCACCCTTCTCACACGACACCTCAGCGCACACGTCACCAATACGACCCATGAAATCGACAAGCCCATCCCCCTTTAAGCACTTTGATCTCGGGCCAACGCGACTCCCATGCATGATGCTTGCTTCCCCATTGCTGCACCAAGTGTTGGACCGCCAAGTTTGAGATTCGAAAAGTACTGATATTGTTGGAGAAGTTCGGCTGTGTAGAGATAGATTGTACAGTACCCCAGCGCCAGACGATCCGATGTGCATGAAATAAGAGTTGTTTCAGCGGCGCAAAACATCTCTGGATACTGGGTGACGCCATTCATCAGGCATTTCTCTGTCAGCAGCGCGCAGCCGGAGTTGTTGCCCCATGACATCGGTTCC
>M01075:29:000000000-A53YN:1:1109:14482:12923
CAGTTGGTGTAATACTGCTGCCCTCTGGGCACTGGCGCCATGTATCATCTCCAAGGTATCGCACGCTCACCTCACCCTTTTCACACGACACCTCAGCGCACACGTCACCAATACGACCCATGAAATCGAAAAGCCCATCCCCCTTTAAGCACTTTGATCTCGGGCCAACGCGGCTCCCATGCATGACGCTTGCTTCCCCATTGCTGCACCAAGTGTTG-ACCGCCAAGTTTGAGATTCGAAAAGTACTGATATTGTGGGGGAAGTTCGGCTTTGTAGAGATGGATTGTACAGTACCCCAGCGCCAGACGATCCGATGTGCATGAAAGAAGACCTGTTTCAGCGGTGCAAAACATCTCTGGATACTGGGTGACGCCATTTATCAGGCATTTCTCTGTCAGCAGCGCGCAGCCGGAGTTGTTGCCCCGTGACATCGGTTCC
>M01075:29:000000000-A53YN:1:1109:14011:13840
CAGTTGGTGTAATGCTGCTGCCCTCTGGGCACTGGCGCCATTTATCATCTCCAAGGTACCGCACGCTCACCTCACCCTTTTCACACGACACCTCAGCGCACACGTCACCAATACGACCCATGAAATCGACAAGCCCATCCCCCTTTAAGCACTTTGATCTCGGGCCAACGCGGCTCCCATGCATGACGCTTGCTTCCCCATTGCTGCACCAAGTGTTGGACCGCCAAGTTTGAGATTCGAAAAGTACTGATATTGTGAGGGAAGTTCGGCTGTGTAGAGATAGATTGTACAGTACCCCAGCGCCAGACGATCCGATGTGCATGAAATAAGAGTTATTTCAGCGGTGCAAAACATCTCTGGATACTGGGTGACGCCATTCATCAGGCATTTCTCTGTCAGCAGCGCGCAGCCGGAGTTGTTGCCCCATGACATCGGTTCT
>M01075:29:000000000-A53YN:1:1108:7561:15606
CAGTTGGTGTAATGCTGCTGCCTTCTGGGCACTGGCGCCATGTATCATCTCCAAGGTACCGCACGCTCACCTCACCCTTCTCACACGACATCTCAGCGCATACGTCACCAATACGACCCATGAAATCAACAAGCCCATCCCCCTTTAAGCACTTTGATCTCGGGCCAACGCGACTCCCATGCATGATGCTTGCTTCCCCATTGCTGCACCGAGTGTTGGACCGCCAAGTTTGAGATTCGAAAAGTACTGATATTGTTGGGGAAGTTCGGCTGTGTAGAGATAGATTGTACAGTACCCCAGCGCCAGACGATCCGATGTGCATGAAATAAGAGTTGTTTCAGCGGTGCAAAACATCTCTGGATACTGGGTGACGCCATTCATCAGGCATTTCTCTGTCAGCAGCGCGCAGCCGGAGTTTTTGCCCCATGACATCGGTTCC
>M01075:29:000000000-A53YN:1:1108:6795:15898
CAGCTGGTGTAATACTGCTGCCTTCTGGGCACTGGCGCCATGTATCATCTCCAAGGTACCGCACGCTCACCTCACCCTTCTCACACGACACCTCAGCGCATACGTCACCAATACGACCCATGAAATCGACAAGCCCATCCCCCTTTAAGCACTTTGATCTCGGGCCAACGCGACTCCCATGCATGATGCTTGCTTCCCCATTGCTGCACCGAGTGTTGGACCGCCAAGTTTGAGATTCGAAAAGTACTGATATTGTTGGGGAAGTTCGGCTGTGTAGAGATAGATTGTACAGTACCCCAGCGCCAGACGATCCGATGTGCATGAAATAAGAGTTGTTTCAGCGGTGCAAAACACCTCTGGATACTGGGTGACGCCATTCATCAGGCATTTCTCTGTCAGCAGCGCGCAGCCGGAGTTTTTGCCCCATGGCATCGGTTCC
>M01075:29:000000000-A53YN:1:1108:24727:9746
CAGTTGGTGTAATGCTGCTGCCCTCTGGGCGCTGGCGCCATTTATCATCTCCAAGGTACCGCACGCTCACCTCACCCTTTTCACACGACACCTCAGCGCACACGTCACCAACAGGACCCATGAAATCGACAAGCCCATCCCCCTTTAAGCACTTTGATCTCGGGCCAACGCGGCTCCCATGCATGACGCTTGCTTCCCCATTGCTGCACCAAGTGTTG-ACCGCCAAGTTTGAGATTCGAAAAGTACTGATATTGTGGGGGAAGTTCGGCTTTGTAGAGATGGATTGTACAGTACCCCAGCGCCAGACGATCCGATGTGCATGAAAGAAGACCTGTTTCAGCGGTGCAAAACATCTCTGGATACTGGGTGACGCCATTTATCAGGCATTTCTCTGTCAGCAGCGCGCAGCCGGAGTTGTTGCCCCATGACATCGGTTCC
>M01075:29:000000000-A53YN:1:1108:21137:20485
CAGTTGGTGTAATGCTGCTGCCCTCTGGGCACTGGCGCCGTGTATCATCTCCAAGGTACCGCACGCTCACCTCACCCTTCTCACACGACACCTCAGCGCACACGTCACCAATACGACCCATGAAATCGACAAGCCCATCCCCCTTTAAGCACTTTGATCTCGGGCCAACGCGACTCCCATGCATGATGCTTGCTTCCCCATTGCTGCACCAAGTGTTGGACCGCCAAGTTTGAGATTCGAAAAGTACTGATATTGTTGGAGAAGTTCGGCTGTGTAGAGATAGATTGTACAGTACCCCAGCGCCAGACGATCCGATGTGCATGAAATAAGAGTTGTTTCAGCGGTGCAAAACATCTCTGGATACTGGGTGACGCCATTCATCAGGCATTTCTCTGTCAGCAGCGCGCAGCCGGAGTTGTTGCCCCATGACATCGGTTCC
>M01075:29:000000000-A53YN:1:1108:19878:7784
CAGTTGGTGTAATACTGCCGCCTTCTGGGCACTGGCGCCATGTATCATCTCCAAGGTACCGCACGCTCACCTCACCCTTCTCACACGACACCTCAGCGCATACGTCACCAATACGACCCATGAAATCGACAAGCCCATCCCCCTTTAAGCACTTTGATCTCGGGCCAACGCGGCTCCCATGCATGATGCTTGCTTCCCCATTGCTGCACCGAGTGTTGGACCGCCAAGTTTGAGATTCGAAAAGTACTGATATTGTTGGGGAAGTTCGGCTGTGTAGAGATAGATTGTACAGTACCCCAGCGCCAGACGATCCGATGTGCATGAAATAAGAGTTGTTTCAGCGGTGCAAAACATCTCTGGATACTGGGTGACGCCATTCATCAGGCATTTCTCTGTCAGCAGCGCGCAGCCGGAGTTTTTGCCCCATGACATCGGTCCC
>M01075:29:000000000-A53YN:1:1108:19725:20277
CAGCTGGTGTAATACTGCTGCCCTCTGGGCACTGGCGCCATTTATCATCTCCAAGGTACCGCACGCTCACCTCACCCTTTTCACACGACACCTCAGCGCACACGTCACCAATACGACCCATGAAATCGACAAGCCCATCCCCCTTTAAGCACTTTGATCTCGGGCCAACGCGGCTCCCATGCATGACGCTTGCTTCCCCATTGCTGCACCAAGTGTTG-ACCGCCAAGTTTGAGATTCGAAAAGTACTGATATTGTGGGGGAAGTTCGGCTTTGTAGAGATGGATTGTACAGTACCCCAGCGCCAGACGATCCGATGTGCATGAAAGAAGACCTGTTTCAGCGGTGCAAAACATCTCTGGATACTGGGTGACGCCATTTATCAGGCATTTCTCTGTCAGCAGCGCGCAGCCGGAGTTGTTGCCCCATGACATCGGTTCT
>M01075:29:000000000-A53YN:1:1108:19246:8077
CAGTTGGTGTAATACTGCTGCCCTCTGGGCACTGGCGCCATGTATCATCTCCAAGGTACCGCACGCTCACCTCACCCTTCTCACACGACACCTCAGCGCACACGTCACCAATACGACCCATGAAATCGACAAGCCCACCCCCCTTTAAGCACTTTGATCTCGGGCCAACGCGGCTCCCATGCATGATGCTTGCTTCCCCATTGCTGCACCAAGTGTTGGACCGCCAAGTTTGAGATTCGAAAAGTACTGATATTGTTGGAGAAGTTCGGCTGTGTAGAGATAGATTGTACAGTACCCCAGCGCCAGACGATCCGATGTGCATGAAATAAGAGTTGTTTCAGCGGTGCAAAACATCTCTGGATACTGGGTGACGCCATTCATCAGGCATTTCTCTGTCAGCAGCGCGCAGCCGGAGTTGTTGCCCCATGACATCGGTTCT
>M01075:29:000000000-A53YN:1:1108:15469:9920
CAGCTGGTGTAATACTGCTGCCTTCTGGGCACTGGCGCCATGTATCATCTCCAGGGTACCGCACGCTCACCTCACCCTTCTCACACGACACCTCAGCGCATACGTCACCAATACGACCCATGAAATCGACAAGCCCATCCCCCTTTAAGCACTTTGATCTCGGGCCAACGCGACTCCCATGCATGATGCTTGCTTCCCCATTGCTGCACCGAGTGTTGGACCGCCAAGTTTGGGATTCGAAAAGTACTGATATTGTTGGGGAAGTTCGGCTGTGTAGAGATAGATTGTACAGTACCCCAGCGCCAGACGATTCGATGTGCATGAAATAAGAGTTGTTTCAGCGGTGCAAAACATCTCTGGATACTGGGTGACGCCATTCATCAGGCATTTCTCTGTCAGCAGCGCGCAGCCGGAGTTTTTGCCCCATGACATCGGTTCC
>M01075:29:000000000-A53YN:1:1108:14040:15709
CAGTTGGTGTAATACTGCTGCCCTCTGGGCACTGGCGCCATGTATCATCTCCAAGGTACCGCACGCTCACCTCACCCTTCTCACACGACACCTCAGCGCACACGTCACCAATACGACCCATGAAATCGACAAGCCCATCCCCCTTTAAGCACTTTGATCTCGGGCCAACGCGACTCCCATGCATGATGCTTGCTTCCCCATTGCTGCACCAAGTGTTGGACCGCCAAGTTTGAGATTCGAAAAGTACTGATATTGTTGGAGAAGTTCGGCTGTGTAGAGATAGATTGTACAGTACCCCAGCGCCAGACGATCCGATGTGCATGAAATAAGAGTTGTTTCAGCGGTGCAAAACATCTCTGGATACTGGGTGACGCCATTCATCAGGCATTTCTCTGTCAGCAGCGCGCAGCCGGAGTTGTTGCCCCATGACGTCGGTTCT
>M01075:29:000000000-A53YN:1:1108:12552:26824
CAGTTGGTGTAATACTGCTGCCCTCTGGGCACTGGCGCCATGTATCATCTCCAAGGTACCGCACGCTCACCTCACCCTTTTCACACGACACCTCAGCGCACACGTCACCAATACGACCCATGAAATCGAAAAGCCCATCCCCCTTTAAGCACTTTGATCTCGGGCCAACGCGGCTCCCATGCATGACGCTTGCTTCCCCATTGCTGCACCAAGTGTTG-ACCGCCAAGTTTGAGATTCGAAAAGTACTGATATTGTGGGGAAAGTTCGGCTTTGTAGAGATGGATTGTACAGTACCCCAGCGCCAGACGATCCGATGTGCATGAAAGAAGACCTGTTTCAGCGGTGCAAAACATCTCTGGATACTGGGTGACGCCATTTATCAGGCATTTCTCTGTCAGCAGCGCGCAGCCGGAGTTGTTGCCCCATGACATCGGTTCC
>M01075:29:000000000-A53YN:1:1108:12422:10764
CAGTTGGTGTAATGCTGCTGCCTTCTGGGCACTGGCGCCATGTATCATCTCCAAGGTACCGCACGCTCACCACACCCTTCTCACACGACACCTCAGCGCATACGTCACCAATACGACCCATGAAATCGACAAGCCCATCCCCCTTTAAGCACTTTGATCTCGGGCCAACGCGACTCCCATGCATGATGCTTGCTTCCCCATTGCTGCACCGAGTGTTGGACCGCCAAGTTTGAGATTCGAAAAGTACTGATATTGTTGGGGAAGTTCGGCTGTGTAGAGATAGACTGTACAGTACCCCAGCGCCAGACGATCCGATGTGCATGAAATAAGAGTTGTTTCAGCGGTGCAAAACATCTCTGGATACTGGGTGACGCCATTCATCAGGCATTTCTCTGTCAGCAGCGCGCAGCCGGAGTTTTTGCCCCATGACATCGGTTCC
>M01075:29:000000000-A53YN:1:1108:11655:7188
CAGTTGGTGTAATACTGCTGCCCTCTGGGCACTGGCGCCATTTATCATCTCCAAGGTACCGCACGCTCACCTCACCCTTTTCACACGACACCTCAGCGCACACGTCACCAACAGGACCCATGAAATCGACAAGCCCATCCCCCTTTAAGCACTTTGATCTCGGGCCAACGCGGCTCCCATGCATGACGCTTGCTTCCCCATTGCTGCACCAAGTGTTG-ACCGCCAAGTTTGAGATTCGAAAAGTACTGAGATTGTGGGGGAAGTTCGGCTTTGTAGAGATGGATTGTACAGTACCCCAGCGCCAGACGATCCGATGTGCATGAAAGAAGACCTGTTTCAGTGGTGCAAAACATCTCTGGATACTGGGTGACGCCATTTATCAGGCATTTCTCTGTCAGCAGCGCGCAGCCGGAGTTGTTGCCCCATGACATCGGTTCT
>M01075:29:000000000-A53YN:1:1107:4695:10392
CAGTTGGTGTAATGCTGCTGCCCTCTGGGCACTGGCGCCATTTATCATCTCCAAGGTACCGCACGCTCACCTCACCCTTTTCACACGACACCTCAGCGCACACGTCACCAACAGGACCCATGAAATCGACAAGCCCATCCCCCTTTAAGCACTTTGATCTCGGGCCAACGCGGCTCCCATGCATGACGCTTGCTTCCCCATTGCTGCACCAAGCGTTG-ACCGCCAAGTTTGAGATTCGAAAAGTACTGATATTGTGGGGGAAGTTCGGCTTTGTAGAGATGGATTGTACAGTACCCCAGCGCCAGACGATCCGATGTGCATGAAAGAAGACCTGTTTCAGCGGTGCAAAACATCTCTGGATACTGGGTGACGCCATTTATCAGGCATTTCTCTGTCAGCAGCGCGCAGCCGGAGTTGTTGCCCCATGACATCGGTTCC
>M01075:29:000000000-A53YN:1:1107:21391:10149
CAGCTGGTGTAATGCTGCTGCCTTCTGGGCACTGGCGCCATGTATCATCTCCAAGGTACCGCACGCTCACCTCACCCTTCTCACACGACACCTCAGCGCATACGTCACCAATACGACCCATGAAATCGACAAGCCCATCCCCCTTTAAGCACTTTGATCTCGGGCCAACGCGACTCCCATGCATGATGCTTGCTTCCCCATTGCTGCACCGAGTGTTGGACCGCCAAGTTTGAGATTCGAAAAGTACTGATATTGTTGGGGAAGTTCGGCTGTGTAGAGATAGATTGTACAGTACCCCAGCGCCAGACGATCCGATGTGCATGAAATAAGAGTTGTTTCAGCGGTGCAAAACATCTCTGGGTACTGGGTGACGCCATTCATCAGGCATTTCTCTGTCAGCAGCGCGCAGCCGGAGTTTTTGCCCCATGACATCGGTTCC
>M01075:29:000000000-A53YN:1:1107:21292:4732
CAGCTGGTGTAATGCTGCCGCCCTCTGGGCACTGGCGCCATGTATCATCTCCAAGGTACCGCACGCTCGCCTCACCCTTCTCACACGACACCTCAGCGCACACGTCACCAATACGACCCATGAAATCGACAAGCCCATCCCCCTTTAAGCACTTTGATCTCGGGCCAACGCGACTCCCATGCATGATGCTTGCTTCCCCATTGCTGCACCAAGTGTTGGACCGCCAAGTTTGAGATTCGAAAAGTACTGATATTGTTGGAGAAGTTCGGCTGTGTAGAGATAGATTGTACAGTACCCCAGCGCCAGACGATCCGATGTGCATGAAATAAGAGTTGTTTCAGCGGTGCAAAACATCTCTGGATACTGGGTGACGCCATTCATCAGGCATTTCTCTGTCAGCAGCGCGCAGCCGGAGTTGTTGCCCCATGACATCGGTTCT
>M01075:29:000000000-A53YN:1:1107:15752:25052
CAGTTGGTGTAATACTGCTGCCTTCTGGGCACTGGCGCCATGTATCATCTCCAAGGTACCGCACGCTCACCTCACCCTTCTCACACGACACCTCAGCGCATACGTCACCAATACGACCCATGAAATCGACAAGCCCATCCCCCTTTAAGCACTTTGATCTCGGGCCAACGCGACTCCCATGCATGATGCTTGCTTCCCCATTGCTGCACCGAGTGTTGGACCGCCAAGTTTGAGATTTGAAAAGTACTGATATTGTTGGGGAAGTTCGGCTGTGTAGAGATAGATTGTACAGTACCCCAGCGCCAGACGATCCGATGTGCATGAAATAAGAGTTGTTTCAGCGGTGCAAAACATCTCTGGATACTGGGTGACGCCATTCATCAGGCATTTCTCTGTCAGCAGCGCGCAGCCGGAGTTTTTGCCCCATGACATCGGTTCC
>M01075:29:000000000-A53YN:1:1107:15154:19322
CAGTTGGTGTAATGCTGCTGCCTTCTGGGCACTGGCGCCATGTATCATCTCCAAGGTACCGCACGCTCACCTCACCCTTCTCACACGACACCTCAGCGCATACGTCACCAATACGACCCATGAAATCGACAAGCCCATCCCCCTTTAAGCACTTTGATCTCGGGCCAACGCGACTCCCATGCATGATGCTTGCTTCCCCATTGCTGCACCGAGTGTTGGACCGCCAAGTTTGAGATTCGAAAAGTACTGATATTGTTGGGGAAGTTCAGCTGTGTAGAGATAGATTGTACAGTACCCCAGCGCCAGACGATCCGATGCGCATGAAATAAGAGTTGTTTCAGCGGTGCAAAACATCTCTGGATACTGGGTGACGCCATTCATCAGGCATTTCTCTGTCAGCAGCGCGCAGCCGGAGTTTTTGCCCCATGACATCGGTTCT
>M01075:29:000000000-A53YN:1:1107:11878:17757
CAGTTGGTGTAATACTGCTGCCTTCTGGGCACTGGCGCCATGTATCATCTCCAAGGTACCGCACGCTCACCTCACCCTTCTCACACGACACCTCAGCGCATACGTCACCAATACGACCCATGAAATCGACAAGCCCATCCCCCTTTAAGCACTTTGATCTCGGGCCAACGCGACTCCCATGCATGATGCTTGCTTCCCCATTGCTGCACCGAGTGTTGGACCGCCAAGTTTGAGATTCGAAAAGTACTGATATTGTTGGGGAAGTTCGGCTGTGTAGAGATAGATTGTACGGTACCCCAGCGCCAGACGATCCGATGTGCATGAAATAAGAGTTGTTTCAGCGGTGCAAAACATCTCTGGATACTGGGTGACGCCATTTATCAGGCATTTCTCTGTCAGCAGCGCGCAGCCGGAGTTGTTGCCCCATGACATCGGTTCC
>M01075:29:000000000-A53YN:1:1106:7242:24770
CAGTTGGCGTAATACTGCTGCCTTCTGGGCACTGGCGCCATGTATCATCTCCAAGGTACCGCACGCTCACCTCACCCTTCTCACACGACACCTCAGCGCATACGTCACCAATACAACCCATGAAATCGACAAGCCCATCCCCCTTTAAGCACTTTGATCTCGGGCCAACGCGACTCCCATGCACGATGCTTGCTTCCCCATTGCTGCACCGAGTGTTGGACCGCCAAGTTTGAGATTCGAAAAGTACTGATATTGTTGGGGAAGTTCGGCTGTGTAGAGATAGATTGTACAGTACCCCAGCGCCAGACGATCCGATGTGCATGAAATAAGAGTTGTTTCAGCGGTGCAAAACATCTCTGGATACTGGGTGACGCCATTCATCAGGCATTTCTCTGTCAGCAGCGCGCAGCCGGAGTTTTTGCCCCATGACATCGGTTCT
>M01075:29:000000000-A53YN:1:1106:5203:13856
CAGTTGGTGTAATGCTGCTGCCCTCTGGGCACTGGCGCCATGTATCATCTCCAAGGTACCGCACGCTCACCTCACCCTTCTCACACGACACCTCAGCGCACACGTCACCAATACGACCCATGAAATCGACAAGCCTATCCCCCTTTAAGCACTTTGATCTCGGGCCAACGCGACTCCCATGCATGATGCTTGCTTCCCCATTGCTGCACCAAGTGTTGGACCGCCAAGTTTGAGATTCGAAAAGTACTGATATTGTTGGAGAAGTTCGGCTGTGTAGAGATAGATTGTACAGTACCCCAGCGCCAGACGATCCGATGTGCATGAAATAAGAGTTGTTTCAGCGGTGCAAAACATCTCTGGATACTGGGTGACGCCATTCATCAGGCATTTCTCTGTCAGCAGCGCGCAGCCGGAGTTGTTGCCCCATGACATCGGTTCC
>M01075:29:000000000-A53YN:1:1106:27670:11552
CAGTTGGTGTAATGCTGCTGCCCTCTGGGCACTGGCGCCATGTATCATCTCCAAGGTACCGCACGCTCACCTCACCCTTCTCACACGACACCTCAGCGCACACGTCACCAATACGACCCATGAAATCGACAAGCCCATCCCCCTTTAAGCACTTTGATCTCGGGCCAACGCGACTCCCATGCATGATGCTTGCTTCCCCATTGCTGCACCAAGTGTTGGACCGCCAAGTTTGAGATTCGAAAAGTACTGATATTGTTGGAGAAGTTCGGCTGTGTAGAGATAGATTGTACAGTACCCCAGCGCCAGACGATCCGATGTGCATGAAATAAGAGTTGTTTCAGCGGTGCAAAACATCTCTGGATACTGGGTGACGCCATTCATCAGGCATTTCTCTGTCAGCAGCGCGCAGCCGGAGCTGTTGCCCCATGACATCGGTTCC
>M01075:29:000000000-A53YN:1:1106:27472:12771
CAGTTGGTGTAATGCTGCTGCCCTCTGGGCACTGGCGCCATGTATCATCTCCAAGGTACCGCACGCTCACCTCACCCTTTTCACACGACACCTCAGCGCACACGTCACCAATACGACCCATGAAATCGAAAAGCCCATCCCCCTTTAAGCACTTTGATCTCGGGCCAACGCGGCTCCCATGCATGACGCTTGCTTCCCCATTGCTGCACCAAGTGTTG-ACCGCCAAGTTTGAGATTCGAAAAGTACTGATATTGTGGGGGAAGTTCGGCTTTGTAGAGATGGATTGTACGGTACCCCAGCGCCAGACGATCCGATGTGCATGAAAGAAGACCTGTTTCAGCGGTGCAAAACATCTCTGGATACTGGGTGACGCCATTTATCAGGCATTTCTCTGTCAGCAGCGCGCAGCCGGAGTTGTTGCCCCATGACATCGGTTCT
>M01075:29:000000000-A53YN:1:1106:26373:18232
CAGTTGGTGTAATGCTGCTGCCCTCTGGGCACTGGCGCCATTTATCATCTCCAAGGTACCGCACGCTCACCTCACCCTTTTCACACGACACCTCAGCGCACACGTCACCAACAGGACCCATGAAATCGACAAGCCCATCCCCCTTTAAGCACTTTGATCTCGGGCCAACGCGGCTCCCATGCATGACGCTTGCTTCCCCATTGCTGCACCAAGTGTTG-ACCGCCAAGTTTGAGATTCGAAAAGTACTGATATTGTGGGGGAAGTTCGGCTTTGTAGAGATGGATTGTACAGTACCCCAGCGCCAGACGATCCGATGTGCATGAAAGAAGACCTGTTTCAGCGGTGCAAAACATCTCTGGATACTGGGTGACGCCATTTATCAGGTATTTCTCTGTCAGCAGCGCGCAGCCGGAGTTGTTGCCCCATGACATCGGTTCC
>M01075:29:000000000-A53YN:1:1106:2590:14279
CAGCTGGTGTAATACTGCTGCCTTCTGGGCACTGGCGCCATGTATCATCTCCAAGGTACCGCACGCTCACCTCACCCTTCTCACACGACACCTCAGCGCATACGTCACCAATACGACCCATGAAATCGACAAGCCCATCCCCCTTTAAGCACTTTGATCTCGGGCCAACGCGACTCCCACGCATGATGCTTGCTTCCCCATTGCTGCACCGAGTGTTGGACCGCCAAGTTTGAGATTCGAAAAGTACTGATATTGTTGGGGAAGTTCGGCTGTGTAGAGATAGATTGTACAGTACCCCAGCGCCAGACGATCCGATGTGCATGAAATAAGAGTTGTTTCAGCGGTGCAAAACATCTCTGGATACTGGGTGACGCCATTCATCAGGCATTTCCCTGTCAGCAGCGCGCAGCCGGAGTTTTTGCCCCATGACATCGGTTCC
>M01075:29:000000000-A53YN:1:1106:25060:12963
CAGTTGGTGTAATACTGCTGCCCTCTGGGCACTGGCGCCATTTATCATCTCCAAGGTACCGCACGCTCACCTCACCCTTTTCACACGACACCTCAGCGCACACGTCACCAATACGACCCATGAAATCGACAAGCCCATCCCCCTTTAAGCACTTTGATCTCGGGCCAACGCGGCTCCCATGCATGACGCTTGCTTCCCCATTGCTGCACCAAGTGTTG-ACCGCCAAGTTTGAGATTCGAAAAGTACTGATATTGTGGGGGAAGTTCGGCTTTGTAGAGATGGATTGTACAGTACCCCAGCGCCAGACGATCCGATGTGCATGAAAGAAGACCTGTTTCAGCGGTGCAAAACATCTCTGGATACTGGGTGACGCCATTTATCAGGCATTTCTCTGTCAGCAGCGCGCAGCCGGAGTTGTTGCCCCATGACATCGGTTCC
>M01075:29:000000000-A53YN:1:1106:24687:15458
CAGTTGGTGTAATGCTGCTGCCTTCTGGGCACTGGCGCCATGTATCATCTCCAAGGTACCGCACGCTCACCTCACCCTTCTCACACGACACCTCAGCGCATACGTCACCAATACGACCCATGAAATCGACAAGCCCATCCCCCTTTAAGCACTTTGATCTCGGGCCAACGCGACTCCCATGCATGATGCTTGCTTCCCCATTGCTGCACCGAGTGTTGGACCGCCAAGTTTGAGATTCGAAAAGTACTGATATTGTTGGGGAAGTTCGGCTGTGTAGAGATAGATTGTACAGTACCCCAGCGCCAGACGATCCGATGTGCATGAAATAAGAGTTGTTTCAGCGGTGCAAAACATCTCTGGACACTGGGTGACGCCATTCATCAGGCACTTCTCTGTCAGCAGCGCGCAGCCGGAGTTTTTGCCCCATGACATCGGTTCT
>M01075:29:000000000-A53YN:1:1106:24129:12759
CAGTTGGTGTAATGCTGCTGCCCTCTGGGCACTGGCGCCATGTATCATCTCCAAGGTACCGCACGCTCACCTCACCCTTCTCACACGACACCTCAGCGCACACGTCACCAATACGACCCATGAAATCGACAAGCCCATCCCCCTTTAAGCACTTTGATCTCGGGCCAACGCGACTCCCATGCATGATGCTTGCTTCCCCATTGCTGCACCAAGTGTTGGACCGCCAAGTTTGAGATTCGAAAAGTACTGATATTGTTGGAGAAGTTCGGCTGTGTAGAGATAGATTGTACAGTACCCCAGCGCCAGACGATCCGATGTGCATGAAATAAGAGTTGTTTCAGCGGTGCGAAACATCTCTGGATACTGGGTGACGCCATTCATCAGGCATTTCTCTGTCAGCAGCGCGCAGCCGGAGTTGTTGCCCCATGGCATCGGTTCG
>M01075:29:000000000-A53YN:1:1106:24020:10589
CAGCTGGTGTAATACTGCTGCCTTCTGGGCACTGGCGCCATGTATCATCTCCAAGGTACCGCACGCTCACCTCACCCTTCTCACACGACGCCTCAGCGCATACGTCACCAATACGACCCATGAAATCGACAAGCCCATCCCCCTTTAAGCACTTTGATCTCGGGCCAATGCGACTCCCATGCATGATGCTTGCTTCCCCATTGCTGCACCGAGTGTTGGACCGCCAAGTTTGAGATTCGAAAAGTACTGATATTGTTGGGGAAGTTCGGCTGTGTAGAGATAGATTGTACAGTACCCCAGCGCCAGACGATCCGATGTGCATGAAATAAGAGTTGTTTCAGCGGTGCAAAACATCTCTGGATACTGGGTGACGCCATTCATCAGGCATTTCTCTGTCAGCAGCGCGCAGCCGGAGTTTTTGCCCCATGACATCGGTTCC
>M01075:29:000000000-A53YN:1:1106:22891:23364
CAGCTGGTGTAATGCTGCTGCCTTCTGGGCACTGGCGCCATGTATCATCTCCAAGGTACCGCACGCTCACCTCACCCTTCTCACACGACACCTCAGCGCATACGTCACCAATACGACCCATGAAATCGACAAGCCCATCCCCCTTTAAGCACTTTGATCTCGGGCCAACGCGACTCCCATGCATGATGCTTGCTTCCCCATTGCTGCACCGAGTGTTGGACCGCCAAGTTTGAGATTCGAAAAGTACTGATATTGTTGGGGAAGTTCGGCTGTGTAGAGATAGATTGTACAGTACCCCAGCGCCAGACGATCCGATGTGCATGAAATAAGAGTTGTTTCAGCGGTGCAAAACATCTCTGGATACTGGGTGACGCCATTCATCAGGCATTTCTCTGTCAGCAGCGCACAGCCGGAGTTTTTGCCCCATGACATCGGTTCC
>M01075:29:000000000-A53YN:1:1106:20008:15338
CAGTTGGTGTAATGCTGCTGCCCTCTGGGCACTGGCGCCATGTATCATCTCCAAGGTACCGCACGCTCACCTCACCCTTCTCACACGACACCTCAGCGCACACGTCACCAATACGACCCATGAAATCGACAAGCCCATCCCCCTTTAAGCACTTTGATCTCGGGCCAACGCGACTCCCATGCATGATGCTTGCTTCCCCATTGCTGCACCAAGTGTTGGACCGCCAAGTTTGAGATTCGAAAAGTACTGATATTGTTGGAGAAGTTCGGCTGTGTAGAGATAGATTGTACAGTACCCCAGCGCCAGACGATCCGATGTGCATGAAATAAGAGTTGTTTCAGCGGTGCAAAACATCTCTGGATACTGGGTGACGCCACTCATCAGGCATTTCTCTGTCAGCAGCGCGCAGCCGGAGTTGTTGCCCCATGACATCGGTTCC
>M01075:29:000000000-A53YN:1:1106:19650:15511
CAGTTGGTGTAATGCTGCTGCCCTCTGGGCACTGGCGCCATTTATCATCTCCAAGGTACCGCACGCTCACCTCACCCTTTTCACACGACACCTCAGCGCACACGTCACCAACAGGACCCATGAAATCGACAAGCCCATCCCCCTTTAAGCACTTTGATCTCGGGCCAACGCGGCTCCCATGCATGACGCTTGCTTCCCCATTGCTGCACCAAGTGTTG-ACCGCCAAGTTTGAGATTCGAAAAGTACTGATATTGTGGGGGAAGTTCGGCTTTGTAGAGATGGATTGTACAGTACCCCAGCGCCAGACGATCCGATGTGCATGAAAGAAGACCTGTTTCAGCGGTGCAAAACATCTCTGGATACTGGGTGACGCCATTTATCAGGCATTTCTCTGTCAGCAGCGCGTAGCCGGAGTTGTTGCCCCAT-ACATCGGTTCC
>M01075:29:000000000-A53YN:1:1106:18252:10506
CAGTTGGTGTAATGCTGCTGCCCTCTGGGCACTGGCGCCATTTATCATCTCCAAGGTACCGCACGCTCACCTCACCCTTTTCACACGACACCTCAGCGCACACGTCACCAACAGGACCCATGAAATCGACAAGCCCATCCCCCTTTAAGCACTTTGATCTCGGGCCAACGCGGCTCCCATGCATGACGCTTGCTTCCCCATTGCTGCACCAAGTGTTG-ACCGCCAAGTTTGAGATTCGAAAAGTACTGATATTGTGGGGAAAGTTCGGCTTTGTAGAGATGGATTGTACAGTACCCCAGCGCCAGACGATCCGATGTGCATGAAAGAAGACCTGTTTCAGCGGTGCAAAACATCTCTGGATACTGGGTGACGCCATTTATCAGGCATTTCTCTGTCAGCAGCGCGCAGCCGGAGTTGTTGCCCCATGACATCGGTTCC
>M01075:29:000000000-A53YN:1:1106:18130:22639
CAGTTGGTGTAATGCTGCTGCCTTCTGGGCACTGGCGCCATGTATCATCTCCAAGGTACCGCACGCTCACCTCACCCTTCTCACACGACACCTCAGCGCATACGTCACCAATACGACCCATGAAATCGACAAGCCCATCCCCCTTTAAGCACTTTGATCTCGGGCCAACGCGACTCCCATGCATGATGCTTGCTTCCCCATTGCTGCACCGAGTGTTGGACCGCCAAGTTTGAGATTCGAAAAGTACTGATAATGTTGGGGAAGTTCGGCTGTGTAGAGATAGATTGTACAGTACCCCAGCGCCAGACGATCCGATGTGCATGAAATAAGAGTTGTTTCAGCGGTGCAAAACATCTCTGGATACTGGGTGACGCCATTCATCAGGCATTTCTCTGTCAGCAGCGCGCAGCCGGAGTTTTTGCCCCATGACATCGGTTCT
>M01075:29:000000000-A53YN:1:1106:13175:9261
CAGTTGGTGTAATGCTGCTGCCTTCTGGGCACTGGCGCCATGTATCATCTCCAAGGTACCGCACGCTCACCTCACCCTTCTCACACGACACCTCAGCGCATACGTCACCAATACGACCCATGAAATCGACAAGCCCATCCCCCTTTAAGCACTTTGATCTCGGGCCAACGCGACTCCCATGCATGATGCTTGCTTCCCCATTGCTGCACCGAGTGTTGGACCGCCAAGTTTGAGATTCGAAAAGTACTGATATTGTTGGGGAAGTTCGGCTGTGTAGAGGTAGATTGTACAGTACCCCAGCGCCAGACGATCCGATGTGCATGAAATAAGAGTTGTTTCAGCGGTGCAAAACATCTCTGGATACTGGGTGACGCCATTCATCAGGCATTTCTCCGTCAGCAGCGCGCAGCCGGAGTTGTTGCCCCATGACATCGGTTCC
>M01075:29:000000000-A53YN:1:1106:10661:16219
CAGTTGGTGTAATACTGCTGCCCTCTGGGCACTGGCGCCATGTATCATCTCCAAGGTACCGCACGCTCACCTCACCCTTCTCACACGACACCTCAGCGCACACGTCACCAATACGACCCATGAAATCGACAAGCCCATCCCCCTTTAAGCACTTTGATCTCGGGCCAACGCGACTCCCATGCATGATGCTTGCTTCCCCATTGCTGCACCAAGTGTTGAACCGCCAAGTTTGAGATTCGAAAAGTACTGATATTGTTGGAGAAGTTCGGCTGTGTAGAGATAGATTGTACAGTACCCCAGCGCCAGACGATCCGATGTGCATGAAATAAGAGTTGTTACAGCGGTGCAAAACATCTCTGGATACTGGGTGACGCCATTCATCAGGCATTTCTCTGTCAGCAGCGCGCAGCCGGAGTTGTTGCCCCATGACATCGGTTCT
>M01075:29:000000000-A53YN:1:1106:10599:11473
CAGTTGGTGTAATGCTGCTGCCCTCTGGGCACTGGCGCCATTTATCATCTCCAAGGTACCGCATGCTCACCTCACCCTTTTCACACGACACCTCAGCGCACACGTCACCAACAGGACCCATGAAATCGACAAGCCCATCCCCCTTTAAGCACTTTGATCTCGGGCCAGCGCGGCTCCCATGCATGACGCTTGCTTCCCCATTGTTGCACCAAGTGTTG-ACCGCCAAGTTTGAGATTCGAAAAGTACTGATATTGTGGGGGAAGTTCGGCTTTGTAGAGATGGATTGTACAGTACCCCAGCGCCAGACGATCCGATGTGCATGAAAGAAGACCTGTTTCAGCGGTGCAAAACATCTCTGGATACTGGGTGACGCCATTTATCAGGCATTTCTCTGTCAGCAGCGCGCAGCCGGAGTTGTTGCCCCATGACATCGGTTCG
>M01075:29:000000000-A53YN:1:1106:10119:5480
CAGTTGGTGTAATGCGGCTGCCCTCTGGGCACTGGCGCCATTTATCATCTCCAAGGTACCGCACGCTCACCTCACCCTTTTCACACGACACCTCAGCGCACACGTCACCAACAGGACCCATGAAATCGACAAGCCCATCCCCCTTTAAGCACTTTGATCTCGGGCCAACGCGGCTCCCATGCATGACGCCTGCTTCCCCATTGCTGCACCAAGTGTTG-ACCGCCAAGTTTGAGATTCGAAAAGTACTGATATTGTGGGGGAAGTTCGGCTTTGTAGAGATGGATTGTACAGTACCCCAGCGCCAGACGATCCGATGTGCATGAAAGAAGACCTGTTTCAGCGGTGCAAAACATCTCTGGATACTGGGTGACGCCATTTATCAGGCATTTCTCTGTCAGCAGCGCGCAGCCGGAGTTGTTGCCCCATGACATCGGTTCT
>M01075:29:000000000-A53YN:1:1105:9212:14488
CAGTTGGTGTAATGCTGCTGCCTTCTGGGCACTGGCGCCATGTATCATCTCCAAGGTACCGCACGCTCACCTCACCCTTCTCACACGACACCTCAGCGCATACGTCACCAATACGACCCATGAAATCGACAAGCCCATCCCCCTTTAAGCACTTTGATCTCGGGCCAACGCGACTCCCATGCATGATGCTTGCTTCCCCACTGCTGCACCGAGTGTTGGACCGCCAAGTTTGAGATTCGAAAAGTACTGATATTGTTGGGGAAGTTCGGCTGTGTAGAGATAGATTGTACAGTACCCCAGCGCCAGACGATCCGATGTGCATGAAATAAGAGTTGTTTCAGCGGTGCAAAACATCTCTGGATACTGGGTGACGCCATTCATCAGGCATTTCTCTGTCAGCGGCGCGCAGCCGGAGTTTTTGCCCCATGACATCGGTTCC
>M01075:29:000000000-A53YN:1:1105:9136:16110
CAGCTGGTGTAATACTGCTGCCTTCTGGGCACTGGCGCCATGTATCATCTCCAAGGTACCGCACGCTCACCTCACCCTTCTCACACGACACCCCAGCGCATACGTCACCAATACGACCCATGAAATCAACAAGCCCATCCCCCTTTAAGCACTTTGATCTCGGGCCAACGCGACTCCCATGCATGATGCTTGCTTCCCCATTGCTGCACCGAGTGTTGGACCGCCAAGTTTGAGATTCGAAAAGTACTGATATTGTTGGGGAAGTTCGGCTGTGTAGAGATAGATTGTACAGTACCCCAGCGCCAGACGATCCGATGTGCATGAAATAAGAGTTGTTTCAGCGGTGCAAAACATCTCTGGATACTGGGTGACGCCATTCATCAGGCATTTCTCTGTCAGCAGCGCGCAGCCGGAGTTTTTGCCCCATGACATCGGTTCC
>M01075:29:000000000-A53YN:1:1105:8731:18524
CAGTTGGTGTAATGCTGCTGCCCTCTGGGCACTGGCGCCATTTATCATCTCCAAGGTACCGCACACTCACCTCACCCTTTTCACACGACACCTCAGCGCACACGTCACCAACAGGACCCATGAAATCGACAAGCCCATCCCCCTTTAAGCACTTTGATCTCGGGCCAACGCGGCTCCCATGCATGACGCTTGCTTCCCCATTGCTGCACCAAGTGTTGGACCGCCAAGTTTGAGATTCGAAAAGTACTGATATTGTTGGGGAAGTTCGGCTGTGTAGAGATAGATTGTACAGTACCCCAGCGCCAGACGATCCGATGTGCATGAAATAAGAGTTGTTTCAGCGGTGCAAAACATCTCTGGATACTGGGTGACGCCATTCATCAGGCATTTCTCTGTCAGCAGCGCGCAGCCGGAGTTGTTGCCCCATGACATCGGTTCT
>M01075:29:000000000-A53YN:1:1105:5948:12692
CAGTTGGTGTAATACTGCTGCCTTCTGGGCACTGGCGCCATGTATCATCTCCAAGGTACCGCACGCTCACCTCACCCTTCTCACACGACACCTCAGCGCATACGTCACCAATACGACCCATGAAATCGACAAGCCCATCCCCCTTTAAGCACTTTGATCTCGGGCCAACGCGACTCCCATGCATGATGCTTGCTTCCCCATTGCTGCACCGAGTGTTGGACCGCCAAGTTTGAGATTCGAAAAGTACTGATATTGTTGGGGAAGTTCGGCTGTGTAGAGATAGATTGTACAGTACCCCAGCGCCAGACGATCCGATGTGCATGAAATAAGAGTTGTTTCAGCGGTGCAAAACATCTCTGGATACTGGGTGACGCCATTCATCAGGCATGTCTCTGTCAGCAGCGCGCAGCCGGAGTTTTTGCCCCATGACATCGGTTCC
>M01075:29:000000000-A53YN:1:1105:29091:11930
CAGTTGGTGTAATGCTGCTGCCTTCTGGGCACTGGCGCCATGTATCATCTCCAAGGTACCGCACGCCCACCTCACCCTTCTCACACGACACCTCAGCGCATACGTCACCAATACGACCCATGAAATCGACAAGCCCATCCCCCTTTAAGCACTTTGATCTCGGGCCAACGCGACTCCCATGCATGATGCTTGCTTCCCCATTGCTGCACCGAGTGTTGGACCGCTAAGTTTGAGATTCGAAAAGTACTGATATTGTTGGGGAAGTTCGGCTGTGTAGAGATAGATTGTACAGTACCCCAGCGCCAGACGATCCGATGTGCATGAAATAAGAGTTGTTTCAGCGGTGCAAAACATCTCTGGATACTGGGTGACGCCATTCATCAGGCATTTCTCTGTCAGCAGCGCGCAGCCGGAGTTTTTGCCCCATGACATCGGTTCC
>M01075:29:000000000-A53YN:1:1105:26876:9016
CAGTTGGTGTAATGCTGCTGCCTTCTGGGCACTGGCGCCATGTATCATCTCCAAGGTACCGCACGCTCACCTCACCCTTCTCACACGACACCTCAGCGCATACGTCACCAATACGACCCATGAAATCGACAAGCCCATCCCCCTTTAAGCACTTTGATCTCGGGCCAACGCGACTCCCATGCATGATGCTTGCTTCCCCATTGCTGCACCGAGTGTTGGACCGCCAAGTTTGAGATTCGAAAAGTACTGATATTGTTGGGGAAGTTCGGCTGTGTAGAGATAGATTGTACAGTACCCCAGCGCCAGACGATCCGATGTGCATGAAATAAGAGTTGTTTCAGCGGTGCAAAACATCTCTGGATACTGGGTGACGCCATTCATCAGGCATTTCTCTGTCAGCAGCGCGCAGCCGGAGTTTTTGCCCCATGACATCTGTTCT
>M01075:29:000000000-A53YN:1:1105:20755:15282
CAGCTGGTGTAATGCTGCTGCCTTCTGGGCACTGGCGCCATGTATCATCTCCAAGGTACCGCACGCTCACCTCACCCTTCTCACACGACACCTCAGCGCACACGTCACCAATACGACCCATGAAATCGACAAGCCCATCCCCCTTTAAGCACTTTGATCTCGGGCCAACGCGACTCCCATGCATGATGCTTGCTTCCCCATTGCTGCACCAAGTGTTGGACCGCCAAGTTTGAGATTCGAAAAGTACTGATATTGTTGGAGAAGTTCGGCTGTGTAGAGATAGATTGTACAGTACCCCAGCGCCAGACGATCCGATGTGCATGAAATAGGAGTTGTTTCAGCGGTGCAAAACATCTCTGGATACTGGGTGACGCCATTCATCAGGCATTTCTCTGTCAGCAGCGCGCAGCCGGAGTTGTTGCCCCATGACATCGGTTCC
>M01075:29:000000000-A53YN:1:1105:20103:15538
CAGTTGGTGTAATGCTGCTGCCCTCTGGGCACTGGCGCCATGTATCATCTCCAAGGTACCGCACGCTCACCTCACCCTTTTCACACGACACCTCAGCGCACACGTCACCAATACGACCCATGAAATCGACAAGCCCATCCCCCTTTAAGCACTTTGATCTCGGGCCAACGCGGCTCCCATGCATGACGCTTGCTTCCCCATTGCTGCACCAAGTGTTGGACCGCCAAGTTTGGGATTCGAAAAGTACTGATATTGTGGGGGAAGTTCGGCTTTGTAGAGATGGATTGTACAGTACCCCAGCGCCAGACGATCCGATGTGCATGAAAGAAGACCTGTTTCAGCGGTGCAAAACATCTCTGGATACTGGGTGACGCCATTTATCAGGCATTTCTCTGTCAGCAGCGCGCAGCCGGAGTTGTTGCCCCATGACA---GTTCG
>M01075:29:000000000-A53YN:1:1105:16255:17039
CAGTTGGTGTAATGCTGCTGCCCTCTGGGCACTGGCGCCATTTATCATCTCCAAGGTACCGCACGCTCACCTCACCCTTTTCACACGACACCTCAGCGCACACGTCACCAACAGGACCCATGAAATCGACAAGCCCATCCCCCTTTAAGCACTTTGATCTCGGGCCAACGCGGCTCCCATGCATGACGCTTGCTTCCCCGTTGCTGCACCAAGTGTTG-ACCGCCAAGTTTGAGATTCGAAAAGTACTGATATTGTGGGGGAAGTTCGGCTTTGTAGAGATGGATTGTACAGTACCCCAGCGCCAGACGATCCGATGTGCATGAAAGAAGACCTGTTTCAGCGGTGCAAAACATCTCTGAATACTTGTTGACGCCATTCATCAGGCATTTCTCTGTCAGCAGCGCGCAGCCGGAGTTTTTGCCCCATGACATCGGTTCC
>M01075:29:000000000-A53YN:1:1105:11902:23823
CAGTTGGTGTAATACTGCTGCCCTCTGGGCACTGGCGCCATTTATCATCTCCAAGGTACCGCACGCTCACCTCACCCTTCTCACACGACACCTCAGCGCACACGTCACCAATACGACCCATGAAATCGACAAGCCCATCCCCCTTTAAGCACTTTGATCTCGGGCCAACGCGACTCCCATGCATGATGCTTGCTTCCCCATTGCTGCACCAAGTGTTGGACCGCCAAGTTTGAGATTCGAAAAGTACTGATATTGTTGGAGAAGTTCGGCTGTGTAGAGATAGATTGTACAGTACCCCAGCGCCAGACGATCCGATGTGCATGAAATAAGAGTTGCTTCAGCGGTGCAAAACATCTCTGGATACTGGGTGACGCCATTCATCAGGCATTTCTCTGTCAGCAGCGCGCAGCCGGAGTTGTTGCCCCATGACATCGGTTCT
>M01075:29:000000000-A53YN:1:1105:10946:15154
CAGTTGGTGTAATACTGCTGCCTTCTGGGCACTGGCGCCATGTATCATCTCCAAGGTACCGCACGCTCACCTCACCCTTCTCACACGACACCTCAGCGCATACGTCACCAATACGACCCATGAAATCGACAAGCCCATCCCCCTTTAAGCACTTTGATCTCGGGCCAACGCGACTCCCATGCATGATGCTTGCTTCCCCATTGCTGCACCGAGTGTTGGACCGCCAAGTTTGAGATTCGAGAAGTACTGATATTGTTGGGGAAGTTCGGCTGTGTAGAGATAGATTGTACAGTACCCCAGCGCCAGACGATCCGATGTGCATGAAATAAGAGTTGTTTCAGCGGTGCAAAACATCTCTGGATACTGGGTGACGCCATTCATCAGGCATTTCTCTGTCAGCAGCGCGCAGCCGGAGTTTTTGCCCCATGACATCGGTTC-
>M01075:29:000000000-A53YN:1:1104:9436:10282
CAGCTGGTGTAATACTGCTGCCTTCTGGGCACTGGCGCCATGTATCATCTCCAAGGTACCGCACGCTCACCTCACCCTTCTCACACGACACCTCAGCGCATACGTCACCAATACGACCCATGAAATCGACAAGCCCATCCCCCTTTAAGCACTTTGATCTCGGGCCAACGCGACTCCCATGCATGATGCTTGCTTCCCCATTGCTGCACCGAGTGTTGGACCGCCAAGTTTGAGATTCGAAAAGTACTGATATTGTTGGGGAAGTTCGGCTGTGTAGAGATAGATTGTACAGTACCCCAGCGCCAGACGATCCGATGTGCATGAAATAAGAGTTGTTTCAGCAGTGCAAAACATCTCTGGATACTGGGTGACGCCATTCATCAGGCATTTCTCTGTCAGCAGCGCGCAGCCGGAGTTTTTGCCCCATGACATCGGTTCT
>M01075:29:000000000-A53YN:1:1104:9277:18032
CAGCTGGTGTAATACTGCTGCCCTCTGGGCACTGGTGCCATTTATCATCTCCAAGGTACCGCACGCTCACCTCACCCTTTTCACACGACACCTCAGCGCACACGTCACCAATACGACCCATGAAATCGACAAGCCCATCCCCCTTTAAGCACTTTGATCTCGGGCCAACGCGGCTCCCATGCATGACGCTTGCTTCCCCATTGCTGCACCAAGTGTTG-GCCGCCAAGTTTGAGATTCGAAAAGTACTGATATTGTGAGGGAAGTTCGGCTGTGTAGAGATAGATTGTACAGTACCCCAGCGCCAGACGATCCGAAGTGCATAAAAAAAGACCTGTTTCAGCGGTGCAAAACATCTCTGGATGCTTGTTGACGCCATTTATCAGGCATTTCTCTGTCAGCAGCGCGCAGCCGGAGTTTTTGCCCCATGACATCGGTTCT
>M01075:29:000000000-A53YN:1:1104:9145:5931
CAGTTGGTGTAATGCTGCTGCCTTCTGGGCACTGGCGCCATGTATCATCTCCAAGGTACCGCACGCTCACCTCACCCTTCTTACACGACACCTCAGCGCATACGTCACCAATACGACCCATGAAATCGACAAGCCCATCCCCCTTTAAGCACTTTGATCTCGGGCCAACGCGACTCCCATGCATGATGCTTGCTTCCCCATTGCTGCACCGAGTGTTGGACCGCCAAGTTTGAGATTCGAAAAGTACTGATATTGTTGGGGAAGTTCGGCTGTGTAGAGATAGATTGTACAGTACCCCAGCGCCAGACGATCCGATGTGCATGAAATAAGAGTTGTTTCAGCGGTGCAAAACATCTCTGGATACTGGGTGACGCCATTCATCAGGCATTTCTCTGTCAGCAGCGCGCAGCCGGAGTTTTTGCCCCATGACATCGGTTCT
>M01075:29:000000000-A53YN:1:1104:8751:21613
CAGTTGGTGTAATACTGCTGCCCTCTGGGCACTGGCGCCATGTATCATCTCCAAGGTACCGCACGCTCACCTCACCCTTCTCACACGACACCTCAGCGCACACGTCACCAATACGACCCATGAAATCGACAAGCCCATCCCCCTTTAAGCACTTTGATCTCGGGCCAACGCGACTCCCATGCATGATGCTTGCTTCCCCATTGCTGCACCAAGTGTTGGGCCGCCAAGTTTGAGATTCGAAAAGTACTGATATTGTTGGAGAAGTTCGGCTGTGTAGAGATAGATTGTACAGTACCCCAGCGCCAGACGATCCGATGTGCATGAAATAAGAGTTGTTTCAGCGGCGCAAAACATCTCTGGATACTGGGTGACGCCATTCATCAGGCATTTCTCTGTCAGCAGCGCGCAGCCGGAGTTGTTGCCCCATGACATCGGTTCC
>M01075:29:000000000-A53YN:1:1104:6921:17708
CAGTTGGTGTAATACTGCCGCCTTCTGGGCACTGGCGCCATGTATCATCTCCAAGGTACCGCACGCTCACCTCACCCTTCTCACACGACACCTCAGCGCATACGTCACCAATACGACCCATGAAATCGACAAGCCCATCCCCCTTTAAGCACTTTGATCTCGGGCCAACGCGACTCCCATGCATGATGCTTGCTTCCCCATTGCTGCACCGAGTGTTGGACCGCCAAGTTTGAGATTCGAAAAGTACTGAGATTGTTGGGGAAGTTCGGCTGTGTAGAGATAGATTGTACAGTACCCCAGCGCCAGACGATCCGATGTGCATGAAATAAGAGTTGTTTCAGCGGTGCAAAACATCTCTGGATACTGGGTGACGCCATTCATCAGGCATTTCTCTGTCAGCAGCGCGCAGCCGGAGTTTTTGCCCCATGACGTCGGTTCC
>M01075:29:000000000-A53YN:1:1104:4973:10272
CAGTTGGTGTAATACTGCTGCCCTCTGGGCACTGGCGCCATGTGTCATCTCCAAGGTACCGCACGCTCACCTCACCCTTCTCACACGACACCTCAGCGCACACGTCACCAATACGACCCATGAAATCGACAAGCCCATCCCCCTTTAAGCACTTTGATCTCGGGCCAACGCGACTCCCATGCATGATGCTTGCTTCCCCATTGCTGCACCAAGTGTTGGACCGCCAAGTTTGAGATTCGAAAAGTACTGATATTGTTGGAGAAGTTCGGCTGTGTAGAGATAGATTGTACAGTACCCCAGCGCCAGACGATCCGATGTGCATGAAATAAGAGTTGTTTCAGCGGTGCAAAACATCTCTGGATACTGGGTGACGCCATTCATCAGGCATTTCTCTGTCAGCAGCGCGCAGCCGGAGTTGTTGCCCCATGACATCGGTTCT
>M01075:29:000000000-A53YN:1:1104:27334:17659
CAGCTGGTGTAATACTGCCGCCCTCTGGGCACTGGCGCCATTTATCATCTCCAAGGTACCGCACGCTCACCTCACCCTTTTCACACGACACCTCAGCGCACACGTCACCAACAGGACCCATGAAATCGACAAGCCCATCCCCCTTTAAGCACTTTGATCTCGGGCCAACGCGGCTCCCATGCATGACGCTTGCTTCCCCATTGCTGCACCAAGTGTTG-ACCGCCAAGTTTGAGATTCGAAAAGTACTGATATTGTGGGGGAAGTTCGGCTTTGTAGAGATGGATTGTACAGTACCCCAGCGCCAGACGATCCGATGTGCATGAAAGAAGACCTGTTTCAGCGGTGCAAAACATCTCTGGATACTGGGTGACGCCATTTATCAGGCATTTCCCTGTCAGCAGCGCGCAGCCGGAGTTGTTGCCCCATGACATCGGTTCC
>M01075:29:000000000-A53YN:1:1104:18994:21971
CAGTTGGTGTAATGCTGCTGCCCTCTGGGCACTGGCGCCATGTATCATCTCCAAGGTACCGCACGCTCACCTCACCCTTTTCACACGACACCTCAGCGCACACGTCACCAATACGACCCATGAAATCGAAAAGCCCATCCCCCTTTAAGCACTTTGATCTCGGGCCAACGCGGCTCCCATGCATGACGCTTGCTTCCCCATTGCTGCACCAAGTGTTG-ACCGCCAAGTTTGAGATTCGAAAAGTACTGATATTGTGGGGGAAGTTCGGCTTTGTAGAGATGGATTGTACAGTACCCCAGCGCCAGACGATCCGATGTGCATGAAAGAAGACCTGTTTCAGCGGTGCAAAACATCTCTGGATACTGGGTGACGCCATTTATCAGGCATTTCTCCGTCAGCAGCACGCAGCCGGAGTTGTTGCCCCATGACATCGGTTCC
>M01075:29:000000000-A53YN:1:1104:15539:13300
CAGTTGGTGTAATACTGCCGCCCTCTGGGCACTGGCGCCATGTATCATCTCCAAGGTACCGCACGCTCACCTCACCCTTTTCACACGACACCTCAGCGCACACGTCACCAATACGACCCATGAAATCGAAAAGCCCGTCCCCCTTTAAGCACTTTGATCTCGGGCCAACGCGGCTCCCATGCATGACGCTTGCTTCCCCATTGCTGCACCAAGTGTTG-ACCGCCAAGTTTGAGATTCGAAAAGTACTGATATTGTGGGGGAAGTTCGGCTTTGTAGAGATGGATTGTACAGTACCCCAGCGCCAGACGATCCGATGTGCATGAAAGAAGACCTGTTTCAGCGGTGCAAAACATCTCTGGATACTGGGTGACGCCATTTATCAGGCATTTCTCTGTCAGCAGCGCGCAGCCGGAGTTTTTGCCCCATGACATCGGTTCT
>M01075:29:000000000-A53YN:1:1104:11334:22425
CAGTTGGTGTAATGCTGCTGCCTTCTGGGCACTGGCGCCATGTATCATCTCCAAGGTACCGCACGCTCACCTCACCCTTCTCACACGACACCTCAGCGCATACGTCACCAATACGACCCATGAAATCGACAAGCCCATCCCCCTTTAAGCACTTTGATCTCGGGCCAACGCGACTCCCATGCATGATGCTTGCTTCCCCATTGCTGCACCGAGTGTTGGACCGCCAAGTTTGAGATTCGAAAAGTACTGATATTGTTGGGGAAGTTCGGCTGTGTAGAGATAGATTGTACAGTACCCCAGCGCCAGACGATCCGATGTGCATGAAATAAGAGTTGTTTCAGCGGTGCAAAACATCTCTGGATACTGGGTGACGCCATTCATCAGGCATTTCTCTGTCAGCAGCGCGCAGCCGGAGTTGTTGCCCCATGACATCGGTTCT
>M01075:29:000000000-A53YN:1:1103:4269:20594
CAGTTGGTGTAATACTGCTGCCTTCTGGGCACTGGCGCCATGTATCATCTCCAAGGTACCGCACGCTCACCTCACCCTTCTCACACGACACCTCAGCGCATACGTCACCAATACGACCCATGAAATCGACAAGCCCATCCCCCTTTAAGCACTTTGATCTCGGGCCAACGCGACTCCCATGCATGATGCTTGCTTCCCCATTGCTGCACCGAGTGTTGGACCGCCAAGTTTGAGATTCGAAAAGTACTGATATTGTTGGGGAAGTTCGGCTGTGTAGGGATAGATTGTACAGTACCCCAGCGCCAGACGATCCGATGTGCATGAAATAAGAGTTGTTTCAGCGGTGCAAAACATCTCTGGATACTGGGTGACGCCATTCATCAGGCATTTCTCTGTCAGCAGCGCGCAGCCGGAGTTTTTGCCCCATGACATCGGTTCC
>M01075:29:000000000-A53YN:1:1103:23244:16246
CAGCTGGTGTAATACTGCTGCCTTCTGGGCACTGGCGCCATGTATCATCTCCAAGGTACCGCACGCTCACCTCACCCTTCTCACACGACACCTCAGCGCATACGTCACCAATACGACCCATGAAATCGACAAGCCCATCCCCCTTTAAGCACTTTGATCTCGGGCCAACGCGACTCCCATGCATGATGCTTGCTTCCCCATTGCTGCACCGAGTGTTGGACCGCCAAGTTTGAGATTCGAAAAGTACTGATATTGTTGGAGAAGTTCGGCTGTGTAGAGATAGATTGTACAGTACCCCGGCGCCAGACGATCCGATGTGCATGAAATAAGAGTTGTTTCAGCGGTGCAAAACATCTCTGGATACTGGGTGACGCCATTCATCAGGCATTTCTCTGTCAGCAGCGCGCAGCCGGAGTTGTTGCCCCATGACATCGGTTCT
>M01075:29:000000000-A53YN:1:1103:22867:13450
CAGTTGGTGTAATACTGCCGCCTTCTGGGCACTGGCGCCATGTATCATCTCCAAGGTACCGCACGCTCACCTCACCCTTCTCACACGACACCTCAGCGCATACGTCACCAATACGACCCATGAAATCGACAAGCCCATCCCCC-TTAAGCACTTTGATCTCGGGCCAACGCGACTCCCATGCATGATGCTTGCTTCCCCATTGCTGCACCGAGTGTTGGACCGCCAAGTTTGAGATTCGAAAAGTACTGATATTGTTGGGGAAGTTCGGCTGTGTAGAGATAGATTGTACAGTACCCCAGCGCCAGACGATCCGATGTGCATGAAATAAGAGTTGTTTCAGCGGTGCAAAACATCTCTGGATACTGGGTGACGCCATTCATCAGGCATTTCTCTGTCAGCAGCGCGCAGCCGGAGTTTTTGCCCCATGACATCGGTTCT
>M01075:29:000000000-A53YN:1:1103:15920:14712
CAGTTGGTGTAATGCTGCTGCCTTCTGGGCACTGGCGCCATGTATCATCTCCAAGGTACCGCACGCTCACCTCACCCTTCTCACACGACACCTCAGCGCACACGTCACCAATACGACCCATGAAATCGACAAGCCCATCCCCCTTTAAGCACTTTGATCTCGGGCCAACGCGACTCCCATGCATGATGCTTGCTTCCCCATTGCTGCACCAGGTGTTGGACCGCCAAGTTTGAGATTCGAAAAGTACTGATATTGTTGGAGAAGTTCGGCTGTGTAGAGATAGATTGTACAGTACCCCAGCGCCAGACGATCCGATGTGCATGAAATAAGAGTTGTTTCAGCGGTGCAAAACACCTCTGGATACTGGGTGACGCCATTCATCAGGCATTTCTCTGTCAGCAGCGCGCAGCCGGAGTTGTTGCCCCATGACATCGGTTCC
>M01075:29:000000000-A53YN:1:1103:14816:18461
CAGCTGGTGTAATGCTGCTGCCCTCTGGGCACTGGCGCCATTTATCATCTCCAAGGTACCGCACGCTCACCTCACCCTTTTCACACGACACCTCAGCGCACACGTCACCAACAGGACCCATGAAATCGACAAGCCCATCCCCCTTTAAGCACTTTGATCTCGGGCCAACGCGGCTCCCATGCATGACGCTTGCTTCCCCATTGCTGCACCAGGTGTTG-ACCGCCAAGTTTGAGATTCGAAAAGTACTGATATTGTGGGGGAAGTTCGGCTGTGTAGAGATAGATTGTACAGTACCCCAGCGCCAGACGATCCGATGTACATAAAAAAAGACCTGTTTCAGCGGTGCAAAACATCTCTGAATACTTGTTGACGCCATTCATCAGGCATTTCTCTGTCAGCAGCGCGCAGCCGGAGTTTTTGCCCCATGACATCGGTTCC
>M01075:29:000000000-A53YN:1:1103:12865:22501
CAGCTGGTGTAATGCTGCTGCCTTCTGGGCACTGGCGCCATGTATCATCTCCAAGGTACCGCACGCTCACCTCACCCTTCTCACACGACACCTCAGCGCATACGTCACCAATACGACCCATGAAATCGACAAGCCCATCCCCCTTTAAGCACTTTGATCTCGGGCCAACGCGACTCCCATGCATGATGCTTGCTTCCCCATTGCTGCACCGAGTGTTGGACCGCCAAGTTTGAGATTCGAAAAGTACTGATATTGTTGGGGAAGTTCGGCTGTGTAGAGATAGATTGTACAGTACCCCAGTGCCAGACGATCCGATGTGCATGAAATAAGAGTTGTTTCAGCGGTGCAAAACATCTCTGGATACTGGGTGACGCCATTCATCAGGCATTTCTCTGTCAGCAGCGCGCAGCCGGAGTTTTTGCCCCATGACATCGGTTCC
>M01075:29:000000000-A53YN:1:1103:11884:19425
CAGTTGGTGTAATGCTGCCGCCTTCTGGGCACTGGCGCCATGTATCATCTCCAAGGTACCGCACGCTCACCTCACCCTTCTCACACGACACCTCAGCGCACACGTCACCAATACGACCCATGAAATCGACAAGCCCATCCCCCTTTAAGCACTTTGATCTCAGGCCAACGCGACTCCCATGCATGATGCTTGCTTCCCCATTGCTGCACCAAGTGTTGGACCGCCAAGTTTGAGATTCGAAAAGTACTGATATTGTTGGAGAAGTTCGGCTGTGTAGAGATAGATTGTACAGTACCCCAGCGCCAGACGATCCGATGTGCATGAAATAAGAGTTGTTTCAGCGGTGCAAAACATCTCTGGATACTGGGTGACGCCATTCATCAGGCATTTCTCTGTCAGCAGCGCGCAGCCGGAGTTGTTGCCCCATGACATCGGTTCC
>M01075:29:000000000-A53YN:1:1103:11389:18650
CAGTTGGTGTAATACTGCTGCCCTCTGGGCACTGGCGCCATGTATCATCTCCGAGGTACCGCACGCTCACCTCACCCTTCTCACACGACACCTCAGCGCACACGTCACCAATACGACCCATGAAATCGACAAGCCCATCCCCCTTTAAGCACTTTGATCTCGGGCCAACGCGACTCCCATGCATGATGCTTGCTTCCCCATTGCTGCACCAAGTGTTGGACCGCCAAGTTTGAGATTCGAAAAGTACTGATATTGTTGGAGAAGTTCGGCTGTGTAGAGATAGATTGTACAGTACCCCAGCGCCAGACGATCCGATGTGCATGAAATAAGAGTTGTTTCAGCGGTGCAAAACATCTCTGGATACTGGGTGACGCCATTCATCAGGCATTTCTCTGTCAGCAGCGCGCAGCCGGAGTTGTTGCCCCATGACATCGGTTCG
>M01075:29:000000000-A53YN:1:1103:11376:16598
CAGCTGGTGTAATACTGCTGCCCTCTGGGCACTGGCGCCATGTATCATCTCCAAGGTGCCGCACGCTCACCTCACCCTTCTCACACGACACCTCAGCGCACACGTCACCAATACGACCCATGAAATCGACAAGCCCATCCCCCTTTAAGCACTTTGATCTCGGGCCAACGCGACTCCCATGCATGATGCTTGCTTCCCCATTGCTGCACCAAGTGTTGGACCGCCAAGTTTGAGATTCGAAAAGTACTGATATTGTTGGAGAAGTTCGGCTGTGTAGAGATAGATTGTACAGTACCCCAGCGCCAGACGATCCGATGTGCATGAAATAAGAGTTGTTTCAGCGGTGCAAAACATCTCTGGATACTGGGTGACGCCATTCATCAGGCATTTCTCTGTCAGCAGCGCGCAGCCGGAGTTGTTGCCCCATGACATCGGTTCC
>M01075:29:000000000-A53YN:1:1103:10083:24485
CAGCTGGTGTAATACTGCTGCCTTCTGGGCACTGGCGCCATGTATCATCTCCAAGGTACCGCACGCTCACCTCACCCTTCTCACACGACACCTCAGCGCATACGTCACCAATACGACCCATGAAATCGACAAGCCCATCCCCCTTTAAGCACTTTGATCTCGGGCCAACGCGACTCCCATGCATGATGCTTGCTTCCCCATTGCTGCACCGAGTGTTGGACCGCCAAGTTTGAGATTCGAAAAGTACTGATATTGTTGGGGAAGTTCGGCTGTGTAGAGATAGATTGTACAGTACCCCAGCGCCAGACGATCCGATGTGCATGAAATAAGAGTTGCTTCAGCGGTGCAAAACATCTCTGGATACTGGGTGACGCCATTCATCAGGCATTTCTCTGTCAGCAGCGCGCAGCCGGAGTTTTTGCCCCATGACATCGGTTCT
>M01075:29:000000000-A53YN:1:1102:8846:9783
CAGTTGGTGTAATGCTGCCGCCTTCTGGGCACTGGCGCCATGTATCATCTCCAAGGTACCGCACACTCACCTCACCCTTCTCACACGACACCTCAGCGCATACGTCACCAATACGACCCATGAAATCGACAAGCCCATCCCCCTTTAAGCACTTTGATCTCGGGCCAACGCGACTCCCATGCATGATGCTTGCTTCCCCATTGCTGCACCGAGTGTTGGACCGCCAAGTTTGAGATTCGAAAAGTACTGATATTGTTGGGGAAGTTCGGCTGTGTAGAGATAGATTGTACAGTACCCCAGCGCCAGACGATCCGATGTGCATGAAATAAGAGTTGTTTCAGCGGTGCAAAACATCTCTGGATACTGGGTGACGCCATTCATCAGGCATTTCTCTGTCAGCAGCGCGCAGCCGGAGTTTTTGCCCCATGACATCGGTTCC
>M01075:29:000000000-A53YN:1:1102:7743:13928
CAGTTGGTGTAATGCTGCTGCCCTCTGGGCACTGGCGCCATGTATCATCTCCAAGGTACCGCACGCTCACCTCACCCTTTTCACACGACACCTCAGCGCACACGTCACCAATACGACCCATGAAATCGAAAAGCCCATCCCCCTTTAAGCACTTTGATCTCGGGCCAACGCGGCTCCCATGCATGACGCTTGCTTCCCCATTGCTGCACCAAGTGTTG-ACCGCCAAGTTTGAGATTCGAAAAGTACTGATATTGTGGGGGAAGTTCGGCTTTGTAGGGATGGATTGTACAGTACCCCAGCGCCAGACGATCCGATGTGCATGAAAGAAGACCTGTTTCAGCGGTGCAAAACATCTCTGGATACTGGGTGACGCCATTTATCAGGCATTTCTCTGTCAGCAGCGCGCAGCCGGAGTTGTTGCCCCATGACATCGGTTCT
>M01075:29:000000000-A53YN:1:1102:27705:11385
CAGTTGGTGTAATACTGCTGCCCTCTGGGCACTGGCGCCATTTATCATCTCCAAGGTACCGCGCGCTCACCTCACCCTTTTCACACGACACCTCAGCGCACACGTCACCAATACGACCCATGAAATCGACAAGCCCATCCCCCTTTAAGCACTTTGATCTCGGGCCAACGCGGCTCCCATGCATGACGCTTGCTTCCCCATTGCTGCACCAAGTGTTG-ACCGCCAAGTTTGAGATTCGAAAAGTACTGATATTGTGAGGGAAGTTCGGCTGTGTAGAGATAGATTGTACAGTACCCCAGCGCCAGACGATCCGAAGTGCATAAAAAAAGACCTGTTTCAGCGGTGCAAAACATCTCTGGATGCTTGTTGACGCCATTTATCAGGCATTTCTCTGTCAGCAGCGCGCAGCCGGAGTTTTTGCCCCATGACATCGGTTCT
>M01075:29:000000000-A53YN:1:1102:18270:15325
CAGTTGGTGTAATGCTGCTGCCTTCTGGGCACTGGCGCCATGTATCATCTCCAAGGTACCGCACGCTCACCTCACCCTTCTCACACGACACCTCAGCGCATACGTCACCAATACGACCCATGAAATCGACAAGCCCATCCCCCTTTAAGCACTTTGATCTCGGGCCAACGCGACTCCCATGCATGATGCTTGCTTCCCCATTGCTGCACCGAGTGTTGGACCGCCAAGTTTGAGATTCGAAAAGTACTGATATTGTTGGGAAAGTTCGGCTGTGTAGAGATAGATTGTACAGTACCCCAGCGCCAGACGATCCGATGTGCATGAAATAAGAGTTGTTTCAGCGGTGCAAAACATCTCTGGATACTGGGTGACGCCATTCATCAGGCATTTCTCTGTCAGCAGCGCGCAGCCGGAGTTTTTGCCCCATGACATCGGTTCT
>M01075:29:000000000-A53YN:1:1102:15223:12965
CAGTTGGTGTAATACTGCTGCCTTCTGGGCACTGGCGCCATGTATCATCTCCAAGGTACCGCACGCTCACCTTACCCTTCTCACACGACACCTCAGCGCATACGTCACCAATACGACCCATGAAATCGACAAGCCCATCCCCCTTTAAGCACTTTGATCTCGGGCCAACGCGACTCCCATGCATGATGCTTGCTTCCCCATTGCTGCACCGAGTGTTGGACCGCCAAGTTTGAGATTCGAAAAGTACTGATATTGTTGGGGAAGTTCGGCTGTGTAGAGATAGATTGTACAGTACCCCAGCGCCAGACGATCCGATGTGCATGAAATAAGAGTTGTTTCAGCGGTGCAAAACATCTCTGGATACTGGGTGACGCCATTCATCAGGCATTTCTCTGTCAGCAGCGCGCAGCCGGAGTTTTTGCCCCATGACATCGGTTCC
>M01075:29:000000000-A53YN:1:1102:15088:17730
CAGCTGGTGTAATACTGCTGCCTTCTGGGCACTGGCGCCATGTATCATCTCCAAGGTACCGCACGCTCACCTCACCCTTCTCACACGACACCTCAGCGCATACGTCACCAATACGACCCATGAAATCGACAAGCCCATCCCCCTTTAAGCACTTTGATCTCGGGCCAACGCGACTCCCATGCATGATGCTTGCTTCCCCATTGCTGCACCAAGTGTTGGACCGCCAAGTTTGAGATTCGAAAAGGACTGATATTGTTGGGGAAGTTCGGCTGTGTAGAGATAGATTGTACAGTACCCCAGCGCCAGACGATCCGATGTGCATGAAATAAGAGTTGTTTCAGCGGTGCAAAACATCTCTGGATACTGGGTGACGCCGTTCATCAGGCATTTCTCTGTCAGCAGCGCGCAGCCGGAGTTTTTGCCCCATGACATCGGTTCT
>M01075:29:000000000-A53YN:1:1102:10552:6771
CAGCTGGTGTAATACTGCTGCCTTCTGGGCACTGGCGCCATGTATCATCTCCAAGGTACCGCACGCTCACCTCACCCTTCTCACACGACACCTCAGCGCATACGTCACCAATACGACCCATGAAATCGACAAGCCCATCCCCCTTTAAGCACTTTGATCTCGGGCCAACGCGACTCCCATGCATGATGCTTGCTTCCCCATTGCTGCACCGAGTGTTGGACCGCCAAGTTTGCGATTCGAAAAGTACTGATATTGTTGGGGAAGTTCGGCTGTGTAGAGATAGATTGTACAGTACCCCAGCGCCAGACGATCCGATGTGCATGAAATAAGAGTTGTTTCAGCGGTGCAAAACATCTCTGGATACTGGGTGACGCCATTCATCAGGCATTTCTCTGTCAGCAGCGCGCAGCCGGAGTTTTTGCCCCATGACATCGGTTCT
>M01075:29:000000000-A53YN:1:1101:14875:9685
CAGTTGGTGTAATACTGCCGCCCTCTGGGCACTGGCGCCATGTATCATCTCCAAGGTACCGCACGCTCACCTCACCCTTTTCACACGACACCTCAGCGCACACGTCACCAATACGACCCATGAAATCGACAAGCCCATCCCCCTTTAAGCACTTTGATCTCGGGCCAACGCGGCTCCCATGCATGACGCTTGCTTCCCCATTGCTGCACCAAGTGTTG-ACCGCCAAGTTTGAGATTCGAAAAGTACTGATATTGTGGGGGAAGTTCGGCTTTGTAGAGATGGATTGTACAGTACCCCAGCGCCAGACGATCCGATGTGCATGAAAGAAGACCTGTTTCAGCGGTGCAAAACATCTCTGGATACTGGGTGACGTCATTTATCAGGCATTTCTCTGTCAGCAGCGCGCAGCCGGAGTTGTTGCCCCATGACATCGGTTCC
