# Supplementary material for: Deep Sequencing of the Trypanosoma cruzi GP63 Surface Proteases Reveals Diversity and Diversifying Selection among Chronic and Congenital Chagas Disease Patients
Source: PLoS Negl Trop Dis. 2015 Apr 7;9(4):e0003458. doi: 10.1371/journal.pntd.0003458 (PMC4388557; doi:10.1371/journal.pntd.0003458)
Supplement: S1 Appendix — (GZ) [file pntd.0003458.s004.gz › Users/martin/Data/Data_analysis_Cruzi_deep_seq/Deep_cruzi_data/Data_cruzi_deep/Bol_congen_gp63/B8_joined_t.final_1.fasta]

>M01075:29:000000000-A53YN:1:1102:12304:21823
CAGTTGGTGTAATGCTGCTGCCTTCTGGGCACTGGCGCCATGTATCATCTCCAAGGTACCGCACGCTCACCTCACCCTTCTCACACGACACCTCAGCGCATACGTCACCAATACGACCCATGAAATCGACAAGCCCATCCCCCTTTAAGCACTTTGATCTCGGGCCAACGCGACTCCCATGCATGATGCTTGCTTCCCCATTGCTGCACCGAGTGTTGGACCGCCAAGTTTGAGATTCGAAAAGTACTGATATTGTTGGGGAAGTTCGGCTGTGTAGAGATAGATTGTACAGTACCCCAGCGCCAGACGATCCGATGTGCATGAAATAAGAGTTGTTTCAGCGGTGCAAAACATCTCTGGATACTGGGTGACGCCATTCATCAGGCATTTCTCTGTCAGCAGCGCGCAGCCGGAGTTTTTGCCCCATGACATCGGTTCC
>M01075:29:000000000-A53YN:1:1102:10521:14868
CAGTTGGTGTAATACTGCTGCCTTCTGGGCACTGGCGCCATGTATCATCTCCAAGGTACCGCACGCTCACCTCACCCTTCTCACACGACACCTCAGCGCATACGTCACCAATACGACCCATGAAATCGACAAGCCCATCCCCCTTTAAGCACTTTGATCTCGGGCCAACGCGACTCCCATGCATGATGCTTGCTTCCCCATTGCTGCACCGAGTGTTGGACCGCCAAGTTTGAGATTCGAAAAGTACTGATATTGTTGGGGAAGTTCGGCTGTGTAGAGATAGATTGTACAGTACCCCAGCGCCAGACGATCCGATGTGCATGAAATAAGAGTTGTTTCAGCGGTGCAAAACATCTCTGGATACTGGGTGACGCCATTCATCAGGCATTTCTCTGTCAGCAGCGCGCAGCCGGAGTTTTTGCCCCATGACATCGGTTCT
>M01075:29:000000000-A53YN:1:1102:25253:23174
CAGTTGGTGTAATGCTGCTGCCCTCTGGGCACTGGCGCCATGTATCATCTCCAAGGTACCGCACGCTCACCTCACCCTTCTCACACGACACCTCAGCGCACACGTCACCAATACGACCCATGAAATCGACAAGCCCATCCCCCTTTAAGCACTTTGATCTCGGGCCAACGCGACTCCCATGCATGATGCTTGCTTCCCCATTGCTGCACCAAGTGTTGGACCGCCAAGTTTGAGATTCGAAAAGTACTGATATTGTTGGAGAAGTTCGGCTGTGTAGAGATAGATTGTACAGTACCCCAGCGCCAGACGATCCGATGTGCATGAAATAAGAGTTGTTTCAGCGGTGCAAAACATCTCTGGATACTGGGTGACGCCATTCATCAGGCATTTCTCTGTCAGCAGCGCGCAGCCGGAGTTGTTGCCCCATGACATCGGTTCC
>M01075:29:000000000-A53YN:1:1102:15715:14976
CAGTTGGTGTAATGCTGCTGCCCTCTGGGCACTGGCGCCATGTATCATCTCCAAGGTACCGCACGCTCACCTCACCCTTTTCACACGACACCTCAGCGCACACGTCACCAATACGACCCATGAAATCGAAAAGCCCATCCCCCTTTAAGCACTTTGATCTCGGGCCAACGCGGCTCCCATGCATGACGCTTGCTTCCCCATTGCTGCACCAAGTGTTGGACCGCCAAGTTTGAGATTCGAAAAGTACTGATATTGTGGGGGAAGTTCGGCTTTGTAGAGATGGATTGTACAGTACCCCAGCGCCAGACGATCCGATGTGCATGAAAGAAGACCTGTTTCAGCGGTGCAAAACATCTCTGGATACTGGGTGACGCCATTTATCAGGCATTTCTCTGTCAGCAGCGCGCAGCCGGAGTTGTTGCCCCATGACATCGGTTCC
>M01075:29:000000000-A53YN:1:1104:19661:17722
CAGCTGGTGTAATACTGCTGCCTTCTGGGCACTGGCGCCATGTATCATCTCCAAGGTACCGCACGCTCACCTCACCCTTCTCACACGACACCTCAGCGCATACGTCACCAATACGACCCATGAAATCGACAAGCCCATCCCCCTTTAAGCACTTTGATCTCGGGCCAACGCGACTCCCATGCATGATGCTTGCTTCCCCATTGCTGCACCGAGTGTTGGACCGCCAAGTTTGAGATTCGAAAAGTACTGATATTGTTGGGGAAGTTCGGCTGTGTAGAGATAGATTGTACAGTACCCCAGCGCCAGACGATCCGATGTGCATGAAATAAGAGTTGTTTCAGCGGTGCAAAACATCTCTGGATACTGGGTGACGCCATTCATCAGGCATTTCTCTGTCAGCAGCGCGCAGCCGGAGTTTTTGCCCCATGACATCGGTTCC
>M01075:29:000000000-A53YN:1:1103:20523:9080
CAGTTGGTGTAATGCTGCTGCCCTCTGGGCACTGGCGCCATTTATCATCTCCAAGGTACCGCACGCTCACCTCACCCTTTTCACACGACACCTCAGCGCACACGTCACCAACAGGACCCATGAAATCGACAAGCCCATCCCCCTTTAAGCACTTTGATCTCGGGCCAACGCGGCTCCCATGCATGACGCTTGCTTCCCCATTGCTGCACCAAGTGTTGGACCGCCAAGTTTGAGATTCGAAAAGTACTGATATTGTGGGGGAAGTTCGGCTTTGTAGAGATGGATTGTACAGTACCCCAGCGCCAGACGATCCGATGTGCATGAAAGAAGACCTGTTTCAGCGGTGCAAAACATCTCTGGATACTGGGTGACGCCATTTATCAGGCATTTCTCTGTCAGCAGCGCGCAGCCGGAGTTGTTGCCCCATGACATCGGTTCT
>M01075:29:000000000-A53YN:1:1103:23895:11955
CAGTTGGTGTAATACTGCTGCCCTCTGGGCACTGGCGCCATTTATCATCTCCAAGGTACCGCACGCTCACCTCACCCTTTTCACACGACACCTCAGCGCACACGTCACCAACAGGACCCATGAAATCGACAAGCCCATCCCCCTTTAAGCACTTTGATCTCGGGCCAACGCGGCTCCCATGCATGACGCTTGCTTCCCCATTGCTGCACCAAGTGTTGGACCGCCAAGTTTGAGATTCGAAAAGTACTGATATTGTGGGGGAAGTTCGGCTTTGTAGAGATGGATTGTACAGTACCCCAGCGCCAGACGATCCGATGTGCATGAAAGAAGACCTGTTTCAGCGGTGCAAAACATCTCTGGATACTGGGTGACGCCATTTATCAGGCATTTCTCTGTCAGCAGCGCGCAGCCGGAGTTGTTGCCCCATGACATCGGTTCC
>M01075:29:000000000-A53YN:1:1102:13610:17274
CAGTTGGTGTAATACTGCTGCCCTCTGGGCACTGGCGCCATGTATCATCTCCAAGGTACCGCACGCTCACCTCACCCTTCTCACACGACACCTCAGCGCACACGTCACCAATACGACCCATGAAATCGACAAGCCCATCCCCCTTTAAGCACTTTGATCTCGGGCCAACGCGACTCCCATGCATGATGCTTGCTTCCCCATTGCTGCACCAAGTGTTGGACCGCCAAGTTTGAGATTCGAAAAGTACTGATATTGTTGGAGAAGTTCGGCTGTGTAGAGATAGATTGTACAGTACCCCAGCGCCAGACGATCCGATGTGCATGAAATAAGAGTTGTTTCAGCGGTGCAAAACATCTCTGGATACTGGGTGACGCCATTCATCAGGCATTTCTCTGTCAGCAGCGCGCAGCCGGAGTTGTTGCCCCATGACATCGGTTCT
>M01075:29:000000000-A53YN:1:1107:17358:11560
CAGTTGGTGTAATACTGCTGCCCTCCGGGCATTTGTGCCACGCATCATCTCCAAGGTACCGCACGCTCACCTCGCCCTTGTCACACGACACCTCAGCGCACACGTCACCAATACGACCCATGAAATCGGCGAGTCCATCCCCTTTCAAGCACTTGGACGTCGGGCCAACGCGGCTCCCACGCATAACGTCTGCCTCCCCATCAGTGCACCAAGTGTTGAACCGCCAAGTTTGGGATTCGAAAAGTACTGATATTGTGGGGGAAGGGGAGCGTCGTAGAGTTCTATTGTACAGTGCCCCAGCCCCAGGCGATCAGACGTGCATGAAAAAAGGCGGCTTTCAGCGGTGCAAAACATCTCTGGATACTTGGTGACGCCATTTATCACGCATTTCTCCGTCAGCAGCGCGCAGCCGGAGTTGTTGCCCCATGACATCGGTTCC
>M01075:29:000000000-A53YN:1:1107:22889:19419
CAGCTGGTGTAATGCTGCTGCCTTCTGGGCACTGGCGCCATGTATCATCTCCAAGGTACCGCACGCTCACCTCACCCTTCTCACACGACACCTCAGCGCATACGTCACCAATACGACCCATGAAATCGACAAGCCCATCCCCCTTTAAGCACTTTGATCTCGGGCCAACGCGACTCCCATGCATGATGCTTGCTTCCCCATTGCTGCACCGAGTGTTGGACCGCCAAGTTTGAGATTCGAAAAGTACTGATATTGTTGGGGAAGTTCGGCTGTGTAGAGATAGATTGTACAGTACCCCAGCGCCAGACGATCCGATGTGCATGAAATAAGAGTTGTTTCAGCGGTGCAAAACATCTCTGGATACTGGGTGACGCCATTCATCAGGCATTTCTCTGTCAGCAGCGCGCAGCCGGAGTTTTTGCCCCATGACATCGGTTCT
>M01075:29:000000000-A53YN:1:1108:24574:10739
CAGTTGGTGTAATACTGCTGCCCTCTGGGCACTGGCGCCATGTATCATCTCCAAGGTACCGCACGCTCACCTCACCCTTTTCACACGACACCTCAGCGCACACGTCACCAATACGACCCATGAAATCGAAAAGCCCATCCCCCTTTAAGCACTTTGATCTCGGGCCAACGCGGCTCCCATGCATGACGCTTGCTTCCCCATTGCTGCACCAAGTGTTGGACCGCCAAGTTTGAGATTCGAAAAGTACTGATATTGTGGGGGAAGTTCGGCTTTGTAGAGATGGATTGTACAGTACCCCAGCGCCAGACGATCCGATGTGCATGAAAGAAGACCTGTTTCAGCGGTGCAAAACATCTCTGGATACTGGGTGACGCCATTTATCAGGCATTTCTCTGTCAGCAGCGCGCAGCCGGAGTTGTTGCCCCATGACATCGGTTCT
>M01075:29:000000000-A53YN:1:1107:8605:21072
CAGTTGGTGTAATACTGCCGCCTTCTGGGCACTGGCGCCATGTATCATCTCCAAGGTACCGCACGCTCACCTCACCCTTCTCACACGACACCTCAGCGCATACGTCACCAATACGACCCATGAAATCGACAAGCCCATCCCCCTTTAAGCACTTTGATCTCGGGCCAACGCGACTCCCATGCATGATGCTTGCTTCCCCATTGCTGCACCGAGTGTTGGACCGCCAAGTTTGAGATTCGAAAAGTACTGATATTGTTGGGGAAGTTCGGCTGTGTAGAGATAGATTGTACAGTACCCCAGCGCCAGACGATCCGATGTGCATGAAATAAGAGTTGTTTCAGCGGTGCAAAACATCTCTGGATACTGGGTGACGCCATTCATCAGGCATTTCTCTGTCAGCAGCGCGCAGCCGGAGTTTTTGCCCCATGACATCGGTTCC
>M01075:29:000000000-A53YN:1:1102:23547:26131
CAGTTGGTGTAATGCTGCCGCCTTCTGGGCACTGGCGCCATGTATCATCTCCAAGGTACCGCACGCTCACCTCACCCTTCTCACACGACACCTCAGCGCATACGTCACCAATACGACCCATGAAATCGACAAGCCCATCCCCCTTTAAGCACTTTGATCTCGGGCCAACGCGACTCCCATGCATGATGCTTGCTTCCCCATTGCTGCACCGAGTGTTGGACCGCCAAGTTTGAGATTCGAAAAGTACTGATATTGTTGGGGAAGTTCGGCTGTGTAGAGATAGATTGTACAGTACCCCAGCGCCAGACGATCCGATGTGCATGAAATAAGAGTTGTTTCAGCGGTGCAAAACATCTCTGGATACTGGGTGACGCCATTCATCAGGCATTTCTCTGTCAGCAGCGCGCAGCCGGAGTTTTTGCCCCATGACATCGGTTCT
>M01075:29:000000000-A53YN:1:2101:7708:21664
CAGTTGGTGTAATGCTGCCGCCCTCTGGGCACTGGCGCCATGTATCATCTCCAAGGTACCGCACGCTCACCTCACCCTTCTCACACGACACCTCAGCGCACACGTCACCAATACGACCCATGAAATCGACAAGCCCATCCCCCTTTAAGCACTTTGATCTCGGGCCAACGCGACTCCCATGCATGATGCTTGCTTCCCCATTGCTGCACCAAGTGTTGGACCGCCAAGTTTGAGATTCGAAAAGTACTGATATTGTTGGAGAAGTTCGGCTGTGTAGAGATAGATTGTACAGTACCCCAGCGCCAGACGATCCGATGTGCATGAAATAAGAGTTGTTTCAGCGGTGCAAAACATCTCTGGATACTGGGTGACGCCATTCATCAGGCATTTCTCTGTCAGCAGCGCGCAGCCGGAGTTGTTGCCCCATGACATCGGTTCT
>M01075:29:000000000-A53YN:1:1110:28163:12359
CAGTTGGTGTAATACTGCTGCCTTCTGGGCACTGGCGCCATGTATCATCTCCAAGGTACCGCACGCTCACCTCACCCTTCTCACACGACACCTCAGCGCATACGTCACCAATACGACCCATGAAATCGACAAGCCCATCCCCCTTTAAGCACTTTGATCTCGGGCCAACGCGACTCCCGTGCATGACGCTTGCTTCCCCATTGCTGCACCAAGTGTTGGACCGCCAAGTTTGAGATTCGAAAAGTACTGATATTGTTGGGGAAGTTCGGCTGTGTAGAGATAGATTGTACAGTACCCCAGCGCCAGACGATCCGATGTACATAAAAAAAGACCTGTTTCAGCGGTGCAAAACATCTCTGAATACTTGTTGACGCCATTCATCAGGCATTTCTCTGTCAGCAGCGCGCAGCCGGAGTTTTTGCCCCATGACATCGGTTCC
>M01075:29:000000000-A53YN:1:2103:7338:13513
CAGTTGGTGTAATACTGCCGCCCTCTGGGCACTGGCGCCATGTATCATCTCCAAGGTACCGCACGCTCACCTCACCCTTTTCACACGACACCTCAGCGCACACGTCACCAATACGACCCATGAAATCGAAAAGCCCATCCCCCTTTAAGCACTTTGATCTCGGGCCAACGCGGCTCCCATGCATGACGCTTGCTTCCCCATTGCTGCACCAAGTGTTGGACCGCCAAGTTTGAGATTCGAAAAGTACTGATATTGTGGGGGAAGTTCGGCTTTGTAGAGATGGATTGTACAGTACCCCAGCGCCAGACGATCCGATGTGCATGAAAGAAGACCTGTTTCAGCGGTGCAAAACATCTCTGGATACTGGGTGACGCCATTTATCAGGCATTTCTCTGTCAGCAGCGCGCAGCCGGAGTTGTTGCCCCATGACATCGGTTCC
>M01075:29:000000000-A53YN:1:1106:20446:19042
CAGTTGGTGTAATACTGCTGCCCTCTGGGCACTGGCGCCATTTATCATCTCCAAGGTACCGCACGCTCACCTCACCCTTTTCACACGACACCTCAGCGCACACGTCACCAATACGACCCATGAAATCGACAAGCCCATCCCCCTTTAAGCACTTTGATCTCGGGCCAACGCGGCTCCCATGCATGACGCTTGCTTCCCCATTGCTGCACCAAGTGTTGGACCGCCAAGTTTGAGATTCGAAAAGTACTGATATTGTGAGGGAAGTTCGGCTGTGTAGAGATAGATTGTACAGTACCCCAGCGCCAGACGATCCGAAGTGCATAAAAAAAGACCTGTTTCAGCGGTGCAAAACATCTCTGGATGCTTGTTGACGCCATTTATCAGGCATTTCTCTGTCAGCAGCGCGCAGCCGGAGTTTTTGCCCCATGACATCGGTTCC
>M01075:29:000000000-A53YN:1:1106:12763:5607
CAGCTGGTGTAATGCTGCCGCCTTCTGGGCACTGGCGCCATGTATCATCTCCAAGGTACCGCACGCTCACCTCACCCTTCTCACACGACACCTCAGCGCATACGTCACCAATACGACCCATGAAATCGACAAGCCCATCCCCCTTTAAGCACTTTGATCTCGGGCCAACGCGACTCCCATGCATGATGCTTGCTTCCCCATTGCTGCACCGAGTGTTGGACCGCCAAGTTTGAGATTCGAAAAGTACTGATATTGTTGGGGAAGTTCGGCTGTGTAGAGATAGATTGTACAGTACCCCAGCGCCAGACGATCCGATGTGCATGAAATAAGAGTTGTTTCAGCGGTGCAAAACATCTCTGGATACTGGGTGACGCCATTCATCAGGCATTTCTCTGTCAGCAGCGCGCAGCCGGAGTTTTTGCCCCATGACATCGGTTCC
>M01075:29:000000000-A53YN:1:1105:9345:18433
CAGTTGGTGTAATACTGCCGCCCTCTGGGCACTGGCGCCATGTATCATCTCCAAGGTACCGCACGCTCACCTCACCCTTCTCACACGACACCTCAGCGCACACGTCACCAATACGACCCATGAAATCGACAAGCCCATCCCCCTTTAAGCACTTTGATCTCGGGCCAACGCGACTCCCATGCATGATGCTTGCTTCCCCATTGCTGCACCAAGTGTTGGACCGCCAAGTTTGAGATTCGAAAAGTACTGATATTGTTGGAGAAGTTCGGCTGTGTAGAGATAGATTGTACAGTACCCCAGCGCCAGACGATCCGATGTGCATGAAATAAGAGTTGTTTCAGCGGTGCAAAACATCTCTGGATACTGGGTGACGCCATTCATCAGGCATTTCTCTGTCAGCAGCGCGCAGCCGGAGTTGTTGCCCCATGACATCGGTTCC
>M01075:29:000000000-A53YN:1:1105:12808:16899
CAGCTGGTGTAATACTGCTGCCCTCTGGGCACTGGCGCCATTTATCATCTCCAAGGTACCGCACGCTCACCTCACCCTTTTCACACGACACCTCAGCGCACACGTCACCAACAGGACCCATGAAATCGACAAGCCCATCCCCCTTTAAGCACTTTGATCTCGGGCCAACGCGGCTCCCATGCATGACGCTTGCTTCCCCATTGCTGCACCAAGTGTTGGACCGCCAAGTTTGAGATTCGAAAAGTACTGATATTGTGGGGGAAGTTCGGCTTTGTAGAGATGGATTGTACAGTACCCCAGCGCCAGACGATCCGATGTGCATGAAAGAAGACCTGTTTCAGCGGTGCAAAACATCTCTGGATACTGGGTGACGCCATTTATCAGGCATTTCTCTGTCAGCAGCGCGCAGCCGGAGTTGTTGCCCCATGACATCGGTTCT
>M01075:29:000000000-A53YN:1:1108:17374:20069
CAGTTGGTGTAATGCTGCCGCCCTCTGGGCACTGGCGCCATTTATCATCTCCAAGGTACCGCACGCTCACCTCACCCTTTTCACACGACACCTCAGCGCACACGTCACCAACAGGACCCATGAAATCGACAAGCCCATCCCCCTTTAAGCACTTTGATCTCGGGCCAACGCGGCTCCCATGCATGACGCTTGCTTCCCCATTGCTGCACCAAGTGTTGGACCGCCAAGTTTGAGATTCGAAAAGTACTGATATTGTGGGGGAAGTTCGGCTTTGTAGAGATGGATTGTACAGTACCCCAGCGCCAGACGATCCGATGTGCATGAAAGAAGACCTGTTTCAGCGGTGCAAAACATCTCTGGATACTGGGTGACGCCATTTATCAGGCATTTCTCTGTCAGCAGCGCGCAGCCGGAGTTGTTGCCCCATGACATCGGTTCC
>M01075:29:000000000-A53YN:1:1106:10684:17810
CAGCTGGTGTAATGCTGCTGCCCTCTGGGCACTGGCGCCATTTATCATCTCCAAGGTACCGCACGCTCACCTCACCCTTTTCACACGACACCTCAGCGCACACGTCACCAACAGGACCCATGAAATCGACAAGCCCATCCCCCTTTAAGCACTTTGATCTCGGGCCAACGCGGCTCCCATGCATGACGCTTGCTTCCCCATTGCTGCACCAAGTGTTGGACCGCCAAGTTTGAGATTCGAAAAGTACTGATATTGTGGGGGAAGTTCGGCTTTGTAGAGATGGATTGTACAGTACCCCAGCGCCAGACGATCCGATGTGCATGAAAGAAGACCTGTTTCAGCGGTGCAAAACATCTCTGGATACTGGGTGACGCCATTTATCAGGCATTTCTCTGTCAGCAGCGCGCAGCCGGAGTTGTTGCCCCATGACATCGGTTCC
>M01075:29:000000000-A53YN:1:1103:10546:18023
CAGTTGGTGTAATGCTGCTGCCTTCTGGGCACTGGCGCCATGTATCATCTCCAAGGTACCGCACGCTCACCTCACCCTTCTCACACGACACCTCAGCGCATACGTCACCAATACGACCCATGAAATCGACAAGCCCATCCCCCTTTAAGCACTTTGATCTCGGGCCAACGCGACTCCCGTGCATGACGCTTGCTTCCCCATTGCTGCACCAAGTGTTGGACCGCCAAGTTTGAGATTCGAAAAGTACTGATATTGTGGGGGAAGTTCGGCTTTGTAGAGATGGATTGTACAGTACCCCAGCGCCAGACGATCCGATGTGCATGAAAGAAGACCTGTTTCAGCGGTGCAAAACATCTCTGGATACTGGGTGACGCCATTTATCAGGCATTTCTCTGTCAGCAGCGCGCAGCCGGAGTTGTTGCCCCATGACATCGGTTCC
>M01075:29:000000000-A53YN:1:2114:25948:13062
CAGTTGGTGTAATACTGCTGCCTTCTGGGCACTGGCGCCATGTATCATCTCCAAGGTACCGCACGCTCACCTCACCCTTCTCACACGACACCTCAGCGCATACGTCACCAATACGACCCATGAAATCGAAAAGCCCATCCCCCTTTAAGCACTTTGATCTCGGGCCAACGCGGCTCCCATGCATGACGCTTGCTTCCCCATTGCTGCACCAAGTGTTGGACCGCCAAGTTTGAGATTCGAAAAGTACTGATATTGTGGGGGAAGTTCGGCTTTGTAGAGATGGATTGTACAGTACCCCAGCGCCAGACGATCCGATGTGCATGAAAGAAGACCTGTTTCAGCGGTGCAAAACATCTCTGGATACTGGGTGACGCCATTTATCAGGCATTTCTCTGTCAGCAGCGCGCAGCCGGAGTTGTTGCCCCATGACATCGGTTCT
>M01075:29:000000000-A53YN:1:2111:13475:17943
CAGTTGGTGTAATGCTGCTGCCTTCT-GGCACTGGCGCCATGTATCATCTCCAAGGTACCGCACGCTCACCTCACCCTTCTCACACGACACCTCAGCGCATACGTCGCCAATACGACCCATGAAATCGACAAGCCCATCCCCCTTTAAGCACTTTGATCTCGGGCCAACGCGACTCCCATGCATGATGCTTGCTTCCCCATTGCTGCACCGAGTGTTGGACCGCCAAGTTTGAGATTCGAAAAGTACTGATATTGTTGGGGAAGTTCGGCTGTGTAGAGATAGATTGTACAGTACCCCAGCGCCAGACGATCCGATGTGCATGAAATAAGAGTTGTTTCAGCGGTGCAAAACATCTCTGGATACTGGGTGACGCCATTCATCAGGCATTTCTCTGTCAGCAGCGCGCAGCCGGAGTTTTTGCCCCATGACATCGGTTCT
>M01075:29:000000000-A53YN:1:2107:6753:11101
CAGTTGGTGTAATGCTGCTGCCTTCTGGGCACTGGCGCCATGTATCATCTCCAAGGTACCGCACGCTCACCTCACCCTTCTCACACGACACCTCAGCGCATACGTCACCAATACGACCCATGAAATCGACAAGCCCATCCCCCTTTAAGCACTTTGATCTCGGGCCAACGCGACTCCCATGCATGATGCTTGCTTCCCCATTGCTGCACCGAGTGTTGGACCGCCAAGTTTGAGATTCGAAAAGTACTGATATTGTTGGAGAAGTTCGGCTGTGTAGAGATAGATTGTACAGTACCCCAGCGCCAGACGATCCGATGTGCATGAAATAAGAGTTGTTTCAGCGGTGCAAAACATCTCTGGATACTGGGTGACGCCATTCATCAGGCATTTCTCTGTCAGCAGCGCGCAGCCGGAGTTGTTGCCCCATGACATCGGTTCT
>M01075:29:000000000-A53YN:1:2104:8488:11043
CAGTTGGTGTAATGCTGCCGCCCTCTGGGCACTGGCGCCATGTATCATCTCCAAGGTACCGCACGCTCACCTCACCCTTTTCACACGACACCTCAGCGCACACGTCACCAATACGACCCATGAAATCGAAAAGCCCATCCCCCTTTAAGCACTTTGATCTCGGGCCAACGCGGCTCCCATGCATGACGCTTGCTTCCCCATTGCTGCACCAAGTGTTGGACCGCCAAGTTTGAGATTCGAAAAGTACTGATATTGTGGGGGAAGTTCGGCTTTGTAGAGATGGATTGTACAGTACCCCAGCGCCAGACGATCCGATGTGCATGAAAGAAGACCTGTTTCAGCGGTGCAAAACATCTCTGGATACTGGGTGACGCCATTTATCAGGCATTTCTCTGTCAGCAGCGCGCAGCCGGAGTTGTTGCCCCATGACATCGGTTCT
>M01075:29:000000000-A53YN:1:2104:21392:18428
CAGCTGGTGTAATACTGCCGCCTTCTGGGCACTGGCGCCATGTATCATCTCCAAGGTACCGCACGCTCACCTCACCCTTCTCACACGACACCTCAGCGCATACGTCACCAATACGACCCATGAAATCGACAAGCCCATCCCCCTTTAAGCACTTTGATCTCGGGCCAACGCGACTCCCATGCATGATGCTTGCTTCCCCATTGCTGCACCGAGTGCTGGACCGCCAAGTTTGAGATTCGAAAAGTACTGATATTGTTGGGGAAGTTCGGCTGTGTAGAGATAGATTGTACAGTACCCCAGCGCCAGACGATCCGATGTGCATGAAATAAGAGTTGTTTCAGCGGTGCAAAACATCTCTGGATACTGGGTGACGCCATTCATCAGGCATTTCTCTGTCAGCAGCGCGCAGCCGGAGTTTTTGCCCCATGACATCGGTTCT
>M01075:29:000000000-A53YN:1:2102:20807:24737
CAGTTGGTGTAATGCTGCTGCCTTCTGGGCACTGGCGCCATGTATCATCTCCAAGGTACCGCACGCTCACCTCACCCTTCTCACACGACACCTCAGCGCATACGTCACCAATACGACCCATGAAATCGACAAGCCCATCCCCCTTTAAGCACTTTGATCTCGGGCCAACGCGACTCCCATGCATGATGCTTGCTTCCCCATTGCTGCACCGAGTGTTGGACTGCCAAGTTTGAGATTCGAAAAGTACTGATATTGTTGGGGAAGTTCGGCTGTGTAGAGATAGATTGTACAGTACCCCAGCGCCAGACGATCCGATGTGCATGAAATAAGAGTTGTTTCAGCGGTGCAAAACATCTCTGGATACTGGGTGACGCCATTCATCAGGCATTTCTCTGTCAGCAGCGCGCAGCCGGAGTTTTTGCCCCATGACATCGGTTCT
>M01075:29:000000000-A53YN:1:1114:23337:12247
CAGCTGGTGTAATGCTGCTGCCCTCTGGGCACTGGCGCCATGTATCATCTCCAAGGTACCGCACGCTCACCTCACCCTTCTCACACGACACCTCAGCGCACACGTCACCAATACGACCCATGAAATCGACAAGCCCATCCCCCTTTAAGCACTTTGATCTCGGGCCAACGCGACTCCCATGCATGATGCTTGCTTCCCCATTGCTGCACCAAGTGTTGGACCGCCAAGTTTGAGATTCGAAAAGTACTGATATTGTTGGAGAAGTTCGGCTGTGTAGAGATAGATTGTACAGTACCCCAGCGCCAGACGATCCGATGTGCATGAAATAAGAGTTGTTTCAGCGGTGCAAAACATCTCTGGATACTGGGTGACGCCATTCATCAGGCATTTCTCTGTCAGCAGCGCGCAGCCGGAGTTGTTGCCCCATGACATCGGTTCT
>M01075:29:000000000-A53YN:1:1109:9897:15194
CAGCTGGTGTAATACTGCTGCCCTCTGGGCACTGGCGCCATGTATCATCTCCAAGGTACCGCACGCTCACCTCACCCTTTTCACACGACACCTCAGCGCACACGTCACCAATACGACCCATGAAATCGAAAAGCCCATCCCCCTTTAAGCACTTTGATCTCGGGCCAACGCGGCTCCCATGCATGACGCTTGCTTCCCCATTGCTGCACCAAGTGTTGGACCGCCAAGTTTGAGATTCGAAAAGTACTGATATTGTGGGGGAAGTTCGGCTTTGTAGAGATGGATTGTACAGTACCCCAGCGCCAGACGATCCGATGTGCATGAAAGAAGACCTGTTTCAGCGGTGCAAAACATCTCTGGATACTGGGTGACGCCATTTATCAGGCATTTCTCTGTCAGCAGCGCGCAGCCGGAGTTGTTGCCCCATGACATCGGTTCC
>M01075:29:000000000-A53YN:1:1109:19103:13678
CAGTTGGTGTAATGCTGCTGCCTTCTGGGCACTGGCGCCATGTATCATCTCCAAGGTACCGCACGCTCACCTCACCCTTCTCACACGACACCTCAGCGCATACGTCACCAATACGACCCATGAAATCGACAAGCCCATCCCCCTTTAAGCACTTTGATCTCGGGCCAACGCGACTCCCATGCATGATGCTTGCTTCCCCATTGCTGCACCGAGTGTTGGACCGCCAAGTTTGAGATTCGAAAAGTACTGATATTGTTGGGGAAGTTCGGCTGTGTAGAGATAGATTGTACAGTACCCCAGCGCCAGACGATCCGATGTGCATGAAATAAGAGTTATTTCAGCGGTGCAAAACATCTCTGGATACTGGGTGACGCCATTCATCAGGCATTTCTCTGTCAGCAGCGCGCAGCCGGAGTTTTTGCCCCATGACATCGGTTCT
>M01075:29:000000000-A53YN:1:1108:19332:15236
CAGCTGGTGTAATACTGCTGCCCTCTGGGCACTGGCGCCATGTATCATCTCCAAGGTACCGCACGCTCACCTCACCCTTCTCACACGACACCTCAGCGCACACGTCACCAATACGACCCATGAAATCGACAAGCCCATCCCCCTTTAAGCACTTTGATCTCGGGCCAACGCGACTCCCATGCATGATGCTTGCTTCCCCATTGCTGCACCAAGTGTTGGACCGCCAAGTTTGAGATTCGAAAAGTACTGATATTGTTGGAGAAGTTCGGCTGTGTAGAGATAGATTGTACAGTACCCCAGCGCCAGACGATCCGATGTGCATGAAATAAGAGTTGTTTCAGCGGTGCAAAACATCTCTGGATACTGGGTGACGCCATTCATCAGGCATTTCTCTGTCAGCAGCGCGCAGCCGGAGTTGTTGCCCCATGACATCGGTTCC
>M01075:29:000000000-A53YN:1:1106:25407:8670
CAGTTGGTGTAATACTGCTGCCCTCTGGGCACTGGCGCCATGTATCATCTCCAAGGTACCGCACGCTCACCTCACCCTTTTCACACGACACCTCAGCGCATACGTCACCAATACGACCCATGAAATCGACAAGCCCATCCCCCTTTAAGCACTTTGATCTCGGGCCAACGCGACTCCCATGCATGATGCTTGCTTCCCCATTGCTGCACCGAGTGTTGGACCGCCAAGTTTGAGATTCGAAAAGTACTGATATTGTTGGGGAAGTTCGGCTGTGTAGAGATAGATTGTACAGTACCCCAGCGCCAGACGATCCGATGTGCATGAAATAAGAGTTGTTTCAGCGGTGCAAAACATCTCTGGATACTGGGTGACGCCATTCATCAGGCATTTCTCTGTCAGCAGCGCGCAGCCGGAGTTTTTGCCCCATGACATCGGTTCT
>M01075:29:000000000-A53YN:1:1106:22358:26179
CAGTTGGTGTAATACTGCTGCCCTCTGGGCACTGGCGCCATGTATCATCTCCAAGGTACCGCACGCTCACCTCACCCTTCTCACACGACACCTCAGCGCACACGTCACCAATACGACCCATGAAATCGACAAGCCCATCCCCCTTTAAGCACTTTGATCTCGGGCCAACGCGACTCCCATGCATGATGCTTGCTTCCCCATTGCTGCACCAAGTGTTGGACCGCCAAGTTTGAGATTCGAAAAGTACTGATATTGTTGGAGAAGTTCGGCTGTGTAGAGATAGATTGTACAGTACCCCAGCGCCAGACGTTCCGATGTGCATGAAATAAGAGTTGTTTCAGCGGTGCAAAACATCTCTGGATACTGGGTGACGCCATTCATCAGGCATTTCTCTGTCAGCAGCGCGCAGCCGGAGTTTTTGCCCCATGACATCGGTTCT
>M01075:29:000000000-A53YN:1:1105:22628:18846
CAGTTGGTGTAATACTGCTGCCTTCTGGGCACTGGCGCCATGTATCATCTCCAAGGTACCGCACGCTCACCTCACCCTTCTCACACGACACCTCAGCGCATACGTCACCAATACGACCCATGAAATCGACAAGCCCATCCCCCTTTAAGCACTTTGATCTCGGGCCAACGCGACTCCCATGCATGATGCTTGCTTCCCCATTGCTGCACCAAGTGTTGGACCGCCAAGTTTGAGATTCGAAAAGTACTGATATTGTTGGAGAAGTTCGGCTGTGTAGAGATAGATTGTACAGTACCCCAGCGCCAGACGATCCGATGTGCATGAAATAAGAGTTGTTTCAGCGGTGCAAAACATCTCTGGATACTGGGTGACGCCATTCATCAGGCATTTCTCTGTCAGCAGCGCGCAGCCGGAGTTGTTGCCCCATGACATCGGTTCC
>M01075:29:000000000-A53YN:1:1104:10565:22590
CAGTTGGTGTAATGCTGCTGCCCTCTGGGCACTGGCGCCATTTATCATCTCCAAGGTACCGCACGCTCACCTCACCCTTTTCACACGACACCTCAGCGCACACGTCACCAATACGACCCATGAAATCGACAAGCCCATCCCCCTTTAAGCACTTTGATCTCGGGCCAACGCGGCTCCCATGCATGACGCTTGCTTCCCCATTGCTGCACCAAGTGTTGGACCGCCAAGTTTGAGATTCGAAAAGTACTGATATTGTGGGGGAAGTTCGGCTTTGTAGAGATGGATTGTACAGTACCCCAGCGCCAGACGATCCGATGTGCATGAAAGAAGACCTGTTTCAGCGGTGCAAAACATCTCTGGATACTGGGTGACGCCATTTATCAGGCATTTCTCTGTCAGCAGCGCGCAGCCGGAGTTGTTGCCCCATGACATCGGTTCC
>M01075:29:000000000-A53YN:1:1102:8318:5467
CAGTTGGTGTAATGCTGCTGCCCTCTGGGCACTGGCGCCATGTATCATCTCCAAGGTACCGCACGCTCACCTCACCCTTCTCACACGACACCTCAGCGCACACGTCACCAATACGACCCATGAAATCGACAAGCCCATCCCCCTTTAAGCACTTTGATCTCGGGCCAACGCGACTCCCATGCATGATGCTTGCTTCCCCATTGCTGCACCAAGTGTTGGACCGCCAAGTGTGAGATTCGAAAAGTACTGATATTGTTGGAGAAGTTCGGCTGTGTAGAGATAGATTGTACAGTACCCCAGCGCCAGACGATCCGATGTGCATGAAATAAGAGTTGTTTCAGCGGTGCAAAACATCTCTGGATACTGGGTGACGCCATTCATCAGGCATTTCTCTGTCAGCAGCGCGCAGCCGGAGTTTTTGCCCCATGACATCGGTTCC
>M01075:29:000000000-A53YN:1:1102:20817:15333
CAGTTGGTGTAATACTGCTGCCTTCTGGGCACTGGCGCCATGTATCATCTCCAAGGTACCGCACGCTCACCTCACCCTTCTCACACGACACCTCAGCGCATACGTCACCAATACGACCCATGAAATCGACAAGCCCATCCCCCTTTAAGCACTTTGATCTCGGGCCAACGCGACTCCCATGCATGATGCTTGCTTCCCCATTGCTGCACCGAGTGTTGGACCGCCAAGTTTGAGATTCGAAAAGTACTGATATTGTTGGGGAAGTTCGGCTGTGTAGAGATAGATTGTACAGTACCCCAGCGCCAGACGATCCGATGTGCATGAAATAAGAGTTGTTTCAGCGGTGCAAAACATCTCTGGATACTGGGTGACGCCATTCATCAGGCATTTCTCTGTCAGCAGCGCGCAGCCGGAGTTGTTGCCCCATGACATCGGTTCC
>M01075:29:000000000-A53YN:1:1101:8034:4547
CAGTTGGTGTAATGCTGCTGCCTTCTGGGCACTGGCGCCATGTATCATCTCCAAGGTACCGCACGCTCACCTCACCCTTCTCACACGACACCTCAGCGCACACGTCACCAATACGACCCATGAAATCGACAAGCCCATCCCCCTTTAAGCACTTTGATCTCGGGCCAACGCGACTCCCATGCATGATGCTTGCTTCCCCATTGCTGCACCAAGTGTTGGACCGCCAAGTTTGAGATTCGAAAAGTACTGATATTGTTGGAGAAGTTCGGCTGTGTAGAGATAGATTGTACAGTACCCCAGCGCCAGACGATCCGATGTGCATGAAATAAGAGTTGTTTCAGCGGTGCAAAACATCTCTGGATACTGGGTGACGCCATTCATCAGGCATTTCTCTGTCAGCAGCGCGCAGCCGGAGTTGTTGCCCCATGACATCGGTTCT
>M01075:29:000000000-A53YN:1:2114:8945:9969
CAGCTGGTGTAATGCTGCTGCCTTCTGGGCACTGGCGCCATGTATCATCTCCAAAGTACCGCACGCTCACCTCACCCTTCTCACACGACACCTCAGCGCATACGTCACCAATACGACCCATGAAATCGACAAGCCCATCCCCCTTTAAGCACTTTGATCTCGGGCCAACGCGACTCCCATGCATGATGCTTGCTTCCCCATTGCTGCACCGAGTGTTGGATCGCCAAGTTTGAGATTCGAAAAGTACTGATATTGTTGGGGAAGTTCGGCTGTGTAGAGATAGATTGTACAGTACCCCAGCGCCAGACGATCCGATGTGCATGAAATAAGAGTTGTTTCAGCGGTGCAAAACATCTCTGGATACTGGGTGACGCCATTCATCAGGCATTTCTCTGTCAGCAGCGCGCAGCCGGAGTTTTTGCCCCATGACATCGGTTCC
>M01075:29:000000000-A53YN:1:2114:6122:15823
CAGTTGGTGTAATACTGCTGCCCTCTGGGCACTGGCGCCATGTATCATCTCCAAGGTACCGCACGCTCACCTCACCCTTCTCGCACGACACCTCAGCGCACACGTCACCAATACGACCCATGAAATCGACAAGCCCATCCCCCTTTAAGCACTTTGATCTCGGGCCAACGCGACTCCCATGCATGATGCTTGCTTCCCCATTGCTGCACCAAGTGTTGGACCGCCAAGTTTGAGATTCGAAAAGTACTGATATTGTTGGAGAAGTTCGGCTGTGTAGAGATAGATTGTACAGTACCCCAGCGCCAGACGATCCGATGTGCATGAAATAAGAGTTGTTTCAGCGGTGCAAAACATCTCTGGATACTGGGTGACGCCATTCATCAGGCATTTCTCTGTCAGCAGCGCGCAGCCGGAGTTGTTGCTCCATGACATCGGTTCT
>M01075:29:000000000-A53YN:1:2114:5253:14586
TAGTTGGTGTAATACTGCCGCCTTCTGGGCACTGGCGCCATGTATCATCTCCAAGGTACCGCACGCTCACCTCACCCTTCTCACACGACACCTCAGCGCATACGTCACCAATACGACCCATGAAATCGACAAGCCCATCCCCCTTTAAGCACTTTGATCTCGGGCCAACGCGACTCCCATGCATGATGCTTGCTTCCCCATTGCTGCACCGAGTGTTGGACCGCCAAGTTTGAGATTCGAAAAGTACTGATATTGTTGGGGAAGTTCGGCTGTGTAGAGATAGATTGTACAGTACCCCAGCGCCAGACGATCCGATGTGCATGAAATAAGAGTTGTTTCAGCGGTGCAAAACATCTCTGGATACTGGGTGACGCCATTCATCAGGCATTTCTCTGTCAGCAGCGCGCAGCCGGAGTTTTTGCCCCATGACATCGGTTCT
>M01075:29:000000000-A53YN:1:2114:4575:8111
CAGCTGGTGTAATACTGCTGCCTTCTGGGCACTGGCGCCATGTATCATCTCCAAGGTACCGCACGCTCACCTCACCCTTCTCACCCGACACCTCAGCGCATACGTCACCAATACGACCCATGAAATCGACAAGCCCATCCCCCTTTAAGCACTTTGATCTCGGGCCAACGCGACTCCCATGCATGATGCTTGCTTCCCCATTGCTGCACCGAGTGTTGGACCGCCAAGTTTGAGATTCGAAAAGTACTGATATTGTTGGGGAAGTTCGGCTGTGTAGAGATAGATTGTACAGTACCCCAGCGCCAGACGATCCGATGTGCATGAAATAAGAGTTGTTTCAGCGGTGCAAAACATCTCTGGATACTGGGTGACGCCATTCATCAGGCATTTCTCTGTCAGCAGCGCGCAGCCGGAGTTTTGGCCCCATGACATCGGTTCC
>M01075:29:000000000-A53YN:1:2114:26558:13250
CAGTTGGTGTAATGCTGCTGCCCTCTGGGCACTGGCGCCATTTATCATCTCCAAGGTACCGCACGCTCACCTCACCCTTTTCACACGACACCTCAGCGCACACGTCACCAACAGGACCCATGAAATCGACAAGCCCATCCCCCTTTAAGCACTTTGATCTCGGGCCAACGCGGCTCCCATGCATGACGCTTGCTTCCCCATTGCTGCACCAAGTGTTGGACCGCCAAGTTTGAGATTCGAAAAGTACTGATATTGTGGGGGAAGTTCGGCTTTGTAGAGATGGATTGTACAGTACCCCAGCGCCAGACGATCCGATGTGCATGAAAGAAGACCTGTTTCAGCGGTGCAAAACATCTCTGGATACTGGGTGACGCCATTTATCAGGCATTTCTCTGTCAGCAGCGCGCAGCCGGAGTTTTTGCCCCATGACATCGGTTCC
>M01075:29:000000000-A53YN:1:2114:23537:8742
CAGTTGGTGTAATGCTGCTGCCCTCTGGGCACTGGCGCCATGTATCATCTCCAAGGTACCGCACGCTCACCTCACCCTTTTCACACGACACCTCAGCGCACACGTCACCAATACGACCCATGAAATCGAAAAGCCCATCCCCCTTTAAGCACTTTGATCTCGGGCCAACGCGGCTCCCATGCATGACGCTTGCTTCCCCATTGCTGCACCAAGTGTTGGACCGCCAAGTTTGAGATTCGAAAAGTACTGATATTGTGGGGGAAGTTCGGCCTTGTAGAGATGGATTGTACAGTACCCCAGCGCCAGACGATCCGATGTGCATGAAAGAAGACCTGTTTCAGCGGTGCAAAACATCTCTGGATACTGGGTGACGCCATTTATCAGGCATTTCTCTGTCAGCAGCGCGCAGCCGGAGTTGTTGCCCCATGACATCGGTTCT
>M01075:29:000000000-A53YN:1:2114:16939:9743
CAGTTGGTGTAATGCTGCTGCCCTCTGGGCACTGGCGCCATGTATCATCTCCAAGGTACCGCACGCTCACCTCACCCTTCTCACACGACACCTCAGCGCACACGTCACCAATACGACCCATGAAATCGACAAGCCCATCCCCCTTTAAGCACTTTGATCTCGGGCCAACGCGGCTCCCATGCATGACGCTTGCTTCCCCATTGCTGCACCAAGTGTTGGACCGCCAAGTTTGAGATTCGAAAAGTACTGATATTGTGGGGGAAGTTCGGCTTTGTAGAGATGGATTGTACAGTACCCCAGCGCCAGACGATCCGATGTGCATGAAAGAAGACCTGTTTCAGCGGTGCAAAACATCTCTGGATACTGGGTGACGCCATTCATCAGGCATTTCTCTGTCAGCAGCGCGCAGCCGGAGTTGTTGCCCCATGACATCGGTTCT
>M01075:29:000000000-A53YN:1:2114:16888:21873
CAGTTGGTGTAATACTGCCGCCTTCTGGGCACTGGCGCCATGTATCATCTCCAAGGTACCGCACGCTCACCTCACCCTTCTCACACGACACCTCAGCGCATACGTCACCAATACGACCCATGAAATCGACAAGCCCATCCCCCTTTAAGCACTTTGATCTCGGGCCAACGCGACTCCCATGCATGATGCTTGCTTCCCCATTGCTGCACCGAGTGTTGGACCGCCAAGTTTGAGATTCGAAAAGTACTGATATTGTTGGGGAAGTTCGGCTGTGTAGAGATAGATTGTACAGTACCCCAGCGCCAGACGATCCGATGTGCATGAAATAAGAGTTGTTTCAGCGGTGCAAAACATCTCTGGATACTGGGTGACGCCATTTATCAGGCATTTCTCTGTCAGCAGCGCGCAGCCGGAGTTGTTGCCCCATGACATCGGTTCC
>M01075:29:000000000-A53YN:1:2114:16704:11398
CAGCTGGTGTAATGCTGCCGCCTTCTGGGCACTGGCGCCATGTATCATCTCCAAGGTACCGCACGCTCACCTCACCCTTCTCACACGACACCTCAGCGCATACGTCACCAATACGACCCATGAAATCGACAAGCCCATCCCCCTTTAAGCACTTTGATCTCGGGCCAACGCGACTCCCATGCATGATGCTTGCTTCCCCATTGCTGCACCGAGTGTTGGACCGCCAAGTTTGAGATTCGAAAAGTACTGATATTGTTGGGGAAGTTCGGCTGTGTAGAGATAGATTGTACAGTACCCCAGCGCCAGACGATCCGATGTGCATGAAATAAGAGTTGTTTCAGCGGTGCAAAACATCTCTGGATACTGGGTGACGCCATTCATCAGGCATTTCTCTGTCAGCAGCGCGCAGCCGGAGTTGTTGCCCCATGACATCGGTTCT
>M01075:29:000000000-A53YN:1:2114:15818:11121
CAGTTGGTGTAATACTGCCGCCTTCTGGGCACTGGCGCCATGTATCATCTCCAAGGTACCGCACGCTCACCTCACCCTTCTCACACGACACCTCAGCGCATACGTCACCAATACGACCCATGAGATCGACAAGCCCATCCCCCTTTAAGCACTTTGATCTCGGGCCAACGCGACTCCCATGCATGATGCTTGCTTCCCCATTGCTGCACCGAGTGTTGGACCGCCAAGTTTGAGATTCGAAAAGTACTGATATTGTTGGGGAAGTTCGGCTGTGTAGAGATAGATTGTACAGTACCCCAGCGCCAGACGATCCGATGTGCATGAAATAAGAGTTGTTTCAGCGGTGCAAAACATCTCTGGATACTGGGTGACGCCATTCATCAGGCATTTCTCTGTCAGCAGCGCGCAGCCGGAGTTTTTGCCCCATGACATCGGTTCT
>M01075:29:000000000-A53YN:1:2114:15741:19699
CAGTTGGTGTAATACTGCTGCCTTCTGGGCACTGGCGCCATGTATCATCTCCAAGGTACCGCACGCTCACCTCACCCTTCTCACACGACACCTCAGCGCATACGTCACCAATACGACCCATGAAATCGACAAGCCCATCCCCCTTTAAGCACTTTGATCTCGGGCCAACGCGACTCCCATGCATGATGCTTGCTTCCCCATTGCTGCACCGAGTGTTGGACCGCCAAGTTTGAGATTCGAAAAGTACTGATATTGTTGGGGAAGTTCGGCTGTGTAGAGATAGATTGTACAGTACCCCAGCGCCAGACGATCCGATGTGCATGAAATAAGAGTTGTTTCAGCGGTGCAAAACATCTCTGAATACTTGTTGACGCCATTCATCAGGCATTTCTCTGTCAGCAGCGCGCAGCCGGAGTTTTTGCCCCATGACATCGGTTCT
>M01075:29:000000000-A53YN:1:2113:9288:24155
CAGTTGGTGTAATACTGCTGCCTTCTGGGCACTGGCGCCATGTATCATCTCCAAGGTACCGCACGCTCACCTCACCCTTTTCACACGACACCTCAGCGCACACGTCACCAACAGGACCCATGAAATCGACAAGCCCATCCCCCTTTAAGCACTTTGATCTCGGGCCAACGCGGCTCCCATGCATGACGCTTGCTTCCCCATTGCTGCACCAAGTGTTGGACCGCCAAGTTTGAGATTCGAAAAGTACTGATATTGTGGGGGAAGTTCGGCTTTGTAGAGATGGATTGTACAGTACCCCAGCGCCAGACGATCCGATGTGCATGAAAGAAGACCTGTTTCAGCGGTGCAAAACATCTCTGGATACTGGGTGACGCCATTTATCAGGCATTTCTCTGTCAGCAGCGCGCAGCCGGAGTTGTTGCCCCATGACATCGGTTCC
>M01075:29:000000000-A53YN:1:2113:8939:19794
CAGTTGGTGTAATGCTGCTGCCTTCTGGGCACTGGCGCCATGTATCATCTCCAAGGTACCGCACGCTCACCTCACCCTTCTCACACGACACCTCAGCGCATACGTCACCAATACGACCCATGAAATCGACAAGCCCATCCCCCTTTAAGCACTTTGATCTCGGGCCAACGCGACTCCCATGCATGATGCTTGCTTCCCCATTGCTGCACCGAGTGTTGGACCGCCAAGTTTGAGATTCGAAAAGTACTGATATTGTTGGGGAAGTTCGGCTGTGTAGAGATAGATTGTACAGTACCCCAGCGCCAGACGATCCGATGTGCATGAAATAAGAGTTGTTTCAGCGGTGCAAAACATCTCTGGATACTGGGTGACGCCATTTATCAGGCATTTCTCTGTCAGCAGCGCGCAGCCGGAGTTGTTGCCCCATGACATCGGTTCC
>M01075:29:000000000-A53YN:1:2113:8384:11250
CAGTTGGTGTAATACTGCTGCCTTCTGGGCACTGGCGCCATGTATCATCTCCAAGGTACCGCACGCTCACCTCACCCTTCCCACACGACACCTCAGCGCATACGTCACCAATACGACCCATGAAATCGACAAGCCCATCCCCCTTTAAGCACTTTGATCTCGGGCCAACGCGACTCCCATGCATGATGCTTGCTTCCCCATTGCTGCACCGAGTGTTGGACCGCCAAGTTTGAGATTCGAAAAGTACTGATATTGTTGGGGAAGTTCGGCTGTGTAGAGATAGATTGTACAGTACCCCAGCGCCAGACGATCCGATGTGCATGAAATAAGAGTTGTTTCAGCGGTGCAAAACATCTCTGGATACTGGGTGACGCCATTCATCAGGCATTTCTCTGTCAGCAGCGCGCAGCCGGAGTTTTTGCCCCATGACATCGGTTCC
>M01075:29:000000000-A53YN:1:2113:7591:14088
CAGTTGGTGTAATACTGCCGCCCTCTGGGCACTGGCGCCATGTATCATCTCCAAGGTACCGCACGCTCACCTCACCCTTTTCACACGACACCTCAGCGCACACGTCACCAATACGACCCATGAAATCGAAAAGCCCATCCCCCTTTAAGCACTTTGATCTCGGGCCAACGCGACTCCCATGCATGATGCTTGCTTCCCCATTGCTGCACCGAGTGTTGGACCGCCAAGTTTGAGATTCGAAAAGTACTGATATTGTTGGGGAAGTTCGGCTGTGTAGAGATAGATTGTACAGTACCCCAGCGCCAGACGATCCGATGTGCATGAAATAAGAGTTGTTTCAGCGGTGCAAAACATCTCTGGATACTGGGTGACGCCATTCATCAGGCATTTCTCTGTCAGCAGCGCGCAGCCGGAGTTTTTGCCCCATGACATCGGTTCC
>M01075:29:000000000-A53YN:1:2113:5885:7628
CAGTTGGTGTAATGCTGCTGCCCTCTGGGCGCTGGCGCCATGTATCATCTCCAAGGTACCGCACGCTCACCTCACCCTTTTCACACGACACCTCAGCGCACACGTCACCAATACGACCCATGAAATCGAAAAGCCCATCCCCCTTTAAGCACTTTGATCTCGGGCCAACGCGGCTCCCATGCATGACGCTTGCTTCCCCATTGCTGCACCAAGTGTTGGACCGCCAAGTTTGAGATTCGAAAAGTACTGATATTGTGGGGGAAGTTCGGCTTTGTAGAGATGGATTGTACAGTACCCCAGCGCCAGACGATCCGATGTGCATGAAAGAAGACCTGTTTCAGCGGTGCAAAACATCTCTGGATACTGGGTGACGCCATTTATCAGGCATTTCTCTGTCAGCAGCGCGCAGCCGGAGTCGTTGCCCCATGACATCGGTTCC
>M01075:29:000000000-A53YN:1:2113:27802:17121
CAGTTGGTGTAATGCTGCTGCCTTCTGGGCACTGGCGCCATGTATCATCTCCAAGGTACCGCACGCTCACCTCACCCTTCTCACACGACACCTCAGCGCATACGTCACCAATACGACCCATGAAATCGACAAGCCCATCCCCCTTTAAGCACTTTGATCTCGGGCCAACGCGACTCCCATGCATGATGCTTGCTTCCCCATTGCTGCACCGAGTGTTGGACCGTCAAGTTTGAGATTCGAAAAGTACTGATATTGTTGGGGAAGTTCGGCTGTGTAGAGATAGATTGTACAGTACCCCAGCGCCAGACGATCCGATGTGCATGAAATAAGAGTTGTTTCAGCGGTGCAAAACATCTCTGGATACTGGGTGACGCCATTCATCAGGCATTTCTCTGTCAGCAGCGCGCAGCCGGAGTTTTTGCCCCATGACATCGGTTCT
>M01075:29:000000000-A53YN:1:2113:24530:17330
CAGCTGGTGTAATGCTGCTGCCCTCTGGGCACTGGCGCCATTTATCATCTCCAAGGTACCGCACGCTCACCTCACCCTTTTCACACGACACCTCAGCGCACACGTCACCAACAGGACCCATGAAATCGACAAGCCCATCCCCCTTTAAGCACTTTGATCTCGGGCCAACGCGGCTCCCATGCATGACGCTTGCTTCCCCATTGCTGCACCAAGTGTTGGACCGCCAAGTTTGAGATTCGAAAAGTACTGATATTGTGGGGGAAGTTCGGCTTTGTAGAGATGGATTGTACAGTACCCCAGCGCCAGACGATCCGATGCGCATGAAAGAAGACCTGTTTCAGCGGTGCAAAACATCTCTGGATACTGGGTGACGCCATTTATCAGGCATTTCTCTGTCAGCAGCGCGCAGCCGGAGTTGTTGCCCCATGGCATCGGTTCC
>M01075:29:000000000-A53YN:1:2113:23877:22570
CAGTTGGTGTAATACTGCTGCCTTCTGGGCACCGGCGCCATGTATCATCTCCAAGGTACCGCACGCTCACCTCACCCTTCTCACACGACACCTCAGCGCATACGTCACCAATACGACCCATGAAATCGACAAGCCCATCCCCCTTTAAGCACTTTGATCTCGGGCCAACGCGACTCCCATGCATGATGCTTGCTTCCCCATTGCTGCACCGAGTGTTGGACCGCCAAGTTTGAGATTCGAAAAGTACTGATATTGTTGGGGAAGTTCGGCTGTGTAGAGATAGATTGTACAGTACCCCAGCGCCAGACGATCCGATGTGCATGAAATAAGAGTTGTTTCAGCGGTGCAAAACATCTCTGGATACTGGGTGACGCCATTCATCAGGCATTTCTCTGTCAGCAGCGCGCAGCCGGAGTTTTTGCCCCATGACATCGGTTCC
>M01075:29:000000000-A53YN:1:2113:17247:20681
CAGTTGGTGTAATGCTGCTGCCTTCTGGGCACTGGCGCCATGTATCATCTCCAAGGTACCGCACGCTCACCTCACCCTTCTCACACGACACCTCAGCGCATACGTCACCAGTACGACCCATGAAATCGACAAGCCCATCCCCCTTTAAGCACTTTGATCTCGGGCCAACGCGACTCCCATGCATGATGCTTGCTTCCCCATTGCTGCACCGAGTGTTGGACCGCCAAGTTTGAGATTCGAAAAGTACTGATATTGTTGGGGAAGTTCGGCTGTGTAGAGATAGATTGTACAGTACCCCAGCGCCAGACGATCCGATGTGCATGAAATAAGAGTTGTTTCAGCGGTGCAAAACATCTCTGGATACTGGGTGACGCCATTCATCAGGCATTTCTCTGTCAGCAGCGCGCAGCCGGAGTTTTTGCCCCATGACATCGGTTCT
>M01075:29:000000000-A53YN:1:2113:16447:5041
CAGTTGGTGTAATACTGCTGCCTTCTGGGCACTGGCGCCATGTATCATCTCCAAGGTACCGCACGCTCACCTCACCCTTCTCACACGACACCTCAGCGCATACGTCACCAATACGACCCATGAAATCGACAAGCCCATCCCCCTTTAAGCACTTTGATCTCGGGCCAACGCGACTCCCATGCATGATGCTTGCTTCCCCATTGCTGCACCGAGTGTTGGACCGCCAAGTTTGAGATTCGAAAAGTGCTGATATTGTTGGGGAAGTTCGGCTGTGTAGAGATAGATTGTACAGTACCCCAGCGCCAGACGATCCGATGTGCATGAAATAAGAGTTGTTTCAGCGGTGCAAAACATCTCTGGATACTGGGTGACGCCATTCATCAGGCATTTCTCTGTCAGCAGCGCGCAGTCGGAGTTGTTGCCCCATGACATCGGTTCC
>M01075:29:000000000-A53YN:1:2113:16364:14817
CAGTTGGTGTAATGCTGCTGCCCTCTGGGCACTGGCGCCATGTATCATCTCCAAGGTACCGCACGCTCACCTCACCCTTCTCACACGACACCTCAGCGCACACGTCACCAATACGACCCATGAAATCGACAAGCCCATCCCCCTTTAAGCACTTTGATCTCGGGCCAACGCGACTCCCATGTATGATGCTTGCTTCCCCATTGCTGCACCAAGTGTTGGACCGCCAAGTTTGAGATTCGAAAAGTACTGATATTGTTGGAGAAGTTCGGCTGTGTAGAGATAGATTGTACAGTACCCCAGCGCCAGACGATCCGATGTGCATGAAATAAGAGTTGTTTCAGCGGTGCAAAACATCTCTGGATACTGGGTGACGCCATTCATCAGGCATTTCTCTGTCAGCAGCGCGCAGCCGGAGTTGTTGCCCCATGACATCGGTTCT
>M01075:29:000000000-A53YN:1:2113:15081:13511
CAGTTGGTGTAATACTGCTGCCTTCTGGGCACTGGCGCCATGTATCATCTCCAAGGTACCGCACGCTCACCTCACCCTTCTCACACGACACCTCAGCGCATACGTCACCAATACGACCCATGAAATCGACAAGCCCATCCCCCTTTAAGCACTTTGATCTCGGGCCAACGCGACTCCCATGCATGATGCTTGCTTCCCCGTTGCTGCACCGAGTGTTGGACCGCCAAGTTTGAGATTCGAAAAGTACTGATATTGTTGGGGAAGTTCGGCTGTGTAGAGATAGATTGTACAGTACCCCAGCGCCAGACGATCCGATGTGCATGAAATAAGAGTGGTTTCAGCGGTGCAAAACATCTCTGGATACTGGGTGACGCCATTCATCAGGCATTTCTCTGTCAGCAGCGCGCAGCCGGAGTTTTTGCCCCATGACATCGGTTCC
>M01075:29:000000000-A53YN:1:2113:14836:13604
CAGTTGGTGTAATGCTGCCGCCTTCTGGGCACTGGCGCCATGTATCGTCTCCAAGGTACCGCACGCTCACCTCACCCTTCTCACACGACACCTCAGCGCATACGTCACCAATACGACCCATGAAATCGACAAGCCCATCCCCCTTTAAGCACTTTGATCTCGGGCCAACGCGACTCCCATGCATGATGCTTGCTTCCCCATTGCTGCACCGAGTGTTGGACCGCCAAGTTTGAGATTCGAAAAGTACTGATATTGTTGGGGAAGTTCGGCTGTGTAGAGATAGATTGTACAGTACCCCAGCGCCAGACGATCCGATGTGCATGAAATAAGAGTTGTTTCAGCGGTGCAAAACATCTCTGGATACTGGGTGACGCCATTCATCAGGCATTTCTCTGTCAGCAGCGCGCAGCCGGAGTTTTTGCCCCATGACATCGGTTCC
>M01075:29:000000000-A53YN:1:2113:14461:7904
CAGCTGGTGTAATACTGCTGCCCTCTGGGCACTGGCGCCATGTATCATCTCCAAGGTACCGCACGCTCACCTCACCCTTCTCACACGACACCTCAGCGCACACGTCACCAATACGACCCATGAAATCGGCAGGCCCATCCCCCTTTAAGCACTTTGATCTCGGGCCAACGCGACTCCCATGCATGATGCTTGCTTCCCCATTGCTGCACCAAGTGTTGGACCGCCAAGTTTGAGATTCGAAAAGTACTGATATTGTTGGAGAAGTTCGGCTGTGTAGAGATAGATTGTACAGTACCCCAGCGCCAGACGATCCGATGTGCATGAAATAAGAGTTGTTTCAGCGGTGCAAAACATCTCTGGATACTGGGTGACGCCATTCATCAGGCATTTCTCTGTCAGCAGCGCGCAGCCGGAGTTGTTGCCCCATGACATCGGTTCC
>M01075:29:000000000-A53YN:1:2113:11330:22437
CAGTTGGTGTAATGCTGCTGCCTTCTGGGCACTGGCGCCATGTATCATCTCCAAGGTACCGCACGCTCACCTCACCCTTCTCACACGACACCTCAGCGCATACGTCACCAATACGACCCATGAAATCGACAAGCCCATCCCCCTTTAAGCACTTTGATCTCGGGCCAACGCGACTCCCGTGCATGACGCTTGCTTCCCCATTGCTGCACCGAGTGTTGGACCGCCAAGTTTGAGATTCGAAAAGTACTGATATTGTTGGGGAAGTTCGGCTGTGTAGAGATAGATTGTACAGTACCCCAGCGCCAGACGATCCGATGTGCATGAAATAAGAGTTGTTTCAGCGGTGCAAAACATCTCTGGATACTGGGTGACGCCATTCATCAGGCATTTCTCTGTCAGCAGCGCGCAGCCGGAGTTTTTGCCCCATGACATCGGTTCC
>M01075:29:000000000-A53YN:1:2113:10279:23437
CAGTTGGTGTAATGCTGCTGCCCTCTGGGCACTGGCGCCATTTATCATCTCCAAGGTACCGCACGCTCACCTCACCCTTTTCACACGACACCTCAGCGCACACGTCACCAACAGGACCCATGAAATCGACGAGCCCATCCCCCTTTAAGCACTTTGATCTCGGGCCAACGCGGCTCCCATGCATGACGCTTGCTTCCCCATTGCTGCACCAAGTGTTGGACCGCCAAGTTTGAGATTCGAAAAGTACTGATATTGTGGGGGAAGTTCGGCTTTGTAGAGATGGATTGTACAGTACCCCAGCGCCAGACGATCCGATGTGCATGAAAGAAGACCTGTTTCAGCGGTGCAAAACATCTCTGGATACTGGGTGACGCCATTTATCAGGCATTTCTCTGTCAGCAGCGCGCAGCCGGAGTTGTTGCCCCATGACATCGGTTCC
>M01075:29:000000000-A53YN:1:2112:9833:13586
CAGCTGGTGTAATACTGCTGCCCTCTGGGCACTGGCGCCATGTATCATCTCCAAGGTACCGCACGCTCACCTCACCCTTTTCACACGACACCTCAGCGCACACGTCACCAATACGACCCATGAAATCGAAAAGCCCATCCCCCTTTAAGCACTTTGATCTCGGGCCAACGCGGCTCCCATGCGTGACGCTTGCTTCCCCATTGCTGCACCAAGTGTTGGACCGCCAAGTTTGAGATTCGAAAAGTACTGATATTGTGGGGGAAGTTCGGCTTTGTAGAGATGGATTGTACAGTACCCCAGCGCCAGACGATCCGATGTGCATGAAAGAAGACCTGTTTCAGCGGTGCAAAACATCTCTGGATGCTTGTTGACGCCATTTATCAGGCATTTCTCTGTCAGCAGCGCGCAGCCGGAGTTTTTGCCCCATGACATCGGTTCC
>M01075:29:000000000-A53YN:1:2112:7983:8642
CAGCTGGTGTAATACTGCTGCCTTCTGGGCACTGGCGCCATGTATCATCTCCAAGGTACCGCACGCTCACCTCACCCTTCTCACACGACACCTCAGCGCATACGTCACCAATACGACCCATGAAATCGACAAGCCCATCCCCCTTTAAGCACTTTGATCTCGGGCCAACGCGACTCCCGTGCATGACGCTTGCTTCCCCATTGCTGCACCAAGTGTTGGACCGCCAAGTTTGAGATTCGAAAAGTACTGATATTGTTGGGGAAGTTCGGCTGTGTAGAGATAGATTGTACAGTACCCCAGCGCCAGACGATCCGATGTACATAAAAAAAGACCTGTTTCAGCGGTGCAAAACATCTCTGGATACTGGGTGACGCCATTTATCAGGCATTTCTCTGTCAGCAGCGCGCAGCCGGAGTTGTTGCCCCATGACATCGGTTCC
>M01075:29:000000000-A53YN:1:2112:6081:17965
CAGCTGGTGTAATACTGCTGCCCTCTGGGCACTTGCGCCATGTATCATCTCCAAGGTACCGCACGCTCACCTCACCCTTTTCACACGACACCTCAGCGCACACGTCACCAATACGACCCATGAAATCGAAAAGCCCATCCCCCTTTAAGCACTTTGATCTCGGGCCAACGCGACTCCCGTGCATGACGCTTGCTTCCCCATTGCTGCACCAAGTGTTGGACCGCCAAGTTTGAGATTCGAAAAGTACTGATATTGTTGGGGAAGTTCGGCTGTGTAGAGATAGATTGTACAGTACCCCAGCGCCAGACGATCCGATGTACATAAAAAAAGACCTGTTTCAGCGGTGCAAAACATCTCTGAATACTTGTTGACGCCATTCATCAGGCATTTCTCTGTCAGCAGCGCGCAGCCGGAGTTTTTGCCCCATGACATCGGTTCT
>M01075:29:000000000-A53YN:1:2112:26351:19301
CAGTTGGTGTAATGCTGCTGCCTTCTGGGCACTGGCGCCATGTATCATCTCCAAGGTACCGCACGCTCACCTCACCCTTCTCACACGACACCTCAGCGCATACGTCACCAATACGACCCATGAAATCGACAAGCCCATCCCCCTTTAAGCACTTTGATCTCGGGCCAACGCGACTCCCGTGCATGACGCTTGCTTCCCCATTGCTGCACCAAGTGTTGGACCGCCAAGTTTGAGATTCGAAAAGTACTGATATTGTGAGGGAAGTTCGGCTGTGTAGAGATAGATTGTACAGTACCCCAGCGCCAGACGATCCGAAGTGCATAAAAAAAGACCTGTTTCAGCGGTGCAAAACATCTCTGGATGCTTGTTGACGCCATTTATCAGGCATTTCTCTGTCAGCAGCGCGCAGCCGGAGTTTTTGCCCCATGACATCGGTTCT
>M01075:29:000000000-A53YN:1:2112:25859:20802
CAGCTGGTGTAATACTGC-GCCTTCTGGGCACTGGCGCCATGTATCATCTCCAAGGTACCGCACGCTCACCTCACCCTTCTCACACGACACCTCAGCGCATACGTCACCAATACGACCCATGAAATCGACAAGCCCATCCCCCTTTAAGCACTTTGATCTCGGGCCAACGCGACTCCCATGCATGATGCTTGCTTCCCCATTGCTGCACCGAGTGTTGGACCGCCAAGTTTGAGATTCGAAAAGTACTGATATTGTTGGGGAAGTTCGGCTGTGTAGAGATAGATTGTACAGTACCCCAGCGCCAGACGATCCGATGTGCATGAAATAAGAGTTGTTTCAGCGGTGCAAAACATCTCTGGATACTTGGTGACGCCATTTATCACGCATTTCTCCGTCAGCAGCGCGCAGCCGGAGCTGTTGCCCCATGACATCGGTTCC
>M01075:29:000000000-A53YN:1:2112:25804:18138
CAGCTGGTGTAATGCTGCCGCCCTCTGGGCACTGGCGCCATGTATCATCTCCAAGGTACCGCACGCTCACCTCACCCTTCTCACACGACACCTCAGCGCACACGTCACCAATACGACCCATGAAATCGACAAGCCCATCCCCCTTTAAGCACTTTGATCTCGGGCCAACGCGACTCCCATGCATGATGCTTGCTTCCCCATTGCTGCACCAAGTGTTGGACCGCCAAGTTTGAGATTCGAAAAGTACTGATATTGTTGGGGAAGTTCGGCTGTGTAGAGATAGATTGTACAGTACCCCAGCGCCAGACGATCCGATGAGCATGAAATAAGAGTTGTTTCAGCGGTGCAAAACATCTCTGGATACTGGGTGACGCCATTCATCAGGCATTTCTCTGTCAGCAGCGCGCAGCCGGAGTTTTTGCCCCATGACATCGGTTCC
>M01075:29:000000000-A53YN:1:2112:22370:25873
CAGCTGGTGTAATGCTGCTGCCCTCTGGGCACTGGCGCCATGTATCATCTCCAAGGTACCGCACGCTCACCTCACCCTTTTCACACGACACCTCAGCGCACACGTCACCAATACGACCCATGAAATCGAAAAGCCCATCCCCCTTTAAGCACTTTGATCTCGGGCCAACGCGGCTCCCATGCATGACGCTTGCTTCCCCATTGCTGCACCAAGTGTTGGACCGCCAAGTTTGAGATTCGAAAAGTACTGATATTGTGGGGGAAGTTCGGCTTTGTAGAGATGGATTGTACAGTACCCCAGCGCCAGACGATCCGATGTGCATGAAAGAAGACCTGTTTCAGCGGTGCAAAACATCTCTGGATACTGGGTGACGCCATTTATCAGGCATTTCTCTGTCAGCAGCGCGCAGCCGGAGTTGTTGCCCCATGACATCGGTTCT
>M01075:29:000000000-A53YN:1:2112:21456:21875
CAGTTGGTGTAATACTGCTGCCCTCTGGGCACTGGCGCCATTTATCATCTCCAAGGTACCGCACGCTCACCTCACCCTTTTCACACGACACCTCAGCGCACACGTCACCAACAGGACCCATGAAATCGACAAGCCCATCCCCCTTTAAGCACTTTGATCTCGGGCCAACGCGGCTCCCATGCATGACGCTTGCTTCCCCATTGCTGCACCAAGTGTTGGACCGCCAAGTTTGAGATTCGAAAAGTACTGATATTGTGAGGGAAGTTCGGCTGTGTAGAGATAGATTGTACAGTACCCCAGCGCCAGACGATCCGAAGTGCATAAAAAAAGACCTGTTTCAGCGGTGCAAAACATCTCTGGATGCTTGTTGACGCCATTTATCAGGCATTTCTCTGTCAGCAGCGCGCAGCCGGAGTTTTTGCCCCATGACATCGGTTCC
>M01075:29:000000000-A53YN:1:2112:17161:2074
CAGTTGGTGTAATGCTGCTGCCTTCTGGGCACTGGCGCCATGTATCATCTCCAAGGTACCGCACGCTCACCTCACCCTTCTCACACGACACCTCAGCGCATACGTCACCAATACGACCCATGAAATCGACAAGCCCATCCCCCTTTAAGCACTTTGATCTCGGGCCAACGCGACTCCCGTGCATGACGCTTGCTTCCCCATTGCTGCACCAAGTGTTGGACCGCCAAGTTTGAGATTCGAAAAGTACTGATATTGTTGGAGAAGTTCGGCTGTGTAGAGATAGATTGTACAGTACCCCAGCGCCAGACGATCCGATGTGCATGAAATAAGAGTTGTTTCAGCGGTGCAAAACATCTCTGGATACTGGGTGACGCCATTCATCAGGCATTTCTCTGTCAGCAGCGCGCAGCCGGAGTTGTTGCCCCATGACATCGGTTCT
>M01075:29:000000000-A53YN:1:2112:15434:12807
CAGTTGGTGTAATGCTGCTGCCTTCTGGGCACTGGCGCCATGTATCATCTCCAAGGTACCGCACGCTCACCTCACCCTTCTCACACGACACCTCAGCGCATACGTCACCAATACGACCCATGAAATCGACAAGCCCAT-CCCCTTTAAGCACTTTGATCTCGGGCCAACGCGACTCCCATGCATGATGCTTGCTTCCCCATTGCTGCACCGAGTGTTGGACCGCCAAGTTTGAGATTCGAAAAGTACTGATATTGTTGGGGAAGTTCGGCTGTGTAGAGATAGATTGTACAGTACCCCAGCGCCAGACGATCCGATGTGCATGAAATAAGAGTTGTTTCAGCGGTGCAAAACATCTCCGGATACTGGGTGACGCCATTCATCAGGCATTTCTCTGTCAGCAGCGCGCAGTCGGAGTTTTTGCCCCATGACATCGGTTCT
>M01075:29:000000000-A53YN:1:2112:11428:19023
CAGTTGGTGTAATACTGCTGCCCTCTGGGCACTGGCGCCATGTATCATCTCCAAGGTACCGCACGCTCACCTCACCCTTCTCACACGACACCTCAGCGCACACGTCACCAATACGACCCATGAAATCGACAAGCCCATCCCCCTTTAAGCACTTTGATCTCGGGCCAACGCGACTCCCATGCATGATGCTTGCTTCCCCATTGCTGCACCAAGTGTTGGACCGCCAAGTTTGAGATTCGAAAAGTACTGATATTGTTGGAGAAGTTCGGCTGTGTAGAGATAGATTGTACAGTACCCCAGCGCCAGACGATCCGATGTGCATGAAATAAGAGTTGTTTCAGCGGTGCAAAACATCTCTGGATACTTGGTGACACCATTTATCACGCATTTCTCTGTCAGCAGTGCACAGCCGGAGTTGTTGCCCCATGACATCGGTTCC
>M01075:29:000000000-A53YN:1:2112:10316:8122
CAGTTGGTGTAATGCTGCTGCCTTCTGGGCACTGGCGCCATGTATCATCTCCAAGGTACCGCACGCTCACCTCACCCTTCTCACACGACACCTCAGCGCATACGTCACCAATACGACCCATGAAATCGACAAGCCCATCCCCCTTTAAGCACTTTGATCTCGAGCCAACGCGACTCCCGTGCATGACGCTTGCTTCCCCATTGCTGCACCAAGTGTTGGACCGCCAAGTTTGAGATTCGAAAAGTACTGATATTGTTGGGGAAGTTCGGCTGTGTAGAGATAGATTGTACAGTACCCCAGCGCCAGACGATCCGATGTACATAAAAAAAGACCTGTTTCAGCGGTGCAAAACATCTCTGAATACTTGTTGACGCCATTCATCAGGCATTTCTCTGTCAGCAGCGCGCAGCCGGAGTTTTTGCCCCATGACATCGGTTCC
>M01075:29:000000000-A53YN:1:2111:5697:6115
CAGTTGGTGTAATGCTGCTGCCTTCTGGGCACTGGCGCCATGTATCATCTCCAAGGTACCGCACGCTCACCTCACCCTTCTCACACGACACCTCAGCGCATACGTCACCAATACGACCCATTAAATCGACAAGCCCATCCCCCTTTAAGCACTTTGATCTCGGGCCAACGCGACTCCCATGCATGATGCTTTCTTCCCCATTGCTGCACCTAGTGTTGGACCGCCAAGTTTGAGATTCGAAAAGTACTGATATTGTTGGGGAAGTTCGGCTGTGTAGAGATAGATTGTACAGTACCCCAGCGCCAGACGATCCGATGTGCATGAAATAAGAGTTGTTTCAGCGGTGCAAAACATCTATGGAGAATTGTTGACGACATTCATCAGGCATTTCTCTGTCAGCAGCGCGCAGCCGGAGTTTTTGCCCCATGACATCGGTTCG
>M01075:29:000000000-A53YN:1:2111:27925:13336
CAGTTGGTGTAATGCTGCTGCCCTCTGGGCACTGGCGCCATGTATCATCTCCAAGGTACCGCACGCTCACCTCACCCTTCTCACACGACACCTCAGCGCATACGTCACCAATACGACCCATGAAATCGACAAGCCCATCCCCCTTTAAGCACTTTGATCTCGGGCCAACGCGACTCCCATGCATGATGCTTGCTTCCCCATTGCTGCACCGAGTGTTGGACCGCCAAGTTTGAGATTCGAAAAGTACTGATATTGTTGGGGAAGTTCGGCTGTGTAGAGATAGATTGTACAGTACCCCAGCGCCAGACGATCCGATGTGCATGAAATAAGAGTTGTTTCAGCGGTGCAAAACATCTCTGGATACTGGGTGACGCCATTCATCAGGCATTTCTCTGTCAGCAGCGCGCAGCCGGAGTTGTTGCCCCATGACATCGGTTCT
>M01075:29:000000000-A53YN:1:2111:25174:18743
CAGTTGGTGTAATACTGCTGCCCTCTGGGCACTGGCGCCATGTATCATCTCCAAGGTACCGCACGCTCACCTCACCC-TTTCACACGACACCTCAGCGCACACGTCACCAATACGACCCATGAAATCGAAAAGCCCATCCCCCTTTAAGCACTTTGATCTCGGGCCAACGCGGCTCCCATGCATGACGCTTGCTTCCCCATTGCTGCACCAAGTGTTGGACCGCCAAGTTTGAGATTCGAAAAGTACTGATATTGTGGGGGAAGTTCGGCTTTGTAGAGATGGATTGTACAGTACCCCAGCGCCAGACGATCCGATGTGCATGAAAGAAGACCTGTTTCAGCGGTGCAAAACATCTCTGGATACTGGGTGACGCCATTTATCAGGCATTTCTCTGTCAGCAGCGCGCAGCCGGAGTTGTTGCCCCATGACATCGGTTCC
>M01075:29:000000000-A53YN:1:2111:22020:5421
CAGCTGGTGTAATGCTGCTGCCTTCTGGGCACTGGCGCCATGTATCATCTCCAAGGTACCGCACGCTCACCTCACCCTTCTCACACGACACCTCAGCGCATACGTCACCAATACGACCCATGAAATCGACAAGCCCATCCCCCTTTAAGCACTTTGATCTCGGGCCAACGCGACTCCCATGCATGATGCTTGCTTCCCCATTGCTGCACCAAGTGTTGGACCGCCAAGTTTGAGATTCGAAAAGTACTGATATTGTTGGAGAAGTTCGGCTGTGTAGAGATAGATTGTACAGTACCCCAGCGCCAGACGATCCGATGTGCATGAAATAAGAGTTGTTTCAGCGGTGCAAAACATCTCTGGATACTGGGTGACGCCATTCATCAGGCATTTCTCTGTCAGCAGCGCGCAGCCGGAGTTGTTGCCCCATGACATCGGTTCC
>M01075:29:000000000-A53YN:1:2111:20535:10909
CAGTTGGTGTAATACTGCTGCCTTCTGGGCACTGGCGCCATGTGTCATCTCCAAGGTACCGCACGCTCACCTCACCCTTCTCACACGACACCTCAGCGCATACGTCACCAATACGACCCATGAAATCGACAAGCCCATCCCCCTTTAAGCACTTTGATCTCGGGCCAACGCGACTCCCATGCATGATGCTTGCTTCCCCATTGCTGCACCGAGTGTTGGACCGCCAAGTTTGAGATTCGAAAAGTACTGATATTGTTGGGGAAGTTCGGCTGTGTAGAGATAGATTGTACAGTACCCCAGCGCCAGACGATCCGATGTGCATGAAATAAGAGTTGTTTCAGCGGTGCAAAACATCTCTGGATACTGGGTGACGCCATTCATCAGGCATTTCTCTGTCAGCAGCGCGCAGCCGGAGTTTTTGCCCCATGACATCGGTTCC
>M01075:29:000000000-A53YN:1:2111:18116:6694
CAGTTGGTGTAATACTGCTGCCCTCTGGGCACTGGCGCCATTTATCATCTCCAAGGTACCGCACGCTCACCTCACCCTTCTCACACGACACCTCAGCGCATACGTCACCAATACGACCCATGAAATCGACAAGCCCATCCCCCTTTAAGCACTTTGATCTCGGGCCAACGCGACTCCCATGCATGATGCTTGCTTCCCCATTGCTGCACCGAGTGTTGGACCGCCAAGTTTGAGATTCGAAAAGTACTGATATTGTTGGGGAAGTTCGGCTGTGTAGAGATAGATTGTACAGTACCCCAGCGCCAGACGATCCGATGTGCATGAAATAAGAGTTGTTTCAGCGGTGCAAAACATCTCTGGATACTGGGTGACGCCATTCATCAGGCATTTCTCTGTCAGCAGCGCGCAGCCGGAGTTTTTGCCCCATGACATCGGTTCC
>M01075:29:000000000-A53YN:1:2111:15428:13264
CAGTTGGTGTAATACTGCTGCCCTCTGGGCACTGGCGCCATGTATCATCTCCAAGGTACCGCACGCTCACCTCACCCTTCTCACACGACACCTCAGCGCACACGTCACCAATACGACCCATGAAATCGACAAGCCCATCCCCCTTTAAGCACTTTGATCTCGGGCCAACGCGACTCCCATGCATGATGCTTGCTTCCCCATTGCTGCACCAAGTGTTGGACCGCCAAGTTTGAGATTCGAAAAGTACTGATATTGTTGGAGAAGTTCGGCTGTGTAGAGATAGATTGTACAGTACCCCAGCGCCAGACGATCCGATGTGCATGAAATAAGAGTTGTTTCAGCGGTGCAAAACATCTCTGGATATTGGGTGACGCCATTTATCACGCATTTCTCCGTCAGCAGCGCGCAGCCGGAGTTGTTGCCCCATGACATCGGTTCT
>M01075:29:000000000-A53YN:1:2111:13738:17792
CAGCTGGTGTAATGCTGCCGCCTTCTGGGCACTGGCGCCATGTATCATCTCCAAGGTACCGCACGCTCACCTCACCCTTCTCACACGACACCTCAGCGCATACGTCACCAATACGACCCATGAAATCGACAAGCCCATCCCCCTTTAAGCACTTTGATCTCGGGCCAACGCGACTCCCATGCATGATGCTTGCTTCCCCATTGCTGCACCGAGTGTTGGACCGCCAAGTTTGAGATTCGAAAAGTACTGATATTGTTGGGGAAGTTCGGCTGTGTAGAGATAGATTGTACAGTACCCCAGCGCCAGACGATCCGATGTGCATGAAATAAGAGTTGTTTCAGCGGTGCAAAACATCTCTGGATACTTGGTGACGCCATTTATCACGCATTTCTCCGTCAGCAGCGCGCAGCCGGAGTTGTTGCCCCATGACATCGGTTCC
>M01075:29:000000000-A53YN:1:2111:13224:15634
CAGTTGGTGTAATGCCGCTGCCCTCTGGGCACTGGCGCCATGTATCATCTCCAAGGTACCGCACGCTCACCTCACCCTTTTCACACGACACCTCAGCGCACACGTCACCAATACGACCCATGAAATCGAAAAGCCCATCCCCCTTTAAGCACTTTGATCTCGGGCCAACGCGGCTCCCATGCATGACGCTTGCTTCCCCATTGCTGCACCAAGTGTTGGACCGTCAAGTTTGAGATTCGAAAAGTACTGATATTGTGGGGGAAGTTCGGCTTTGTAGAGATGGATTGTACAGTACCCCAGCGCCAGACGATCCGATGTGCATGAAAGAAGACCTGTTTCAGCGGTGCAAAACATCTCTGGATACTGGGTGACGCCATTTATCAGGCATTTCTCTGTCAGCAGCGCGCAGCCGGAGTTGTTGCCCCATGACATCGGTTCT
>M01075:29:000000000-A53YN:1:2111:13101:7124
CAGCTGGTGTAATGCTGCTGCCCTCTGGGCACTGGCGCCATGTATCATCTCCAAGGTACCGCACGCTCACCTCACCCTTCTCACACGACACCTCAGCGCACACGTCACCAACAGGACCCATGAAATCGACAAGCCCATCCCCCTTTAAGCACTTTGATCTCGGGCCAACGCGGCTCCCATGCATGACGCTTGCTTCCCCATTGCTGCACCAAGTGTTGGACCGCCAAGTTTGAGATTCGAAAAGTACTGATATTGTGGGGGAAGCTCGGCTTTGTAGAGATGGATTGTACAGTACCCCAGCGCCAGACGATCCGATGTGCATGAAAGAAGACCTGTTTCAGCGGTGCAAAACATCTCTGGATACTGGGTGACGCCATTTATCAGGCATTTCTCTGTCAGCAGCGCGCAGCCGGAGTTTTTGCCCCATGACATCGGTTCC
>M01075:29:000000000-A53YN:1:2111:10729:14103
CAGTTGGTGTAATACTGCTGCCCTCTGGGCACTGGCGCCATGTATCATCTCCAAGGTACCGCACGCTCACCTCACCCTTCTCACACGACACCTCAGCGCACACGTCACCAATACGACCCATGAAATCGACAAGCCCATCCCCCTTTAAGCACTTTGATCTCGGGCCAACGCGACTCCCATGCATGATGCTTGCTTCCCCATTGCTGCACCAAGTGTTGGACCGCCAAGTTTGAGATTCGAAAAGTACTGATATTGTTGGAGAAGTTCGGCTGTGTAGAGATAGATTGTACAGTACCCCAGCGCCAGACGATCCGATGTGCATGAAATAAGAGTTGTTTCAGCGGTGCAAAACATCTCTGGATACTGGGTGACGCCATTCATCAGGCATTTCTCTGTCAGCAGCGCGCAGCCGGAGTTTTTGCCCCATGACATCGGTTCC
>M01075:29:000000000-A53YN:1:2110:9278:9275
CAGCTGGTGTAATACTGCTGCCTTCTGGGCACTGGCGCCATGTATCATCTCCAAGGTACCGCACGCTCACCTCACCCTTCTCACACGACGCCTCAGCGCATACGTCACCAATACGACCCATGAAATCGACAAGCCCATCCCCCTTTAAGCACTTTGATCTCGGGCCAACGCGACTCCCATGCATGATGCTTGCTTCCCCATTGCTGCACCGAGTGTTGGACCGCCAAGTTTGAGATTCGAAAAGTACTGATATTGTTGGGGAAGTTCGGCTGTGTAGAGATAGATTGTACAGTACCCCAGCGCCAGACGATCCGATGTGCATGAAATAAGAGTTGTTTCAGCGGTGCAAAACATCTCTGGATACTGGGTGACGCCATTCATCAGGCATTTCTCTGTCAGCAGCGCGCAGCCGGAGTTTTTGCCCCATGACATCGGTTCT
>M01075:29:000000000-A53YN:1:2110:8253:20623
CAGTTGGTGTAATACTGCTGCCCTCTGGGCACTGGCGCCATGTATCATCTCCAAGGTACCGCACGCTCACCTCACTCTTTTCACACGACACCTCAGCGCACACGTCACCAATACGACCCATGAAATCGAAAAGCCCATCCCCCTTTAAGCACTTTGATCTCGGGCCAACGCGGCTCCCATGCATGACGCTTGCTTCCCCATTGCTGCACCAAGTGTTGGACCGCCAAGTTTGAGATTCGAAAAGTACTGATATTGTGGGGGAAGTTCGGCTTTGTAGAGATGGATTGTACAGTACCCCAGCGCCAGACGATCCGATGTGCATGAAAGAAGACCTGTTTCAGCGGTGCAAAACATCTCTGGATACTGGGTGACGCCATTTATCAGGCATTTCTCTGTCAGCAGCGCGCAGCCGGAGTTGTTGCCCCATGACATCGGTTCC
>M01075:29:000000000-A53YN:1:2110:7399:5047
CAGTTGGTGTAATACTGCCACCTTCTGGGCACTGGCGCCATGTATCATCTCCAAGGTACCGCACGCTCACCTCACCCTTCTCACACGACACCTCAGCGCATACGTCACCAATACGACCCATGAAATCGACAAGCCCATCCCCCTTTAAGCACTTTGATCTCGGGCCAACGCGACTCCCATGCATGATACTTGCTTCCCCATTGCTGCACCGAGTGTTGGACCGCCAAGTTTGAGAGTCGAAAAGTACTGATATTGTTGGGGAAGTTCGGCTGTGTAGAGATAGATTGTGCAGTACCCCAGCGCCAGACGATCCGATGTGCATGAAATAAGAGTTGTTTCAGCGGTGCAAAACATCTCTGGATACTGGGTGACGCCATTCATCAGGCATTTCTCTGTCAGCAGCGCGCAGCCGGAGTTTTTGCCCCATGACATCGGTTCT
>M01075:29:000000000-A53YN:1:2110:26701:11063
CAGTTGGTGTAATGCTGCTGCCTTCTGGGCACTGGCGCCATGTATCATCTCCAAGGTACCGCACGCTCACCTCACCCTTCTCACACGACACCTCAGCGCATACGTCACCAATACGACCCATGAAATCGACAAGCCCATCCCCCTTTAAGCACTTTGATCTCGGGCCAACGCGACTCCCATGCATGATGCTTGCTTCCCCATTGCTGCACCGAGTGTTGGACCGCCAAGTTTGAGATTCGAAAAGTACTGATATTGTTGGGGAAGTTCGGCTGTGTAGAGATAGATTGTACAGTACCCCAGCGCCAGACGATCCGATGTGCATGAAATAAGAGTTGTTTCAGCGGTGCAAAACATCTCTGGATACTGGGTGACGCCATTTATCACGCATTTCTCCGTCAGCAGCGCGCAGCCGGAGTTGTTGCCCCATGACATCGGTTCC
>M01075:29:000000000-A53YN:1:2110:25684:14978
CAGTTGGTGTAATGCTGCTGCCCTCTGGGCACTGGCGCCACGTATCATCTCCAAGGTACCGCACGCTCACCTCACCCTTCTCACACGACACCTCAGCGCACACGTCACCAATACGACCCATGAAATCGACAAGCCCATCCCCCTTTAAGCACTTTGATCTCGGGCCAACGCGACTCCCATGCATGACGCTTGCTTCCCCATTGCTGCACCAAGTGTTGGACCGCCAAGTTTGAGATTCGAAAAGTACTGATATTGTGGGGGAAGTTCGGCTTTGTAGAGATGGATTGTACAGTACCCCAGCGCCAGACGATCCGATGTGCATGAAAGAAGACCTGTTTCAGCGGTGCAAAACATCTCTGGATACTGGGTGACGCCATTTATCAGGCATTTCTCTGTCAGCAGCGCGCAGCCGGAGTTGTTGCCCCATGACATCGGTTCC
>M01075:29:000000000-A53YN:1:2110:25500:7007
CAGTTGGTGTAATACTGCTGCCCTCTGGGCACTGGCGCCATTTATCATCTCCAAGGTACCGCACGCTCACCTCACCCTTTTCACACGACACCTCAGCGCACACGTCACCAACAGGACCCATGAAATCGACAAGCCCATCCCCCTTTAAGCACTTTGATCTCGGGCCAACGCGGCTCCCATGCATGACGCTTGCTTCCCCATTGCTGCACCAAGTGTTGGACCGCCAAGTTTGAGATTCGAAAAGTACTGATATTGTGGGGGAAGTTCGGCTTTGTAGAGATGGATTGTACAGTACCCCAGCGCCAGACGATCCGATGTGCATGAAAGAAGACCTGTTTCAGCGGTGCAAAACATCTCTGGATACTGGGTGACGCCATTCATCAGGCATTTCTCTGTCAGCAACGCGCAGCCGGAGTTTTTGCCCCATGACATCGGTTCT
>M01075:29:000000000-A53YN:1:2110:21458:16132
CAGTTGGTGTAATGCTGCTGCCCTCTGGGCACTGGCGCCATGTATCGTCTCCAAGGTACCGCACGCTCACCTCACCCTTCTCACACGACACCTCAGCGCACACGTCACCAATACGACCCATGAAATCGACAAGCCCGTCCCCCTTTAAGCACTTTGATCTCGGGCCAACGCGACTCCCATGCATGATGCTTGCTTCCCCATTGCTGCACCAAGTGTTGGACCGCCAAGTTTGAGATTCGAAAAGTACTGATATTGTTGGAGAAGTTCGGCTGTGTAGAGATAGATTGTACAGTACCCCAGCGCCAGACGATCCGATGTGCATGAAATAAGAGTTGTTTCAGCGGTGCAAAACATCTCTGGATACTGGGTGACGCCATTCATCAGGCATTTCTCTGTCAGCAGCGCGCAGCCGGAGTTGTTGCCCCATGACATCGGTTCT
>M01075:29:000000000-A53YN:1:2110:20931:8209
CAGTTGGTGTAATGCTGCTGCCTTCTGGGCACTGGCGCCATGTATCATCTCCAAGGTACCGCACGCTCACCTCACCCTTCTCACACGACACCTCAGCGCATACGTCACCAATACGACCCATGAAATCGACAAGCCCATCCCCCTTTAAGCACTTTGATCTCGGGCCAACGCGACTCCCATGCATGATGCTTGCTTCCCCATTGCTGCACCGAGTGTTGGACCGCCAAGTTTGAGATTCGAAAAGTACTGATATTGTTGGGGAAGTTCGGCTGTGTAGAGATAGATTGTACAGTACCCCAGCGCCAGACGATCCGATGTGCACGAAATAAGAGTTGTTTCAGCGGTGCAAAACATCTCTGGATACTGGGTGACGCCATTCATCAGGCATTTCTCCGTCAGCAGCGCGCAGCCGGAGTTTTTGCCCCATGACATCGGTTCC
>M01075:29:000000000-A53YN:1:2110:11153:14810
CAGTTGGTGTAATACTGCTGCCCTCTGGGCACTGGCGCCATGTATCATCTCCAAGGTACCGCACGCTCACCTCACCCTTCTCACACGACACCTCAGCGCACACGTCACCAATACGACCCATGAAATCGACAAGCCCATCCCCCTTTAAGCACTTTGATCTCGGGCCAACGCGACTCCCATGCATGATGCTTGCTTCCCCATTGCTGCACCAAGTGTTGGACCGCCAAGTTTGAGATTCGAAAAGTACTGATATTGTTGGAGATGTTCGGCTGTGTAGAGATAGATTGTACAGTACCCCAGCGCCAGACGATCCGATGTGCATGAAATAAGAGTTGTTTCAGCGGTGCAAAACATCTCTGGATACTGGGTGACGCCATTCATCAGGCATTTCTCTGTCAGCAGCGCGCAGCCGGAGTTGTTGCCCCATGACATCGGTTCC
>M01075:29:000000000-A53YN:1:2110:11048:12257
CAGTTGGTGTAATGCTGCTGCCTTCTGGGCACTGGCGCCATGTATCATCTCCAAGGTACCGCACGCTCACCTCACCCTTCTCACACGACACCTCAGCGCATACGTCACCAATACGACCCATGAAATCGACAAGCCCATCCCCCTTTAAGCACTTTGATCTCGGGCCAACGCGACTCCCATGCATGATGCTTGCTTCCCCATTGCTGCACCGAGTGTTGGACCGCCAAGTTTGAGATTCGAAAAGTACTGATATTGTTGGGGAAGTTCGGCTGTGTAGAGATAGATTGTACAGTACCCCAGCGCCAGACGATCCGATGTGCATGAAATAAGAGTTGTTTCAGCGGTGCAAAACATCTCTGGATACTGGGTGACGCCATCCATCAGGCATTTCTCTGTCAGCAGCGCGCAGCCGGAGTTTTTGCCCCATGACATCGGTTCT
>M01075:29:000000000-A53YN:1:2110:10914:8028
CAGTTGGTGTAATACTGCTGCCCTCTGGGCACTGGCGCCATGTATCATCTCCAAGGTACCGCACGCTCACCTCACCCTTTTCACACGACACCTCAGCGCACACGTCACCAATACGACCCATGAAATCGACAAGCCCATCCCCCTTTAAGCACTTTGATCTCGGGCCAACGCGACTCCCATGCATGATGCTTGCTTCCCCATTGCTGCACCGAGTGTTGGACCGCCAAGTTTGAGATTCGAAAAGTACTGATATTGTTGGGGAAGTTCGGCTGTGTAGAGATAGATTGTACAGTACCCCAGCGCCAGACGATCCGATGTGCATGAAATAAGAGTTGTTTCAGCGGTGCAAAACATCTCTGGATACTGGGTGACGCCATTCATCAGGCATTTCTCTGTCAGCAGCGCGCAGCCGGAGTTTTTGCCCCATGACATCGGTTCC
>M01075:29:000000000-A53YN:1:2110:10597:2958
CAGTTGGTGTAATGCTGCTGCCTTCTGGGCACTGGCGCCATGTATCATCTCCAAGGTACCGCACGCTCACCTCACCCTTCTCACACGACACCTCAGCGCATACGTCACCAATACGACCCATGAAATCGACAAGCCCATCCCCCTTTAAGCACTTTGATCTCGGGCCAACGCGACTCCCATGCATGATGCTTGCTTCCCCATTGCTGCACCGAGTGTTGGACCGCCAAGTTTGAGATTCGAAAAGTACTGATATTGTTGGGGAAGTTCGTCTGTGTAGAGATAGATCGTACAGTACCCCAGCGCCAGACGATCCGATGTGCATGAAATAAGAGTTGTTTCAGCGGTGCAAAACATCTCTGGATACTGGGTGACGCCATTCATCAGGCATTTCTCTGTCAGCAGCGCGCAGCCGGAGTTGTTGCCCCATGACATCGGTTCT
>M01075:29:000000000-A53YN:1:2110:10354:14656
CAGCTGGTGTAATGCTGCCGCCTTCTGGGCACTGGCGCCATGTATCATCTCCAAGGTACCGCACGCTCACCTCACCCTTCTCACACGACACCTCAGCGCATACGTCACCAATACGACCCATGAAATCGACAAGCCCATCCCCCTTTAAGCACTTTGATCTCGGGCCAACGCGACTCCCATGCATGATGCTTGCTTCCCCATTGCTGCACCAAGTGTTGGACCGCCAAGTTTGAGATTCGAAAAGTACTGATATTGTTGGAGAAGTTCGGCTGTGTAGAGATAGATTGTACAGTACCCCAGCGCCAGACGATCCGATGTGCATGAAATAAGAGTTGTTTCAGCGGTGCAAAACATCTCTGGATACTGGGTGACGCCATTCATCAGGCATTTCTCTGTCAGCAGCGCGCAGCCGGAATTGTTGCCCCATGACATCGGTTCC
>M01075:29:000000000-A53YN:1:2109:8785:13793
CAGTTGGTGTAATACTGCTGCCTTCTGGGCACTGGCGCCATGTATCATCTCCAAGGTACCGCACGCTCACCTCACCCTTCTCACACGACACCTCAGCGCATACGTCACCAATACGACCCATGGAATCGACAAGCCCATCCCCCTTTAAGCACTTTGATCTCGGGCCAATGCGACTCCCATGCATGATGCTTGCTTCCCCATTGCTGCACCGAGTGTTGGACCGCCAAGTTTGAGATTCGAAAAGTACTGATATTGTTGGGGAAGTTCGGCTGTGTAGAGATAGATTGTACAGTACCCCAGCGCCAGACGATCCGATGTGCATGAAATAAGAGTTGTTTCAGCGGTGCAAAACATCTCTGGATACTGGGTGACGCCATTCATCAGGCATTTCTCTGTCAGCAGCGCGCAGCCGGAGTTTTTGCCCCATGACATCGGTTCC
>M01075:29:000000000-A53YN:1:2109:5878:7736
CAGTTGGTGTAATGCTGCCGCCTTCTGGGCACTGGCGCCATGTATCATCTCCAAGGTACCGCACGCTCACCTCACCCTTCTCACACGACACCTCAGCGCATACGTCACCAATACGACCCATGAAATCGACAAGCCCATCCCCCTTTAAGCACTTTGATCTCGGGCCAACGCGACTCCCATGCATGATGCTTGCTTCCCCATTGCTGCACCAAGTGTT-GACCGCCAAGTTTGAGATTCGAAAAGTACTGATATTGTTGGAGAAGTTCGGCTGTGTAGAGATAGATTGTACAGTACCCCAGCGCCAGACGATCCGATGTGCATGAAATAAGAGTTGTTTCAGCGGTGCAAAACATCTCTGGATACTGGGTGACGCCATTCATCAGGCATTTCTCTGTCAGCAGCGCGCAGCCGGAGTTGTTGCCCCATGACATCGGTTCT
>M01075:29:000000000-A53YN:1:2109:23247:21639
CAGCTGGTGTAATACTGCTGCCCTCTGGGCACTGGCGCCATTTATCATCTCCAAGGTACCGCACGCTCACCTCACCCTTTTCACACGACACCTCAGCGCACACGTCACCAACAGGACCCATGAAATCGACAAGCCCATCCCCCTTTAAGCACTTTGATCTCGGGCCAACGCGGCTCCCATGCATGACGCTTGCTTCCCCATTGCTGCACCAAGTGTTGGACCGCCAAGTTTGAGATTCGAAAAGTACTGATATTGTTGGAGAAGTTCGGCTGTGTAGAGATAGATTGTACAGTACCCCAGTGCCAGACGATCCGATGTGCATGAAATAAGAGTTGTTTCAGCGGTGCAAAACATCTCTGGATACTGGGTGACGCCATTCATCAGGCATTTCTCTGTCAGCAGCGCGCAGCCGGAGTTGTTGCCCCATGACATCGGTTCT
>M01075:29:000000000-A53YN:1:2109:19869:7998
CAGTTGGTGTAATGCTGCTGCCTTCTGGGCACTGGCGCCATGTATCATCTCCAAGGTACCGCACGCTCACCTCACCCTTCTCACACGACACCTCAGCGCATACGTCACCAATACGACCCATGAAATCGACAAGCCCATCCCCCTTTAAGCACTTTGATCTCGGGCCAACGCGACTCCCATGCATGATGCTTGCTTCCCCATTGCTGCACCGAGTGTTGGACCGCCAAGTATGAGATTCGAAAAGTACTGATATTGTTGGGGAAGTTCGGCTGTGTAGAGATAGATTGTACAGTACCCCAGCGCCAGACGATCCGATGTGCATGAAATAAGAGTTGTTTCAGCGGTGCAAAACATCTCTGGATACTTGGTGACGCCATTTATCACGCATTTCTCCGTCAGCAGCGCGCAGCCGGAGTTGTTGCCCCATGACATCGGTTCT
>M01075:29:000000000-A53YN:1:2109:19496:9587
CAGTTGGTGTAATACTGCTGCCCTCTGGGCACTGGCGCCATGTATCATCTCCAAGGTACCGCACGCTCACCTCACCCTTCTCACACGACACCTCAGCGCACACGTCACCAATACGACCCATGAAATCGACAAGCCCATCCCCCTTTAAGCACTTTGATCTCGGGCCGACGCGACTCCCATGCATGATGCTTGCTTCCCCATTGCTGCACCAAGTGTTGGACCGCCAAGTTTGAGATTCGAAAAGTACTGATATTGTTGGAGAAGTTCGGCTGTGTAGAGATAGATTGTACAGTACCCCAGCGCCAGACGATCCGATGTGCATGAAATAAGAGTTGTTTCAGCGGTGCAAAACATCTCTGGATACTGGGTAACGCCATTCATCAGGCATTTCTCTGTCAGCAGCGCGCAGCCGGAGTTGTTGCCCCATGACATCGGTTCC
>M01075:29:000000000-A53YN:1:2109:19475:22102
CAGTTGGTGTAATACTGCCGCCTTCTGGGCACTGGCGCCATGTATCATCTCCAAGGTACCGCACGCTCACCTCACCCTTCTCACACGACACCTCAGCGCATACGTCACCAATACGACCCATGAAATCGACAAGCCCATCCCCCTTTAAGCACTTTGATCTCGGGCCAACGCGACTCCCGTGCATGACGCTTGCTTCCCCATTGCTGCACCAAGTGTTGGACCGCCAAGTTTGAGATTCGAAAAGTACTGATATTGTTGGGGAAGTTCGGCTGTGTAGAGATAGATTGTACAGTACCCCAGCGCCAGACGATCCGATGTACATAAAAAAAGACCTGTTTCAGCGGTGCAAAACATCTCTGAATACTTGTTGACGCCATTCATCAGGCATTTCTCTGTCAGCAGCGCGCAGCCGGAGTTTTTGCCCCATGATATCGGTTCC
>M01075:29:000000000-A53YN:1:2109:19000:26185
CAGTTGGTGTAATGCTGCTGCCCTCTGGGCACTGGCGCCATTTATCATCTCCAAGGTACCGCACGCTCACCTCACCCTTTTCACACGACACCTCAGCGCACACGTCACCAACAGGACCCATGAAATCGACAAGCCCATCCCCCTTTAAGCACTTTGGTCTCGGGCCAACGCGGCTCCCATGCATGACGCTTGCTTCCCCATTGCTGCACCAAGTGTTGGACCGCCAAGTTTGAGATTCGAAAAGTACTGATATTGTGGGGGAAGTTCGGCTTTGTAGAGATGGATTGTACAGTACCCCAGCGCCAGACGATCCGATGTGCATGAAAGAAGACCTGTTTCAGCGGTGCAAAACATCTCTGGATACTGGGTGACGCCATTTATCAGGCATTTCTCTGTCAGCAGCGCGCAGCCGGAGTTGTTGCCCCATGACATCGGTTCC
>M01075:29:000000000-A53YN:1:2109:11871:12726
CAGCTGGTGTAATGCTGCTGCCCTCTGGGCACTGGCGCCATGTATCATCTCCAAGGTACCGCACGCTCACCTCACCCTCCTCACACGACACCTCAGCGCACACGTCACCAATACGACCCATGAAATCGACAAGCCCATCCCCCTTTAAGCACTTTGATCTCGGGCCAACGCGACTCCCATGCATGATGCTTGCTTCCCCATTGCTGCACCAAGTGTTGGACCGCCAAGTTTGAGATTCGAAAAGTACTGATATTGTTGGAGAAGTTCGGCTGTGTAGAGATAGATTGTACAGTACCCCAGCGCCAGACGATCCGATGTGCATGAAATAAGAGTTGTTTCAGCGGTGCAAAACACCTCTGGATACTGGGTGACGCCATTCATCAGGCATTTCTCTGTCAGCAGCGCGCAGCCGGAGTTGTTGCCCCATGACATCGGTTCC
>M01075:29:000000000-A53YN:1:2108:9695:2863
CAGTTGGTGTAATGCTGCTGCCTTCTGGGCACTGGCGCCATGTATCATCTCCAAGGTACCGCACGCTCACCTCACCCTTCTCACACGACACCTCAGCGCATACGTCACCAATACGACCCATGAAATCGACAAGCCCATCCCCCTTTAAGCACTTTGATCTCGGGCCAACGCGACTCCCATGCATGATGCTTGCTTCCCCATTGCTGCACCGAGTGTTGGACCGCCAAGTTTGAGAGTCGAAAAGTACTGATATTGTTGGGGAAGTTCGGCTGTGTAGAGATAGATTGTACAGTACCCCAGCGCCAGACGATCCGATGTGCATGAAATAAGAGTTGTTTCAGCGGTGCAAAACATCTCTGGATACTGGGTGACGCCATTCATCAGGCATTTCTCTGTCAGCAGCGCGCAGCCGGAGTTTTTGCCCCATGACATCGGTTCG
>M01075:29:000000000-A53YN:1:2108:8584:3810
CAGTTGGTGTAATGCTGCTGCCTTCTGGGCACTGGCGCCATGTATCATCTCCAAGGTACCGCACGCTCACCTCACCCTTCTCACACGACACCTCAGCGCATACGTCACCAATACGACCCATGAAATCGACAAGCCCATCCCCCTTTAAGCACTTTGATCTCGGGCCAACGCGACTCCCATGCATGATGCTTGCTTCCCCATTGCTGCACCGAGTGTTGGACCGCCAAGTTTGAGATTCGAAAAGTACCGATATTGTTGGGGAAGTTCGGCTGTGTAGAGATAGATTGTACAGTACCCCAGCGCCAGACGATCCGATGTGCATGAAATAAGAGTTGTTTCAGCGGTGCAAAACATCTCTGGATACTGGGTGACGCCATTCATCAGGCGTTTCTCTGTCAGCAGCGCGCAGCCGGAGTTGTTGCCCCATGACATCGGTTCC
>M01075:29:000000000-A53YN:1:2108:4964:13920
CAGCTGGTGTAATGCTGCTGCCCTCTGGGCACTGGCGCCATGTATCATCTCCAAGGTACCGCACGCTCACCTCACCCTTCTCACACGACACCTCAGCGCACACGTCACCAATACGACCCATGAAATCGACAAGCCCATCCCCCTTTAAGCACTTTGATCTCGGGCCAACGCGACTCCCATGCATGATGCTTGCTTCCCCATTGCTGCACCAAGTGTTGGACCGCCAAGTTTGAGATTCGAAAAGTACTGATATTGTTGGGGAAGTTCGGCTGTGTAGAGATAGATTGTACAGTACCCCAGCGCCAGACGATCCGATGTGCATGAAATAAGAGTTGTTTCAGCGGTGCAAAACATCTCTGGATACTGGGTGACGCCATTCATCAGGCATTTCTCTGTCAGCAGCGCGCAGCCGGAGTTGTTGCCCCATGACATCGGTTCC
>M01075:29:000000000-A53YN:1:2108:4952:18152
CAGTTGGTGTAATGCTGCCGCCCTCTGGGCACTGGCGCCATGTATCATCTCCAAGGTACCGCACGCTCACCTCACCCTTTTCACACGACACCTCAGCGCACACGTCACCAATACGACCCATGAAATCGAAAAGCCCATCCCCCTTTAAGCACTTTGATCTCGGGCCAACGCGGCTCCCATGCATGACGCTTGCTTCCCCATTGCTGCACCAAGTGTTGGACCGCCAAGTTTGAGATTCGAAAAGTACTGATATTGTGGGGGAAGTTCGGCTTTGTAGAGATGGATTGTACAGTACCCCAGCGCCAGACGATCCGATGTGCATGAAAGAAGACCTGTTTCAGCGGTGCAAAACATCTTTGGATACTGGGTGACGCCATTTATCAGGCATTTCTCTGTCAGCAGCGCGCAGCCGGAGTTGTTGCCCCATGACATCGGTTCC
>M01075:29:000000000-A53YN:1:2108:4577:21287
CAGTTGGTGTAATACTGCTGCCTTCTGGGCACTGGCGCCATGTATCATCTCCAAGGTACCGCACGCTCACCTCACCCTTCTCACACGACACCTCAGCGCATACGTCACCAATACGACCCATGAAATCGACAAGCCCATCCCCCTTTAAGCACTTTGATCTCGGGCCAACGCGACTCCCATGCATGATGCTTGCTTCCCCATTGCTGCACCGAGTGTTGGACCGCCAAGTTTGAGATTCGAAAAGTACTGATATTGTTGGGGAAGTTCGGCTGTGTAGAGATAGATTGTACAGTACCCCAGCGCCAGACGATCCGATGTGCATGAAATAAGGGTTGTTTCAGCGGTGCAAAACATCTCTGGATACTGGGTGACGCCATTCATCAGGCATTTCTCTGTCAGCAGCGCGCAGCCGGAGTTTTTGCCCCATGACATCGGTTCC
>M01075:29:000000000-A53YN:1:2108:4057:17818
CAGCTGGTGTAATACTGCTGCCTTCTGGGCACTGGCGCCATGTATCATCTCCAAGGTACCGCACGCTCACCTCACCCTTCTCACACGACACCTCAGCGCATACGTCACCAATACGACCCATGAAATCGACAAGCCCATCCCCCTTTAAGCACTTTGATCTCGGGCCAACGCGACTCCCGTGCATGACGCTTGCTTCCCCATTGCTGCACCAAGTGTTGGGCCGCCAAGTTTGAGATTCGAAAAGTACTGATATTGTTGGGGAAGTTCGGCTGTGTAGAGATAGATTGTACAGTACCCCAGCGCCAGACGATCCGATGTACATAAAAAAAGACCTGTTTCAGCGGTGCAAAACATCTCTGAATACTTGTTGACGCCATTCATCAGGCATTTCTCTGTCAGCAGCGCGCAGCCGGAGTTGTTGCCCCATGACATCGGTTCC
>M01075:29:000000000-A53YN:1:2108:26171:11917
CAGCTGGTGTAATACTGCTGCCCTCTGGGCACTGGCGCCATTTATCATCTCCAAGGTACCGCACGCTCACCTCACCCTTTTCACACGACACCTCAGCGCACACGTCACCAACAGGACCCATGAAATCGACAAGCCCATCCCCCTTTAAGCACTTTGATCTCGGGCCAACGCGGCTCCCATGCATGACGCTTGCTTCCCCATTGCTGCACCAAGTGTTGGACCGCCAAGTTTGAGATTCGAAAAGTACTGATATTGTTGGGGAAGTTTGGCTGTGTAGAGATAGATTGTACAGTACCCCAGCGCCAGACGATCCGATGTGCATGAAATAAGAGTTGTTTCAGCGGTGCAAAACATCTCTGGATACTGGGTGACGCCATTCATCAGGCATTTCTCTGTCAGCAGCGCGCAGCCGGAGTTTTTGCCCCATGACATCGGTTCT
>M01075:29:000000000-A53YN:1:2108:25698:19843
CAGTTGGTGTAATGCTGCTGCCCTCTGGGCACTGGCGCCATTTATCATCTCCAAGGTACCGCACGCTCACCTCACCCTTTTCACACGACACCTCAGCGCACACGTCACCAATACGACCCATGAAATCGACAAGCCCATCCCCCTTTAAGCACTTTGATCTCGGGCCAACGCGACTCCCGTGCATGACGCTTGCTTCCCCATTGCTGCACCAAGTGTTGGACCGCCAAGTTTGAGATTCGAAAAGTACTGATATTGTTGGGGAAGTTCGGCTGTGTAGAGATAGATTGTACAGTACCCCAGCGCCAGACGATCCGATGTACATAAAAAAAGACCTGTTTCAGCGGTGCAAAACATCTCTGAATACTTGTTGACGCCATTCATCAGGCATTTCTCTGTCAGCAGCGCGCAGCCGGAGTTTTTGCCCCATGACATCGGTTCT
>M01075:29:000000000-A53YN:1:2108:23106:10222
CAGTTGGTGTAATACTGCTGCCCTCTGGGCACTGGCGCCATGTATCATCTCCAAGGTACCGCACGCTCACCTCACCCTTTTCACACGACACCTCAGCGCACACGTCACCAATACGACCCATGAAATCGAAAAGCCCATCCCCCTTTAAGCACTTTGATCTCGGGCCAACGCGGCTCCCATGCATGACGCTTGCTTCCCCATTGCTGCACCAAGTGTTGGACCGCCAAGTTTGAGATTCGAAAAGTACTGATATTGTGGGGGAAGTTCGGCTTTGTAGAGATGGATTGTACAGTACCCCAGCGCCAGACGATCCGATGTGCATGAAAGAAGACCTGTTTCAGCGGTGCAAAACATCTCTGGATACTGGGTGACGCCATTTATCAGGCATTTCTCTGTCAGCAGCGCGCAGCCGGAGTTTTTGCCCCATGACATCGGTTCC
>M01075:29:000000000-A53YN:1:2108:21791:11300
CAGTTGGTGTAATACTGCCGCCCTCTGGGCACTGGCGCCATTTATCATCTCCAAGGTACCGCACGCTCACCTCACCCTTTTCACACGACACCTCAGCGCACACGTCACCAACAGGACCCATGAAATCGACAAGCCCATCCCCCTTTAAGCACTTTGATCTCGGGCCAACGCGGCTCCCATGCATGACGCTTGCTTCCCCATTGCTGCACCAAGTGTTGGACCGCCAAGTTTGAGATTCGAAAAGTACTGATATTGTGGGGGAAGTTCGGCTTTGTAGAGATGGATTGTACAGTACCCCAGCGCCAGACGATCCGATGTGCATGAAAGAAGACCTGTTTCAGCGGTGCAAAACATCTCTGGATACTTGGTGACGCCATTTATCACGCATTTCTCCGTCAGCAGCGCGCAGCCGGAGTTGTTGCCCCATGACATCGGTTCT
>M01075:29:000000000-A53YN:1:2108:20956:27555
CAGTTGGTGTAATGCTGCTGCCCTCTGGGCACTGGCGCCATGTATCATCTCCAAGGTACCGCACGCTCACCTCACCCTTTTCACACGACACCTCAGCGCACACGTCACCAATACGACCCATGAAATCGAAGAGCCCATCCCCCTTTAAGCACTTTGATCTCGGGCCAACGCGGCTCCCATGCATGACGCTTGCTTCCCCATTGCTGCACCAAGTGTTGGACCGCCAAGTTTGAGATTCGAAAAGTACTGATATTGTGGGGGAAGTTCGGCTTTGTAGAGATGGATTGTACAGTACCCCAGCGCCAGACGATCCGATGTGCATGAAAGAAGACCTGTTTCAGCGGTGCAAAACATCTCTGGATACTGGGTGACGCCATTTATCAGGCATTTCCCTGTCAGCAGCGCGCAGCCGGAGTTGTTGCCCCATGACATCGGTTCT
>M01075:29:000000000-A53YN:1:2108:19789:19081
CAGTTGGTGTAATGCTGCTGCCCTCTGGGCACTGGCGCCATTTATCATCTCCAAGGTACCGCACGCTCACCTCACCCTTTTCACACGACACCTCAGCGCACACGTCACCAACAGGACCCATGAAATCGACAAGCCCATCCCCCTTTAAGCACTTTGATCTCGGGCCAACGCGGCTCCCATGCATGACGCTTGCTTCCCCATTGCTGCACCAAGTGTTGGACCGCCAAGTTTGAGATTCGAAAAGTACTGATATTGTGGGGGAAGTTCGGCTTTGTAGAGATGGATTGTACAGTACCCCAGCGCCAGACGATCCGATGTGCATGAAAGAAGACCTGTTTCAGCGGTGCAAAACATCTCTGGATACTGGGTGACGCCATTTATCAGGCATTTCTCTGTCAGCAGCGCGCAGCCGGAGTTGTTGCCCCA-GACATCGGTTCC
>M01075:29:000000000-A53YN:1:2108:17863:5047
CAGTTGGTGTAATGCTGCTGCCTTCTGGGCACTGGCGCCATGTATCATCTCCAAGGTACCGCACGCTCACCTCACCCTTCTCACACGACACCTCAGCGCATACGTCACCAATACGACCCATGAAATCGACAAGCCCATCCCCCTTTAAGCACTTTGATCTCGGGCCAACGCGACTCCCGTGCATGACGCTTGCTTCCCCATTGCTGCACCAAGTGTTGGACCGCCAAGTTTGAGATTCGAAAAGTACTGATATTGTGAGGGAAGTTCGGCTTTGTAGAGATAGATTGTACAGTACCCCAGCGCCAGACGATCCGATGTGCATAAAAAAAGACCTGTTTCAGCGGTGCAAAACATCTCTGGATGCTTGTTGACGCCATTTATCAGGCATTTCTCTTTCAGCAGCGCGCAGCCGGTGTTTTTGCCCCATGACATCGGTTCC
>M01075:29:000000000-A53YN:1:2108:17057:6057
CAGTTGGTGTAATGCTGCTGCCTTCTGGGCACTGGCGCCATGTATCATCTCCAAGGTACCGCACGCTCACCTCACCCTTCTCACACGACACCTCAGCGCATACGTCACCAATACGACCCATGAAATCGACAAGCCCATCCCCCTTTAGGCACTTTGATCTCGGGCCAACGCGACTCCCATGCATGATGCTTGCTTCCCCATTGCTGCACCGAGTGTTGGACCGCCAAGTTTGAGATTCGAAAAGTACTGATATTGTTGGGGAAGTTCGGCTGTGTAGAGATAGATTGTACAGTACCCCAGCGCCAGACGGTCCGATGTGCATGAAATAAGAGTTGTTTCAGCGGTGCAAAACATCTCTGGATACTGGGTGACGCCATTCATCAGGCATTTCTCTGTCAGCAGCGCGCAGCCGGAGTTTTTGCCCCATGACATCGGTTCC
>M01075:29:000000000-A53YN:1:2108:14204:13485
CAGTTGGTGTAATACTGCTGCCCTCTGGGCACTGGCGCCATGTATCATCTCCAAGGTACCGCACGCTCACCTCACCCTTCTCACACGACACCTCAGCGCACACGTCACCAACACGACCCATGAAATCGACAAGCCCATCCCCCTTTAAGCACTTTGATCTCGGGCCAACGCGACTCCCATGCATGATGCTTGCTTCCCCATTGCTGCACCAAGTGTTGGACCGCCAAGTTTGAGATTCGAAAAGTACTGATATTGTTGGAGAAGTTCGGCTGTGTAGAGATAGATTGTACAGTACCCCAGCGCCAGACGATCCGATGTGCATGAAATAAGAGTTGTTTCAGCGGTGCAAAACATCTCTGGATACTGGGTGACGCCATTCATCAGGCATTTCTCTGTCAGCAGCGCGCAGCCGGAGTTGTTGCCCCATGACATCGGTTCC
>M01075:29:000000000-A53YN:1:2108:10269:20961
CAGTCGGTGTAATACTGCTGCCCTCTGGGCACTGGCGCCATGTATCATCTCCAAGGTACCGCACGCTCACCTCACCCTTCTCACATGACACCTCAGCGCACACGTCACCAATACGACCCATGAAATCGACAAGCCCATCCCCCTTTAAGCACTTTGATCTCGGGCCAACGCGACTCCCATGCATGATGCTTGCTTCCCCATTGCTGCACCAAGTGTTGGACCGCCAAGTTTGAGATTCGAAAAGTACTGATATTGTTGGAGAAGTTCGGCTGTGTAGAGATAGATTGTACAGTACCCCAGCGCCAGACGATCCGATGTGCATGAAATAAGAGTTGTTTCAGCGGTGCAAAACATCTCTGGATACTGGGTGACGCCATTCATCAGGCATTTCTCTGTCAGCAGCGCGCAGCCGGAGTTGTTGCCCCATGACATCGGTTCC
>M01075:29:000000000-A53YN:1:2107:5593:10514
CAGTTGGTGTAATACTGCTGCCCTCTGGGCACTGGCGCCATGTATCATCTCCAAGGTACCGCACGCTCACCTCACCCTTTTCACACGGCACCTCAGCGCACACGTCACCAATACGACCCATGAAATCGAAAAGCCCATCCCCCTTTAAGCACTTTGATCTCGGGCCAACGCGGCTCCCATGCATGACGCTTGCTTCCCCATTGCTGCACCAAGTGTTGGACCGCCAAGTTTGAGATTCGAAAAGTACTGATATTGTGGGGGAAGTTCGGCTTTGTAGAGATGGATTGTACAGTACCCCAGCGCCAGACGATCCGATGTGCATGAAAGAAGACCTGTTTCAGCGGTGCAAAACATCTCTGGATACTGGGTGACGCCATTTATCAGGCATTTCTCTGTCAGCAGCGCGCAGCCGGAGTTGTTGCCCCATGACATCGGTTCC
>M01075:29:000000000-A53YN:1:2107:25023:16108
CAGC-GGTGTAATGCTGCTGCCCTCTGGGCACTGGCGCCATGTATCATCTCCAAGGTACCGCACGCTCACCTCACCCTTCTCACACGACACCTCAGCGCACACGTCACCAATACGACCCATGAAATCGACAAGCCCATCCCCCTTTAAGCACTTTGATCTCGGGCCAACGCGACTCCCATGCATGATGCTTGCTTCCCCATTGCTGCACCAAGTGTTGGACCGCCAAGTTTGAGATTCGAAAAGTACTGATATTGTTGGGGAAGTTCGGCTGTGTAGAGATAGATTGTACAGTACCCCAGCGCCAGACGATCCGATGTGCATGAAATAAGAGTTGTTTCAGCGGTGCAAAACATCTCTGGATACTGGGTGACGCCATTCATCAGGCATTTCTCTGTCAGCAGCGCGCAGCCGGAGTTTTTGCCCCATGACATCGGTTCT
>M01075:29:000000000-A53YN:1:2107:24099:21328
CAGCTGGTGTAATACTGCTGCCTTCTGGGCACTGGCGCCATGTTTCATCTCCAAGGTACCGCACGCTCACCTCACCCTTCTCACACGACACCTCAGCGCATACGTCACCAATACGACCCATGAAATCGACAAGCCCATCCCCCTTTAAGCACTTTGATCTCGGGCCAACGCGACTCCCATGCATGATGCTTGCTTCCCCATTGCTGCACCGAGTGTTGGACCGCCAAGTTTGAGATTCGAAAAGTACTGATATTGTTGGGGAAGTTCGGCTGTGTAGAGATAGATTGTACAGTACCCCAGCGCCAGACGATCCGATGTGCATGAAATAAGAGTTGTTTCAGCGGTGCAAAACATCTCTGGATACTGGGTGACGCCATTCATCAGGCATTTCTCTGTCAGCAGCGCGCAGCCGGAGTTGTTGCCCCATGGCATCGGTTCT
>M01075:29:000000000-A53YN:1:2107:22440:20489
CAGTTGGTGTAATGCTGCTGCCCTCTGGGCACTGGCGCCATGTATCATCTCCAAGGTACCGCACGCTCACCTCACCCTTTTCACACGACACCTCAGCGCACACGTCACCAATACGACCCATGAAATCGACAAGCCCATCCCCCTTTAAGCACTTTGATCTCGGGCCAACGCGACTCCCATGCATGATGCTTGCTTCCCCATTGCTGCACCAAGTGTTGGACCGCCAAGTTTGAGATTCGAAAAGTACTGATATTGTTGGAGAAGTTCGGCGGTGTAGAGATAGATTGTACAGTACCCCAGCGCCAGACGATCCGATGTGCATGAAATAAGAGTTGTTTCAGCGGTGCAGAACATCTCTGGATACTGGGTGACGCCATTCATCAGGCATTTCTCTGTCAGCAGCGCGCAGCCGGAGTTGTTGCCCCATGACATCGGTTCC
>M01075:29:000000000-A53YN:1:2107:22395:24415
CAGCTGGTGTAATGCTGCCGCCCTCTGGGCACTGGCGCCATGTATCATCTCCAAGGCACCGCACGCTCACCTCACCCTTTTCACACGACACCTCAGCGCACACGTCACCAATACGACCCATGAAATCGAAAAGCCCATCCCCCTTTAAGCACTTTGATCTCGGGCCAACGCGGCTCCCATGCATGACGCTTGCTTCCCCATTGCTGCACCAAGTGTTGGACCGCCAAGTTTGAGATTCGAAAAGTACTGATATTGTGGGGGAAGTTCGGCTTTGTAGAGATGGATTGTACAGTACCCCAGCGCCAGACGATCCGATGTGCATGAAAGAAGACCTGTTTCAGCGGTGCAAAACATCTCTGGATACTGGGTGACGCCATTTATCAGGCATTTCTCTGTCAGCAGCGCGCAGCCGGAGTTGTTGCCCCATGACATCGGCTCT
>M01075:29:000000000-A53YN:1:2107:21377:16462
CAGTTGGTGTAATGCTGCTGCCCTCTGGGCACTGGCGCCATGTATCATCTCCAAGGTACCGCACGCTCACCTCACCCTTCTCACACGACACCTCAGCGCACACGTCACCAATACGACCCATGAAATCGACAAGCCCATCCCCCTTTAAGCACTTTGATCTCGGGCCAACGCGACTCCCATGCATGATGCTTGCTTCCCCATTGCTGCACCAAGTGTTGGACCGCCAAGTTTGAGGTTCGAAAAGTACTGATATTGTTGGGGAAGTTCGGCTGTGTAGAGATAGATTGTACAGTACCCCAGCGCCAGACGATCCGATGTGCATGAAATAAGAGTTGTTTCAGCGGTGCAAAACATCTCTGGATACTGGGTGACGCCATTTATCAGGCATTTCTCTGTCAGCAGCGCGCAGCCGGAGTTGTTGCCCCATGACATCGGTTCC
>M01075:29:000000000-A53YN:1:2107:20680:12396
CAGTTGGTGTAATACTGCTGCCTTCTGGGCACTGGCGCCATGTATCATCTCCAAGGTACCGCACGCTCACCTCACCCTTCTCACACGACACCTCAGCGCATACGTCACCAATACGACCCATGAAATCGACAAGCCCATCCCCCTTTAAGCACTTTGATCTCGGGCCAACGCGACTCCCATGCATGATGCTTGCTTCCCCATTGCTGCACCGAGTGTTGGACCGCCAAGTTTGAGATCCGAAAAGTACTGATATTGTTGGGGAAGTTCGGCTGTGTAGAGATAGATTGTACAGTACCCCAGCGCCAGACGATCCGATGTGCATGAAATAAGAGTTGTTTCAGCGGTGCAAAACATCTCTGGATACTGGGTGACGCCATTCATCAGGCATTTCTCTGTCAGCAGCGCGCAGCCGGAGTTTTTGCCCCATGACATCGGTTCC
>M01075:29:000000000-A53YN:1:2107:20427:12671
CAGTTGGTGTAATACTGCCGCCCTCTGGGCACTGGCGCCATGTATCATCTCCAAGGTACCGCACGCTCACCTCACCCTTTTCACACGACACCTCAGCGCACACGTCACCAATACGACCCATGAAATCGAAAAGCCCATCCCCCTTTAAGCACTTTGATCTCGGGTCAACGCGGCTCCCATGCATGACGCTTGCTTCCCCATTGCTGCACCAAGTGTTGGACCGCCAAGTTTGAGATTCGAAAAGTACTGATATTGTGGGGGAAGTTCGGCTTTGTAGAGATGGATTGTACAGTACCCCAGCGCCAGACGATCCGATGTGCATGAAAGAAGACCTGTTTCAGCGGTGCAAAACATCTCTGGATACTGGGTGACGCCATTTATCAGGCATTTCTCTGTCAGCAGCGCGCAGCCGGAGTTGTTGCCCCATTACATCGGCTCT
>M01075:29:000000000-A53YN:1:2107:17855:8882
CAGTTGGTGTAATGCTGCTGCCTTCTGGGCACTGGCGCCATGTATCATCTCCAAGGTACCACACGCTCACCTCACCCTTCTCACACGACACCTCAGCGCATACGTCACCAATACGACCCATGAAATCGACAAGCCCATCCCCCTTTAAGCACTTTGATCTCGGGCCAACGCGACTCCCATGCATGATGCTTGCTTCCCCATTGCTGCACCGAGTGTTGGACCGCCAAGTTTGAGATTCGAAAAGTACTGATATTGTTGGGGAAGTTCGGCTGTGTAGAGATAGATTGTACAGTACCCCAGCGCCAGACGATCCGATGTGCATGAAATAAGAGTTGTTTCAGCGGTGCAAAACATCTCTGGATACTGGGTGACGCCATTCATCAGGCATTTCTCTGTCAGCAGCGCGCAGCCGGAGTTTTTGCCCCATGACATCGGTTCT
>M01075:29:000000000-A53YN:1:2107:17435:24732
CAGTTGGTGTAATACTGCTGTCTTCTGGGCACTGGCGCCATGTATCATCTCCAAGGTACCGCACGCTCACCTCACCCTTCTCACACGACACCTCAGCGCATACGTCACCAATACGACCCATGAAATCGACAAGCCCAT-CCCCTTTAAGCACTTTGATCTCGGGCCAACGCGACTCCCATGCATGATGCTTGCTTCCCCATTGCTGCACCGAGTGTTGGACCGCCAAGTTTGAGATTCGAAAAGTACTGATATTGTTGGGGAAGTTCGGCTGTGTAGAGATAGATTGTACAGTACCCCAGCGCCAGACGATCCGATGTGCATGAAATAAGAGTTGTTTCAGCGGTGCAAAACATCTCTGGATACTGGGTGACGCCATTCATCAGGCATTTCTCTGTCAGCAGCGCGCAGCCGGAGTTTTTGCCCCATGACATCGGTTCC
>M01075:29:000000000-A53YN:1:2107:16205:26413
CAGTTGGTGTAATGCTGCTGCCTTCTGGGCACTGGCGCCATGTATCATTTCCAAGGTACCGCACGCTCACCTCACCCTTCTCACACGACACCTCAGCGCATACGTCACCAATACGACCCATGAAATCGACAAGCCCATCCCCCTTTAAGCACTTTGATCTCGGGCCAACGCGACTCCCATGCATGATGCTTGCTTCCCCATCGCTGCACCGAGTGTTGGACCGCCAAGTTTGAGATTCGAAAAGTACTGATATTGTTGGGGAAGTTCGGCTGTGTAGAGATAGATTGTACAGTACCCCAGCGCCAGACGATCCGATGTGCATGAAATAAGAGTTGTTTCAGCGGTGCAAAACATCTCTGGATACTGGGTGACGCCATTCATCAGGCATTTCTCTGTCAGCAGCGCGCAGCCGGAGTTTTTGCCCCATGACATCGGTTCC
>M01075:29:000000000-A53YN:1:2107:11611:11431
CAGTTGGTGTAATACTGCCGCCTTCTGGGCACTGGCGCCATGTATCATCTCCAAGGTACCGCACGCTCACCTCACCCTTCTCACACGACACCTCAGCGCATACGTCACCAATACGACCCATGAAATCGACAAGCCCATCCCCCTTTAAGCACTTTGATCTCGGGCCAACGCGACTCCCGTGCATGACGCTTGCTTCCCCATTGCTGCACCAAGTGTTGGACCGCCAAGTTTGAGATTCGAAAAGTACTGATATTGTTGGGGAAGTTCGGCTGTGTAGAGATAGATTGTACAGTACCCCAGCGCCAGACGATCCGATGTGCATGAAATAAGAGTTGTTTCAGCGGTGCAAAACATCTCTGGATACTGGGTGACGCCATTCATCAGGCATTTCTCTGTCAGCAGCGCGCAGCCGGAGTTTTTGCCCCATGACATCGGTTCC
>M01075:29:000000000-A53YN:1:2107:11336:8589
CAGTTGGTGTAATGCTGCTGCCTTCTGGGCACTGGCGCCATGTATCATCTCCAAGGTACCGCACGCTCACCTCACCCTTCTCACACGACACCTCAGCGCATACGTCACCAATACGACCCATGAAATCGACAAGCCCATCCCCCTTTAAGCACTTTGATCTCGGGCCAACGCGACTCCCATGCATGATGCTTGCTTCCCCATTGCTGCACCGAGTGTTGGACCGCCAAGTTTGAGATTCGAAAAGTACTGATATTGTTGGGGAAGTTCGGCTGTGTAGAGATAGATCGTACAGTACCCCAGCGCCAGACGATCCGATGTGCATGAAATAAGAGTTGTTTCAGCGGTGCAAAACATCTCTGGATACTGGGTGACGCCATTCATCAGGCATTTCTCTGTCAGCAGCGCGCAGCCGGAGTTTTTGCCCCATGACATCGGTTCT
>M01075:29:000000000-A53YN:1:2107:10926:5999
CAGTTGGTGTAATGCTGCTGCCCTCTGGGCACTGGCGCCATGTATCATCTCCAAGGTACCGCACGCTCACCTCACCCTTTTCACACGACACCTCAGCGCACACGTCACCAATACGACCCATGAAATCGAAAAGCCCATCCCCCTTTAAGCACTTTGATCTCGGGCCAACGCGGCTCCCATGCATGACGCTTGCTTCCCCATTGCTGCACCAAGTGTTGGACCGCCAAGTTTGAGATTCGAAAAGTACTGATATTGTGGGGGAAGTTCGGCTTTGTAGAGATGGATTGTACAGTACCCCAGCGCCAGACGATCCGATGTGCATGAAAGAAGACCTGTTTCAGCGGTGCAAAACATCTCTGGGTACTGGGTGACGCCATTTATCAGGCATTTCTCTGTCAGCAGCGCGCAGCCGGAGTTGTTGCCCCATGACATCGGTTCT
>M01075:29:000000000-A53YN:1:2106:9703:19984
CAGTTGGTGTAATACTGCTGCCCTCTGGGCACTGGCGCCATGTATCATCTCCAAGGTACCGCACGCTCACCTCACCCTTCTCACACGACACCTCAGCGCACACGTCACCAATACGACCCATGAAATCGACAAGCCCATCCCCCTTTAAGCACTTTGATCTCGGGCCAACGCGACTCCCATGCATGATGCTTGCTTCCCCATTGCTGCACCAAGTGTTGGACCGCCAAGTTTGAGATTCGAAAAGTACTGATATTGTTGGGGAAGTTCGGCTGTGTAGAGATAGATTGTACAGTACCCCAGCGCCAGACGATCCGATGTGCATGAAATAAGAGTTGTTTCAGCGGTGCAAAACATCTCTGGATACTGGGTGACGCCATTCATCAGGCATTTCTCTGTCGGCAGCGCGCAGCCGGAGTTTTTGCCCCATGACATCGGTTCT
>M01075:29:000000000-A53YN:1:2106:8121:13100
CAGTTGGTGTAATACTGCTGCCTTCTGGGCACTGGCGCCATGTATCATCTCCAAGGTACCGCACGCTCACCTCACCCTTCTCACACGACACCTCAGCGCATACGTCACCAATACGACCCATGAAATCGACAAGCCCATCCCCCTTTAAGCACTTTGATCTCGGGCCAACGCGACTCCCATGCATGATGCTTGCTTCCCCATTGCTGCACCGAGTGTT-GACCGCCAAGTTTGAGATTCGAAAAGTACTGATATTGTTGGGGAAGTTCGGCTGTGTAGAGATAGATTGTACAGTACCCCAGCGCCAGACGATCCGATGTGCATGAAATAAGAGTTGTTTCAGCGGTGCAAAACATCTCTGGATACTGGGTGACGCCATTCATCAGGCATTTCTCTGTCAGCAGCGCGCAGCCGGAGTTTTTGCCCCATGACATCGGTTCC
>M01075:29:000000000-A53YN:1:2106:4696:17299
CAGTTGGTGTAATACTGCTGCCCTCTGGGCACTGGCGCCATGTATCATCTCCAAGGTACCGCACGCTCACCTCACCCTTTTCACACGACACCTCAGCGCACACGTCACCAATACGACCCATGAAATCGAAAAGCCCATCCCCCTTTAAGCACTTTGATCTCGGGCCAACGCGGCTCCCATGCATGACGCTTGCTTCCCCATTGCTGCACCAAGTGTTGGACCGCCAAGTTTGAGATTCGAAAAGTACTGATATTGTGGGGGAAGTTCGGCTTTGTAGAGATGGATTGTACAGTACCCCAGCGCCAGACGATCCGATGTGCATGAAATAAGAGTTGTTTCAGCGGTGCAAAACATCTCTGGATACTTTGTGACGCCATTCATCACGCTTTTCTCCTTCAGCAGCGCGCAGCCGGAGTTGTCGCCCCATGACATCGGTTCC
>M01075:29:000000000-A53YN:1:2106:26713:14730
CAGTTGGTGTAATGCTGCTGCCCTCTGGGCACTGGCGCCATGTATCATCTCCAAGGTACCGCACGCTCACCTCACCCTTTTCACACGACACCTCAGCGCACACGTCACCAATACGACCCATGAAATCGAAAAGCCCATCCCCCTTTAAGCACTTTGATCTCGGGCCAACGCGGCTCCCATGCATGACGCTTGCTTCCCCATTGCTGCACCAAGTGTTGGACCGCCAAGTTTGAGATTCGAAAAGTACTGATATTGTGGGGGAAGTTCGGCTTTGTAGAGATGGATTGTACAGTACCCCAGCGCCAGACGATCCGATGTGCATGAAAGAAGACCTGTTTCGGCGGTGCAAAACATCTCTGGATACTGGGTGACGCCATTCATCAGGCATTTCTCTGTCAGCAGCGCGCAGCCGGAGTTTTTGCCCCATGACATCGGTTCT
>M01075:29:000000000-A53YN:1:2106:23796:3997
TAGTTGGTGTAATGCTGCTGCCTTCTGGGCACTGGCGCCATGTATCATCTCCAAGGTACCGCACGCTCACCTCACCCTTCTCACACGACACCTCAGCGCATACGTCACCAATACGACCCATGAAATCGACAAGCCCATCCCCCTTTAAGCACTTTGATCTCGGGCCAACGCGACTCCCGTGCATGATGCTTGCTTCCCCATTGCTGCACCGAGTGTTGGACCGCCAAGTTTGAGATTCGAAAAGTACTGATATTGTTGGGGAAGTTCGGCTGTGTAGAGATAGATTGTACAGTACCCCAGCGCCAGACGATCCGATGTGCATGAAATAAGAGTTGTTTCAGCGGTGCAAAACATCTCTGGATACTGGGTGACGCCATTCATCAGGCATTTCTCTGTCAGCAGCGCGCAGCCGGAGTTTTTGCCCCATGACATCGGTTCC
>M01075:29:000000000-A53YN:1:2106:21852:14126
CAGTTGGTGTAATGCTGCTGCCTTCTGGGCACTGGCGCCATGTATCATCTCCAAGGTACCGCACGCTCACCTCACCCTTCTCACACGACACCTCAGCGCATACGTCACCAATACGACCCATGAAATCGACAAGCCCATCCCCCTTTAAGCACTTTGATCTCGGGCCAACGCGACTCCCATGCATGATGCTTGCCTCCCCATTGCTGCACCGAGTGTCGGACCGCCAAGTTTGAGATTCGAAAAGTACTGATATTGTTGGGGAAGTTCGGCTGTGTAGAGATAGATTGTACAGTACCCCAGCGCCAGACGATCCGATGTGCATGAAATAAGAGTTGTTTCAGCGGTGCAAAACATCTCTGGATACTGGGTGACGCCATTCATCAGGCATTTCTCTGTCAGCAGCGCGCAGCCGGAGTTTTTGCCCCATGACATCGGTTCC
>M01075:29:000000000-A53YN:1:2106:19154:8495
CAGTTGGTGTAATACTGCCGCCTTCTGGGCACTGGCGCCATGTATCATCTCCAAGGTACCGCACGCTCACCTCACCCTTCTCACACGACACCTCAGCGCATACGTCACCAATACGACCCATGAAATCGACAAGCCCATCCCCCTTTAAGCACTTTGATCTCGGGCCAACGCGACTCCCATGCATGATGCTTGCTTCCCCATTGCTGCACCGAGTGTTGGACCGCCAAGTTTGAGATTCGAAAAGTACTGATATTGCTGGGGAAGTTCGGCTGTGTAGAGATAGATTGTACAGTACCCCAGCGCCAGACGATCCGATGTGCATGAAATAAGAGTTGTTTCAGCGGTGCAAAACATCTCTGGATACTGGGTGACGCCATTCATCAGGCATTTCTCTGTCAGCAGCGCGCAGCCGGAGTTTTTGCCCCATGACATCGGTTCT
>M01075:29:000000000-A53YN:1:2106:18806:16119
CAGTTGGTGTAATACTGCTGCCTTCTGGGCACTGGCGCCATGTATCATCTCCAAGGTACCGCACGCTCACCTCACCCTTCTCACACGACACCTCAGCGCATACGTCACCAATACGACCCATGAAATCGACAAGCCCATCCCCCTTTAAGCACTTTGATCTCGGGCCAACGCGACTCCCATGCATGATGCTTGCTTCCCCATTGCTGCACCGAGTGTTGGACCGCCAAGTTTGAGATTCGAAAAGTACTGATATTGTTGGGGAAGTTCGGCTGTGTAGAGATAGATTGTACAGTACCCCAGCGCCAGACGATCCGATGTGCATGAAATAAGAGTTGTTTCAGCGGTGCAAAACATCTCTGGATACTGGGTGACGCCATTCATCAGGCATTTCTCTGTCAGCAGTGCACAGCCGGAGTTGTTGCCCCATGACATCGGTTCC
>M01075:29:000000000-A53YN:1:2106:18098:13366
CAGTTGGTGTAATACTGCTGCCTTCTGGGCACTGGCGCCATGTATCATCTCCAAGGTACCGCACGCTCACCTCACCCTTCTCACACGACACCTCAGCGCATACGTCACCAATACGACCCATGAAATCGACAAGCCCATCCCCCTTTAAGCACTTTGATCTCGGGCCAACGCGACTCCCGTGCATGACGCTTGCTTCCCCATTGCTGCACCAAGTGTTGGACCGCCAAGTTTGAGATTCGAAAAGTACTGATATTGTTGGGGAAGTTCGGCTGTGTAGAGATAGATTGTACAGTACCCCAGCGCCAGACGATCCGATGTACATAAAAAAAGACCTGTTTCAGCGGTGCAAAACATCTCTGAATACTTGTTGACGCCATTCATCAGGCATTTCTCTGTCAGCAGCGCGCAGTCGGAGTTTTTGCCCCATGACATCGGTTCT
>M01075:29:000000000-A53YN:1:2106:15262:4551
CAGTTGGTGTAATACTGCTGCCCTCTGGGCACTGGCGCCATGTATCATCTCCAAGGTACCGCACGCTCACCTCACCCTTCTCACACGACACCTCAGCGCACACGTCACCAATACGACCCATGAAATCGACAAGCCCATCCCCCTTTAAGCACTTTGATCTCGGGCCAACGCGACTCCCATGCATGATGCTTGCTTCCCCATTGCTGCACCAAGTGTTGGACCGCCAAGTTTGGGATTCGAAAAGTACTGATATTGTGGGGGAAGTTCGGCTTTGTAGAGATGGATTGTACAGTACCCCAGCGCCAGACGATCCGATGTGCATGAAAGAAGACCTGTTTCAGCGGTGCAAAACATCTCTGGATACTGGGTGACGCCATTTATCAGGCATTTCTCTGTCAGCAGCGCGCAGCCGGAGTTGTTGCCCCATGACATCGGTTCC
>M01075:29:000000000-A53YN:1:2106:14971:9114
CAGTTGGTGTAATACTGCTGCCTTCTGGGCACTGGCGCCATGTATCATCTCCAAGGTACCGCACGCTCACCTCACCCTCCTCACACGACACCTCAGCGCATACGTCACCAATACGACCCATGAAATCGACAAGCCCATCCCCCTTTAAGCACTTTGATCTCGGGCCAACGCGACTCCCATGCATGATGCTTGCTTCCCCATTGCTGCACCGAGTGTTGGACCGCCAAGTTTGAGATTCGAAAAGTACTGATATTGTTGGGGAAGTTCGGCTGTGTAGAGATAGATTGTACAGTACCCCAGCGCCAGACGATCCGATGTGCATGAAATAAGAGTTGTTTCAGCGGTGCAAAACATCTCTGGATACTGGGTGACGCCATTCATCGGGCATTTCTCTGTCAGCAGCGCGCAGCCGGAGTTTTTGCCCCATGACATCGGTTCC
>M01075:29:000000000-A53YN:1:2106:14956:14114
CAGTTGGTGTAATACTGCTGCCCTCTGGGCACTGGCGCCATGTATCATCTCCAAGGTACTGCACGCTCACCTCACCCTTCTCACACGACACCTCAGCGCACACGTCACCAATACGACCCATGAAATCGACAAGCCCATCCCCCTTTAAGCACTTTGATCTCGGGCCAACGCGACTCCCATGCATGATGCTTGCTTCCCCATTGCTGCACCAAGTGTTGGACCGCCAAGTTTGAGATTCGAAAAGTACTGATATTGTTGGAGAAGTTCGGCTGTGTAGAGATAGATTGTACAGTACCCCAGCGCCAGACGATCCGATGTGCATGAAATAAGAGTTGTTTCAGCGGTGCAAAACATCTCTGGATACTGGGTGACGCCATTCATCAGGCATTTCTCTGTCAGCAGCGCGCAGCCGGAGTTGTTGCCCCATGACATCGGTTC-
>M01075:29:000000000-A53YN:1:2106:12215:19850
CAGTTGGTGTAATGCTGCTGCCCTCTGGGCACTGGCGCCATGTATCATCTCCAAGGTACCACACGCTCACCTCACCCTTCTCACACGACACCTCAGCGCACACGTCACCAATACGACCCATGAAATCGACAAGCCCATCCCCCTTTAAGCACTTTGATCTCGGGCCAACGCGACTCCCATGCATGATGCTTGCTTCCCCATTGCTGCACCAAGTGTTGGACCGCCAAGTTTGAGATTCGAAAAGTACTGATATTGTTGGAGAAGTTCGGCTGTGTAGAGATAGATTGTACAGTACCCCAGCGCCAGACGATCCGATGTGCATGAAATAAGAGTTGTTTCAGCGGTGCAAAACATCTCTGGATACTGGGTGACGCCATTCATCAGGCATTTCTCTGTCAGCAGCGCGCAGCCGGAGTTGTTGCCCCATGACATCGGTTCT
>M01075:29:000000000-A53YN:1:2106:10868:22304
CAGTTGGTGTAATGCTGCTGCCTTCTGGGCACTGGCGCCATGTATCATCTCCAAGGTACCGCACGCTCACCTCACCCTTCTCACACGACACCTCAGCGCATACGTCACCAATACGACCCATGAAATCGACAAGCCCATCCCCCTTTAAGCACTTTGATCTCGGGCCAACGCGACTCCCATGCATGATGCTTGCTTCCCCATTGCTGCACCGAGTGTTGGACCGCCAAGTTTGAGATTCGAAAAGTACTGATATTGTTGGGGAAGTTCGGCTGTGTAGAGATAGATTGTACAGTACCCCAGCGTCAGACGATCCGATGTGCATGAAATAAGAGTTGTTTCAGCGGTGCAAAACATCTCTGGATACTGGGTGACGCCATTCATCAGGCATTTCTCTGTCAGCAGCGCGCAGCCGGAGTTGTTGCCCCATGACATCGGTTCC
>M01075:29:000000000-A53YN:1:2105:7725:4792
CAGTTGGTGTAATGCTGCTGCCCTCTGGGCACTGGCGCCATGTATCATCTCCAAGGTACCGCACGCTCACCTCACCCTTTTCACACGACACCTCAGCGCACACGTCACCAATACGACCCATGAAATCGAAAAGCCCATCCCCCTTTAAGCACTTTGATCTCGGGCCAACGCGGCTCCCATGCATGACGCTTGCTTCCCCATTGCTGCACCAAGTGTTGGACCGCCAAGTTTGAGATTCGAAAAGTACTGATATTGTGGGGGAAGTTCGGCTTTGTAGAGATGGATTGTACAGTACCCCAGCGCCAGACGATCCGATGTGCATGAAAGAAGACCTGTTTCAGCGGTGCAAAACATCTCTGGATGCTTGTTGACGCCATTCATCAGGCATTTCTCTGTCAGCAGCGCGCAGCCGGAGTTTTTGCCCCATGACATCGGTTCC
>M01075:29:000000000-A53YN:1:2105:5288:21969
CAGTTGGTGTAATACTGCCGCCCTCTGGGCACTGGCGCCATGTATCATCTCCAAGGTACCGCACGCTCACCTCACCCTTCTCACACGACACCTCAGCGCACACGTCACCAATACGACCCATGAAATCGACAAGCCCATCCCCCTTTAAGCACTTTGATCTCGGGCCAACGCGGCTCCCATGCATGACGCTTGCTTCCCCATTGCTGCACCAAGTGTTGGACCGCCAAGTTTGAGATTCGAAAAGTACTGATATTGTGGGGGAAGTTCGGCTTTGTAGAGATGGATTGTACAGTACCCCAGCGCCAGACGATCCGATGTGCATGAAAGAAGACCTGTTTCAGCGGTGCAAAACATCTCTGGATACTGGGTGACGCCATTCATCAGGCATTTCTCTGTCAGCAGCGCGCAGCCGGAGTTTTTGCCCCATGACATCGGTTCT
>M01075:29:000000000-A53YN:1:2105:24637:19231
CAGTTGGTGTAATGCTGCTGCCTTCTGGGCACTGGCGCCATGTATCATCTCCAAGGTACCGCACGCTCACCTCACCCTTCTCACACGACACCTCAGCGCATACGTCACCAATACGACCCATGAAATCGACAAGCCTATCCCCCTTTAAGCACTTTGATCTCGGGCCAACGCGACTCCCATGCATGATGCTTGCTTCCCCATTGCTGCACCGAGTGTTGGACCGCCAAGTTTGAGATTCGAAAAGTACTGATATTGTTGGGGAAGTTCGGCTGTGTAGAGATAGATTGTACAGTACCCCAGCGCCAGACGATCCGATGTGCATGAAATAAGAGTTGTTTCAGCGGTGCAAAACATCTCTGGATACTGGGTGACGCCATTCATCAGGCATTTCTCTGTCAGCAGCGCGCAGCCGGAGTTTTTGCCCCATGACATCGGTTCT
>M01075:29:000000000-A53YN:1:2105:23568:13307
CAGCTGGTGTAATACTGCTGCCCTCTGGGCACTGGCGCCATGTATCATCTCCAAGGTACCGCACGCTCACCTCACCCTTTTCACACGACACCTCAGCGCACACGTCACCAATACGACCCATGAAATCGAAAAGCCCATCCCCCTTTAAGCACTTTGATCTCGGGCCAACGCGGCTCCCATGCATGACGCTTGCTTCCCCATTGCTGCACCAAGTGTTGGACCGCCAAGTTTGAGATTCGAAAAGTACTGATATTGTGGGGGAAGTTCGGCTTTGTAGAGATGGATTGTACAGTACCCCAGCGCCAGACGATCCGATGTGCATGAAAGAAGACCTGTTTCAGCGGTGCAAAACATCTCTGGATACTTGGTGACGCCATTTATCACGCATTTCTCCGTCAGCAGCGCGCAGCCGGAGTTGTTGCCCCATGACATCGGTTCC
>M01075:29:000000000-A53YN:1:2105:23335:21043
CAGTTGGTGTAATGCTGCTGCCCTCTGGGCACTGGCGCCATTTATCATCTCCAAGGTACCGCACGCTCACCTCACCCTTTTCACACGACACCTCAGCGCACACGTCACCAACAGGACCCATGAAATCGACAAGCCCATCCCCCTTTAAGCACTTTGATCTCGGGCCAACGCGGCTCCCATGCATGACGCTTGCTTCCCCATTGCTGCACCAAGTGTTGGACCGCCAAGTTTGAGATTCGAAAAGTACTGATATTGTGGGGGAAGTTCGGCTTTGTAGAGATGGATTGTACAGTACCCCAGCGCCAGACGATCCGATGTGCATGAAAGAAGACCTGTTTCAGCGGTGCAAAACATCTCTGGATACTGGGTGACGCCATTTATCACGCATTTCTCCGTCAGCAGCGCGCAGCCGGAGCTGTTGCCCCATGACATCGGTTCC
>M01075:29:000000000-A53YN:1:2105:2306:15029
CAGTTGGTGTAATACTGCTGCCCTCTGGGCACTGGCGCCATTTATCATCTCCAAGGTACCGCACGCTCACCTCACCCTTTTCACACGACACCTCAGCGCACACGTCACCAACAGGACCCATGAAATCGACAAGCCCATCCCCCTTTAAGCACTTTGATCTCGGGCCAACGCGGCTCCCATGCATGACGCTTGCTTCCCCATTGCTGCACCACGTGTTGGACCGCCAAGTTTGAGATTCGAAAAGTACTGATATTGTGGGGGAAGTTCGGCTTTGTAGAGATGGATTGTACAGTACCCCAGCGCCAGACGATCCGATGTGCATGAAAGAAGACCTGTTTCAGCGGTGCAAAACATCTCTGGATACTGGGTGACGCCATTTATCAGGCATTTCTCTGTCAGCAGCGCGCAGCCGGAGTTGTTGCCCCATGACATCGGTTCT
>M01075:29:000000000-A53YN:1:2105:23044:11461
CAGTTGGTGTAATACTGCTGCCTTCTGGGCACTGGCGCCATGTATCATCTCCAAGGTACCGCACGCTCACCTCACCCTTCTCACACGACACCTCAGCGCATACGTCACCAATACGACCCATGAAATCGACAAGCCCATCCCCCTTTAAGCACTTTGATCTCGGGCCAACGCGACCCCCATGCATGATGCTTGCTTCCCCATTGCTGCACCGAGTGTTGGACCGCCAAGTTTGAGATTCGAAAAGTACTGATATTGTTGGGGAAGTTCGGCTGTGTAGAGATAGATTGTACAGTACCCCAGCGCCAGACGATCCGATGTGCATGAAATAAGAGTTGTTTCAGCGGTGCAAAACATCTCTGGATACTGGGTGACGCCATTCATCAGGCATTTCTCTGTCAGCAGCGCGCAGCCGGAGTTTTTGCCCCATGACATCGGTTCC
>M01075:29:000000000-A53YN:1:2105:22922:12955
CAGTTGGTGTAATACTGCTGCCCTCTGGGCACTGGCGCCATTTATCATCTCCAGGGTACCGCACGCTCACCTCACCCTTTTCACACGACACCTCAGCGCACACGTCACCAACAGGACCCATGAAATCGACAAGCCCATCCCCCTTTAAGCACTTTGATCTCGGGCCAACGCGGCTCCCATGCATGACGCTTGCTTCCCCATTGCTGCACCAAGTGTTGGACCGCCAAGTTTGAGATTCGAAAAGTACTGATATTGTGGGGGAAGTTCGGCTTTGTAGAGATGGATTGTACAGTACCCCAGCGCCAGACGATCCGATGTGCATGAAAGAAGACCTGTTTCAGCGGTGCAAAACATCTCTGGATACTGGGTGACGCCATTTATCAGGCATTTCTCTGTCAGCAGCGCGCAGCCGGAGTTGTTGCCCCATGACATCGGTTCT
>M01075:29:000000000-A53YN:1:2105:21489:17292
CAGTTGGTGTAATACTGCCGCCCTCTGGGCACTGGCGCCATTTATCATCTCCAAGGTACCGCACGCTCACCTCACCCTTTTCACACGACACCTCAGCGCACACGTCACCAACAGGACCCATGAAATCGACAAGCCCATCCCCCTTTAAGCACTTTGATCTCGGGCCAACGCGGCTCCCATGCATGACGCTTGCTTCCCCATTGCTGCACCAAGTGTTGGACCGCCAAGTTTGAGATTCGAAAAGTACTGATATTGTGGGGGAAGTTCGGCTTTGTAGGGATGGATTGTACAGTACCCCAGCGCCAGACGATCCGATGTGCATGAAAGAAGACCTGTTTCAGCGGTGCAAAACATCTCTGGATACTGGGTGACGCCATTTATCAGGCATTTCTCTGTCAGCAGCGCGCAGCCGGAGTTGTTGCCCCATGACATCGGTTCC
>M01075:29:000000000-A53YN:1:2105:20730:9391
CAGTTGGTGTAATACTGCTGCCTTCTGGGCACTGGCGCCATGTATCATCTCCAAGGTACCGCACGCTCACCTCACCCTTCTCACACGACACCTCAGCGCATACGTCACCAATACGACCCATGAAATCGACAAGCCCATCCCCCTTTAAGCACTTTGATCTCGGGCCAACGCGACTCCCATGCATGATGCTTGCTTCCCCATTGCTGCACCGAGTGTTGGACCGCCAAGTTTGAGATTCGAAAAGTACTGATATTGTTGGGGAAGTTCGGCTGTGTAGAGATAGATTGTACAGTACCCCAGCGCCAGACGATCCGATGTACATGAAATAAGAGTTGTTTCAGCGGTGCAAAACATCTCTGGATACTGGGTGACGCCATTCATCAGGCATTTCTCTGTCAGCAGCGCGCAGCCGGAGTTGTTGCCCCATGACATCGGTTCT
>M01075:29:000000000-A53YN:1:2105:20105:18412
CAGCTGGTGTAATACTGCTGCCCTCTGGGCACTGGCGCCATTTATCATCTCCAAGGTACCGCACGCTCACCTCACCCTTTTCACACGACACCTCAGCGCACACGTCACCAACAGGACCCATGAAATCGACAAGCTCATCCCCCTTTAAGCACTTTGATCTCGGGCCAACGCGGCTCCCATGCATGACGCTTGCTTCCCCATTGCTGCACCAAGTGTTGGACCGCCAAGTTTGAGATTCGAAAAGTACTGATATTGTGGGGGAAGTTCGGCTTTGTAGAGATGGATTGTACAGTACCCCAGCGCCAGACGATCCGATGTGCATGAAAGAAGACCTGTTTCAGCGGTGCAAAACATCTCTGGATACTGGGTGACGCCATTTATCAGGCATTTCTCTGTCAGCAGCGCGCAGCCGGAGTTGTTGCCCCATGACATCGGTTCC
>M01075:29:000000000-A53YN:1:2105:19217:28167
CAGTTGGTGTAATGCTGCTGCCCTCTGGGCACTGGCGCCATTTATCATCTCCAAGGTACCGCACGCTCACCCCACCCTTTTCACACGACACCTCAGCGCACACGTCACCAACAGGACCCATGAAATCGACAAGCCCATCCCCCTTTAAGCACTTTGATCTCGGGCCAACGCGGCTCCCATGCATGACGCTTGCTTCCCCATTGCTGCACCAAGTGTTGGACCGCCAAGTTTGAGATTCGAAAAGTACTGATATTGTGGGGGAAGTTCGGCTTTGTAGAGATGGATTGTACAGTACCCCAGCGCCAGACGATCCGATGTGCATGAAAGAAGACCTGTTTCAGCGGTGCAAAACATCTCTGGATACTGGGTGACGCCATTTATCAGGCATTTCTCTGTCAGCAGCGCGCAGCCGGAGTTGTTGCCCCATGACATCGGTTCC
>M01075:29:000000000-A53YN:1:2105:18904:25127
CAGTTGGTGTAATGCTGCTGCCCTCTGGGCACTGGCGCCATGTATCATCTCCAAGGTACCGCACGCTCACCTCACCCTTTTCACACGACACCTCAGCGCACACGTCACCAATACGACCCATGAAATCGACAAGCCCATCCCCCTTTAAGCACTTTGATCTCGGGCCAACGCGGCTCCCACGCATGACGCTTGCTTCCCCATTGCTGCACCAAGTGTTGGACCGCCAAGTTTGAGATTCGAAAAGTACTGATATTGTGGGGGAAGTTCGGCTTTGTAGAGATGGATTGTACAGTACCCCAGCGCCAGACGATCCGATGTGCATGAAAGAAGACCTGTTTCAGCGGTGCAAAACATCTCTGGATACTGGGTGACGCCATTTATCAGGCATTTCTCTGTCAGCAGCGCGCAGCCGGAGTTGTTGCCCCATGACATCGGTTCT
>M01075:29:000000000-A53YN:1:2105:18412:26535
CAGTTGGTGTAATGCTGCTGCCCTCTGGGCACTGGCGCCATGTATCATCTCCAAGGTACCGCACGCTCACCTCACCCTTCTCACACGACACCTCAGCGCACACGTCACCAATACGACCCATGAAATCGACAAGCCCATCCCCCTTTAAGCACTTTGATCTCGGGCCAACGCGACTCCCATGCATGATGCTTGCTTCCCCATTGCTGCACCGAGTGTTGGACCGCCAAGTGTGAGATTCGAAAAGTACTGATATTGTTGGGGAAGTTCGGCTGTGTAGAGATAGATTGTACAGTACCCCAGCGCCAGACGATCCGATGTGCATGAAATAAGAGTTGTTTCAGCGGTGCAAAACATCTCTGGATACTGGGTGACGCCATTCATCAGGCATTTCTCTGTCAGCAGCGCGCAGCCGGAGTTTTTGCCCCATGACATCGGTTCC
>M01075:29:000000000-A53YN:1:2105:17046:16531
CAGCTGGTGTAATGCTGCTGCCCTCTGGGCACTGGCGCCATGTATCATCTCCAAGGTACCGCACACTCACCTCACCCTTCTCACACGACACCTCAGCGCACACGTCACCAATACGACCCATGAAATCGACAAGCCCATCCCCCTTTAAGCACTTTGATCTCGGGCCAACGCGACTCCCATGCATGATGCTTGCTTCCCCATTGCTGCACCAAGTGTTGGACCGCCAAGTTTGAGATTCGAAAAGTACTGATATTGTTGGAGAAGTTCGGCTGTGTAGAGATAGATTGTACAGTACCCCAGCGCCAGACGATCCGATGTGCATGAAATAAGAGTTGTTTCAGCGGTGCAAAACATCTCTGGATACTGGGTGACGCCATTCATCAGGCATTTCTCTGTCAGCAGCGCGCAGCCGGAGTTGTTGCCCCATGACATCGGTTCC
>M01075:29:000000000-A53YN:1:2105:16539:14874
CAGTTGGTGTAATGCTGCTGCCCTCCGGGCATTTGTGCCACGCATCATCTCCAAGGTACCGCACGCTCACCTCGCCCTTGTCACACGACACCTCAGCGCACACGTCACCAATACGACCCATGAAATCGGCGAGTCCATCCCCTTTCAAGCACTTGGACGTCGGGCCAACGCGGCTCCCACGCATAACGTCTGCCTCCCCATCACTGCACCAAGTGTTGAACCGCCAAGTTTGGGATTCGAAAAGTACTGATATTGTGGGGGAAGGGGGGCGTCGTAGAGTTCTATTGTACAGTGCCCCAGCCCCAGGCGATCAGACGTGCATGAAAAAAGGCGGCTTTCAGCGGTGCAAAACATCTCTGGATACTTGGTGACGCCATTTATCACGCATTTCTCCGTCAGCAGCGCGCAGCCGGAGTTGTTGCCCCATGACATCGGTTCT
>M01075:29:000000000-A53YN:1:2105:16077:4971
CAGTTGGTGTA-TACTGCTGCCTTCTGGGCACTGGCGCCATGTATCATCTCCAAGGTACCGCACGCTCACCTCACCCTTCTCACACGACACCTCAGCGCATACGTCACCAATACGACCCATGAAATCGACAAGTCCATCCCCCTTTAAGCACTTTGATCTCGGGCCAACGCGACTCCCATGCATGATGCCTGCTTCCCCATTGCTGCACCGAGTGTTGGACCGCCAAGTTTGAGATTCGAAAAGTACTGATATTGTTGGGGAAGTTCGGCTGTGTAGAGATAGATTGTACAGTACCCCAGCGCCAGACGATCCGATGTGCATGAAATAAGAGTTGTTTCAGCGGTGCAAAACATCTCTGGATACTGGGTGACGCCATTCATCAGGCATTTCTCTGTCAGCAGCGCGCAGCCGGAGTTTTTGCCCCATGACATCGGTTCT
>M01075:29:000000000-A53YN:1:2105:13375:4112
CAGCTGGTGTAATGCTGCCGCCTTCTGGGCACTGGCGCCATGTATCATCTCCAAGGTACCGCACGCTCACCTCACCCTTCTCACACGACACCTCAGCGCATACGTCACCAATACGACCCATGAAATCAACAAGCCCATCCCCCTTTAAGCACTTTGATCTCGGGCCAACGCGACTCCCATGCATGATGCTTGCTTCCCCATTGCTGCACCGAGTGTTGGACCGCCAAGTTTGAGATTCGAAAAGTACTGATATTGTTGGGGAAGTTCGGCTGTGTAGAGATAGATTGTACAGTACCCCAGCGCCAGACGATCCGATGTGCATGAAATAAGAGTTGTTTCAGCGGTGCAAAACATCTCTGGATACTGGGTGACGCCATTCATCAGGCATTTCTCTGTCAGCAGCGCGCAGCCGGAGTTTTTGCCCCATGACATCGGTTCT
>M01075:29:000000000-A53YN:1:2105:11014:20176
CAGTTGGTGTAATGCTGCTGCCTTCTGGGCACTGGCGCCATGTATCATCTCCAAGGTACCGCACGCTCACCTCACCCTTCTCACACGACACCTCAGCGCATACGTCACCAATACGACCCATGAAATCGACAAGCCCATCCCCCTTTAAGCACTTTGATCTCGGGCCAACGCGACTCCCATGCATGATGCTTGCTTCCCCATTGCTGCACCGAGTGTTGGACCGCCAAGTTTGAGATTTGAAAAGTACTGATATTGTTGGGGAAGTTCGGCTGTGTAGAGATAGATTGTACAGTACCCCAGCGCCAGACGATCCGATGTGCATGAAATAAGAGTTGTTTCAGCGGTGCAAAACATCTCTGGATACTGGGTGACGCCATTCATCAGGCATTTCTCTGTCAGCAGCGCGCAGCCGGAGTTTTTGCCCCATGACATCGGTTCT
>M01075:29:000000000-A53YN:1:2105:10307:16024
CAGTTGGTGTAATACTGCTGCCTTCTGGGCACTGGCGCCATGTATCATCTCCAAGGTACCGCACGCTCACCTCACCCTTCTCACACGACACCTCAGCGCATACGTCACCAATACGACCCATGAAATCGACAAGCCCATCCCCCTTTAAGCACTTTGATCTCGGGCCAACGCGACTCCCATGCATGATGCTTGCTTCCCCATTGCTGCACCGAGTGTTGGACCGCCAAGTTTGAGATTCGAAAAGTACTGATATTGTTGGGGAAGTCCGGCTGTGTAGAGATAGATTGTACAGTACCCCAGCGCCAGACGATCCGATGTGCATGAAATAAGAGTTGTTTCAGCGGTGCAAAACATCTCTGGATACTGGGTGACACCATTTATCACGCATTTCTCCGTCAGCAGCGCGCAGCCGGAGTTGTTGCCCCATGACATCGGTCC-
>M01075:29:000000000-A53YN:1:2104:9745:19353
CAGTTGGTGTAATGCTGCTGCCTTCTGGGCACTGGCGCCATGTATCATCTCCAAGGTACCGCACGCTCACCTCACCCTTCTCACACGACACCTCAGCGCATACGTCACCAATACGACCCATGAAATCGACAAGCCCATCCCCCTTTAAGCACTTTGATCTCGGGCCAACGCGACTCCCATGCATGATGCTTGCTTCCCCATTGCTGCACCGAGTGTTGGACCGCCAAGTTTGAGATTCGAAAAGTACTGATATTGTTGGGGAAGTTCGGCTGTGTAGAGATAGATTGTACAGTACCCCAGCGCCAGACGATCCGATGTGCATGAAATAAGAGTTGTTTCGGCGGTGCAAAACATCTCTGGATACTGGGTGACGCCATTCATCAGGCATTTCTCTGTCAGCAGCGCGCAGCCGGAGTTTTTGCCCCATGACATCGGTTCT
>M01075:29:000000000-A53YN:1:2104:28670:14407
CAGTTGGTGTAATACTGCTGCCTTCTGGGCACTGGCGCCATGTATCATCTCCAAGGTACCGCACGCTCACCTCACCCTTCTCACACGACACCTCAGCGCATACGTCACCAATACGACCCATGAAATCGGCAAGCCCATCCCCCTTTAAGCACTTTGATCTCGGGCCAACGCGACTCCCATGCATGATGCTTGCTTCCCCATTGCTGCACCGAGTGTTGGACCGCCAAGTTTGAGATTCGAAAAGTACTGATATTGTTGGGGAAGTTCGGCTGTGTAGAGATAGATTGTACAGTACCCCAGCGCCAGACGATCCGATGTGCATGAAATAAGAGTTGTTTCAGCGGTGCAAAACATCTCTGGATACTGGGTGACGCCATTCATCAGGCATTTCTCTGTCAGCAGCGCGCAGCCGGAGTTTTTGCCCCATGACATCGGTTCC
>M01075:29:000000000-A53YN:1:2104:26921:14535
CAGTTGGTGTAATGCTGCTGCCCTCCGGGCATTTGTGCCACGCATCATCTCCAAGGTACCGCACGCTCACCTCACCCTTCTCACACGACACCTCAGCGCATACGTCACCAATACGACCCATGAAATCGACAAGCCCATCCCCCTTTAAGCACTTTGATCTCGGGCCAACGCGACTCCCGTGCATAACGCTTGCTTCCCCATTGCTGCACCAAGTGTTGGACCGCCAAGTTTGAGATTCGAAAAGTACTGATATTGTTGGGGAAGTTCGGCTGTGTAGAGATAGATTGTACAGTACCCCAGCGCCAGACGATCCGATGTACATAAAAAAAGACCTGTTTCAGCGGTGCAAAACATCTCTGAATACTTGTTGACGCCATTCATCAGGCATTTCTCTGTCAGCAGCGCGCAGCCGGAGTTTTTGCCCCATGACATCGGTTCC
>M01075:29:000000000-A53YN:1:2104:25170:19277
CAGTTGGTGTAATACTGCTGCCCTCTGGGCACTGGCGCCATTTATCATCTCCAAGGTACCGCACGCTCACCTCACCCTTTTCACACGACACCTCAGCGCACACGTCACCAATACGACCCATGAAATCGACAAGCCCATCCCCCTTTAAGCACTTTGATCTCGGGCCAACGCGGCTCCCATGCATGACGCTTGCTTCCCCATTGCTGCACCAAGTGTTGGACTGCCAAGTTTGAGATTCGAAAAGTACTGATATTGTGAGGGAAGTTCGGCTGTGTAGAGATAGATTGTACAGTACCCCAGCGCCAGACGATCCGAAGTGCATAAAAAAAGACCTGTTTCAGCGGTGCAAAACATCTCTGGATGCTTGTTGACGCCATTTATCAGGCATTTCTCTGTCAGCAGCGCGCAGCCGGAGTTGTTGCCCCATGACATCGGTTCT
>M01075:29:000000000-A53YN:1:2104:23389:9844
AAGTTGGTGTAATGCTGCTGCCCTCTGGGCACTGGCGCCATGTATCATCTCCAAGGTACCGCACGCTCACCTCACCCTTCTCACACGACACCTCAGCGCACACGTCACCAATACGACCCATGAAATCGACAAGCCCATCCCCCTTTAAGCACTTTGATCTCGGGCCAACGCGACTCCCATGCATGATGCTTGCTTCCCCATTGCTGCACCAAGTGTTGGACCGCCAAGTTTGAGATTCGAAAAGTACTGATATTGTTGGAGAAGTTCGGCTGTGTAGAGATAGATTGTACAGTACCCCAGCGCCAGACGATCCGATGTGCATGAAATAAGAGTTGTTTCAGCGGTGCAAAACATCTCTGGATACTTAGTGACGCCATTTATCACGCATTTCTCCGTCAGCAGCGCGCAGCCGGAGTTGTTGCCCCATGACATCGGTTCC
>M01075:29:000000000-A53YN:1:2104:21602:26089
CAGTTGGTGTAATACTGCTGCCTTCTGGGCACTGGCGCCATGTATCATCTCCAAGGTACCGCACGCTCACCTCACCCTTCTCACACGACACCTCAGCGCATACGTCACCAATACGACCCATGAAATCGACAAGCCCATCCCCCTTTAAGCACTTTGATCTCGGGCCAACGCGACTCCCATGCATGATGCTTGCTTCCCCATTGCTGCACCGAGTGTTGGACCGCCAAGTTTGAGATTCGAAAAGTACTGATATTGTTGGGGAAGTTCGGCTGTGTAGAGATAGAATGTACAGTACCCCAGCGCCAGACGATCCGATGTGCATGAAATAAGAGTTGTTTCAGCGGTGCAAAACATCTCTGGATACTGGGTGACGCCATTCATCAGGCATTTCTCTGTCAGCAGCGCGCAGCCGGAGTTTTTGCCCCATGACATCGGTTCC
>M01075:29:000000000-A53YN:1:2104:20405:18980
CAGTTGGTGTAATGCTGCTGCCCTCTGGGCACTGGCGCCATGTATCATCTCCAAGGTACCGCACGCTCACCTCACCCTTCTCACACGACACCTCAGCGCACACGTCACCAATACGACCCATGAAATCGACAAGCCCATCCCCCTTTAAGCACTTTGATCTCGGGCCAACGCGACCCCCATGCATGATGCTTGCTTCCCCATTGCTGCACCAAGTGTTGGACCGCCAAGTTTGAGATTCGAAAAGTACTGATATTGTTGGAGAAGTTCGGCTGTGTAGAGATAGATTGTACAGCACCCCAGCGCCAGACGATCCGATGTGCATGAAATAAGAGTTGTTTCAGCGGTGCAAAACATCTCTGGATACTGGGTGACGCCATTCATCAGGCATTTCTCTGTCAGCAGCGCGCAGCCGGAGTTGTTGCCCCATGACATCGGTTCC
>M01075:29:000000000-A53YN:1:2104:16813:11080
CAGCTGGTGTAATGCTGCTGCCCTCTGGGCACTGGCGCCATGTATCATCTCCAAGGTACCGCACGCTCACCTCACCCTTCTCACACGACACCTCAGCGCACACGTCACCAATACAACCCATGAAATCGACAAGCCCATCCCCCTTTAAGCACTTTGATCTCGGGCCAACGCGACTCCCATGCATGATGCTTGCTTCCCCATTGCTGCACCAAGTGTTGGACCGCCAAGTTTGAGATTCGAAAAGTACTGATATTGTTGGAGAAGTTCGGCTGTGTAGAGATAGATTGTACAGTACCCCAGCGCCAGACGATCCGATGTGCATGAAATAAGAGTTGTTTCAGCGGTGCAAAACATCTCTGGATACTGGGTGACGCCATTCATCAGGCATTTCTCTGTCAGCAGCGCGCAGCCGGAGTTGTTGCCCCATGACATCGGTTCC
>M01075:29:000000000-A53YN:1:2104:15485:4766
CAGTTGGTGTAATACTGCTGCCTTCTGGGCACTGGCGCCATGTATCATCTCCAAGGTACCGCACGCTCACCTCACCCTTCTCACACGACACCTCAGCGCATACGTCACCAATACGACCCATGAAATCGACAAGCCCACCCCCCTTTAAGCACTTTGATCTCGGGCCAACGCGACTCCCATGCATGATGCTTGCTTCCCCATTGCTGCACCGAGTGTTGGACCGCCAAGTTTGAGATTCGAAAAGTACTGATATTGTTGGGGAAGTTCGGCTGTGTAGAGATAGATTGTACAGTACCCCAGCGCCAGACGATCCGATGTGCATGAAATAAGAGTTGTTTCAGCGGTGCAAAACATCTCTGGATACTGGGTGACGCCATTCATCAGGCATTTCTCTGTCAGCAGCGCGCAGCCGGAGTTTTTGCCCCATGACATCGGTTCC
>M01075:29:000000000-A53YN:1:2104:15181:2525
CAGCTGGTGTAATACTGCTGCCTTCTGGGCACTGGCGCCATGTATCATCTCCAAGGTACCGCACGCTCACCTCACCCTTCTCACGCGACACCTCAGCGCATACGTCACCAATACGACCCATGAAATCGACAAGCCCATCCCCCTTTAAGCACTTTGATCTCGGGCCAACGCGGCTCCCATGCATGACGCTTGCTTCCCCATTGCTGCACCAAGTGTTGGACCGCCAAGTTTGAGATTCGAAAAGTACTGATATTGTGGGGGAAGTTCGGCTTTGTAGAGATGGATTGTACAGTACCCCAGCGCCAGACGATCCGATGTGCATGAAAGAAGACCTGTTTCAGCGGTGCAAAACATCTCTGGATACTGGGTGACGCCATTTATCAGGCATTTCTCTGTCAGCAGCGCGCAGCCGGAGTTGTTGCCCCATGACATCGGTTCC
>M01075:29:000000000-A53YN:1:2103:9478:17507
CAGCTGGTGTAATGCTGCCGCCCTCTGGGCACTGGCGCCATTTATCATCTCCAAGGTACCGCACGCTCACCTCACCCTTTTCACACGACACCTCAGCGCACACGTCACCAATACGACCCATGAAATCGACAAGCCCATCCCCCTTTAAGCACTTTGATCTCGGGCCAACGCGGCTCCCATGCATGACGCTTGCTTCCCCATTGCTGCACCAAGTGTTGGACCGCCAAGTTTGAGATTCGAAAAGTACTGATATTGTGAGGGAAGTTCGGCTGTGTAGAGATAGATTGTACAGTACCCCAGCGCCAGACGATCCGAAGTGCATAAAAAAAGACCTGTTTCAGCGGTGCAAAACATCTCTGGATACTTGGTGACGCCATTTATCACGCATTTCTCCGTCAGCAGCGCGCAGCCGGAGTTGTTGCCCCATGACATCGGTTCC
>M01075:29:000000000-A53YN:1:2103:7504:23115
CAGTTGGTGTAATACTGCTGCCCTCTGGGCACTGGCGCCATGTATCATCTCCAAGGTACCGCACGCTCACCTCACCCTTCTCACACGACACCTCAGCGCACACGTCACCAACAGGACCCATGAAATCGACAAGCCCATCCCCCTTTAAGCACTTTGATCTCGGGCCAACGCGGCTCCCATGCATGACGCTTGCTTCCCCATTGCTGCACCAAGTGTTGGACCGCCAAGTTTGAGATTCGAAAAGTACTGATATTGTGGGGGAAGTTCGGCTTTGTAGAGATGGATTGTACAGTACCCCAGCGCCAGACGATCCGATGTGCATGAAAGAAGACCTGTTTCAGCGGTGCAAAACATCTCTGGATACTGGGTGACGCCATTTATCAGGCATTTCTCTGTCAGCAGCGCGCAGCCGGAGTTGTTGCCCCATGACATCGGTTCC
>M01075:29:000000000-A53YN:1:2103:6805:13681
CAGTTGGTGTAATACTGCTGCCCTCTGGGCACTGGCGCCATGTATCATCTCCAAGGTACCGCACGCTCACCTCACCCTTCTCACGCGACACCTCAGCGCACACGTCACCAATACGACCCATGAAATCGACAAGCCCATCCCCCTTTAAGCACTTTGATCTCGGGCCAACGCGACTCCCATGCATGATGCTTGCTTCCCCATTGCTGCACCAAGTGTTGGACCGCCAAGTTTGAGATTCGAAAAGTACTGATATTGTTGGAGAAGTTCGGCTGTGTAGAGATAGATTGTACAGTACCCTAGCGCCAGACGATCCGATGTGCATGAAATAAGAGTCGTTTCAGCGGTGCAAAACATCTCTGGATACTGGGTGACGCCATTCATCAGGCATTTCTCTGTCAGCAGCGCGCAGCCGGAGTTTTTGCCCCATGACATCGGTTCT
>M01075:29:000000000-A53YN:1:2103:26470:9773
CAGCTGGTGTAATACTGCTGCCCTCTGGGCACTGGCGCCATTTATCACCTCCAAGGTACCGCACGCTCACCTCACCCTTCTCACACGACACCTCAGCGCATACGTCACCAATACGACCCATGAAATCGACAAGCCCATCCCCCTTTAAGCACTTTGATCTCGGGCCAACGCGACTCCCATGCATGATGCTTGCTTCCCCATTGCTGCACCGAGTGTTGGACCGCCAAGTTTGAGATTCGAAAAGTACTGATATTGTTGGGGAAGTTCGGCTGTGTAGAGATAGATTGTACAGTACCCCAGCGCCAGACGATCCGATGTGCATGAAATAAGAGTTGTTTCAGCGGTGCAAAACATCTCTGGATACTGGGTGACGCCATTCATCAGGCATTTCTCTGTCAGCAGCGCGCAGCCGGAGTTTTTGCCCCATGACATCGGTTCC
>M01075:29:000000000-A53YN:1:2103:24856:9045
CAGCTGGTGTAATACTGCTGCCTTCTGGGCACTGGCGCCATGTATCATCTCCAAGGTACCGCACGCTCACCTCACCCTTCTCACACGACACCTCAGCGCATACGTCACCAATACGACCCATGAAATCGACAAGCCCATCCCCCTTTAAGCACTTTGATCTCGGGCCAACGCGACTCCCGTGCATGACGCTTGCCTCCCCATTGCTGCACCAAGTGTTGGACCGCCAAGTTTGAGATTCGAAAAGTACTGATATTGTTGGGGAAGTTCGGCTGTGTAGAGATAGATTGTACAGTACCCCAGCGCCAGACGATCCGATGTACATAAAAAAAGACCTGTTTCAGCGGTGCAAAACATCTCTGAATACTTGTTGACGCCATTCATCAGGCATTTCTCTGTCAGTAGCGCGCAGCCGGAGTTTTTGCCCCATGACATCGGTTCC
>M01075:29:000000000-A53YN:1:2103:23746:21308
CAGTTGGTGTAATGCTGCCGCCCTCTGGGCACTGGCGCCATGTATCATCTCCAAGGTACCGCACGCTCACCTCACCCTTCTCACACGACACCTCAGCGCACACGTCACCAATACGACCCATGAAATCGACAAGCCCATCCCCCTTTAAGCACTTTGATCTCGGGCCAACGCGGCTCCCATGCATGACGCTTGCTTCCCCATTGCTGCACCAAGTGTTGGACCGCCAAGTTTGAGATTCGAAAAGTACTGATATTGTGGGGGAAGTTCGGCTTTGTAGAGATGGATTGTACAGTACCCCAGCGCCAGACGATCCGATGTGCATGAAAGAAGACCTGTTTCAGCGGTGCAAAACATCTCTGGATACTGGGTGACGCCATTTATCAGGCATTTCTCTGTCAGCAGCGCGCAGCCGGAGTTGTTGCCCCATGACATCGGTTCT
>M01075:29:000000000-A53YN:1:2103:23519:6623
CAGTCGGTGTAATGCTGCTGCCTTCTGGGCACTGGCGCCATGTATCATCTCCAAGGTACCGCACGCTCACCTCACCCTTCTCACACGACACCTCAGCGCATACGTCACCAATACGACCCATGAAATCGACAAGCCCATCCCCCTTTAAGCACTTTGATCTCGGGCCAACGCGACTCCCATGCATGATGCTTGCTTCCCCATTGCTGCACCGAGTGTTGGACCGCCAAGTTTGAGATTCGAAAAGTACTGATATTGTTGGGGAAGTTCGGCTGTGTAGAGATAGATTGTACAGTACCCCAGCGCCAGACGATCCGATGTGCATGAAATAAGAGTTGTTTCAGCGGTGCAAAACATCTCTGGATACTGGGTGACGCCATTCATCAGGCATTTCTCTGCCAGCAGCGCGCAGCCGGAGTTTTTGCCCCATGACATCGGTTCC
>M01075:29:000000000-A53YN:1:2103:21211:25289
CAGCTGGTGTAATACTGCCGCCCTCTGGGCACTGGCGCCATGTATCATCTCCAAGGTACCGCACGCTCACCTCACCCTTCTCACACGACACCTCAGCGCATACGTCACCAATACGACCCATGAAATCGACAAGCCCATCCCCCTTTAAGCACTTTGATCTCGGGCCAACGCGACTCCCATGCATGATGCTTGCTTCCCCATTGCTGCACCGAGTGTTGGACCGCCAAGTTTGAGATTCGAAAAGTACTGATATTGTTGGGGAAGTTCGGCTGTGTAGAGATAGATTGTACAGTACCCCAGCGCCAGACGATCCGATGTGCATGAAATAAGAGTTGTTTCAGCGGTGCAAAACATCTCTGGATACTGGGTGACGCCATTCATCAGGCATTTCTCTGTCAGCAGCGCGCAGCCGGAGTCTTTGCCCCATGACATCGGTTCC
>M01075:29:000000000-A53YN:1:2103:20287:5230
CAGTTGGTGTAATACTGCTGCCCTCTGGGCACTGGCGCCATGTATCATCTCCAAGGTACCGCACGCTCACCTCACCCTTCTCACACGACACCTCAGCGCACACGTCACCAATACGACCCATGAAATCGACAAGCCCATCCCCCTTTAAGCACTTTGATCTCGGGCCAACGCGACTCCCATGCATGATGCTTGCTTCCCCATTGCTGCACCAAGTGTTGGACTGCCAAGTTTGAGATTCGAAAAGTACTGATATTGTTGGAGAAGTTCGGCTGTGTAGAGATAGATTGTACAGTACCCCAGCGCCAGACGATCCGATGTGCATGAAATAAGAGTTGTTTCAGCGGTGCAAAACATCTCTGGATACTGGGTGACGCCATTCATCAGGCATTTCTCTGTCAGCAGCGCGCAGCCGGTGTTGTTGCCCCATGACATCGGTTCT
>M01075:29:000000000-A53YN:1:2103:20053:9660
CAGTTGGTGTAATGCTGCTGCCCTCTGGGCACTGGCGCCATGTATCATCTCCAAGGTACCGCACGCTCACCTCACCCTTCTCACACGACACCTCAGCGCACACGTCACCAATACGACCCATGAAATCGACAAGCCCATCCCCCTTTAAGCACTTTGATCTCGGGCCAACACGACTCCCATGCATGATGCTTGCTTCCCCATTGCTGCACCGAGTGTTGGACCGCCAAGTTTGAGATTCGAAAAGTACTGATATTGTTGGGGAAGTTCGGCTGTGTAGAGATAGATTGTACAGTACCCCAGCGCCAGACGATCCGATGTGCATGAAATAAGAGTTGTTTCAGCGGTGCAAAACATCTCTGGATACTGGGTGACGCCATTCATCAGGCATTTCTCTGTCAGCAGCGCGCAGCCGGAGTTTTTGCCCCATGACATCGGTTCC
>M01075:29:000000000-A53YN:1:2103:19679:8548
CAGTTGGTGTAATACTGCTGCCTTCTGGGCACTGGCGCCATGTATCATCTCCAAGGTACCGCACGCTCACCTCACCCTTCTCACACGACACCTCAGCGCATACGTCACCAATACGGCCCATGAAATCGACAAGCCCATCCCCCTTTAAGCACTTTGATCTCGGGCCAACGCGACTCCCATGCATGATGCTTGCTTCCCCATTGCTGCACCGAGTGTTGGACCGCCAAGTTTGAGATTCGAAAAGTACTGATATTGTTGGGGAAGTTCGGCTGTGTAGAGATAGATTGTACAGTACCCCAGCGCCAGACGATCCGATGTGCATGAAATAAGAGTTGTTTCAGCGGTGCAAAACATCTCTGGATACTGGGTGACGCCATTTATCAGGCATTTCTCTGTCAGCAGCGCGCAGCCGGAGTTGTTGCCCCATGACATCGGTTCC
>M01075:29:000000000-A53YN:1:2103:16882:5641
CAGCTGGTGTAATGCTGCTGCCCTCTGGGCACTGGCGCCATTTATCATCTCCAAGGTACCGCACGCTCACCTCACCCTTTTCACACGACACCTCAGCGCACACGTCACCAATACGACCCATGAAATCGACAAGCCCATCCCCCTTTAAGCACTTTGATCTCGGGCCAACGCGGCTCCCATGCATGACGCTTGCTTCCCCATTGCTGCACCAAGTGTTGGACCACCAAGTTTGAGATTCGAAAAGTACTGATATTGTGAGGGAAGTTCGGCTGTGTAGAGATAGATTGTACAGTACCCCAGCGCCAGACGATCCGAAGTGCATAAAAAAAGACCTGTTTCAGCGGTGCAAAACATCTCTGGATGCTTGTTGACGCCATTTATCAGGCATTTCTCTGTCAGCAGCGCGCAGCCGGAGTTTTTGCCCCATGACATCGGTTCC
>M01075:29:000000000-A53YN:1:2103:15834:22088
CAGTTGGTGTAATACTGCTGCCCTCTGGGCACTGGCGCCATGTATCATCTCCAAGGTACCGCACGCTCACCTCACCCTTCTCACACGACACCTCAGCGCACACGTCACCAATACGACCCATGAAATCGACAAGCCCATCCCCCTTTAAGCACTTTGATCTCGGGCCAACGCGACTCCCATGCATGATGCTTGCTTCCCCATTGCTGCACCAAGTGTTGGACCGCCAAGTTTGAGATTCGAAAAGTACTGATATTGTTGGAGAAGTTCGGCTGTGTAGAGATAGATTGTACAGTACCCCAGCGCCAGACGATCCGATGTGCATGAAATAAGAGTTGTTTCAGCGGTGCAAAACATCTCTGGATACTGGGTGACGCCATTCATCAGGCATTTCTCTGTCAGCAGCGCGCAGCCGGAGTTGTTGCCCCATGACATCAGTTCC
>M01075:29:000000000-A53YN:1:2103:15180:19783
CAGTTGGTGTAATACTGCTGCCTTCTGGGCACTGGCGCCATGTATCATCTCCAAGGTACCGCACGCTCACCTCACCCTTCTCACACGACGCCTCAGCGCATACGTCACCAATACGACCCATGAAATCGACAAGCCCATCCCCCTTTAAGCACTTTGATCTCGGGCCAACGCGACTCCCATGCATGATGCTTGCTTCCCCATTGCTGCACCGAGTGTTGGACCGCCAAGTTTGAGATTCGAAAAGTACTGATATTGTTGGGGAAGTTCGGCTGTGTAGAGATAGATTGTACAGTACCCCAGCGCCAGACGATCCGATGTGCATGAAATAAGAGTTGTTTCAGCGGTGCAAAACATCTCTGGATACTTGTTGACGCCATTCATCAGGCATTTCTCTGTCAGCAGCGCGCAGCCGGAGTTTTTGCCCCATGACATCGGTTCC
>M01075:29:000000000-A53YN:1:2103:13632:18298
CAGCTGGTGTAATGCTGCCGCCCTCTGGGCACTGGCGCCATTTATCATCTCCAAGGTACCGCACGCTCACCTCACCCTTTTCACACGACACCTCAGCGCACACGTCACCAACAGGACCCATGAAATCGACAAGCCCATCCCCCCTTAAGCACTTTGATCTCGGGCCAACGCGGCTCCCATGCATGACGCTTGCTTCCCCATTGCTGCACCAAGTGTTGGACCGCCAAGTTTGAGATTCGAAAAGTACTGATATTGTGGGGGAAGTTCGGCTTTGTAGAGATGGATTGTACAGTACCCCAGCGCCAGACGATCCGATGTGCATGAAAGAAGACCTGTTTCAGCGGTGCAAAACATCTCTGGATACTGGGTGACGCCATTTATCAGGCATTTCTCTGTCAGCAGCGCGCAGCCGGAGTTGTTGCCCCATGACATCGGTTCG
>M01075:29:000000000-A53YN:1:2103:13463:9612
CAGCTGGTGTAATACTGCCGCCTTCTGGGCACTGGCGCCATGTATCATCTCCAAGGTACCGCACGCTCACCTCACCCTTCTCACACGACACCTCAGCGCATACGTCACCAATACGACCCATGAAATCGACAAGCCCATCCCCCTTTAAGCACTTTGATCTCGGGCCAACGCGACTCCCATGCATGATGCTTGCTTCCCCATTGCTGCACCGAGTGTTGGACCGCCAAGTTTGAGATTCGAAAAGTACTGATATTGTTGGGGAAGTTCGGCTATGTAGAGATAGATTGTACAGTACCCCAGCGCCAGACGATCCGATGTGCATGAAATAAGAGTTGTTTCAGCGGTGCAAAACATCTCTGGATACTGGGTGACGCCATTCATCAGGCATTTCTCTGTCAGCAGCGCGCAGCCGGAGTTTTTGCCCCATGACATCGGTTCC
>M01075:29:000000000-A53YN:1:2103:11810:13138
CAGTTGGTGTAATACTGCTGCCCTCTGGGCACTGGCGCCATGTATCATCTCCAAGGTACCGCACGCTCACCTCACCCTTTTCACACGACACCTCAGCGCACACGTCACCAATACGACCCATGAAATCGAAAAGCCCATCCCCCTTTAAGCACTTTGATCTCGGGCCAACGCGGCTCCCATGCATGACGCTTGCTTCCCCATTGCTGCACCAAGTGTTGGACCGCCAAGTTTGAGATTCGAAAAGTACTGATATTGTGGGGGAAGTTCGGCTTTGTAGAGATGGATTGTACAGTACCCCAGCGCCAGACGATCCGAAGTGCATAAAAAAAGACCTGTTTCAGCGGTGCAAAACATCTCTGGATACTGGGTGACGCCATTCATCAGGCATTTCTCTGTCAGCAGCGCGCAGCCGGAGTTTTTGCCCCATGACATCGGTTCC
>M01075:29:000000000-A53YN:1:2103:11220:22258
CAGCTGGTGTAATGCTGCTGCCCTCTGGGCACTGGCGCCGTGTATCATCTCCAAGGTACCGCACGCTCACCTCACCCTTCTCACACGACACCTCAGCGCACACGTCACCAATACGACCCATGAAATCGACAAGCCCATCCCCCTTTAAGCACTTTGATCTCGGGCCAACGCGACTCCCATGCATGATGCTTGCTTCCCCATTGCTGCACCAAGTGTTGGACCGCCAAGTTTGAGATTCGAAAAGTACTGATATTGTTGGAGAAGTTCGGCTGTGTAGAGATAGATTGTACAGTACCCCAGCGCCAGACGATCCGATGTGCATGAAATAAGAGTTGTTTCAGCGGTGCAAAACATCTCTGGATACTGGGTGACGCCATTCATCAGGCATTTCTCTGTCAGCAGCGCGCAGCCGGAGTTGTTGCCCCATGACATCGGTTCC
>M01075:29:000000000-A53YN:1:2102:6404:12022
CAGTTGGTGTAATGCTGCTGCCCTCTGGGCACTGGCGCCATGTATCATCTCCAAGGTACCGCACGCTCACCTCACCCTTCTCACACGACACCTCAGCGCACACGTCACCAATACGACCCATGAAATCGACAAGCCCATCCCCCTTTAAGCACTTTGATCTCGGGCCAACGCGACTCCCATGCATGATGCTTGCTTCCCCATTGCTGCACCAAGTGTTGGACCGCCAAGTTTGAGATTCGAAAAGTACTGATATTGTTGGAGAAGTTCGGCTGTGTAGAGATAGATTGTACAGTACCCCAGCGCCAGACGATCCGATGTGCATGAAATAGGAGTTGTTTCAGCGGTGCAAAACATCTCTGGATACTGGGTGACGCCATTCATCAGGCATTTCCCTGTCAGCAGCGCGCAGCCGGAGTTGTTGCCCCATGACATCGGTTCT
>M01075:29:000000000-A53YN:1:2102:6035:11925
CAGTTGGTGTAATGCTGCTGCCTTCTGGGCACTGGCGCCATGTATCATCTCCAAGGTACCGCACGCTCACCTCACCCTTCTCACACGACACCTCAGCACATACGTCACCAATACGACCCATGAAATCGACAAGCCCATCCCCCTTTAAGCACTTTGATCTCGGGCCAACGCGACTCCCATGCATGATGCTTGCTTCCCCATTGCTGCACCGAGTGTTGGACCGCCAAGTTTGAGATTCGAAAAGTACTGATATTGTTGGGGAAGTTCGGCTGTGTAGAGATAGATTGTACAGTACCCCAGCGCCAGACGATCCGATGTGCATGAAATAAGAGTTGTTTCAGCGGTGCAAAACATCTCTGGATACTGGGTGACGCCATTCATCAGGCATTTCTCTGTCAGCAGCGCGCAGCCGGAGTTTTTGCCCCATGACATCGGTTCT
>M01075:29:000000000-A53YN:1:2102:5823:9980
CAGTTGGTGTAATACTGCTGCCCTCTGGGCACTGGCGCCATGTATCATCTCCAAGGTACCGCACGCTCACCTCACCCTTTTCACACGACACCTCAGCGCACACGTCACCAATACGACCCATGAAATCGAAAAGCCCATCCCCCTTTAAGCACTTTGATCTCGGGCCAACGCGACTCCCATGCATGATGCTTGCTTCCCCATTGCTGCACCAAGTGTTGGACCGCCAAGTTTGAGATTCGAAAAGTACTGATATTGTTGGAGAAGTTCGGCTGTGTAGAGATAGATTGTACAGTACCCCAGCGCCAGACGATCCGATGTGCATGAAATAAGAGTTGTTTCAGCGGTGCAAAACATCTCTGGATACTGGGTGACGCCATTCATCAGGCATTTCTCTGTCAGCAGCGCGCAGCCGGAGTTGTTGCCCCATGACATCGGTTCC
>M01075:29:000000000-A53YN:1:2102:28252:18776
CAGTTGGTGTAATGCTGCTGCCTTCTGGGCACTGGCGCCATGTATCATCTCTAAGGTACCGCACGCTCACCTCACCCTTCTCACACGACACCTCAGCGCATACGTCACCAATACGACCCATGAAATCGACAAGCCCATCCCCCTTTAAGCACTTTGATCTCGGGCCAACGCGACTCCCATGCATGATGCTCGCTTCCCCATTGCTGCACCGAGTGTTGGACCGCCAAGTTTGAGATTCGAAAAGTACTGATATTGTTGGGGAAGTTCGGCTGTGTAGAGATAGATTGTACAGTACCCCAGCGCCAGACGATCCGATGTGCATGAAATAAGAGTTGTTTCAGCGGTGCAAAACATCTCTGGATACTGGGTGACGCCATTCATCAGGCATTTCTCTGTCAGCAGCGCGCAGCCGGAGTTTTTGCCCCATGACATCGGTTCC
>M01075:29:000000000-A53YN:1:2102:27772:14545
CAGTTGGTGTAATGCTGCTGCCTTCTGGGCACTGGCGCCATGTATCATCTCCGAGGTACCGCACGCTCACCTCACCCTTCTCACACGACACCTCAGCGCATACGTCACCAATACGACCCATGAAATCGACAAGCCCATCCCCCTTTAAGCACTTTGATCTCGGGCCAACGCGACTCCCGTGCATGACGCTTGCTTCCCCATTGCTGCACCAAGTGTTGGACCGCCAAGTTTGAGATTCGAAAAGTACTGATATTGTTGGGGAAGTTCGGCTGTGTAGAGATAGATTGTACAGTACCCCAGCGCCAGACGATCCGATGTGCATGAAATAAGAGTTGTTTCAGCGGTGCAAAACATCTCTGGATACTGGGTGACGCCATTCATCAGGCATTTCTCTGTCAGCAGCGCGCAGCCGGAGTTGTTGCCCCATGACATCGGTTCC
>M01075:29:000000000-A53YN:1:2102:25488:7213
CAGTTGGTGTAATGCTGCTGCCTCCTGGGCACTGGCGCCATGTATCATCTCCAAGGTACCGCACGCTCACCCCACCCTTCTCACACGACACCTCAGCGCATACGTCACCAATACGACCCATGAAATCGACAAGCCCATCCCCCTTTAAGCACTTTGATCTCGGGCCAACGCGACTCCCATGCATGATGCTTGCTTCCCCATTGCTGCACCGAGTGTTGGACCGTCAAGTTTGAGATTCGAAAAGTACTGATATTGTTGGGGAAGTTCGGCTGTGTAGAGATAGATTGTACAGTACCCCAGCGCCAGACGATCCGATGTGCATGAAATAAGAGTTGTTTCAGCGGTGCAAAACATCTCTGGATACTGGGTGACGCCATTCATCAGGCATTTCTCTGTCAGCAGCGCGCAGCCGGAGTTTTTGCCCCATGACATCGGTTCT
>M01075:29:000000000-A53YN:1:2102:25002:19101
CAGCTGGTGTAATACTGCCGCCCTCTGGGCACTGGCGCCATTTATCATCTCCAAGGTACCGCACGCTCACCTCACCCTTTTCACACGACACCTCAGCGCACACGTCACCAACAGGACCCATGAAATCGACAAGCCCATCCCCCTTTAAGCACTTTGATCTCGGGCCAACGCGGCTCCCATGCATGACGCTTGCTTCCCCATTGCTGCACCAAGTGTTGGACCGCCAAGTTTGAGATTCGAAAAGTACTGATATTGTGGGGGAAGTGCGGCTTTGTAGAGATGGATTGTACAGTACCCCAGCGCCAGACGATCCGATGTGCATGAAAGAAGACCTGTTTCAGCGGTGCAAAACATCTCTGGATACTGGGTGACGCCATTTATCAGGCATTTCTCTGTCAGCAGCGCGCAGCCGGAGTTGTTGCCCCATGACATCGGTTCC
>M01075:29:000000000-A53YN:1:2102:24309:16706
CAGTTGGTGTAATGCTGCTGCCTTCTGGGCACTGGCGCCATGTATCATCTCCAAGGTACCGCACGCTCACCTCACCCTTCTCACACGACACCTCAGCGCATACGTCACCAATACGACCCATGAAATCGACAAGCCCATCCCCCTTTAAGCACTTTGATCTCGGGCCAACGCGACTCCCATGCATGATGCTTGCTTCCCCATTGCTGCACCGAGTGTTGGACCGCCAAGTTTGAGATTCGAAAAGTACTGATATTGTTGGGGAAGTTCGGCTGTGTAGAGATAGATTGTACAGTACCCCAGCGCCAGACGATCCGATGTGCATGAAATAAGAGTTGTTTCAGCGGTGCAAAACATCTCTGGATACTGGGTGACGCCATTCATCAGGCATTTCTCTGTCAGCAGCGCGCAGCCGGAATTGTTGCCCCATGACATCGGTTCT
>M01075:29:000000000-A53YN:1:2102:19232:9977
CAGCTGGTGTAATACTGCTGCCCTCTGGGCACTGGCGCCATGTATCATCTCCAAGGTACCGCACGCTCACCTCACCCTTCTCACACGACACCTCAGCGCACACGTCACCAATACGACCCATGAAATCGACAAGCCCATCCCCCTTTAAGCACTTTGATCTCGGGCCAACGCGACTCCCATGCATGATGCTTGCTTCCCCATTGCTGCACCAAGTGTTGGACCGCCAAGTTTGAGATTCGAAAAGTACTGATATTGTTGGAGAAGTTCGGCTGTGTAGAGATAGATTGTACAGTACCCCAGCGCCAGACGATCCGATGTGCATGAAATAAGAGTTGTTTCAGCGGTGCAAAACATCTCTGGATACTTGGTGACGCCATTTATCACGCATTTCTCCGTCAGCAGCGCGCAGCCGGAGTTGTTGCCCCATGACATCGGTTCT
>M01075:29:000000000-A53YN:1:2102:18535:8351
CAGTTGGTGTAATGCTGCTGCCTTGTGGGCACTGGCGCCATGTATCATCTCCAAGGTACCGCACGCTCACCTCACTCTTCTCACACGACACCTCAGCGCATACGTCACCAATACGACCCATGAAATCGACAAGCCCATCCCCCTTTAAGCACTTTGATCTCGGGCCAACGCGACTCCCATGCATGATGCTTGCTTCCCCATTGCTGCACCGAGTGTTGGACCGCCAAGTTTGAGATTCGAAAAGTACTGATATTGTTGGGGAAGTTCGGCTGTGTAGAGATAGATTGTACAGCACCCCAGCGCCAGACGATCCGATGTGCATGAAATAAGAGTTGTTTCAGCGGTGCAAAACATCTCTGGATACTGGGTGACGCCATTCATCAGGCATTTCTCTGTCAGCAGCGCGCAGCCGGAGTTTTTGCCCCATGACATCGGTTCT
>M01075:29:000000000-A53YN:1:2102:11951:16405
CAGCTGGTGTAATACTGCCGCCTTCTGGGCACTGGCGCCATGTATCATCTCCAAGGTACCGCACGCTCACCTCACCCTTCTCACACGACACCTCAGCGCATACGTCACCAATACGACCCATGAAATCGACAAGCCCATCCCCCTTTAAGCACTTTGATCTCGGGCCAACGCGACTCCCATGCATGATGCTTGCTTCCCCATTGCTGCACCAAGTGTTGGACCGCCAAGTTTGAGATTCGAAAAGTACTGATATTGTTGGAGAAGTTCGGCTGTGTAGAGATAGATTGTACAGTACCCCAGCGCCAGACGATCCGATGTGCATGAAATAAGAGTTGTTTCAGCGGTGCAAAACATCTCTGGATACTGGGTGACGCCATTCATCAGGCATTTCTCTGTCAGCAGCGCGCAGCCGGAGTTGTTGCCCCATGACATCGGTTCC
>M01075:29:000000000-A53YN:1:2102:11832:7610
CAGTTGGTGTAATGCTGCTGCCCTCTGGGCACTGGCGCCATGTATCATCTCCAAGGTACCGCACGCTCACCTCACCCTTCTCACACGACACCTCAGCGCACACGTCACCAATACGACCCATGAAATCGACAAGCCCATCCCCCTTTAAGCACTTTGATCTCGGGCCAACGCGACTCCCATGCATGATGCTTGCTTCCCCATTGCTGCACCAAGTGTTGGACCGCCAAGTTCGAGATTCGAAAAGTACTGATATTGTTGGAGAAGTTCGGCTGTGTAGAGATAGATTGTACAGTACCCCAGCGCCAGACGATCCGATGTGCATGAAATAAGAGTTGTTTCAGCGGTGCAAAACATCTCTGGATACTGGGTGACGCCATTCATCAGGCATTTCTCTGTCAGCAGCGCGCAGCCGGAGTTGTTGCCCCATGACATCGGTTCG
>M01075:29:000000000-A53YN:1:2101:9871:24754
CAGTTGGTGTAATGCTGCCGCCTTCTGGGCACTGGCGCCATGTATCATCTCCAAGGTACCGCACGCTCACCTCACCCTTCTCACACGACACCCCAGCGCATACGTCACCAATACGACCCATGAAATCGACAAGCCCATCCCCCTTTAAGCACTTTGATCTCGGGCCAACGCGACTCCCATGCATGATGCTTGCTTCCCCATTGCTGCACCGAGTGTTGGACCGCCAAGTTTGAGATTCGAAAAGTACTGATATTGTTGGGGAAGTTCGGCTGTGTAGAGATAGATTGTACAGTACCCCAGCGCCAGACGATCCGATGTGCATGAAATAAGAGTTGTTTCAGCGGTGCAAAACATCTCTGGATACTGGGTGACGCCATTCATCAGGCATTTCTCTGTCAGCAGCGCGCAGCCGGAGTTTTTGCCCCATGACATCGGTTCC
>M01075:29:000000000-A53YN:1:2101:7237:5695
CAGTTGGTGTAATACTGCTGCCTTCTGGGCATTGGCGCCATGTATCATCTCCAAGGTACCGCACGCTCACCTCACCCTTCTCACACGACACCTCAGCGCATACGTCACCAATACGACCCATGAAATCGACAAGCCCATCCCCCTTTAAGCACTTTGATCTCGGGCCAACGCGACTCCCATGCATGATGCTTGCTTCCCCATTGCTGCACCGAGTGTTGGACCGCTAAGTTTGAGATTCGAAAAGTACTGATATTGTTGGGGAAGTTCGGCTGTGTAGAGATAGATTGTACAGTACCCCAGCGCCAGACGATCCGATGTGCATGAAATAAGAGTTGTTTCAGCGGTGCAAAACATCTCTGGATACTGGGTGACGCCATTCATCAGGCATTTCTCTGTCAGCAGCGCGCAGCCGGAGTTTTTGCCCCATGACATCGGTTCC
>M01075:29:000000000-A53YN:1:2101:22885:22649
CAGTTGGTGTAATACTGCTGCCTTCTGGGCACTGGCGCCATGTATCATCTCCAAGGTACCGCACGCTCACCTCACCCTTCTCACACGACACCTCAGCGCATACGTCACCAATACGACCCATGAAATCGACAAGCCCATCCCCCTTTAAGCACTTTGATCTCGGGCCAACGCGACTCCCATGCATGATGCTTGCTTCCCCATTGCTGCACCGAGTGTTGGACCGCCAAGTTTGAGATTCGAAAAGTACTGATATTGTTGGGGAAGTTCGGCTGTGTAGAGATAGATTGTACAGTACCCCAGCGCCAGACGATCCGATGTGCATGAAATAAGAGTTGTTTCAGCGGTGCAAAACATCTCTGGATACTGGGTGACGCCATTCATCAGGCATTTCTCTGTCAGCAGCGCGTAGCCGGAGTTTTTGCCCCATGACATCGGTTCC
>M01075:29:000000000-A53YN:1:2101:21529:9280
CAGTTGGTGTAATACTGCTGCCTTCTGGGCACTGGCGCCATGTATCATCTCCAAGGTACCGCACGCTCACCTCACCCTTCTCACACGACACCTCAGCGCATACGTCACCAATACGACCCATGAAATCGACAAGCCCATCCCCCTTTAAGCACTTTGATCTCGGGCCAACGCGACTCCCGTGCATGACGCTTGCTTCCCCATTGCTGCACCAAGTGTTGGACCACCAAGTTTGAGATTCGAAAAGTACTGATATTGTTGGGGAAGTTCGGCTGTGTAGAGATAGATTGTACAGTACCCCAGCGCCAGACGATCCGATGTACATAAAAAAAGACCTGTTTCAGCGGTGCAAAACATCTCTGAATACTTGTTGACGCCATTCATCAGGCATTTCTCTGTCAGCAGCGCGCAGCCGGAGTTTTTGCCCCATGACATCGGTTCT
>M01075:29:000000000-A53YN:1:2101:18527:11453
CAGTTGGTGTAATACTGCTGCCCTCTGGGCACTGGCGCCATGTATCATCTCCAAGGTACCGCACGCTCACCTCACCCTTCTCACACGACACCTCAGCGCATACGTCACCAATACGACCCATGAAATCGACAAGCCCATCCCCCTTTAAGCACTTTGATCTCGGGCCAACGCGACTCCCATGCATGATGCTTGCTTCCCCATTGCTGCACCAAGTGTTGGACCGCCAAGTTTGAGATTCGAAAAGTACTGATATTGTTGGGGAAGTTCGGCTGTGTAGAGATAGATTGTACAGTACCCCAGCGCCAGACGATCCGATGTGCATGAAATAAGAGTCGTTTCAGCGGTGCAAAACATCTCTGGATACTGGGTGACGCCATTCATCAGGCATTTCTCTGTCAGCAGCGCGCAGCCGGAGTTTTTGCCCCATGACATCGGTTCC
>M01075:29:000000000-A53YN:1:2101:18277:22234
CAGTTGGTGTAATACTGCTGCCCTCTGGGCACTGGCGCCATGTATCATCTCCAAGGTACCGCACGCTCACCTCACCCTTTTCACACGACACCTCAGCGCACACGTCACCAATACGACCCATGAAATCGAAAAGCCCATCCCCCTTTAAGCACTTTGATCTCGGGCCAACGCGGCTCCCATGCATGACGCTTGCTTCCCCATTGCTGCACCAAGTGTTGGACCGCCAAGTTTGAGATTCGAAAAGTACTGATATTGTGGGGGAAGTTCGGCTTTGTAGAGATGGATTGTACAGTACCCCAGCGCCAGACGATCCGATGTGCATGAAAGAAGACCTGTTTCAGCGGTGCAAAACATCCCTGGATACTGGGTGACGCCATTTATCAGGCATTCCTCTGTCAGCAGCGCGCAGCCGGAGTTGTTGCCCCATGACATCGGTTCC
>M01075:29:000000000-A53YN:1:1114:9395:13587
CAGTTGGTGTAATACTGCTGCCTTCTGGGCACTGGCGCCATGTATCATCTCCAAGGTACCGCACGCTCACCTCACCCTTCTCACACGACACCTCAGCGCATACGTCACCAATACGACCCATGAAATCGACAAGCCCATCCCCCTTTAAGCACTTTGATCTCGGGCCAACGCGACTCCCATGCATGATGCTTGCTTCCCCATTGCTGCACCGAGTGTTGGACCGCTAAGTTTGAGATTCGAAAAGTACTGATATTGTTGGGGAAGTTCGGCTGTGTAGAGATAGATTGTACAGTACCCCAGCGCCAGACGATCCGATGTGCATGAAATAAGAGTTGTTTCAGCGGTGCAAAACATCTCTGGATACTGGGTGACGCCATTCATCAGGCATTTCTCTGTCAGCAGCGCGCAGCCGGAGTTGTTGCCCCATGACATCGGTTCT
>M01075:29:000000000-A53YN:1:1113:22762:15102
CAGTTGGTGTAATACTGCTGCCTTCTGGGCACTGGCGCCATGTATCATCTCCAAGGTACCGCACGCTCACCTCACCCTTCTCACACGACACCTCAGCGCATACGTCACCAATACGACCCATGAAATCGACAAGCCCATCCCCCTTTAAGCACTTTGATCTCGGGCCAACGCGACTCCCATGCATGATGCTTGCTTCCCCATTGCTGCACCGAGTGTTGGACCGCCAAGTTTGAGATTCGAAAAGTACTGATATTGTTGGGGAAGTTCGGCTGTGTAGAGATAGATTGTACAGTACCCCAGCGCCAGACGATCCGATGTGCATGAAATAAGAGTTGTTTCAGCGGTGCAAAACATTTCTGGATACTTGGTGACGCCATTTATCACGCATTTCTCCGTCAGCAGCGCGCAGCCGGAGTTGTTGCCCCATGACATCGGTTCT
>M01075:29:000000000-A53YN:1:1113:18206:4538
CAGTTGGTGTAATACTGCCGCCCTCTGGGCACTGGCGCCATTTATCATCTCCAAGGTACCGCACGCTCACCTCACCCTTTTCACACGACACCTCAGCGCACACGTCACCAACAGGACCCATGAAATCGACAAGCCCATCCCCCTTTAAGCACTTTGATCTCGGGCCAACGCGGCTCCCATGCATGACGCTTGCTTCCCCATTGCTGCACCAAGTGTTGGACCGCCAAGTTTGAGATTCGAAAAGTACTGATATTGTGGGGGAAGTTCGGCTTTGTAGAGATGGATTGTACAGTACCCCAGCGCCAGACGATCCGATGTGCATGAAAGAAGACCTGTTTCAGCGGTGCAAAACATCTCTGGATACTGGGTGGCGCCATTTATCAGGCATTTCTCTGTCAGCAGCGCGCAGCCGGAGTTTTTGCCCCATGACACCGGTTCC
>M01075:29:000000000-A53YN:1:1113:16411:12599
CAGTTGGTGTAATGCTGCTGCCTTCTGGGCACTGGCGCCATGTATCATCTCCAAGGTACCGCACGCTCACCTCACCCTTCTCACACGACACCTCAGCGCACACGTCACCAATACGACCCATGAAATCGACAAGCCCATCCCCCTTTAAGCACTTTGATCTCGGGCCAACGCGACTCCCATGCATGATGCTTGCTTCCCCATTGCTGCACCGAGTGTTGGACCGCCAAGTTTGAGATTCGAAAAGTACTGATATTGTTGGGGAAGTTCGGCTGTGTAGAGATAGATTGTACAGTACCCCAGCGCCAGACGATCCGATGTGCATGAAATAAGAGTTGTTTCAGCGGTGCAAAACATCTCTGGACACTGGGTGACGCCATTCATCAGGCATTTCTCTGTCAGCAGCGCGCAGCCGGAGTTTTTGCCCCATGACATCGGTTCC
>M01075:29:000000000-A53YN:1:1112:5357:16876
CAGCTGGTGTAATGCTGCTGCCCTCTGGGCACTGGCGCCATGTATCATCTCCAAGGTACCGCACGCTCACCTCACCCTTTTCACACGACACCTCAGCGCACACGTCACCAATACGACCCATGAAATCGAAAAGCCCATCCCCCTTTAAGCACTTTGATCTCGGGCCAACGCGGCTCCCATGCATGACGCTTGCTTCCCCATTGCTGCACCAAGTGTTGGACCGCCAAGTTTGAGATTCGAAAAGTACTGATATTGTGGGGGAAGTTCGGCTTTGTAGAGATGGATTGTACAGTACCCCAGCGCCAGACGATCCGATGAGCATGAAAGAAGACCTGTTTCAGCGGTGCAAAACATCTCTGGATACTGGGTGACGCCATTTATCAGGCATTTCTCTGTCAGCAGCGCGCAGCCGGAGTTGTTGCCCCATGACATCGGTTCC
>M01075:29:000000000-A53YN:1:1112:4349:12301
CAGTTGGTGTAATGCTGCTGCCCTCTGGGCACTGGCGCCATGTATCATCTCCAAGGTACCGCACGCTCACCTCACCCTTCTCACACGACACCTCAGCGCACACGTCACCAATACGACCCATGAAATCGACAAGCCCATCCCCCTTTAAGCACTTTGATCTCGGGCCAACGCGACTCCCATGCATGATGCTTGCTTCCCCATCGCTGCACCAAGTGTTGGACCGCCAAGTTTGAGATTCGAAAAGTACTGATATTGTTGGAGAAGTTCGGCTGTGTAGAGATAGATTGTACAGTACCCCAGCGCCAGACGATCCGATGTGCATGAAATAAGAGTTGTTTCAGCGGTGCAAAACATCTCTGGATACTGGGTGACGCCATTCATCAGGCATTTCTCTGTCAGCGGCGCGCAGCCGGAGTTGTTGCCCCATGACATCGGTTCT
>M01075:29:000000000-A53YN:1:1112:26937:18344
CAGTTGGTGTAATACTGCTGCCCTCTGGGCACTGGCGCCATTTATCATCTCCAAGGTACCGCACGCTCACCTCACCCTTTTCACACGACACCTCAGCGCACACGTCACCAATACGACCCATGAAATCGACAAGCCCATCCCCCTTTAAGCACTTTGATCTCGGGCCAACGCGACTCCCATGCATGATGCTCGCTTCCCCATTGCTGCACCGAGTGTTGGACCGCCAAGTTTGAGATTCGAAAAGTACTGATATTGTTGGGGAAGTTCGGCTGTGTAGAGATAGATTGTACAGTACCCCAGCGCCAGACGATCCGATGTGCATGAAATAAGAGTTGTTTCAGCGGTGCAAAACATCTCTGGATACTGGGTGACGCCATTCATCAGGCATTTCTCTGTCAGCAGCGCGCAGCCGGAGTTTTTGCCCCATGACATCGGTTCT
>M01075:29:000000000-A53YN:1:1112:25431:23942
CAGATGGTGTAATACTGCTGCCTTCTGGGCACTGGCGCCATGTATCATCTCCAAGGTACCGCACGCTCACCTCACCCTTCTCACACGACACCTCAGCGCATACGTCACCAATACGACCCATGAAATCGACAAGCCCATCCCCCTTTAAGCACTTTGATCTCGGGCCAACGCGACTCCCATGCATGATGCTTGCTTCCCCATTGCTGCACCGAGTGTTGGACCGCCAAGTTTGAGATTCGAAAAGTACTGATATTGTTGGGGAAGTTCGGCTGTGTAGAGATAGATTGTACAGTACCCCAGCGCCAGACGATCCGATGTGCATGAAATAAGAGTTGTTTCAGCGGTGCAAAACATCTCTGGATACTGGGTGACGCCATTCATCAGGCATTTCTCTGTCAGCAGCGTGCAGCCGGAGTTTTTGCCCCATGACATCGGTTCT
>M01075:29:000000000-A53YN:1:1112:22882:14573
CAGTTGGTGTAATGCTGCTGCCTTCTGGGCACTGGCGCCATGTATCATCTCCAAGGTACCGCACGCTCACCTCACCCTTCTCACACGACACCTCAGCGCATACGTCACCAATACGACCCATGAAATCGACAAGCCCATCCCCCTTTAAGCACTTTGATCTCGGGCCAACGCGACTCCCATGCATGACGCTTGCTTCCCCATTGCTGCACCGAGTGTTGGACCGCCAAGTTTGAGATTCGAAAAGTACTGATATTGTTGGGGAAGTTCGGCTGTGTAGAGATAGATTGTACAGTACCCCAGCGCCAGACGATCCGATGTGCATGAAATAAGAGTTGTTTCAGCGGTGCAAAACATCTCTGGATACTGGGTGACGCCATTCATCAGGCATTTCTCTGTCAGCAGCGCGCAGCCGGAGTTTTTGCCCCATGACATCGGTTCT
>M01075:29:000000000-A53YN:1:1112:22474:15083
CAGTTGGTGTAATACTGCTGCCTTCTGGGCACTGGCGCCATGTATCATCTCCAAGGTACCGCACGCTCACCTCACCCTTCTCACACGACACCTCAGCGCATACGTCACCAATACGACCCATGAAATCGACAAGCCCATCCCCCTTTAAGCACTTTGATCTCGGGCCAACGCGACTCCCATGCATGATGCTTGCTTCCCCATTGCTGCACCGAGTGTTGGACCGCCAAGTTTGAGATTCGAAAAGTACTGATATTGTTGGGGAAGTTCGGCTGTGTAGAGATAGATTGTACAGTACCCCAGCGCCAGACGATCCGATGTGCATGAAATAAGAGTTGTTTCAGCGGTGCAAAACATCTCTGGATACTGGGTGACGCCATTCATCAGGCATTCCTCTGTCAGCAGCGCGCAGCCGGAGTTTTTGCCCCATGACATCGGTTCC
>M01075:29:000000000-A53YN:1:1112:20895:16632
CAGTTGGTGTAATACTGCTGCCTTCTGGGCGCTGGCGCCATGTATCATCTCCAAGGTACCGCACGCTCACCTAACCCTTCTCACACGACACCTCAGCGCATACGTCACCAATACGACCCATGAAATCGACAAGCCCATCCCCCTTTAAGCACTTTGATCTCGGGCCAACGCGACTCCCATGCATGATGCTTGCTTCCCCATTGCTGCACCGAGTGTCGGACCGCCAAGTTTGAGATTCGAAAAGTACTGATATTGTTGGGGAAGTTCGGCTGTGTAGAGATAGATTGTACAGTACCCCAGCGCCAGACGATCCGATGTGCATGAAATAAGAGTTGTTTCAGCGGTGCAAAACATCTCTGGATACTGGGTGACGCCATTCATCAGGCATTTCTCTGTCAGCAGCGCGCAGCCGGAGTTTTTGCCCCATGACATCGGTTCC
>M01075:29:000000000-A53YN:1:1112:16904:16919
CAGTTGGTGTAATACTGCCGCCCTCTGGGCACTGGCGCCATTTATCATCTCCAAGGTACCGCACGCTCACCTCACCCTTTTCACACGACACCTCAGCGCACACGTCACCAACAGGACCCATGAAATCGACAAGCCCATCCCCCTTTAAGCACTTTGATCTCGGGCCAACGCGGCTCCCATGCATGACGCTTGCTTCCCCATTGCTGCACCAAGTGTTGGACCGCCAAGTTTGAGATTCGAAAAGTACTGATATTGTGGGGGAAGTTCGGCTTTGTAGAGATGGATTGTACAGTACCCCAGCGCCAGACGATCCGATGTGCATGAAAGAAGACCTGTTTCAGCGGTGCAAAACATCTCTGGATACTGGGTGACGCCATTTATCGGGCATTTCTCTGTCAGCAGCGCGCAGCCGGAGTTGTTGCCCCATGACATCGGTTCT
>M01075:29:000000000-A53YN:1:1112:10633:6896
CAGTTGGTGTAATGCTGCTGCCCTCTGGGCACTGGCGCCATTTATCATCTCCAAGGTACCGCACGCTCACCTCACCCTTTTCACACGACACCTCAGCGCACACGTCACCAATACGACCCATGAAATCGACAAGCCCATCCCCCTTTAAGCACTTTGATCTCGGGCCAACGCGGCTCCCATGCATGACGCTTGCTTCCCCATTGCTGCACCAAGTGTTGGACCGCCAAGTTTGAGATTCGAAAAGTACTGATATTGTGAGGGAAGTTCGGCTGTGTAGAGATAGATTGTACAGTACCCCAGCGCCAGACGATCCGAAGTGCATAAAAAAAGACCTGTTTCAGCGGTGCAAAACATCTCTGGATGCTTGTTGACGCCATTTATCAGGCATTTCTCTGTCAGCAGCGCGCAGCCGGAGTTGTTGCCCCATGACATCGGTTCT
>M01075:29:000000000-A53YN:1:1111:7614:17895
CAGTTGGTGTAATGCTGCTGCCTTCTGGGCACTGGCGCCATGTATCATCTCCAAGGTACCGCACGCTCACCCCACCCTTCTCACACGACACCTCAGCGCATACGTCACCAATACGACCCATGAAATCGACAAGCCCATCCCCCCTTAAGCACTTTGATCTCGGGCCAACGCGACTCCCATGCATGGTGCTTGCTTCCCCATTGCTGCACCGAGTGTTGGACCGCCAAGTTTGAGATTCGAAAAGTACTGATATTGTTGGGGAAGTTCGGCTGCGTAGAGATAGATTGTACAGTACCCCAGCGCCAGACGATCCGATGTGCATGAAATAAGAGTTGTTTCAGCGGTGCAAAACATCTCTGGATACTGGGTGACGCCATTCATCAGGCATTTCTCTGTCAGCAGCGCGCAGCCGGAGTTTTTGCCCCATGACATCGGTTCC
>M01075:29:000000000-A53YN:1:1111:5025:15080
CAGTTGGTGTAATGCTGCTGCCTTCTGGGCACTGGCGCCATGTATCATCTCCAAGGTACCGCACGCTCACCTCACCCTTCTCACACGACACCTCAGCGCATACGTCACCAATACGACCCATGAAATCGACAAGCCCATCCCCCTTTAAGCACTTTGATCTCGGGCCAACGCGACTCCCATGCATGATGCTTGCTTCCCCATTGCTGCACCGAGTGTTGGACCGCCAAGTTTGAGATTCGAAAAGTACTGATATTGTTGGGGAAGTTCGGCTGTGTAGAGATAGATTGTACAGTACCCCAGCGCCGGACGATCCGATGTGCATGAAATAAGAGTTGTTTCAGCGGTGCAAAACATCTCTGGATACTGGGTGACGCCATTCATCAGGCATTTCTCTGTCAGCAGCGCGCAGCCGGAGTTTTTGCCCCATGACATCGGTTCT
>M01075:29:000000000-A53YN:1:1111:26234:15249
CAGCTGGTGTAATACTGCTGCCCTCTGGGCACTGGCGCCATGTATCATCTCCAAGGTACCGCACGCTCACCTCACCCTTCTCACACGACACCTCAGCGCACACGTCACCAATACGACCCATGAAATCGACAAGCCCATCCCCCTTTAAGCACTTTGATCTCGGGCCAACGCGACTCCCATGCATGATGCTTGCTTCCCCATTGCTGCACCGAGTGTTGGACCGCCAAGTTTGAGATTCGAAAAGTACTGATATTGTTGGGGAAGTTCGGCTGTGTAGAGATAGATTGTACAGTACCCCAGCGCCAGACGATCCGATGTGCATGAAATAAGAGTTGTTTCAGCGGTGCAAAACATCTCTGGATACTGGGTGACGCCATTCATCAGGCATTTCTCTGTCAGCAGCGCGCAGCCGGAGTTTTTGCCCCATGACATCGGTTCT
>M01075:29:000000000-A53YN:1:1111:24201:4702
CGGTTGGTGTAATGCTGCTGCCTTCTGGGCACTGGCGCCATGTGTCATCTCCAAGGTACCGCACGCTCACCTCACCCTTCTCACACGACACCTCAGCGCATACGTCACCAATACGACCCATGAAATCGACAAGCCCATCCCCCTTTAAGCACTTTGATCTCGGGCCAACGCGACTCCCATGCATGATGCTTGCTTCCCCATTGCTGCACCGAGTGTTGGACCGCCAAGTTTGAGATTCGAAAAGTACTGATATTGTTGGGGAAGTTCGGCTGTGTAGAGATAGATTGTACAGTACCCCAGCGCCAGACGATCCGATGTGCATGAAATAAGAGTTGTTTCAGCGGTGCAAAACATCTCTGGATACTGGGTGACGCCATTCATCAGGCATTTCTCTGTCAGCAGCGCGCAGCCGGAGTTTTTGCCCCATGACATCGGTTCC
>M01075:29:000000000-A53YN:1:1111:23271:22969
CAGTTGGTGTAATGCTGCTGCCCTCTGGGCACTGGCGCCATTTATCATCTCCAAGGTACCGCACGCTCACCTCACCCTTTTCACACGACACCTCAGCGCACACGTCACCAACAGGACCCATGAAATCGACAAGCCCATCCCCCTTTAAGCACTTTGATCTCGGGCCAACGCGGCTCCCATGCATGACGCTTGCTTCCCCATTGCTGCACCAAGTGTTGGACCGCCAAGTTTGAGATTCGAAAAGTACTGATATTGTGGGGGAAGTTCGGCTTTGTAGAGATGGATTGTACAGTACCCCAGCGCCAGACGATCCGATGTGCATGAAAGAAGACCTGTTTCAGCGGTGCAAAACATCTCTGGATACTGGGTGACGCCATTTATCAGGCATTTCTCTGTCAGCAGCGCGCAACCGGAGTTGTTGCCCCATGACATCGGTTCC
>M01075:29:000000000-A53YN:1:1111:21899:11582
CAGTTGGTGTAATGCTGCTGCCCTCTGGGCACTGGCGCCATGTATCATCTCCAAGGTACCGCACGCTCACCTCACCCTTCTCACACGACACCTCAGCGCACACGTCACCAATACGACCCATGAAATCGACAAGCCCATCCCCCTTTAAGCACTTTGATCTCGGGCCAACGCGACTCCCATGCATGATGCTTGCTTCCCCATTGCTGCACCAAGTGTTGGACCGCCAAGTTTGAGATTCGAAAAGTACTGATATTGTTGGAGAAGTTCGGCTGTGTAGAGATAGATTGTACAGTACCCCAGCGCCAGACGATCCGATGTGCATGAAATAAGAGTTGTTTCAGCGGTGCAAAACATCTCTGGATACTGGGTGACGCCATTCATCAGACATTTCTCTGTCAGCAGCGCGCAGCCGGAGTTTTTGCCCCATGACATCGGTTCC
>M01075:29:000000000-A53YN:1:1111:19885:11185
CAGTTGGTGTAATGCTGCCGCCCTCTGGGCACTGGCGCCATTTATCATCTCCAAGGTACCGCACGCTCACCTCACCCTTTTCACACGACACCTCAGCGCACACGTCACCAATACGACCCATGAAATCGACAAGCCCATCCCCCTTTAAGCACTTTGATCTCGGGCCAACGCGGCTCCCATGCATGACGCTTGCTTCCCCATTGCTGCACCAAGTGTTGGACCGCCAAGTTTGAGATTCGAAAAGTACTGATATTGTGAGGGAAGTTCGGCTGTGTAGAGATAGATTGTACAGTACCCCAGCGCCAGACGATCCGAAGTGCATAAAAAAAGACCTGTTTCAGCGGTGCAAAACATCTCTGGATACTTTGTGACGCCATTCATCACGCTTTTCTCCTTCAGCAGCGCGCAGCCGGAGTTGTTGCCCCATGACATCGGTTCT
>M01075:29:000000000-A53YN:1:1111:19554:12756
CAGTTGGTGTAATACTGCTGCCCTCTGGGCACTGGCGCCGTGTATCATCTCCAAGGTACCGCACGCTCACCTCACCCTTTTCACACGACACCTCAGCGCACACGTCACCAATACGACCCATGAAATCGAAAAGCCCATCCCCCTTTAAGCACTTTGATCTCGGGCCAACGCGGCTCCCATGCATGACGCTTGCTTCCCCATTGCTGCACCAAGTGTTGGACCGCCAAGTTTGAGATTCGAAAAGTACTGATATTGTGGGGGAAGTTCGGCTTTGTAGAGATGGATTGTACAGTACCCCAGCGCCAGACGATCCGATGTGCATGAAAGAAGACCTGTTTCAGCGGTGCAAAACATCTCTGGATGCTTGTTGACGCCATTTATCAGGCATTTCTCTTTCAGCAGCGCGCAGCCGGTGTTTTTGCCCCATGACATCGGTTCT
>M01075:29:000000000-A53YN:1:1111:18433:13321
CAGTTGGTGTAATACTGCCGCCTTCTGGGCACTGGCGCCATGTATCATCTCCAAGGTACCGCACGCTCACCTCACCCTTCTCACACGACACCTCAGCGCATACGTCACCAATACGACCCATGAAATCGACAAGCCCATCCCCCTTTAAGCACTTTGATCTCGGGCCAACGCGACTCCCATGCATGATGCCTGCTTCCCCATTGCTGCACCGAGTGTTGGACCGCCAAGTTTGAGATTCGAAAAGTACTGATATTGTTGGGGAAGTTCGGCTGTGTAGAGATAGATTGTACAGTACCCCAGCGCCAGACGATCCGATGTGCATGAAATAAGAGTTGTTTCAGCGGTGCAAAACATCTCTGGATACTGGGTGACGCCGTTCATCAGGCATTTCTCTGTCAGCAGCGCGCAGCCGGAGTTGTTGCCCCATGACATCGGTTCC
>M01075:29:000000000-A53YN:1:1111:15456:22841
CAGTTGGTGTAATGCTGCTGCCTTCTGGGCACTGGCGCCATGTATCATCTCCAAGGTACCGCACGCTCACCTCACCCTTCTCACACGACACCTCAGCGCATACGTCACCAATACGACCCATGAAATCGGCAAGCCCATCCCCCTTTAAGCACTTTGATCTCGGGCCAACGCGACTCCCATGCATGATGCTTGCTTCCCCATTGCTGCACCGAGTGTTGGACCGCCAAGTTTGAGATTCGAAAAGTACTGATATTGTTGGGGAAGTTCGGCTGTGTAGAGATAGATTGTACAGTACCCCAGCGCCAGACGATCCGATGTGCATGAAATAAGAGTTGTTTCAGCGGTGCAAAACATCCCTGGATACTGGGTGACGCCATTCATCAGGCATTTCTCTGTCAGCAGCGCGCAGCCGGAGTTTTTGCCCCATGACATCGGTTCT
>M01075:29:000000000-A53YN:1:1110:24855:5056
CAGGTGGTGTAATACTGCTGCCCTCTGGGCACTGGCGCCATTTATCATCTCCAAGGTACCGCACGCTCACCTCACCCTTTTCACACGACGCCTCAGCGCACACGTCACCAATACGACCCATGAAATCGACAAGCCCATCCCCCTTTAAGCACTTTGATCTCGGGCCAACGCGACTCCCATGCATGATGCTTGCTTCCCCATTGCTGCACCAAGTGTTGGACCGCCAAGTTTGAGATTCGAAAAGTACTGATATTGTTGGAGAAGTTCGGCTGTGTAGAGATAGATTGTACAGTACCCCAGCGCCAGACGATCCGATGTGCATGAAATAAGAGTTGTTTCAGCGGTGCAAAACATCTCTGGATACTGGGTGACGCCATTCATCAGGCATTTCTCTGTCAGCAGCGCGCAGCCGGAGTTGTTGCCCCATGACATCGGTTCC
>M01075:29:000000000-A53YN:1:1110:24018:13506
CAGTTGGTGTAATGCTGCCGCCCTCTGGGCACTGGCGCCATGTATCATCTCCAAGGTACCGCACGCTCACCTCACCCTTTTCACACGACACCTCAGCGCACACGTCACCAATACGACCCATGAAATCGACAAGCCCATCCCCCTTTAAGCACTTTGATCTCGGGCCAACGCGGCTCCCATGCATGACGCTCGCTTCCCCATTGCTGCACCAAGTGTTGGACCGCCAAGTTTGAGATTCGAAAAGTACTGATATTGTGGGGGAAGTTCGGCTTTGTAGAGATGGATTGTACAGTACCCCAGCGCCAGACGATCCGATGTGCATGAAAGAAGACCTGTTTCAGCGGTGCAAAACATCTCTGGATACTGGGTGACGCCATTTATCAGGCATTTCTCTGTCAGCAGCGCGCAGCCGGAGTTGTTGCCCCATGACATCGGTTCC
>M01075:29:000000000-A53YN:1:1110:13563:20787
CAGTTGGTGTAATACTGCTGCCCTCTGGGCACTGGCGCCATTTATCATCTCCAAGGTACCGCACGCTCACCTCACCCTTCTCACACGACACCTCAGCGCATACGTCACCAATACGACCCATGAAATCGACAAGCCCATCCCCCTTTAAGCACTTTGATCTCGGGCCAACGCGACTCCCATGCATGATGCTTGCTTCCCCGTTGCTGCACCGAGTGTTGGACCGCCAAGTTTGAGATTCGAAAAGTACTGATATTGTTGGGGAAGTTCGGCTGTGTAGAGATAGATTGTACAGTACCCCAGCGCCAGACGATCCGATGTGCATGAAATAAGAGTTGTTTCAGCGGTGCAAAACATCTCTGGATACTGGGTGACGCCATTCATCAGGCATTTCTCTGTCAGCAGCGCGCAGCCGGAGTTTTTGCGCCATGACATCGGTTCC
>M01075:29:000000000-A53YN:1:1109:18219:24172
CAGTTGGTGTAATACTGCTGCCCTCTGGGCACTGGCGCCATGTATCATCTCCAAGGTACCGCACGCTCACCTCACCCTTTTCACACGACACCTCAGCGCACGCGTCACCAATACGACCCATGAAATCGAAAAGCCCATCCCCCTTTAAGCACTTTGATCTCGGGCCAACGCGGCTCCCATGCATGACGCTTGCTTCCCCATTGCTGCACCAAGTGTTGGACCGCCAAGTTTGAGATTCGAAAAGTACTGATATTGTGGGGGAAGTTCGGCTTTGTAGAGATGGATTGTACAGTACCCCAGCGCCAGACAATCCGATGTGCATGAAAGAAGACCTGTTTCAGCGGTGCAAAACATCTCTGGATACTGGGTGACGCCATTTATCAGGCATTTCTCTGTCAGCAGCGCGCAGCCGGAGTTGTTGCCCCATGACATCGGTTCC
>M01075:29:000000000-A53YN:1:1109:17949:11269
CAGCTGGTGTAATGCTGCTGCCTTCTGGGCACTGGCGCCATGTATCATCTCCAAGGTACCGCACGCTCACCTCACCCTTCTCACACGACACCTCAGCGCATACGTCACCAATACGACCCATGAAATCGACAAGCCCATCCCCC-TTAAGCACTTTGATCTCGGGCCAACGCGACTCCCATGCATGATGCTTGCTTCCCCATTGCTGCACCGAGTGTTGGACCGCCAAGTTTGAGATTCGAAAAGTACTGATATTGTTGGGGAAGTTCGGCTGTGTAGAGATAGATTGTACAGTACCCCAGCGCCAGACGATCCGATGTGCATGAAATAAGAGTTGTTTCAGCGGTGCAAAACATCTCTGGATACTGGGTGACGCCATTTATCACGCATTTCTCCGTCAGCAGCGCGCAGCCGGAGTTGTTGCCCCATGACATCGGTTCT
>M01075:29:000000000-A53YN:1:1109:16905:15148
CAGCTGGTGTAATACTGCTGCCCTCTGGGCACTGGCGCCATTTATCATCTCCAAGGTACCGCACGCTCACCTCACCCTTTTCACACGACACCTCAGCGCACACGTCACCAATACGACCCATGAAATCGACAAGCCCATCCCCCTTTAAGCACTTTGATCTCGGGCCAACGCGGCTCCCATGCATGACGCTTGCTTCCCCATTGCTGCACCAAGTGTTGGACCGCCAAGTTTGAGATTCGAAAAGTACTGATATTGTGAGGGAAGTTCGGCTGTGTAGAGATAGATTGTACAGTACCCCAGCGCCAGACGATCCGAAGTGCATAAAAAAAGACCTGTTTCAGCGGTGCAAAACATCTCTGGATGCTTGTTGACGCCATTTATCAGGCATTTCTCTGTCAGCAGCGCGCAGCCGGAGTTGTTGCCCCATGACATCGGTTCC
>M01075:29:000000000-A53YN:1:1109:13454:13892
CAGTTGGTGTAATGCTGCCGCCTTCTGGGCACTGGCGCCATGTATCATCTCCAAGGTACCGCACGCTCACCTCACCCTTCTCACACGACACCTCAGCGCATACGTCACCAATACGACCCATGAAATCGACAAGCCCATCCCCCTTTAAGCACTTTGATCTCGGGCCAACGCGACTCCCGTGCATGACGCTTGCTTCCCCATTGCTGCACCAAGTGTTGGACCGCCAAGTTTGAGATTCGAAAAGTACTGATATTGTTGGGGAAGTTCGGCTGTGTAGAGATAGATTGTACAGTACCCCAGCGCCAGACGATCCGATGTACATAAAAAAAGACCTGTTTCAGCGGTGCAAAACATCTCTGAATACTTGTTGACGCCATTCATCAGGCATTTCTCTGTCAGCAGCGCGCAGCCGGAGTTTTTGCCCCATGACATCGGTTCT
>M01075:29:000000000-A53YN:1:1109:11951:16848
CAGTTGGTGTAATACTGCTGCCCTCCGGGCATTTGTGCCACGCATCATCTCCAAGGTACCGCACGCTCACCTCGCCCTTGTCACACGACACCTCAGCGCACACGTCACCAATACGACCCATGAAATCGGCGAGTCCATCCCCTTTCAAGCACTTGGACGTCGGGCCAACGCGGCTCCCACGCATAACGTCTGCCTCCCCATCAGTGCACCAAGTGTTGAACCGCCAAGTTTGGGATTCGAAAAGTACTGATATTGTGGGGGAAGGGGAGCGTCGTAGAGTTCTATTGTACAGTGCCCCAGCCCCAGGCGATCAGACGTGCATGAAAAAAGGCGGCTTTCAGCGGTGCAAAACATCTCTGGATGCTTGTTGACGCCATTTATCAGGCATTTCTCTGTCAGCAGCGCGCAGCCGGAGTTTTTGCCCCATGACATCGGTTCC
>M01075:29:000000000-A53YN:1:1109:11860:6885
CAGTTGGTGTAATACTGCTGCCTTCTGGGCACTGGCGCCATGTATCATCTCCAAGGTACCGCACGCTCACCTCACCCTTCTCACACGACACCTCAGCGCATACGTCACCAATACGACCCATGAAATCGACAAGCCCATCCCCCTTTAAGCACTTTGATCTCGGGCCAACGCGACTCCCATGCATGATGCTTGCTTCCCCATTGCTGCACCGAGTGTTGGACCGCCAAGTTTGAGATTCGAAAAGTACTGATATTGTTGGGGAAGTTCGGCTGTGTAGAGATAGATTGTATAGTACCCCAGCGCCAGACGATCCGATGTGCATGAAATAAGAGTTGTTTCAGCGGTGCAAAACATCTCTGGATACTGGGTGACGCCATCCATCAGGCATTTCTCTGTCAGCAGCGCGCAGCCGGAGTTTTTGCCCCATGACATCGGTTCC
>M01075:29:000000000-A53YN:1:1109:11276:16176
CAGTTGGTGTAATGCTGCTGCCTTCTGGGCACTGGCGCCATGTATCATCTCCAAGGTACCGCACGCTCACCTCACCCTTCTCACACGACACCTCAGCGCATACGTCACCAATACGACCCATGAAATCGACAAGCCCATCCCCCTTTAAGCACTTTGATCTCGGGCCAACGCGACTCCCATGCATGATGCCTGCTTCCCCATTGCTGCACCGAGTGTTGGACCGCCAAGTTTGAGATTCGAAAAGTACTGATATTGTTGGGGAAGTTCGGCTGTGTAGAGATAGATTGTACAGTACCCCAGCGCCAGACGATCCGATGTGCATGAAATAAGAGTTGTTTCAGCGGTGCAAAACATCTCTGGATACTGGGTGACGCCATTCATCAGGCATTTCTCTGTCAGCAGCGCGCAGCCGGAGTTTTTGCCCCATGACATCGGTTCT
>M01075:29:000000000-A53YN:1:1108:6787:20101
CAGTTGGTGTAATACTGCTGCCCTCTGGGCACTGGCGCCATGTATCATCTCCAAGGTACCGCACGCTCACCTCACCCTTTTCACACGACACCTCAGCGCACACGTCACCAATACGACCCATGAAATCGAAAAGCCCATCCCCCTTTAAGCACTTTGATCTCGGGCCAACGCGGCTCCCATGCATGACGCTTGCTTCCCCATTGCTGCACCAAGTGTTGGACCGCCAAGTTTGAGATTCGAAAAGTACTGATATTGTGGGGGAAGTTCGGCTTTGTAGAGATGGATTGTACAGTACCCCAGCGCCAGACGATCCGATGTGCATGAAAGAAGACCTGTTTCAGCGGTGCAAAACATCTCTGGATACTTTGTGACGCCATTCATCACGCATTTCTCCGTCAGCAGCGCGCAGCCGGAGTTGTTGCCCCATGACATCGGTTCT
>M01075:29:000000000-A53YN:1:1108:3892:11927
CAGTTGGTGTAATGCTGCTGCCCTCTGGGCACTGGCGCCATTTATCATCTCCAAGGTACCGCACGCTCACCTCACCCTTTCCACACGACACCTCAGCGCACACGTCACCAACAGGACCCATGAAATCGACAAGCCCATCCCCCTTTAAGCACTTTGATCTCGGGCCAACGCGGCTCCCATGCATGACGCTTGCTTCCCCATTGCTGCACCAAGTGTTGGACCGCCAAGTTTGAGATTCGAAAAGTACTGATATTGTGGGGGAAGGTCGGCTTTGTAGAGATGGATTGTACAGTACCCCAGCGCCAGACGATCCGATGTGCATGAAAGAAGACCTGTTTCAGCGGTGCAAAACATCTCTGGATACTGGGTGACGCCATTTATCAGGCATTTCTCTGTCAGCAGCGCGCAACCGGAGTTGTTGCCCCATGACATCGGTTCT
>M01075:29:000000000-A53YN:1:1108:23730:10587
CAGTTGGTGTAATGCTGCTGCCCTCTGGGCACTGGCGCCATGTATCATCTCCGAGGTACCGCACGCTCACCTCACCCTTCTCACACGACACCTCAGCGCACACGTCACCAATACGACCCATGAAATCGACAAGCCCATCCCCCTTTAAGCACTTTGATCTCGGGCCAACGCGACTCCCATGCATGATGCTTGCTTCCCCATTGCTGCACCAAGTGTTGGACCGCCAAGTTTGAGATTCGAAAAGTACTGATATTGTTGGAGAAGTTCGGCTGTGTAGAGATAGATTGTACAGTACCCCAGCGCCAGACGATCCGATGTGCATGAAATAAGAGTTGTTTCAGCGGTGCAAAACATCTCTGGATACTGGGTGACGCCATTCATCAGGCATTTCTCTGTCAGCAGCGCGCAGCCGGAGTTGTTGCCCCATGACATCGGTTCT
>M01075:29:000000000-A53YN:1:1108:16499:20221
CAGTTGGTGTAATGCTGCTGCCTTCTGGGCACTGGCGCCATGTATCATCTCCAAGGTACCGCACGCTCACCTCACCCTTCTCACACGACACCTCAGCGCATACGTCACCAATACGACCCATGAAATCGACAAGCCCATCCCCCTTTAAGCACTTTGATCTCGGGCCAACGCGACTCCCATGCATGATGCTTGCTTCCCCATTGCTGCACCGAGTGTTGGACCGCCAAGTTTGAGATTCGAAAAGTACTGATATTGTTGGGGAAGTTCGGCTGTGTAGAGATAGATTGTACAGTACCCCAGCGCCAGACGATCCGATGTGCATGAAATAAGAGTTGTTTCAGCGGTGCAAAACATCTCTGGATACTGGGTGACGCCATTCATCAGGCATTTCTCTGTCAGCAGCGCGCAGTCGGAGTTGTTGCCCCATGACATCGGTTCT
>M01075:29:000000000-A53YN:1:1108:15903:22716
CAGTTGGTGTAATACTGCTGCCTTCTGGGCACTGGCGCCATGTATCATCTCCAAGGTACCGCACGCTCACCTCACCCTTCTCGCACGACACCTCAGCGCATACGTCACCAATACGACCCATGAAATCGACAAGCCCATCCCCCTTTAAGCACTTTGATCTCGGGCCAACGCGACTCCCATGCATGATGCTTGCTTCCCCATTGCTGCACCGAGTGTTGGACCGCCAAGTTTGAGATTCGAAAAGTACTGATATTGTTGGGGAAGTTCGGCTGTGTAGAGATAGATTGTACAGTACCCCAGCGCCAGACGATCCGATGTGCATGAAATAAGAGTTGTTTCAGCGGTGCAAAACATCTCTGGATACTGGGTGACGCCATTCATCAGGCATTTCTCTGTCAGCAGCGCGCAGCCGGAGTTTTTGCCCCATGACATCGGTTCC
>M01075:29:000000000-A53YN:1:1108:13675:24842
CAGTTGGTGTAATGCTGCTGCCTTCTGGGCACTGGCGCCATGTATCATCTCCAAGGTGCCGCACGCTCACCTCACCCTCCTCACACGACACCTCAGCGCATACGTCACCAATACGACCCATGAAATCGACAAGCCCATCCCCCTTTAAGCACTTTGATCTCGGGCCAACGCGACTCCCATGCATGATGCTTGCTTCCCCATTGCTGCACCGAGTGTTGGACCGCCAAGTTTGAGATTCGAAAAGTACTGATATTGTTGGGGAAGTTCGGCTGTGTAGAGATAGATTGTACAGTACCCCAGCGCCAGACGATCCGATGTGCATGAAATAAGAGTTGTTTCAGCGGTGCAAAACATCTCTGGATACTGGGTGACGCCATTCATCAGGCATTTCTCTGTCAGCAGCGCGCAGCCGGAGTTTTTGCCCCATGACATCGGTTCT
>M01075:29:000000000-A53YN:1:1108:12340:9484
CAGTTGGTGTAATGCTGCTGCCCTCTGGGCACTGGCGCCATTTATCATCTCCAAGGTACCGCACGCTCACCTCACCCTTTTCACACGACACCTCAGCGCACACGTCACCAATACGACCCATGAAATCGACAAGCCCATCCCCCTTTAAGCACTTTGATCTCGGGCCAACGCGGCTCCCATGCATGACGCTTGCTTCCCCATTGCTGCACCAAGTGTTGGACCGCCAAGTTTGAGATTCGAAAAGTACTGATATTGTGAGGGAAGTTCGGCTGTGTAGAGATAGATTGTACAGTACCCCAGCGCCAGACGATCCGAAGTGCATAAAAAAAGACCTGTTTCAGCGGTGCAAAACATCTCTGGATACTGGGTGACGCCATTTATCAGGCATTTCTCTGTCAGCAGCGCGCAGCCGGAGTTGTTGCCCCATGACGTCGGTTCC
>M01075:29:000000000-A53YN:1:1107:7682:4217
CAGTTGGTGTAATACTGCCGCCCTCTGGGCACTGGCGCCATGTATCATCTCCAAGGTACCGCACGCTCACCTCACCCTTCTCACACGACACCTCAGCGCACACGTCACCAATACGACCCATGAAATCGACAAGCCCATCCCCCTTTAAGCACTTTGATCTCGGGCCAACGCGACTCCCATGCATGATGCTTGCTTCCCCATTGCTGCACCAAGTGTTGGACCGCCAAGTTTGAGATTCGAAAAGTACTGATATTGTTGGAGAAGTTCGGCTGTGTAGAGATAGATTGTACAGTACCCCAGCGCCAGACGATCCGATGTGCATGAAATAAGAGTCGTTTCAGCGGTGCAAAACATCTCTGGATACTGGGTGACGCCATTCATCAGGCATTTCTCTGTCAGCAGCGCGCAGCCGGAGTTGTTGCCCCATGACATCGGTTCT
>M01075:29:000000000-A53YN:1:1107:3460:11189
CAGTTGGTGTAATACTGCTGCCCTCTGGGCACTGGCGCCATGTATCATCTCCAAGGTACCGCACGCTCACCTCACCCTTCTCACACGACACCTCAGCGCACACGTCACCAATACGACCCATGAAATCGACAGGCCCATCCCCCTTTAAGCACTTTGATCTCGGGCCAACGCGACTCCCATGCATGATGCTTGCTTCCCCATTGCTGCACCAAGTGTTGGACCGCCAAGTTTGAGATTCGAAAAGTACTGATATTGTTGGAGAAGTTCGGCTGTGTAGAGATAGATTGTACAGTACCCCAGCGCCAGACGATCCGATGTGCATGAAATAAGAGTTGTTTCAGCGGTGCAAAACATCTCTGAATACTTGTTGACGCCATTCATCAGGCATTTCTCTGTCAGCAGCGCGCAGCCGGAGTTTTTGCCCCATGACATCGGTTCT
>M01075:29:000000000-A53YN:1:1107:25018:19912
CAGTTGGTGTAATACTGCCGCCCTCTGGGCACTGGCGCCATTTATCATCTCCAAGGTACCGCACGCTCACCTCACCCTTTTCACACGACACCTCAGCGCACACGTCACCAATACGACCCATGAAATCGACAAGCCCATCCCCCTTTAAGCACTTTGATCTCGGGCCAACGCGGCTCCCATGCATGACGCTTGCTTCCCCATTGCTGCACCAAGTGTTGGGCCGCCAAGTTTGAGATTCGAAAAGTACTGATATTGTGAGGGAAGTTCGGCTGTGTAGAGATAGATTGTACAGTACCCCAGCGCCAGACGATCCGAAGTGCATAAAAAAAGACCTGTTTCAGCGGTGCAAAACATCTCTGGATGCTTGTTGACGCCATTTATCAGGCATTTCTCTGTCAGCAGCGCGCAGCCGGAGTTTTTGCCCCATGACATCGGTTCC
>M01075:29:000000000-A53YN:1:1107:21301:24395
CAGCTGGTGTAATGCTGCCGCCTTCTGGGCACTGGCGCCATGTATCATCTCCAAGGTACCGCACGCTCACCTCACCCTTCTCACACGACACCTCAGCGCATACGTCACCAATACGACCCATGAAATCGACAAGCCCATCCCCCTTTAAGCACTTTGATCTCGGGCCAACGCGACTCCCATGCATGATGCTTGCTTCCCCATTGCTGCACCGAGTGTTGGACTGCCAAGTTTGAGATTCGAAAAGTACTGATATTGTTGGGGAAGTTCGGCTGTGTAGAGATAGATTGTACAGTACCCCAGCGCCAGACGATCCGATGTGCATGAAATAAGAGTTGTTTCAGCGGTGCAAAACATCTCTGGATACTGGGTGACGCCATTCATCAGGCATTTCTCTGTCAGCAGCGCGCAGCCGGAGTTTTTGCCCCATGGCATCGGTTCT
>M01075:29:000000000-A53YN:1:1107:16812:12117
CAGTTGGTGTAATACTGCTGCCCTCCGGGCATTTGTGCCACGCATCATCTCCAAGGTACCGCACGCTCACCTCGCCCTTGTCACACGACACCTCAGCGCACACGTCACCAATACGACCCATGAAATCGGCGAGTCCATCCCCTTTCAAGCACTTGGACGTCGGGCCAACGCGGCTCCCACGCATAACGTCTGCCTCCCCATCAGTGCACCAAGTGTTGAACCGCCAAGTTTGGGATTCGAAAAGTACTGATATTGTGGGGGAAGGGGAGCGTCGTAGAGTTCTATTGTACAGTGCCCCAGCCCCAGGCGATCAGACGTGCATGAAAAAAGGCGGCTTTCAGCGGTGCAAAACATCTCTGAATACTTGTTGACGCCATTCATCAGGCATTTCTCTGTCAGCAGCGCGCAGCCGGAGTTTTTGCCCCATGACATCGGTTCC
>M01075:29:000000000-A53YN:1:1107:13251:9303
CAGTTGGTGTAATACTGCTGCCCTCTGGGCACTGGCGCCATGTATCATCTCCAAGGTACCGCACGCTCACCTCACCCTTTTCACACGACACCTCAGCGCACACGTCACCAATACGACCCATGAAATCGAAAAGCCCATCCCCCTTTAAGCACTTTGATCTCGGGCCAACGCGGCTCCCATGCATGACGCTTGCTTCCCCATTGCTGCACCAAGTGTTGGACCGCCAAGTTTGAGATTCGAAAAGTACTGATATTGTGGGGGAAGTTCGGCTTTGTAGAGATGGAGTGTACAGTACCCCAGCGCCAGACGATCCGATGTGCATGAAAGAAGACCTGTTTCAGCGGTGCAAAACATCTCTGGATACTGGGTGACGCCATTTATCAGGCATTTCTCTGTCAGCAGCGCGCAGCCGGAGTTGTTGCCCCATGACATCGGTTCC
>M01075:29:000000000-A53YN:1:1107:13188:3438
CAGTTGGTGTAATACTGCTGCCCTCTGGGCACTGGCGCCATGTATCATCTCCAAGGTACCGCACGCTCACCTCACCCTTTTCACACGACACCTCAGCGCACACGTCACCAATACGACCCATGAAATCGAAAAGCCCATCCCCCTTTAAGCACTTTGATCTCGGGCCAACGCGGCTCCCATGCATGACGCTTGCTTCCCCATTGCTGCACCAAGTGTTGGACCGCCAAGTTTGAGAGTCGAAAAGTACTGATATTGTGGGGGAAGTTCGGCTTTGTAGAGATGGATTGTACAGTACCCCAGCGCCAGACGATCCGATGTGCATGAAAGAAGACCTGTTTCAGCGGTGCAAAACATCTCTGGATACTGGGTGACGCCATTTATCAGGCATTTCTCTGTCAGCAGCGCGCAGCCGGAGTTGTTGCCCCATGACATCGGTTCC
>M01075:29:000000000-A53YN:1:1106:9483:8580
CAGTTGGTGTAATGCTGCTGCCCTCTGGGCACTGGCGCCATGTATCATCTCCAAGGTACCGCACGCTCACCTCACCCTTCTCACACGACACCTCAGCGCACACGTCACCAATACGACCCATGAAATCGACAAGCCCATCCCCCTTTAAGCACTTTGATCTCGGGCCAACGCGACTCCCATGCATGATGCTTGCTTCCCCATTGCTGCACCAAGTGTTGGACCGCCAAGTTTGAGATTCGAAAAGTACTGATATTGTTGGAGAAGTTCGGCTGTGTAGAGATAGATTGTACAGTACCCCAGCGCCAGACGATCCGATGTGCATGAAATAAGAGTTGTTTCAGCGGTGCAAAACATCTCTGGATACTTGGTGACGCCATATATCACGCATTTCTCCGTCAGCAGCGCGCAGCCGGAGTTGTTGCCCCATGACATCGGTTCT
>M01075:29:000000000-A53YN:1:1106:8016:7448
CAGTTGGTGTAATGCTGCTGCCTTCTGGGCACTGGCGCCATGTATCATCTCCAAGGTACCGCACGCTCACCTCACCCTTCTCACACGACACCTCAGCGCATACGTCACCAATACGACCCATGAAATCGACAAGCCCATCCCCCTTTAAGCACTTTGACCTCGGGCCAACGCGACTCCCATGCATGATGCTTGCTTCCCCATTGCTGCACCGAGTGTTGGACCGCCAAGTTTGAGATTCGAAAAGTACTGATATTGTTGGGGAAGTTCGGCTGTGTAGAGATAGATTGTACAGTACCCCAGCGCCAGACGATCCGATGTGCATGAAATAAGAGTTGTTTCAGCGGTGCAAAACATCTCTGGATACTGGGTGACGCCATTCATCAGGCATTTCTCTGTCAGCAGCGCGCAGCCGGAGTTTTTGCCCCATGACATCGGTTCT
>M01075:29:000000000-A53YN:1:1106:7361:20496
CAGTTGGTGTAATACTGCTGCCTTCTGGGCACTGGCGCCATGTATCATCTCCAAGGTACCGCACGCTCACCTCACCCTTCTCACACGACACCTCAGCGCATACGTCACCAATACGACCCATGAAATCGACAAGCCCATCCCCCTTTAAGCACTTTGATCTCGGGCCAACGCGACTCCCATGCATGATGCTTGCTTCCCCATTGCTGCACCGAGTGTTGGACCGCCAAGTTTGAGACTCGAAAAGTACTGATATTGTTGGGGAAGTTCGGCTGTGTAGAGATAGATTGTACAGTACCCCAGCGCCAGACGATCCGATGTGCATGAAATAAGAGTTGTTTCAGCGGTGCAAAACATCTCTGGATACTGGGTGACGCCATCCATCAGGCATTTCTCTGTCAGCAGCGCGCAGCCGGAGTTTTTGCCCCATGACATCGGTTCT
>M01075:29:000000000-A53YN:1:1106:6933:21937
CAGTTGGTGTAATACTGCCGCCCTCTGGCCACTGGCGCCATGTATCATCTCCAAGGTACCGCACGCTCACCTCACCCTTCTCACACGACACCTCAGCGCACACGTCACCAATACGACCCATGAAATCGACAAGCCCATCCCCCTTTAAGCACTTTGATCTCGGGCCAACGCGACTCCCATGCATGATGCTTGCTTCCCCATTGCTGCACCAAGTGTTGGACCGCCAAGTTTGAGATTCGAAAAGTACTGATATTGTTGGAGAAGTTCGGCTGTGTAGAGATAGATTGTACAGTACCCCAGCGCCAGACGATCCGATGTGCATGAAATAAGAGTTGTTTCAGCGGTGCAAAACATCTCTGGATACTGGGTGACGCCATTCATCAGGCATTTCTCTGTCAGCAGCGCGCAGCCGGAGTTGTTGCCCCATGACATCGGTTCT
>M01075:29:000000000-A53YN:1:1106:27405:10808
CAGTTGGTGTAATGCTGCTGCCTTCTGGGCACTGGCGCCATGTATCATCTCCAAGGTACCGCACGCTCACCTCACCCTTCTCACACGACACCTCAGCGCATACGTCACCAATACGACCCATGAAATCGACAAGCCCATCCCCCTTTAAGCACTTTGATCTCGGGCCAACGCGACTCCCATGCATGATGCTTGCTTCCCCATTGCTGCACCGAGTGTTGGACCGCCAAGTTTGAGATTCGAAAAGTACTGATATTGTTGGGGAAGTTCGGCTGTGTAGAGATAGATTGTACAGTACCCCAGCGCCAGACGATCCGATGTGCATGAAATAAGAGTTGTTTCAGCGGTGCAAAACACCTCTGGATACTGGGTGACGCCATTCATCAGGCATTTCTCTGTCAGCAGCGCGCAGCCGGAGTTTTTGCCCCATGACATCGGTTCT
>M01075:29:000000000-A53YN:1:1106:24568:14874
CAGTTGGTGTAATACTGCTGCCTTCTGGGCACTGGCGCCATGTATCATCTCCAAGGTACCGCACGCTCACCTCACCCTTCTCACACGACACCTCAGCGCATACGTCACCAATACGACCCATGAAATCGACAAGCCCATCCCCCTTTAAGCACTTTGATCTCGGGCCAACGCGACTCCCATGCATGATGCTTGCTTCCCCATTGCTGCACCGAGTGTTGGACCGCCAAGTTTGAGATTCGAAAAGTACTGATATTGTTGGGGAAGTTCGGCTGTGTAGAGATAGATTGTACAGTACCCCAGCGCCGGACGATCCGATGTGCATGAAATAAGAGTTGTTTCAGCGGTGCAAAACATCTCTGGATACTGGGTGACGCCATTCATCAGGCATTTCTCTGACAGCAGCGCGCAGCCGGAGTTTTTGCCCCATGACATCGGTTCT
>M01075:29:000000000-A53YN:1:1106:24444:14121
CAGTTGGTGTAATGCTGCTGCCCTCTGGGCACTGGCGCCATGTATCATCTCCAAGGTACCGCACGCTCACCTCACCCTTCTCACACGACACCTCAGCGCACACGTCACCAATACGACCCATGAAATCGACAAGCCCATCCCCCTTTAAGCACTTTGATCTCGGGCCAACGCGACTCCCATGCATGATGCTTACTTCCCCATTGCTGCACCAAGTGTTGGACCGCCAAGTTTGAGATTCGAAAAGTACTGATATTGTTGGAGAAGTTCGGCTGTGTAGAGATAGATTGTACAGTACCCCAGCGCCAGACGATCCGATGTGCATGAAATAAGAGTTGTTTCAGCGGTGCAAAACATCTCTGGATACTGGGTGACGCCATTCATCAGGCATTTCTCTGTCAGCAGCGCGCAGCCGGAGTTGTTGCCCCATGACATCGGTTCT
>M01075:29:000000000-A53YN:1:1106:22605:15391
CAGTTGGTGTAATGCTGCTGCCTTCTGGGCACTGGCGCCATGTATCATCTCCAAGGTACCGCACGCTCACCTCACCCTTCTCACACGACACCTCAGCGCATACGTCACCAATACGACCCATGAAATCGACAAGCCCATCCCCCTTTAAGCACTTTGATCTCGGGCCAACGCGACTCCCATGCATGATGCTTGCTTCCCCATTGCTGCACCGAGTGTTGGACCGCCAAGTTTGAGATTCGAAAAGTACTGATATTGTTGGGGAAGTCCGGCTGTGTAGAGATAGATTGTACAGTACCCCAGCGCCAGACGATCCGATGTGCATGAAATAAGAGTTGTTTCAGCGGTGCAAAACATCTCTGGATACTGGGTGACGCCATTCATCAGGCATTTCTCTGTCAGCAGCGCGTAGCCGGAGTTTTTGCCCCATGACATCGGTTC-
>M01075:29:000000000-A53YN:1:1106:22505:9200
CAGTTGGTGTAAA-CTGCCGCCTTCTGGGCACTGGCGCCATGTATCATCTCCAAGGTACCGCACGCTCACCTCACCCTTCTCACACGACACCTCAGCGCATACGTCACCAATACGACCCATGAAATCGACAAGCCCATCCCCCTTTAAGCACTTTGATCTCGGGCCAACGCGACTCCCATGCATGATGCTTGCTTCCCCATTGCTGCACCGAGTGTTGGACCGCCAAGTTTGAGATTCGAAAAGTACTGATATTGTTGGGGAAGTTCGGCTGTGTAGAGATAGATTGTACAGTACCCCAGCGCCAGACGATCCGATGTGCATGAAATAAGAGTTGTTTCAGCGGTGCAAAACATCTCTGGATACTGGGTGACGCCATTTATCAGGCATTTCTCTGTCAGCAGCGCGCAGCCGGAGTTTTTGCCCCATGACATCGGTTCT
>M01075:29:000000000-A53YN:1:1106:17250:12733
CAGTTGGTGTAATGCTGCTGCCCTCTGGGCACTGGCGCCATTTATCATCTCCAAGGTACCGCACGCTCACCTCACCCTTTTCACACGACACCTCAGCGCACACGTCACCAATACGACCCATGAAATCGACAGGCCCATCCCCCTTTAAGCACTTTGATCTCGGGCCAACGCGGCTCCCATGCATGACGCTTGCTTCCCCATTGCTGCACCAAGTGTTGGACCGCCAAGTTTGAGATTCGAAAAGTACTGATATTGTGAGGGAAGTTCGGCTGTGTAGAGATAGATTGTACAGTACCCCAGCGCCAGACGATCCGAAGTGCATAAAAAAAGACCTGTTTCAGCGGTGCAAAACATCTCTGGATGCTTGTTGACGCCATTTATCACGCATTTCTCCGTCAGCAGCGCGCAGCCGGAGTTGTTGCCCCATGACATCGGTTCC
>M01075:29:000000000-A53YN:1:1106:13712:24274
CAGTTGGTGTAATGCTGCTGCCTTCTGGGCACTGGCGCCATGTATCATCTCCAAGGTACCGCACGCTCACCTCACCCTTCTCACACGACACCTCATCGCATACGTCACCAATACGACCCATGAAATCGACAAGCCCATCCCCCTTTAAGCACTTTGATCTCGGGCCAACGCGACTCCCATGCATGATGCTTGCTTCCCCATTGCTGCACCGAGTGTTGGACCGCTAAGTTTGAGATTCGAAAAGTACTGAAATTGTTGGGGAAGTTCGGCTGTGTAGAGATAGATTGTACAGTACCCCAGCGCCAGACGATCCGATGTGCATGAAATAAGAGTTGTTTCAGCGGTGCAAAACATCTCTGGATACTGGGTGACGCCATTCATCAGGCATTTCTCTGTCAGCAGCGCGCAGCCGGAGTTTTTGCCCCATGACATCGGTTCT
>M01075:29:000000000-A53YN:1:1106:11091:25446
CAGCTGGTGTAATACTGCTGCCCTCTGGGCACTGGCGCCATGTATCATCTCCAAGGTACCGCACGCTCACCTCACCCTTCTCACACGACACCTCAGCGCATACGTCACCAATACGACCCATGAAATCGACAAGCCCATCCCCCTTTAAGCACTTTGATCTCGGGCCAACGCGACTCCCATGCATGATGCTTGCTTCCCCATTGCTGCACCGAGTGTTGGACCGCCAAGTTTGAGATTCGAAAAGTACTGATATTGTTGGGGAAGTTCGGCTGTGTAGAGATAGATTGTACAGTACCCCAGCGCCAGACGATCCGATGTGCATGAAATAAGAGTTGTTTCAGCGGTGCAAAACATCTCTGGATGCTTGTTGACGCCATTTATCAGGCATTTCTCTTTCAGCAGCGCGCAGCCGGTGTTTTTGCCCCATGACATCGGTTCT
>M01075:29:000000000-A53YN:1:1106:11080:6485
CAGTTGGTGTAATGCTGCCGCCTTCTGGGCACTGGCGCCATGTATCATCTCCAAGGTACCGCACGCTCACCTCACCCTTCTCACACGACACCTCAGCGCATACGTCACCAATACGACCCATGAAATCGACAAGCCCATCCCCCTTTAAGCACTTTGATCTCGGGCCAACGCGACTCCCATGCATGATGCTTGCTTCCCCATTGCTGCACCGAGTGTTGGACCGCCAAGTTTGAGATTCGAAAAGTACTGATATTGTTGGGGAAGTTCGGCTGTGTAGAGATAGATTGTACAGTACCCCAGCGCCAGACGATCCGATGTGCATGAAATAAGAGTTGTTTCAGCGGTGCAAAACATCTCTGGATATTGGGTGACGCCATTTATCACGCATTTCTCCGTCAGCAGCGCGCAGCCGGAGTTGTTGCCCCATGACATCGGTTCT
>M01075:29:000000000-A53YN:1:1105:5815:16027
CAGTTGGTGTAATACTGCTGCCTTCTGGGCACTGGCGCCATGTATCATCTCCAAGGTACCGCACGCTCACCTCACCCTTCTCACACGACACCTCAGCGCATACGTCACCAATACGACCCATGAAATCGACAAGCCCATCCCCCTTTAAGCACTCTGATCTCGGGCCAACGCGACTCCCATGCATGATGCTTGCTTCCCCATTGCTGCACCGAGTGTTGGACCGCCAAGTTTGAGATTCGAAAAGTACTGATATTGTTGGGGAAGTTCGGCTGTGTAGAGATAGATTGTACAGTACCCCAGCGCCAGACGATCCGATGTGCATGAAATAAGAGTTGTTTCAGCGGTGCAAAACATCTCTGGATACTGGGTGACGCCATTCATCAGGCATTTCTCTGTCAGCAGCGCGCAGCCGGAGTTGTTGCCCCATGACATCGGTTCT
>M01075:29:000000000-A53YN:1:1105:23813:6652
CAGCTGGTGTAATACTGCTGCCTTCTGGGCACTGGCGCCATGTATCATCTCCAAGGTACCGCACGCTCACCTCACCCTTCTCACACGACACCTCAGCGCATACGTCACCAATACGACCCATGAAATCGACAAGCCCACCCCCCTTTAAGCACTTTGATCTCGGGCCAACGCGACTCCCATGCATGATGCTTGCTTCCCCATTGCTGCACCGAGTGTTGGACCGCCAAGTTTGAGATTCGAAAAGTACTGATATTGTTGGGGAAGTTCGGCTGTGTAGAGATAGATTGTACAGTACCCCAGCGCCAGACGATCCGATGTGCATGAAATAAGAGTTGTTTCAGCGGTGCAAAACATCTCTGGATACTGGGTGACGCCATTCATCAGGCATTTCTCTGTCAGCAGCGCGCAGCCGGAGTTTTTGCCCCATGACATCGGTTCT
>M01075:29:000000000-A53YN:1:1105:21125:22367
CAGCTGGTGTAATACTGCTGCCCTCTGGGCACTGGCGCCATGTATCATCTCCAAGGTACCGCACGCTCACCTCACCCTTCTCACACGACACCTCAGCGCACACGTCACCAATACGACCCATGAAATCGACAAGCCCATCCCCCTTTAAGCACTTTGATCTCGGGCCAACGCGGCTCCCATGCATGACGCTTGCTTCCCCATTGCTGCACCAAGTGTTGGACCGCCAAGTTTGAGATTCGAAAAGTACTGATATTGTGGGGGAAGTTCGGCTTTGTAGAGATGGATTGTACAGTACCCCAGCGCCAGACGATCCGATGTGCATGAAAGAAGACCTGTTTCAGCGGTGCAAAACATCTCTGGATACTGGGTGACGCCATTTATCAGGCATTTCTCTGTCAGCAGCGCGCAGCCGGAGTTGTTGCCCCATGACATCGGTTCT
>M01075:29:000000000-A53YN:1:1105:18607:10942
CAGCTGGTGTAATACTGCTGCCCTCTGGGCACTGGCGCCATGTATCATCTCCAAGGTACCGCACGCTCACCTCACCCTTTTCACACGACACCTCAGCGCACACGTCACCAATACGACCCATGAAATCGGAAAGCCCATCCCCCTTTAAGCACTTTGATCTCGGGCCAACGCGGCTCCCATGCATGACGCTTGCTTCCCCATTGCTGCACCAAGTGTTGGACCGCCAAGTTTGAGATTCGAAAAGTACTGATATTGTGGGGGAAGTTCGGCTTTGTAGAGATGGATTGTACAGTACCCCAGCGCCAGACGATCCGATGTGCATGAAAGAAGACCTGTTTCAGCGGTGCAAAACATCTCTGGATACTGGGTGACGCCATTTATCAGGCATTTCTCTGTCAGCAGCGCGCAGCCGGAGTTGTTGCCCCATGACATCGGTTCT
>M01075:29:000000000-A53YN:1:1105:17152:26493
CAGTTGGTGTAATGTTGCTGCCTTCTGGGCACTGGCGCCATGTATCATCTCCAAGGTACCGCACGCTCACCTCACCCTTCTCACACGACACCTCAGCGCATACGTCACCAATACGACCCATGAAATCGACAAGCCCATCCCCCTTTAAGCACTTTGATCTCGGGCCAACGCGACTCCCATGCATGATGCTTGCTTCCCCATTGCTGCACCGAGTGTTGGACCGCCAAGTTTGAGATTCGAAAAGTACTGATATTGTTGGGGAAGTTCGGCTGTGTAGAGATAGATTGTACAGTACCCCAGCGCCAGACGATCCGATGTGCATGAAATAAGAGTTGTTTCAGCGGTGCAAAACATCTCTGGATACTGGGTGACGCCATTCATCAGGCATTTCTCTGTCAGCAGCGCGCAGCCGGAGTTTTTGCCCCAT-ACATCGGTTCC
>M01075:29:000000000-A53YN:1:1105:15992:14948
CAGTTGGTGTAATGCTGCTGCCTTCTGGGCACTGGCGCCATGTATCATCTCCAAGGTACCGCACGCTCACCTCACCCTTCTCACACGACACCTCAGCGCATACGTCACCAATACGACCCATGAAATCGACAAGCCCATCCCCCTTTAAGCACTTTGATCTCGGGCCAACGCGACTCCCATGCATGATGCTTGCTTCCCCATTGCTGCACCGAGTGTTGGACCGCCAAGTTTGAGATTCGAAAAGTACTGATATTGTTGGGGAAGTTCGGCTGTGTAGAGATAGATTGTACAGTACCCCAGCGCCAGACGATCCGATGTGCATGAAATAAGAGTTGTTTCAGCGGTGCAAAACATCTCTGGATACT-GGTGACGCCATTCATCAGGCATTTCTCTGTCAGCAGCGCGCAGCCGGAGTTTTTGCCCCATGACATCGGTTCT
>M01075:29:000000000-A53YN:1:1105:12968:11882
CAGTTGGTGTAATACTGCTGCCCTCTGGGCACTGGCGCCATTTATCATCTCCAAGGTACCGCACGCTCACCTCACCCTTTTCACACGACACCTCAGCGCACACGTCACCAACAGGACCCATGAAATCGACAAGCCCATCCCCCTTTAAGCACTTTGATCTCGGGCCAACGCGGCTCCCATGCATGACGCTTGCTTCCCCATTGCTGCACCAAGTGTTGGACCGCCAAGTTTGAGATTCGAAAAGTACTGATATTGTGGGGGAAGTTCGGCTTTGTAGAGATGGATTGTACAGTACCCCAGCGCCAGACGATCCGATGTGCATGAAAGAAGACCTGTTTCAGCGGTGCAAAACATCTCTGGATACTGGGTGACGTCATTTATCAGGCATTTCTCTGTCAGCAGCGCGCAGCCGGAGTTGTTGCCCCATGACATCGGTTCT
>M01075:29:000000000-A53YN:1:1105:10948:6163
CAGTTGGTGTAATACTGCTGCCCTCTGGGCACTGGCGCCATGTATCATCTCCAAGGTACCGCACGCTCACCTCACCCTTTTCACACGACACCTCAGCGCACACGTCACTAATACGACCCATGAAATCGAAAAGCCCATCCCCCTTTAAGCACTTTGATCTCGGGCCAACGCGGCTCCCATGCATGACGCTTGCTTCCCCATTGCTGCACCAAGTGTTGGACCGCCAAGTTTGAGATTCGAAAAGTACTGATATTGTGGGGGAAGTTCGGCTTTGTAGAGATGGATTGTACAGTACCCCAGCGCCAGACGATCCGATGTGCATGAAAGAAGACCTGTTTCAGCGGTGCAAAACATCTCTGGATACTGGGTGACGCCATTTATCAGGCATTTCTCTGTCAGCAGCGCGCAGCCGGAGTTGTTGCCCCATGACATCGGTTCC
>M01075:29:000000000-A53YN:1:1105:10616:23912
CAGTTGGTGTAATACTGCCGCCCTCTGGGCACTGGCGCCATGTATCATCTCCAAGGTACCGCACGCTCACCTCACCCTTCTCACACGACACCTCAGCGCACACGTCACCAATACGACCCATGAAATCGACAAGCCCATCCCCCTTTAAGCACTTTGACCTCGGGCCAACGCGACTCCCATGCATGATGCTTGCTTCCCCATTGCTGCACCAAGTGTTGGACCGCCAAGTTTGAGATTCGAAAAGTACTGATATTGTTGGAGAAGTTCGGCTGTGTAGAGATAGATTGTACAGTACCCCAGCGCCAGACGATCCGATGTGCATGAAATAAGAGTTGTTTCAGCGGTGCAAAACATCTCTGGATGCTGGGTGACGCCATTCATCAGGCATTTCTCTGTCAGCAGCGCGCAGCCGGAGTTGTTGCCCCATGACATCGGTTCC
>M01075:29:000000000-A53YN:1:1104:8700:17334
CAGTTGGTGTAATACTGCTGCCTTCTGGGCACTGGCGCCATGTATCATCTCCAAGGTACCGCACGCTCACCTCACCCTTCTCACACGACACCTCAGCGCATACGTCACCAATACGACCCATGAAATCGACAAGCCCATCCCCCTTTAAGCACTTTGATCTCGGGCCAACGCGACTCCCGTGCATGATGCTTGCTTCCCCATTGCTGCACCAAGTGTTGGACCGCCAAGTTTGAGATTCGAAAAGTACTGATATTGTTGGAGAAGTTCGGCTGTGTAGAGATAGATTGTACAGTACCCCAGCGCCAGACGATCCGATGTGCATGAAATAAGAGTTGTTTCAGCGGTGCAAAACATCTCTGGATACTGGGTGACGCCATTCATCAGGCATTTCTCTGTCAGCAGCGCGCAGCCGGAGTTGTTGCCCCATGACATCGGTTCT
>M01075:29:000000000-A53YN:1:1104:8619:18614
CAGTTGGTGTAATACTGCTGCCTTCTGGGCACTGGCGCCATGTATCATCTCCAAGGTACCGCACGCTCACCTCACCCTTCTCACACGACACCTCAGCGCATACGTCACCAATACGACCCATGAAATCGACAAGCCCATCCCCCTTTAAGCACTTTGATCTCGGGCCAACGCGACTCCCATGCATGATGCTTGCTTCCCCATTGCTGCACCGAGTGTTGGACCGCCAAGTTTGAGATTCGAAAAGTACTGATATTGTTGGGGAAGTTCGGCTGTGTAGAGATAGATTGTACAGTACCCCAGCGCCAGACGATCCGATGTGCATGAAATAAGAGTTGTTTCAGCGGTGCAAAACATCTCTGGATGCTTGTTGACGCCATTTATCAGGCATTTCTCTGTCAGCAGCGCGCAGCCGGAGTTTTTGCCCCATGACATCGGTTCC
>M01075:29:000000000-A53YN:1:1104:6598:19130
CAGTTGGTGTAATGCTGCCGCCTTCTGGGCACTGGCGCCATGTATCATCTCCAAGGTACCGCACGCTCACCTCACCCTTCTCACACGACACCTCAGCGCATACGTCACCAATACGACCCATGAAATCGACAAGCCCATCCCCCTTTAAGCACTTTGATCTCGGGCCAACGCGACTCCCATGCATGATGCTTGCTTCCCCATTGCTGCACCGAGTGTTGGACCGCCAAGTTTGAGATTCGAAAAGTACTGATATTGTTGGGGAAGTTCGGCTGTGTAGAGATAGATTGTACAGTACTCCAGCGCCAGACGATCCGATGTGCATGAAATAAGAGTTGTTTCAGCGGTGCAAAACATCTCTGGATACTGGGTGACGCCATTCATCAGGCATTTCTCTGTCAGCAGCGCGCAGCCGGAGTTTTTGCCCCATGACATCGGTTCC
>M01075:29:000000000-A53YN:1:1104:5053:11965
CAGTTGGTGTAATGCTGCTGCCCTCTGGGCACTGGCGCCATTTATCATCTTCAAGGTACCGCACGCTCACCTCACCCTTTTCACACGACACCTCAGCGCACACGTCACCAACAGGACCCATGAAATCGACAAGCCCATCCCCCTTTAAGCACTTTGATCTCGGGCCAACGCGGCTCCCATGCATGACGCTTGCTTCCCCATTGCTGCACCAAGTGTTGGACCGCCAAGTTTGAGATTCGAAAAGTACTGATATTGTGGGGGAAGTTCGGCTTTGTAGAGATGGATTGTACAGTACCCCAGCGCCAGACGATCCGATGTGCATGAAAGAAGACCTGTTTCAGCGGTGCAAAACATCTCTGGATACTGGGTGACGCCATTTATCACGCATTTCTCCGTCAGCAGCGCGCAGCCGGAGTTGTTGCCCCATGACATCGGTTCC
>M01075:29:000000000-A53YN:1:1104:3092:12639
CAGTTGGTGTAATGCTGCCGCCCTCTGGGCACTGGCGCCATGTATCATCTCCAAGGTACCGCACGCTCACCTCACCCTTTTCACACGACACCTCAGCGCACACGTCACCAATACGACCCATGAAATCGAAAAGCCCATCCCCCTTTAAGCACTTTGATCTCGGGCCAACGCGGCTCCCATGCATGACGCTTGCTTCCCCATTGCTGCACCAAGTGTTGGACCGCCAAGTCTGAGATTCGAAAAGTACTGATATTGTGGGGGAAGTTCGGCTTTGTAGAGATGGATTGTACAGTACCCCAGCGCCAGACGATCCGATGTGCATGAAAGAAGACCTGTTTCAGCGGTGCAAAACATCTCTGGATACTGGGTGACGCCATTTATCAGGCATTTCTCTGTCAGCAGCGCGCAGCCGGAGTTGTTGCCCCATGACATCGGTTCC
>M01075:29:000000000-A53YN:1:1104:26383:18504
CAGTTGGTGTAATACTGCTGCCTTCTGGGCACTGGCGCCATGTATCATCTCCAAGGTACCGCACGCTCACCTCACCCTTCTCACACGACACCTCAGCGCATACGTCACCAATACGACCCATGAAATCGACAAGCCCATCCCCCTTTAAGCACTTTGATCTCGGGCCAACGCGACTCCCATGCATGATGCTTGCTTCCCCATTGCTGCACCGAGTGTTGGACCGCCAAGTTTGAGATTCGAAAAGTACTGATATTGTTGGGGAAGTTCGGCTGTGTAGAGATAGATTGTACAGTACCCCAGCGCCAGACGATCCGATGTGCATGAAATAAGACCTGTTTCAGCGGTGCAAAACATCTCTGGATACTGGGTGACGCCATTTATCAGGCATTTCTCTGTCAGCAGCGCGCAGCCGGAGTTGTTGCCCCATGACATCGGTTCT
>M01075:29:000000000-A53YN:1:1104:26326:18324
CAGTTGGTGTAATACTGCTGCCCTCTGGGCACTGGCGCCATTTATCATCTCCAAGGTACCGCACGCTCACCTCACCCTTTTCACACGACACCTCAGCGCACACGTCACCAACAGGACCCATGAAATCGACAAGCCCATCCCCCTTTAAGCACTTTGATCTCGGGCCAACGCGGCTCCCATGCATGACGCTTGCTTCCCCATTGCTGCACCAAGTGTTGGACCGCCAAGTTTGAGATTCGAAAAGTACTGATATTGTGGGGAAAGTTCGGCTTTGTAGAGATGGATTGTACAGTACCCCAGCGCCAGACGATCCGATGTGCATGAAAGAAGACCTGTTTCAGCGGTGCAAAACATCTCTGGATACTGGGTGACGCCATTTATCAGGCATTTCTCTGTCAGCAGCGCGCAGCCGGAGTTGTTGCCCCATGACATCGGTTCT
>M01075:29:000000000-A53YN:1:1104:24675:16897
CAGTTGGTGTAATGCTGCTGCCCTCTGGGCACTGGCGCCATGTATCATCTCCAAGGTACCGCACGCTCACCTCACCCTTTTCACACGACACCTCAGCGCACACGTCACCAATACGACCCATGAAATCGAAAAGCCCATCCCCCTTTAAGCACTTTGATCTCGGGCCAACGCGGCTCCCATGCATGACGCTTGCTTCCCCATTGCTGCACCAAGTGTTGGACCGCCAAGTTTGAGATTCGAAAAGTACTGAGATTGTGGGGGAAGTTCGGCTTTGTAGAGATGGATTGTACAGTACCCCAGCGCCAGACGATCCGATGTGCATGAAAGAAGACCTGTTTCAGCGGTGCAAAACATCTCTGGATACTGGGTGACGCCATTTATCAGGCATTTCTCTGTCAGCAGCGCGCAGCCGGAGTTGTTGCCCCATGACATCGGTTCT
>M01075:29:000000000-A53YN:1:1104:21997:18268
CAGTTGGTGTAATACTGCCGCCCTCTGGGCACTGGCGCCATGTATCATCTCCAAGGTACCGCACGCTCACCTCACCCTTCTCACACGACACCTCAGCGCACACGTCACCAATACGACCCATGAAATCGACAAGCCCATCCCCCTTTAAGCACTTTGATCTCGGGCCAACGCGACTCCCATGCATGATGCTTGCTTCCCCATTGCTGCACCAAGTGTTGGACCGCCAAGTTTGAGATTCGAAAAGTACTGATATTGTTGGAGAAGTTCGGCTGTGTAGAGACAGATTGTACAGTACCCCAGCGCCAGACGATCCGATGTGCATGAAATAAGAGTTGTTTCAGCGGTGCAAAACATCTCTGGATACTGGGTGACGCCATTCATCAGGCATTTCTCTGTCAGCAGCGCGCAGCCGGAGTTTTTGCCCCATGACATCGGTTCT
>M01075:29:000000000-A53YN:1:1104:15914:25759
CAGTTGGTGTAATGCTGCTGCCCTCCGGGCACTGGCGCCATGTATCATCTCCAAGGTACCGCACGCTCACCTCACCCTTCTCACACGACACCTCAGCGCACACGTCACCAATACGACCCATGAAATCGACAAGCCCATCCCCCTTTAAGCACTTTGATCTCGGGCCAACGCGACTCCCATGCATGATGCTTGCTTCCCCATTGCTGCACCAAGTGTTGGACCGCCAAGTTTGAGATTCGAAAAGTACTGATATTGTTGGAGAAGTTCGGCTGTGTAGAGATAGATTGTACAGTACCCCAGCGCCAGACGATCCGATGTGCATGAAATAAGAGTTGTTTCAGCGGTGCAAAACATCTCTGGATACTGGGTGACGCCATTCATCAGGCATTTCTCTGTCAGCAGCGCGCAGCCGGAGTTGTTGCCCCATGACATCGGTTCT
>M01075:29:000000000-A53YN:1:1104:10607:26575
CAGTTGGTGTAATACTGCTGCCCTCTGGGCACTGGCGCCATTTATCATCTCCAAGGTACCGCACGCTCACCTCACCCTTTTCACACGACACCTCAGCGCACACGTCACCAACAGGACCCATGAAATCGACAAGCCCATCCCCCTTTAAGCACTTTGATCTCGGGCCAACGCGGCTCCCATGCATGACGCTTGCTTCCCCATTGCTGCACCAAGTGTTGGACCGCCAAGTTTGAGATTCGAAAAGTACTGATATTGTGGGGGAAGTTCGGCTTTGTAGAGATGGATTGTACAGTACCCCAGCGCCAGACGATCCGATGTGCATGAAAGAAGACCTGTTTCAGCGGTGCAAAACATCTCTGGATACTTGTTGACGCCATTCATCAGGCATTTCTCTGTCAGCAGCGCGCAGCCGGAGTTTTTGCCCCATGACATCGGTTCT
>M01075:29:000000000-A53YN:1:1104:10291:9024
CAGTTGGTGTAATGCTGCTGCCCTCTGGGCACTGGCGCCATTTATCATCTCCAAGGTACCGCACGCTCACCTCACCCTTTTCACACGACACCTCAGCGCACACGTCACCAATACGACCCATGAAATCGACAAGCCCATCCCCCTTTAAGCACTTTGATCTCGGGCCAACGCGACTCCCATGCATGATGCTTGCTTCCCCATTGCTGCACCAAGTGTTGGACCGCCAAGTTTGAGATTCGAAAAGTACTGATATTGTTGGAGAAGTTCGGCTGTGTAGAGATAGATTGTACAGTACCCCAGCGCCAGACGATCCGATGTGCATGAAATAAGAGTTGTTTCAGCGGTGCAAAACATCTCTGGATACTGGGTGACGCCATTCATCAGGCATTTCTCTGTCAGCAGCGCGCAGCCGGAGTTGTTGCCCCATGACATCGGTTCC
>M01075:29:000000000-A53YN:1:1104:10155:26609
CAGTTGGTGTAATACTGCTGCCCTCTGGGCACTGGCGCCATGTATCATCTCCAAGGTACCGCACGCTCACCTCACCCTTTTCACACGACACCTCAGCGCACACGTCACCAATACGACCCATGAAATCGAAAAGCCCATCCCCCTTTAAGCACTTTGATCTCGGGCCAACGCGGCTCCCATGCATGACGCTTGCTTCCCCATTGCTGCACCAAGTGTTGGACCGCCAAGTTTGAGATTCGAAAAGTACTGATATTGTGGGGGAAGTTCGGCTTCGTAGAGATGGATTGTACAGTACCCCAGCGCCAGACGATCCGATGTGCATGAAAGAAGACCTGTTTCAGCGGTGCAAAACATCTCTGGATACTGGGTGACGCCATTTATCAGGCATTTCTCTGTCAGCAGCGCGCAGCCGGAGTTGTTGCCCCATGACATCGGTTCC
>M01075:29:000000000-A53YN:1:1103:9442:25664
CAGTTGGTGTAATACTGCTGCCCTCTGGGCACTGGCGCCATGTATCATCTCCAAGGTACCGCACGCTCACCTCACCCTTCTCACACGACACCTCAGCGCACACGTCACCAATACGACCCTTGAAATCGACAAGCCCATCCCCCTTTAAGCACTTTGATCTCGGGCCAACGCGGCTCCCATGCATGACGCTTGCTTCCCCATTGCTGCACCAAGTGTTGGACCGCCAAGTTTGAGATTCGAAAAGTACTGATATTGTGAGGGAAGTTCGGCTGTGTAGAGATAGATTGTACAGTACCCCAGCGCCAGACGATCCGAAGTGCATAAAAAAAGACCTGTTTCAGCGGTGCAAAACATCTCTGGATGCTTGTTGACGCCATTTATCAGGCATTTCTCTGTCAGCAGCGCGCAGCCGGAGTTTTTGCCCCATGACATCGGTTCT
>M01075:29:000000000-A53YN:1:1103:5341:14327
CAGTTGGTGTAATCCTGCTGCCCTCTGGGCACTGGCGCCATGTATCATCTCCAAGGTACCGCACGCTCACCTCACCCTTTTCACACGACACCTCAGCGCACACGTCACCAATACGACCCATGAAATCGAAAAGCCCATCCCCCTTTAAGCACTTTGATCTCGGGCCAACGCGGCTCCCATGCATGACGCTTGCTTCCCCATTGCTGCGCCAAGTGTTGGACCGCCAAGTTTGAGATTCGAAAAGTACTGATATTGTGGGGGAAGTTCGGCTTTGTAGAGATGGATTGTACAGTACCCCAGCGCCAGACGATCCGATGTGCATGAAAGAAGACCTGTTTCAGCGGTGCAAAACATCTCTGGATACTGGGTGACGCCATTTATCAGGCATTTCTCTGTCAGCAGCGCGCAGCCGGAGTTGTTGCCCCATGACATCGGTTCT
>M01075:29:000000000-A53YN:1:1103:19846:27878
CAGTTGGTGTAATACTGCCGCCCTCTGGGCACTGGCGCCATGTATCATCTCCAAGGTACCGCACGCTCACCTCACCCTTCTCACACGACACCTCAGCGCACACGTCACCAATACGACCCATGAAATCGACAAGCCCATCCCCCTTTAAGCACTTTGATCTCGGGCCAACGCGACTCCCATGCATGATGCTTGCTTCCCCATTGCTGCACCGAGTGTTGGACCGCCAAGTTTGAGATTCGAAAAGTACTGATATTGTTGGGGAAGTTCGGCTGTGTAGAGATAGATTGTACAGTACCCCAGCGCCAGACGATCCGATGTGCATGAAATAAGAGTTGTTTCAGCGGTGCAAAACATCTCTGGATACTGGGTGACGCCATTCATCAGGCATTTCTCTGTCAGCAGCGCGCAGCCGGAGTTTTTGCCCCATGACATCGGTTCC
>M01075:29:000000000-A53YN:1:1103:17913:28522
CAGTTGGTGTAATGCTGCTGCCCTCTGGGCACTGGCGCCATTTATCATCTCCAAGGTACCGCACGCTCACCTCACCCTTTTCACACGACACCTCAGCGCACACGTCACCAACAGGACCCATGAAATCGACAAGCCCATCCCCCTTTAAGCACTTTGATCTCGGGCCAACGCGGCTCCCATGCATGACGCTTGCTTCCCCATTGCTGCACCAAGTGTTGGACCGCCAAGTTTGAGATTCGAAAAGTACTGATATTGTGGGGGAAGTTCGGCTTTGTAGAGATGGATTGTACAGTACCCCAGCGCCAGACGATCCGATGTGCATGAAAGAAGACCTGTTTCAGCGGTGCAAAACATCTCCGGATACTGGGTGACGCCATTTATCAGGCATTTCTCTGTCAGCAGCGCGCAGCCGGAGTTGTTGCCCCATGACATCGGTTCC
>M01075:29:000000000-A53YN:1:1103:15448:12008
CAGCTGGTGTAATACTGCCGCCTTCTGGGCACTGGCGCCATGTATCATCTCCAAGGTACCGCACGCTCACCTCACCCTTCTCACACGACACCTCAGCGCATACGTCACCAATACGACCCATGAAATCGACAAGCCCATCCCCCTTTAAGCACTTTGATCTCGGGCCAACGCGACTCCCATGCATGATGCTTGCTTCCCCATTGCTGCACCGCGTGTTGGACCGCCAAGTTTGAGATTCGAAAAGTACTGATATTGTTGGGGAAGTTCGGCTGTGTAGAGATAGATTGTACAGTACCCCAGCGCCAGACGATCCGATGTGCATGAAATAAGAGTTGTTTCAGCGGTGCAAAACATCTCTGGATACTGGGTGACGCCATTCATCAGGCATTTCTCTGTCAGCAGCGCGCAGCCGGAGTTTTTGCCCCATGACATCGGTTCC
>M01075:29:000000000-A53YN:1:1103:14531:28180
CAGTTGGTGTAATACTGCTGCCCTCTGGGCACTGGCGCCATGTATCATCTCCAAGGTACCGCACGCTCACCTCACCCTTCTCACACGACACCTCAGCGCACACGTCACCAATACGACCCATGAAATCGACAAGCCCATCCCCCTTTAAGCACTTTGATCTCGGGCCAACGCGACTCCCATGCATGATGCTTGCTTCCCCATTGCTGCACCAAGTGTTGGACCGCCAAGTTTGAGATTCGAAAAGTACTGATATTGTTGGGGAAGTTCGGCTGTGTAGAGATAGATTGTACAGTACCCCAGCGCCAGACGATCCGATGTGCATGAAATAAGAGTTGTTTCAGCGGTGCAAAACATCTCTGGATACTGGGTGACGCCATTCATCAGGCATTTCTCTGTCAGCAGCGCGCAGCCGGAGTTGTTGCCCGATGACATCGGTTCC
>M01075:29:000000000-A53YN:1:1103:14291:17902
CAGTTGGTGTAATGCTGCTGCCTTCTGGGCACTGGCGCCATGTATCATCTCCAAGGTGCCGCACGCTCACCTCACCCTTCTCACACGACACCTCAGCGCATACGTCACCAATACGACCCATGAAATCGACAAGCCCATCCCCCTTTAAGCACTTTGATCTCGGGCCAACGCGACTCCCATGCATGATGCTTGCTTCCCCATTGCTGCACCGAGTGTTGGACCGCCAAGTTTGAGATTCGAAAAGTACTGATATTGTTGGGGAAGTTCGGCTGTGTAGAGATAGATTGTACAGTACCCCAGCGCCAGACGATCCGATGTGCATGAAATAAGAGTTGTTTCAGCGGTGCAAAACATCTCTGGATACTGGGTGACGCCATTCATCAGGCATTTCTCTGTCAGCAGCGCGCAGCCGGAGTTGTTGCCCCATGACATCGGTTCC
>M01075:29:000000000-A53YN:1:1103:12360:11400
CAGTTGGTGTAATGCTGCTGCCCTCTGGGCACTGGCGCCATGTATCATCTCCAAGGTACCGCACGCTCACCTCACCCTTCTCACACGACACCTCAGCGCACACGTCACCAATACGACCCATGAAATCGACAAGCCCATCCCCTTTTAAGCACTTTGATCTCGGGCCAACGCGACTCCCATGCATGGTGCTTGCTTCCCCATTGCTGCACCAAGTGTTGGACCGCCAAGTTTGAGATTCGAAAAGTACTGATATTGTTGGAGAAGTTCGGCTGTGTAGAGATAGATTGTACAGTACCCCAGCGCCAGACGATCCGATGTGCATGAAATAAGAGTTGTTTCAGCGGTGCAAAACATCTCTGGATACTGGGTGACGCCATTCATCAGGCATTTCTCTGTCAGCAGCGCGCAGCCGGAGTTGTTGCCCCATGACATCGGTTCC
>M01075:29:000000000-A53YN:1:1102:25653:8525
CAGTTGGTGTAATGCTGCTGCCTTCTGGGCACTGGCGCCATGTATCATCTCCAAGGTACCGCACGCTCACCTCACCCTTCTCACACGACACCTCAGCGCATACGTCACCAATACGACCCATGAAATCGACAAGCCCGTCCCCCTTTAAGCACTTTGATCTCGGGCCAACGCGACTCCCATGCATGATGCTTGCTTCCCCATTGCTGCACCGAGTGTTGGACCGCCAAGTTTGAGATTCGAAAAGTACTGATATTGTTGGGGAAGTTCGGCTGTGTAGAGATAGATTGTACAGTACCCCAGCGCCAGACGATCCGATGTGCATGAAATAAGAGTTGTTTCAGCGGTGCAAAACATCTCTGGATACTGGGTGACGCCATTCATCAGGCATTTCTCTGTCAGCAGCGCGCAGCCGGAGTTTTTGCCCCATGACATCGGTTCT
>M01075:29:000000000-A53YN:1:1102:22082:4473
CAGTTGGTGTAATACTGCTGCCTTCTGGGCACTGGCGCCATGTATCATCTCCAAGGTACCGCACGCCCACCTCACCCTCCTCACACGACACCTCAGCGCATACGTCACCAATACGACCCATGAAATCGACAAGCCCATCCCCCTTTAAGCACTTTGATCTCGGGCCAACGCGACTCCCATGCATGATGCTTGCTTCCCCATTGCTGCACCGAGTGTTGGACCGCCAAGTTTGAGATTCGAAAAGTACTGATATTGTTGGGGAAGTTCGGCTGTGTAGAGATAGATTGTACAGTACCCCAGCGCCAGACGATCCGATGTGCATGAAATAAGAGTTGTTTCAGCGGTGCAAAACATCTCTGGATACTGGGTGACGCCATTCATCAGGCATTTCTCTGTCAGCAGCGCGCAGCCGGAGTTTTTGCCCCATGACATCGGTTCC
>M01075:29:000000000-A53YN:1:1102:20907:22517
CAGCTGGTGTAATGCTGCTGCCCTCTGGGCACTGGCGCCATGTATCATCTCCAAGGTACCGCACGCTCACCTCACCCTTCTCACACGACACCTCAGCGCACACGTCACCAATACGACCCATGAAATCGACAAGCCCATCCCCCTTTAAGCACTTTGATCTCGGGCCAACGCGACTCCCATGCATGATGCTTGCTTCCCCATTGCTGCACCAAGTGTTGGACCGCCAAGTTTGGGATTCGAAAAGTACTGATATTGTTGGAGAAGTTCGGCTGTGTAGAGATAGATTGTACAGTACCCCAGCGCCAGACGATCCGATGTGCATGAAATAAGAGTTGTTTCAGCGGTGCAAAACATCTCTGGATACTGGGTGACGCCATTCATCAGGCATTTCTCTGTCAGCAGCGCGCAGCCGGAGTTGTTGCCCCATGACATCGGTTCC
>M01075:29:000000000-A53YN:1:1102:20404:18088
CAGTTGGTGTAATGCTGCCGCCCTCTGGGCACTGGCGCCATGTATCATCTCCAAGGTACCGCACGCTCACCTCACCCTTTTCACACGACACCTCAGCGCACACGTCACCAATACGACCCATGAAATCGAAAAGCCCAT-CCCCTTTAAGCACTTTGATCTCGGGCCAACGCGGCTCCCATGCATGACGCTTGCTTCCCCATTGCTGCACCAAGTGTTGGACCGCCAAGTTTGAGATTCGAAAAGTACTGATATTGTGGGGGAAGTTCGGCTTTGTAGAGATGGATTGTACAGTACCCCAGCGCCAGACGATCCGATGTGCATGAAAGAAGACCTGTTTCAGCGGTGCAAAACATCTCTGGATACTGGGTGACGCCATTTATCAGGCATTTCTCTGTCAGCAGCGCGCAGCCGGAGTTGTTGCCCCATGACATCGGTTCC
>M01075:29:000000000-A53YN:1:1102:18456:18285
CAGTTGGTGTAATACTGCTGCCCTCTGGGCACTGGCGCCATTTATCATCTCCAAGGTACCGCACGCTCACCTCACCCTTTTCACACGACACCTCAGCGCACACGTCACCAATACGACCCATGAAATCGACAAGCCCATCCCCCTTTAAGCACTTTGATCTCGGGCCAACGCGACTCCCATGCATGATGCTTGCTTCCCCATTGCTGCACCAAGTGTTGGACCGCCAAGTTTGAGATTCGAAAAGTACTGATATTGTTGGAGAAGTTCGGCTGTGTAGAGATAGATTGTACAGTACCCCAGCGCCAGACGATCCGATGTGCATGAAATAAGAGTTGTTTCAGCGGTGCAAAACATCTCTGGATACTGGGTGACGCCATTCATCAGGCATTTCTCTGTCAGCAGCGCGCAGCCGGAGTTTTTGCCCCATGACATCGGTTCC
>M01075:29:000000000-A53YN:1:1102:13665:5790
CAGTTGGTGTAATGCTGCTGCCCTCTGGGCACCGGCGCCATGTATCATCTCCAAGGTACCGCACGCTCACCTCACCCTTTTCACACGACACCTCAGCGCACACGTCACCAATACGACCCATGAAATCGAAAAGCCCATCCCCCTTTAAGCACTTTGATCTCGGGCCAACGCGGCTCCCATGCATGACGCTTGCTTCCCCATTGCTGCACCAAGTGTTGGACCGCCAAGTTTGAGATTCGAAAAGTACTGATATTGTGGGGGAAGTTCGGCTTTGTAGAGATGGATTGTACAGTACCCCAGCGCCAGACGATCCGATGTGCATGAAAGAAGACCTGTTTCAGCGGTGCAAAACATCTCTGGATACTGGGTGACGCCGTTTATCAGGCATTTCTCTGTCAGCAGCGCGCAGCCGGAGTTGTTGCCCCATGACATCGGTTCT
>M01075:29:000000000-A53YN:1:1101:5352:9811
CAGTTGGTGTAATACTGCTGCCTTCTGGGCACTGGCGCCATGTATCATCTCCAAGGTACCGCACGCTCACCTCACCCTTCTCACACGACACCTCAGCGCATACGTCACCAATACGACCCATGAAATCGACAAGCCCATCCCCCTTTAAGCACTTTGATCTTGGGCCAACGCGACTCCCATGCATGATGCTTGCTTCCCCATTGCTGCACCGAGTGTTGGACCGCCAAGTTTGAGATTCGAAAAGTACTGATATTGTTGGGGAAGTTCGGCTGTGTAGAGATAGATTGTACAGTACCCCAGCGCCAGACGATCCGATGTGCATGAAATAAGAGTTGTTTCAGCGGTGCAAAACATCTCTGGATACTGGGTGACGCCATTCATCAGGCATTTCTCTGTCAGCAGCGCGCAGCCGGAGTTTTTGCCCCATGACATCGGTTCC
>M01075:29:000000000-A53YN:1:1101:10587:4873
CAGTTGGTGTAATACTGCCGCCTTCTGGGCACTGGCGCCATGTATCATCTCCAAGGTACCGCACGCTCACCTCACCCTTCTCACACGACACCTCAGCGCATACGTCACCAATACGACCCATGAAATCGACAAGCCCATCCCCCTTTAAGCACTTTGATCTCGGGCCAACGTGACTCCCATGCATGACGCTTGCTTCCCCATTGCTGCACCAAGTGTTGGACCGCCAAGTTTGAGATTCGAAAAGTACTGATATTGTGGGGGAAGTTCGGCTTTGTAGAGATGGATTGTACAGTACCCCAGCGCCAGACGATCCGATGTGCATGAAAGAAGACCTGTTTCAGCGGTGCAAAACATCTCTGGATACTGGGTGACGCCATTTATCAGGCATTTCTCTGTCAGCAGCGCGCAGCCGGAGTTGTTGCCCCATGACATCGGTTCC
