# Supplementary material for: Deep Sequencing of the Trypanosoma cruzi GP63 Surface Proteases Reveals Diversity and Diversifying Selection among Chronic and Congenital Chagas Disease Patients
Source: PLoS Negl Trop Dis. 2015 Apr 7;9(4):e0003458. doi: 10.1371/journal.pntd.0003458 (PMC4388557; doi:10.1371/journal.pntd.0003458)
Supplement: S1 Appendix — (GZ) [file pntd.0003458.s004.gz › Users/martin/Data/Data_analysis_Cruzi_deep_seq/Deep_cruzi_data/Data_cruzi_deep/Bol_congen_gp63/M3_joined_t.final_1.fasta]

>M01075:45:000000000-A6JNR:1:1102:15962:8646
TAATGCTGCTGCCTTCTGGGCACTGGCGCCATGTATCATCTCCAAGGTACCGCACGCTCACCTCACCCTTCTCACACGACACCTCAGCGCATACGTCACCAATACGACCCATGAAATCGACAAGCCCATCCCCCTTTAAGCACTTTGATCTCGGGCCAACGCGACTCCCATGCATGATGCTTGCTTCCCCATTGCTGCACCGAGTGTTGGACCGCCAAGTTTGAGATTCGAAAAGTACTGATATTGTTGGGGAAGTTCGGCTGTGTAGAGATAGATTGTACAGTACCCCAGCGCCAGACGATCCGATGTGCATGAAATAAGAGTTGTTTCAGCGGTGCAAAACATCTCTGGATACTGGGTGACGCCATTCATCAGGCATTTCTCTGTCAGCAGCGCGCAGCCGGAGTTTTTGCCCCATGACATCG
>M01075:45:000000000-A6JNR:1:1103:13292:15702
TAATGCTGCTGCCCTCTGGGCACTGGCGCCATGTATCATCTCCAAGGTACCGCACGCTCACCTCACCCTTTTCACACGACACCTCAGCGCACACGTCACCAATACGACCCATGAAATCGAAAAGCCCATCCCCCTTTAAGCACTTTGATCTCGGGCCAACGCGGCTCCCATGCATGACGCTTGCTTCCCCATTGCTGCACCAAGTGTT--ACCGCCAAGTTTGAGATTCGAAAAGTACTGATATTGTGGGGGAAGTTCGGCTTTGTAGAGATGGATTGTACAGTACCCCAGCGCCAGACGATCCGATGTGCATGAAAGAAGACCTGTTTCAGCGGTGCAAAACATCTCTGGATACTGGGTGACGCCATTTATCAGGCATTTCTCTGTCAGCAGCGCGCAGCCGGAGTTGTTGCCCCATGACATCG
>M01075:45:000000000-A6JNR:1:1103:4882:14288
TAATGCTGCTGCCCTCTGGGCACTGGCGCCATTTATCATCTCCAAGGTACCGCACGCTCACCTCACCCTTTTCACACGACACCTCAGCGCACACGTCACCAACAGGACCCATGAAATCGACAAGCCCATCCCCCTTTAAGCACTTTGATCTCGGGCCAACGCGGCTCCCATGCATGACGCTTGCTTCCCCATTGCTGCACCAAGTGTT--ACCGCCAAGTTTGAGATTCGAAAAGTACTGATATTGTGGGGGAAGTTCGGCTTTGTAGAGATGGATTGTACAGTACCCCAGCGCCAGACGATCCGATGTGCATGAAAGAAGACCTGTTTCAGCGGTGCAAAACATCTCTGGATACTGGGTGACGCCATTTATCAGGCATTTCTCTGTCAGCAGCGCGCAGCCGGAGTTGTTGCCCCATGACATCG
>M01075:45:000000000-A6JNR:1:1102:7733:14826
TAATACTGCTGCCCTCTGGGCACTGGCGCCATTTATCATCTCCAAGGTACCGCACGCTCACCTCACCCTTTTCACACGACACCTCAGCGCACACGTCACCAACAGGACCCATGAAATCGACAAGCCCATCCCCCTTTAAGCACTTTGATCTCGGGCCAACGCGGCTCCCATGCATGACGCTTGCTTCCCCATTGCTGCACCAAGTGTT-GACCGCCAAGTTTGAGATTCGAAAAGTACTGATATTGTGGGGGAAGTTCGGCTTTGTAGAGATGGATTGTACAGTACCCCAGCGCCAGACGATCCGATGTGCATGAAAGAAGACCTGTTTCAGCGGTGCAAAACATCTCTGGATACTGGGTGACGCCATTTATCAGGCATTTCTCTGTCAGCAGCGCGCAGCCGGAGTTGTTGCCCCATGACATCG
>M01075:45:000000000-A6JNR:1:1103:14388:2534
TAATACTGCCGCCTTCTGGGCACTGGCGCCATGTATCATCTCCAAGGTACCGCACGCTCACCTCACCCTTCTCACACGACACCTCAGCGCATACGTCACCAATACGACCCATGAAATCGACAAGCCCATCCCCCTTTAAGCACTTTGATCTCGGGCCAACGCGACTCCCATGCATGATGCTTGCTTCCCCATTGCTGCACCGAGTGTTGGACCGCCAAGTTTGAGATTCGAAAAGTACTGATATTGTTGGGGAAGTTCGGCTGTGTAGAGATAGATTGTACAGTACCCCAGCGCCAGACGATCCGATGTGCATGAAATAAGAGTTGTTTCAGCGGTGCAAAACATCTCTGGATACTGGGTGACGCCATTCATCAGGCATTTCTCTGTCAGCAGCGCGCAGCCGGAGTTTTTGCCCCATGACATCG
>M01075:45:000000000-A6JNR:1:1105:7933:7654
TAATACTGCCGCCCTCTGGGCACTGGCGCCATGTATCATCTCCAAGGTACCGCACGCTCACCTCACCCTTTTCACACGACACCTCAGCGCACACGTCACCAATACGACCCATGAAATCGAAAAGCCCATCCCCCTTTAAGCACTTTGATCTCGGGCCAACGCGGCTCCCATGCATGACGCTTGCTTCCCCATTGCTGCACCAAGTGTT--ACCGCCAAGTTTGAGATTCGAAAAGTACTGATATTGTGGGGGAAGTTCGGCTTTGTAGAGATGGATTGTACAGTACCCCAGCGCCAGACGATCCGATGTGCATGAAAGAAGACCTGTTTCAGCGGTGCAAAACATCTCTGGATACTGGGTGACGCCATTTATCAGGCATTTCTCTGTCAGCAGCGCGCAGCCGGAGTTGTTGCCCCATGACATCG
>M01075:45:000000000-A6JNR:1:1103:6796:25416
TAATACTGCTGCCTTCTGGGCACTGGCGCCATGTATCATCTCCAAGGTACCGCACGCTCACCTCACCCTTCTCACACGACACCTCAGCGCATACGTCACCAATACGACCCATGAAATCGACAAGCCCATCCCCCTTTAAGCACTTTGATCTCGGGCCAACGCGACTCCCATGCATGATGCTTGCTTCCCCATTGCTGCACCGAGTGTTGAACCGCCAAGTTTGAGATTCGAAAAGTACTGATATTGTTGGGGAAGTTCGGCTGTGTAGAGATAGATTGTACAGTACCCCAGCGCCAGACGATCCGATGTGCATGAAATAAGAGTTGTTTCAGCGGTGCAAAACATCTCTGGATACTGGGTGACGCCATTCATCAGGCATTTCTCTGTCAGCAGCGCGCAGCCGGAGTTTTTGCCCCATGACATCG
>M01075:45:000000000-A6JNR:1:1102:7982:5599
TAATGCTGCCGCCTTCTGGGCACTGGCGCCATGTATCATCTCCAAGGTACCGCACGCTCACCTCACCCTTCTCACACGACACCTCAGCGCATACGTCACCAATACGACCCATGAAATCGACAAGCCCATCCCCCTTTAAGCACTTTGATCTCGGGCCAACGCGACTCCCATGCATGATGCTTGCTTCCCCATTGCTGCACCGAGTGTTG-ACCGCCAAGTTTGAGATTCGAAAAGTACTGATATTGTTGGGGAAGTTCGGCTGTGTAGAGATAGATTGTACAGTACCCCAGCGCCAGACGATCCGATGTGCATGAAATAAGAGTTGTTTCAGCGGTGCAAAACATCTCTGGATACTGGGTGACGCCATTCATCAGGCATTTCTCTGTCAGCAGCGCGCAGCCGGAGTTTTTGCCCCATGACATCG
>M01075:45:000000000-A6JNR:1:1104:13333:21702
TAATACTGCTGCCTTCTGGGCACTGGCGCCATGTATCATCTCCAAGGTACCGCACGCTCACCTCACCCTTCTCACACGACACCTCAGCGCATACGTCACCAATACGACCCATGAAATCGACAGGCCCATCCCCCTTTAAGCACTTTGATCTCGGGCCAACGCGACTCCCATGCATGATGCTTGCTTCCCCATTGCTGCACCGAGTGTTGGACCGCCAAGTTTGAGATTCGAAAAGTACTGATATTGTTGGGGAAGTTCGGCTGTGTAGAGATAGATTGTACAGTACCCCAGCGCCAGACGATCCGATGTGCATGAAATAAGAGTTGTTTCAGCGGTGCAAAACATCTCTGGATACTGGGTGACGCCATTCATCAGGCATTTCTCTGTCAGCAGCGCGCAGCCGGAGTTTTTGCCCCATGACATCG
>M01075:45:000000000-A6JNR:1:1110:21628:14542
TAATACTGCCGCCCTCTGGGCACTGGCGCCATTTATCATCTCCAAGGTACCGCACGCTCACCTCACCCTTTTCACACGACACCTCAGCGCACACGTCACCAACAGGACCCATGAAATCGACAAGCCCATCCCCCTTTAAGCACTTTGATCTCGGGCCAACGCGGCTCCCATGCATGACGCTTGCTTCCCCATTGCTGCACCAAGTGTT-GACCGCCAAGTTTGAGATTCGAAAAGTACTGATATTGTGAGGGAAGTTCGGCTTTGTAGAGATGGATTGTACAGTACCCCAGCGCCAGACGATCCGATGTGCATGAAAGAAGACCTGTTTCAGCGGTGCAAAACATCTCTGGATACTGGGTGACGCCATTTATCAGGCATTTCTCTGTCAGCAGCGCGCAGCCGGAGTTGTTGCCCCATGACATCG
>M01075:45:000000000-A6JNR:1:1108:23544:17978
TAATGCTGCTGCCCTCTGGGCACTGGCGCCATTTATCATCTCCAAGGTACCGCACGCTCACCTCACCCTTTTCACACGACACCTCAGCGCACACGTCACCAACAGGACCCATGAAATCGACAAGCCCATCCCCCTTTAAGCACTTTGATCTCGGGCCAACGCGGCTCCCATGCATGACGCTTGCTTCCCCATTGCTGCACCAAGTGTT-GACCGCCAAGTTTGAGATTCGAAAAGTACTGATATTGTGGGGGAAGTTCGGCTTTGTAGAGATGGATTGTACAGTACCCCAGCGCCAGACGATCCGATGTGCATGAAAGAAGACCTGTTTCAGCGGTGCAAAGCATCTCTGGATACTGGGTGACGCCATTTATCAGGCATTTCTCTGTCAGCAGCGCGCAGCCGGAGTTGTTGCCCCATGACATCG
>M01075:45:000000000-A6JNR:1:2114:6296:21142
TAATACTGCTGCCTTCTGGGCACTGGCGCCATGTATCATCTCCAAGGTACCGCACGCTCACCTCACCCCTCTCACACGACACCTCAGCGCATACGTCACCAATACGACCCATGAAATCGACAAGCCCATCCCCCTTTAAGCACTTTGATCTCGGGCCAACGCGACTCCCATGCATGATGCTTGCTTCCCCATTGCTGCACCGAGTGTTGGACCGCCAAGTTTGAGATTCGAAAAGTACTGATATTGTTGGGGAAGTTCGGCTGTGTAGAGATAGATTGTACAGTACCCCAGCGCCAGACGATCCGATGTGCATGAAATAAGAGTTGTTTCAGCGGTGCAAAACATCTCTGGATACTGGGTGACGCCATTCATCAGGCATTTCTCTGTCAGCAGCGCGCAGCCGGAGTTTTTGCCCCATGACATCG
>M01075:45:000000000-A6JNR:1:2113:10734:22176
TAATGCTGCTGCCCTCTGGGCACTGGCGCCATTTATCATCTCCAAGGTACCGCACGCTCACCTCACCCTTTTCACACGACACCTCAGCGCACACGTCACCAACAGGACCCATGAAATCGACAAGCCCAT-CCCCCTTAAGCACTTTGATCTCGGGCCAACGCGGCTCCCATGCATGACGCTTGCTTCCCCATTGCTGCACCAAGTGTT-AACCGCCAAGTTTGAGATTCGAAAAGTACTGATATTGTGGGGGAAGTTCGGCTTTGTAGAGATGGATTGTACAGTACCCCAGCGCCAGACGATCCGATGTGCATGAAAGAAGACCTGTTTCAGCGGTGCAAAACATCTCTGGATACTGGGTGACGCCATTTATCAGGCATTTCTCTGTCAGCAGCGCGCAGCCGGAGTTGTTGCCCCATGACATCG
>M01075:45:000000000-A6JNR:1:2112:5892:20877
TAATACTGCTGCCTTCTGGGCACTGGCGCCATGTATCATCTCCAAGGTACCGCACGCTCACCTCACCCTTCTCACACGACACCTCAGCGCATACGTCACCAATACGACCCATGAAATCGACAAGCCCATCCCCCTTTAAGCACTTTGATCTCGGGCCAACGCGGCTCCCATGCATGATGCTTGCTTCCCCATTGCTGCACCGAGTGTTGGACCGCCAAGTTTGAGATTCGAAAAGTACTGATATTGTTGGGGAAGTTCGGCTGTGTAGAGATAGATTGTACAGTACCCCAGCGCCAGACGATCCGATGTGCATGAAATAAGAGTTGTTTCAGCGGTGCAAAACATCTCTGGATACTGGGTGACGCCATTCATCAGGCATTTCTCTGTCAGCAGCGCGCAGCCGGAGTTTTTGCCCCATGACATCG
>M01075:45:000000000-A6JNR:1:2109:21252:15977
TAATACTGCTGCCCTCTGGGCACTGGCGCCATGTATCATCTCCAAGGTACCGCACGCTCACCTCACCCTTTTCACACGACACCTCAGCGCACACGTCACCAATACGACCCATGAAATCGAAAAGCCCATCCCCCTTTAAGCACTTTGATCTCGGGCCAACGCGGCTCCCATGCATGACGCTTGCTTCCCCATTGCTGCACCAAGTGTT--ACCGCCAAGTTTGAGATTCGAAAAGTACTGATATTGTGGGGGAAGTTCGGCTTTGTAGAGATGGATTGTACAGTACCCCAGCGCCAAACGATCCGATGTGCATGAAAGAAGACCTGTTTCAGCGGTGCAAAACATCTCTGGATACTGGGTGACGCCATTTATCAGGCATTTCTCTGTCAGCAGCGCGCAGCCGGAGTTGTTGCCCCATGACATCG
>M01075:45:000000000-A6JNR:1:2105:7347:12410
TAATACTGCCGCCCTCTGGGCACTGGCGCCATTTATCATCTCCAAGGTACCGCACGCTCACCTCACCCTTTTCACACGACACCTCAGCGCACACGTCACCAACAGGACCCATGAAATCGACAAGCCCATCCCCCTTTAAGCACTTTGATCTCGGGCCAACGCGGCTCCCATGCATGACGCTTGCTTCCCCATTGCTGCACCAAGTGTT-GACCGCCAAGTTTGAGATTCGAAAAGTACTGATATTGTGGGGGAAGTTCGGCTTTGTAGAGATGGATTGTACAGTACCCCAGCGCCAGACGATCCGATGTGCATGAAAGAAGACCTGTTTCAGCGGTGCAAAACATCTCTGGATACTGGGTGACGCCATTTATCAGGCATTTCTCTGTCAGCAGCGCGCAGCCGGAGTTGTTGTCCCATGACATCG
>M01075:45:000000000-A6JNR:1:2102:22974:10633
TAATGCTGCCGCCTTCTGGGCACTGGCGCCATGTATCATCTCCAAGGTACCGCACGCTCACCTCACCCTTCTCACACGACACCTCAGCGCATACGTCACCAATACGACCCATGAAATCGACAAGCCCATCCCCCTTTAAGCACTTTGATCTCGGGCCAACGCGACTCCCATGCATGATGCTTGCTTCCCCATTGCTGCACCGAGTGTTGGACCGCCAAGTTTGAGATTCGAAAAGTACTGATATTGTTGGGGAAGTTCGGCTGTGTAGAGATAGATTGTACAGTACCCCAGCGCCAGACGATCCGATGTGCATGAAATAAGAGTTGTTTCAGCGGTGCAAAACATCTCTGGGTACTGGGTGACGCCATTCATCAGGCATTTCTCTGTCAGCAGCGCGCAGCCGGAGTTTTTGCCCCATGACATCG
>M01075:45:000000000-A6JNR:1:1105:3443:14279
TAATACTGCTGCCTTCTGGGCACTGGCGCCATGTATCATCTCCAAGGTACCGCACGCTCACCTCACCCTTCTCACACGACACCTCAGCGCATACGTCACCAATACGACCCATGAAATCGACAAGCCCATCCCCCTTTAAGTACTTTGATCTCGGGCCAACGCGACTCCCATGCATGATGCTTGCTTCCCCATTGCTGCACCGAGTGTTGGACCGCCAAGTTTGAGATTCGAAAAGTACTGATATTGTTGGGGAAGTTCGGCTGTGTAGAGATAGATTGTACAGTACCCCAGCGCCAGACGATCCGATGTGCATGAAATAAGAGTTGTTTCAGCGGTGCAAAACATCTCTGGATACTGGGTGACGCCATTCATCAGGCATTTCTCTGTCAGCAGCGCGCAGCCGGAGTTTTTGCCCCATGACATCG
>M01075:45:000000000-A6JNR:1:1105:15976:13894
TAATACTGCTGCCCTCTGGGCACTGGCGCCATTTATCATCTCCAAGGTACCGCACGCTCACCTCACCCTTTTCACACGACACCTCAGCGCACACGTCACCAATACGACCCATGAAATCGACAAGCCCATCCCCCTTTAAGCACTTCGATCTCGGGCCAACGCGGCTCCCATGCATGACGCTTGCTTCCCCATTGCTGCACCAAGTGTT--ACCGCCAAGTTTGAGATTCGAAAAGTACTGATATTGTGAGGGAAGTTCGGCTGTGTAGAGGTAGATTGTACAGTACCCCAGCGCCAGACGATCCGAAGTGCATAAAAAAAGACCTGTTTCAGCGGTGCAAAACATCTCTGGATGCTTGTTGACGCCATTTATCAGGCATTTCTCTGTCAGCAGCGCGCAGCCGGAGTTTTTGCCCCATGACATCG
>M01075:45:000000000-A6JNR:1:1105:10682:11159
TAATACTGCTGCCTTCTGGGCACTGGCGCCATGTATCATCTCCAAGGTACCGCACGCTCACCTCACCCTTCTCACACGACACCTCAGCGCATACGTCACCAATACGACCCATGAAATCGACAAGCCCATCCCCCTTTAAGCACTTTGATCTTGGGCCAACGCGACTCCCATGCATGATGCTTGCTTCCCCATTGCTGCACCGAGTGTTGGACCGCCAAGTTTGAGATTCGAAAAGTACTGATATTGTTGGGGAAGTTCGGCTGTGTAGAGATAGATTGTACAGTACCCCAGCGCCAGACGATCCGATGTGCATGAAATAAGAGTTGTTTCAGCGGTGCAAAACATCTCTGGATACTGGGTGACGCCATTCATCAGGCATTTCTCTGTCAGCAGCGCGCAGCCGGAGTTTTTGCCCCATGACATCG
>M01075:45:000000000-A6JNR:1:1104:3130:17282
TAATGCTGCTGCCCTCTGGGCACTGGCGCCATTTATCATCTCCAAGGTACCGCACGCTCACCTCACCCTTTTCACACGACACCTCAGCGCACACGTCACCAACAGGACCCATGAAATCGACAAGCCCATCCCCCTTTAAGCACTTTGGTCTCGGGCCAACGCGGCTCCCATGCATGACGCTTGCTTCCCCATTGCTGCACCAAGTGTT-GACCGCCAAGTTTGAGATTCGAAAAGTACTGATATTGTGGGGGAAGTTCGGCTTTGTAGAGATGGATTGTACAGTACCCCAGCGCCAGACGATCCGATGTGCATGAAAGAAGACCTGTTTCAGCGGTGCAAAACATCTCTGGATACTGGGTGACGCCATTTATCAGGCATTTCTCTGTCAGCAGCGCGCAGCCGGAGTTGTTGCCCCATGACATCG
>M01075:45:000000000-A6JNR:1:1102:28050:12947
TAATGCTGCCGCCTTCTGGGCACTGGCGCCATGTATCATCTCCAAGGTACCGCACGCTCACCTCACCCTTCTCACACGACACCTCAGCGCATACGTCACCAATACAACCCATGAAATCGACAAGCCCATCCCCCTTTAAGCACTTTGATCTCGGGCCAACGCGACTCCCATGCATGATGCTTGCTTCCCCATTGCTGCACCGAGTGTTGGACCGCCAAGTTTGAGATTCGAAAAGTACTGATATTGTTGGGGAAGTTCGGCTGTGTAGAGATAGATTGTACAGTACCCCAGCGCCAGACGATCCGATGTGCATGAAATAAGAGTTGTTTCAGCGGTGCAAAACATCTCTGGATACTGGGTGACGCCATTCATCAGGCATTTCTCTGTCAGCAGCGCGCAGCCGGAGTTTTTGCCCCATGACATCG
>M01075:45:000000000-A6JNR:1:2114:4795:18081
TAATGCTGCCGCCTTCTGGGCACTGGCGCCATGTATCATCTCCAAGGTACCGCACGCTCACCTCACCCTTCTCACACGACACCTCAGCGCATACGTCACCAATACGACCCATGAAATCGACAAGCCCATCCCCCTTTAAGCACTTTGATCTCGGGCCAACGCGACTCCCATGCATGATGCTTGCTTCCCCATTGCTGCACCGAGTGTTGGACCGCCAAGTTTGAGATTCGAAAAGTACTGATATTGTGGGGGAAGTTCGGCTGTGTAGAGATAGATTGTACAGTACCCCAGCGCCAGACGATCCGATGTGCATGAAATAAGAGTTGTTTCAGCGGTGCAAAACATCTCTGGATACTGGGTGACGCCATTCATCAGGCATTTCTCTGTCAGCAGCGCGCAGCCGGAGTTTTTGCCCCATGACATCG
>M01075:45:000000000-A6JNR:1:2114:25663:6189
TAATACTGCCGCCCTCTGGGCACTGGCGCCATGTATCATCTCCAAGGTACCGCACGCTCACCTCACCCTTCCCACACGACACCTCAGCGCACACGTCACCAATACGACCCATGAAATCGACAAGCCCATCCCCCTTTAAGCACTTTGATCTCGGGCCAACGCGACTCCCATGCATGATGCTTGCTTCCCCATTGCTGCACCAAGTGTTGGACCGCCAAGTTTGAGATTCGAAAAGTACTGATATTGTTGGAGAAGTTCGGCTGTGTAGAGATAGATTGTACAGTACCCCAGCGCCAGACGATCCGATGCGCATGAAATAAGAGTTGTTTCAGCGGTGCAAAACATCTCTGGATACTGGGTGACGCCATTCATCAGGCATTTCTCTGTCAGCAGCGCGCAGCCGGAATTGTTGCCCCATGACATCG
>M01075:45:000000000-A6JNR:1:2114:24205:22494
TAATGCTGCTGCCCTCTGGGCACTGGCGCCATTTATCATCTCCAAGGTACCGCACGCTCACCTCACCCTTTTCACACGACACCTCAGCGCACACGTCACCAACAGGACCCATGAAATCGACAAGCCCATCCCCCTTTAAGCACTTTGATCTCGGGCCAACGCGGCTCCCATGCATGACGCTTGCTTCCCCATTGCTGCACCAAGTGTT-GACCGCCAAGTTTGAGATTCGAAAAGTACTGATATTGTGGGGGAAGTTCGGCTTTGTAGAGATGGATTGTACAGTACCCCAGCGCCAGACGATCCGATGCGCATGAAAGAAGACCTGTTTCAGCGGTGCAAAACATCTCTGGATACTGGGTGACGCCATTTATCAGGCATTTCTCTGTCAGCAGCGCGCAGCCGGAGTTGTTGCCCCATGACATCG
>M01075:45:000000000-A6JNR:1:2114:22807:14350
TAATGCTGCTGCCCTCTGGGCACTGGCGCCATTTATCATCTCCAAGGTACCGCACGCTCACCTCACCCTTTTCACACGACACCTCAGCGCACACGTCACCAACAGGACCCATGAAATCGACAAGCCCATCCCCCTTTAAGCACTTTGATCTCGGGCCAACGCGGCTCCCATGCATGACGCTTGCTTCCCCATTGCTGCACCAAGTGTT-AACCGCCAAGTTTGAGATTCGAAAAGTACTGATATTGTGGGGGAAGTTCGGCTTTGTAGAGATGGATTGTACAGTACCCCAGCGCCAGACGATCCGATGTGCATGAAAGAAGACCTGTTTCAGCGGTGCAAAACATCTCTGGATACTGGGTGACGCCATTTATCAGGCATTTCTCTGTCAGCAGTGCGCAGCCGGAGTTGTTGCCCCATGACATCG
>M01075:45:000000000-A6JNR:1:2114:22777:25449
TAATGCTGCCGCCTTCTGGGCACTGGCGCCATGTATCATCTCCAAGGTACCGCACGCTCACCTCACCCTTCTCACACGACACCTCAGCGCATACGTCACCAATACGACCCATGAAATCGACAAGCCCATCCCCCTTTAAGCACTTTGATCTCGGGCCAACGCGACTCCCATGCATGATGCTTGCTTCCCCATTGCTGCACCGAGTGTTGGACCGCCAAGTTTGAGATTCGAAAAGTACTGATATTGTTGGGGAAGTTCGGCTGTGTAGAGATAGATTGTACAGTACCCCAGCGCCAGACGATCCGATGTGCATGAAATAAGAGTTGTTTCAGCGGTGCAAAACATCTCTGGATACTGGGTGACGCCATTCATCAGGCATTTCTCTGTCGGCAGCGCGCAGCCGGAGTTTTTGCCCCATGACATCG
>M01075:45:000000000-A6JNR:1:2114:21520:9463
TAATGCTGCTGCCTTCTGGGCACTGGCGCCATGTATCATCTCCAAGGTACCGCACGCTCACCTCACCCTTCTCACACGACACCTCAGCGCATACGTCGCCAATACGACCCATGAAATCGACAAGCCCATCCCCCTTTAAGCACTTTGATCTCGGGCCAACGCGACTCCCATGCATGATGCTTGCTTCCCCATTGCTGCACCGAGTGTTGGACCGCCAAGTTTGAGATTCGAAAAGTACTGATATTGTTGGGGAAGTTCGGCTGTGTAGAGATAGATTGTACAGTACCCCAGCGCCAGACGATCTGATGTGCATGAAATAAGAGTTGTTTCAGCGGTGCAAAACATCTCTGGATACTGGGTGACGCCATTCATCAGGCATTTCTCTGTCAGCAGCGCGCAGCCGGAGTTTTTGCCCCATGACATCG
>M01075:45:000000000-A6JNR:1:2114:21118:17779
TGATGCTGCTGCCCTCTGGGCACTGGGGCCATGTATCATCTCCAAGGTACCGCACGCTCACCTCACCCTTTTCACACGACACCTCAGCGCACACGTCACCAATACGACCCATGAAATCGAAAAGCCCATCCCCCTTTAAGCACTTTGATCTCGGGCCAACGCGGCTCCCATGCATGACGCTTGCTTCCCCATTGCTGCACCAAGTGTT--ACCGCCAAGTTTGAGATTCGAAAAGTACTGATATTGTGGGGGAAGTTCGGCTTTGTAGAGATGGATTGTACAGTACCCCAGCGCCAGACGATCCGATGTGCATGAAAGAAGACCTGTTTCAGCGGTGCAAAACATCTCTGGATACTGGGTGACGCCATTTATCAGGCATTTCTCTGTCAGCAGCGCGCAGCCGGAGTTGTTGCCCCATGACATCG
>M01075:45:000000000-A6JNR:1:2114:20150:15902
TAATGCTGCTGCCCTCTGGGCACTGGCGCCATTTATCATCTCCAAGGTATCGCACGCTCACCTCACCCTTTTCACACGACACCTCAGCGCACACGTCACCAACAGGACCCATGAAATCGACAAGCCCATCCCCCTTTAAGCACTTTGATCTCGGGCCAACGCGGCTCCCATGCATGACGCTTGCTTCCCCATTGCTGCACCAAGTGTT-GACCGCCAAGTTTGAGATTCGAAAAGTACTGATATTGTGGGGGAAGTTCGGCTTTGTAGAGATGGATTGTACAGTACCCCAGCGCCAGACGATCCGATGTGCATGAAAGAAGACCTGTTTCAGCGGTGCAAAACATCTCTGGATACTGGGTGACGCCATTTATCAGGCATTTCTCTGTCAGCAGCGCGCAGCCGGAGTTGTTGCCCCATGACATCG
>M01075:45:000000000-A6JNR:1:2114:19608:24534
TAATACTGCTGCCTTCTGGGCACTGGCGCCATGTATCATCTCCAAGGTACCGCACGCTCACCTCACCCTTCTCACACGACACCTCAGCGCATACGTCACCAATACGACCCATGAAATCGACAAGCCCATCCCCCTTTAAGCACTTTGATCTCGGGCCAACGCGACTCCCATGCATGATGCTTGCTTCCCCATTGCTGCACCGAGTGTTGGACCGCCAAGTTTGAGATTCGAAAAGTACTGATATTGTTGGGGAAGTTCGGCTGTGTAGAGATAGATTGTACAGTACCCCAGCGCCAGACGATCCGATGTGCATGAAATAAGAGTTGTTTCAGCGGTGCAAAACATCTCTGGATACTGGGTGACGCCATTCATCAGGCATTTCTCTGTCAGCAGCGCGCAGCTGGAGTTTTTGCCCCATGACATCG
>M01075:45:000000000-A6JNR:1:2114:17546:27006
TAATACTGCTGCCCTCTGGGCACTGGCGCCATTTATCATCTCCAAGGTACCGCACGCTCACCTCACCCTTTTCACACGACACCTCAGCGCACACGTCACCAACAGGACCCATGAAATCGACAAGCCCATCCCCCTTTAAGCACTTTGATCTCGGGCCAACGCGGCTCCCATGCATGACGCTTGCTTCCCCATTGCTGCACCAAGTGTT-GACCGCCAAGTTTGAGATTCGAAAAGTACTGATATTGTGGGGGAAGTTCGGCTTTGTAGAGATGGGTTGTACAGTACCCCAGCGCCAGACGATCCGATGTGCATGAAAGAAGACCTGTTTCAGCGGTGCAAAACATCTCTGGATACTGGGTGACGCCATTTATCGGGCATTTCTCTGTCAGCAGCGCGCAGCCGGAGTTGTTGCCCCATGACATCG
>M01075:45:000000000-A6JNR:1:2114:16255:23348
TAATGCTGCTGCCCTCTGGGCACTGGCGCCATTTATCATCTCCAAGGTACCGTACGCTCACCTCACCCTTTTCACACGACACCTCAGCGCACACGTCACCAACAGGACCCATGAAATCGACAAGCCCATCCCCCTTCAAGCACTTTGATCTCGGGCCAACGCGGCTCCCATGCATGACGCTTGCTTCCCCATTGCTGCACCAAGTGTT-GACCGCCAAGTTTGAGATTCGAAAAGTACTGATATTGTGGGGGAAGTTCGGCTTTGTAGAGATGGATTGTACAGTACCCCAGCGCCAGACGATCCGATGTGCATGAAAGAAGACCTGTTTCAGCGGTGCAAAACATCTCTGGATACTGGGTGACGCCATTTATCAGGCATTTCTCTGTCAGCAGCGCGCAGCCGGAGTTGTTGCCCCATGACATCG
>M01075:45:000000000-A6JNR:1:2114:11740:11265
TAATGCTGCCGCCCTCTGGGCACTGGCGCCATGTATCATCTCCAAGGTACCGCACGCTCACCTCACCCTTTTCACACGACACCTCAGCGCACACGTCACCAATACGACCCATGAAATCGAAAAGCCCATCCCCC-TTAAGCACTTTGATCTCGGGCCAACGCGGCTCCCATGCATGACGCTTGCTTCCCCATTGCTGCACCAAGTGTT--ACCACCAAGTTTGAGATTCGAAAAGTACTGATATTGTGGGGGAAGTTCGGCTTTGTAGTGATGGATTGTACAGTACCCCAGCGCCAGACGATCCGATGTGCATGAAAGAAGACCTGTTTCAGCGGTGCAAAACATCTCTGGTTACTGGGTGACGCCATTTATCAGGCATTTCTCTGTCAGCAGCGCGCAGCCGGAGTTGTTGCCCCATGACATCG
>M01075:45:000000000-A6JNR:1:2113:7714:20137
TAATGCTGCCGCC-TCTGGGCACTGGCGCCATGTATCATCTCCAAGGTACCGCACGCTCACCTCACCCTTCTCACACGACACCTCAGCGCATACGTCACCGATACGACCCATGAAATCGACAAGCCCATCCCCCTTTAAGCACTTTGATCTCGGGCCAACGCGACTCCCATGCATGATGCTTGCTTCCCCATTGCTGCACCGAGTGTTGAACCGCCAAGTTTGAGATTCGAAAAGTACTGATATTGTTGGGGAAGTTCGGCTGTGTAGAGATAGATTGTACAGTACCCCAGCGCCAGACGATCCGATGTGCATGAAATAAGAGTTGTTTCAGCGGTGCAAAACATCTCTGGATACTGGGTGACGCCATTCATCAGGCATTTCTCTGTCAGCAGCGCGCAGCCGGAGTTTTTGCCCCATGACATCG
>M01075:45:000000000-A6JNR:1:2113:7010:8419
TAATGCTGCTGCCCTCTGGGCACTGGCGCCATTTATCATCTCCAAGGTACCGCACGCTCACCTCACCCTTTTCACACGACACCTCAGCGCACACGTCACCAACAGGACCCATGAAATCGACAAGCCCATCCCCCTTTAAGCACTTTGATCTCGGGCCAGCGCGGCTCCCATGCATGACGCTTGCTTCCCCATTGCTGCACCAAGTGTT-AACCGCCAAGTTTGAGATTCGAAAAGTACTGATATTGTGGGGGAAGTTCGGCTGTGTAGAGATGGATTGTACAGTACCCCAGCGCCAGACGATCCGATGTGCATGAAAGAAGACCTGTTTCAGCGGTGCAAAACATCTCTGGATACTGGGTGACGCCATTTATCAGGCATTTCTCTGTCAGCAGCGCGCAGCCGGAGTTGTTGCCCCATGACATCG
>M01075:45:000000000-A6JNR:1:2113:6722:19546
TAATACTGCTGCCCTCTGGGCACTGGCGCCATGTATCATCTCCAAGGTACCGCACGCTCACCTCACCCTTTTCACACGACACCTCAGCGCACACGTCACCAATACGACCCATGAAATCGAAAAGCCCATCCCCCTTTAAGCACTTTGATCTCGGGCCAACGCGGCTCCCATGCATGACGCTTGCTTCCCCATTGCTGCACCAAGTGTT--ACCGCCAAGTTTGAGATTCGAAAAGTACTGATATTGTGGGGGAAGTTCGGCTTTGTAGAGATGGATTGTACAGTACCCCAGCGCCAGTCGATCCGATGTGCATGAAAGAAGACCTGTTTCAGCGGTGCAAAACATCTCTGGATACTGGGTGACGCCATTTATCAGGCATTTCTCTGTCAGCAGCGCGCAGCCGGAGTTGTTGCCCCATGACATCG
>M01075:45:000000000-A6JNR:1:2113:6410:6282
TAATACTGCTGCCCTCTGGGCACTGGCGCCATGTATCATCTCCAAGGTACCGCACGCTCACCTCACCCTTTTCACACGACACCTCCGCGCACACGTCACCAATACGACCCATGAAATCGAAAAGCCCATCCCCCTTTAAGCACTTTGATCTCGGGCCAACGCGGCTCCCATGCATGACGCTTGCTTCCCCATTGCTGCACCAAGTGTT--ACCGCCAAGGTTGAGATTCGAAAAGTACTGATATTGTGGGGGAAGTTCGGCTTTGTAGAGATGGATTGTACAGTACCCCAGCGCCAGACGATCCGATGTGCATGAAAGAAGACCTGTTTCAGCGGTGCAAAACATCTCTGGATACTGGGTGACGCCATTTATCAGGCATTTCTCTGTCAGCAGCGCGCAGCCGGAGTTGTTGCCCCATGACATCG
>M01075:45:000000000-A6JNR:1:2113:5460:21764
TAATACTGCTGTCCTCTGGGCACTGGCGCCATGTATCATCTCCAAGGTACCGCACGCTCACCTCACCCTTTTCACACGACACCTCAGCGCACACGTCACCAATACGACCCATGAAATCGAAAAGCCCATCCCCCTTTAAGCACTTTGATCTCGGGCCAACGCGGCTCCCATGCATGACGCTTGCTTCCCCATTGCTGCACCAAGTGTT--ACCGCCAAGTTTGAGATTCGAAAAGTACTGATATTGTGGGGGAAGTTCGGCTTTGTAGAGATGGATTGTACAGTACCCCAGCGCCAGACGATCCGATGTGCATGAAAGAAGACCTGTTTCAGCGGTGCGAAACATCTCTGGATACTGGGTGACGCCATTTATCAGGCATTTCTCTGTCAGCAGCGCGCAGCCGGAGTTGTTGCCCCATGACATCG
>M01075:45:000000000-A6JNR:1:2113:26075:15033
TAATGCTGCTGCCCTCTGGGCACTGGCGCCATTTATCATCTCCAAGGTACCGCACGCTCACCTCACCCTTTTCACACGACACCTCAGCGCACACGTCACCAACAGGACCCATGAAATCGACAAGCCCATCCCCCTTTAAGCACTTTGATCTCGGGCCAACGCGGCTCCCATGCATGACGCTTGCTTCCCCATTGCTGCACCAAGTGTT-GACCGCCAAGTTTGAGATTCGAAAAGTACTGATATTGTGGGGGAAGTTCGGCTTTGTAGAGATGGACTGTACAGTACCCCAGCGCCAGACGATCCGATGTGCATGAAAGAAGACCTGTTTCAGCGGTGCAAAACATCTCTGGATACTGGGTGACGCCATTTATCAGGCATTTCTCTGTCAGCAGCGCGCAGCCGGAGTTGTTGCCCCATGACATCG
>M01075:45:000000000-A6JNR:1:2113:19940:18932
TAATACTGCTGCCTTCTGGGCACTGGCGCCATGTATCATCTCCAAGGTACCGCACGCTCACCTCACCCTTCTCACACGACACCTCAGCGCATACGTCACCAATACGACCCATGAAATCGACAAGCCCATCCCCCTTTAAGCACTTTGATCTCGGGCCAACGCGACTCCCATGCATGATGCTTGCTTCCCCATTGCTGCACCGAGTGTTGGACCGCCAAGTTTGAGATTCGAAAAGTACTGATATTGTTGGGGAAGTTCGGCTGTGTAGAGATAGATTGTACAGTACCCCAGCGCCAGACGATCCGATGTGCATGAAATAAGAGTTGTTTCAGCGGTGCAAAACATCTCTGGATACTGGGTGACGCCATTCATCAGGCATTTCTCTGTCAGCAGCGCGCATCCGGAGTTTTTGCCCCATGACATCG
>M01075:45:000000000-A6JNR:1:2113:18934:20876
TAATGCTGCCGCCTTCTGGGCACTGGCGCCATGTATCATCTCCAAGGTACCGCACGCTCACCTCACCCTTCTCACACGACACCTCAGCGCATGCGTCACCAATACGACCCATGAAATCGACAAGCCCATCCCCCTTTAAGCACTTTGATCTCGGGCCAACGCGACTCCCATGCATGATGCTTGCTTCCCCATTGCTGCACCGAGTGTTGAACCGCCAAGTTTGAGATTCGAAAAGTACTGATATTGTTGGGGAAGTTCGGCTGTGTAGAGATAGATTGTACAGTACCCCAGCGCCAGACGATCCGATGTGCATGAAATAAGAGTTGTTTCAGCGGTGCAAAACATCTCTGGATACTGGGTGACGCCATTCATCAGGCATTTCTCTGTCAGCAGCGCGCAGCCGGAGTTTTTGCCCCATGACATCG
>M01075:45:000000000-A6JNR:1:2113:17807:19495
TAATACTGCTGCCCTCTGGGCACTGGCGCCATGTATCATCTCCAAGGTACCGCACGCTCACCTCACCCTTCTCACACGACACCTCAGCGCACACGTCACCAATACGACCCATGAAATCGACAAGCCCATCCCCCTTTTAGCACTTTGATCTCGGGCCAACGCGACTCCCATGCATGATGCTTGCTTCCCCATTGCTGCACCAAGTGTTGGACCGCCAAGTTTGAGATTCGAAAAGTACTGATATTGTTGGAGAAGTTCGGCTGTGTAGAGATAGATTGTACAGTACCCCAGCGCCAGACGATCCGATGTGCATGAAATAAGAGTTGTTTCAGCGGCGCAAAACATCTCTGGATACTGGGTGACGCCATTCATCAGGCATTTCTCTGTCAGCAGCGCGCAGCCGGAGTTGTTGCCCCATGACATCG
>M01075:45:000000000-A6JNR:1:2113:12349:14509
TAATGCTGCCGCCTTCTGGGCACTGGCGCCATGTATCATCTCCAAGGTACCGCACGCTCACCTCACCCTTCTCACACGACACCTCAACGCATACGTCACCAATACGACCCATGAAATCGACAAGCCCATCCCCCTTTAAGCACTTTGATCTCGGGCCAACGCGACTCCCATGCATGATGCTTGCTTCCCCATTGCTGCACCGAGTGTTGGACCGCCAAGTTTGAGATTCGAAAAGTACTGATATTGTTGGGGAAGTTCGGCTGTGTAGAGATAGATTGTACAGTACCCCAGCGCCAGACGATCCGATGTGCATGAAATAAGAGTTGTTTCAGCGGTGCAAAACATCTCTGGATACTGGGTGACGCCATTCATCAGGCATTTCTCTGTCAGCAGCGCGCAGCCGGAGTTTTTGCCCCATGACATCG
>M01075:45:000000000-A6JNR:1:2113:12147:18693
TAATGCTGCCGCCTTCTGGGCACTGGCGCCATGTATCATCTCCAAGGTACCGCACGCTCACCTCACCCTTCTCACACGACACCTCAGCGCATACGTCACCAATACGACCCATGAAATCGACAAGCCCATCCCCCTTTAAGCACTTTGATCTCGGGCCAACGCGACTCCCATGCATGATGCTTGCTTCCCCATTGCTGCACCGAGTGTTGGACCGCCAAGTTTGAGATTCGAAAAGTACTGATATTGTTGGGGAAGTTCGGCTGTGTAGAGATAGATTGTACAGTACCCCAGCGCCAGACGATCCGATGTGCATGAAATAAGAGTTGTTTCAGCGGTGCAAAACATCTCTGGATACTGGGTGACGCCATTCATCAGGCATTTCTCTGTCAGCAGCGCGTAGCCGGAGTTTTTGCCCCATGACATCG
>M01075:45:000000000-A6JNR:1:2113:11527:20049
TAATACTGCTGCCCTCTGGGCACTGGCGCCATTTATCATCTCCAAGGTACCGCACGCTCACCTCACCCTTTTCACACGACACCTCAGCGCACACGTCACCAATACGACCCATGAAATCGACAAGCCCGTCCCCCTTTAAGCACTTTGATCTCGGGCCAACGCGGCTCCCATGCATGACGCTTGCTTCCCCATTGCTGCACCAAGTGTT--ACCGCCAAGTTTGAGATTCGAAAAGTACTGATATTGTGAGGGAAGTTCGGCTGTGTAGAGATAGATTGTACAGTACCCCAGCGCCAGACGATCCGAAGTGCATAAAAAAAGACCTGTTTCAGCGGTGCAAAACATCTCTGGATGCTTGTTGACGCCATTTATCAGGCATTTCTCTGTCAGCAGCGCGCAGCCGGAGTTTTTGCCCCATGACATCG
>M01075:45:000000000-A6JNR:1:2112:9299:19648
TAATGCTGCTGCCTTCTGGGCACTGGCGCCATGTATCATCTCCAAGGTACCGCACGCTCACCTCACCCTTCTCACACGACACCTCAGCGCATACGTCACCAATACAACCCATGAAATCGACAAGCCCATCCCCCTTTAAGCACTTTGATCTCGGGCCAACGCGACTCCCATGCATGATGCTTGCTTCCCCATTGCTGCACCGAGTGTTGAACCGCCAAGTTTGAGATTCGAAAAGTACTGATATTGTTGGGGAAGTTCGGCTGTGTAGAGATAGATTGTACAGTACCCCAGCGCCAGACGATCCGATGTGCATGAAATAAGAGTTGTTTCAGCGGTGCAAAACATCTCTGGATACTGGGTGACGCCATTCATCAGGCATTTCTCTGTCAGCAGCGCGCAGCCGGAGTTTTTGCCCCATGACATCG
>M01075:45:000000000-A6JNR:1:2112:7134:14415
TAATGCTGCTGCCTTCTGGGCACTGGCGCCATGTATCATCTCCAAGGTACCGCACGCTCACCTCACCCTTCTCACACGACACCTCAGCGCATACGTCACCAATACGACCCATGAAATCGACAAGCCCATCCCCCTTTAAGCACTTTGATCTCGGGCCAACGCGACTCCCATGCATGATGCTTGCTTCCCCATTGCTGCACCGAGTGTTGGACCGCCAAGTTTGAGATTCGAAAAGTACTGATATTGTTGGGGAAGTTCGGCTGTGTAGAGATAGATTGTGCAGTACCCCAGCGCCAGACGATCCGATGTGCATGAAATAAGAGTTGTTCCAGCGGTGCAAAACATCTCTGGATACTGGGTGACGCCATTCATCAGGCATTTCTCTGTCAGCAGCGCGCAGCCGGAGTTTTTGCCCCATGACATCG
>M01075:45:000000000-A6JNR:1:2112:21527:12234
TAATACTGCTGCCCTCTGGGCACTGGCGCCATGTATCATCTCCAAGGTACCGCACGCTCACCCCACCCTTTTCACACGACACCTCAGCGCACACGTCACCAATACGACCCATGAAATCGAAAAGCCCATCCCCCTTTAAGCACTTTGATCTCGGGCCAACGCGGCTCCCATGCATGACGCTTGCTTCCCCATTGCTGCACCAAGTGTT--ACCGCCAAGTTTGAGATTCGAAAAGTACTGATATTGTGGGGGAAGTTCGGCTTTGTAGAGATGGATTGTACAGTACCCCAGCGCCAGACGATCCGATGTGCATGAAAGAAGACCTGTTTCAGCGGTGCAAAACATCTCTGGATACTGGGTGACGCCATTTATCAGGCATTTCTCTGTCAGCAGCGCGCAGCCGGAGTTGTTGCCCCATGACATCG
>M01075:45:000000000-A6JNR:1:2112:17926:23991
TAATGCTGCTGCCTTCTGGGCACTGGCGCCATGTATCATCTCCAAGGTACCGCACGCTCACCTCACCCTTCTCACACGACACCTCAGCGCATACGTCACCAATACGACCCATGAAATCGACAAGCCCATCCCCCTTTAAGCACTTTGATCTCGGGCCAACGCGACTCCCATGCATGATGCTTGCTTCCCCATTGCTGCACCGAGTGTTGAACCGCCAAGTTTGAGATTCGAAAAGTACTGATATTGTTGGGGAAGTTCGGCTGTGTAGAGATAGATTGTACAGTACCCCAGCGCCAGACGATCCGATGTGCATGAAATAAGAGTTGTTTCAGCGGTGCAAAACATCTCTGGATACTGGGTAACGCCATTCATCAGGCATTTCTCTGTCAGCAGCGCGCAGCCGGAGTTTTTGCCCCATGACATCG
>M01075:45:000000000-A6JNR:1:2112:15703:12652
TAATGCTGCCGCCCTCTGGGCACTGGCGCCATGTATCATCTCCAAGGTACCGCACGCTCACCTCACCCTTTTCACACGACACCTCAGCGCACACGTCACCAATACGACCCATGAAATCGAAAAACCCATCCCCCTTTAAGCACTTTGATCTCGGGCCAACGCGGCTCCCATGCATGACGCTTGCTTCCCCATTGCTGCACCAAGTGTT--ACCGCCAAGTTTGAGATTCGAAAAGTACTGATATTGTGGGGGAAGTTCGGCTTTGTAGAGATGGATTGTACAGTACCCCAGCGCCAGACGATCCGATGTGCATGAAAGAAGACCTGTTCCAGGGGTGCAAAACATCTCTGGATACTGGGTGACGCCATTTATCAGGCATTTCTCTGTCAGCAGCGCGCAGCCGGAGTTGTTGCCCCATGACATCG
>M01075:45:000000000-A6JNR:1:2112:15629:18182
TAATACTGCTGCCTTCTGGTCACTGGCGCCATGTATCATCTCCAAGGTACCGCACGCTCACCTCACCCTTCTCACACGACACCTCAGCGCATACGTCACCAATACGACCCATGAAATCGACAAGCCCATCCCCCTTTAAGCACTTTGATCTCGGGCCAACGCGACTCCCATGCATGATGCTTGCTTCCCCATTGCTGCACCGAGTGTTGGACCGCCAAGTTTGAGATTCGAAAAGTACTGATATTGTTGGGGAAGTTCGGCTGTGTAGAGATAGATTGTACAGTACCCCAGCGCCAGACGATCCGATGTGCATGAAATAAGAGTTGTTTCAGCGGTGCAAAACATCTCTGGATACTGGGTGACGCCATTCATCAGGCATTTCTCTGTCAGCAGCGCGCAGCCGGAGTTTTTGCCCCATGACATCG
>M01075:45:000000000-A6JNR:1:2112:12540:11328
TAATGCTGCTGCCCTCTGGGCACTGGCGCCATGTATCATCTCCAAGGTACCGCACGCTCACCTCACCCTTTTCACACGACACCTCAGCGCACACGTCACCAATGCGACCCATGAAATCGAAAAGCCCATCCCCCTTTAAGCACTTTGATCTCGGGCCAACGCGGCTCCCATGCATGACGCTTGCTTCCCCATTGCTGCACTAAGTGTT--ACCGCCAAGTTTGAGATTCGAAAAGTACTGATATTGTGGGGGAAGTTCGGCTTTGTAGAGATGGATTGTACAGTACCCCAGCGCCAGACGATCCGATGTGCATGAAAGAAGACCTGTTTCAGCGGTGCAAAACATCTCTGGATACTGGGTGACGCCATTTATCAGGCATTTCTCTGTCAGCAGCGCGCAGCCGGAGTTGTTGCCCCATGACATCG
>M01075:45:000000000-A6JNR:1:2111:25165:11578
TAATGCTGCTGCCCTCTGGGCACTGGCGCCATTTATCATCTCCAAGGTACCGCACGCTCACCTCACCCTTTTCACACGACACCTCAGCGCACACGTCACCAACAGGACCCATGGAATCGACAAGCCCATCCCCCTTTAAGCACTTTGATCTCGGGCCAACGCGGCTCCCATGCATGACGCTTGCTTCCCCATTGCTGCACCAAGTGTT-GACCGCCAAGTTTGAGATTCGAAAAGTACTGATATTGTGGGGGAAGTTCGGCTTTGTAGAGATGGATTGTACAGTACCCCAGCGCCAGACGATCCGATGTGCATGAAAGAAGACCTGTTTCAGCGGTGCAAAACATCTCTGGATACTGGGTGACGCCATTTATCAGGCGTTTCTCTGTCAGCAGCGCGCAGCCGGAGTTGTTGCCCCATGACATCG
>M01075:45:000000000-A6JNR:1:2111:21508:19812
TAATACTGCCGCCCTCTGGGCACTGGCGCCATTTATCATCTCCAAGGTACCGCACGCTCACCTCACCCTTTTCACACGACACCTCAGCGCACACGTCACCAACAGGACCCATGAAATCGACAAGCCCATCCCCCTTTAAGCACTTTGATCTCGGGCCAACGCGGCTCCCATGCATGACGCTTGCTTCCCCATTGCTGCACCAAGTGTT-GACCGCCAAGTTTGAGATTCGAAAAGTACTGATATTGTGGGGGAAGTTCGGCTTTGTAGAGATGGATTGTACAGTACCCCAGCGCCAGACGATCCGGTGTGCATGAAAGAAGACCTGTTTCAGCGGTGCAAAACATCTCTGGATACTGGGTGACGCCATTTATCAGGCATTTCTCTGTCAGCAGCGCGCAGCCGGAGTTGTTGCCCCATGACATCG
>M01075:45:000000000-A6JNR:1:2111:18231:27157
TAATACTGCTGCCTTCTGGGCACTGGCGCCATGTATCATCTCCAAGGTACCGCACGCTCACCTCACCCTTCTCACACGACACCTCAGCGCATACGTCACCAATACGATCCATGAAATCGACAAGCCCATCCCCCTTTAAGCACTTTGATCTCGGGCCAACGCGACTCCCATGCATGATGCTTGCTTCCCCATTGCTGCACCGAGTGTTGGACCGCCAAGTTTGAGATTCGAAAAGTACTGATATTGTTGGGGAAGTTCGGCTGTGTAGAGATAGATTGTACAGTACCCCAGCGCCAGACGATCCGATGTGCATGAAATAAGAGTTGTTTCAGCGGTGCAAAACATCTCTGGATACTGGGTGACGCCATTCATCAGGCATTTCTCTGTCGGCAGCGCGCAGCCGGAGTTTTTGCCCCATGCCATCG
>M01075:45:000000000-A6JNR:1:2111:14574:20825
TAATACTGCTGCCTTCTGGGCACTGGCGCCATGTATCATCTCCAAGGTACCGCACGCTCACCTCACCCTTCTCACACGACACCTCAGCGCATACGTCACCAATACGACCCATGAAATCGACAAGCCCATCCCCCTTTAAGCACTTTGATCTCGGGCCAACGCGACTCCCATGCATGATGCTTGCTTCCCCATTGCTGCACCGAGTGTTGGACCGCCAAGTTTGAGATTCGAAAAGTACTGATATTGTTGGGGAAGTTCGGCTGTGTAGAGATAGATTGTACAGTACCCCAGCGCCAGACGATCCGATGTGCATGAAATAAGAGTTGTTTCAGCGGTGCAGAACATCTCTGGATACTGGGTGACGCCATTCATCAGGCATTTCTCTGTCAGCAGCGCGCAGCCGGAGTTTTTGCCCCATGACATCG
>M01075:45:000000000-A6JNR:1:2111:13925:25520
TAATGCTGCTGCCCTCTGGGCACTGGCGCCATTTATCATCTCCAAGGTACCGCACGCTCACCTCACCCTTTTCACACGACACCTCAGCGCACACGTCACCAACAGGACCCATGAAATCGACAAGCCCATCCCCCTTTAAGCACTTTGATCTCGGGCCAACGCGGCTCCCATGCATGACGCTTGCTTCCCCATTGCTGCACCAAGTGTT-GACCGCCAAGTTTGAGATTCGAAAAGTACTGATATTGTGGGGGAAGTTCGGCTTTGTAGAGATGGATTGTACAGTACCCCAGCGCCAGACGATCCGATGTGCATGAAAGAAGACCTGTTTCAGCGGTGCAAAACATCTCTGGATACTGGGTGACGCCGTTTATCAGGCATTTCTCTGTCAGCAGCGCGCAGCCGGAGTTGTTGCCCCATGACATCG
>M01075:45:000000000-A6JNR:1:2111:11570:14008
TAATACTGCCGCCTTCTGGGCACTGGCGCCATGTATCATCTCCAAGGTACCGCACGCTCACCTCCCCCTTCTCACACGACACCTCAGCGCATACGTCACCAATACGACCCATGAAATCGACAAGCCCATCCCCCTTTAAGCACTTTGATCTCGGGCCAACGCGACTCCCATGCATGATGCTTGCTTCCCCATTGCTGCACCGAGTGTTGGACCGCCAAGTTTGAGATTCGAAAAGTACTGATATTGTCGGGGAAGTTCGGCTGTGTAGAGATAGATTGTACAGTACCCCAGCGCCAGACGATCCGATGTGCATGAAATAAGAGTTGTTTCAGCGGTGCAAAACATCTCTGGATACTGGGCGACGCCATTCATCAGGCATTTCTCTGTCAGCAGCGCGCAGCCGGAGTTTTTGCCCCATGACATCG
>M01075:45:000000000-A6JNR:1:2111:10030:21056
TAATACCGCTGCCCTCTGGGCACTGGCGCCATGTATCATCTCCAAGGTACCGCACGCTCACCTCACCCTTTTCACACGACACCTCAGCGCACACGTCACCAATACGACCCATGAAATCGAAAAGCCCATCCCCCTTTAAGCACTTTGATCTCGGGCCAACGCGGCTCCCATGCATGACGCTTGCTTCCCCATTGCTGCACCAAGTGTT--ACCGCCAAGTTTGAGATTCGAAAAGTACTGATATTGTGGGGGAAGTTCGGCTTTGTAGAGATGGATTGTACAGTGCCCCAGCGCCAGACGATCCGATGTGCATGAAAGAAGACCTGTTTCAGCGGTGCAAAACATCTCTGGATACTGGGTGACGCCATTTATCAGGCATTTCTCTGTCAGCAGCGCGCAGCCGGAGTTGTTGCCCCATGACATCG
>M01075:45:000000000-A6JNR:1:2110:5802:14281
TAATACTGCCGCCCTCTGGGCACTGGCGCCATTTATCATCTCCAAGGTACCGCACGCTCACCTCACCCTTTTCACACGACACCTCAGCGCACACGTCACCAACAGGA-CCATGAAATCGACAAGCCCATCCCCCTTTAAGCACTTTGATCTCGGGCCAACGCGGCTCCCATGCATGACGCTTGCTTCCCCATTGCTGCACCAAGTGTT-GACCGCCAAGTTTGAGATTCGAAAAGTACTGATATTGTGGGGGAAGTTCGGCTTTGTAGAGATGGATTGTACAGTACCCCAGCGCCAGACGATCCGATGTGCATGAAAGAAGACCTGTTTCAGCGGTGCAAAACATCTCTGGATACTGGGTGACGCCATTTATCAGGCATTTCTCTGTCAGCAGCGCGCAGCCGGAGTTGTTGCCCCATGACATCG
>M01075:45:000000000-A6JNR:1:2110:27155:13009
TAATGCTGCTGCCCTCTGGGCACTGGCGCCATGTACCATCTCCAAGGTACCGCACGCTCACCTCACCCTTTTCACACGACACCTCAGCGCACACGTCACCAATACGACCCATGAAATCGAAAAGCCCATCCCCCTTTAAGCACTTTGATCTCGGGCCAACGCGGCTCCCGTGCATGACGCTTGCTTCCCCATTGCTGCACCAAGTGTT--ACCGCCAAGTTTGAGATTCGAAAAGTACTGATATTGTGGGGGAAGTTCGGCTTTGTAGAGATGGATTGTACAGTACCCCAGCGCCAGACGATCCGATGTGCATGAAAGAAGACCTGTTTCAGCGGTGCAAAACATCTCTGGATACTGGGTGACGCCATTTATCAGGCATTTCTCTGTCAGCAGCGCGCAGCCGGAGTTGTTGCCCCATGACATCG
>M01075:45:000000000-A6JNR:1:2110:21454:6351
TAATGCTGCTGCCCTCTGGGCACTGGCGCCATTTATCATCTCCAAGGTACCGCACGCTCACCTCACCCTTTTCACACGACACCTCAGCGCACACGTCACCAACAGGACCCATGAAATCGACAAGCCCATCCCCCTTTAAGCACTTTGATCTCGGGCCAACGCGGCTCCCATGCATGACGCTTGCTTCCCCATTGCTGCACCAAGTGTT-GACCGCCAAGTTTGAGATTCGAAAAGTACTGATATTGTGGGGGAAGTTCGGCTTTGTAGAGATGGATTGTACAGTACCCCAGCGCCAGACGATCCGATGTGCATGAAAGAAGACCTGTTTCAGCGGTGCAAAACATCTCTGGATACTGGGTGACGCCATTTATCAGGCATTTCTCTGTCAGCAGCGCGCAGCCGGAGTTGTTGCCCCATGGCATCG
>M01075:45:000000000-A6JNR:1:2110:17943:15367
TAATGCTGCTGCCCTCTGGGCACTGGCGCCATGTATCATCTCCAAGGTACCGCACGCTCACCTCACCCCTTTCACACGACACCTCAGCGCACACGTCACCAATACGACCCATGAAATCGAAAAGCCCATCCCCCTTTAAGCACTTTGATCTCGGGCCAACGCGGCTCCCATGCATGACGCTTGCCTCCCCATTGCTGCACCAAGTGTT--ACCGCCAAGTTTGAGATTCGAAAAGTACTGATATTGTGGGGGAAGTTCGGCTTTGTAGAGATGGATTGTACAGTACCCCAGCGCCAGACGATCCGATGTGCATGAAAGAAGACCTGTTTCAGCGGTGCAAAACATCTCTGGATACTGGGTGACGCCATTTATCAGGCATTTCTCTGTCAGCAGCGCGCAGCCGGAGTTGTTGCCCCATGACATCG
>M01075:45:000000000-A6JNR:1:2110:15794:25642
TAATGCTGCCGCCCTCTGGGCACTGGCGCCATTTATCATCTCCAAGGTACCGCACGCTCACCTCACCCTTTTCACACGACACCTCAGCGCACACGTCACCAACAGGACCCATGAAATCGACAAGCCCATCCCCCTTTAAGCACTTTGATCTCGGGCCAACGCGGCTCCCATGCATGACGCTTGCTTCCCCATTGCTGCACCAAGTGTT-AACCGCCAAGTTTGAGATTCGAAAAGTACTGATATTGTGGGGGAAGTTCGGCTTTGTAGAGATGGATTGTACAGTACCCCAGCGCCAGACGATCCGATGTGCATGAAAGAAGACCTGTTTCAGCGGTGCAAAACATCTCTGGATACTGGGTGACGCCATTTATCAGGCATTTCTCTGTCAGCAGCGCGCAGCCGGAGTTGTTGCCCCATGACATCG
>M01075:45:000000000-A6JNR:1:2110:15033:2071
TAATGCTGCCGCCCTCTGGGCACTGGCGCCATTTATCATCTCCAAGGTACCGCACGCTCACCTCACCCTTTTCACACGACACCTCAGCGCACACGTCACCAACAGGACCCATGAAATCGACAAGCCCATCCCCCTTTAAGCACTTTGATCTCGGGCCAACGCGGCTCCCATGCATGACGCTTGCTTCCCCATTGCTGCACCAAGTGTT-GACCGCCAAGTTTGAGATTCGAAAAGTACTGATATTGTGGGGAAAGTTCGGCTTTGTAGAGATGGATTGTACAGTACCCCAGCGCCAGACGATCCGATGTGCATGAAAGAAGACCTGTTTCAGCGGTGCAAGACATCTCTGGATACTGGGTGACGCCATTTATCAGGCATTTCTCTGTCAGCAGCGCGCAGCCGGAGTTGTTGCCCCATGACATCG
>M01075:45:000000000-A6JNR:1:2110:13797:15804
TAATACTGCCGCCCTCTGGGCACTGGCGCCATTTATCATCTCCAAGGTACCGCACGCTCACCTCACCCTTTTCACACGACACCTCAGCGCACACGTCACCAACAGGACCCATGAAATCGACAAGCCCATCCCCCTTTAAGCACTTTGATCTCGGGCCAACGCGGCTCCCATGCATGACGCTTGCTTCCCCATTGCTGCACCAAGTGTT-GACCGCCAAGTTTGAGATTCGAAAAGTACTGATATTGTGGGGGAAGTTCGGCTTTGTAGAGATGGATTGTACAGTACCCCAGCGCCAGACGATCCGATGTGCATGAAAGAAGACCTGTTTCAGCGGTGCAAAACATCTCTGGATACTGGGTGACGCCATTTATCAGGCATTTCTCCGTCAGCAGCGCGCAGCCGGAGTTGTTGCCCCATAACATCG
>M01075:45:000000000-A6JNR:1:2110:13536:9799
TAATGCTGCTGCCTTCTGGGCACTGGCGCCATGTATCATCTCCAAGGTACCGCACGCTCACCTCACCCTTCTCACACGACACCTCAGCGCATACGTCACCAATACGACCCATGAAATCGACAAGCCCATCCCCCTTTAAGCACTTTGATCTCGGGCCAACGCGACTCCCATGCATGATGCTTGCTTCCCCATTGCTGCACCGAGTGTTGGACCGCCAAGTTTGAGATTCGAAAAGTACTGATATTGTTGGGGAAGTTCGGCTGTGTAGAGATAGATTGTACAGTACCCCAGCGCCAGACGATCCGATGTGCATGAAATAAGAGTTGTTTCAGCGGTGCAAAACATCTCTGGATACTGGGTGACGCCATTCATCAGGCATTTCTCTGTCAGCAGCGCGCAGCCAGAGTTTTTGCCCCATGACATCA
>M01075:45:000000000-A6JNR:1:2110:10892:14315
TAATACTGCTGCCTTCTGGGCACTGGCGCCATGTATCATCTCCAAGGTACCGCACGCTCACCTCACCCTTCTCACACGACACCTCAGCGCATGCGTCACCAATACGACCCATGAAATCGACAAGCCCATCCCCCTTTAAGCACTTTGATCTCGGGCCAACGCGACTCCCATGCATGATGCTTGCTTCCCCATTGCTGCACCGAGTGTTGGACCGCCAAGTTTGAGATTCGAAAAGTACTGATATTGTTGGGGAAGTTCGGCTGTGTAGAGATAGATTGTACAGTACCCCAGCGCCAGACGATCCGATGTGCATGAAATAAGAGTTGTTTCAGCGGTGCAAAACATCTCTGGATACTGGGTGACGCCATTCATCAGGCATTTCTCTGTCAGCAGCGCGCAGCCGGAGTTTTTGCCCCATGACATCG
>M01075:45:000000000-A6JNR:1:2109:7645:8647
TAATGCTGCCGCCCTCTGGGCACTGGCGCCATGTATCATCTCCAAGGTACCGCACGCTCACCTCACCCTTTTCACACGACACCTCAGCGCACACGTCACCAATACGACCCATGAAATCGAAAAGCCCATCCCCCTTTAAGCACTTTGATCTCGGGCCAACGCGGCTCCCATGCATGACGCTTGCTTCCCCATTGCTGCACCAAGTGTT--ACCGCCAAGTTTGAGATTCGAAGAGTACTGATATTGTGGGGGAAGTTCGGCTTTGTAGAGATGGATTGTACAGTACCCCAGCGCCAGACGATCCGATGTGCATGAAAGAAGACCTGTTTCAGCGGTGCAAAACATCTCTGGATACTGGGTGACGCCATTTATCAGGCATTTCTCTGTCAGCAGCGCGCAGCCGGAGTTGTTGCCCCATGACATCG
>M01075:45:000000000-A6JNR:1:2109:6320:21114
TAATACTGCTGCCTTCTGGGCACTGGCGCCATGTATCATCTCCAAGGTACCGCACGCTCACCTCACCCTTCTCACACGACACCTCAGCGCATACGTCACCAATACGACCCATGAAATCGACAAGCCCATCCCCCTTTAAGCACTTTGATCTCGGGCCAACGCGACTCCCATGCATGATGCTTGCTTCCCCATTGCTGCACCGAGTGTTGGACCGCCAAGTTTGAGATTCGAAAAGTACTGATATTGTGGGGGAAGTTCGGCTGTGTAGAGATAGATTGTACAGTACCCCAGCGCCAGACGATCCGATGTGCATGAAATAAGAGTTGTTTCAGCGGTGCAAAACATCTCTGGATACTGGGTGACGCCATTCATCAGGCATTTCTCTGTCAGCAGCGCGCAGCCGGAGTTTTTGCCCCATGACATCG
>M01075:45:000000000-A6JNR:1:2109:23971:21649
TAATACTGCTGCCTTCTGGGCACTGGCGCCATGTATCATCTCCAAGGTACCGCACGCTCACCTCACCCTTCTCACACGACACCTCAGCGCATACGTCACCAATACGACCCATGAAATCGACAAGCCCATCCCCCTTTAAGCACTTCGATCTCGGGCCAACGCGACTCCCATGCATGATGCTTGCTTCCCCATTGCTGCACCGAGTGTTGAACCGCCAAGTTTGAGATTCGAAAAGTACTGATATTGTTGGGGAAGTTCGGCTGTGTAGAGATAGATTGTACAGTACCCCAGCGCCAGACGATCCGATGTGCATGAAATAAGAGTTGTTTCAGCGGTGCAAAACATCTCTGGATACTGGGTGACGCCACTCATCAGGCATTTCTCTGTCAGCAGCGCGCAGCCGGAGTTTTTGCCCCATAACATCG
>M01075:45:000000000-A6JNR:1:2109:20631:22180
TAATGCTGCCGCCTTCTGGGCACTGTCGCCATGTATCATCTCCAAGGTACCGCACGCTCACCTCACCCTTCTCACACGACACCTCAGCGCATACGTCACCAATACGACCCATGAAATCGACAAGCCCATCCCCCTTTAAGCACTTTGATCTCGGGCCAACGCGACTCCCATGCATGATGCTTGCTTCCCCATTGCTGCACCGAGTGTTGGACCGCCAAGTTTGAGATTCGAAAAGTACTGATATTGTTGGGGAAGTTCGGCTGTGTAGAGATAGATTGTACAGTACCCCAGCGCCAGGCGATCCGATGTGCATGAAATAAGAGTTGTTTCAGCGGTGCAAAACATCTCTGGATACTGGGTGACGCCATTCATCAGGCATTTCTCTGTCAGCAGCGCGCAGCCGGAGTTTTTGCCCCATGACATCG
>M01075:45:000000000-A6JNR:1:2109:17531:20580
TAATACTGCTGCCTTCTGGGCACTGGCGCCATGTATCATCTCCAAGGTGCCGCACGCTCACCTCACCCTTCTCACACGACACCTCAGCGCATACGTCACCAATACGACCCATGAAATCGACAAGCCCATCCCCCTTTAAGCACTTTGATCTCGGGCCAACGCGACTCCCATGCATGATGCTTGCTTCCCCATTGCTGCACCGAGTGTTGGACCGCCAAGTTTGAGATTCGAAAAGTACTGATATTGTTGGGGAAGTTCGGCTGTGTAGAGATAGATTGTACAGTACCCCAGCGCCAGACGATCCGATGTGCATGAAATAAGAGTTGTTTCAGCGGTGCAAAACATCTCTGGATACTGGGTGACGCCATTCATCAGGCATTTCTCTGTCAGCAGCGCGCAGCCGGAGTTTTTGCCCCATGACATCG
>M01075:45:000000000-A6JNR:1:2109:14491:5711
TAATACTGCCGCCTTCTGGGCACTGGCGCCATGTATCATCTCCAAGGTACCGCACGCTCACCTCACCCTTCTCACACGACACCTCAGCGCATACGTCACCAATACGACCCATGAAATCGACAAGCCCATCCCCCTTTAAGCACTTTGATCTCGGGCCAACGCGACTCCCATGCATGATGCTTGCTTCCCCATTGCTGCACCGAGTGTTGAACCGCCAAGTTTGAGATTCGAAAAGTACTGATATTGTTGGGGAAGTTCGGCTGTGTAGAGATAGATTGTACAGTACCCCAGCGCCAGACGATCCGATGTGCATGAAATAAGAGTTGTTTCGGCGGTGCAAAACATCTCTGGATACTGGGTGACGCCATTCATCAGGCATTTCTCTGTCAGCAGCGCGCAGCCGGAGTTTTTGCCCCATGACATCG
>M01075:45:000000000-A6JNR:1:2109:12932:20944
TAATACTGCTGCCTTCTGGGCACTGGCGCCATGTATCATCTCCAAGGTACCGCACGCTCACCTCACCCTTCTCACACGACACCTCAGCGCATACGTCACCAATACGACCCATGAAATCGACAAGCCCATCCCCCTTTAAGCACTTTGATCTCGGGCCAACGCGACTCCCATGCATGATGCTTGCTTCCCCATTGCTGCACCGAGTGTTGGACCGCCAAGTTTGAGATTCGAAAAGTACTGATATTGTTGGGGAAGTTCGGCTGTGTAGAGATAGATTGTACAGTACCCCAGCGCCAGACGATCCGATGTGCATGAAGTAAGAGTTGTTTCAGCGGTGCAAAACATCTCTGGATACTGGGTGACGCCATTCATCAGGCATTTCTCTGTCAGCAGCGCGCAGCCGGAGTTTTTGCCCCATGACATCG
>M01075:45:000000000-A6JNR:1:2109:11942:5599
TAATGCTGCCGCCCTCTGGGCACTGGCGCCATGTATCATCTCCAAGGTACCGCACGCTCACCTCACCCTTTTCACACGACACCTCAGCGCACACGTCACCAATACGACCCATGAAATCGAAAAGCCCATCCCCCTTTAAGCACTTTGGTCTCGGGCCAACGCGGCTCCCATGCATGACGCTTGCTTCCCCATTGCTGCACCAAGTGTT--ACCGCCAAGTTTGAGATTCGAAAAGTACTGATATTGTGGGGGAAGTTCGGCTTTGTAGAGATGGATTGTACAGTACCCCAGCGCCAGACGATCCGATGTGCATGAAAGAAGACCTGTTTCAGCGGTGCAAAACATCTCTGGATACTGGGTGACGCCATTTATCAGGCATTTCTCTGTCAGCAGCGCGCAGCCGGAGTTGTTGCCCCATGACATCG
>M01075:45:000000000-A6JNR:1:2109:10504:15075
TAATGCTGCTGCCCTCTGGGCACTGGCGCCATGTATCATCTCCAAGGTACCGCACGCTCACCTCACCCTTCTCACACGACACCTCAGCGCACACGTCACCAATACGACCCATGAAATCGACAAGCCCATCCCCCTTTAAGCACTTTGATCTCGGGCCAACGCGACTCCCATGCATGATGCTTGCTTCCCCATTGCTGCACCAAGTGTTGAACCGCCAAGTTTGAGATTCGAAAAGTACTGATATTGTTGGAGAAGTTCGGCTGTGTAGAGATAGATTGTACAGTACCCCAGCGCCAGACGATCCGATGTGCGTGAAATAAGAGTTGTTTCAGCGGTGCAAAACATCTCTGGATACTGGGTGACGCCATTCATCAGGCATTTCTCTGTCAGCAGCGCGCAGCCGGAGTTGTTGCCCCATGACATCG
>M01075:45:000000000-A6JNR:1:2108:25468:18990
TAATGCTGCTGCCCTCTGGGCACTGGCGCCATTTATCATCTCCAAGGTACCGCACGCTCACCTCACCCTTTTCACACGACACCTCAGCGCACACGTCACCAACAGGACCCATGAAATCGACAAGCCCATCCCCCTTTAAGCACTTTGATCTCGGGCCAACGCGGCTCCCATGCATGACGCTTGCTTCCCCATTGCTGCACCAAGTGTT-GACCGCCAAGTTTGAGATTCGAAAAGTACTGATATTGTGGGGGAAGTTCGGCTTTGTAGAGATGGATTGTACAGTACCCCAGCGCCAGACGATCCGATGTGCATGAAAGAAGACCTGTTTCAGCGGTGCAAAACATCTCTGGGTACTGGGTGACGCCATTTATCAGGCATTTCTCTGTCAGCAGCGCGCAGCCGGAGTTGTTGCCCCATGACATCG
>M01075:45:000000000-A6JNR:1:2108:25343:8410
TAATACTGCTGCCTTCTGGGCACTGGCGCCATGTATCATCTCCAAGGTACCGCACGCTTACCTCACCCTTCTCACACGACACCTCAGCGCATACGTCACCAATACGACCCATGAAATCGACAAGCCCATCCCCCTTTAAGCACTTTGATCTCGGGCCAACGCGACTCCCATGCATGATGCTTGCTTCCCCATTGCTGCACCGAGTGTTGGACCGCCAAGTTTGAGATTCGAAAAGTACTGATATTGTTGGGGAAGTTCGGCTGTGTAGAGATAGATTGTACAGTACCCCAGCGCCAGACGATCCGATGTGCATGAAATAAGAGTTGTTTCAGCGGTGCAAAACATCTCTGGATACTGGGTGACGCCATTCATCAGGCATTTCTCTGTCAGCAGCGCGCAGCCGGAGTTTTTGCCCCATGACATCG
>M01075:45:000000000-A6JNR:1:2108:24344:20792
TAATACTGCTGCCCTCTGGGCACTGGCGCCATTTATCATCTCCAAGGTACCGCACGCTCACCTCACCCTTTTCACACGACACCTCAGCGCACACGTCACCAACAGGACCCATGAAATCGACAAGCCCATCCCCCTTTAAGCACTTTGGTCTCGGGCCAACGCGGCTCCCATGCATGACGCTTGCTTCCCCATTGCTGCACCAAGCGTT-GACCGCCAAGTTTGAGATTCGAAAAGTACTGATATTGTGGGGGAAGTTCGGCTTTGTAGAGATGGATTGTACAGTACCCCAGCGCCAGACGATCCGATGTGCATGAAAGAAGACCTGTTTCAGCGGTGCAAAACATCTCTGGATACTGGGTGACGCCATTTATCAGGCATTTCTCTGTCAGCAGCGCGCAGCCGGAGTTGTTGCCCCATGACATCG
>M01075:45:000000000-A6JNR:1:2108:16744:17119
TAATGCTGCTGCCCTCTGGGCACTGGCGCCATTTATCATCTCCAAGGTACCGCACGCTCACCTCACCCTTTTCACACGACACCTCAGCGCACACGTCACCAACAGGACCCATGAAATCGACAAGCCCATCCCCCTTTAAGCACTTTGATCTCGGGCCAACGCGGCTCCCATGCATGACGCTTGCTTCCCCATTGCTGCACCAAGTGTT-GACCGCCAAGTTTGAGATTCGAAAAGTACTGATATTGTGGGGGAAGTTCGGCTTTGTAGAGATGGATTGTGCAGTACCCCAGCGCCAGACGATCCGATGTGCATGAAAGAAGACCTGTTTCAGCGGTGCAAAACATCTCTGGATACTGGGTGACGCCATTTATCAGGCATTTCTCTGTCAGCAGCGCGCAGCCGGAGTTGTTGCCCCATGACATCG
>M01075:45:000000000-A6JNR:1:2108:13888:11629
TAGTACTGCTGCCTTCTGGGCACTGGCGCCATGTATCATCTCCAAGGTACCGCACGCTCACCTCACCCTTCTCACACGACACCTCAGCGCATACGTCACCAATACGACCCATGAAATCGACAAGCCCATCCCCCTTTAAGCACTTTGATCTCGGGCCAACGCGACTCCCATGCATGATGCTTGCTTCCCCATTGCTGCACCGAGTGTTGGACCGCCAAGTTTGAGATTCGAAAAGTACTGATATTGTTGGGGAAGTTCGGCTGTGTAGAGATAGATTGTACAGTACCCCAGCGCCAGACGATCCGATGTGCATGAAATAAGAGTTGTTTCAGCGGTGCAAAACATCTCTGGATACTGGGTGACGCCATTCATCAGGCATTTCTCTGTCAGCAGCGCGCAGCCGGAGTTTTTGCCCCATGACATCG
>M01075:45:000000000-A6JNR:1:2108:13772:8150
TAATGCTGCTGCCTTCTGGGCACTGGCGCCATGTATCGTCTCCAAGGTACCGCACGCTCACCTCACCCTTCTCACACGACACCTCAGCGCATACGTCACCAATACGACCCATGAAATCGACAAGCCCATCCCCCTTTAAGCACTTTGATCTCGGGCCAACGCGACTCCCATGCATGATGCTTGCTTCCCCATTGCTGCACCGAGTGTTGGACCGCCAAGTTTGAGATTCGAAAAGTACTGATATTGTTGGGGAAGTTCGGCTGTGTAGAGATAGATTGTACAGTACCCCAGCGCCAGACGATCCGATGTGCATGAAATAAGAGTTGTTTCAGCGGTGCAAAACATCTCTGGATACTGGGTGGCGCCATTCATCAGGCATTTCTCTGTCAGCAGCGCGCAGCCGGAGTTTTTGCCCCATGACATCG
>M01075:45:000000000-A6JNR:1:2108:12440:10873
TAATGCTGCTGCCCTCTGGGCACTGGCGCCATTTATCATCTCCAAGGTACCGCACGCTCACCTCACCCTTTTCATACGACACCTCAGCGCACACGTCACCAACAGGACCCATGAAATCGACAAGCCCATCCCCCTTTAAGCACTTTGATCTCGGGCCAACGCGGCTCCCATGCATGACGCTTGCTTCCCCATTGCTGCACCAAGTGTT-GACCGCCAAGTTTGAGATTCGAAAAGTACTGATATTGTGGGGGAAGTTCGGCTTTGTAGAGATGGATTGTACAGTACCCCAGCGCCAGACGATCCGATGTGCATGAAAGAAGACCTGTTTCAGCGGTGCAAAACATCTCTGGATACTGGGTGACGCCATTTATCAGGCATTTCTCTGTCAGCAGCGCGCAGCCGGAGTTGTTGCCCCATGACATCG
>M01075:45:000000000-A6JNR:1:2108:10941:19206
TAATGCTGCTGCCCTCTGGGCACTGGCGCCATTTATCATCTCCAAGGTACCGCACGCTCACCTCACCCTTTTCACACGACACCTCAGCGCACACGTCACCAACAGGACCCATGAAATCGACAAGCCTATCCCCCTTTAAGCACTTTGATCTCGGGCCAACGCGGCTCCCATGCATGACGCTTGCTTCCCCATTGCTGCGCCAAGTGTT-GACCGCCAAGTTTGAGATTCGAAAAGTACTGATATTGTGGGGGAAGTTCGGCTTTGTAGAGATGGATTGTACAGTACCCCAGCGCCAGACGATCCGATGTGCATGAAAGAAGACCTGTTTCAGCGGTGCAAAACATCTCTGGATACTGGGTGACGCCATTTATCAGGCATTTCTCTGTCAGCAGCGCGCAGCCGGAATTGTTGCCCCATGACATCG
>M01075:45:000000000-A6JNR:1:2107:9977:14615
TAATGCTGCTGCCTTCTGGGCACTGGCGCCATGTATCATCTCCAAGGCACCGCACGCTCACCTCACCCTTCTCACACGACACCTCAGCGCATACGTCACCAATACGACCCATGAAATCGACAAGCCCATCCCCCTTTAAGCACTTTGATCTCGGGCCAACGCGACTCCCATGCATGATGCTTGCTTCCCCATTGCTGCACCGAGTGTTGAACCGCCAAGTTTGAGATTCGAAAAGTACTGATATTGTTGGGGAAGTTCGGCTGTGTAGAGATAGATTGTACAGTACCCCAGCGCCAGACGATCCGATGTGCATGAAATAAGAGTTGTTTCAGCGGTGCAAAACATCTCTGGATACTGGGTGACGCCATTCATCAGGCATTTCTCTGTCAGCAGCGCGCAGCCGGAGTTTTTGCCCCATGACATCG
>M01075:45:000000000-A6JNR:1:2107:3772:11721
TAATGCTGCTGCCCTCTGGGCACTGGCGCCATTTATCATCTCCAAGGTACCGCACGCTCACCTCACCCTTTTCACACGACACCTCAGCGCACACGTCACCAACAGGACCCATGAAATCGACAAGCCCATCCCCCTTTAAGCACTTTGATCTCGGGCCAACGCGGCTCCCATGCATGACGCTTGCTTCCCCATTGCTGCACCAAGTGTT-GACCGCCAAGTTTGAGATTCGAAAAGTACTGATATGGTGGGGGAAGTTCGGCTTTGTAGAGATGGATTGTACAGTACCCCAGCGCCAGACGATCCGATGTGCATGAAAGAAGACCTGTTTCAGCGGTGCAAAACATCTCTGGATACTGGGTGACGCCATTTATCAGGCATTTCTCTGTCAGCAGCGCGCAGCCGGAGTTGTTGCCCCATGACATCG
>M01075:45:000000000-A6JNR:1:2107:26357:19390
TAATGCTGCTGCCCTCTGGGCACTGGCGCCATGTATCATCTCCAAGGTAACGCACGCTCACCTCACCCTTTTCACACGACACCTCAGCGCACACGTCACCAATACGACCCATGAAATCGAAAAGCCCATCCCCCTTTAAGCACTTTGATCTCGGGCCAACGCGGCTCCCATGCATGACGCTTGCTTCCCCATCGCTGCACCAAGTGTT--ACCGCCAAGTTTGAGATTCGAAAAGTACTGATATTGTGGGGGAAGTTCGGCTTTGTAGAGATGGATTGTACAGTACCCCAGCGCCAGACGATCCGATGTGCATGAAAGAAGACCTGTTTCAGCGGTGCAAAACATCTCTGGATACTGGGTGACGCCATTTATCAGGCATTTCTCTGTCAGCAGCGCGCAGCCGGAGTTGTTGCCCCATGACATCG
>M01075:45:000000000-A6JNR:1:2107:21059:15513
TAGTGCTGCTGCCCTCTGGGCACTGGCGCCATTTATCATCTCCAAGGTACCGCACGCTCACCTCACCCTTTTCACACGACACCTCAGCGCACACGTCACCAACAGGACCCATGAAATCGACAAGCCCATCCCCCTTTAAGCACTTTGATCTCGGGCCAACGCGGCTCCCATGCATGACGCTTGCTTCCCCATTGCTGCACCAAGTGTT-GACCGCCAAGTTTGAGATTCGAAAAGTACTGATATTGTGGGGGAAGTTCGGCTTTGTAGAGATGGATTGTACAGTACCCCAGCGCCAGACGATCCGATGTGCATGAAAGAAGACCTGTTTCAGCGGTGCAAAACATCTCTGGATACTGGGTGACGCCATTTATCAGGCATTTCTCTGTCAGCAGCGCGCAGCCGGAGTTGTTGCCCCATGACATCG
>M01075:45:000000000-A6JNR:1:2107:20524:17821
TAATACTGCTGCCCTCTGGGCACTGGCGCCATTTATCACCTCCAAGGTACCGCACGCTCACCTCACCCTTTTCACACGACACCTCAGCGCACACGTCACCAACAGGACCCATGAAATCGACAAGCCCATCCCCCTTTAAGCACTTTGATCTCGGGCCAACGCGGCTCCCATGCATGACGCTTGCTTCCCCATTGCTGCACCAAGTGTT-GACCGCCAAGTTTGAGATTCGAAAAGTACTGATATTGTGAGGGAAGTTCGGCTTTGTAGAGATGGATTGTACAGTACCCCAGCGCCAGACGATCCGATGTGCATGAAAGAAGACCTGTTTCAGCGGTGCAAAACATCTCTGGATACTGGGTGACGCCATTTATCAGGCATTTCTCTGTCAGCAGCGCGCAGCCGGAGTTGTTGCCCCATGACATCG
>M01075:45:000000000-A6JNR:1:2107:17695:10044
TAATGCTGCCGCCTTCTGGGCACTGGCGCCATGTATCATCTCCAAGGTACCGCACGCTCACCTCACCCTTCTCACACGACACCTCAGCGCATACGTCACCAATACGACCCATGAAATCGACAAGCCCATCCCCCTTTAAGCACTTTGATCTCGGGCCAACGCGACTCCCATGCATGATGCTTGCTTCCCCATTGCTGCACCGAGTGTTGAACCGCCAAGTTTGAGATTCGAAAAGTACTGATATTGTTGGGGAAGTTCGGCTGTGTAGAGATAGATTGTACAGTACCCCAGCGCCAGACGATCCGATGTGCATGAAATAAGAGTTGTTTCAGCGGTGCAAAACATCTCTGGATACTGGGTGACGCCATTCGTCAGGCATTCCTCTGTCAGCAGCGCGCAGCCGGAGTTTTTGCCCCATGACATCG
>M01075:45:000000000-A6JNR:1:2107:17538:21094
TAATACCGCTGCCCTCTGGGCACTGGCGCCATGTATCATCTCCAAGGTACCGCACGCTCACCTCACCCTTTTCACACGACACCTCAGCGCACACGTCACCAATACGACCCATGAAATCGAAAAGCCCATCCCCCTTTAAGCACTTTGATCTCGGGCCAACGCGGCTCCCATGCATGACGCTTGCTTCCCCATTGCTGCACCAAGTGTT--ACCGCCAAGTTTGAGATTCGAAAAGTACTGATATTGTGGGGGAAGTTCGGCTTTGTAGAGATGGATTGTACAGTACCCCAGCGCTAGACGATCCGATGTGCATGAAAGAAGACCTGTTTCAGCGGTGCAAAACATCTCTGGATACTGGGTGACGCCATTTATCAGGCATTTCTCTGTCAGCAGCGCGCAGCCGGAGTTGTTGCCCCATGACATCG
>M01075:45:000000000-A6JNR:1:2107:15824:15920
TAATACTGCTGCCCTCTGGGCACTGGCGCCATGTATCATCTCCAAGGTACCGCACGCTCACCTCACCCTTTTCACACGACACCTCAGCGCACACGTCACCAATACGACCCATGAAATCGAAAAGCCCATCCCCCTTTAAGCACTTTGATCTCGGGCCAACGCGGCTCCCATGCATGACGCTTGCTTCCCCATTGCTGCACCAAGTGTT--ACCGTCAAGTTTGAGATTCGAAAAGTACTGATATTGTGGGGGAAGTTCGGCTTTGTAGAGATGGATTGTACAGCACCCCAGCGCCAGACGATCCGATGTGCATGAAAGAAGACCTGTTTCAGCGGTGCAAAACATCTCTGGATACTGGGTGACGCCATTTATCAGGCATTTCTCTGTCAGCAGCGCGCAGCCGGAGTTGTTGCCCCATGACATCG
>M01075:45:000000000-A6JNR:1:2107:12703:17266
TAATACTGCTGCCTTCTGGGCACTGGCGCCATGTATCATCTCCAAGGTACCGCACGCTCACCTCACCCTTCTCACACGACACCTCAGCGCATACGTCACCAATACGACCCATGAAATCGACAAGCCCATCCCCCTTTAAGCACTTTGATCTCGGGCCAACGCGACTCCCATGCATGATGCTTGCTTCCCCATTGCTGCACCGAGTGTTGGACCGCCAAGTTTGAGATTCGAAAAGTACTGATATTGTTGGGGAAGTTCGGCTGTGTAGAGATAGATTGTACAGTACCCCAGCGCCAGACGATCCGATGTGCATGAAATAAGAGTTGTTTCAGCGGTGCAAAACATCTCTGGATACTGGGTGACGCCATTCATCAGGCATTTCACTGTCAGCAGCGCGCAGCCGGAGTTTTTGCCCCATGACATCG
>M01075:45:000000000-A6JNR:1:2107:12111:22442
TAATGCTGCTGCCTACTGGGCACTGGCGCCATGTATCATCTCCAAGGTACCGCACGCTCACCTCACCCTTCTCACACGACACCTCAGCGCATACGTCACCAATACGACCCATGAAATCGACAAGCCCATCCCCCTTTAAGCACTTTGATCTCGGGCCAACGCGACTCCCATGCATGATGCTTGCTTCCCCATTGCTGCACCGAGTGTTGGACCGCCAAGTTTGAGATTCGAAAAGTACTGATATTGTTGGGGAAGTTCGGCTGTGTAGAGATAGATTGTACAGTACCCCAGCGCCAGACGATCCGATGTGCATGAAATAAGAGTTGTTTCAGCGGTGCAAAACGTCTCTGGATACTGGGTGACGCCATTCATCAGGCATTTCTCTGTCAGCAGCGCGCAGCCGGAGTTTTTGCCCCATGACATCG
>M01075:45:000000000-A6JNR:1:2106:6931:8798
TAATACTGCCGCCCTCTGGGCACTGGCGCCATGTATCATCTCCAAGGTATCGCACGCTCACCTCACCCTTTTCACACGACACCTCAGCGCACACGTCACCAATACGACCCATGAAATCGAAAAGCCCATCCCCCTTTAAGCACTTTGATCTCGGGCCAACGCGGCTCCCATGCATGACGCTTGCTTCCCCATTGCTGCACCAAGTGTT--ACCGCCAAGTTTGAGATTCGAAAAGTACTGATATTGTGGGGGAAGTTCGGCTTTGTAGAGATGGATTGTACAGTACCCCAGCGCCAGACGATCCGATGTGCATGAAAGAAGACCTGTTTCAGCGGTGCAAAACATCTCTGGATACTGGGTGACGCCATTTATCAGGCATTTCTCCGTCAGCAGCGCGCAGCCGGAGTTGTTGCCCCATGACATCG
>M01075:45:000000000-A6JNR:1:2106:5955:7886
TAATGCTGCTGCCCTCTGGGCACTGGCGCCATTTATCATCTCCAAGGTACCGCACGCTCACCTCACCCTTTTCACACGACACCTCAGCGCACACGTCACCAACAGGACCCATGAAATCGACAAGCCCATCCCCCTTTAAGCACTTTGATCTCGGGCCAACGCGGCTCCCATGCATGACGCTTGCTTCCCCATTGCTGCACCAAGTGTT-GACCGCCAAGTTTGAGATTCGAAAAGTACTGATATTGTGGGGGAAGTTCGGCTTTGTAGAGATGGATTGTACAGTACCCCAGCGCCAGACGACCCGATGTGCATGAAAGAAGACCTGTTTCAGCGGTGCAAAACATCTCTGGATACTGGGTGACGCCATTTATCAGGCATTTCTCTGTCAGCAGCGCGCAGCCGGAGTTGTTGCCCCATGACATCG
>M01075:45:000000000-A6JNR:1:2106:24314:21181
TAATGCTGCTGCCCTCTGGGCACTGGCGCCATTTATCATCTCCAAGGTACCGCACGCTCACCTCACCCTTCTCACACGACACCTCAGCGCACACGTCACCAACAGGACCCATGAAATCGACAAGCCCATCCCCCTTTAAGCACTTTGATCCCGGGCCAACGCGGCTCCCATGCATGACGCTTGCTTCCCCATTGCTGCACCAAGTGTT-GACCGCCAAGTTTGAGATTCGAAAAGTACTGATATTGTGGGGGAAGTTCGGCTTTGTAGAGATGGATTGTACAGTACCCCAGCGCCAGACGATCCGATGTGCATGAAAGAAGACCTGTTTCAGCGGTGCAAAACATCTCTGGATACTGGGTGACGCCATTTATCAGGCATTTCTCTGTCAGCAGCGCGCAGCCGGAGTTGTTGCCCCATGACATCG
>M01075:45:000000000-A6JNR:1:2106:22829:14316
TAATACTGCTGCCTTCTGGGCACTGGCGCCATGTATCATCTCCAAGGTACCGCACGCTCACCTCACCCTTCTCACACGACACCTCAGCGCATACGTCACCAATACGACCCATGAAATCGACAAGCCCATCCCCCTTTAAGCACTTTGATCTCGGGCCAACGCGACTCCCATGCATGATGCTTGCTTCCCCATTGCTGCACCGAGTGTTGAACCGCCAAGTTTGAGATTCGAAAAGTACTGATATTGTTGGGGAAGTTCGGCTGTGTAGAGATAGATTGTACAGTACCCCAGCGCCAGGCGATCCGATGTGCATGAAATAAGAGTTGTTTCAGCAGTGCAAAACATCTCTGGATACTGGGTGACGCCATTCATCAGGCATTTCTCTGTCAGCAGCGCGCAGCCGGAGTTTTTGCCCCATGACATCG
>M01075:45:000000000-A6JNR:1:2106:18837:9115
TAATACTGCTGCCCTCTGGGCACTGGCGCCATGTATCATCTCCAAGGTACCGCACGCTCACCTCACCCTTTTCACACGACACCTCAGCGCACACGTCACCAATACGACCCATGAAATCGAAAAGCCCATCCCCCTTTAAGCACTTTAATCTCGGGCCAACGCGGCTCCCATGCATGACGCTTGCTTCCCCATTGCTGCACCAAGTGTT--ACCGCCAAGTTTGAGATTCGAAAAGTACTGATATTGTGGGGGAAGTTCGGCTTTGTAGAGATGGATTGTACAGTACCCCAGCGCCAGACGATCCGATGTGCATGAAAGAAGACCTGTTTCAGCGGTGCAAAACATCTCTGGATACTGGGTGACGCCATTTATCAGGCATTTCTCTGTCAGCAGCGCGCAGCCGGAGTTGTTGCCGCATGACATCG
>M01075:45:000000000-A6JNR:1:2105:7258:21654
TAATACTGCTGCCTTCTGGGCACTGGCGCCATGTATCACCTCCAAGGTACCGCACGCTCACCTCACCCTTCTCACACGACACCTCAGCGCATACGTCACCAATACGACCCATGAAATCGACAAGCCCATCCCCCTTTAAGCACTTTGATCTCGGGCCAACGCGACTCCCATGCATGATGCTTGCTTCCCCATTGCTGCACCGAGTGTTGGACCGCCAAGTTTGAGATTCGAAAAGTACTGATATTGTTGGGGAAGTTCGGCTGTGTAGAGATAGATTGTACAGTACCCCAGCGCCAGACGATCCGATGTGCATGAAATAAGAGTTGTTTCAGCGGTGCAAAACATCTCTGGATACTGGGTGACGCCATTCATCAGGCATTTCTCTGTCAGCAGCGCGCAGCCGGAGTTTTTGCCCCATGACATCG
>M01075:45:000000000-A6JNR:1:2105:4551:20606
TAATGCTGCTGCCCTCTGGGCACTGGCGCCATTTATCATCTCCAAGGTACCGCACGCTCACCTCACCCTTTTCACACGACACCTCAGCGCACACGTCACCAACAGGACCCATGAAATCGACAAGCCCATCCCCCTTTAAGCACTTTGATCTCGGGCCAACGCGGCTCCCATGCATGACGCTTGCTTCCCCATTGCTGCACCAAGTGTT-GACCGCCAAGTTTGAGATTCGAAAAGTACTGATAGTGTGGGGGAAGTTCGGCTTTGTAGAGATGGATTGTACAGTACCCCAGCGCCAGACGATCCGATGTGCATGAAAGAAGACCTGTTTCAGCGGTGCAAAACATCTCTGGATACTGGGTGACGCCATTTATCAGGCATTTCTCTGTCAGCAGCGCGCAGCCGGAGTTGTTGCCCCATGACATCG
>M01075:45:000000000-A6JNR:1:2105:22627:15056
TAATGCTGCTGCCCTCTGGGCACTGGCGCCATGTATCATCTCCAAGGTACCGCACGCTCACCTCACCCTTTTCACACGACACCTCAGCGCACGCGTCACCAATACGACCCATGAAATCGAAAAGCCCATCCCCCTTTAAGCACTTTGATCTCGGGCCAACGCGGCTCCCATGCATGACGCTTGCTTCCCCATTGCTGCACCAAGTGTT--ACCGCCAAGTTTGAGATTCGAAAAGTACTGATATTGTGGGGGAAGTTCGGCTTTGTAGAGATGGATTGTACAGTACCCCAGCGCCAGACGATCCGATGTACATGAAAGAAGACCTGTTTCAGCGGTGCAAAACATCTCTGGATACTGGGTGACGCCATTTATCAGGCATTTCTCTGTCAGCAGCGCGCAGCCGGAGTTGTTGCCCCATGACATCG
>M01075:45:000000000-A6JNR:1:2105:19444:6009
TAATGCTGCTGCCTTCTGGGCACTGGCGCCATGTATCATCTCCAAGGTACCGCACGCTCATCTCACCCTTCTCACACGACACCTCAGCGCATACGTCACCAATACGACCCATGAAATCGACAAGCCCATCCCCCTTTAAGCACTTTGATCTCGGGCCAACGCGACTCCCATGCATGATGCTTGCTTCCCCATTGCTGCACCGAGTGTTGAACCGCCAAGTTTGAGATTCGAAAAGTACTGATATTGTTGGGGAAGTTCGGCTGTGTAGAGATAGATTGTACAGTACCCCAGCGCCAGACGATCCGATGTGCATGAAATAAGAGTTGTTTCAGCGGTGCAAAACATCTCTGGATACTGGGTGACGCCATTCATCAGGCATTTCTCTGTCAGCAGCGCGCAGCCGGAGTTTTTGCCCCATGACATCG
>M01075:45:000000000-A6JNR:1:2105:18530:13671
TAATGCTGCTGCCTTCTGGGCACTGGCGCCATGTATCATCTCCAAGGTACCGCACGCTCACCTCACCCTTCTCACACGACACCTCAGCGCATACGTCACCAATACGACCCATGGAATCGACAAGCCCATCCCCCTTTAAGCACTTTGATCTCGGGCCAACGCGACTCCCATGCATGATGCTTGCTTCCCCATTGCTGCACCGAGTGTTGGACCGCCAAGTTTGAGATTCGAAAAGTACTGATATTGTTGGGGAAGTTCGGCTGTGTAGAGATAGATTGTACAGTACCCCAGCGCCAGACGATCCGATGTGCATGAAATGAGAGTTGTTTCAGCGGTGCAAAACATCTCTGGATACTGGGTGACGCCATTCATCAGGCATTTCTCTGTCAGCAGCGCGCAGCCGGAGTTTTTGCCCCGTGACATCG
>M01075:45:000000000-A6JNR:1:2105:16149:27068
TAATGCTGCTGCCTTCTGGGCACTGGCGCCATGTATCATCTCCAAGGTACCGCACGCTCACCTCACCCTTCTCACACGACACCTCAGCGCGTACGTCACCAATACGACCCATGAAATCGACAAGCCCATCCCCCTTTAAGCACTTTGATCTCGGGCCAACGCGACTCCCATGCATGATGCTTGCTTCCCCATTGCTGCACCGAGTGTTGGACCGCCAAGTTTGAGATTCGAAAAGTACTGATATTGTTGGGGAAGTTCGGCTGTGTAGAGATAGATTGTACAGTACCCCGGCGCCAGACGATCCGATGTGCATGAAATAAGAGTTGTTTCAGCGGTGCAAAACATCTCTGGATACTGGGTGACGCCATTCATCAGGCATTTCTCTGTCAGCAGCGCGCAGCCGGAGTTTTTGCCCCATGACATCG
>M01075:45:000000000-A6JNR:1:2105:13382:17881
TAATGCTGCCGCCTTCTGGGCACTGGCGCCATGTATCATCTCCAAGGTACCGCACGCTCACCTCACCCTTCTCACACGACACCTCAGCGCATACGTCACCAATACGACCCATGAAATCGACAAGCCCATCCCCCTTTAAGCACTTTGATCTCGGGCCAACGCGACTCCCATGCATGATGCTTGCTTCCCCATTGCTGCACCGAGTGTTGGACCGCCAAGTTTGAGATTCGAAAAGTACTGATATTGTTGGGGAAGTTCGGCTGTGTAGAGATAGATTGTACAGTACCCCAGCGCCAGACGATCCGATGTGCATGAAATAAGGGTTGTTTCAGCGGTGCAAAACATCTCTGGATACTGGGTGACGCCATTCATCAGGCATTTCTCTGTCAGCAGCGCGCAGCCGGAGTTCTTGCCCCATGACATCG
>M01075:45:000000000-A6JNR:1:2105:13198:22076
TAATGCTGCTGCCCTCTGGGCACTGGCGCCATTTATCATCCCCAAGGTACCGCACGCTCACCTCACCCTTTTCACACGACACCTCAGCGCACACGTCACCAACAGGACCCATGAAATCGACAAGCCCATCCCCCTTTAAGCACTTTGATCTCGGGCCAACGCGGCCCCCATGCATGACGCTTGCTTCCCCATTGCTGCACCAAGTGTT-GACCGCCAAGTTTGAGATTCGAAAAGTACTGATATTGTGGGGGAAGTTCGGCTTTGTAGAGATGGATTGTACAGTACCCCAGCGCCAGACGATCCGATGTGCATGAAAGAAGACCTGTTTCAGCGGTGCAAAACATCTCTGGATACTGGGTGACGCCATTTATCAGGCATTTCTCTGTCAGCAGCGCGCAGCCGGAGTTGTTGCCCCATGACATCG
>M01075:45:000000000-A6JNR:1:2104:9567:22129
TAATACTGCTGCCCTCTGGGCACTGGCGCCATGTATCATCTCCAAGGTACCGCACGCTCACCTCACCCTTTTCACACGACACCTCAGCGCACACGTCACCAATACGACCCATGAAATCGAAAAGCCCATCCCCCTTTAAGCACTTTGATCTCGGGCCAACGCGGCTCCCATGCATGACGCTTGCTTCCCCATTGCTGCACCAAGTGTT--ACCGCCAAGTTTGAGATTCGAAAAGTACTGATATTGTGGGGGAAGTTCGGCTTTGTAGAGATGGATTGTACAGTACCCCAGCGCCAGACGATCCGATGTGCATGAAAGAAGACCTGTTTCAGCGGTGCAAAACATCTCTGGATACTGGGTGACGCCATTTATCAGGCATTTCTCTGTCAGCAGCGCGCGGCCGGAGTTGTTGCCCCATGACATCG
>M01075:45:000000000-A6JNR:1:2104:4686:19265
TAATGCTGCTGCCTTCTGGGCACTGGCGCCATGTATCATCTCCAAGGTACCGCACGCTCACCTCACCCTTCTCACACGACACCTCAGCGCATACGTCACCAATACGACCCATGAAATCGACAAGCCCATCCCCCTTTAAGCACTTTGATCTCGGGCCAACGCGACTCCCATGCATGATGCTTGCTTCCCCATTGCTGCACCGAGTGTTGAACCGCCAAGTTTGAGATTCGAAAAGTACTGATATTGTTGGGGAAGTTCGGCTGTGTAGAGATAGATTGTACAGTACCCCAGCGCCAGACGATCCGATGTGCATGAAATAAGAGTTGTTTCAGCGGTGCAAAACACCTCTGGATACTGGGTGACGCCATTCATCAGGCATTTCTCTGTCAGCAGCGCGCAGCCGGAGTTTTTGCCCCATGACATCG
>M01075:45:000000000-A6JNR:1:2104:27543:19578
TAATGCTGCTGCCCTCTGGGCACTGGCGCCATGTATCATCTCCAAGGTACCGCACGCTCACCTCACCCTTTTCACACGACACCTCAGCGCGCACGTCACCAATACGACCCATGAAATCGAAAGGCCCATCCCCCTTTAAGCACTTTGATCTCGGGCCAACGCGGCTCCCATGCATGACGCTTGCTTCCCCATTGCTGCACCAAGTGTT--ACCGCCAAGTTTGAGATTCGAAAAGTACTGATATTGTGGGGGAAGTTCGGCTTTGTAGAGATGGATTGTACAGTACCCCAGCGCCAGACGATCCGATGTGCATGAAAGAAGACCTGTTTCAGCGGTGCAAAACATCTCTGGATACTGGGTGACGCCATTTATCAGGCATTTCTCTGTCAGCAGCGCGCAGCCGGAGTTGTTGCCCCATGACATCG
>M01075:45:000000000-A6JNR:1:2104:27541:17951
TAATACTGCCGCCTTCTGGGCACTGGCGCCATGTATCATCTCCAAGGTACCGCACGCTCACCTCACCCTTCTCACACGACACCTCAGCGCATACGTCACCAATACGACCCATGAAATCGACAAGCCCATCCCCCTTTAAGCACTTTGATCTCGGGCCAACGCGACTCCCATGCATGATGCTTGCTTCCCCATTGCTGCACCGAGTGTTGAACCGCCAAGTTTGAGATTCGAAAAGTACTGATATTGTTGGGGAAGTTCGGCTGTGTAGAGATAGATTGTACAGTACCCCAGCGCCAGACGATCCGATGTGCATGAAATAAGAGTTGTTTCAGCGGTGCAAAACATCTCTGGATACTGGGTGACGCCATTCATCAGGCATTTCTCTGTCAGCAGCGCGCAGCCGGAGTTGTTGCCCCATGACATCG
>M01075:45:000000000-A6JNR:1:2104:23970:23136
TAATGCTGCTGCCCTCTGGGCACTGGCGCCATTTATCATCTCCAAGGTACCGCACGCTCACCTCACCCTTTTCACACGACACCTCAGCGCACACGTCACCAACAGGACCCATGAAATCGACAAGCCCATCCCCCTTTAAGCACTTTGATCTCGGGCCAACGCGGCTCCCATGCATGACGCTTGCTTCCCCATTGCTGCACCAAGTGTT-GACCGCCAAGTTTGAGATTCGAAAAGTACTGATATTGTGGGGGAAGTTCGGCTTTGTAGAGATGGATTGTACAGTACCCCAGCGCCAGACGATCCGATGTGCATGAAAGAAGACCTGTTTCAGCGGTGCAAAACATCTCTGGATACTGGGTGACGCCACTTATCAGGCATTTCTCTGTCAGCAGCGCGCAGCCGGAGTTGTTGCCCCATGACATCG
>M01075:45:000000000-A6JNR:1:2104:23356:18498
TAATGCTGCCGCCCTCTGGGCACTGGCGCCATGTATCATCTCCAAGGTACCGCACGCTCACCTCACCCTTTTCACACGACACCTCAGCGCACACGTCACCAATACGACCCATGAAATCGAAAAGCCCATCCCCCTTTAAGCACTTTGATCTCGGGCCAACGCGGCTCCCATGCATGACGCTTGCTTCCCCATTGCTGCACCAAGTGTT--ACCGCCAAGTTTGAGATTCGAAAAGTACTGATATTTTGGGGGAAGTTCGGCTTTGTAGAGATGGATTGTACAGTACCCCAGCGCCAGACGATCCGATGTGCATGAAAGAAGACCTGTTTCAGCGGTGCAAAACATCTCTGGATACTGGGTGACGCCATTTATCAGGCATTTCTCTGTCAGCAGCGCGCAGCCGGAGTTGTTGCCCCATGACATCG
>M01075:45:000000000-A6JNR:1:2104:22051:25134
TAATGCTGCCGCCTTCTGGGCACTGGCGCCATGTATCATCTCCAAGGTACCGCACGCTCACCTCACCCTTCTCACACGACACCTCAGCGCATACGTCACCAATACGACCCATGAAATCGACAAGCCCATCCCCCTTTAAGCACTTTGATCTCGGGCCAACGCGACTCCCATGCATGATGCTTGCTTCCCCATTGCTGCACCGAGTGTTGGACCGCCAAGTTTGAGATTCGAAAAGTACTGATATTGTTGGGGAAGTTCGGCTGTGTAGAGATAGATTGTACAGTACCCCAGCGCCAGACGATCCGATGTGCATGAAATAAGAGTTGTTTCAGCGGTGCAAAACATCTCTGGATACTGGGTGACGCCATTCATCAGGCATTTCTCTGTCAGCAGCGCGCAGCCGGAGTCTTTGCCCCATGACATCG
>M01075:45:000000000-A6JNR:1:2104:21599:8534
TAATGCTGCTGCCCTCTGGGCACTGGCGCCATGTATCATCTCCAAGGTACCGCACGCTCACCTCACCCTTTTCACACGACACCTCAGCGCACACGTCACCAATACGACCCATGAAATCGAAAAGCCCATCCCCCTTTAAGCACTTTGATCTCGGGCCAACGCGGCTCCCATGCATGACGCTTGCTTCCCCATTGCTGCACTAAGTGTT--ACCGCCAAGTTTGAGATTCGAAAAGTACTGATATTGTGGGGGAAGTTCGGCTTTGTAGAGATGGATTGTACAGTACCCCAGCGCCAGACGATCCGATGTGCATGAAAGAAGACCTGTTTCAGCGGTGCAAAACATCTCTGGATACTGGGTGACGCCATTTATCAGGCATTCCTCTGTCAGCAGCGCGCAGCCGGAGTTGTTGCCCCATGACATCG
>M01075:45:000000000-A6JNR:1:2104:21160:27314
TAATGCTGCTGCCCTCTGGGCACTGGCGCCATTTATCATCTCCAAGGTACCGCACGCTCACCTCACCCTTTTCACACGACACCTCAGCGCACACGTCACCAACAGGACCCATGAAATCGACAAGCCCATCCCCCTTTAAGCACTTTGATCTCGGGCCAACGCGGCTCCCATGCATGACGCTTGCTTCCCCATTGCTGCACCAAGTGTT-GACCGCCAAGTTTGAGATTCGAAAAGTACTGATATTGTGGGGGAAGTTCGGCTTTGTAGAGATGGATTGCACAGTACCCCAGCGCCAGACGATCCGATGTGCATGAAAGAAGACCTGTTTCAGCGGTGCAAAACATCTCTGGATACTGGGTGACGCCATTTATCAGGCATTTCTCTGTCAGCAGCGCGCAGCCGGAGTTGTTGCCCCATGACATCG
>M01075:45:000000000-A6JNR:1:2104:19035:4021
TAATGCTGCTGCCTTCTGGGCACTGGCGCCATGTATCATCTCCAAGGTACCGCACGCTCACCTCACCCTTCTCACACGACACCTCAGCGCATACGTCACCAATACGACCCATGAAATCGACAAGCCCATCCCCCTTTAAGCACTTTGATCTCGGGCCAACGCGACTCCCATGCATGATGCTTGCTTCCCCATTGCTGCACCGAGTGTTGAACCGCCAAGTTTGAGATTCGAAAAGTACTGATATTGTTGGGGAAGTTCGGCTGTGTAGAGATAGATTGTACAGTACCCCAGCGCCAGACGATCCGATGTGCATGAAATAAGAGTTGTTTCAGCGGTGCAAAACATCTTTGGATACTGGGTGACGCCATTCATCAGGCATTTCTCTGTCAGCAGCGCGCAGCCGGAGTTTTTGCCCCATGACATCG
>M01075:45:000000000-A6JNR:1:2104:16513:9487
TAATACTGCTGCCCTCTGGGCACTGGCGCCATTTATCATCTCCAAGGTACCGCACGCTCACCTCACCCTTTTCACACGACACCTCAGCGCACACGTCACCAACAGGACCCATGAAATCGACAAGCCCATCCCCCTTTAAGCACTTTGATCTCGGACCAACGCGGCTCCCATGCATGACGCTTGCTTCCCCATTGCTGCACCGAGTGTT-GACCGCCAAGTTTGAGATTCGAAAAGTACTGATATTGTGGGGGAAGTTCGGCTTTGTAGAGATGGATTGTACAGTACCCCAGCGCCAGACGATCCGATGTGCATGAAAGAAGACCTGTTTCAGCGGTGCAAAACATCTCTGGATACTGGGTGACGCCATTTATCAGGCATTTCTCTGTCAGCAGCGCGCAGCCGGAGTTGTTGCCCCATGACATCG
>M01075:45:000000000-A6JNR:1:2104:15982:11710
TAATACTGCTGCCTTCTGGGCACTGGCGCCATGTATCATCTCCAAGGTACCGCACGCTCACCTCACCCTTCTCACACGACACCTCAGCGCATACGTCACCAATACGACCCATGAAATCGACAAGCCCATCCCCCTTTAAGCACTTTGATCTCGGGCCAACGCGACTCCCATGCATGATGCTTGCTTCCCCATTGCTGCACCGAGTGTTGGACCGCCAAGTTTGAGATTCGAAAAGTACTGATATTGTTGGGGAAGTTCGGCTGTGTAGAGATAGATTGTACAGTACCCCAGCGCCAGACGATCCGATGTGCATGAAATAAGAGTTGTTTCAGCGGTGCAAAACATCTCTGGATACTGGGTGACGCCATTCATCAGGCATTTCTCTGTCAGCAGCACGCAGCCGGAGTTTTTGCCCCATGACATCG
>M01075:45:000000000-A6JNR:1:2104:13806:20495
TAATGCTGCTGCCCTCTGGGCACTGGCGCCATTTATCATCTCCAAGGTACCGCACGCTCACCTCACCCTTTTCACACGACACCTCAGCGCACACGTCACCAACAGGACCCATGAAATCGACAAGCCCATCCCCCTTTAAGCACTTTGATCTCGGGCCAACGCGGCTCCAATGCATGACGCTTGCTTCCCCATTGCTGCACCAAGTGTT-GACCGCCAAGTTTGAGATTCGAAAAGTACTGATATTGTGGGGGAAGTTCGGCTTTGTAGAGATGGATTGTACAGTACCCCAGCGCCAGACGATCCGATGTGCATGAAAGAAGACCTGTTTCAGCGGTGCAAAACATCTCTGGATACTGGGTGACGCCATTTATCAGGCATTTCTCTGTCAGCAGCGCGCAGCCGGAGTTGTTGCCCCATGACATCG
>M01075:45:000000000-A6JNR:1:2104:13042:3468
TAATACTGCTGCCCTCTGGGCACTGGCGCCATGTATCATCTCCAAGGTACCGCACGCTCACCTCACCCTTTTCACACGACACCTCAGCGCACACGTCACCAATACGACCCATGAAATCGAAAAGCCCATCCCCCTTTAAGCACTTTGATCTCGGGCCAACGCGGCTCCCATGCATGACGCTTGCTTCCCCATTGCTGCACCAAGTGTT--ACCGCCAAGTTTGAGATTCGAAAAGTACTGATATTGTGGGGGAAGTTCGGCTTTGTAGAGATGGATTGTACAGTACCCCAGCGCCAGACGATCCGATGTGCATGAAAGAAGACCTGTTTCAGCGGTGCAAAACATCTCTGGATACTGGGTGACGCCATTTATCAGGCATTTCTCTGTCAGCAGCGCGCAGCCGGAGTTGTTGCCCCATGACATCA
>M01075:45:000000000-A6JNR:1:2104:12824:7804
TAATACTGCCGCCTTCTGGGCACTGGCGCCATGTATCATCTCCAAGGTACCGCACGCTCACCTCACCCTTCTCACACGACACCTCAGCGCATACGTCACCAATACGACCCATGAAATCGACAAGCCCATCCCCCTTTAAGCACTTTGATCTCGGGCCAACGCGACTCCCATGCATGATGCTTGCTTCCCCATTGCTGCACCGAGTGTTG-ACCGCCAAGTTTGAGATTCGAAAAGTACTGATATTGTTGGGGAAGTTCGGCTGTGTAGAGATAGATTGTACAGTACCCCAGCGCCAGACGATCCGATGTGTATGAAATAAGAGTTGTTTCAGCGGTGCAAAACATCTCTGGATACTGGGTGACGCCATTCATCAGGCATTTCTCTGTCAGCAGCGCGCAGCCGGAGTTTTTGCCCCATGACATCG
>M01075:45:000000000-A6JNR:1:2104:10935:13351
TAATGCTGCTGCCCTCTGGGCACTGGCGCCATTTATCATCTCCAAGGTACCGCACGCTCACCTCACCCTTTTCACACGACACCTCAGCGCACACGTCACCAACAGGACCCATGAAATCGACAAGCCCATCCCCCTTTAAGCACTTTGATCTCGGGCCAACGCGGCTCCCATGCATGACGCTTGCTTCCCCATTGCTGCACCAAGTGTT-GACCGCCAAGTTTGAGATTCGAAAAGTACTGATATTGTGGGGGAAGTTCGGCTTTGTAGAGATGGATTGTACAGTACCCCAGCGCCAGACGATCCGATGTGCATGAAAGAAGACCTGTTTCAGCGGTGCAAAACATCTCTGGATACTGGGTGACGCCATTTATCAGGCATTTCTCTGTCAGCAGCGCGCAGCCGGAGTTGTTGCCCCCTGACATCG
>M01075:45:000000000-A6JNR:1:2103:9325:19092
TAATGCTGCTGCCCTCTGGGCACTGGCGCCATTTATCATCTCCAAGGTACCGCACGCTCACCTCACCCTTTTCACACGACACCTCAGCGCACACGTCACCAACAGGACCCATGAAATCGACAAGCCCATCCCCCTTTAAGCACTTTGATCTCGGGCCAACGCGGCTCCCATGCATGACGCTTGCTTCCCCATTGCTGCACCAAGTGTT-GACCGCCAAGTTTGAGATTCGAAAAGTACTGATATTGTGGGGGAAGTTCGGCTTTGTAGAGATGGATTGTACAGTACCCCAGCGCCAGACGATCCGATGTGCATGAAAGAAGACCTGTTTCAGCGGTGCAAAACATCTCTGGATACTGGGTGACGCCATTTATCAGGCATTTCTCTGTCAGCAGCGCGCGGCCGGAGTTGTTGCCCCATGACATCG
>M01075:45:000000000-A6JNR:1:2103:9223:16963
TAATGCTGCTGCCCTCTGGGCACTGGCGCCATGTATCATCTCCATGGTACCGCACGCTCACCTCACCCTTTTCACACGACACCTCAGCGCACACGTCACCAATACGACCCATGGAATCGAAAAGCCCATCCCCCTTTAAGCACTTTGATCTCGGGCCAACGCGGCTCCCATGCATGACGCTTGCTTCCCCATTGCTGCACCAAGTGTT--ACCGCCAAGTTTGAGATTCGAAAAGTACTGATATTGTGGGGGAAGTTCGGCTTTGTAGAGATGGATTGTACAGTACCCCAGCGCCAGACGATCCGATGTGCATGAAAGAAGACCTGTTTCAGCGGTGCAAAACATCTCTGGATACTGGGTGACGCCATTTATCAGGCATTTCTCTGTCAGCAGCGCGCAGCCGGAGTTGTTGCCCCATGACATCG
>M01075:45:000000000-A6JNR:1:2103:19718:23698
TAATACTGCTGCCTTCTGGGCACTGGCGCCATGTATCATCTCCAAGGTACCGCACGCTCACCTCACCCTTCTCACACGACACCTCAGCGCATACGTCACCAATACGACCCATGAAATCGACAAGCCCATCCCCCTTTAAGCACTTTGATCTCGGGCCAACGCGACTCCCATGCATGATGCTTGCTTCCCCATTGCTGCACCGAGTGTTGGACCGCCAAGTTTGAGATTCGAAAAGTACTGATATTGTTGGGGAAGTTCGGCTGTGTAGAGATAGATTGTACAGTACCCCAGCGCCAGACGATCCGATGCGCATGAAATAAGAGTTGTTTCAGCGGTGCAAAACATCTCTGGATACTGGGTGACGCCATTCATCAGGCATTTCTCTGTTAGCAGCGCGCAGCCGGAGTTTTTGCTCCATGACATCG
>M01075:45:000000000-A6JNR:1:2103:18445:6148
TAATACTGCTGCCCTCTGGGCACTGGCGCCATGTATCATCTCCAAGGTACCGCACGCTCACCTCACCCTTTTCACACGACACCTCAGCGCACACGTCACCAATACGACCCATGAAATCGAAAAGCCCATCCCCCTTTAAGCACTTTGATCTCGGGCCAACGCGGCTCCCATGCATGACGCTTGCTTCCCCATTGCTGCACCAAGTGTT--ACCGCCAAGTTTGAGATTCGAAAAGTACGGATATTGTGGGGGAAGTTCGGCTTTGTAGAGATGGATTGTACAGTACCCCAGCGCCAGACGATCCGATGTGCATGAAAGAAGACCTGTTTCAGCGGTGCAAAACATCTCTGGATACTGGGTGACGCCATTTATCAGGCATTTCTCTGTCAGCAGCGCGCAGCCGGAGTTGTTGCCCCATGACATCG
>M01075:45:000000000-A6JNR:1:2103:15617:26096
TAATACTGCTGCCTTCTGGGCACTGGCGCCATGTATCATCTCCAAGGTACCGCACGCTCACCTCACCCTTCTCACGCGACACCTCAGCGCATACGTCACCAATACGACCCATGAAATCGACAAGCCCATCCCCCTTTAAGCACTTTGATCTCGGGCCAACGCGACTCCCATGCATGATGCTTGCTTCCCCATTGCTGCACCGAGTGTTGGACCGCCAAGTTTGAGATTCGAAAAGTACTGATATTGTTGGGGAAGTTCGGCTGTGTAGAGATAGATTGTACAATACCCCAGCGCCAGACGATCCGATGTGCATGAAATAAGAGTTGTTTCAGCGGTGCAAAACATCTCTGGATACTGGGTGACGCCATTCATCAGGCATTTCTCTGTCAGCAGCGCGCAGCCGGAGTTTTTGCCCCATGACATCG
>M01075:45:000000000-A6JNR:1:2103:14757:22574
TAATGCTGCCGCCTTCTGGGCACTGGCGCCATGTATCATCTCCAAGGTACCGCACGCTCACCTCACCCTTCTCACACGACACCTCAGCGCATACATCACCAATACGACCCATGAAATCGACAAGCCCATCCCCCTTTAAGCACTTTGATCTCGGGCCAACGCGACTCCCATGCATGACGCTTGCTTCCCCATTGCTGCACCGAGTGTTGGACCGCCAAGTTTGAGATTCGAAAAGTACTGATATTGTTGGGGAAGTTCGGCTGTGTAGAGATAGATTGTACAGTACCCCAGCGCCAGACGATCCGATGTGCATGAAATAAGAGTTGTTTCAGCGGTGCAAAACATCTCTGGATACTGGGTGACGCCATTCATCAGGCATTTCTCTGTCAGCAGCGCGCAGCCGGAGTTTTTGCCCCATGACATCG
>M01075:45:000000000-A6JNR:1:2102:9615:15919
TAATGCTGCTGCCCTCTGGGCACTGGCGCCATTTATCATCTCCAAGGTACCGCACGCTCACCTCACCCTTTTCACACGACGCCTCAGCGCACACGTCACCAACAGGACCCATGAAATCGACAAGCCCATCCCCCTTTAAGCACTTTGATCTCGGGCCAACGCGGCTCCCATGCATGACGCTTGCTTCCCCATTGCTGCACCAAGTGTT-GACCGCCAAGTTTGAGATTCGAAAAGTACTGATATTGTGGGGGAAGTTCGGCTTTGTAGAGATGGATTGTACAGTACCCCAGCGCCAGACGATCCGATGTGCATGAAAGAAGACCTGTTTCAGCGGTGCAAAACATCTCTGGATACTGGGTGACGCCATTTATCAGGCATTTCTCTGTCAGCAGCGCGCAGCCGGAGTTGTTGCCCCATGACATCG
>M01075:45:000000000-A6JNR:1:2102:8621:13020
TAATACTGCTGCCCTCTGGGCACTGGCGCCATTTATCATCTCCAAGGTACCGCACGCTCACCTCACCCTTTTCACACGACACCTCAGCGCACACGTCACCAACAGGACCCATGAAATCGACAAGCCCATCCCCCTTTAAGCACTTTGATCTCGGGCCAACGCGGCTCCCATGCATGACGCTTGCTTCCCCATTGCTGCACCAAGTGTT-GACCGCCAAGTCTGAGATTCGAAAAGTACTGATATTGTGGGGGAAGTTCGGCTTTGTAGAGATGGATTGTACAGTACCCCAGCGCCAGACGATCCGATGTGCATGAAAGAAGACCTGTTTCAGCGGTGCAAAGCATCTCTGGATACTGGGTGACGCCATTTATCAGGCATTTCTCTGTCAGCAGCGCGCAGCCGGAGTTGTTGCCCCATGACATCG
>M01075:45:000000000-A6JNR:1:2102:7838:5137
TACTACTGCTGCCTTCTGGGCACTGGCGCCATGTATCATCTCCAAGGTACCGCACGCTCACCTCACCCTTCTCACACGACACCTCAGCGCATACGTCACCAATACGACCCATGAAATCGACAAGCCCATCCCCCTTTAAGCACTTTGATCTCGGGCCAACGCGACTCCCATGCATGATGCTTGCTTCCCCATTGCTGCACCGAGTGTTGGACCGCCAAGTTTGAGATTCGAAAAGTACTGATATTGTTGGGGAAGTTCGGCTGTGTAGAGATAGATTGTACAGTACCCCAGCGCCAGACGATCCGATGTGCATGAAATAAGAGTTGTTTCAGCGGTGCAAAACATCTCTGGATACTGGGTGACGCCATTCATCAGGCATTTCTCTGTCAGCAGCGCGCAGCCGGAGTTGTTGCCCCATGACATCG
>M01075:45:000000000-A6JNR:1:2102:7494:9284
TAATGCTGCCGCCTTCTGGGCACTGGCGCCATGTATCATCTCCAAGGTACCGCACGCTCACCTCACCCTTCTCACACGACACCTCAGCGCATACGCCACCAATACGACCCATGAAATCGACAAGCCCATCCCCCTTTAAGCACTTTGATCTCGGGCCAACGCGACTCCCATGCATGATGCTTGCTTCCCCATTGCTGCACCGAGTGTTGGACCGCCAAGTTTGAGATTCGAAAAGTACTGATATTGTTGGGGAAGTTCGGCTGTGTAGAGATAGATTGTACAGTACCCCAGCGCTAGACGATCCGATGTGCATGAAATAAGAGTTGTTTCAGCGGTGCAAAACATCTCTGGATACTGGGTGACGCCATTCATCAGGCATTTCTCTGTCAGCAGCGCGCAGCCGGAGTTTTTGCCCCATGACATCG
>M01075:45:000000000-A6JNR:1:2102:21511:24031
TAATGCTGCTGCCTTCTGGGCACTGGCGCCATGTATCATCTCCAAGGTACCGCACGCTCACCTCACCCTTCTCACACGACACCTCAGCGCATACGTCACCAATACGACCCATGAAATCGACAAGCCCATCCCCCTTTAAGCACTTTGATCTCGGGCCAACGCGACTCCCATGCATGATGCTTGCTTCCCCATTGCTGCACCGAGTGTTGAACCGCCAAGTTTGAGATTCGAAAAGTACTGATATTGTTGGGGAAGTTCGGCTGTGTAGAGATAGATTGTACAGTACCCCAGCGCCAGACGATCCGATGTGCATGAGATAAGAGTTGTTTCAGCGGTGCAAAACATCTCTGGATACTGGGTGACGCCATTCATCAGGCATTTCTCTGTCAGCAGCGCGCAGCCGGAGTTTTTGCCCCATGACATCG
>M01075:45:000000000-A6JNR:1:2102:16163:4984
TAATGCTGCCGCCCTCTGGGCACTGGCGCCATGTATCATCTCCAAGGTACCGCACGCTCACCTCACCCTTTCCACACGACACCTCAGCGCACACGTCACCAATACGACCCATGAAATCGAAAAGCCCATCCCCCTTTAAGCACTTTGATCTCGGGCCAACGCGGCTCCCATGCATGACGCTTGCTTCCCCATTGCCGCACCAAGTGTT--ACCGCCAAGTTTGAGATTCGAAAAGTACTGATATTGTGGGGGAAGTTCGGCTTTGTAGAGATGGATTGTACAGTACCCCAGCGCCAGACGATCCGATGTGCATGAAAGAAGACCTGTTTCAGCGGTGCAAAACATCTCTGGATACTGGGTGACGCCATTTATCAGGCATTTCTCTGTCAGCAGCGCGCAGCCGGAGTTGTTGCCCCATGACATCG
>M01075:45:000000000-A6JNR:1:2102:14715:9545
TAATGCTGCTGCCCTCTGGGCACTGGCGCCATGTATCATCTCCAAGGTACCGCACGCTCACCTCACCCTTTTCACACGACACCTCAGCGCACACGTCACCAATACGACCCATGAAATCGAAAAGCCCATCCCCCTTTAAGCACTTTGATCCCGGGCCAACGCGGCTCCCATGCATGACGCTTGCTTCCCCATTGCTGCACCAAGTGTT--ACCGCCAAGTTTGAGATTCGAAAAGTACTGATATTGTGGGGGAAGTTCGGCTTTGTAGAGATGGATTGTACAGTACCCCAGCGCCAGACGATCCGATGTGCATGAAAGAAGACCTGTTTCAGCGGTGCAAAACATCTCTGGATACTGGGTGACGCCATTTATCAGGCATTTCTCTGTCAGCAGCGCGCAGCCGGAATTGTTGCCCCATGACATCG
>M01075:45:000000000-A6JNR:1:2101:17565:12392
TAATGCTGCCGCCTTCTGGGCACTAGCGCCATGTATCATCTCCAAGGTACCGCACGCTCACCTCACCCTTCTCACACGACACCTCAGCGCATACGTCACCAATACGACCCATGAAATCGACAAGCCCATCCCCCTTTAAGCACTTTGATCTCGGGCCAACGCGACTCCCATGCATGATGCTTGCTTCCCCATTGCTGCACCGAGTGTTGGACCGCCAAGTTTGAGATTCGAAAAGTACTGATATTGTTGGGGAAGTTCGGCTGTGTAGAGATAGATTGTACAGTACCCCAGCGCCAGACGATCCGATGTGCATGAAATAAGGGTTGTTTCAGCGGTGCAAAACATCTCTGGATACTGGGTGACGCCATTCATCAGGCATTTCTCTGTCAGCAGCGCGCAGCCGGAGTTTTTGCCCCATGACATCG
>M01075:45:000000000-A6JNR:1:2101:16766:16023
TAATACTGCTGCCCTCTGGGCACTGGCGCCATGTATCATCTCCAAGGTACCGCACGCTCACCTCACCCTTCTCACACGACACCTCAGCGCATACGTCACCAATACGACCCATGAAATCGACAAGCCCATCCCCCTTTAAGCACTTTGATCTCGGGCCAACGCGACTCCCATGCATGATGCTTGCTTCCCCATTGCTGCACCGAGTGTTGGACCGCCAAGTTTGAGATTCGAAAAGTACTGATATTGTTGGGGAAGTTCGGCTGTGTGGAGATAGATTGTACAGTACCCCAGCGCCAGACGATCCGATGTGCATGAAATAAGAGTTGTTTCAGCGGTGCAGAACATCTCTGGATACTGGGTGACGCCATTCATCAGGCATTTCTCTGTCAGCAGCGCGCAGCCGGAGTTTTTGCCCCATGACATCG
>M01075:45:000000000-A6JNR:1:2101:10978:19103
TAATACTGCTGCCTTCTGGGCACTGGCGCCATGTATCATCTCCAAGGTACCGCACGCTCACCTCACCCTTCTCACACGACACCTCAGCGCATACGTCACCAATACGACCCATGAAATCGACAAGCCCATCCCCCTTTAAGCACTTTGATCTTGGGCCAACGCGACTCCCATGCATGATGCTTGCTTCCCCATTGCTGCACCGAGTGTTGGACCGCCAAGTTTGAGATTCGAAAAGTACTGATATTGTTGGGGAAGTTCGGCTGTGTAGAGATAGATTGTGCAGTACCCCAGCGCCAGACGATCCGATGTGCATGAAATAAGAGTCGTTTCAGCGGTGCAAAACATCTCTGGATACTGGGTGACGCCATTCATCAGGCATTTCTCTGTCAGCAGCGCGCAGCCGGAGTTTTTGCCCCATGACATCG
>M01075:45:000000000-A6JNR:1:1114:7581:5745
TAATGCTGCTGCCCTCTGGGCACTGGCGCCATTTATCATCTCCAAGGTACCGCACGCTCACCTCACCCTTTTCACGCGACACCTCAGCGCACACGTCACCAACAGGACCCATGAAATCGACAAGCCCATCCCCCTTTAAGCACTTTGATCTCGGGCCAACGCGGCTCCCATGCATGACGCTTGCTTCCCCATTGCTGCACCAAGTGTT-GACCGCCAAGTTTGAGATTCGAAAAGTACTGATATTGTGGGGGAAGTTCGGCTTTGTAGAGATGGATTGTACAGTACCCCAGCGCCAGACGATCCGATGTGCATGAAAGAAGACCTGTTTCAGCGGTGCAAAACATCTCTGGATACTGGGTGACGCCATTTATCAGGCATTTCTCTGTCAGCAGCGCGCAGCCGGAGTTGTTG-CCCATGACATCG
>M01075:45:000000000-A6JNR:1:1114:5095:20088
TAATACTGCTGCCTTCTGGGCACTGGCGCCATGTATCATCTCCAAGGTACCGCACGCTCACCTCACCCTTCTCACACGACACCTCAGCGCATACGTCACCAATACGACCCATGAAATTGACAAGCCCATCCCCCTTTAAGCACTTTGATCTCGGGCCAACGCGACTCCCATGCATGATGCTTGCTTCCCCATTGCTGCACCGAGTGTTGAACCGCCAAGTTTGAGATTCGAAAAGTACTGATATTGTTGGGGAAGTTCGGCTGTGTAGAGATAGATTGTACAGTACCCCAGCGCCAGACGATCCGATGTGCATGAAATAAGAGTTGTTTCAGCGGTGCAAAACATCTCTGGATACTGGGTGACGCCATTCATCAGGCATTTCTCTGTCAGCAGCGCGCAGCCGGAGTTTTAGCCCCATGACATCG
>M01075:45:000000000-A6JNR:1:1114:24411:15200
TAATGCTGCCGCCCTCTGGGCACTGGCGCCATGTATCATCTCCAAGGTACCGCACGCTCACCTCACCCTTTTCACACGACACCTCAGCGCACACGTCACCAATACGACCCATGAAATCGAAAAGCCCATCCCCCTTTAAGCACTTTGATCTCGGGCCAACGCGGCTCCCATGCATGACGCTTGCTTCCCCATTGCTGCACCAAGTGTT--ACCGCCAAGCTTGAGATTCGAAAAGTACTGATATTGTGGGGGAAGTTCGGCTTTGTAGAGATGGATTGTACAGTACCCCAGCGCCAGACGATCCGATGTGCATGAAAGAAGACCTGTTTCAGCGGTGCAAAACATCTCTGGATACTGGGTGACGCCATTTATCAGGCATTTCTCTGTCAGCAGCGCGCAGCCGGAGTTGTTGCCCCATGGCATCG
>M01075:45:000000000-A6JNR:1:1114:12530:19515
TAATACTGCTGCCTTCTGGGCACTGGCGCCATGTATCATCTCCAAGGTACCGCACGCTCACCTCACCCTTCTCACACGACACCTCAGCGCATACGTCACCAATACGACCCATGAAATCGACAAGCCCATCCCCCTTTAAGCACTTTGATCTCGGGCCAACGCGACTCCCATGCATGATGCTTGCTTCCCCATTGCTGCACCGAGTGTTGGACCGCCAAGTTTGAGATTCGAAAAGTACTGATATTGTTGGGGAAGTTCGGCTGTGTAGAGATAGATTGTACAGTACCCCAGCGCCAGACGATCCGATGTGCGTGAAATAAGAGTTGTTTCAGCGGTGCAAAACATCTCTGGATACTGGGTGACGCCATTCATCAGGCATTTCTCTGTCAGCAGCGCGCAGCCGGAGTTTTTGCCCCATGACATCG
>M01075:45:000000000-A6JNR:1:1113:8767:20439
TAATGCTGCCGCCCTCTGGGCACTGGCGCCATTTACCATCTCCAAGGTACCGCACGCTCACCTCACCCTTTTCACACGACACCTCAGCGCACACGTCACCAACAGGACCCATGAAATCGACAAGCCCATCCCCCTTTAAGCACTTTGATCTCGGGCCAACGCGGCTCCCATGCAGGACGCTTGCTTCCCCATTGCTGCACCAAGTGTT-GACCGCCAAGTTTGAGATTCGAAAAGTACTGATATTGTGGGGGAAGTTCGGCTTTGTAGAGATGGATTGTACAGTACCCCAGCGCCAGACGATCCGATGTGCATGAAAGAAGACCTGTTTCAGCGGTGCAAAACATCTCTGGATACTGGGTGACGCCATTTATCAGGCATTTCTCTGTCAGCAGCGCGCAGCCGGAGTTGTTGCCCCATGACATCG
>M01075:45:000000000-A6JNR:1:1113:8002:13716
TAATACTGCTGCCTTCTGGGCACTGGCGCCATGTATCATCTCCAAGGTACCGCACGCTCACCTCACCCTTCTCACACGACACCTCAGCGCATACGCCACCAATACGACCCATGAAATCGACAAGCCCATCCCCCTTTAAGCACTTTGATCTCGGGCCAACGCGACTCCCATGCATGATGCTTGCTTCCCCATTGCTGCACCGAGTGTTGGACCGCCAAGTTTGAGATTCGAAAAGTACTGATATTGTTGGGGAAGTTCGGCTGTGTAGAGATAGATTGTACAGTACCCCAGCGCCAGACGATCCGATGTGCATGAAATAAGAGTTGTTTCAGCGGTGCAAAACATCTCTGGATACTGGGTGACGCCATTCATCAGGCATTTCTCTGTCAGCAGCGCGCAGCCGGAGTTTTTGCCCCATGACATCG
>M01075:45:000000000-A6JNR:1:1113:7891:10571
TAATGCTGCTGCCTTCTGGGCACTGGCGCCATGTATCATCTCCAAGGTACCGCACGCTCACCTCACCCTTCTCACACGACACCCCAGCGCATACGTCACCAATACGACCCATGAAATCGACAAGCCCATCCCCCTTTAAGCACTTTGATCTCGGGCCAACGCGACTCCCATGCATGATGCTTGCTTCCCCATTGCTGCACCGAGTGTTGGACCGCCAAGTTTGAGATTCGAAAAGTACTGATATTGTTGGGGAAGTTCGGCTGTGTAGAGATAGATTGTACAGTACCCCAGCGCCAGACGATCCGATGTGCATGAAATAAGAGTTGTTTCAGCGGTGCAAAACGTCTCTGGATACTGGGTGACGCCATTCATCAGGCATTTCTCTGTCAGCAGCGCGCAGCCGGAGTTTTTGCCCCATGACATCG
>M01075:45:000000000-A6JNR:1:1113:5968:16222
TAATACTGCCGCCTTCTGGGCACTGGCGCCATGTATCATCTCCAAGGTACCGCACGCTCACCTCACCCTTCTCACACGACACCTCAGCGCATACTTCACCAATACGACCCATGAAATCGACAAGCCCATCCCCCTTTAAGCACTTTGATCTCGGGCCAACGCGACTCCCATGCATGATGCTTGCTTCCCCATTGCTGCACCGAGTGTTGGACCGCCAAGTTTGAGATTCGAAAAGTACTGATATTGTTGGGGAAGTTCGGCTGTGTAGAGATAGATTGTACAGTACCCCAGCGCCAGACGATCCGATGTGCATGAAATAAGAGTTGTTTCAGCGGTGCAAAACATCTCTGGATACTGGGTGACGCCATTCATCAGGCATCTCTCTGTCAGCAGCGCGCAGCCGGAGTTTTTGCCCCATGACATCG
>M01075:45:000000000-A6JNR:1:1113:25593:15891
TAATGCTGCTGCCCTCTGGGCACTGGCGCCATTTATCATCTCCAAGGTACCGCACGCTCACCTCACCCTTTTCACACGACACCTCAGCGCACACGTCACCAACAGGACCCATGAAATCGACAAGCCCATCCCCCTCTAAGCACTTTGATCTCGGGCCAACGCGGCTCCCATGCATGACGCTTGCTTCCCCATTGCTGCACCAAGTGTT-GACCACCAAGTTTGAGATTCGAAAAGTACTGATATTGTGGGGGAAGTTCGGCTTTGTAGAGATGGATTGTACAGTACCCCAGCGCCAGACGATCCGATGTGCATGAAAGAAGACCTGTTTCAGCGGTGCAAAACATCTCTGGATACTGGGTGACGCCATTTATCAGGCATTTCTCTGTCAGCAGCGCGCAGCCGGAGTTGTTGCCCCATGACATCG
>M01075:45:000000000-A6JNR:1:1113:21215:9926
TAATGCTGCCGCCTTCTGGGCACTGGCGCCATGTATCATCTCCAAGGTACCGCACGCTTACCTCACCCTTCTCACACGACACCTCAGCGCATACGTCACCAATACGACCCATGAAATCGACAAGCCCATCCCCCTTTAAGCACTTTGATCTCGGGCCAACGCGACTCCCATGCATGATGCTTGCTTCCCCATTGCTGCACCGAGTGTTGGACCGCCAAGTTTGAGATTCGAAAAGTACTGATATTGTTGGGGAAGTTCGGCTGTGTAGAGATAGATTGTACAGTACCCCAGCGCCAGACGATCCGATGTGCATGAAATAAGAGTTGTTTCAGCGGTGCAAAACATCTCTGGATACTGGGTGACGCCATTCATCAGGCATTTCTCTGTCAGCAGCGCGCAGCCGGAGTTTTTGCCCCATGACATCG
>M01075:45:000000000-A6JNR:1:1113:15970:22044
TAATGCTGCTGCCTTCTGGGCACTGGCGCCATGTACCATCTCCAAGGTACCGCACGCTCACCTCACCCTTCTCACACGACACCTCAGCGCATACGTCACCAATACGACCCATGAAATCGACAAGCCCATCCCCCTCTAAGCACTTTGATCTCGGGCCAACGCGACTCCCGTGCATGACGCTTGCTTCCCCATTGCTGCACCAAGTGTTG-ACCGCCAAGTTTGAGATTCGAAAAGTACTGATATTGTTGGGGAAGTTCGGCTGTGTAGAGATAGATTGTACAGTACCCCAGCGCCAGACGATCCGATGTACATAAAAAAAGACCTGTTTCAGCGGTGCAAAACATCTCTGAATACTTGTTGACGCCATTCATCAGGCATTTCTCTGTAAGCAGCGCGCAGCCGGAGTTTTTGCCCCATGACATCG
>M01075:45:000000000-A6JNR:1:1113:15651:28793
TAATACTGCTGCCCTCTGGGCACTGGCGCCATGTATCATCTCCAAGGTACCGCACGCTCACCTCACCCTTTTCACACGACACCTCAGCGCACACGTCACCAATACGACCCATGAAATCGAAAAGCCCATCCCCCTTTAAGCACTTTGATCTCGGGCCAACGCGGCTCCCATGCATGACGCTTGCTTCCCCATTGCTGCACCAAGTGTT--ACCGCCAAGTTTGAGATTCGAAAAGTACTGATATTGTGGGGGAAGTTCGGCTTTGTAGAGATGGATTGTACAGTACTCCAGCGCCAGACGATCCGATGTGCATGAAAGAAGACCTGTTTCAGCGGTGCAAAACATCTCTGGATACTGGGTGACGCCATTTATCAGGCATTTCTCTGTCAGCAGCGCGCAGCCGGAGTTGTTGCCCCATGACATCG
>M01075:45:000000000-A6JNR:1:1113:13008:13184
TAATACTGCTGCCTTCTGGGCACTGGCGCCATGTATCATCTCCAAGGTACCGCACGCTCACCTCACCCTTCTCACACGACACCTCAGTGCATACGTCACCAATACGACCCATGAAATCGACAAGCCCATCCCCCTTTAAGCACTTTGATCTCGGGCCAACGCGACTCCCATGCATGATGCTTGCTTCCCCATTGCTGCACCGAGTGTTGAACCGCCAAGTTTGAGATTCGAAAAGTACTGATATTGTTGGGGAAGTTCGGCTGTGTAGAGATAGATTGTACAGTACCCCAGCGCCAGACGATCCGATGTGCATGAAATAAGAGTTGTTTCAGCGGCGCAAAACATCTCTGGATACTGGGTGACGCCATTCATCAGGCATTTCTCTGTCAGCAGCGCGCAGCCGGAGTTTTTGCCCCATGACATCG
>M01075:45:000000000-A6JNR:1:1113:10700:7059
TAATGCTGCTGCCCTCTGGGCACTGGAGCCATGTATCATCTCCAAGGTACCGCACGCTCACCTCACCCTTTTCACACGACACCTCAGCGCACACGTCACCAATACGACCAATGAAATCGAAAAGCCCATCCCCCTTTAAGCACTTTGATCTCGGGCCAACGCGGCTCCCATGCATGACGCTTGCTTCCCCATTGCTGCACCAAGTGTT--ACCGCCAAGTTTGAGATTCGAAAAGTACTGATATTGTGGGGGAAGTTCGGCTTTGTAGAGATGGATTGTACAGTACCCCAGCGCCAGACGATCCGATGTGCATGAAAGAAGACCTGTTTCAGCGGTGCAAAACATCTCTGGATACTGGGTGACGCAATTTATCAGGCATTTCTCTGTCAGCAGCGCGCAGCCGGAGTTGTTGCCCCATGACATCG
>M01075:45:000000000-A6JNR:1:1112:7746:21567
TAATACTGCCGCCTTCTGGGCACTGGCGCCATGTATCATCTCCAAGGTACCGCACGCTTACCTCACCCTTCTCACACGACACCTCAGCGCATACGTCACCAATACGACCCATGAAATCGACAAGCCCATCCCCCTTTAAGCACTTTGATCTCGGGCCAACACGACTCCCATGCATGATGCTTGCTTCCCCATTGCTGCACCGAGTGTTGAACCGCCAAGTTTGAGATTCGAAAAGTACTGATATTGTTGGGGAAGTTCGGCTGTGTAGAGATAGATTGTACAGTACCCCAGCGCCAGACGATCCGATGTGCATGAAATAAGAGTTGTTTCAGCGGTGCAAAACATCTCTGGATACTGGGTGACGCTATTCATCAGGCATTTCTCTGTCAGCAGCGCGCAGCCGGAGTTTTTGCCCCATGACATCG
>M01075:45:000000000-A6JNR:1:1112:5779:11811
TAATACTGCTGCCCTCTGGGCACTGGCGCCATTTATCATCTCCAAGGTACCGCACGCTCACCTCACCCTTTTCACACGGCACCTCAGCGCACACGTCACCAACAGGACCCATGAAATCGACAAGCCCATCCCCCTTTAAGCACTTTGATCTCGGGCCAACGCGGCTCCCATGCATGACGCTTGCTTCCCCATTGCTGCACCAAGTGTT-GACCGCCAAGTTTGAGATTCGAAAAGTACTGATATTGTGGGGGAAGTTCGGCTTTGTAGAGATGGATTGTACAGTACCCCAGCGCCAGACGATCCGATGTGCATGAAAGAAGACCTGTTTCAGCGGTGCAGAACATCTCTGGATACTGGGTGACGCCATTTATCAGGTATTTCTCTGTCAGCAGCGCGCAGCCGGAGTTGTTGCCCCATGACATCG
>M01075:45:000000000-A6JNR:1:1112:4683:10643
TAATACTGCCGCCCTCTGGGCACTGGCGCCATTTATCATCTCCAAGGTACCGCACGCTCACCTCACCCTTTTCACACGACACCTCAGCGCACACGTCACCAACAGGACCCATGAAATCGACAAGCCCATCCCCCTTTAAGCACTTTGATCTCGGGCCAACGCGGCTCCCATGCATGACGCTTGCTTCCCCATTGCTGCACCAAGTGTT-GACCGCCAAGTTTGAGATTCGAAAAGTACTGATATTGTGGGGGAAGTTCGGCTGTGTAGAGATGGATTGTACAGTACCCCAGCGCCAGACGATCCGATGTGCATGAAAGAAGACCTGTTTCAGCGGTGCAAAACATCTCTGGATACTGGGTGACGCCATTTATCAGGCATTTCTCTGTCAGCAGCGCGCAGCCGGAGTTGTTGCCCCATGACATCG
>M01075:45:000000000-A6JNR:1:1112:27702:16475
TAATGCTGCTGCCTTCTGGGCACTGGCGCCATGTATCATCTCCAAGGTACCGCACGCTTACCTCACCCTTCTCACACGACACCTCAGCGCATACGTCACCAATACGACCCATGAAATCGACAAGCCCATCCCCCTTTAAGCACTTTGATCTCGGGCCAACGCGACTCCCATGCGTGATGCTTGCTTCCCCATTGCTGCACCGAGTGTTGGACCGCCAAGTTTGAGATTCGAAAAGTACTGATATTGTTGGGGAAGTTCGGCTGTGTAGAGATAGATTGTACAGTACCCCAGCGCCAGACGATCCGATGTGCATGAAATAAGAGTTGTTTCAGCGGTGCAAAACATCTCTGGATACTGGGTGACGCCATTCATCAGGCATTCCTCTGTCAGCAGCGCGCAGCCGGAGTTTTTGCCCCATGACATCG
>M01075:45:000000000-A6JNR:1:1112:17477:14770
TAATGCTGCTGCCCTCTGGGCACTGGCGCCATGTATCATCTCCAGGGTACCGCACGCTCACCTCACCCTTTTCACACGACACCTCAGCGCACACGTCACCAATACGACCCATGAAATCGAAAAGCCCATCCCCCTTTAAGCACTTTGATCTCGGGCCAACGCGGCTCCCATGCATGACGCTTGCTTCCCCATTGCTGCACCAAGTGTT--ACCGCCAAGTTTGAGATTCGAAAAGTACTGATATTGTGGGGGAAGTTCGGCTTTGTAGAGATGGATTGTACAGTACCCCAGCGCCAGACGATCCGATGTGCATGAAAGAAGACCTGTTTCGGCGGTGCAAAACATCTCTGGATACTGGGTGACGCCATTTATCAGGCATTTCTCTGTCAGCAGCGCGCAGCCGGAGTTGTTGCCCCATGACATCG
>M01075:45:000000000-A6JNR:1:1112:16808:10342
TAATGCTGCTGCCTTCTGGGCACTGGCGCCATGTATCATCTCCAAGGTACCGCACGCTCACCTCACCCTTCTCACACGACACCTCAGCGCATACGTCACCAATACGACCCATGAAATCGGCAAGCCCATCCCCCTTTAAGCACTTTGATCTCGGGCCAGCGCGACTCCCATGCATGATGCTTGCTTCCCCATTGCTGCACCGAGTGTTGGACCGCCAAGTTTGAGATTCGAAAAGTACTGATATTGTTGGGGAAGTTCGGCTGTGTAGAGATAGATTGTACAGTACCCCAGCGCCAGACGATCCGATGTGCATGAAATAAGAGTTGTTTCAGCGGCGCAAAACATCTCTGGATACTGGGTGACGCCATTCATCAGGCATTTCTCTGTCAGCAGCGCGCAGCCGGAGTTTTTGCCCCATGACATCG
>M01075:45:000000000-A6JNR:1:1112:13075:12551
TAATACTGCTGCCCTCTGGGCACTGGCGCCATGTATCATCTCCAAGGTACCGCACGCTCACCTCACCCTTTTCACACGACACCTCAGCGCACACGTCACCAATACGACCCATGAAATCGAAAAGCCCATCCCCCTTTAAGCACTTTGATCTCGGGCCAACGCGGCACCCATGCATGACGCTTGCTTCCCCATTGCTGCACCAAGTGTT--ACCGCCAAGTTTGAGATTCGAAAAGTACTGATATTGT-GGGGAAGTTCGGCTTTGTAGAGATGGATTGTACAGTACCCCAGCGCCAGACGATCCGATGTGCATGAAAGAAGACCTGTTTCAGCGGTGCAAAACATCTCTGGATACTGGGTGACGCCATTTATCAGGCATTTCTCTGTCAGCAGCGCGCAGCCGGAGTTGTTGCCCCATGACATCG
>M01075:45:000000000-A6JNR:1:1112:10293:13203
TAATGCTGCTGCCTTCTGGGCACTGGCGCCATGTATCATCTCCAAGGTACCGCACGCTCACCTCACCCTTCTCACACGACACCTCAGCGCATACGTCACCAATACGACCCATGAAATCGACAAGCCCATCCCCCTTTAAGCACTTTGATCTCGGGCCAACGCGACTCCCATGCATGATGCTTGCTTCCCCATTGCTGCACCGAGTGTTGGACCGCCAAGTTTGAGATTCGAAAAGTACTGATATTGTTGGGGAAGTTCGGCTGTGTAGAGATAGATTGTACAGTACCCCAGCGCCAGACGATCCGATGTGCATGAAATAAGAGTTGTTTCAGCGGTGCAAAACATCTCTAGATACTGGGTGACGCCATTCATCAGGCATTTCTCTGTCAGCAGCGCGCAGCCGGAGCTTTTGCCCCATGACATCG
>M01075:45:000000000-A6JNR:1:1112:10132:23087
TAATGCTGCTGCCTTCTGGGCACTGGCGCCATGTATCATCTCCAAGGTACCGCACGCTCACCTCACCCTTCTCACACGACACCTCAGCGCATACGTCACCAATACAACCCATGAAATCGACAAGCCCATCCCCCTTTAAGCACTTTGATCTCGGGCCAACGCGACTCCCATGCATGATGCTTGCTTCCCCATTGCTGCACCGAGTGTTGGACCGCCAAGTTTGAGATTCGAAAAGTACTGATATTGTTGGGGAAGTTCGGCTGTGTAGAGATAGATTGTACAGTACCCCAGCGCCAGACGACCCGATGTGCATGAAATAAGAGTTGTTTCAGCGGTGCAAAACATCTCTGGATACTGGGTGACGCCATTCATCAGGCATTTCTCTGTCAGCAGCGCGCAGCCGGAGTTTTTGCCCCATGACATCG
>M01075:45:000000000-A6JNR:1:1111:9936:23027
TAATACTGCTGCCTTCTGGGCACTGGCGCCATGTATCATCTCCAAGGTACCGCACGCTCACCTCACCCTTCTCACACGACACCTCAGCGCATACGTCACCAATACGACCCATGAAATCGACAAGCCCATCCCCCTTTAAGCACTTTGATCTCGGGCCAACGCGACTCCCATGCATGATGCTTGCTTCCCCATTGCTGCACCGAGTGTTGGACCGCCAAGTTTGAGATTCGAAAAGTACTGATATTGTTGGGGAAGTTCGGCTGTGTAGAGATAGATTGTACAGTACCCCAGCGCCAGACGATCCGATGTGCATGAAATAAGAGTTGGTTCAGCGGTGCAAAACATCTCTGGATACTGGGTGACGCCATTCATCAGGCATTTCTCTGTCAGCAGCGCGCAGCCGGAGTTTTTGCCCCATGACATCG
>M01075:45:000000000-A6JNR:1:1111:7072:16911
TAATACTGCTGCCTTCTGGGCACTGGCGCCATGTATCATCTCCAAGGTACCGCACGCTCACCTCACCCTTCTCACACGACACCTCAGCGCATACGTCACCAATACGACCCATGAAATCGACAAGCCCATCCCCCTTTAAGCACTTTGATCTCGGGCCAACGCGACTCCCATGCATGATGCTTGCTTCCCCATTGCTGCACCGAGTGTTGGACCGCCAAGTTTGAGATTCGAAAAGTACTGATATTGTTGGGGAAGTTCGGCTGTGTAGAGATAGATTGTACAGTACCCCAGCGCCAGACGATCCGATGTGCATGAAATAAGAGTTGTTTCAGCGGTGCAAAACATCTCTGGATACTGGGTGACGCCATTCATCAGGCATTTCTCTGTCAGCAGCGCGCAGCCGGAGTCTTTGCCCCATGACATCG
>M01075:45:000000000-A6JNR:1:1111:25560:22522
TAATACTGCCGCCCTCTGGGCACTGGCGCCATTTATCATCTCCAAGGTACCGCACGCTCACCTCACCCTTTTCACACGACACCTCAGCGCACACGTCACCAACAGGACCCATGAAATCGACAAGCCCATCCCCCTTTAAGCACTTTGATCTCGGGCCAACGCGGCTCCCATGCATGACGCTTGCTTCCCCATTGCTGCACCAAGTGTT-GACCGCCAAGTTTGAGATTCGAAAAGTACTGATATTGTGGGGGAAGTTCGGCTTTGTAGAGATGGATTGTACAGTACCCCAGCGCCAGACGATCCGATGTGCATGAAAGAAGACCTGTTTCAGCGGTGCAAAACATCTCTGGATACTGGGTGACGCCATTTATCAGGCATCTCTCTGTCAGCAGCGCGCAGCCGGAGTTGTTGCCCCATGACATCG
>M01075:45:000000000-A6JNR:1:1111:22574:24434
TAATACTGCTGCCTTCTGGGCACTGGCGCCATGTATCATCTCCAAGGTACCGCACGCTCACCTCACCCTTCTCACACGACACCTCAGCGCATACGTCACCAATACGACCCATGAAATCGACAAGCCCATCCCCCTTTAAGCACTTTGATCTCGGGCCAACGCGACTCCCATGCATGATGCTTGCTTCCCCATTGCTGCACCGAGTGTTGGACCGCCAAGTTTGAGATTCGAAAAGTACTGATATTGTTGGGGAAGTTCGGCTGTGTAGAGATAGATTGTACAGTACCCCAGCGCCAGACGATCCGATGTGCATGAAATAAGAGTTGTTTCAGCGGTGCAAAACATCTCTGGATACTGGGTGACGCCATTCATCAGGCATTTCTCTGTCGGCAGCGCGCAGCCGGAGTTTTTGCCCCATGACATCG
>M01075:45:000000000-A6JNR:1:1111:22335:8929
TAATGCTGCCGCCTTCTGGGCACTGGCGCCATGTATCATCTCCAAGGTACCGCACGCTCACCTCACCCTTCTCACACGACACCTCAGCGCATACGTCACCAATACGACCCATGAAATCGACAAGCCCATCCCCCTTTAAGCACTTTGATCTCGGGCCAACGCGACTCCCATGCATGATGCTTGCTTCCCCATTGCTGCACCGAGTGTTGAACCGCCAAGTTTGAGATTCGAAAAGTACTGATATTGTTGGGGAAGTTCGGCTGTGTAGAGATAGATTGTACAGTACCCCAGCGCCAGACGATCCGATGTGCATGAAATAAGAGTTGTTTCAGCGGTGCAAAACATCTCTGGATACTGGGTGACGCCATTCATCAGGCATTTCTCTGTCAGCAGCGCGCAGCCGGAGTTTTTGCCCCATAACATCG
>M01075:45:000000000-A6JNR:1:1111:22192:8807
TAATGCTGCTGCCTTCTGGGCACTGGCGCCATGTATCATCTCCAAGGTACCGCACGCTCACCTCACCCTTCTCACACGACACCTCAGCGCATACGTCACCAATACGACCCATGAAATCGACAAGCCCATCCCCCTTTAAGCACTTTGATCTCGGGCCAACGCGACTCCCATGCATGATGCTTGCTTCCCCATTGCTGCACCGAGTGTTGAACCGCCAAGTTTGAGATTCGAAAAGTACTGATATTGTTGGGGAAGTTCGGCTGTGTAGAGATAGATTGTACAGTACCCCAGCGCCAGACGATCCGATGTGCATGAAATAAGAGTCGTTTCAGCGGTGCAAAACATCTCTGGATACTGGGTGACGCCATTCATCAGGCATTTCTCTGTCAGCAGCGCGCAGCCGGAGTTTTTGCCCCATGACATCG
>M01075:45:000000000-A6JNR:1:1111:13253:18190
TAATACTGCTGCCTTCTGGGCACTGGCGCCATGTATCATCTCCAAGGTACCGCACGCTCACCTCACCCTTCTCACACGACACCTCAGCGCATACGTCACCAATACGACCCATGAAATCGACAAGCCCATCCCCCTTTAAGCACTTTGATCTCGGGCCAACGCGACTCCCATGCATGATGCTTGCTTCCCCATTGCTGCACCGAGTGTTGGACCGCCAAGTTTGAGATTCGAAAAGTACTGATATTGTTGGGGAAGTTCGGCTGTGTAGAGATAGATTGTACAGTACCCCAGCGCCAGACGATCCGATGTGCATGAAATAAGAGTTGTTTCAGCGGTGCAAAACATCTCTGGATACTGGGTGACGCCATTCATCGGGCATTTCTCTGTCAGCAGCGCGCAGCCGGAGTTTTTGCCCCATGACATCG
>M01075:45:000000000-A6JNR:1:1111:12617:20065
TAATACTGCTGCCCTCTGGGCACTGGCGCCATGTATCATCTCCAAGGTACCGCACGCTCACCTCACCCTTTTCACACGACACCTCAGCGCACACGTCACCAATACGACCCATGAAATCGAAAGGCCCATCCCCCTTTAAGCACTTTGATCTCGGGCCAACGCGGCTCCCATGCATGACGCTTGCTTCCCCATTGCTGCACCAAGTGTT--ACCGCCAAGTTTGAGATTCGAAAGGTACTGATATTGTGGGGGAAGTTCGGCTTTGTAGAGATGGATTGTACAGTACCCCAGCGCCAGGCGATCCGATGTGCATGAAAGAAGACCTGTTTCAGCGGTGCAAAACATCTCTGGATACTGGGTGACGCCATTTATCAGGCATTTCTCTGTCAGCAGCGCGCAGCCGGAGTTGTTGCCCCATGACATCG
>M01075:45:000000000-A6JNR:1:1111:11131:18365
TAATGCTGCCGCCTTCTGGGCACTGGCGCCATGTATCATCTCCAAGGTACCGCACGCTCACCTCACCCTTCTCACACGACACCTCAGCGCATACGTCACCAATACGACCCATGAAATCGACAAGCCCATCCCCCTTTAAGCACTTTGATCTCGGGCCAACGCGACTCCCATGCATGATGCTTGCTTCCCCATTGCTGCACCGAGTGTTGGACCGCCAAGTTTGAGATTCGAAAAGTACTGATATTGTTGGGGAAGTTCGGCTGTGTAGAGATAGATTGTACAGTACCCCAGCGCCAGACGATCCGATGTGCATGAAATAAGAGTTGTTTCAGCGGTGCAAAACATCTCTGGATACTGGGTGACGCCATTCATCAGGCATCTCTCTGTCAGCAGCGCGCAGCCGGAGTTTTTGCCCCATGACATCG
>M01075:45:000000000-A6JNR:1:1111:10594:16197
TAATGCTGCTGCCTTCTGGGCACTGGCGCCATGTATCATCTCCAAGGTACCGCACGCTCACCTCACCCTTCTCACACGACACCTCAGCGCATACGTCACCAATACAACCCATGAAATCGACAAGCCCATCCCCCTTTAAGCACTTTGATCTCGGGCCAACGCGACTCCCATGCATGATGCTTGCTTCCCCATTGCTGCACCGAGTGTTGGACCGCCAAGTTTGAGATTCGAAAAGTACTGATATTGTTGGGGAAGTTCGGCTGTGTAGAGATAGATTGTACAGTACCCCCGCGCCAGACGATCCGATGTGCATGAAATAAGAGTTGTTTCAGCGGTGCAAAACATCTCTGGATACTGGGTGACGCCATTCATCAGGCATTTCTCTGTCAGCAGCGCGCAGCCGGAGTTTTTGCCCCATGACATCG
>M01075:45:000000000-A6JNR:1:1110:8309:3663
TAATGCTGCTGCCCTCTGGGCACTGGCGCCATGTATCATCTCCAAGGTACCGCACGCTCACCTCACCCTTCTCACACGACACCTCAGCGCACACGTCACCAATACGACCCATGAAATCGACAAGCCCATCCCCCTTTAAGCACTTTGATCTCGAGCCAACGCGACTCCCATGCATGATGCTTGCTTCCCCATTGCTGCACCAAGTGTTG-ACCGCCAAGTTTGAGATTCGAAAAGTACTGATATTGTTGGAGAAGTTCGGCTGTGTAGAGATAGATTGTACAGTACCCCAGCGCCGGACGATCCGATGTGCATGAAATAAGAGTTGTTTCAGCGGTGCAAAACATCTCTGGATACTGGGTGACGCCATTCATCAGGCATTTCTCTGTCAGCAGCGCGCAGCCGGAGTTGTTGCCCCATGACATCG
>M01075:45:000000000-A6JNR:1:1110:27371:9739
TAATGCTGCTGCCCTCTGGGCACTGGCGCCATTTATCATCTCCAAGGTACCGCACGCTCACCTCACCCTTTTCACACGACACCTCAGCGCACACGTCTCCAACAGGACCCATGAAATCGACAAGCCCATCCCCCTTTAAGCACTTTGATCTCGGGCCAACGCGGCTCCCATGCATGACGCTTGCTTCCCCATTGCTGCACCAAGTGTT-GACCGCCAAGTTTGAGATTCGAAAAGTACTGATATTGTGGGGGAAGTTCGGCTTTGTAGAGATGGATTGTACAGTACCCCAGCGCCAGACGATCCGATGTGCATGAAAGAAGACCTGTTTCAGCGGTGCAAAACATCTCTGGATACTGGGTGACGCCATTTATCAGGCATTTCTCTGTCAGCAGCGCGCAGCCGGAGTTGTTGCCCCATGACATCG
>M01075:45:000000000-A6JNR:1:1110:23169:17368
TAATGCTGCTGCCTTCTGGGCACTGGCGCCATGTATCATCTCCAAGGTACCGCACGCTCACCTCACCCTTCTCACACGACACCTCAGCGCATACGTCACCAATACGACCCATGAAATCGACAAGCCCATCCCCCTTTAAGCACTTTGATCTCGGGCCAACGCGACTCCCATGCATGATGCTTGCTTCCCCATTGCTGCACCGAGTGTTGAACCGCCAAGTTTGAGATTCGAAAAGTACTGATATTGTTGGGGAAGTTCGGCTGTGTAGAGATAGATTGTACAGTACCCCAGCGCCAGACGATCCGATGTGCATGAAATAAGAGTTGTTTCAGCGTTGCAAAACATCTCTGGATACTGGGTGACGCCATTCATCAGGCATTTCTCTGTCAGCAGCGCGCAGCCGGAGTTTTTGCCCCATGACATCG
>M01075:45:000000000-A6JNR:1:1110:21220:19687
TAATACTGCTGCCCTCTGGGCACTGGCGCCATGTATCATCTCTAAGGTACCGCACGCTCACCTCACCCTTTTCACACGACACCTCAGCGCACACGTCACCAATACGACCCATGAAATCGAAAAGCCCATCCCCCTTTAAGCACTTTGATCTCGGGCCAACGCGGCTCCCATGCATGACGCTTGCTTCCCCATTGCTGCACCAAGTGTT--ACCGCCAAGTTTGAGATTCGAAAAGTACTGATATTGTGGGGGAAGTTCGGCTTTGTAGAGATGGATTGTACAGTACCCCAGCGCCAGACGATCCGATGTGCATGAAAGAAGACCTGTTTCAGCGGTGCAAAACATCTCTGGATACTGGGTGACGCCATTTATCAGGCATTTCTCTGTCAGCAGCGCGCAGCCGGAGTTGTTGCCCCATGACATCG
>M01075:45:000000000-A6JNR:1:1110:18748:20231
TAATGCTGCCGCCTTCTGGGCACTGGCGCCATGTATCATCTCCAAGGTACCGCACGCTCACCTCACCCTTCTCACACAACACCTCAGCGCATACGTCACCAATACGACCCATGAAATCGACAAGCCCATCCCCCTTTAAGCACTTTGATCTCGGGCCAACGCGACTCCCATGCATGATGCTTGCTTCCCCATTGCTGCACCGAGTGTTGGACCGCCAAGTTTGAGATTCGAAAAGTACTGATATTGTTGGGGAAGTTCGGCTGTGTAGAGATAGATTGTACAGTACCCCAGCGCCAGACGATCCGATGTGCATGAAATGAGAGTTGTTTCAGCGGTGCAAAACATCTCTGGATACTGGGTGACGCCATTCATCAGGCATTTCTCTGTCAGCAGCGCGCAGCCGGAGTTTTTGCCCCATGACATCG
>M01075:45:000000000-A6JNR:1:1110:16763:24632
TAATGCTGCCGCCTTCTGGGCACTGGCGCCATGTATCATCTCCAAGGTACCGCACGCTCACCTCACCCCTCTCACACGACACCTCAGCGCATACGTCACCAATACGACCCATGAAATCGACAAGCCCATCCCCCTTTAAGCACTTTGATCTCGGGCCAACGCGACTCCCATGCATGATGCTTGCTTCCCCATTGCTGCACCGAGTGTTGAACCGCCAAGTTTGAGATTCGAAAAGTACTGATATTGTTGGGGAAGTTCGGCTGTGTAGAGATAGATTGTACAGTACCCCAGCGCCAGACGATCCGATGTGCATGAAATAAGAGTTGTTTCAGCGGTGCAAAACATCTCTGGATACTGGGTGACGCCATTCATCAGGCATTTCTCTGTCAGCAGCGCGCAGCCGGAGTTTTTGCCCCATGACATCG
>M01075:45:000000000-A6JNR:1:1110:13751:28271
TAATACTGCCGCCTTCTGGGCACTGGCGCCATGTATCATCTCCAAGGTACCGCACGCTCACCTCACCCTTCTCACACGACACCTCAGCGCATACGCCACCAATACGACCCATGAAATCGGCAAGCCCATCCCCCTTTAAGCACTTTGATCTCGGGCCAACGCGACTCCCATGCATGATGCTTGCTTCCCCATTGCTGCACCGAGTGTTGGACCGCCAAGTTTGAGATTCGAAAAGTACTGATATTGTTGGGGAAGTTCGGCTGTGTAGAGATAGATTGTACAGTACCCCAGCGCCAGACGATCCGATGTGCATGAAATAAGAGTTGTTTCAGCGGTGCAAAACATCTCTGGATACTGGGTGACGCCATTCATCAGGCATTTCTCTGTCAGCAGCGCGCAGCCGGAGTTTTTGCCCCATGACATCG
>M01075:45:000000000-A6JNR:1:1110:13691:13741
TAATACTGCTGCCCCCTGGGCACTGGCGCCATGTATCATCTCCAAGGTACCGCACGCTCACCTCACCCTTTTCACACGACACCTCAGCGCACACGTCACCAATACGACCCATGAAATCGAAAAGCCCATCCCCCTTTAAGCACTTTGATCTCGGGCCAACGCGGCTCCCATGCATGACGCTTGCTTCCCCATTGCTGCACCAAGTGTT--ACCGCCAAGTTTGAGATTCGAAAAGTACTGATATTGTGGGGGAAGTTCGGCTTTGTAGAGATGGATTGTACAGTACCCCAGCGCCAGACGATCCGATGTGCATGAAAGAAGACCTGTTTCAGCGGTGCAAAACATCTCTGGATACTGGGTGACGCCATTTATCAGGCATTTCTCTGTCAGCAGCGCGCAGCCGGAGTTGTTGCCCCATGACATCG
>M01075:45:000000000-A6JNR:1:1110:13257:24954
TAATACTGCTGCCCTCTGGGCACTGGCGCCATGTATCATCTCCAAGGTACCGCACGCTCACCTCACCCTTTTCACACGACACCTCAGCGCACACGTCACCAATACGACCCATGAAATCGAAAAGCCCATCCCCCTTTAAGCACTTTGATCTCGGGCCAACGCGGCTCCCATGCATGACGCTTGCTTCCCCATTGCTGCACCAAGCGTT--ACCGCCAAGTTTGAGATTCGAAAAGTACTGATATTGTGGGGGAAGTTCGGCTTTGTAGAGATGGATTGTACAGTACCCCAGCGCCAGACGATCCGATGTGCATAAAAGAAGACCTGTTTCAGCGGTGCAAAACATCTCTGGATACTGGGTGACGCCATTTATCAGGCATTTCTCTGTCAGCAGCGCGCAGCCGGAGTTGTTGCCCCATGACATCG
>M01075:45:000000000-A6JNR:1:1110:13158:8842
TAATGCTGCTGCCCTCTGGGCACTGGCGCCATTTATCATCTCCAAGGTACCGCACGCTCACCTCACCCTTTTCACACGACACCTCAGTGCACACGTCACCAACAGGACCCATGAAATCGACAAGCCCATCCCCCTTTAAGCACTTTGATCTCGGGCCAACGCGGCTCCCATGCATGACGCTTGCTTCCCCATTGCTGCACCAAGTGTT-GACCGCCAAGTTTGAGATTCGAAAAGTACTGATATTGTGGGGGAAGTTCGGCTTTGTAGAGATGGATTGTACAGTACCCCAGCGCCAGACGATCCGATGTGCATGAAAGAAGACCTGTTTCAGCGGTGCAAAACATCTCTGGATACTGGGTGACGCCATTTATCAGGCATTTCTCTGTCAGCAGCGCGCAGCCGGAGTTGTTGCCCCATGACATCG
>M01075:45:000000000-A6JNR:1:1110:11140:12725
TAATGC-GCTGCCTTCTGGGCACTGGCGCCATGTATCATCTCCAAGGTACCGCACGCTCACCTCACCCTTCTCACACGACACCTCAGCGCATACGTCACCAATACGACCCATGAAATCGACAAGCCCATCCCCCTTTAAGCACTTTGATCTCGGGCCAACGCGACTCCCATGCATGATGCTTGCTTCCCCATTGCTGCACCGAGTGTTGAACCGCCAAGTTTGAGATTCGAAAAGTACTGATATTGTTGGGGAAGTTCGGCTGTGTAGAGATAGATTGTACAGTACCCCAGCGCCAGACGATCCGATGTGCATGAAATAAGAGTTGTTTCAGCGGTGCAAAACATCTCTGGATACTGGGTGACGCCATTCATCAGGCATTTCTCTGTCAGCAGCGCGCAGCCGGAGTTTTTGCCCCATGACATCG
>M01075:45:000000000-A6JNR:1:1109:9420:15551
TAATACTGCTGCCCTCTGGGCACTGGCGCCATTTATCATCTCCAAGGTACCGCACGCTCACCTCACCCTTTTCACACGACACCTCAGCGCACACGTCACCAACGGGACCCATGAAATCGACAAGCCCATCCCCCTTTAAGCACTTTGATCTCGGGCCAACGCGGCTCCCATGCATGACGCTTGCTTCCCCATTGCTGCACCAAGTGTT-GACCGCCAAGTTTGAGATTCGAAAAGTACTGATATTGTGGGGGAAGTTCGGCTTTGTAGAGATGGATTGTACAGTACCCCAGCGCCAGACGATCCGATGTGCATGAAAGAAGGCCTGTTTCAGCGGTGCAAAACATCTCTGGATACTGGGTGACGCCATTTATCAGGCATTTCTCTGTCAGCAGCGCGCAGCCGGAGTTGTTGCCCCATGACATCG
>M01075:45:000000000-A6JNR:1:1109:7590:14049
TAATACTGCTGCCCTCTGGGCACTGGCGCCATGTATCATCTCCAAGGTACCGCACGCTCACCTCACCCTTTTCACACGACACCTCAGCGCACACGTCACCAACACGACCCATGAAATCGACAAGCCCATCCCCCTTTAAGCACTTTGATCTCGGGCCAACGCGGCTCCCATGCATGATGCTTGCTTCCCCATTGCTGCACCGAGTGCTGGACCGCCAAGTTTGAGATTCGAAAAGTACTGATATTGTTGGGGAAGTTCGGCTGTGTAGAGATAGATTGTACAGTACCCCAGCGCCAGACGATCCGATGTGCATGAAAAAAGAGTTGTTTCAGCGGTGCAAAACATCTCTGGATACTGGGTGACGCCATTCATCAGGCATTTCTCTGTCAGCAGCGCGCAGCCGGAGTTGTTGCCCCATGACATCG
>M01075:45:000000000-A6JNR:1:1109:7109:18255
TAATACTGCTGCCCTCTGGGCACTGGCGCCATGTATCATCTCCAAGGTACCGCACGCTCACCTCACCCTTTTCACACGACACCTCAGCGCACACGTCACCAACACGACCCATGAAATCGACAAGTCCATCCCCCTTTAAGCACTTTGATCTCGGGCCAACGCGGCTCCCATGCATGATGCTTGCTTCCCCATTGCTGCACCGAGTGCTGGACCGCCAAGTTTGAGATTCGAAAAGTACTGATATTGTTGGGGAAGTTCGGCTTTGTAGAGAGAGATTGTACAGTACCCCAGCGCCAGACGATCTGATGTGCATAAAAAAAGACCTGTTTCAGCGGTGCAAAACATCTCTGGATACTGGGTGACGCCATTCATCAGGCATTTCTCTGTCAGCAGCGCGCAGCCGGAGTTTTTGCCCCATGACATCG
>M01075:45:000000000-A6JNR:1:1109:7069:8760
TAATACTGCTGCCTTCTGGGCACTGGCGCCATGTATCATCTCCAAGGTACCGCACGCTCACCTCACCCTTCTCACACGACACCTCAGCGCATACGTCACCAATACGACCCATGAAATCGACAAGCCCATCCCCCTTTAAGCACTTTGATCTCGGGCCAACGCGACTCCCATGCATGATGCTTGCTTCCCCATTGCTGCACCGAGTGTTGGACCGCCAAGTTTGAGATTCGAAAAGTACTGATATTGTTGGGGAAGTTCGGCTGTGTAGAGATAGATTGTACAGTATCCCAGCGCCAGACGATCCGATGTGCATGAAATAAGAGTTGTTTCAGCGGTGCAAAACATCTCTGGATACTGGGTGACGCCATTCATCAGGCATTTCTCTGTCAGCAGCGCGCAGCCGGAGTTTTTGCCCCATGACATCG
>M01075:45:000000000-A6JNR:1:1109:26576:17924
TAATACTGCTGCCCTCTGGGCACTGGCGCCATGTATCATCTCCAAGGTACCGCACGCTCACCTCACCCTTTTCACACGACACCTCAGCGCACACGTCACCAATACGACCCATGAAATCGAAAAGCCCATCCCCCTTTAAGCACTTTGATCTCGGGCCAACGCGGCTCCCATGCATGACGCTTGCTTCCCCATTGCTGCACCAAGTGTT--A-CGCCAAGTTTGAGATTCGAAAAGTACTGATATTGTGGGGGAAGTTCGGCTTTGTAGAGATGGATTGTACAGTACCCCAGCGCCAGACGATCCGATGTGCATGAAAGAAGACCTGTTTCAGCGGTGCAAAACATCTCTGGATACTGGGTGACGCCATTTATCAGGCATTTCTCTGTCAGCAGCGCGCAGCCGGAGTTGTTGCCCCATGACATCG
>M01075:45:000000000-A6JNR:1:1109:25490:13822
TAATGCTGCCGCCCTCTGGGCACTGGCGCCATGTATCATCTCCAAGGTACCGCACGCTCACCTCACCCTTTTCACACGACACCTCAGCGCACACGTCACCAATACGACCCATGAAATCGAAAAGCCCATCCCCCTTTAAGCACTTTGATCTCGGGCCAACGCGGCTCCCATGCATGGCGCTTGCTTCCCCATTGCTGCACCAAGTGTT--ACCGCCAAGTTTGAGATTCGAAAAGTACTGATATTGTGGGGGAAGTTCGGCTTTGTAGAGATGGATTGTACAGTACCCCAGCGCCAGACGATCCGATGTGCATGAAAGAAGACCTGTTTCAGCGGTGCAAAACATCTCTGGATACTGGGTGACGCCATTTATCAGGCATTTCTCTGTCAGCAGCGCGCAGCCGGAGTTGTTGCCCCATGACATCG
>M01075:45:000000000-A6JNR:1:1109:20522:5093
TAATGCTGCCGCCCTCTGGGCACTGGCGCCATGTATCATCTCCAAGGTACCGCACGCTCACCTCACCCTTTTCACACGACACCTCAGCGCACACGTCACCAATACGACCCATGAAATCGAAAAGCCCATCCCCCTTTAAGCACTTTGATCTCGGGCCAACGCGGCTCCCATGCATGACGCTTGCTTCCCCATTGCTGCACCAAGTGTT--ACCGCCAAGTTTTAGATTCGAAAAGTACTGATATTGTGGGGGAAGTTCGGCTTTGTAGAGATGGATTGTACAGTACCCCAGCGCCAGACGATCCGATGTGCATGAAAGAAGACCTGTTTCAGCGGTGCAAAACATCTCTGGATACTGGGTGACGCCATTTATCAGGCATTTCTCTGTCAGCAGCGCGCAGCCGGAGTTGTTGCCCCATGACATCG
>M01075:45:000000000-A6JNR:1:1109:18066:17966
TAATACTGCTGCCTTCTGGGCACTGGCGCCATGTATCATCTCCAAGGTACCGCACGCTCACCTCACCCTTCTCACACGACACCTCAGCGCATACGTCACCAATACGGCCCATGAAATCGACAAGCCCATCCCCCTTTAAGCACTTTGATCTCGGGCCAACGCGACTCCCATGCATGATGCTTGCTTCCCCATTGCTGCACCGAGTGTTGGACCGCCAAGTTTGAGATTCGAAAAGTACTGATATTGTTGGGGAAGTTCGGCTGTGTAGAGATAGATTGTACAGTACCCCAGCGCCAGACGATCCGATGTGCATGAAATAAGAGTTGTTTCAGCGGTGCAAAACATCTCTGGATACTGGGTGACGCCATTCATCAGGCATTTCTCTGTCAGCAGCGCGCAGCCGGAGTTTTTGCCCCGTGACATCG
>M01075:45:000000000-A6JNR:1:1109:15161:3093
TAATGCTGCTGCCTTCTGGGCACTGGCGCCATGTATCGTCTCCAAGGTACCGCACGCTCACCTCACCCTTCTCACACGACACCTCAGCGCATACGTCACCAATACGACCCGTGAAATCGACAAGCCCATCCCCCTTTAAGCACTTTGATCTCGGGCCAACGCGACTCCCATGCATGATGCTTGCTTCCCCATTGCTGCACCGAGTGTTGGACCGCCAAGTTTGAGATTCGAAAAGTACTGATATTGTTGGGGAAGTTCGGCTGTGTAGAGATAGATTGTACAGTACCCCAGCGCCAGACGATCCGATGTGCATGAAATAAGAGTTGCTTCAGCGGTGCAAAACATCTCTGGATACTGGGTGACGCCATTCATCAGGCATTTCTCTGTCAGCAGCGCGCAGCCGGAGTTTTTGCCCCATGACATCG
>M01075:45:000000000-A6JNR:1:1109:15086:9419
TAATACTGCTGCCTTCTGGGCACTGGCGCCATGTATCATCTCCAAGGTACCGCACACTCACCTCACCCTTCTCACACGACACCTCAGCGCATACGTCACCAATACGACCCATGAAATCGACAAGCCCATCCCCCTTTAAGCACTTTGATCTCGGGCCAACGCGACTCCCATGCATGATGCTTGCTTCCCCATTGCTGCACCGAGTGTTGAACCGCCAAGTTTGAGATTCGAAAAGTACTGATATTGTTGGGGAAGTTCGGCTGTGTAGAGATAGATTGTACAGTACCCCAGCGCCAGACGATCCGATGTGCATGAAATAAGAGTTGTTCCAGCGGTGCAAAACATCTCTGGATACTGGGTGACGCCATTCATCAGGCATTTCTCTGTCAGCAGCGCGCAGCCGGAGTTTTTGCCCCATGACATCG
>M01075:45:000000000-A6JNR:1:1109:14590:21396
TAATACCGCTGCCCTCTGGGCACTGGCGCCATGTATCATCTCCAAGGTACCGCACGCTCACCTCACCCTTTTCACACGACACCTCAGCGCACACGTCACCAATACGACCCATGAAATCGAAAAGCCCATCCCCCTTTAAGCACTTTGATCTCGGGCCAACGCGGCTCCCATGCATGACGCTTGCTTCCCCATTGCTGCACCAAGTGTT--ACCGCCAAGTTTGAGATTCGAAAAGTACTGATATTGTGGGGGAAGTTCGGCTTTGTAGAGATGGATTGTACAGTACCCCAGCGCCAGACGATCCGATGTGCATGAAAGAAGACCTGTTTCAGCGGTGCAAAACATCTCTGGATACTGGGTGACGCCATTTATCAGGCATTTCTCTGTCAGCAGCGTGCAGCCGGAGTTGTTGCCCCATGACATCG
>M01075:45:000000000-A6JNR:1:1109:13741:25079
TAATACTGCTGCCCTCTGGGCACTGGCGCCATGTATCATCCCCAAGGTACCGCACGCTCACCTCACCCTTTTCACACGACACCTCAGCGCACACGTCACCAATACGACCCATGAAATCGAAAAGCCCATCCCCCTTTAAGCACTTTGATCTCGGGCCAACGCGGCTCCCATGCATGACGCTTGCTTCCCCATTGCTGCACCAAGTGTT-GACCGCCAAGTTTGAGATTCGAAAAGTACTGATATTGTGGGGGAAGTTCGGCTTTGTAGAGATGGATTGTACAGTACCCCAGCGCCAGACGATCCGATGTGCATGAAAGAAGACCTGTTTCAGCGGTGCAAAACATCTCTGGATACTGGGTGACGCCATTTATCAGGCATTTCTCTGTCAGCAGCGCGCAGCCGGAGTTGTTGCCCCATGACATCG
>M01075:45:000000000-A6JNR:1:1109:10137:10100
TAATACTGCTGCCTTCTGGGCACTGGCGCCATGTATCATCTCCAAGGTACCGCACGCTCACCTCACCCTTCTCACACGACACCTCAGCGCGTACGTCACCAATACGACCCATGAAATCGACAAGCCCATCCCCCTTTAAGCACTTTGATCTCGGGCCAACGCGACTCCCATGAATGATGCTTGCTTCCCCATTGCTGCACCGAGTGTTGGACCGCCAAGTTTGAGATTCGAAAAGTACTGATATTGTTGGGGAAGTTCGGCTGTGTAGAGATAGATTGTACAGTACCCCAGCGCCAGACGATCCGATGTGCATGAAATAAGAGTTGTTTCAGCGGTGCAAAACATCTCTGGATACTGGGTGACGCCATTCATCAGGCATTTCTCTGTCAGCGGCGCGCAGCCGGAGTTTTTGCCCCATGACATCG
>M01075:45:000000000-A6JNR:1:1109:10093:8890
TAATACTGCTGCCTTCTGGGCACTGGCGCCATGTATCATCTCCAAGGTACCGCACGCTCACCTCACCCTTCTCACACGACACCTCAGCGCATACGTCACCAATACGACCCATGAAATCGACAAGTCCATCCCCCTTTAAGCACTTTGATCTCGGGCCAACGCGACTCCCATGCATGATGCTTGCTTCCCCATTGCTGCACCGAGTGTTGGACCGCCAAGTTTGAGATTCGAAAAGTACTGATATTGTTGGGGAAGTTCGGCTGTGTAGAGATAGATTGTACAGTACCCCAGCGCCAGACGATCCGATGTGCATGAAATAAGAGTTGTTTCAGCGGTGCAAAACATCTCTGGATACTGGGTGACGCCATTCATCAGGCATTTCTCTGTCAGCAGCGCGCAGCCGGAGTTTTTGCCCCATGACATCG
>M01075:45:000000000-A6JNR:1:1108:9788:7257
TAATACTGCTGCCTTCTGGGCACTGGCGCCATGTATCATCTCCAAGGTACCGCACGCTCACCTCACCCTTCTCACACGACACCTCAGCGCATACGTCACCAATACGACCCATGAAATCGACAAGCCCATCCCCCTTTAAGCACTTTGATCTCGGGCCAACGCGACTCCCATGCATGATGCTTGCTTCCCCATTGCTGCACCGAGTGTTGGACCGCCAAGTTTGAGATTCGAAAAGTACTGATATTGTTGGGGAAGTTCGGCTGTGTAGAGATAGATTGTACAGTACCCCAGCGCCAGACGATCCGATGTGCATGAAATAAGAGTTGTTTCAGCGGTGCAAAACATCTCTTGATACTGGGTGACGCCATTCATCAGGCATTTCTCTGTCAGCAGCGCGCAGCCGGAGTTTTTGCCCCATGACATCG
>M01075:45:000000000-A6JNR:1:1108:9653:5065
TAATACTGCTGCCTTCTGGGCACTGGCGCCATGTATCATCTCCAAGGTACCGCACGCTCACCTCACCCTTCTCACACGACACCTCAGCGCATACGTCACCAATACGACCCATGAAATCGACAAGCCCATCCCCCTTTAAGCACTTTGATCTCAGGCCAACGCGACTCCCATGCATGATGCTTGCTTCCCCATTGCTGCACCGAGTGTTGGACCGCCAAGTTTGAGATTCGAAAAGTACTGATATTGTTGGGGAAGTTCGGCTGTGTAGAGATAGATTGTACAGTACCCCAGCGCCAGACGATCCGATGTGCATGAAATAAGAGTTGTTTCAGCGGTGCAAAACATCTCTGGATACTGGGTGACGCCATTCATCAGGCATTTCTCTGTCAGCAGCGCGCAGCCGGAGTTTTTGCCCCATGACATCG
>M01075:45:000000000-A6JNR:1:1108:6767:25060
TAATGCTGCCGCCCTCTGGGCACTGGCGCCATGTATCATCTCCAAGGTACCGCACGCTCACCTCACCCTTTTCACACGACACCTCAGCGCACACGTCACCAATACGACCCATGAAATCGAAAAGCCCATCCCCCTTTAAGCACTTTGATCTCGGGCCAACGCGGCTCCCATGCATGACGCTTGCTTCCCCATTGCTGCACCAAGTGTC--ACCGCCAAGTTTGAGATTCGAAAAGTACTGATATTGTGGGGGAAGTTCGGCTTTGTAGAGATGGATTGTACAGTACCCCAGCGCCAGACGATCCGATGTGCATGAAAGAAGACCTGTTTCAGCGGTGCAAAACATCTCTGGATACTGGGTGACGCCATTTATCAGGCATTTCTCTGTCAGCAGCGCGCAGCCGGAGTTGTTGCCCCATGACATCG
>M01075:45:000000000-A6JNR:1:1108:6262:22422
TAATATTGCTGCCTTCTGGGCACTGGCGCCATGTATCATCTCCAAGGTACCGCACGCTCACCTCACCCTTCTCACACGACACCTCAGCGCATACGTCACCAATACGACCCATGAAATCGACAAGCCCATCCCCCTTTAAGCACTTTGATCTCGGGCCAACGCGACTCCCATGCATGATGCTTGCTTCCCCATTGCTGCACCGAGTGTTGGACCGCCAAGTTTGAGATTCGAAAAGTACTGATATTGTTGGGGAAGTTCGGCTGTGTAGAGATAGATTGTACAGTACCCCAGCGCCGGACGATCCGATGTGCATGAAATAAGAGTTGTTTCAGCGGTGCAAAACATCTCTGGATACTGGGTGACGCCATTCATCAGGCATTTCTCTGTCAGCAGCGCGCAGCCGGAGTTTTTGCCCCATGACATCG
>M01075:45:000000000-A6JNR:1:1108:5901:15475
TAATACTGCTGCCCTCTGGGCACTGGCGCCATGTATCATCTCCAAGGTACCGCACGCTCACCTCACCCTTTTCACACGACACCTCAGCGCACACGTCACCAATACGACCCATGAAATCGAAAAGCCCATCCCCCTTTAAGCACTTTGATCTCGGGCCAACGCGGCTCCCATGCATGACGCTTGCTTCCCCATTGCTGCACCAAGTGTT--ACCGCCAAGTTTGAGATTCGAAAAGTACTGATATTGTGGGGGAAGTTCGGCTTTGTAGAGATGGATTGTACAGTACCCCGGCGCCAGACGATCCGATGTGCATGAAAGAAGACCTGTTTCAGCGGTGCAAAACATCTCTGGATACTGGGTGACGCCATTTATCAGGCATTTCTCTGTCAGCAGCGCGCAGCCGGAGTTGTTGCCCCATGACATCG
>M01075:45:000000000-A6JNR:1:1108:5823:23389
TAATACTGCTGCCTTCTGGGCACTGGCGCCATGTATCATCTCCAAGGTACCGCACGCTCACCTCACCCTTCTCACACGACACCTCAGCGCATACGTCACCAATACGACCCATGAAATCGACAAACCCATCCCCCTTTAAGCACTTCGATCTCGGGCCAACGCGACTCCCATGCATGATGCTTGCTTCCCCATTGCTGCACCGAGTGTTGGACCGCCAAGTTTGAGATTCGAAAAGTACTGATATTGTTGGGGAAGTTCGGCTGTGTAGAGATAGATTGTACAGTACCCCAGCGCCAGACGATCCGATGTGCATGAAATAAGAGTTGTTTCAGCGGTGCAAAACATCTCTGGATACTGGGTGACGCCATTCATCAGGCATTTCTCTGTCAGCAGCGCGCAGCCGGAGTTTTTGCCCCATGACATCG
>M01075:45:000000000-A6JNR:1:1108:28010:20009
TAATACTGCTGCCTTCTGGGCACTGGCGCCATGTATCATCTCCAAGGTACCGCACGCTCACCTCACCCTTCTCACACGACACCTCAGCGCATACGTCACCAATACGACCCATGAAGTCGACAAGCCCATCCCCCTTTAAGCACTTTGATCTCGGGCCAACGCGAATCCCATGCATGATGCTTGCTTCCCCATTGCTGCACCGAGTGTTGGACCGCCAAGTTTGAGATTCGAAAAGTACTGATATTGTTGGGGAAGTTCGGCTGTGTAGAGATAGATTGTACAGTACCCCAGCGCCAGACGATCCGATGTGCATGAAATAAGAGTTGTTTCAGCGGTGCAAAACATCTCTGGATACTGGGTGACGCCATTCATCAGGCATTTCTCTGTCAGCAGCGCGCAGCCGGAGTTTTTGCCCCATGACATCG
>M01075:45:000000000-A6JNR:1:1108:24732:16933
TAATACTGCTGCCTTCTGGGCACTGGCGCCATGTATCATCTCCAAGGTACCGCACGCTCACCTCACCCTTCTCACACGACACCTCAGCGCATACGTCACCAATACGACCCATGAAATCGACAAGCCCATCCCCCTTTAAGCACTTTGATCTCGGGCCAACGCGACTCCCATGCATGATGCTTGCTTCCCCATTGCTGCACCGAGTGTTGGACCGCCAAGTTTGAGATTCGAAAAGTACTGATATTGTTGGGGAAGTTCGGCTGTGTAGAGATAGATTGTACAGTACCCCAGCGCCAGACGATCCGATGTGCATTAAATAAGAGTTGTTTCAGCGGTGCAAAACATCTCTGGATACTGGGTGACGCCATTCATCAGGCATTTCTCTGTCAGCAGCGCGCAGCCGGAGTTTTTGCCCCATGACATCG
>M01075:45:000000000-A6JNR:1:1108:19846:13017
TAATACTGCCGCCCTCTGGGCACTGGCGCCATGTATCATCTCCAAGGTACCGCACGCTCACCTCACCCTTTTCACACGACACCTCAGCGCACACGTCACCAATACGACCCATGAAATCGAAAAGCCCATCCCCCTTTAAGCACTTTGATCTCGGGCCAACGCGGCTCCCATGCATGACGCTTGCTTCCCCATTGCTGCACCAAGTGTT--ACCGCCAAGTTTGAGATTCGAAAAGTACTGATATTGTGGGGGAAGTTCGGCTTTGTAGAGATGGATTGTACAGTACCCCAGCGCCAGACGATCCGATGTGCATGAAAGAAGACCTGTTTCAGCGGTGCAAAACATCTCTGGATACTGGGTGACGCCATTTATCGGGCATTTCTCTGTCAGCA--GCGCAGCCGGAGTTGTTGCCCCATGACATCG
>M01075:45:000000000-A6JNR:1:1108:18989:18723
TAATGCTGCTGCCCTCTGGGCACTGGCGCCATTTATCATCTCCAAGGTACCGCACGCTCACCTCACCCTTTTCACACGACACCTCAGCGCACACGTCACCAACAGGACCCATGAAATCGACAAGCCCATCCCCCTTTAAGCACTTTGATCTCGGGCCAACGCGGCTCCCATGCATGACGCTTGCTTCCCCATTGCTGCACCAAGTGTT-GACCGCCAAGTTTGAGATTCGAAAAGTACTGATATTGTGGGGGAAGTTCGGCTTTGTAGAGATGGATTGTACAGTACCCCAGCGCCAGACGATCCGATGTGCATGAAAGAAGACCTGTTTCAGCGGTGCAAAACATCTCTGGATACTGGGTGACGCCATTTATCGGGCATTTCTCTGTCAGCAGCGCGCAGCCGGAGTTGTTGCCCCATGACATCG
>M01075:45:000000000-A6JNR:1:1108:18543:3742
TAATGCTGCTGCCCTCTGGGCACTGGCGCCATTTATCATCTCCAAGGTACCGCACGCTCACCTCACCCTTTTCACACGACACCTCAGCGCACACGTCACCAACAGGACCCATGAAATCGACAAGCCCATCCCCCTTTAAGCACTTTGATCTCGGGCCAACGCGGCTCCCATGCATGACGCTTGCTTCCCCATTGCTCCACCAAGTGTT-GACCGCCAAGTTTGAGATTCGAAAAGTACTGATATTGTGGGGGAAGTTCGGCTTTGTAGAGATGGATTGTACAGTACCCCAGCGCCAGACGATCCGATGTGCATGAAAGAAGACCTGTTTCAGCGGTGCAAAACATCTCTGGATACTGGGTGACGCCATTTATCAGGCATTTCTCTGTCAGCAGCGCGCAGCCGGAGTTGTTGCCCCATGACATCG
>M01075:45:000000000-A6JNR:1:1108:18349:10878
TAATACTGCTGCCTTCTGGGCACTGGCGCCATGTATCATCTCCAAGGTACCGCACGCTCACCTCACCCTTCTCACACGACACCTCAGCGTATACGTCACCAATACGACCCATGAAATCGACAAGCCCATCCCCCTTTAAGCACTTTGATCTCGGGCCAACGCGACTCCCATGCATGATGCTTGCTTCCCCATTGCTGCACCGAGTGTTGGACCGCCAAGTTTGAGATTCGAAAAGTACTGATATTGTTGGGGAAGTTCGGCTGTGTAGAGATAGATTGTACAGTACCCCAGCGCCAGACGATCCGATGTGCATGAAATAAGAGTTGTTTCAGCGGTGCAAAACATCTCTGGATACTGGGTGACGCCATTCATCAGGCATTTCTCTGTCAGCAGCGCGCAGCCGGAGTTTTTGCCCCATGACATCG
>M01075:45:000000000-A6JNR:1:1108:17734:14628
TAATGCTGCTGCCCTCTGGGCACTGGCGCCATTTATCATCTCCAAGGTACCGCACGCTCACCTCACCCTTTTCACACGACACCTCAGCGCACACGTCACCAACAGGACCCATGAAATCGACAAGCCCATCCCCCTTTAAGCACTTTGATCTCGGGCCAACGCGGCTCCCATGCATGACGCTTGCTTCCCCATTGCTGCACCAAGTGTT-GACCGCAAAGTTTGAGATTCGAAAAGTACTGATATTGTGGGGGAAGTTCGGCTTTGTAGAGATGGATTGTACAGTACCCCAGCGCCAGACGATCCGATGTGCATGAAAGAAGACCTGTTTCAGCGGTGCAAAACATCTCTGGATACTGGGTGACGCCATTTATCAGGCATTTCTCTGTCAGCAGCGCGCAGCCGGAGTTGTTGCCCCATGACATCG
>M01075:45:000000000-A6JNR:1:1108:17107:4334
TAATGCTGCTGCCCTCTGGGCACTGGCGCCATTTATCATCTCCAAGGTACCGCACGCTCACCTCACCCTTTTCACACGACACCTCAGCGCACACGTCACCAACAGGACCCATGAAATCGACAAGCCCATCCCCCTTTAAGCACTTTGATCTCGGGCCAACGCGGCTCC-ATGCATGACGCTTGCTTCCCCATTGCTGCACCAAGTGTT-GACCGCCAAGTTTGAGATTCGAAAAGTACTGATATTGTGGGGGAAGTTCGGCTTTGTTGAGATGGATTGTACAGTACCCCAGCGCCAGACGATCCGATGTGCATGAAAGAAGACCTGTTTCAGCGGTGCAAAACATCTCTGGATACTGGGTGACGCCATTTATCAGGCATTTCTCTGTCAGCAGCGCGCAGCCGGAGTTGTTGCCCCATGACATCG
>M01075:45:000000000-A6JNR:1:1108:16219:20448
TAATACTGCTGCCCTCTGGGCACTGGCGCCATGTATCATCTCCAAGGTACCGCACGCTCACCTCACCCTTTTCACACGACACCTCAGCGCACACGTCACCAATACGACCCATGAAATCGAAAAGCCCATCCCCCTTTAAGCACTTTGATCTCGGGCCAACGCGGCTCCCATGCATGACGCTTGCTTCCCCATTGCTGCACCAAGTGTT--ACCGCCAAGCTTGAGATTCGAAAAGTACTGATATTGTGGGGGAAGTTCGGCTTTGTAGAGATGGATTGTACAGTACCCCAGCGCCAGACGATCCGATGTGCATGAAAGAAGACCTGTTTCAGCGGTGCAAAACATCTCTGGATACTGGGTGACGCCATTTATCAGGCATTTCTCTGTCAGCAGCGCGCAGCCGGAGTTGTTGCCCCATGACATCG
>M01075:45:000000000-A6JNR:1:1108:13732:13897
TAATGCTGCTGCCTTCCGGGCACTTGCGCCATGTATCATCTCCAAGGTGCCGCACGCTCACCTCACCCTTCTCACACGACACCTCAGCGCACACGTCACCAATACGACCCATGAAATCGACAAGCCCATCCCCCTTTAAGCACTTTGATCTCGGGCCAACGCGACTCCCATGCATGATGCTTGCTTCCCCATTGCTGCACCGAGTGCTGGACCGCCAAGTTTGAGATTCGAAAAGTACTGATATTGTTGGGGAAGTTCGGCTGTGTAGAGATAGATTGTACAGTACCCCAGCGCCAGACGATCCGATGTGCATAAAATAAGAGTTGTTTCAGCGGTGCAAAACATCTCTGGATACTGGGTGACGCCATTCATCAGGCATTTCTCTGTCAGCAGCGCGCAGCCGGAGTTTTTGCCCCATGACATCG
>M01075:45:000000000-A6JNR:1:1108:10007:20362
TAATACTGCTGCCCTCTGGGCACTGGCGCCATGTATCATCTCCAAGGTACCGCACGCTCACCTCACCCTTTTCACACGACACCTCAGCGCACACGTCACCAATACGACCCATGAAATCGAAAAGCCCATCCCCCTTTAAGCACTTTGATCTCGGGCCAACGCGGCTCCTATGCATGACGCTTGCTTCCCCATTGCTGCACCAAGTGTT--ACCGCCAAGTTTGAGATTCGAAAAGTACTGATATTGTGGGGGAAGTTCGGCTTTGTAGAGATGGATTGTACAGTACCCCAGCGCCAGACGATCCGATGTGCATGAAAGAAGACCTGTTTCAGCGGTGCAAAACATCTCTGGATACTGGGTGACGCCATTTATCAGGCATTTCTCTGTCAGCAGCGCGCAGCCGGAGTTGTTGCCCCATGACATCG
>M01075:45:000000000-A6JNR:1:1107:9412:27203
TAATACTGCTGCCCTCTGGGCACTGGCGCCATGTATCATCTCCAAGGTACCGCACGCTCACCTCACCCTTTTCACACGACACCTCAGCGCACACGTCACCAATACGACCCATGAAATCGAAAAGCCCATCCCCCTTTAAGCACTTTGATCCCGGGCCAACGCGGCTCCCATGCATGACGCTTGCTTCCCCATTGCTGCACCAAGTGTT--ACCGCCAAGTTTGAGATTCGAAAAGTACTGATATTGTGGGGGAAGTTCGGCTTTGTAGAGATGGATTGTACAGTACCCCAGCGCCAGACGATCCAATGTGCATGAAAGAAGACCTGTTTCAGCGGTGCAAAACATCTCTGGATACTGGGTGGCGCCATTTATCAGGCATTTCTCTGTCAGCAGCGCGCAGCCGGAGTTGTTGCCCCATGACATCG
>M01075:45:000000000-A6JNR:1:1107:6408:13662
TAATACTGCTGCCCTCTGGGCATTGGCGCCATGTATCATCTCCAAGGTACCGCACGCTCACCTCACCCTTTTCACACGACACCTCAGCGCACACGTCACCAATACGACCCATGAAATCGAAAAGCCCATCCCCCTTTAAGCACTTTGATCTCGGGCCAACGCGGCTCCCATGCATGACGCTTGCTTCCCCATTGCTGCACCAAGTGTT--ACCGCCAAGTTCGAGATTCGAAAAGTACTGATATTGTGGGGGAAGTTCGGCTTTGTAGAGATGGATTGTACAGTACCCCAGCGCCAGACGATCCGATGTGCATGAAAGAAGACCTGTTTCAGCGGTGCAAAACATCTCTGGATACTGGGTGACGCCATTTATCAGGCATTTCTCTGTCAGCAGCGCGCAGCCGGAGTTGTTGCCCCATGACATCG
>M01075:45:000000000-A6JNR:1:1107:25264:13161
TAATGCTGCTGCCCTCTGGGCACTGGCGCCATGTATCATCTCCAAGGTACCGCACGCTCACCTCACCCTTTTCACACGACACCTCAGCGCACACGTCACCAACACGACCCATGAAATCGACAAGTCCATCCCCCTTTAAGCACTTTGATCTCGGGCCAACGCGGCTCCCATGCATGATGCTTGCTTCCCCATTGCTGCACCGAGTGCTGGACCGCCAAGTTTGAGATTCGAAAAGTACTGATATTGTTGGGGAAGTTCGGCTTTGTAGAGAGAGATTGTACAGTACCCCAGCGCCAGACGATCTGATGTGCATGAAAAAAGACCTGTTTCACCGGTGCAAAACATCTCTGGATACTGGGTGACGCCATTCATCAGGCATTTCTCTGTCAGCAGCGCGCAGCCGGAGTTGTTGCCCCATGACATCG
>M01075:45:000000000-A6JNR:1:1107:24464:24626
TAATACTGCTGCCCTCTGGGCACTAGCGCCATTTATCATCTCCAAGGTACCGCACGCTCACCTCACCCTTTTCACACGACACCTCAGCGCACACGTCACCAACAGGACCCATGAAATCGACAAGCCCATCCCCCTTTAAGCACTTTGATCTCGGGCCAACGCGGCTCCCATGCATGACGCTTGCTTCCCCATTGCTGCACCAAGTGTT-GACCGCCAAGTTTGAGATTCGAAAAGTACTGATATTGTGGGGGAAGTTCGGCTTTGTAGAGATGGATTGTACAGTACCCCAGCGCCAGACGATCCGATGCGCATGAAAGAAGACCTGTTTCAGCGGTGCAAAACATCTCTGGATACTGGGTGACGCCATTTATCAGGCATTTCTCTGTCAGCAGCGCGCAGCCGGAGTTGTTGCCCCATGACATCG
>M01075:45:000000000-A6JNR:1:1107:23791:10553
TAATGCTGCTGCCCTCTGGGCACTGGCGCCATTTATCATCTCCAAGGTACCGCACGCTCACCTCACCCTTTTCACACGACACCTCAGCGCACACGTCACCAACAGGACCCATGAAATCGACAAGCCCATCCCCCTTTAAGCACTTTGATCTCGGGCCAACGCGGCTCCCATGCATGACGCTTGCTTCCCCATTGCTGCACCAAGTGTT-GACCGCCAAGTTTGAGATTCGAAAAGTACTGATATTGTGGGGGAAGTTCGGCTTTGTAGAGATGGATTGTACAGTACCCCAGCGCCAGACGATCCGATGTGCATGAAAGAAGACCTGTTTCAGCGGTGCGAAACATCTCTGGATACTGGGTGACGCCATTTATCAGGCATTTCTCTGTCAGCAGCGCGCAGCCGGAGTTGTTGCCCCATGACATCG
>M01075:45:000000000-A6JNR:1:1107:16597:7359
TAATGCTGCTGCCCTCTGGGCACTGGCGCCATTTATCATCTCCAAGGTACCGCACGCTCACCTCACCCTTTTCACACGACACCTCAGCGCACACGTCACCAACAGGACCCATGAAATCGACAAGCCCATCCCCCTTTAAGCACTTTGATCTCGGGCCAACGCGGCTCCCATGCATGACGCTTGCTTCCCCATTGCTGCACCAAGTGTT-GACCGCCAAGTTTGAGATTCGAAAAGTACTGATATTGTGGGGGAAGTTCGGCTTTGTAGAGATGGATTGTACAGTACCCCAGCGCCGGACGATCCGATGTGCATGAAAGAAGACCTGTTTCAGCGGTGCAAAACATCTCTGGATACTGGGTGACGCCATTTATCAGGCATTTCTCTGTCAGCAGCGCGCAGCCGGAGTTGTTGCCCCATGACATCG
>M01075:45:000000000-A6JNR:1:1107:13702:10879
TAATACTGCTGCCTTCTGGGCACTGGCGCCATGTATCATCTCCAAGGTACCGCACGCTCACCTCACCCTTCTCACACGACACCTCAGCGCATACGTCACCAATACGACCCATGAAATCGACAAGCCCATCCCCCTTTAAGCACTTTGATCTCGGGCCAACGCGACTCCCATGCATGATGCTTGCTTCCCCATTGCTGCACCGAGTGTTGGACCGCCAAGTTTGAGATTCGAAAAGTACTGATATTGTTGGGGAAGTTCGGCTGTGTAGAGATAGATTGTACAGTACCCCAGCGCCAGACGATCCGATGTGCATGAAATAAGAGTTGTTTCAGCGGTGCAAAACATCTCTGGATACTGGGTGACGCCATTCATCATGCATTTCTCTGTCAGCAGCGCGCAGCCGGAGTTTTTGCCCCATGACATCG
>M01075:45:000000000-A6JNR:1:1107:13332:8653
TAATGCTGCCGCCCTCTGGGCACTGGCGCCATGTATCATCTCCAAGGTACCGCACGCTCACCTCACCCTTTTCACACGACACCTCAGCGCACACGTCACCAATACGACCCATGAAATCGAAAAGCCCATCCCCCTTTAAGCACTTTGATCTCGGGCCAACGCGGCTCCCATGCATGACGCTTGCTTCCCCATTGCTGCACCAAGTGTT--ACCGCCAAGTTTGAGATTCGAAAAGTATTGATATTGTGGGGGAAGTTCGGCTTTGTAGAGATGGATTGTACAGTACCCCAGCGCCAGACGATCCGATGTGCATGAAAGAAGACCTGTTTCAGCGGTGCAAAACATCTCTGGATACTGGGTGACGCCATTTATCAGGCATTTCTCTGTCAGCAGCGCGCAGCCGGAGTTGTTGCCCCATGACATCG
>M01075:45:000000000-A6JNR:1:1107:11562:6617
TAATACTGCTGCCCTCTGGGCACTGGCGCCATGTATCATCTCCAAGGTACCGCACGCTCACCTCACCCTTTTCACACGACACCTCAGCGCACACGTCACCAATACGACCCATGAAATCGAAAAGCCCATCCCCCTTTAAGCACTTTGATCTCGGGCCAACGCGGCTCCCATGCATGACGCTTGCTTCCCCATTGCTGCACCAAGTGTT--ACCGCCAAGTTTGAGATTCGAAAAGTACTGATATTGTGGGGGAAGTTCGGCTTTGTGGAGATGGATTGTACAGTACCCCAGCGCCAGACGATCCGATGTGCATGAAAGAAGACCTGTTTCAGCGGTGCAAAACATCTCTGGATACTGGGTGACGCCATTTATCAGGCATTTCTCTGTCAGCAGCGCGCAGCCGGAGTTGTTGCCCCATGACATCG
>M01075:45:000000000-A6JNR:1:1107:11219:6964
TAATACTGCTGCCTTCTGGGCACTGGCGCCATGTATCATCTCCAAGGTACCGCACGCTCACCTCACCCTTCTCACACGACACCTCAGCGCATACGTCACCAATACGACCCATGAAATCGACAAGCCCATCCCCCTTTAAGCACTTTGATCTCGGGCCAACGCGACTCCCATGCATGATGCTTGCTTCCCCATTGCTGCACCGAGTGTTGGACCGCCAAGTTTGAGATTCGAAAAGTACTGATATTGTTGGGGAAGTTCGGCTGTGTAGAGATAGATTGTACAGTACCCCAGCGCCAGACGATCCGATGTGCATGAAATAAGAGTTGTTTCAGCGGTGCAAAACATCTCTGGATACTGGGTGACGCCATTCATCAGGCATTTCTCTGTCAGCAGTGCGCAGCCGGAGTTTTTGCCCCATGACATCG
>M01075:45:000000000-A6JNR:1:1107:11071:19905
TAATACTGCTGCCTTCTGGGCACTGGCGCCATGTATCGTCTCCAAGGTACCGCACGCTCACCTCACCCTTCTCACACGACACCTCAGCGCATACGTCACCAATACGACCCATGAAATCGACAAGCCCATCCCCCTTTAAGCACTTTGATCTCGGGCCAACGCGACTCCCATGCATGATGCTTGCTTCCCCATTGCTGCACCGAGTGTTGGACCGCCAAGTTTGAGATTCGAAAAGTACTGATATTGTTGGGGAAGTTCGGCTGTGTAGAGATAGATTGTACAGTACCCCAGCGCCAGACGATCCGATGTGCATGAAATAAGAGTTGTTTCAGCGGTGCAAAACATCTCTGGATACTGGGTGACGCCATTCATCAGGCATTTCTCTGTCAGCAGCGCGCAGCCGGAGTTTTTGCCCCATGACATCG
>M01075:45:000000000-A6JNR:1:1106:9585:13639
TAATGCTGCTGCCTTCTGGGCACTGGCGCCATGTATCATCTCCAAGGTACCGCACGCTCACCTCACCCTTCTCACACGACACCTCAGCGCATACGTCACCAATACGACCCATGAAATCGACAAGCCCATCCCCCTTTAAGCACTTTGATCTCGGGCCAACGCGACTCCCATGCATGATGCTTGCTTCCCCATTGCTGCACCGAGTGTTGAACCGCCAAGTTTGAGATTCGAAAAGTACTGATATTGTTGGGGAAGTTCGGCTGTGTAGAGATAGGTTGTACAGTACCCCAGCGCCAGACGATCCGATGTGCATGAAATAAGAGTTGTTTCAGCGGTGCAAAACATCTCTGGATACTGGGTGACGCCATTCGTCAGGCATTTCTCTGTCAGCAGCGCGCAGCCGGAGTTTTTGCCCCATGACATCG
>M01075:45:000000000-A6JNR:1:1106:8556:18661
TAATGCTGCTGCCCTCTGGGCACTGGCGCCATTTATCATCTCCAAGGTACCGCACGCTCACCTCACCCTTTTCACACGACACCTCAGCGCACACGTCACCAACAGGACCCATGAAATCGACAAGCCCATCCCCCTTTAAGCACTTTGATCTCGGGCCAACGCGGCTCCCATGCCTGACGCTTGCTTCCCCATTGCTGCACCAAGTGTT-GACCGCCAAGTTTGAGATTCGAAAAGTACTGATATTGTGGGGGAAGTTCGGCTTTGTAGAGATGGATTGTACAGTACCCCAGCGCCAGACGATCCGATGTGCATGAAAGAAGACCTGTTTCAGCGGTGCAAAACATCTCTGGATACTGGGTGACGCCATTTATCAGGCATTTCTCTGTCAGCAGCGCGCAGCCGGAGTTGTTGCCCCATGACATCG
>M01075:45:000000000-A6JNR:1:1106:3823:11894
TAATACTGCCGCCCTCTGGGCACTGGCGCCATGTATCATCTCCAAGGTACCGCACGCTCACCTCACCCTTCTCACACGACACCTCAGCGCACACGTCACCAATACGACCCATGAAATCGACAAGCCCATCCCCCTTTAAGCACTTTGATCTCGGGCCAACGCGACTCCCATGCATGATGCTTGCTTCCCCATTGCTGCACCAAGTGTTGGACCGCCAAGTTTGAGATTCGAAAAGTACTGATATTGTTGGAGAAGTTCGGCTGTGTAGAGATAGATTGTACAGTACCCCAGCGCCAGACGATCCGATGTGCATGAAATAAGAGTTGTTTCAGTGGTGCAAAACATCTCTGGATACTGGGTGACGCCATTCATCAGGCATTTCTCTGTCAGCAGCGCGCAGCCGGAGTTGTTGCCCCATGACATCG
>M01075:45:000000000-A6JNR:1:1106:29193:15080
TAATGCTGCTGCCCTCTGGGCACTGGCGCCATTTATCATCTCCAAGGTACCGCACGCTCACCTCACCCTTTTCACACGACACCTCAGCGCACACGTCACCAACAAGACCCATGAAATCGACAAGCCCATCCCCCTTTAAGCACTTTGATCTCGGGCCAACGCGGCTCCCATGCATGACGCTTGCTTCCCCATTGCTGCACCAAGTGTT-GACCGCCAAGTTTGAGATTCGAAAAGTACTGATATTGTGGGGGAAGTTCGGCTTTGTAGAGATGGATTGTACAGTACCCCAGCGCCAGACGATCCGATGTGCATGAAAGAAGACCTGTTTCAGCGGTGCAAAACATCTCTGGATACTGGGTGACGCCATTTATCAGGCATTTCTCTGTCAGCAGCGCGCAGCCGGAGTTGTTGCCCCATGACATCG
>M01075:45:000000000-A6JNR:1:1106:27335:14682
TAATACTGCTGCCCTCTGGGCACTGGCGCCATTTATCATCTTCAAGGTACCGCACGCTCACCTCACCCTTTTCACACGACACCTCAGCGCACACGTCACCAACAGGACCCATGAAATCGACAAGCCCATCCCCCTTTAAGCACTTTGATCTCGGGCCAACGCGGCTCCCATGCATGACGCTTGCTTCCCCATTGCTGCACCAAGTGTT-GACCGCCAAGTTTGAGATTCGAAAAGTACTGATATTGTGGGGGAAGTTCGGCTTTGTAGAGATGGATTGTACAGTACCCCAGCGCCAGACGATCCGATGTGCATGAAAGAAGACCTGTTTCAGCGGTGCAAAACATTTCTGGATACTGGGTGACGCCATTTATCAGGCATTTCTCTGTCAGCAGCGCGCAGCCGGAGTTGTTGCCCCATGACATCG
>M01075:45:000000000-A6JNR:1:1106:26926:13707
TAATGCTGCTGCCCTCTGGGCACTGGCGCCATTTATCATCTCCAAGGTACCGCACGCTCACCTCACCCTTTTCACGCGACGCCTCAGCGCACACGTCACCAATACGACCCATGAAATCGACAAGCCCATCCCCC-TTAAGCACTTTGATCTCGGGCCAACGCGGCTCCCATGCATGACGCTTGCTTCCCCATTGCTGCACCAAGTGTT--ACCGCCAAGTTTGAGATTCGAAAAGTACCGATATTGTGAGGGAAGTTCGGCTGTGTAGAGATAGATTGTACAGTACCCCAGCGCCAGACGATCCGAAGTGCATAAAAAAAGACCTGTTTCAGCGGTGCAAAACATCTCTGGATGCTTGTTGACGCCATTTATCAGGCATTTCTCTGTCAGCAGCGCGCAGCCGGAGTTTTTGCCCCATGACATCG
>M01075:45:000000000-A6JNR:1:1106:25650:21713
TAATGCTGCTGCCCTCTGGGCACTGGCGCCATGTATCATCTCCAAGGTACCGCACGCTCACCTCACCCTTTTCACACGACACCTCAGCGCACACGTCACCAATACGACCCATGAAATCGA-AAGCCCATCCCCCTTTAAGCACTTTGATCTCGGGCCAACGCGGCT-CCATGCATGACGCTTGCTTCCCCATTGCTGCACCAAGTGTT--ACCGCCAAGTTTGAGATTCGAAAAGTACTGATATTGTGGGGGAAGTTCGGCTTTGTAGAGATGGATTGTACAGTACCCCAGCGCCAGACGATCCGATGTGCATGAAAGAAGACCTGTTTCAGCGGTGCAAAACATCTCTGGATACTGGGTGACGCCATTTATCAGGCATTTCTCTGTCAGCAGCGCGCAGCCGGAGTTGTTGCCCCATGACATCG
>M01075:45:000000000-A6JNR:1:1106:22718:7333
TAATACTGCCGCCTTCTGGGCACTGGCGCCATGCATCATCTCCAAGGTACCGCACGCTCACCTCACCCTTCTCACACGACACCTCAGCGCATACGTCACCAATACGACCCATGAAATCGACAAGCCCATCCCCCTTTAAGCACTTTGATCTCGGGCCAACGCGACTCCCATGCATGATGCTTGCTTCCCCATTGCTGCACCGAGTGTTGAACCGCCAAGTTTGAGATTCGAAAAGTACTGATATTGTTGGGGAAGTTCGGCTGTGTAGAGATAGATTGTACAGTACCCCAGCGCCAGACGATCCGATGTGCATGAAATAAGAGTTGTTTCAGCGGTGCAAAACATCTCTGGATACTGGGTGACGCCATTCATCAGGCATTTCTCCGTCAGCAGCGCGCAGCCGGAGTTTTTGCCCCATGACATCG
>M01075:45:000000000-A6JNR:1:1106:21079:12583
TAATGCTGCTGCCCTCTGGGCACTGGCGCCATTTATCATCTCCAAGGTACCGCACGCTCACCTCACCCTTTTCACACGACACCTCAGCGCACACGTCACCAACAGGACCCATGAAATCGACAAGCCCATCCCCCTTTAAGCACTTTGATCTCGGGCCAACGCGGCTCCCATGCATGACGCTTGCTTCCCCATTGCTGCACCAAGTGTT-GACCGCCAAGTTTGAGATTCGAAAAGTACTGATATTGTGGGGGAAGTTCGGCTTTGTAGAGATGGATTGTACAGTACCCCAGCGCCAGACGATCCGATGTGCATGAAAGAAGACCTGTTTCAGCGGTGCAAAACATCTCTGGATACTGGGTGACGCCATTTATCAGGCATTTCTCTGTCAGCAGCGCGCAGCCGGAGTTGTTACCCCATGACATCG
>M01075:45:000000000-A6JNR:1:1106:20876:10884
TAATACTGCTGCCCTCTGGGCACTGGCGCCATGTATCATCTCCAAGGTACCGCACGCTCACCTCACCCTTTTCACACGACACCTCAGCGCACACGTCACCAATACGACCCATGAAATCGAAAAGCCCATCCCCCTTTAAGCACTTTGATCTCGGGCCAACGCGGCTCCCATGCATGACGCTTGCTTCCCCATTGCTGCACCAAGTGTT--ACCGCCAAGTTTGAGATTCGAAAAGTACTGATATTGTGGGGGAAGTTCGGCTTTGTAGAGATGGATTGTACAGTACCCCAGCGCCAGACGATCCAATGTGCATGAAAGAAGACCTGTTTCAGCGGTGCAAAACATCTCTGGATACTGGGTGACGCCATTTATCAGGCATTTCTCTGTCAGCAGCGCGCAGCCGGAGTTGTTGCCCCATGACATCG
>M01075:45:000000000-A6JNR:1:1106:15841:7548
TAATGCTGCTGCCTTCTGGGCACTGGCGCCATGTATCATCTCCAAGGTACCGCACGCTCACCTCACTCTTCTCACACGACACCTCAGCGCATACGTCACCAATACGACCCATGAAATCGACAAGCCCATCCCCCTTTAAGCACTTTGATCTCGGGCCAACGCGACTCCCATGCATGATGCTTGCTTCCCCATTGCTGCACCGAGTGTTGAACCGCCAAGTTTGAGATTCGAAAAGTACTGATATTGTTGGGGAAGTTCGGCTGTGTAGAGATAGATTGTACAGTACCCCAGCGCCAGACGATCCGATGTGCATGAAATAAGAGTTGTTTCAGCGGTGCAAAACATCTCTGGATACTGGGTGACGCCATTCATCAGGCATTTCTCTGTCAGCAGCGCGCAGCCGGAGTTTTTGCCCCATGACATCG
>M01075:45:000000000-A6JNR:1:1106:10337:19477
TAATACTGCCGCCCTCTGGGCACTGGCGCCATTTATCATCTCCAAGGTACCGCACGCTCACCTCACCCTTTTCACACGACACCTCAGCGCACACGTCACCAACAGGACCCATGAAATCGACAAGCCCATCCCCCTTTAAGCACTTTGATCTCGGGCCAACGCGGCTCCCATGCATGACGCTTGCTTCCCCATTGCTGCACCAAGTGTT-GACCGCCAAGTTTGAGATTCGAAAAGTACTGATATTGTGGGGGAAGTTCGGCTTTGTAGAGATGGATTGTACAGTACCCCAGCGCCAGACGATCCGATGTGCATGAAAGAAGACCTGTTTCGGCGGTGCAAAACATCTCTGGATACTGGGTGACGCCATTTAACAGGCATTTCTCTGTCAGCAGCGCGCAGCCGGAGTTGTTGCCCCATGACATCG
>M01075:45:000000000-A6JNR:1:1106:10277:4325
TAATACTGCCGCCCTCTGGGCACTGGCGCCATTTATCATCTCCAAGGTACCGCACGCTCACCTCACCCTTTTCACACGACACCTCAGCGCACACGTCACCAACAGGACCCATGAAATCGACAAGCCCATCCCCCTTTAAGCACTTTGATCTCGGGCCAACGCGGCTCCCATGCATGACGCTTGCTTCCCCATTGCTGCACCAAGTGTT-GACCGCCAAGTTTGAGATTCGAAAAGTACTGATATTGTGGGAGAAGTTCGGCTTTGTAGAGATGGATTGTACAGTACCCCAGCGCCAGACGATCCGATGTGCATGAAAGAAGACCTGTTTCAGCGGTGCAAAACATCTCTGGATACTGGGTGACGCCATTTATCAGGCATTTCTCTGTCAGCAGCGCGCAGCCGGAGTTGTTGCCCCATGACATCG
>M01075:45:000000000-A6JNR:1:1105:7548:4297
TAATACTGCTGCCTTCTGGGCACTGGCGCCATGTATCATCTCCAAGGTACCGCACGCTCACCTCACCCTTCTCACACGACACCTCAGCGCATACGTCACCAATACGACCCATGAAATCGACAAGCCCATCCCCCTTTAAGCACTTTGATCTCGGGCCAACGCGACTCCCATGCATGATGCTTGCTTCCCCATTGCTGCACCGAGTGTTGGACCGCCAAGTTTGAGATTCGAAAAGTACTGATATTGTTGGGGAAGTTCGGCTGTGTAGAGATAGATTGTACAGTACCCCAGCGCCAGACGATCCGATGTGCATGAAATAAGAGTTGTTTCAGCGGTGCAAAACATCTCTGGATACTGGGTGACGCCATTCATCAGGCATTTCTCTGTCAGCAGCGCGCAGCCGGAGTTTTTGCCCCATGGCATCG
>M01075:45:000000000-A6JNR:1:1105:5880:23421
TAATGCTGCTGCCCTCTGGGCACTGGCGCCATGTATCATCTCCAAGGTACCGCACGCTCACCTCACCCTTCTCACACGACACCTCAGCGCACACGTCACCAACACGACCCATGAAATCGACAAGCCCATCCCCCTTTAAGCACTTTGATCTCGGGCCAACGCGACTCCCATGCATGATGCTTGCTTCCCCATTGCTGCACCAAGTGTTGGACCGCCAAGTTTGAGATTCGAAAAGTACTGATATTGTTGGAGAAGTTCGGCTGTGTAGAGATAGATTGTACAGTACCCCAGCGCCAGACGATCTGATGTGCATGAAAAAAGAGTTGTTTCAGCGGTGCAAAACATCTCTGGATACTGGGTGACGCCATTCATCAGGCATTTCTCTGTCAGCAGCGCGCAGCCGGAGTTGTTGCCCCATGACATCG
>M01075:45:000000000-A6JNR:1:1105:4763:17266
TAATGCTGCTGCCCTCTGGGCACTGGCGCCATTTATCATCTCCAAGGTACCGCACGCTCACCTCACCCTTTTCACACGACACCTCAGCGCACACGTCACCAACAGGACCCATGAAATCGACAAGCCCATCCCCCTTTAAGCACTTTGATCTCGGGCCAACGCGGCTCCCATGCATGACGCTTGCTTCCCCATTGCTGCACCAAGTGTT-GACTGCCAAGTTTGAGATTCGAAAAGTACTGATATTGTGGGGGAAGTTCGGCTTTGTAGAGATGGATTGTACAGTACCCCAGCGCCAGACGATCCGATGTGCATGAAAGAAGACCTGTTTCAGCGGTGCAAAACATCTCTGGATACTGGGTGACGCCATTTATCAGGCATTTCTCTGTCAGCAGCGCGCAGCCGGAGTTGTTGCCCCATGACATCG
>M01075:45:000000000-A6JNR:1:1105:27341:9856
TAATGCTGCTGCCTTCTGGGCACTGGCGCCATGTATCATCTCCAAGGTACCGCACGCTCACCTCACCCTTCTCACACGACACCTCAGCGCATACGTCACCAATACGACCCATGAAATCGACAAGCCCATCCCCCTTTAAGCACTTTGATCTCGGGCCAACGCGACTCCCATGCATGATGCTTGCTTCCCCATTGCTGCACCGAGTGTTGGACCGCCAAGTTTGAGATTCGAAAAGTACTGATATTGTTGGGGAAGTTCGGCTGTGTAGAGATAGATTGTACAGTACCCCAGCGCCAGACGATCCGATGTGCATGAAATAAGAGTTGTTTCAGCGGTGCAAAACATCTCTGGATACTGGGTGATGCCATTCATCAGGCATTCCTCTGTCAGCAGCGCGCAGCCGGAGTTTTTGCCCCATGACATCG
>M01075:45:000000000-A6JNR:1:1105:26089:16730
TAATGCTGCCGCCTTCTGGGCACTGGCGCCATGTATCATCTCCAAGGTACCGCACGCTCACCTCACCCTTCTCACACGACACCTCAGCGCATACGTCACCAATACGACCCATGAAATCGACAAGCCCATCCCCCTTTAAGCACTTTGATCTCGGGCCAACGCGACTCCCATGCATGATGCTTGCTTCCCCATTGCTGCACCGAGTGTTGGACCGCCAAGTTTGAGATTCGAAAAGTACTGATATTGTTGGGGAAGTTCGGCTGTGTAGAGATAGATTGTACAGTACCCCAGCGCCAGACGATCCGATGTGCATGAAATAAGAGTTGTTTCAGCGGTGCAAAACATCTCTGGATACTGGGTGACGCCATTCATCAGGCATTTCTCTGTCAGCAGCGCGCGGCCGGAGTTTTTGCCCCATGACATCG
>M01075:45:000000000-A6JNR:1:1105:21801:8538
TAATACTGCTGCCCTCTGGGCACTGGCGCCATGTATCATCTCCAAGGTACCGCACGCTCACCTCACCCTTTTCACACGACACCTCAGCGCACACGTCACCAATACGACCCATGAAATCGAAAAGCCCATCCCCCTTTAGGCACTTTGATCTCGGGCCAACGCGGCTCCCATGCATGACGCCTGCTTCCCCATTGCTGCACCAAGTGTT--ACCGCCAAGTTTGAGATTCGAAAAGTACTGATATTGTGGGGGAAGTTCGGCTTTGTAGAGATGGATTGTACAGTACCCCAGCGCCAGACGATCCGATGTGCATGAAAGAAGACCTGTTTCAGCGGTGCAAAACATCTCTGGATACTGGGTGACGCCATTTATCAGGCATTTCTCTGTCAGCAGCGCGCAGCCGGAGTTGTTGCCCCATGACATCG
>M01075:45:000000000-A6JNR:1:1105:19997:21684
TAATGCTGCTGCCCTCTGGGCACTGGCGCCATGTATCATCTCCAAGGTACCGCACGCTCACCTCACCCTTTTCACACGACACCTCAGCGCACACGTCACCAATACGACCCATGAAATCGAAAAGCCCATCCCCCTTTAAGCACTTTGATCTCGGGCCAACGCGGCTCCCATGCATGACGCTTGCTTCCCCATTGCTGCACCAAGTGTT--ACCGCCAAGTTTGAGATTCGAAAAGTACTGATATTGTGGGGGAAGTTCGGCTTTGTAGAGATGGATTGTACAGTACCCCAGCGCCAGACGATCCGATGCGCATGAAAGAAGACCTGTTTCAGCGGTGCAAAACATCTCTGGATACTGGGTGACGCCATTTATCAGGCATTTCTCTGTCAGCAGCGCGCAGCCGGAATTGTTGCCCCATGACATCG
>M01075:45:000000000-A6JNR:1:1105:18806:7627
TAATACTGCTGCCCTCTGGGCACTGGCGCCATGTATCATCTCCAAGGTACCGCACGCTCACCTCACCCTTTTCACACGACACCTCAGCGCACACGTCACCAATGCGACCCATGAAATCGAAAAGCCCATCCCCCTTTAAGCACTTTGATCTCGGGCCAACGCGGCTCCCATGCATGACGCTTGCTTCCCCATTGCTGCACCAAGTGTT--ACCGCCAAGTTTGAGATTCGAAAAGTACTGATATTGTGGGGGAAGTTCGGCTTTGTAGAGATGGATTGTACAGTACCCCAGCGCCAGACGATCCGATGTGCATGAAAGAAGACCTGTTTCAGCGGTGCGAAACATCTCTGGATACTGGGTGACGCCATTTATCAGGCATTTCTCTGTCAGCAGCGCGCAGCCGGAGTTGTTGCCCCATGACATCG
>M01075:45:000000000-A6JNR:1:1105:17947:10831
TAATACTGCCGCCCTCTGGGCACTGGCACCATGTATCATCTCCAAGGTACCGCACGCTCACCTCACCCTTTTCACACGACACCTCAGCGCACACGTCACCAATACGACCCATGAAATCGAAAAGCCCATCCCCCTTTAAGCACTTTGATCTCGGGCCAACGCGGCTCCCATGCATGACGCTTGCTTCCCCATTGCTGCACCAAGTGTT--ACCGCCAAGTTTGAGATTCGAAAAGTACTGATATTGTGGGGGAAGTTCGGCTTTGTAGAGATGGATTGTACAGTACCCCAGCGCCAGACGATCCGATGTGCATGGAAGAAGACCTGTTTCAGCGGTGCAAAACATCTCTGGATACTGGGTGACGCCATTTATCAGGCATTTCTCTGTCAGCAGCGCGCAGCCGGAGTTGTTGCCCCATGACATCA
>M01075:45:000000000-A6JNR:1:1105:17268:15191
TAATGCTGCTGCCCTCTGGGCACTGGCGCCATTTATCATCTCCAAGGTACCGCACGCTCACCTCACCCTTTTCACACGACACCTCAGCGCACACGTCACCAACAGGACCCATGAAATCGACAAGCCCATCCCCCTTTAAGCACTTTGATCTCGGGCCAACGCGGCTCCCATGCATGACGCTTGCTTCCCCATTGCTGCACCAAGTGTT-GACCGCCAAGTTTGAGATTCGAAAAGTACTGATATTGTGGGGGAAGTTCGGCTTTGTAGAGATGGATTGTACAGTACCCCAGCGCCAGACGATCCGATGTGCATGAAAGAAGATCTGTTTCAGCGGTGCAAAACATCTCTGGATACTGGGTGACGCCATTTATCAGGCATTTCTCTGTCAGCAGCGCGCAGCCGGAGTTGTTGCCCCATGACATCG
>M01075:45:000000000-A6JNR:1:1105:16889:4236
TAATGCTGCTGCCCTCTGGGCACTGGCGCCATTTATCATCTCCAAGGTACCGCACGCTCACCTCACCCTTTTCACACGACACCTCAGCGCACACGTCACCAACAGGACCCATGAAATCGACAAGCCCATCCCCCTTTAAGCACTTTGATCTCGGGCCAACGCGGCTCCCATGCATGACGCTTGCTTCCCCATTGCTGCACCAAGTGTT-AACCGCCAAGTTTGAGATTCGAAAAGTACTGATATTGTGGGGGAAGTTCGGCTTTGTAGAGATGGATTGTACAGTACCCCAGCGCCAGACGATCCGATGTGCATGAAAGAAGACCTGTTTCAGCGGTGCAAAACATCTCTGGATACTAGGTGACGCCATTTATCAGGCATTTCTCTGTCAGCAGCGCGCAGCCGGAGTTGTTGCCCCATGACATCG
>M01075:45:000000000-A6JNR:1:1105:15888:5191
TAATGCCGCTGCCCTCTGGGCACTGGCGCCATTTATCATCTCCAAGGTACCGCACGCTCACCTCACCCTTTTCACACGACACCTCAGCGCACACGTCACCAACAGGACCCATGAAATCGACAAGCCCATCCCCCTTTAAGCACTTTGATCTCGGGCCAACGCGGCTCCCATGCATGACGCTTGCTTCCCCATTGCTGCACCAAGTGTT-GACCGCCAAGTTTGAGATTCGAAAAGTACTGATATTGTGGGGGAAGTTCGGCTTTGTAGAGATGGATTGTACAGTACCCCAGCGCCAGACGATCCGATGTGCATGAAAGAAGACCTGTTTCAGCGGTGCAAAACATCTCTGGATACTGGGTGACGCCATTTATCAGGCATTTCTCTGTCAGCAGCGCGCAGCCGGAGTTGTTGCCCCATGACATCG
>M01075:45:000000000-A6JNR:1:1105:10585:18512
TAATACTGCCGCCTTCTGGGCACTGGCGCCATGTATCATCTCCAAGGTACCGCACGCTCACCTCACCCTTCTCACACGACACCTCAGCGCATACGTCATCAATACGACCCATGAAATCGACAAGCCCATCCCCCTTTAAGCACTTTGATCCCGGGCCAACGCGACTCCCATGCATGATGCTTGCTTCCCCATTGCTGCACCGAGTGTTGGACCGCCAAGTTTGAGATTCGAAAAGTACTGATATTGTTGGGGAAGTTCGGCTGTGTAGAGATAGATTGTACAGTACCCCAGCGCCAGACGATCCGATGTGCATGAAATAAGAGTTGTTTCAGCGGTGCAAAACATCTCTGGATACTGGGTGACGCCATTCATCAGGCATTTCTCTGTCAGCAGCGCGCAGCCGGAGTTTTTGCCCCATGACATCG
>M01075:45:000000000-A6JNR:1:1105:10062:21933
TAATGCTGCCGCCTTCTGGGCACTGGCGCCATGTATCATCTCCAAGGTACCGCACGCTCACCTCACCCTTCTCACACGACACCTCAGCGCATACGTCACCAATACGACCCATGAAATCGACAAGCCCATCCCCCTTTAAGCACTTTGATCTCGGGCCAACGCGACTCCCATGCATGATGCTTGCTTCCCCATTGCTGCACCGAGTGTTGGACCGCCAAGTTTGAGATTCGAAAAGTACTGATATTGTTGGGGAAGTTCGGCTGTGTAGAGATAGATTGTACAGTACCCCAGCGCCAGACGATCCGATGTGCATGAAATAAGAGTTGTTTCAGCGATGCAAAACATCTCTGGATACTGGGTGACGCCATTCATCAGGCATTTCTCTGTCAGCAGCGCGCAGCCGGAGTTTTCGCCCCATGACATCA
>M01075:45:000000000-A6JNR:1:1104:9800:8391
TAATACTGCTGCCTTCTGGGCACTGGCGCCATGTATCATCTCCAAGGTACCGCACGCTCACCTCACCCTTCTCACACGACACCTCAGCGCATACGTCACCAATACGACCCATGAAATCGACGAGCCCATCCCCCTTTAAGCACTTTGATCTCGGGCCAACGCGACTCCCATGCATGATGCTTGCTTCCCCATTGCTGCACCGAGTGTTGGACCGCCAAGTTTGAGATTCGAAAAGTACTGATATTGTTGGGGAAGTTCGGCTGTGTAGAGATAGATTGTACAGTACCCCAGCGCCAGACGATCCGATGTGCATGAAATAAGAGTTGTTTCAGCGGTGCAAAACATCTCTGGATACTGGGTGACGCCATTCATCAGGCATTTCTCTGTCAGCAGCGCGCAGCCGGAGTTTTTGCCCCATGACATCG
>M01075:45:000000000-A6JNR:1:1104:9549:25978
TAATGCTGCTGCCTTCTGGGCACTGGCGCCATGTATCATCTCCAAGGTACCGCACGCTCACCTCACCCTTCTCACACGACACCTCAGCGCATACGTCACCAATACGACCCATGAAATCGACAAGCCCATCCCCCTTTAAGCACTTTGATCTCGGGCCAACGCGACTCCCATGCATGATGCTTGCTTCCCCATTGCTGCACCGAGTGTTGGACCGCCAAGTTTGAGATTCGAAAAGTACTGATATTGTTGGGGAAGTTCGGCTGTGTAGAGATAGATTGTACAGTACCCCAGCGCCAGACGATCCGATGTGCATGAAATAAGAGTTGTTTCAGCGGTGCAAAACATCTCTGGATACTGGGTGACGCCATTCATCAGGCATTTCTCTGTCAGCAGCGCGCAGCCGGAGTTTTTGCCCCATGACATTA
>M01075:45:000000000-A6JNR:1:1104:9201:23345
TAATGCTGCCGCCCTCTGGGCACTGGCGCCATGTATCATCTCCAAGGTACCGCACGCTCACCTCACCCTTTTCACACGACACCTCAGCGCACACGTCACCAATACGACCCATGAAATCGAAAAGCCCATCCCCCTTTAAGCACTTTGATCTCGGGCCAACGCGGCTCCCATGCATGACGCTTGCTTCCCCATTGCTGCACCAAGTGTT--ACCGCCAAGTTTGAGAGTCGAAAAGTACTGATATTGTGGGGGAAGTTCGGCTTTGTAGAGATGGATTGTACAGTACCCCAGCGCCAGACGATCCGATGTGCATGAAAGAAGACCTGTTTCAGCGGTGCAAAACATCTCTGGATACTGGGTGACGCCATTTATCAGGCATTTCTCTGTCAGCAGCGCGCAGCCGGAGTTGTTGCCCCATGACATCG
>M01075:45:000000000-A6JNR:1:1104:5849:9215
TAATACTGCTGCCCTCTGGGCACTGGCGCCATTTATCATCTCCAAGGTACCGCACGCTCACCTCACCCTTTTCACACGACACCTCAGCGCACACGTCACCAACAGGACCCATGAAATCGACAAGCCCATCCCCCTTTAAGCACTTTGATCTCGGGCCAACGCGGCTCCCATGCATGACGCTTGCTTCCCCATTGCTGCACCAAGTGTT-GACCGCCAAGTTTGAGATTCGAAAAGTACTGATATTGTGAGGGAAGTTCGGCTTTGTAGAGATGGATTGTACAGTACCCCAGCGCCAGACGATCCGATGTGCATGAAAGAAGACCTGTTTCAGCGGTGCAAAACATCTCTGGATACTGGGTGACGCCATTTATCAGGCATTTCTCTGTCAGCAGCGCGCAGCCGGAGTTGTTGCCCCATGACATCA
>M01075:45:000000000-A6JNR:1:1104:3436:14932
TAATGCTGCTGCCCTCTGGGCACTGGCGCCATTTATCATCTCCAAGGTACCGCACGCTCACCTCACCCTTTTCACACGACACCTCAGCGCACACGTCACCAACAGGACCCATGAAATCGACAAGCCCATCCCCCTTTAAGCACTTTGATCTCGGGCCAACGCGGCTCCCATGCATGACGCTTGCTTCCCCATTGCTGCACCAAGTGTT-AACCGCCAAGTTTGAGATTCGAAAAGTACTGATATTGTGGGGGAAGTTCGGCTTTGTAGAGATGGATTGTACAGTACCCCAGCGCCAGACGATCCGATGTGCATGAAAGAGGACCTGTTTCAGCGGTGCAAAACATCTCTGGATACTGGGTGACGCCATTTATCAGGCATTTCTCTGTCAGCAGCGCGCAGCCGGAGTTGTTGCCCCATGACATCG
>M01075:45:000000000-A6JNR:1:1104:27575:12586
TAATGCTGCCGCCTTCTGGGCACTGGCGCCATGTATCATCTCCAAGGTACCGCACGCTCACCTCACCCTTCTCACACGACACCTCAGCGCATACGTCACCAATACGACCCATGAAATCGACAAGCCCATCCCCCTTTAAGCACTTTGATCTCGGGCCAACGCGACTCCCATGCATGATGCTTGCTTCCCCATTGCTGCACCGAGTGTTGGACCGCCAAGTTTGAGATTCGAAAAGTACTGATATTGTTGGGGAAGTTCGGCTGTGTAGAGATAGATTGTACAGTACCCCAGCGCCAGACGATCCGATGTGCATGAAGTAAGAGTTGTTTCAGCGGTGCAAAACATCTCTGGATACTGGGTGACGCCATTCATCAGGCATTTCTCTGTCAGCAGCGCGCAGCCGGAGTTTTTGCCCCATGACATCG
>M01075:45:000000000-A6JNR:1:1104:2714:15835
TAATGCTGCCGCCCTCTGGGCACTGGCGCCATTTATCATCTCCAAGGTACCGCACGCTCACCTCACCCTTTTCACACGACACCTCAGCGCACACGTCACCAACAGGACCCATGAAATCGACAAGCCCATCCCCCTTTAAGCACTTTGATCTCGGGCCAACGCGGCTCCCATGCATGACGCTTGCTTCCCCATTGCTGCACCAAGTGCT-GACCGCCAAGTTTGAGATTCGAAAAGTACTGATATTGTGGGGGAAGTTCGGCTTTGTAGAGATGGATTGTACAGTACCCCAGCGCCAGACGATCCGATGTGCATGAAAGAAGACCTGTTTCAGCGGTGCAAAACATCTCTGGATACTGGGTGACGCCATTTATCAGGCATTTCTCTGTCAGCAGCGCGCAGCCGGAGTTGTTGCCCCATGACATCG
>M01075:45:000000000-A6JNR:1:1104:25700:16545
TAATGCTGCTGCCCTCTGGGCACTGGCGCCATGTATCATCTCCAAGGTACCGCACGCTCACCTCACCCTTTTCACACGACACCTCAGCGCACACGTCACCAATACGACCCATGAAATCGAAAAGCCCATCCCCCTTTAAGCACTTTGATCTCGGGCCAACGCGGCTCCCATGCATGACGCTTGCTTCCCCATTGCTGCACCAAGTGTT--ACCGCCAAGTTTGAGATTCGAAAAGTACTGATATTGGGGGGGAAGTTCGGCTTTGTAGAGATGGATTGTACAGTACCCCAGCGCCAGACGATCCGATGTGCATGAAAGAAGACTTGTTTCAGCGGTGCAAAACATCTCTGGATACTGGGTGACGCCATTTATCAGGCATTTCTCTGTCAGCAGCGCGCAGCCGGAGTTGTTGCCCCATGACATCG
>M01075:45:000000000-A6JNR:1:1104:25066:23219
TAATGCTGCCGCCTTCTGGGCACTGGCGCCATGTATCATCTCCAAGGTACCGCGCGCTCACCTCACCCTTCTCACACGACACCTCAGCGCATACGTCACCAATACGACCCATGAAATCGACAAGCCCATCCCCCTTTAAGCACTTTGATCTCGGGCCAACGCGACTCCCATGCATGATGCTTGCTTCCCCATTGCTGCACCGAGTGTTGAACCGCCAAGTTTGAGATTCGAAAAGTACTGATATTGTTGGGGAAGTTCGGCTGTGTAGAGATAGATTGTACAGTACCCCAGCGCCAGACGATCCGATGTGCATGAAATAAGAGTTGTTTCAGCGGTGCAAAACATCTCTGGATACTGGGTGACGCCATTCATCAGGCATTTCTCTGTCAGCAGCGCGCAGCCGGAGTTTTTGCCCCATGACATCG
>M01075:45:000000000-A6JNR:1:1104:20717:10404
TAATGCTGCTGCCTTCTGGGCACTGGCGCCATGTATCACCTCCAAGGTACCGCACGCTCACCTCACCCTTCTCACACGACACCTCAGCGCATACGTCACCAATACGACCCATGAAATCGACAAGCCCATCCCCCTTTAAGCACTTCGATCTCGGGCCAACGCGACTCCCATGCATGATGCTTGCTTCCCCATTGCTGCACCGAGTGTTGGACCGCCAAGTTTGAGATTCGAAAAGTACTGATATTGTTGGGGAAGTTCGGCTGTGTAGAGATAGATTGTACAGTACCCCAGCGCCAGACGATCCGATGTGCATGAAATAAGAGTTGTTTCAGCGGTGCAAAACATCTCTGGATACTGGGTGACGCCATTCATCAGGCATTTCTCTGTCGGCAGCGCGCAGCCGGAGTTTTTGCCCCATGACATCG
>M01075:45:000000000-A6JNR:1:1104:20527:11288
CAATACTGCCGCCCTCTGGGCACTGGCGCCATGTATCATCTCCAAGGTACCGCACGCTCACCTCACCCTTTTCACACGACACCTCAGCGCACACGTCACCAATACGACCCATGAAATCGAAAAGCCCATCCCCC-TTAAGCACTTTGATCTCGGGCCAACGCGGCTCCCATGCATGACGCTTGCTTCCCCATTGCTGCACCAAGTGTT--ACCGCCAAGTTTGAGATTCGAAAAGTACTGATATTGTGGGGGAAGTTCGGCTTTGTAGAGATGGATTGTACAGTACCCCAGCGCCAGACGATCCGATGTGCATGAAAGAAGACCTGTTTCAGCGGTGCAAAACATCTCTGGATACTGGGTGACGCCATTTATCAGGCATTTCTCTGTCAGCAGCGCGCAGCCGGAGTTGTTGCCCCATGACATCG
>M01075:45:000000000-A6JNR:1:1104:20098:19736
TAATGCTGCTGCCCTCTGGGCACTGGCGCCATGTATCATCTCCAAGGTACCGCACGCTCACCTCACCCTTCTCACACGACACCTCAGCGCACACGTCACCAATACGACCCATGAAATCGACAAGCCCATCCCCCTTTAAGCACTTTGATCTCGGGCCAACGCGACTCCCATGCATGATGCTTGCTTCCCCATTGCTGCACCAAGTGTTGAACCGCCAAGTTTGAGATTCGAAAAGTACTGATATTGTTGGAGAAGTTCGGCTGTGTAGAGATAGATTGTACAGTACCCCAGCGCCAGACGATCCGATGCGCATGAAATAAGAGTTGTTTCAGCGGTGCAAAACATCTCTGGATACTGGGTGACGCCATTCATCAGGCATTTCTCTGTCAGCAGCGCGCAGCCGGAGTTGTTGCCCCATGACATCG
>M01075:45:000000000-A6JNR:1:1104:18244:10672
TAATACTGCTGCCTTCTGGGCACTGGCGCCATGTATCATCTCCAAGGTACCGCACGCTCACCTCACCCTTCTCACACGACACCTCAGCGCATACGTCACCAATACGACCCATGAAATCGACAAGCCCATCCCCCTTTAAGCACTTTGATCTCGGGCCAACGCGACTCCCATGCATGATGCTTGCTTCCCCATTGCTGCACCGAGTGTTGGACCGCCAAGTTTGAGATTCGAAAAGTACTGATATTGTTGGGGAAGTTCGGCTGTGTAGAGATAGATTGTACAGTACCCCAGCGCCAGACGATCCGATGTGCATGAAATAAGAGTTGTTTCAGCGGTGCAAAACATCTCTGGATACTGGGTGACGCCATCCATCAGGCATTTCTCTGTCAGCAGCGCGCAGCCGGAGTTTTTGCCCCATGACATCG
>M01075:45:000000000-A6JNR:1:1104:17432:14904
TAATACTGCTGCCCTCTGGGCACTGGCGCCATGTATCATCTCCAAGGTACCGCACGCTCACCTCACCCTTTTCACACGACACCTCAGCGCACACGTCACCAATACGACCCATGAAATCGAAAGGCCCATCCCCCTTTAAGCACTTTGATCTCGGGCCAACGCGGCTCCCATGCATGACGCTTGCTTCCCCATTGCTGCACCAAGTGTT--ACCGCCAAGTTTGAGATTCGAAAAGTACTGATATTGTGGGGGAAGTTCGGCTTTGTAGAGATGGATTGTACAGTACCCCAGCGCCAGACGATCCGATGTGCATGAAAGAAGACCTGTTTCAGCGGTGCAAAACATCTCTGGATACTGGGTGACGCCATTTATCAGGCATTTCTCTGTCAGCAGCGCGCAGCCGGAGTTGTTGCCCCATGACATCG
>M01075:45:000000000-A6JNR:1:1104:16101:28134
TAATACTGCTGCCTTCTGGGCACTGGCGCCATGTATCATCTCCAAGGTACCGCACGCTCACCTCACCCTTCTCACACGACACCTCAGCGCATACGTCACCAATACGACCCATGAAATCGACAAGCCCATCCCCCTTTAAGCACTCTGATCTCGGGCCAACGCGACTCCCATGCATGATGCTTGCTTCCCCATTGCTGCACCGAGTGTTGGACCGCCAAGTTTGAGATTCGAAAAGTACTGATATTGTTGGGGAAGTTCGGCTGTGTAGAGATAGATTGTACAGTACCCCAGCGCCAGACGATCCGATGTGCATGAAATAAGAGTTGTTTCAGCGGTGCAAAACATCTCTGGATACTGGGTGACGCCATTCATCAGGCATTTCTCTGTCAGCAGCGCGCAGCCGGAGTTTTTGCCCCATGACATCG
>M01075:45:000000000-A6JNR:1:1104:15406:21808
TAATACTGCTGCCTTCTGGGCACTGGCGCCATGTATCATCTCCAAGGTACCGCACGCTCACCTCACCCTTCTCACACGACACCTCAGTGCATACGTCACCAATACGACCCATGAAATCGACAAGCCCATCCCCCTTTAAGCACTTTGATCTCGGGCCAACGCGACTCCCATGCATGATGCTTGCTTCCCCATTGCTGCACCGAGTGTTGGACCGCCAAGTTTGAGATTCGAAAAGTACTGATATTGTTGGGGAAGTTCGGCTGTGTAGAGATAGATTGTACAGTACCCCAGCGCCAGACGATCCGATGTGCATGAAATAAGAGTTGTTTCAGCGGTGCAAAACATCTCTGGATACTGGGTGACGCCATTCATCAGGCATTTCTCTGTCAGCAGCGCGCAGCCGGAGTTTTTGCCCCATGACATCG
>M01075:45:000000000-A6JNR:1:1104:14070:10405
TAATGCTGCTGCCCTCTGGGCACTGGCGCCATTTATCATCTCCAGGGTACCGCACGCTCACCTCACCCTTTTCACACGACACCTCAGCGCACACGTCACCAACAGGACCCATGAAATCGACAAGCCCATCCCCCTTTAAGCACTTTGATCTCGGGCCAACGCGGCTCCCATGCATGACGCTTGCTTCCCCATTGCTGCACCAAGTGTT-GACCGCCAAGTTTGAGATTCGAAAAGTACTGATATTGTGGGGGAAGTTCGGCTTTGTAGAGATGGATTGTACAGTACCCCAGCGCCAGACGATCCGATGTGCATGAAAGAAGACCTGTTTCAGCGGTGCAAAACATCTCTGGATACTGGGTGACGCCATTTATCAGGCATTTCTCTGTCAGCAGCGCGCAGCCGGAGTTGTTGCCCCATGACATCG
>M01075:45:000000000-A6JNR:1:1104:13832:10164
TAATACTGCTGCCCTCTGGGCACTGGCGCCATGTATCATCTCCAAGGTACCGCACGCTCACCTCACCCTTTTCACACGACACCTCAGCGCACACGTCACCAATACGACCCATGAAATCGAAAAGCCCATCCCCCTTTAAGCACTTTGATCTCGGGCCAACGCGGCTCCCATGCATGACGCTTGCTTCCCCATTGCTGCACCAAGTGTT--ACCGCCAAGTTTGAGATTCGAAAAGTACTGATATTGTGGGGGAAGTTCGGCTTTGTAGAGATGGATTGTACAGTACCCCAGCGCCAGACGATCCGATGTGCATGAAAGAAGACCTGTTTCAGCGGTGCAAAACATCTCTGGATACTGGGTGACGCCATTTATCAGGCATTTCTCTGTCGGCAGCGCGCAGCCGGAGTTGTTGCCCCATGACATCG
>M01075:45:000000000-A6JNR:1:1104:12647:19126
TAATACTGCTGCCCTCTGGGCACTGGCGCCATTTATCATCTCCAAGGTACCGCACGCTCACCTCACCCTTTTCACACGACACCTCAGCGCACACGTCACCAACAGGACCCATGAAATCGACAAGCCCATCCCCCTTTAAGCACTTTGATCTCGGGCCAACGCGGCTCCCATGCATGACGCTTGCTTCCCCATTGCTGCACCAAGTGTT-GACCGCCAAGTTTGAGATTCGAAAAGTACTGATATTGTGGGGGAAGTTCGGCTTTGTGGAGATGGATTGTACAGTACCCCAGCGCCAGACGATCCGATGTGCATGAAAGAAGACCTGTTTCAGCGGTGCAAAACATCTCTGGATACTGGGTGACGCCATTTATCAGGCATCTCTCTGTCAGCAGCGCGCAGCCGGAGTTGTTGCCCCATGACATCG
>M01075:45:000000000-A6JNR:1:1104:10130:4434
TAATGCTGCCGCCCTCTGGGCACTGGCGCCATGTATCATCTCCAAGGTACCGCACGCTCACCTCACCCTTTTCACACGACACCTCAGCGCACACGTCACCAATACGACCCATGAAGTCGAAAAGCCCATCCCCCTTTAAGCACTTTGATCTCGGGCCAACGCGGCTCCCATGCATGACGCTTGCTTCCCCATTGCTGCACCAAGTGTT--ACCGCCAAGTTTGAGATTCGAAAAGTACTGATATTGTGGGGGAAGTTCGGCTTTGTAGAGATGGATTGTACAGTACCCCAGCGCCAGACGATCCGATGTGCATGAAAGAAGACCTGTTTCAGCGGTGCAAAACATCTCTGGATACTGGGTGACGCCATTTATCAGGCATTTCTCTGTCAGCAGCGCGCAGCCGGAGTTGTTGCCCCATGACATCG
>M01075:45:000000000-A6JNR:1:1103:9828:19497
TAATACTGCTGCCTTCTGGGCACTGGCGCCATGTATCATCTCCAAGGTACCGCACGCTCACCTCACCCTTCTCACACGACACCTCAGCGCATACGTCACCAATACGACCCATGAAATCGACAAGCCCATCCCCCTTTAAGCACTTTGATCTCGGGCCAACGCGACTCCCATGCATGATGCTTGCTTCCCCATTGCTGCACCGAGTGTTGGACCGCCAAGTTTGAGATTCGAAAAGTACTGATATTGTTGGGGAAGTTCGGCTGTGTAGAGATAGATTGTACAGTACCCCAGCGCCAGACGATCCGATGTGCATGAAATAAGAGTTGTTTCAGCGGTGCAAAACATCTCTGGATACTGGGTGACGCCACTCATCAGGCATTTCTCTGTCAGCAGCGCGCAGCCGGAGTTTTTGCCCCATGACATCG
>M01075:45:000000000-A6JNR:1:1103:7071:7255
TAATGCTGCCGCCCTCTGGGCACTGGCGCCATGTATCATCTCCAAGGTACCGCACGCTCACCTCACCCTTTTCACACGACACCTCAGCGCACACGTCACCAATACGACCCATGAAATCGAAAAGCCCATCCCCCTTTAAGCACTTTGATCTCGGGCCAACGCGGCTCCCATGCATGACGCTTGCTTCCCCATTGCTGCACCAAGTGTT--ACCGCCAAGTTTGAGATTCGAAAAGTACTGATATTGTGGGGGAATTTCGGCTTTGTAGAGATGGATTGTACAGTACCCCAGCGCCAGACGATCCGATGTGCATGAAAGAAGACCTGTTTCAGCGGTGCAAAACATCTCTGGATACTGGGTGACGCCATTTATCAGGCATTTCTCTGTCAGCAGCGCGCAGCCGGAGTTGTTGCCCCATGACATCG
>M01075:45:000000000-A6JNR:1:1103:24917:7023
TA-TACTGCTGCCTTCTGGGCACTGGCGCCATGTATCATCTCCAAGGTACCGCACGCTCACCTCACCCTTCTCACACGACACCTCAGCGCATACGTCACCAATACGACCCATGAAATCGACAAGCCCATCCCCCTTTAAGCACTTTGATCTCGGGCCAACGCGACTCCCATGCATGATGCTTGCTTCCCCATTGCTGCACCGAGTGTTGAACCGCCAAGTTTGAGATTCGAAAAGTACTGATATTGTTGGGGAAGTTCGGCTGTGTAGAGATAGATTGTACAGTACCCCAGCGCCAGACGATCCGATGTGCATGAAATAAGAGTTGTTTCAGCGGTGCAAAACATCTCTGGATACTGGGTGACGCCATTCATCAGGCATTTCTCTGTCAGCAGCGCGCAGCCGGAGTTTTTGCCCCATGACGTCG
>M01075:45:000000000-A6JNR:1:1103:23959:8265
TAATGCTGCTGCCCTCTTGGCACTGGCGCCATGTATCATCCCCAAGGTACCGCACGCTCACCTCACCCTTTTCACACGACACCTCAGCGCACACGTCACCAATACGACCCATGAAATCGAAAAGCCCATCCCCCTTTAAGCACTTTGATCTCGGGCCAACGCGGCTCCCATGCATGACGCTTGCTTCCCCATTGCTGCACCAAGTGTT--ACCGCCAAGTTTGAGATTCGAAAAGTACTGATATTGTGGGGGAAGTTCGGCTTTGTAGAGATGGATTGTACAGTACCCCAGCGCCAGACGATCCGATGTGCATGAAAGAAGACCTGTTTCAGCGGTGCAAAACATCTCTGGATACTGGGTGACGCCATTTATCAGGCATTTCTCTGTCAGCAGCGCGCAGCCGGAGTTGTTGCCCCATGACATCG
>M01075:45:000000000-A6JNR:1:1103:23074:11327
TAATACTGCCGCCCTCTGGGCACTGGCGCCATGTATCATCTCCAAGGTACCGCACGCTCACCTCACCCTTCTCACACGACACCTCAGCGCACACGTCACCAATACGACCCATGGAATCGACAAGCCCATCCCCCTTTAAGCACTTTGATCTCGGGCCAACGCGACTCCCATGCATGATGCTTGCTTCCCCATTGCTGCACCAAGTGTTGGACCGCCAAGTTTGAGATTCGAAAAGTACTGATATTGTTGGAGAAGTTCGGCTGTGTAGAGATAGATTGTACAGTACCCCGGCGCCAGACGATCCGATGTGCATGAAATAAGAGTTGTTTCAGCGGTGCAAAACATCTCTGGATACTGGGTGACGCCATTCATCAGGCATTTCTCTGTCAGCAGCGCGCAGCCGGAGTTGTTGCCCGATGACATCG
>M01075:45:000000000-A6JNR:1:1103:22603:10790
TAATACTGCTGCCTTCTGGGCACTGGCGCCATGTATCATCTCCAAGGTACCGCACGCTCACCTCACCCTTCTCACACGGCACCTCAGCGCATACGTCACCAATACGACCCATGAAATCGACAAGCCCATCCCCCTTTAAGCACTTTGATCTCGGGCCAACGCGACTCCCATGCATGATGCTTGCTTCCCCATTGCTGCACCGAGTGTTGGACCGCCAAGTTTGAGATTCGAAAAGTACTGATATTGTTGGGGAAGTTCGGCCGTGTAGAGATAGATTGTACAGTACCCCAGCGCCAGACGATCCGATGTGCATGAAATAAGAGTTGTTTCAGCGGTGCAAAACATCCCTGGATACTGGGTGACGCCATTCATCAGGCATTTCTCTGTCAGCAGCGCGCAGCCGGAGTTTTTGCCCCATGACATCG
>M01075:45:000000000-A6JNR:1:1103:22544:6995
TAATACTGCTGCCCTCTGGGCACTGGCGCCATGTATCATCTCCAAGGTACCGCACGCTCACCTCACCCTTTTCACACGACACCTCAGCGCACACGTCACCAATACGACCCATGAAATCGAAAAGCCCATCCCCCTTTAAGCACTTTGATCTCGGGCCAACGCGGCTCCCATGCATGACGCTTGCTTCCCCATTGCTGCACCAGGTGTT--ACCGCCAAGTTTGAGATTCGAAAAGTACTGATATTGTGGGGGAAGTTCGGCTTTGTAGAGATGGATTGTACAGTACCCCAGCGCCAGACGATCCGATGTGCATGAAAGAAGACCTGTTTCAGCGGTGCAAAACATCTCTGGATACTGGGTGACGCCATTCATCAGGCATTTCTCTGTCAGCAGCGCGCAGCCGGAGTTGTTGCCCCATGACATCG
>M01075:45:000000000-A6JNR:1:1103:19859:8339
TAATGCTGCTGCCCTCTGGGCACTGGCGCCATTTATCATCTCCAAGGTACCGCACGCTCACCTCACCCTTTTCACACGACACCTCAGCGCACACGTCACCAACAGGACCCATGAAATCGACAAGCCCATCCCCCTTTAAGCACTTTGATCTCGGGCCAACGCGGCTCCCATGCATGACGCTTGCTTCCCCATTGCTGCACCAAGTGTT-GACCGCCAAGTTTGAGATTCGAAAAGTACTGATATTGTGGGGGAAGTTCGGCTTTGTAGAGATGGATTGTACAGTACCCCAGCGCCAGACGATCCGATGTGCATGAAGGAAGACCTGTTTCAGCGGTGCAAAACATCTCTGGATACTGGGTGACGCCATTTATCAGGCATTTCTCTGTCAGCAGCGCGCAGCCGGAGTTGTTGCCCCATGACATCG
>M01075:45:000000000-A6JNR:1:1103:19603:7873
TAATACTGCTGCCTTCTGGGCACTGGCGCCATGTATCATCTCCAAGGTACCGCACGCTCACCTCACCCTTCTCACACGACACCTCAGCGCATACGTCACCAATACGACCCATGAAATCGACAAGCCCATCCCCCTTTAAGCACTTTGATCTCGGGCCAACGCGACTCCCATGCATGATGCTTGCTTCCCCATTGCTGCACCGAGTGTTGGACCGCCAAGTTTGAGATTCGAAAAGTACTGATATTGTTGGGGAAGTTCGGCTGTGTAGAGATAGATTGTACAGTACCCCAGCACCAGACGATCCGATGTGCATGAAATAAGAGTTGTTTCAGCGGTGCAAAACATCTCTGGATACTGGGTGACGCCATTCATCAGGCATTTCTCTGTCAGCAGCGCGCAGCCGGAGTTTTTGCCCCATGACATCG
>M01075:45:000000000-A6JNR:1:1103:18908:8142
CAATACTGCTGCCTTCTGGGCACTGGCGCCATGTATCATCTCCAAGGTACCGCACGCTCACCTCACCCTTCTCACACGACACCTCAGCGCATACGTCACCAATACGACCCATGAAATCGACAAGCCCATCCCCCTTTAAGCACTTTGATCTCGGGCCAACGCGACTCCCATGCATGATGCTTGCTTCCCCATTGCTGCACCGAGTGTTGGACCGCCAAGTTTGAGATTCGAAAAGTACTGATATTGTTGGGGAAGTTCGGCTGTGTAGAGATAGATTGTACAGTACCCCAGCGCCAGACGATCCGATGTGCATGAAATAAGAGTTGTTTCAGCGGTGCAAAACATCTCTGGATACTGGGTGACGCCATTCATCAGGCATTTCTCTGTCAGCAGCGCGCGGCCGGAGTTTTTGCCCCATGACATCG
>M01075:45:000000000-A6JNR:1:1103:14007:14080
TAATGCTGCTGCCTTCTGGGCACTGGCGCCATGTATCATCTCCAAGATACCGCACGCTCACCTCACCCTTCTCACACGACACCTCAGCGCATACGTCACCAATACGACCCATGAAATCGACAGGCCCATCCCCCTTTAAGCACTTTGATCTCGGGCCAACGCGACTCCCATGCATGATGCTTGCTTCCCCATTGCTGCACCGAGTGTTGGACCGCCAAGTTTGAGATTCGAAAAGTACTGATATTGTTGGGGAAGTTCGGCTGTGTAGAGATAGATTGTACAGTACCCCAGCGCCAGACGATCCGATGTGCATGAAATAAGAGTTGTTTCAGCGGTGCAAAACATCTCTGGATACTGGGTGACGCCATTCATCAGGCATTTCTCTGTCAGCAGCGCGCAGCCGGAGTTTTTGCCCCATGACATCG
>M01075:45:000000000-A6JNR:1:1103:13359:16133
TAGTGCTGCTGCCTTCTGGGCACTGGCGCCATGTATCATCTCCAAGGTACCGCACGCTCACCTCACCCTTCTCACACGACACCTCAGCGCGTACGTCACCAATACGACCCATGAAATCGACAAGCCCATCCCCCTTTAAGCACTTTGGTCTCGGGCCAACGCGACTCCCATGCATGATGCTTGCTTCCCCATTGCTGCACCGAGTGTTGGACCGCCAAGTTTGAGATTCGAAAAGTACTGATATTGTTGGGGAAGTTCGGCTGTGTAGAGATAGATTGTACAGTACCCCAGCGCCAGACGATCCGATGTGCATGAAATAAGAGTTGTTTCAGCGGTGCAAAACATCTCTGGATACTGGGTGACGCCATTCATCAGGCATTTCTCTGTCAGCAGCGCGCAGCCGGAGTTTTTGCCCCATGACATCG
>M01075:45:000000000-A6JNR:1:1103:13339:12800
TAATACTGCTGCCCTCTGGGCACTGGCGCCATGTATCATCTCCAAGGTACCGCACGCTCACCTCACCCTTTTCACACGACACCTCAGCGCACACGTCACCAATACGACCCATGAAATCGAAAAGCCCATCCCCCTTTAAGCACTTTGATCTCGGGCCAACGCGGCTCCCATGCATGACGCTTGCTTCTCCATTGCTGCACCAAGTGTT--ACCGCCAAGTTTGAGATTCGAAAAGTACTGATATTGTGGGGGAAGTTCGGCTTTGTAGAGATGGATTGTACAGTACCCCAGCGCCAGACGATCCGATGTGCATGAAAGAAGACCTGTTTCAGCGGTGCAAAACATCTCTGGATACTGGGTGACGCCATTTATCAGGCATTTCTCTGTCAGCAGCGCGCAGCCGGAGTTGTTGCCCCATGACATCG
>M01075:45:000000000-A6JNR:1:1103:12707:25018
TAATGCTGCCGCCCTCTGGGCACTGGCGCCATTTATCATCTCCAAGGTACCGCACGCTCACCTCACCCTTTTCACACGACACCTCAGCGCACACGTCACCAACAGGACCCATGAAATCGACAAGCCCATCCCCCTTTAAGCACTTTGATCTCGGGCCAACGCGGCTCCCATGCATGACGCTTGCTTCCCCATTGCTGCACCAAGTGTT-GACCGCCAAGTTTGAGATTCGAAAAGTACTGATATTGTGGGGGAAGTTCGGCTTTGTAGAGATGGATTGTACAGTACCCCAGCGCCAGACGATCCGATGTGCATGAAAGGAGACCTGTTTCAGCGGTGCAAAACATCTCTGGATACTGGGTGACGCCATTTATCAGGCATTTCTCTGTCAGCAGCGCGCAGCCGGAGTTGTTGCCCCATGACATCG
>M01075:45:000000000-A6JNR:1:1102:27601:16493
TAATGCTGCTGCCCTCTGGGCACTGGCGCCATTTATCATCTCCAAGGTACCGCACGCTCACCTCGCCCTTTTCACACGACACCTCAGCGCACACGTCACCAACAGGACCCATGAAATCGACAAGCCCATCCCCCTTTAAGCACTTTGATCTCGGGCCAACGCGGCTCCCATGCATGACGCTTGCTTCCCCATTGCTGCACCAAGTGTT-GACCGCCAAGTTTGAGATTCGAAAAGTACTGATATTGTGGGGGAAGTTCGGCTTTGTAGAGATGGATTGTACAGTACCCCAGCGCCAGACGATCCGATGTGCATGAAAGAAGACCTGTTTCAGCGGTGCAAAACATCTCTGGATACTGGGTGACGCCATTTATCAGGCATTTCTCTGTCAGCAGCGCGCAGCCGGAGTTGTTGCCCCATGACATCG
>M01075:45:000000000-A6JNR:1:1102:23693:7920
TAATACTGCCGCCTTCTGGGCACTGGCGCCATGTATCACCTCCAAGGTACCGCACGCTCACCTCACCCTTCTCACACGACACCTCAGCGCATACGTCACCAATACGACCCATGAAATCGACAAGCCCATCCCCCTTTAAGCACTTTGATCTCGGGCCAACGCGACTCCCATGCATGATGCTTGCTTCCCCATTGCTGCACCGAGTGTTGGACCGCCAAGTTTGAGATTCGAAAAGTACTGATATTGTTGGGGAAGTTCGGCTGTGTAGAGATAGATTGTACAGTACCCCAGCGCCAGACGATCCGATGTGCATGAAATAAGAGTTGTTTCAGCGGTGCAGAACATCTCTGGATACTGGGTGACGCCATTCATCAGGCATTTCTCTGTCAGCAGCGCGCAGCCGGAGTTTTTGCCCCATGACATCG
>M01075:45:000000000-A6JNR:1:1102:22870:17370
TAATGCTGCTACCCTCTGGGCACTGGCGCCATTTATCATCTCCAAGGTACCGCACGCTCACCTCACCCTTTTCACACGACACCTCAGCGCACACGTCACCAACAGGACCCATGAAATCGACAAGCCCATCCCCCTTTAAGCACTTTGATCTCGGGCCAACGCGGCTCCCATGCATGACGCTTGCTTCCCCGTTGCTGCACCAAGTGTT-GACCGCCAAGTTTGAGATTCGAAAAGTACTGATATTGTGGGGGAAGTTCGGCTTTGTAGAGATGGATTGTACAGTACCCCAGCGCCAGACGATCCGATGTGCATGAAAGAAGACCCGTTTCAGCGGTGCAAAACATCTCTGGATACTGGGTGACGCCATTTATCAGGCATTTCCCTGTCAGCAGCGCGCAGCCGGAGTTGTTGCCCCATGACATCG
>M01075:45:000000000-A6JNR:1:1102:21274:4585
TAATGCTGCTGCCTTCTGGGCACTGGCGCCATGTATCATCTCCAAGGTACCGCACGCTCACCTCACCCTCCTCACACGACACCTCAGCGCATACGTCACCAATACGACCCATGAAATCGACAAGCCCATCCCCCTTTAAGCACTTTGATCTCGGGCCAACGCGACTCCCATGCATGATGCTTGCTTCCCCATTGCTGCACCGAGTGTTGGACCGCCAAGTTTGAGATTCGAAAAGTACTGATATTGTTGGGGAAGTTCGGCTGTGTAGAGATAGATTGTACAGTACCCCAGCGCCAGACGATCCGATGTGCATGAAATAAGAGTTGTTTCAGCGGTGCAAAACGTCTCTGGATACTGGGTGACGCCATTCATCAGGCATTTCTCTGTCAGCAGCGCGCAGCCGGAGTTTTTGCCCCATGACATCG
>M01075:45:000000000-A6JNR:1:1102:19413:25441
TAATACTGCTGCCCTCTGGGCACTGGCGCCATTTATCATCTCCAAGGTACCGCACGCTCACCTCACCCTTTTCACACGACACCTCAGCGCACACGTCACCAACAGGACCCATGAAATCGACAAGCCCATCCCCCTTTAAGCACTTTGATCTCGGGCCAACGCGGCTCCCATGCATGACGCTTGCTTCCCCATTGCTGCACCAAGTGTT-GACCGCCAAGTTTGAGATTCGAAAAGTACTGATATTGTGGGGGAAGTTCGGCTTTGTAGAGATGGATTGTACAGTACCCCAGCGCCAGACGATCCGATGTGCATGAAAGAAGACCTGTTCCAGCGGTGCAAAACATCTCTGGATACTGGGTGACGCCATTTATCAGGCATTTCTCTGTCAGCAGCGCGCAGCCGGGGTTGTTGCCCCATGACATCG
>M01075:45:000000000-A6JNR:1:1102:16203:5951
TAATACTGCTGCCCTCTGGGCACTGGCGCCATGTATCATCTCCAAGGTACCGCACGCTCACCTCACCCTTTTCACACGACACCTCAGCGCACACGTCACCAATACGACCCATGAAATCGAAAAGCCCATCCCCCTTTAAGCACTTTGATCTCGGGCCAACGCGGCTCCCATGCATGACGCTTGCTTCCCCATTGCTGCACCAAGTGTT--ACCGCAAAGTTTGAGATTCGAAAAGTACTGATATTGTGGGGGAAGTTCGGCTTTGTAGAGATGGATTGTACAGTACCCCAGCGCCAGACGATCCGATGTGCATGAAAGAAGACCTGTTTCAGCGGTGCAAAACATCTCTGGATACTGGGTGACGCCATTTATCAGGCATTTCTCTGTCAGCAGCGCGCAGCCGGAGTTGTTGCCCCATGACATCG
>M01075:45:000000000-A6JNR:1:1102:16007:23388
TAATGCTGCTGCCCTCTGGGCACTGGCGCCATGTATCATCTCCAAGGTACCGCACGCTCACCTCACCCTTTTCACACGACACCTCAGCGCACACGTCACCAATACGACCCATGAAATCGACAAGCCCATCCCCCTTTAAGCACTTTGATCTCGGGCCAACGCGGCTCCCATGCATGACGCTTGCTTCCCCATTGCTGCACCAAGTGTT--ACCGCCAAGTTTGAGATTCGAAAAGTACTGATATTGTGGGGGAAGTTCGGCTTTGTAGAGATGGATTGTACAGTACCCCAGCGCCAGACGATCCGATGTGCATAAAAGAAGACCTGTTTCAGCGGTGCAAAACATCTCTGGATACTGGGTGACGCCATTTATCAGGCATTTCTCTGTCAGCAGCGCGCAGCCGGAGTTGTTGCCCCATGACATCG
>M01075:45:000000000-A6JNR:1:1102:14481:11927
TAATACTGCTGCCCTCTGGGCACTGGCGCCATGTATCATCTCCAAGGTACCGCACGCTCACCTCACCCTTTTCACACGACACCTCAGCGCACACGTCACCAATACGACCCATGAAGTCGAAAAGCCCATCCCCCTTTAAGCACTTTGATCTCGGGCCAACGCGGCTCCCATGCATGACGCTTGCTTCCCCATTGCTGCACCAAGTGTT--ACCGCCAAGTTTGAGATTCGAAAAGTACTGATATTGTGGGGGAAGTTCGGCTTTGTAGAGATGGATTGTACAGTACCCCAGCGCCAGACGATCCGATGTGCATGAAAGAAGACCTGTTTCAGCGGTGCAAAACATCTCTGGATACTGGGTGACGCCATTTATCAGGCATTTCTCTGTCAGCAGCGCGCAGCCGGAGTTGTTGCCCCATGACATCG
>M01075:45:000000000-A6JNR:1:1102:11409:5829
TAATGCTGCTGCCCTCTGGGCACTGGCGCCATTTATCATCTCCAAGGTACCGCACGCTCACCTCACCCTTTTCACACGACACCTCAGCGCACACGTCACCAACAGGACCCATGAAATCGACAAGCCCATCCCCCTTTAAGCACTTTGATCTCGGGCCAACGCGGCTCCCATGCATGACGCTTGCTTCCCCATTGCTGCACCAAGTGTT-GACCGCAAAGCTTGAGATTCGAAAAGTACTGATATTGTGGGGGAAGTTCGGCTTTGTAGAGATGGATTGTACAGTACCCCAGCGCCAGACGATCCGATGTGCATGAAAGAAGACCTGTTTCAGCGGTGCAAAACCTCTCTGGATACTGGGTGACGCCATTTATCAGGCATTTCTCTGTCAGCAGCGCGCAGCCGGAGTTGTTGCCCCATGACATCG
>M01075:45:000000000-A6JNR:1:1101:26641:20017
TAATGCTGCTGCCCTCTGGGCACTGGCGCCATTTATCATCTCCAAGGTACCGCACGCTCACCTCACCCTTTTCACACGACACCTCAGCGCACACGTCACCAGCAGGACCCATGAAATCGACAAGCCCATCCCCCTTTAAGCACTTTGATCTCGGGCCAACGCGGCTCCCATGCATGACGCTTGCTTCCCCATTGCTGCACCAAGTGTT-GACCGCCAAGTTTGAGATTCGAAAAGTACTGATATTGTGGGGGAAGTTCGGCTTTGTAGAGATGGATTGTACAGTACCCCAGCGCCAGACGATCCGATGTGCATGAAAGAAGACCTGTTTCAGCGGTGCAAAACATCTCTGGATACTGGGTGACGCCATTTATCAGGCATTTCTCTGTCAGCAGCGCGCAGCCGGAGTTGTTGCCCCATGACATCG
>M01075:45:000000000-A6JNR:1:1101:18953:3637
TAATACTGCTGCCTTCTGGGCACTGGCGCCATGTATCATCTCCAAGGTACCGCACGCTCACCTCACCCTTCTCACACGACACCTCAGCGCATACGTCACCACTACGACCCATGAAATCGACAAGCCCATCCCCCTTTAAGCACTTTGATCTCGGGCCAACGCGACTCCCATGCATGATGCTTGCTTCCCCATTGCTGCACCGAGTGTTGGACCGCCAAGTTTGAGATTCGAAAAGTACTGATATTGTTGGGGAAGTTCGGCTGTGTAGAGATAGATTGTACAGTACCCCAGCGCCAGACGATCCGATGTGCATGAAATAAGAGTTGTTTCAGCGGTGCAAAACATCTCTGGATACTGGGTGACGCCATTCATCAGGCATTTCTCTGTCAGCAGCGCGCAGCCGGAGTTTTTGCCCCATGACATCG
>M01075:45:000000000-A6JNR:1:1101:17376:16260
TAATACTGCTGCCCTCTGGGCACTGGCGCCATGTATCATCTCCAAGGTACCGCACGCTCACCTCACCCTTCTCACACGACACCTCAGCGCACACGTCACCAATACGACCCATGAAATCGACAAGCCCATCCCCCTTTAAGCACTTCGATCTCGGGCCAACGCGACTCCCATGCATGATGCTTGCTTCCCCATTGCTGCCCCAAGTGTTGGACCGCCAAGTTTGAGATTCGAAAAGTACTGATATTGTTGGAGAAGTTCGGCTGTGTAGAGATAGATTGTACAGTACCCCAGCGCCAGACGATCCGATGTGCATGAAATAAGAGTTGTTTCAGCAGTGCAAAACATCTCTGGATACTGGGTGACGCCATTCATCAGGCATTTCTCTGTCAGCAGCGCGCAGCCGGAGTTGTTGCCCCATGACATCG
