# Supplementary material for: Deep Sequencing of the Trypanosoma cruzi GP63 Surface Proteases Reveals Diversity and Diversifying Selection among Chronic and Congenital Chagas Disease Patients
Source: PLoS Negl Trop Dis. 2015 Apr 7;9(4):e0003458. doi: 10.1371/journal.pntd.0003458 (PMC4388557; doi:10.1371/journal.pntd.0003458)
Supplement: S1 Appendix — (GZ) [file pntd.0003458.s004.gz › Users/martin/Data/Data_analysis_Cruzi_deep_seq/Deep_cruzi_data/Data_cruzi_deep/Bol_chron_ND5/B00EV74_S26_L001_joined_t.fasta]

>M01075:29:000000000-A53YN:1:1101:16781:1329
NAAGTACACAGTTTGGGTTGCACATTTGATTGCCAGATGCAATGGAAGGACCAATACCTGTATCTGCATTAATACATGCTGCAACGTTAGTTGTATGTGGAATAATATTAGGTAGTTTTGTATTTTGGTGTTTTGAATTTTGATTTAGCTATTTTTATAGTCTAATTTGTTGGGCAACCGCAATAATAGTTTTAATGAGTCTGTGTGTTTTTTATAATTTCAAAGCGTTATATAGCGTTTAGTACAATATGTCAAATAAGTTTTTCATTTTTTTGTTGTCTTTGTTTAGATCTTTATGTAGGTTGTCTATTTTTTTGTTATCACATGTTTTATAAGGCATCATTGTTTATAGTAATAGGAATATGAATACATATATTTTTTGGTTTACAAGATTTGAGATGTTATTTTTTTATATATTTTTGTGGTTGTATCTTGGCAAG
>M01075:29:000000000-A53YN:1:1101:17377:1436
AGAGTACACAGTTTGGGTTGCATATTTGATTGCCAGATGCAATGGAAGGACCAATACCTGTATCTGCATTAATACATGCTGCAACGTTAGTTGTATGTGGAATAATATTAGGTAGTTTTGTATTTTGGTGTTTTGAATTTTGATTTAGCTATTTTTATAGTCTAATTTGTTGGGCAACCGCAATAATAGTTTTAATGAGTCTGTGTGTTTTTTATAATTTCAAGGCGTTATATAGCGTTTAGTACAATATGTCAAATAAGTTTTTCATTTTTTTGTTGTCTTTGTTTAGATCTTTATGTAGGTTGTCTATTTTTTTGTTATCACATGTTTTATAAGGCATCATTGTTTATAGTAATAGGAATATGAATACATATATTTTTTGGTTTACAAGATTTGAGATGTTATTTTTTTATATATTTTTGTGGTTGTATCTTGGCAAG
>M01075:29:000000000-A53YN:1:1101:13910:1448
NGAGTACACAGTTTGGGCTGCATATTTGATTGCCAGATGCAATGGAAGGACCAATACCTGTATCTGCATTAATACATGCTGCAACGTTAGTTGTATGTGGAATAATATTAGGTAGTTTTGTATTTTGGTGTTTTGAATTTTGATTTAGCTATTTTTATAGTCTAATTTGTTGGGCAACCGCAATAATAGTTTTAATGAGTCTGTGTGTTTTTTATAATTTCAAAGCGTTATATAGCGTTTAGTACAATATGTCAAATAAGTTTTTCATTTTTTTGTTGTCTTTGTTTAGATCTTTATGTAGGTTGTCTATTTTTTTGTTATCACATGTTTTATAAGGCATCATTGTTTATAGTAATAGGAATATGAATACATATATTTTTTGGTTTACAAGATTTGAGATGTTATTTTTTTATATATTTTTGTGGTTGTATCTTGGCAAN
>M01075:29:000000000-A53YN:1:1101:17058:1497
AGAGTACGCAGTTTGGGTTGCACATTTGATTGCCAGACGCAATGGAAGGACCAATACCTGTATCTGCATTAATACATGCTGCAACGTTAGTTGTATGTGGAATAATATTAGGTAGTTTTGTATTTTGGTGTTTTGAATTTTGATTTAGCTATTTTTATAGTCTAATTTGTTGGGCAACCGCAATAATAGTTTTAATGAGTCTGTGTGTTTTTTTATAATTTAAAGCGTTATATAGCGTTTAGTACAATATGTCAAATAAGTTTTTCATTTTTTTGTTGTCTTTGTTTAGATCTTTATGTAGGTTGTCTATTTTTTTGTTATCACATGTTTTATAAGGCATCATTGTTTATAGTAATAGGAATATGAATACATATATTTTTTGGTTTACAAGATTTGAGATGTTATTTTTTTATATATTTTTGTGGTTGTATCTTGGCAAG
>M01075:29:000000000-A53YN:1:1101:16653:1612
AGAGTACACAGTTTGGCTTGCACATTTGATTGCCAGATGCAATGGAAGGACCAATACCTGTATCTGCATTAATACATGCTGCAACGTTAGTTGTATGTGGAATAATATTAGGTAGTTTTGTATTTTGGTGTTTTGAATTTTGATTTAGCTATTTTTATAGTCTAATTTGTTGGGCAACCGCAATAATAGTTTTAATGAGTCTGTGTGTTTTTTATAATTTCAAAGCGTTATATAGCGTTTAGTACAATATGTCAAATAAGTTTTTCATTTTTTTGTTGTCTTTGTTTAGATCTTTATGTAGGTTGTCTATTTTTTTGTTATCACATGTTTTATAAGGCATCATTGTTTATAGTAATAGGAATATGAATACATATATTTTTTGGTTTACAAGATTTGAGATGTTATTTTTTTATATATTTTTGTGGTTGTATCTTGGCAAG
>M01075:29:000000000-A53YN:1:1101:15559:1639
AAAGTACACAGTTTGGGTTGCACATTTGATTGCCAGATGCAATGGAAGGACCAATACCTGTATCTGCATTAATACATGCTGCAACGTTAGTTGTATGTGGAATAATATTAGGTAGTTTTGTATTTTGGTGTTTTGAATTTTGATTTAGCTATTTTTATAGTCTAATTTGTTGGGCAACCGCAATAATAGTTTTAATGAGTCTGTGTGTTTTTTATAATTTCAAAGCGTTATATAGCGTTTAGTACAATATGTCAAATAAGTTTTTCATTTTTTTGTTGTCTTTGTTTAGATCTTTATGTAGGTTGTCTATTTTTTTGTTATCACATGTTTTATAAGGCATCATTGTTTATAGTAATAGGAATATGAATACATATATTTTTTGGTTTACAAGATTTGAGATGTTATTTTTTTATATATTTTTGTGGTTGTATCTTGGCAAG
>M01075:29:000000000-A53YN:1:1101:14601:1688
AGAGTACACAGTTTGGGCTACATATTTGATTGCCAGATGCAATGGAAGGACCAATACCTGTATCTGCATTAATACATGCTGCAACGTTAGTTGTATGTGGAATAATATTAGGTAGTTTTGTATTTTGGTGTTTTGAATTTTGATTTAGCTATTTTTATAGTCTAATTTGTTGGGCAACCGCAATAATAGTTTTAATGAGTCTGTGTGTTTTTTATAATTTCAAAGCGTTATATAGCGTTTAGTACAATATGTCAAATAAGTTTTTCATTTTTTTGTTGTCTTTGTTTAGATCTTTATGTAGGTTGTCTATTTTTTTGTTATCACATGTTTTATAAGGCATCATTGTTTATAGTAATAGGAATATGAATACATATATTTTTTGGTTTACAAGATTTGAGATGTTATTTTTTTATATATTTTTGTGGTTGTATCTTGGCAAG
>M01075:29:000000000-A53YN:1:1101:19102:1717
AGAGTACACAGTTTGGGTTGCATATTTGATTGCCAGATGCAATGGAAGGACCAATACCTGTATCTGCATTAATACATGCTGCAACGTTAGTTGTATGTGGAATAATATTAGGTAGTTTTGTATTTTGGTGTTTTGAATTTTGATTTAGCTATTTTTATAGTCTAATTTGTTGGGCAACCGCAATAATAGTTTTAATGAGTCTGTGTGTTTTTTATAATTTCAAAGCGTTATATAGCGTTTAGTACAATATGTCAAATAAGTTTTTCATTTTTTTGTTGTCTTTGTTTAGATCTTTATGTAGGTTGTCTATTTTTTTGTTATCACATGTTTTATAAGGCATCATTGTTTATAGTAATAGGAATATGAATACATATATTTTTTGGTTTACAAGATTTGAGATGTTATTTTTTTATATATTTTTGTGGTTGTATCTTGGCAAG
>M01075:29:000000000-A53YN:1:1101:16801:1725
AGAGTACACAGTTTGGGTTGCATATTTGATTGCCAGATGCAATGGAAGGACCAATACCTGTATCTGCATTAATACATGCTGCAACGTTAGTTGTATGTGGAATAATATTAGGTAGTTTTGTATTTTGGTGTTTTGAATTTTGATTTAGCTATTTTTATAGTCTAATTTGTTGGGCAACCGCAATAATAGTTTTAATGAGTCTGTGTGTTTTTTATAATTTCAAAGCGTTATATAGCGTTTAGTACAATATGTCAAATAAGTTTTTCATTTTTTTGTTGTCTTTGTTTAGATCTTTATGTAGGTTGTCTATTTTTTTGTTATCACATGTTTTATAAGGCATCATTGTTTATAGTAATAGGAATATGAATACATATATTTTTTGGTTTACAAGATTTGAGATGTTATTTTTTTATATATTTTTGTGGTTGTATCTTGGCAGG
>M01075:29:000000000-A53YN:1:1101:16227:1760
AGAGTACACAGTTTGGGTTGCATATTTGATTGCCAGATGCAATGGAAGGACCAATACCTGTATCTGCATTAATACATGCTGCAACGTTAGTTGTATGTGGAATAATATTAGGTAGTTTTGTATTTTGGTGTTTTGAATTTTGATTTAGCTATTTTTATAGTCTAATTTGTTGGGCAACCGCAATAATAGTTTTAATGAGTCTGTGTGTTTTTTATAATTTCAAAGCGTTATATAGCGTTTAGTACAATATGTCAAATAAGTTTTTCATTTTTTTGTTGTCTTTGTTTAGATCTTTATGTAGGTTGTCTATTTTTTTGTTATCACATGTTTTATAAGGCATCATTGTTTATAGTAATAGGAATATGAATACATATATTTTTTGGTTTACAAGATTTGAGATGTTATTTTTTTATATATTTTTGTGGTTGTATCTTGGCAAG
>M01075:29:000000000-A53YN:1:1101:17112:1779
AGAGTACACAGTTTGGGTTGCATATTTGATTGCCAGATGCAATGGAAGGACCAATACCTGTATCCGCATTAATACATGCTGCAACGTTAGTTGTATGTGGAATAATATTAGGTAGTTTTGTATTTTGGTGTTTTGAATTTTGATTTAGCTATTTTTATAGTCTAATTTGTTGGGCAACCGCAATAATAGTTTTAATGAGTCTGTGTGTTTTTTATAATTTCAAAGCGTTATATAGCGTTTAGTACAATATGTCAAATAAGTTTTTCATTTTTTTGTTGTCTTTGTTTAGATCTTTATGTAGGTTGTCTATTTTTTTGTTATCACATGTTTTATAAGGCATCATTGTTTATAGTAATAGGAATATGAATACATATATTTTTTGGTTTACAAGATTTGAGATGTTATTTTTTTATATATTTTTGTGGTTGTATCTTGGCAAG
>M01075:29:000000000-A53YN:1:1101:13325:1889
AGAGTACACAGTTTGGGTTGCATATTTGATTGCCAGATGCAATGGAAGGACCAATACCTGTATCTGCATTAATACATGCTGCAACGTTAGTTGTATGTGGAATAATATTAGGTAGTTTTGTATTTTGGTGTTTTGAATTTTGATTTAGCTATTTTTATAGTCTAATTTGTTGGGCAACCGCAATAATAGTTTTAATGAGTCTGTGTGTTTTTTATAATTTCAAAGCGTTATATAGCGTTTAGTACAATATGTCAAATAAGTTTTTCATTTTTTTGTTGTCTTTGTTTAGATCTTTATGTAGGTTATCTATTTTTTTGTTATCACATGTTTTATAAGGCATCATTGTTTATAGTAATAGGAATATGAATACATATATTTTTTGGTTTACAAGATTTGAGATGTTATTTTTTTATATATTTTTGTGGTTGTATCTTGGCAAG
>M01075:29:000000000-A53YN:1:1101:17625:1892
AGAGTACACAGTTTGGCTTGCATATTTGATTGCCAGATGCAATGGAAGGACCAATACCTGTATCTGCATTAATACATGCTGCAACGTTAGTTGTATGTGGAATAATATTAGGTAGTTTTGTATTTTGGTGTTTTGAATTTTGATTTAGCTATTTTTATAGTCTAATTTGTTGGGCAACCGCAATAATAGTTTTAATGAGTCTGTGTGTTTTTTATAATTTCAAAGCGTTATATAGCGTTTAGTACAATATGTCAAATAAGTTTTTCATTTTTTTGTTGTCTTTGTTTAGATCTTTATGTAGGTTGTCTATTTTTTTGTTATCACATGTTTTATAAGGCATCATTGTTTATAGTAATAGGAATATGAATACATATATTTTTTGGTTTACAAGATTTGAGATGTTATTTTTTTATATATTTTTGTGGTTGTATCTTGGCAAG
>M01075:29:000000000-A53YN:1:1101:14436:1924
AAAGTACACAGTTTGGGTTGCGTATTTGATTGCCAGATGCAATGGAAGGACCAATACCTGTATCTGCATTAATACATGCTGCAACGTTAGTTGTATGTAGAATAATATTAGGTAGTTTTGTATTTTGGTGTTTTGAATTTTGATTTAGCTATTTTTATAGTCTAATTTGTTGGGCAACCGCAATAATAGTTTTAATGAGTCTGTGTGTTTTTTATAATTTCAAAGCGTTATATAGCGTTTAGTACAATATGTCAAATAAGTTTTTCATTTTTTTGTTGTCTTTGTTTAGATCTTTATGTAGGTTGTCTATTTTTTTGTTATCACATGTTTTATAAGGCATCATTGTTTATAGTAATAGGAATATGAATACATATATTTTTTGGTTTACAAGATTTGAGATGTTATTTTTTTATATATTTTTGTGGTTGTATCTTGGCAAG
>M01075:29:000000000-A53YN:1:1101:16499:1942
AGAGTACACAGTTTGGCTTGCATATTTGATTGCCAGATGCAATGGAAGGACCAATACCTGTATCTGCATTAATACATGCTGCAACGTTAGTTGTATGTGGAATAATATTAGGTAGTTTTGTATTTTGGTGTTTTGAATTTTGATTTAGCTATTTTTATAGTCTAATTTGTTGGGCAACCGCAATAATAGTTTTAATGAGTCTGTGTGTTTTTTATAATTTCAAAGCGTTATATAGCGTTTAGTACAATATGTCAAATAAGTTTTTCATTTTTTTGTTGTCTTTGTTTAGATCTTTATGTAGGTTGTCTATTTTTTTGTTATCACATGTTTTATAAGGCATCATTGTTTATAGTAATAGGAATATGAATACATATATTTTTTGGTTTACAAGATTTGAGATGTTATTTTTTTATATATTTTTGTGGTTGTATCTTGGCAAG
>M01075:29:000000000-A53YN:1:1101:17930:1949
AGAGTACACAGTTTGGGCTGCATATTTGATTGCCAGATGCAATGGAAGGACCAATACCTGTATCTGCATTAATACATGCTGCAACGTTAGTTGTATGTGGAATAATATTAGGTAGTTTTGTATTTTGGTGTTTTGAATTTTGATTTAGCTATTTTTATAGTCTAATTTGTTGGGCAACCGCAATAATAGTTTTAATGAGTCTGTGTGTTTTTTATAATTTCAAAGCGTTATATAGCGTTTAGTACAATATGTCAAATAAGTTTTTCATTTTTTTGTTGTCTTTGTTTAGATCTTTATGTAGGTTGTCTATTTTTTTGTTATCACATGTTTTATAAGGCATCATTGTTTATAGTAATAGGAATATGAATACATATATTTTTTGGTTTACAAGATTTGAGATGTTATTTTTTTATATATTTTTGTGGTTGTATCTTGGCAAG
>M01075:29:000000000-A53YN:1:1101:16370:1966
AGAGTACACAGTTTGGGTTGCATATTTGATTGCCAGATGCAATGGAAGGACCAATACCTGTATCTGCATTAATACATGCTGCAACGTTAGTTGTATGTGGAATAATATTAGGTAGTTTTGTATTTTGGTGTTTTGAATTTTGATTTAGCTATTTTTATAGTCTAATTTGTTGGGCAACCGCAATAATAGTTTTAATGAGTCTGTGTGTTTTTTATAATTTCAAAGCGTTATATAGCGTCTAGTACAATATGTCAAATAAGTTTTTCATTTTTTTGTTGTCTTTGTTTAGATCTTTATGTAGGTTGTCTATTTTTTTGTTATCACATGTTTTATAAGGCATCATTGTTTATAGTAATAGGAATATGAATACATATATTTTTTGGTTTACAAGATTTGAGATGTTATTTTTTTATATATTTTTGTGGTTGTATCTTGGCAAG
>M01075:29:000000000-A53YN:1:1101:15571:1966
AGAGTACACAGTTTGGGTTGCATATTTGATTGCCAGATGCAATGGAAGGACCAATACCTGTATCTGCATTAATACATGCTGCAACGTTAGTTGTATGTGGAATAATATTAGGTAGTTTTGTATTTTGGTGTTTTGAATTTTGATTTAGCTATTTTTATAGTCTAATTTGTTGGGCAACCGCAATAATAGTTTTAATGAGTCTGTGTGTTTTTTATAATTTCAAAGCGTTATATAGCGTTTAGTACAATATGTCAAATAAGTTTTTCATTTTTTTGTTGTCTTTGTTTAGATCTTTATGTAGGTTGTCTATTTTTTTGTTATCACATGTTTTATAAGGCATCATTGTTTATAGTAATAGGAATATGAATACATATATTTTTTGGTTTACAAGATTTGAGATGTTATTTTTTTATATATTTTTGTGGTTGTATCTTGGCAAG
>M01075:29:000000000-A53YN:1:1101:17152:1986
AGAGTACACAGTTTGGGTTGCATATTTGATTGCCAGATGCAATGGAAGGACCAATACCTGTATCTGCATTAATACATGCTGCAACGTTAGTTGTATGTGGAATAATATTAGGTAGTTTTGTATTTTGGTGTTTTGAATTTTGATTTAGCTATTTTTATAGTCTAATTTGTTGGGCAACCGCAATAATAGTTTTAATGAGTCTGTGTGTTTTTTATAATTTCAAAGCGTTATATAGCGTTTAGTACAATATGTCAAATAAGTTTTTCATTTTTTTGTTGTCTTTGTTTAGATCTTTATGTAGGTTGTCTATTTTTTTGTTATCACATGTTTTATAAGGCATCATTGTTTATAGTAATAGGAATATGAATACATATATTTTTTGGTTTACAAGATTTGAGATGTTATTTTTTTATATATTTTTGTGGTTGTATCTTAGCAAG
>M01075:29:000000000-A53YN:1:1101:13074:2030
AGAGTACACAGTTTGGGTTGCATATTTGATTGCCAGATGCAATGGAAGGACCAATACCTGTATCTGCATTAATACATGCTGCAACGTTAGTTGTATGTGGAATAATATTAGGTAGTTTTGTATTTTGGTGTTTTGAATTTTGATTTAGCTATTTTTATAGTCTAATTTGTTGGGCAACCGCAATAATAGTTTTAATGAGTCTGTGTGTTTTTTATAATTTCAAAGCGTTATATAGCGTTTAGTACAATATGTCAAATAAGTTTTTCATTTTTTTGTTGTCTTTGTTTAGATCTTTATGTAGGTTGTCTATTTTTTTGTTATCACATGTTTTATAAGGCATCATTGTTTATAGTAATAGGAATATGAATACATATATTTTTTGGTTTACAAGATTTGAGATGTTATTTTTTTATATATTTTTGTGGTTGTATCTTGGCAAG
>M01075:29:000000000-A53YN:1:1101:11370:2045
AAAGTACACAGTTTGGGTTGCACATTTGATTGCCAGATGCAATGGAAGGACCAATACCTGTATCTGCATTAATACACGCTGCAACGTTAGTTGTATGTGGAATAATATTAGGTAGTTTTGTATTTTGGTGTTTTGAATTTTGATTTAGCTATTTTTATAGTCTAATTTGTTGGGCAACCGCAATAATAGTTTTAATGAGTCTGTGTGTTTTTTATAATTTCAAAGCGTTATATAGCGTTTAGTACAATATGTCAAATAAGTTTTTCATTTTTTTGTTGTCTTTGTTTAGATCTTTATGTAGGTTGTCTAATTTTTTGTTATCACATGTTTTATAAGGCATCATTGTTTATAGTAATAGGAATATGAATACATATATTTTTTGGTTTACAAGATTTGAGATGTTATTTTTTTATATATTTTTGTGGTTGTACCTTGGCAAG
>M01075:29:000000000-A53YN:1:1101:12902:2084
AGAGTACACAGTTTGGGTTGCATATTTGATTGCCAGATGCAATGGGAGGACCAATACCTGTATCTGCATTAATACATGCTGCAACGTTAGTTGTATGTGGAATAATATTAGGTAGTTTTGTATTTTGGTGTTTTGAATTTTGATTTAGCTATTTTTATAGTCTAATTTGTTGGGCAACCGCAATAATAGTTTTAATGAGTCTGTGTGTTTTTTATAATTTCAAAGCGTTATATAGCGTTTAGTACAATATGTCAAATAAGTTTTTCATTTTTTTGTTGTCTTTGTTTAGATCTTTATGTAGGTTGTCTATTTTTTTGTTATCACATGTTTTATAAGGCATCATTGTTTATAGTAATAGGAATATGAATACATATATTTTTTGGTTTACAAGATTTGAGATGTTATTTTTTTATATATTTTTGTGGTTGTATCTTGGCAAG
>M01075:29:000000000-A53YN:1:1101:19205:2128
AAAGTACACAGTTTGGGTTGCACATTTGATTGCCAGATGCAATGGAAGGACCAATACCTGTATCTGCATTAATACATGCTGCAACGTTAGTTGTATGTGGAATAATATTAGGTAGTTTTGTATTTTGGTGTTTTGAATTTTGATTTAGCTATTTTTATAGTCTAATTTGTTGGGCAACCGCAATAATAGTTTTAATGAGTCTGTGTGTTTTTTATAATTTCAAAGCGTTATATAGCGTTTAGTACAATATGTCAAATAAGTTTTTCATTTTTTTGTTGTCTTTGTTTAGATCTTTATGTAGGTTGTCTATTTTTTTGTTATCACATGTTTTATAAGGCATCATTGTTTATAGTAATAGGAATATGAATACATATATTTTTTGGTTTACAAGATTTGAGATGTTATTTTTTTATATATTTTTGTGGTTGTATCTTGGCAAG
>M01075:29:000000000-A53YN:1:1101:16535:2144
AAAGTACACAGTTTGGGTTGCATATTTGATTGCCAGATGCAATGGAAGGACCAATACCTGTATCTGCATTAATACATGCTGCAACGTTAGTTGTATGTGGAATAATATTAGGTAGTTTTGTATTTTGGTGTTTTGAATTTTGATTTAGCTATTTTTATAGTCTAATTTGTTGGGCAACCGCAATAATAGTTTTAATGAGTCTGTGTGTTTTTTATAATTTCAAGGCGTTATATAGCGTTTAGTACAATATGTCAAATAAGTTTTTCATTTTTTTGTTGTCTTTGTTTAGATCTTTATGTAGGTTGTCTATTTTTTTGTTATCACATGTTTTATAAGGCATCATTGTTTATAGTAATAGGAATATGAATACATATATTTTTTGGTTTACAAGATTTGAGATGTTATTTTTTTATATATTTTTGTGGTTGTATCTTGGCAAG
>M01075:29:000000000-A53YN:1:1101:16864:2156
AAAGTACACAGTTTGGGTTGCATATTTGATTGCCAGATGCAATGGAAGGACCAATACCTGTATCTGCATTAATACATGCTGCAACGTTAGTTGTATGTGGAATAATATTAGGTAGTTTTGTATTTTGGTGTTTTGAATTTTGATTTAGCTATTTTTATAGTCTAATTTGTTGGGCAACCGCAATAATAGTTTTAATGAGTCTGTGTGTTTTTTATAATTTCAAAGCGTTATATAGCGTTTAGTACAATATGTCAAATAAGTTTTTCATTTTTTTGTTGTCTTTGTTTAGATCTTTATGTAGGTTGTCTATTTTTTTGTTATCACATGTTTTATAAGGCATCATTGTTTATAGTAATAGGAATATGAATACATATATTTTTTGGTTTACAAGATTTGAGATGTTATTTTTTTATATATTTTTGTGGTTGTATCTTGGCAAG
>M01075:29:000000000-A53YN:1:1101:12306:2160
AGAGTACACAGTTTGGGCTGCATATTTGATTGCCAGATGCAATGGAAGGACCAATACCTGTATCTGCATTAATACATGCTGCAACGTTAGTTGTATGTGGAATAATATTAGGTAGTTTTGTATTTTGGTGTTTTGAATTTTGATTTAACTATTTTTATAGTCTAATTTGTTGGGCAACCGCAATAATAGTTTTAATGAGTCTGTGTGTTTTTTATAATTTCAAAGCGTTATATAGCGTTTAGTACAATATGTCAAATAAGTTTTTCATTTTTTTGTTGTCTTTGTTTAGATCTTTATGTAGGTTGTCTATTTTTTTGTTATCACATGTTTTATAAGGCATCATTGTTTATAGTAATAGGAATATGAATACATATATTTTTTGGTTTACAAGATTTGAGATGTTATTTTTTTATATATTTTTGTGGTTGTATCTTAGCAAG
>M01075:29:000000000-A53YN:1:1101:13931:2189
AGAGTACACAGTTTGGATTGCATATTTGATTGCCAGATGCAATGGAAGGACCAATACCTGTATCTGCATTAATACATGCTGCAACGTTAGTTGTATGTGGAATAATATTAGGTAGTTTTGTATTTTGGTGTTTTGAATTTTGATTTAGCTATTTTTATAGTCTAATTTGTTGGGCAACCGCAATAATAGTTTTAATGAGTCTGTGTGTTTTTTATAATTTCAAAGCGTTATATAGCGTTTAGTACAATATGTCAAATAAGTTTTTCATTTTTTTGTTGTCTTTGTTTAGATCTTTATGTAGGTTGTCTATTTTTTTGTTATCACATGTTTTATAAGGCATCATTGTTTATAGTAATAGGAATATGAATACATATATTTTTTGGTTTACAAGATTTGAGATGTTATTTTTTTATATATTTTTGTGGTTGTATCTTGGCAAG
>M01075:29:000000000-A53YN:1:1101:18358:2290
AGAGTACACAGTTTGGGTTCCATATTTGATTGCCAGATGCAATGGAAGGACCAATACCTGTATCTGCATTAATACATGCTGCAACGTTAGTTGTATGTGGAATAATATTAGGTAGTTTTGTATTTTGGTGTTTTGAATTTTGATTTAGCTATTTTTATAGTCTAATTTGTTGGGCAACCGCAATAATAGTTTTAATGAGTCTGTGTGTTTTTTATAATTTCAAAGCGTTATATAGCGTTTAGTACAATATGTCAAATAAGTTTTTCATTTTTTTGTTGTCTTTGTTTAGATCTTTATGTAGGTTGTCTATCTTTTTGTTATCACATGTTTTATAAGGCATCATTGTTTATAGTAATAGGAATATGAATACATATATTTTTTGGTTTACAAGATTTGAGATGTTATTTTTTTATATATTTTTGTGGTTGTATCTTGGCAAG
>M01075:29:000000000-A53YN:1:1101:18335:2314
AAGAGTACACAGTCTGGGTTGCATATTTGGTTGCCAGATGCAATGGAAGGACCAATACCTGTATCTGCATTAATACATGCTGCAACGTTAGTTGTATGTGGAATAATATTAGGTAGTTTTGTATTTTGGTGTTTTGAATTTTGATTTAGCTATTTTTATAGTCTAATTTGTTGGGCAACCGCAATAATAGTTTTAATGAGTCTGTGTGTTTTTTATAATTCAAAGCGTTATATAGCGTTTAGTACAATATGTCAAATAAGTTTTTCATTTTTTTGTTGTCTTTGTTTAGATCTTTATGTAGGTTGTCTATTTTTTTGTTATCACATGTTTTATAAGGCATCATTGTTTATAGTAATAGGAATATGAATACATATATTTTTTGGTTTACAAGATTTGAGATGTTATTTTTTTATATATTTTTGTGGTTGTATCTTGGCAAG
>M01075:29:000000000-A53YN:1:1101:13335:2328
AGAGTACACAGTTTGGGTTGCATATTTGATTGCCAGATGCAATGGAAGGACCAATACCTGTATCTGCATTAATACATGCTGCAACGTTAGTTGTATGTGGAATAATATTAGGTAGTTTTGTATTTTGGTGTTTTGAATTTTGATTTAGCTATTTTTATAGTCTAATTTGTTGGGCAACCGCAATAATAGTTTTAATGAGTCTGTGTGTTTTTTATAATTTCAAAGCGTTATATAGCGTTTAGTACAATATGTCAAATAAGTTTTTCATTTTTTTGTTGTCTTTGTTTAGATCTTTATGTAGATTGTCTATTTTTTTGTTATCACATGTTTTATAAGGCATCATTGTTTATAGTAATAGGAATATGAATACATATATTTTTTGGTTTACAAGATTTGAGATGTTATTTTTTTATATATTTTTGTGGTTGTATCTTGGCAAG
>M01075:29:000000000-A53YN:1:1101:19117:2336
AAAGTACACAGTTTGGGTTGCATATTTGATTGCCAGATGCAATGGAAGGACCAATACCTGTATCTGCATTAATACATGCTGCAACGTTAGTTGTATGTGGAATAATATTAGGTAGTTTTGTATTTCGGTGTTTTGAATTTTGATTTAGCTATTTTTATAGTCTAATTTGTTGGGCAACCGCAATAATAGTTTTAATGAGTCTGTGTGTTTTTTATAATTTCAAAGCGTTATATAGCGTTTAGTACAATATGTCAAATAAGTTTTTCATTTTTTTGTTGTCTTTGTTTAGATCTTTATGTAGGTTGTCTATTTTTTTGTTATCACATGTTTTATAAGGCATCATTGTTTATAGTAATAGGAATATGAATACATATATTTTTTGGTTTACAAGATTTGAGATGTTATTTTTTTATATATTTTTGTGGTTGTATCTTGGCAAG
>M01075:29:000000000-A53YN:1:1101:14733:2351
AGAGTACACAGTTTGGGTTGCATATTTGATTGCCAGATGCAATGGAAGGACCAATACCTGTATCTGCATTAATACATGCTGCAACGTTAGTTGTATGTGGAATAATATTAGGTAGTTTTGTATTTTGGTGTTTTGAATTTTGATTTAGCTATTTTTATAGTCTAATTTGTTGGGCAACCGCAATAATAGTTTTAATGAGTCTGTGTGTTTTTTATAATTTCAAAGCGTTATATAGCGTTTAGTACAATATGTCAAATAAGTTTTTCATTTTTTTGTTGTCTTTGTTTAGATCTTTATGTAGGTTGTCTATTTTTTTGTTATCACATGTTTTATAAGGCATCATTGTTTATAGTAATAGGAATATGAATACATATATTTTTTGGTTTACAAGATTTGAGATGTTATTTTTTTATATATTTTTGTGGTTGTATCTTGGCAAG
>M01075:29:000000000-A53YN:1:1101:11234:2366
AAAGTACACAGTTTGGGTTGCACATTTGATTGCCAGATGCAATGGAAGGACCAATACCTGTATCTGCATTAATACATGCTGCAACGTTAGTTGTATGTGGAATAATATTAGGTAGTTTTGTATTTTGGTGTTTTGAATTTTGATTTAGCTATTTTTATAGTCTAATTTGTTGGGCAACCGCAATAATAGTTTTAATGAGTCTGTGTGTTTTTTATAATTTCAAAGCGTTATATAGCGTTTAGTACAATATGTCAAATAAGTTTTTCATTTTTTTGTTGTCTTTGTTTAGATCTTTATGTAGGTTGTCTATTTTTTTGTTATCACATGTTTTATAAGGCATCATTGTTTATAGTAATAGGAATATGAATACATATATTTTTTGGTTTACAAGATTTGAGATGTTATTTTTTTATATATTTTTGTGGTTGTATTTTGGCAAG
>M01075:29:000000000-A53YN:1:1101:19092:2385
AGAGTACACAGTTTGGGTTGCACATTTGATTGCCAGATGCAATGGAAGGACCAATACCTGTATCTGCATTAATACATGCTGCAACGTTAGTTGTATGTGGAGTAATATTAGGTAGTTTTGTATTTTGGTGTTTTGAATTTTGATTTAGCTATTTTTATAGTCTAATTTGTTGGGCAACCGCAATAATAGTTTTAATGAGTCTGTGTGTTTTTTATAATTTCAAAGCGTTATATAGCGTTTAGTACAATATGTCAAATAAGTTTTTCATTTTTTTGTTGTCTTTGTTTAGATCTTTATGTAGGTTGTCTATTTTTTTGTTATCACATGTTTTATAAGGCATCATTGTTTATAGTAATAGGAATATGAATACATATATTTTTTGGTTTACAAGATTTGAGATGTTATTTTTTTATATATTTTTGTGGTTGTATTTTAGCAAG
>M01075:29:000000000-A53YN:1:1101:12282:2410
AGAGTACACAGTTTGGGTTGCATATTTGATTGCCAGATGCAATGGAAGGACCAATACCTGTATCTGCATTAATACATGCTGCAACGTTAGTTGTATGTGGAATAATATTAGGTAGTTTTGTATTTTGGTGTTTTGAATTTTGATTTAGCTATTTTTATAGTCTAATTTGTTGGGCAACCGCAATAATAGTTTTAATGAGTCTGTGTGTTTTTTATAATTTCAAAGCGTTATATAGCGTTTAGTACAATATGTCAAATAAGTTTTTCATTTTTTTGTTGTCTTTGTTTAGATCTTTATGTAGGTTGTCTATTTTTTTGTTATCACATGTTTTATAAGGCATCATTGTTTATAGTAATAGGAATATGAATACATATATTTTTTGGTTTACAAGATTTGAGATGTTATTTTTTTATATATTTTTGTGGTTGTATCTTGGCAAG
>M01075:29:000000000-A53YN:1:1101:17120:2412
AAAGTACACAGTTTGGGTTGCATATTTGATTGCCAGATGCAATGGAAGGACCAATACCTGTATCTGCATTAATACATGCTGCAACGTTAGTTGTATGTGGAATAATATTAGGTAGTTTTGTATTTTGGTGTTTTGAATTTTGATTTAGCTATTTTTATAGTCTAATTTGTTGGGCAACCGCAATAATAGTTTTAATGAGTCTGTGTGTTTTTTATAATTTCAAAGCGTTATATAGCGTTTAGTACAATATGTCAAATAAGTTTTTCATTTTTTTGTTGTCTTTGTTTAGATCTTTATGTAGGTTGTCTATTTTTTTGTTATCACATGTTTTATAAGGCATCATTGTTTATAGTAATAGGAATATGAATACATATATTTTTTGGTTTACAAGATTTGAGATGTTATTTTTTTATATATTTTTGTGGTTGTATCTTGGCAAG
>M01075:29:000000000-A53YN:1:1101:21043:2413
AGAGTACACAGTTTGGGTTGCATATTTGATTGCCAGATGCAATGGAAGGACCAATACCTGTATCTGCATTAATACATGCTGCAACGTTAGTTGTATGTGGAATAATATTAGGTAGTTTTGTATTTTGGTGTTTTGAATTTTGATTTAGCTATTTTTATAGTCTAATTTGTTGGGCAACCGCAATAATAGTTTTAATGAGTCTGTGTGTTTTTTATAATTTCAAAGCGTTATATAGCGTTTAGTACAATATGTCAAATAAGTTTTTCATTTTTTTGTTGTCTTTGTTTAGATCTTTATGTAGGTTGTCTATTTTTTTGTTATCACATGTTTTATAAGGCATCATTGTTTATAGTAATAGGAATATGAATACATATATTTTTTGGTTTACAAGATTTGAGATGTTATTTTTTTATATATTTTTGTGGTTGTATCTTGGCAAG
>M01075:29:000000000-A53YN:1:1101:19904:2434
AGAGTACACAGTTTGGGTTGCATATTTGATTGCCAGATGCAATGGAAGGACCAATACCTGTATCTGCATTAATACATGCTGCAACGTTAGTTGTATGTGGAATAATATTAGGTAGTTTTGTATTTTGGTGTTTTGAATTTTGATTTAGCTATTTTTATAGTCTAATTTGTTGGGCAACCGCAATAATAGTTTTAATGAGTCTGTGTGTTTTTTATAATTTCAAAGCGTTATATAGCGTTTAGTACAATATGTCAAATAAGTTTTTCATTTTTTTGTTGTCTTTGTTTAGATCTTTATGTAGGTTGTCTATTTTTTTGTTATCACATGTTTTATAAGGCATCATTGTTTATAGTAATAGGAATATGAATACATATATTTTTTGGTTTACAAGATTTGAGATGTTATTTTTTTATATATTTTTGTGGTTGTATCTTGGCAAG
>M01075:29:000000000-A53YN:1:1101:20657:2479
AAAGTACACAGTTTGGGTTGCATATTTGATTGCCAGATGCAATGGAAGGACCAATACCTGTATCTGCATTAATACATGCTGCAACGTTAGTTGTATGTGGAATAATATTAGGTAGTTTTGTATTTTGGTGTTTTGAATTTTGATTTAGCTATTTTTATAGTCTAATTTGTCGGGCAACCGCAATAATAGTTTTAATGAGTCTGTGTGTTTTTTATAATTTCAAAGCGTTATATAGCGTTTAGTACAATATGTCAAATAAGTTTTTCATTTTTTTGTTGTTTTTGTTTAGATCTTTATGTAGGTTGTCTATTTTTTTGTTATCACATGTTTTATAAGGCATCATTGTTTATAGTAATAGGAATATGAATACATATATTTTTTGGTTTACAAGATTTGAGATGTTATTTTTTTATATATTTTTGTGGTTGCATCTTGGCAAG
>M01075:29:000000000-A53YN:1:1101:20273:2482
AGAGTACACAGTTTGGTTGCATATTTGATTGCCAGATGCAATGGAAGGACCAATACCTGTATCTGCATTAATACATGCTGCAACGTTAGTTGTATGTGGAATAATATTAGGTAGTTTTGTATTTTGGTGTTTTGAATTTTGATTTAGCTATTTTTATAGTCTAATTTGTTGGGCAACCGCAATAATAGTTTTAATGAGTCTGTGTGTTTTTTATAATTTCCAAAGCGTTATATAGCGTTTAGTACAATATGTCAAATAAGTTTTTCATTTTTTTGTTGTCTTTGTTTAGATCTTTATGTAGGTTGTCTATTTTTTTGTTATCACATGTTTTATAAGGCATCATTGTTTATAGTAATAGGAATATGAATACATATATTTTTTGGTTTACAAGATTTGAGATGTTATTTTTTTATATATTTTTGTGGTTGTATCTTGGCAAG
>M01075:29:000000000-A53YN:1:1101:16337:2485
AGAGTACACAGTTTGGGTTGCATATTTGATTGCCAGATGCAATGGAAGGACCAATACCTGTATCTGCATTAATACATGCTGCAACGTTAGTTGTATGTGGAATAATATTAGGTAGTTTTGTATTTTGGTGTTTTGAATTTTGATTTAGCTATTTTTATAGTCTAATTTGTTGGGCAACCGCAATAATAGTTTTAATGAGTCTGTGTGTTTTTTATAATTTAAAGCGTTATATAGCGTTTAGTACAATATGTCAAATAAGTTTTTCATTTTTTTGTTGTCTTTGTTTAGATCTTTATGTAGGTTGTCTATTTTTTTTGTTATCACATGTTTTATAAGGCATCATTGTTTATAGTAATAGGAATATGAATACATATATTTTTTGGTTTACAAGATTTGAGATGTTATTTTTTTATATATTTTTGTGGTTGTATCTTGGCAAG
>M01075:29:000000000-A53YN:1:1101:16844:2497
AGAGTACACAGTTTGGGTTGCATATTTGATTGCCAGATGCAATGGAAGGACCAATACCTGTATCTGCATTAATACATGCTGCAACGTTAGTTGTATGTGGAATAATATTAGGTAGTTTTGTATTTTGGTGTTTTGAATTTTGATTTAGCTATTTTTATAGTCTAATTTGTTGGGCAACCGCAATAATAGTTTTAATGAGTCTGTGTGTTTTTTATAATTTCAAAGCGTTATATAGCGTTTAGTACAATATGTCAAATAAGTTTTTCATTTTTTTGTTGTCTTTGTTTAGATCTTTATGTAGGTTGTCTATTTTTTTGTTATCACATGTTTTATAAGGCATCATTGTTTATAGTAATAGGAATATGAATACATATATTTTTTGGTTTACAAGATTTGAGATGTTATTTTTTTATATATTTTTGTGGTTGTATCTTGGCAAG
>M01075:29:000000000-A53YN:1:1101:14303:2520
AAAGTACACAGTTTGGGTTGCATATTTGATTGCCAGATGCAATGGAAGGACCAATACCTGTATCTGCATTAATACATGCTGCAACGTTAGCTGTATGTGGAATAATATTAGGTAGTTTTGTATTTTGGTGTTTTGAATTTTGATTTAGCTATTTTTATAGTCTAATTTGTTGGGCAACCGCAATAATAGTTTTAATGAGTCTGTGTGTTTTTTATAATTTCAAAGCGTTATATAGCGTTTAGTACAATATGTCAAATAAGTTTTTCATTTTTTTGTTGTCTTTGTTTAGATCTTTATGTAGGTTGTCTATTTTTTTGTTATCACATGTTTTATAAGGCATCATTGTTTATAGTAATAGGAATATGAATACATATATTTTTTGGTTTACAAGATTTGAGATGTTATTTTTTTATATATTTTTGTGGTTGTATCTTGGCAAG
>M01075:29:000000000-A53YN:1:1101:17527:2525
AGAGTACACAGTTTGGGTTGCACATTTGATTGCCAGATGCAATGGAAGGACCAATACCTGTATCTGCATTAATACATGCTGCAACGTTAGTTGTATGTGGAATAATATTAGGTAGTTTTGTATTTTGGTGTTTTGAATTTTGATTTAGCTATTTTTATAGTCTAATTTGTTGGGCAACCGCAATAATAGTTTTAATGAGTCTGTGTGTTTTTTATAATTTCAAAGCGTTATATAGCGTTTAGTACAATATGTCAAATAAGTTTTTCATTTTTTTGTTGTCTTTGTTTAGATCTTTATGTAGGTTGTCTATTTTTTTGTTATCACATGTTTTATAAGGCATCATTGTTTATAGTAATAGGAATATGAATACATATATTTTTTGGTTTACAAGATTTGAGATGTTATTTTTTTATATATTTTTGTGGTTGTATCTTGGCAAG
>M01075:29:000000000-A53YN:1:1101:19050:2530
AGAGTACACAGTTTGGGTTGCACATTTGATTGCCAGATGCAATGGAAGGACCAATACCTGTATCTGCATTAATACATGCTGCAACGTTAGTTGTATGTGGAATAATATTAGGTAGTTTTGTATTTTGGTGTTTTGAATTTTGATTTAGCTATTTTTATAGTCTAATTTGTTGGGCAACCGCAATAATAGTTTTAATGAGTCTGTGTGTTTTTTATAATTTCAAAGCGTTATATAGCGTTTAGTACAATATGTCAAATAAGTTTTTCATTTTTTTGTTGTCTTTGTTTAGATCTTTATGTAGGTTGTCTATTTTTTTGTTATCACATGTTTTATAAGGCATCATTGTTTATAGTAATAGGAATATGAATACATATATTTTTTGGTTTACAAGATTTGAGATGTTATTTTTTTATATATTTTTGTGGTTGTATCTTGGCAAG
>M01075:29:000000000-A53YN:1:1101:14711:2573
AGAGTACACAGTTTGGATTGCACATTTGATTGCCAGATGCAATGGAAGGACCAATACCTGTATCTGCATTAATACATGCTGCAACGTTAGTTGTATGTGGAATAATATTAGGTAGTTTTGTATTTTGGTGTTTTGAATTTTGATTTAGCTATTTTTATAGTCTAATTTGTTGGGCAACCGCAATAATAGTTTTAATGAGTCTGTGTGTTTTTTATAATTTCAAAGCGTTATATAGCGTTTAGTACAATATGTCAAATAAGTTTTTCATTTTTTTGTTGTCTTTGTTTAGATCTTTATGTAGGTTGTCTATTTTTTTGTTATCACATGTTTTATAAGGCATCATTGTTTATAGTAATAGGAATATGAATACATATATTTTTTGGTTTACAAGATTTGAGATGTTATTTTTTTATATATTTTTGTGGTTGTATCTTGGCAAG
>M01075:29:000000000-A53YN:1:1101:18094:2602
AAGAGTACACAGTTTGGGTTGCATATTTGATTGCCAGATGCAATGGAAGGACCAATACCTGTATCTGCATTAATACGTGCTGCAACGTTAGTTGTATGTGGAATAATATTAGGTAGTTTTGTATTTTGGTGTTTTGAATTTTGATTTAGCTATTTTTATAGTCTAATTTGTTGGGCAACCGCAATAATAGTTTTAATGAGTCTGTGTGTTTTTTATAATTCAAAGCGTTATATAGCGTTTAGTACAATATGTCAAATAAGTTTTTCATTTTTTTGTTGTCTTTGTTTAGATCTTTATGTAGGTTGTCTATTTTTTTGTTATCACATGTTTTATAAGGCATCATTGTTTATAGTAATAGGAATATGAATACATATATTTTTTGGTTTACAAGATTTGAGATGTTATTTTTTTATATATTTTTGTGGTTGTATCTTGGCAAG
>M01075:29:000000000-A53YN:1:1101:15231:2611
AGAGTACACAGTTTGGGCTGCATATTTGATTGCCAGATGCAATGGAAGGACCAATACCTGTACCTGCATTAATACATGCTGCAACGTTAGTTGTATGTGGAATAATATTAGGTAGTTTTGTATTTTGGTGTTTTGAATTTTGATTTAGCTATTTTTATAGTCTAATTTGTTGGGCAACCGCAATAATAGTTTTAATGAGTCTGTGTGTTTTTTATAATTTCAAAGCGTTATATAGCGTTTAGTACAATATGTCAAATAAGTTTTTCGTTTTTTTGTTGTCTTTGTTTAGATCTTTATGTAGGTTGTCTACTTTTTTGTTATCACATGTTTTATAAGGCATCATTGTTTATAGTAATAGGAATATGAATACATATATTTTTTGGTTTACAAGATTTGAGATGTTATTTTTTTATATATTTTTGTGGTTGTATCTTGGCAAG
>M01075:29:000000000-A53YN:1:1101:14370:2625
AGAGTACACAGTTTGGGTTGCATATTTGATTGCCAGATGCAATGGAAGGACCAATACCTGTATCTGCATTAATACATGCTGCAACGTTGGTTGTATGTGGAATAATATTAGGTAGTTTTGTATTTTGGTGTTTTGAATTTTGATTTAGCTATTTTTATAGTCTAATTTGTTGGGCAACCGCAATAATAGTTTTAATGAGTCTGTGTGTTTTTTATAATTTGCAAAGCGTTATATAGCGTTTAGTACAATATGTCAAATAAGTTTTTCATTTTTTTGTTGTCTTTGTTTAGATCTTTATGTAGGTTGTCTATTTTTTTGTTATCACATGTTTTATAAGGCATCATTGTTTATAGTAATAGGAATATGAATACATATATTTTTTGGTTTACAAGATTTGAGATGTTATTTTTTTATATATTTTGTGGTTGTATCTTGGCAAG
>M01075:29:000000000-A53YN:1:1101:20166:2653
AAAGTACACAGTTTGGGTTGCACATTTGATTGCCAGATGCAATGGAAGGACCAATACCTGTATCTGCATTAATACATGCTGCAACGTTAGTTGTATGTGGAATAATATTAGGTAGTTTTGTATTTTGGTGTTTTGAATTTTGATTTAGCTATTTTTATAGTCTAATTTGTTGGGCAACCGCAATAATAGTTTTAATGAGTCTGTGTGTTTTTTATAATTTCAAAGCGTTATATAGCGTTTAGTACAATATGTCAAATAAGTTTTTCATTTTTTTGTTGTCTTTGTTTAGATCTTTATGTAGGTTGTCTATTTTTTTGTTATCACATGTTTTATAAGGCATCATTGTTTATAGTAATAGGAATATGAATACATATATTTTTTGGTTTACAAGATTTGAGATGTTATTTTTTTATATATTTTTGTGGTTGTATCTTGGCAAG
>M01075:29:000000000-A53YN:1:1101:20862:2670
AAAGTACACAGTTTGGGCTGCATATTTGATTGCCAGATGCAATGGAAGGACCAATACCTGTATCTGCATTAATACATGCTGCAACGTTAGTTGTATGTGGAATAATATTAGGTAGTTTTGTATTTTGGTGTTTTGAATTTTGATTTAGCTATTTTTATAGTCTAATTTGTTGGGCAACCGCAATAATAGTTTTAATGAGTCTGTGTGTTTTTTATAATTTCAAAGCGTTATATAGCGTTTAGTACAATATGTCAAATAAGTTTTTCATTTTTTTGTTGTCTTTGTTTAGATCTTTATGTAGGTTGTCTATTTTTTTGTTATCACATGTTTTATAAGGCATCATTGTTTATAGTAATAGGAATATGAATACATATATTTTTTGGTTTACAAGATTTGAGATGTTATTTTTTTATATATTTTTGTGGTTGTATTTTGGCAAG
>M01075:29:000000000-A53YN:1:1101:10475:2760
AAAGTACACAGTTTGGGTTGCACATTTGATTGCCAGATGCAATGGAAGGACCAATACCTGTATCTGCATTAATACATGCTGCAACGTTAGTTGTATGTGGAATAATATTAGGTAGTTTTGTATTTTGGTGTTTTGAATTTTGATTTAGCTATTTTTATAGTCTAATTTGTTAGGCAACCGCAATAATAGTTTTAATGAGTCTGTGTGTTTTTTATAATTTCAAAGCGTTATATAGCGTTTAGTACAATATGTCAAATAAGTTTTTCATTTTTTTGTTGTCTTTGTTTAGATCTTTATGTAGGTTGTCTATTTTTTTGTTATCACATGTTTTATAAGGCATCATTGTTTATAGTAATAGGAATATGAATACATATATTTTTTGGTTTACAAGATTTGAGATGTTATTTTTTTATATATTTTTGTGGTTGTATCTTGGCAAG
>M01075:29:000000000-A53YN:1:1101:12139:2792
AGAGTACACAGTTTGGGTTGCATATTTGATTGCCAGATGCAATGGAAGGACCAATACCTGTATCTGCATTAATACATGCTGCAACGTTAGTTGTATGTGGAATAATATTAGGTAGTTTTGTATTTTGGTGTTTTGAATTTTGATTTAGCTATTTTTATAGTCTAATTTGTTGGGCAACCGCAATAATAGTTTTAATGAGTCTGTGTGTTTTTTATAATTTCAAAGCGTTATATAGCGTTTAGTACAATATGTCAAATAAGTTTTTCATTTTTTTGTTGTCTTTGTTTAGATCTTTATGTAGGTTGTCTATTTTTTTGTTATCACATGTTTTATAAGGCATCATTGTTTATAGTAATAGGAATATGAATACATATATTTTTTGGTTTACAAGATTTGAGATGTTATTTTTTTATATATTTTTGTGGTTGTATCTTGGCAAG
>M01075:29:000000000-A53YN:1:1101:15322:2792
AGAGTACACAGTTTGGGTTGCATATTTGATTGCCAGATGCAATGGAAGGACCAATACCTGTATCTGCATTAATACATGCTGCAACGTTAGTTGTATGTGGAATAATATTAGGTAGTTTTGTATTTTGGTGTTTTGAATTTTGATTTAGCTATTTTTATAGTCTAATTTGTTGGGCAACCGCAATAATAGTTTTAATGAGTCTGTGTGTTTTTTATAATTTCAAAGCGTTATATAGCGTTTAGTACAATATGTCAAATAAGTTTTTCATTTTTTTGTTGTCTTTGTTTAGATCTTTATGTAGGTTGTCTATTTTTTTGTTATCACATGTTTTATAAGGCATCATTGTTTATAGTAATAGGAATATGAATACATATATTTTTTGGTTTACAAGATTTGAGATGTTATTTTTTTATATATTTTTGTGGTTGTATTTTAGCAAG
>M01075:29:000000000-A53YN:1:1101:15031:2804
AGAGTACACAGTTTGGGTTGCATATTTGATTGCCAGATGCAATGGAAGGACCAATACCTGTATCTGCATTAATACATGCTGCAACGTTAGTTGTATGTGGAATAATATTAGGTAGTTTTGTATTTTGGTGTTTTGAATTTTGATTTAGCTGTTTTTATAGTCTAATTTGTTGGGCAACCGCAATAATAGTTTTAATGAGTCTGTGTGTTTTTTATAATTTCAAAGCGTTATATAGCGTTTAGTACAATATGTCAAATAAGTTTTTCATTTTTTTGTTGTCTTTGTTTAGATCTTTATGTAGGTTGTCTATTTTTTTGTTATCACATGTTTTATAAGGCATCATTGTTTATAGTAATAGGAATATGAATACATATATTTTTTGGTTTACAAGATTTGAGATGTTATTTTTTTATATATTTTTGTGGTTGTATCTTGGCAAG
>M01075:29:000000000-A53YN:1:1101:15783:2858
AAAGTACACAGTTTGGGTTGCATATTTGATTGCCAGATGCAATGGAAGGACCAATACCTGTATCTGCATTAATACATGCTGCAACGTTAGTTGTATGTGGAATAATATTAGGTAGTTTTGTATTTTGGTGTTTTGAATTTTGATTTAGCTATTTTTATAGTCTAATTTGTTGGGCAACCGCAATAATAGTTTTAATGAGTCTGTGTGTTTTTTATAATTTCAAAGCGTTATATAGCGTTTAGTACAATATGTCAAATAAGTTTTTCATTTTTTTGTTGTCTTTGTTTAGATCTTTATGTAGGTTGTCTATTTTTTTGTTATCACATGTTTTATAAGGCATCATTGTTTATAGTAATAGGAATATGAATACATATATTTTTTGGTTTACAAGATTTGAGATGTTATTTTTTTATATATTTTTGTGGTTGTATCTTAGCAAG
>M01075:29:000000000-A53YN:1:1101:21365:2861
GAAGTACACAGTTTGGGTTGCACATTTGATTGCCAGATGCAATGGAAGGACCAATACCTGTATCTGCATTAATACATGCTGCAACGTTAGTTGTATGTGGAATAATATTAGGTAGTTTTGTATTTTGGTGTTTTGAATTTTGATTTAGCTATTTTTATAGTCTAATTTGTTGGGCAACCGCAATAATAGTTTTAATGAGTCTGTGTGTTTTTTATAATTTCAAAGCGTTATATAGCGTTTAGTACAATATGTCAAATAAGTTTTTCATTTTTTTGTTGTCTTTGTTTAGATCTTTATGTAGGTTGTCTATTTTTTTGTTATCACATGTTTTATAAGGCATCATTGTTTATAGTAATAGGAATATGAATACATATATTTTTTGGTTTACAAGATTTGAGATGTTATTTTTTTATATATTTTTGTGGTTGTATCTTGGCAAG
>M01075:29:000000000-A53YN:1:1101:16650:2926
AGAGTACACAGTTTGGGTTGCATATTTGATTGCCAGATGCAATGGAAGGACCAATACCTGTATCTGCATTAATACATGCTGCAACGTTAGTTGTATGTGGAATAATATTAGGTAGTTTTGTATTTTGGTGTTTTGAATTTTGATTTAGCTATTTTTATAGTCTAATTTGTTGGGCAACCGCAATAATAGTTTTAATGAGTCTGTGTGTTTTTTATAATTTCAAAGCGTTATATAGCGTTTAGTACAATATGTCAAATAAGTTTTTCATTTTTTTGTTGTCTTTGTTTAGATCTTTATGTAGGTTGTCTATTTTTTTGTTATCACATGTTTTATAGGGCATCATTGTTTATAGTAATAGGAATATGAATACATATATTTTTTGGTTTACAAGATTTGAGATGTTATTTTTTTATATATTTTTGTGGTTGTATCTTGGCAAG
>M01075:29:000000000-A53YN:1:1101:18507:2933
AGAGTACACAGTTTGGGTTGCATATTTGATTGCCAGATGCAATGGAAGGACCAATACCTGTATCTGCATTAATACATGCTGCAACGTTAGTTGTATGTGGAATAATATTAGGTAGTTTTGTATTTTGGTGTTTTGAATTTTGATTTAGCTATTTTTATAGTCTAATTTGTTGGGCAACCGCAATAATAGTTTTAATGAGTCTGTGTGTTTTTTATAATTTCAAAGCGTTATATAGCGTTTAGTACAATATGTCAAATAAGTTTTTCATTTTTTTGTTGTCTTTGTTTAGATCTTTATGTAGGTTGTCTATTTTTTTGTTATCACATGTTTTATAAGGCATCATTGTTTATAGTAATAGGAATATGAATACATATATTTTTTGGTTTACAAGATTTGAGATGTTATTTTTTTATATATTTTTGTGGTTGTATCTTGGCAAG
>M01075:29:000000000-A53YN:1:1101:19727:2953
AGAGTACACAGTTTGGGTTGCATATTTGATTGCCAGATGCAATGGAAGGACCAATACCTGTATCTGCATTAATACATGCTGCAACGTTAGTTGTATGTGGAATAATATTAGGTAGTTTTGTATTTTGGTGTTTTGAATTTTGATTTAGCTATTTTTATAGTCTAATTTGTTGGGCAACCGCAATAATAGTTTTAATGAGTCTGTGTGTTTTTTATAATTTCAAAGCGTTATATAGCGTTTAGTACAATATGTCAAATAAGTTTTTCATTTTTTTGTTGTCTTTGTTTAGATCTTTATGTAGGTTGTCTATTTTTTTGTTATCACATGTTTTATAAGGCATCATTGTTTATAGTAATAGGAATATGAATACATATATTTTTTGGTTTACAAGATTTGAGATGTTATTTTTTTATATATTTTTGTGGTTGTATCTTGGCAAG
>M01075:29:000000000-A53YN:1:1101:18061:2985
AGAGTACACAGTTTGGGTTGCACATTTGATTGCCAGATGCAATGGAAGGACCAATACCTGTACCTGCATTAATACATGCCGCAACGTTAGTTGTATGTGGAATAATATTAGGTAGTTTTGTATTTTGGTGTTTTGAATTTTGATTTAGCTATTTTTATAGTCTAATTTGTTGGGCAACCGCAATAATAGTTTTAATGAGTCTGTGTGTTTTTTATAATTTCAAAGCGTTATATAGCGTTTAGTACAATATGTCAAATAAGTTTTTCATTTTTTTGTTGTCTTTGTTTAGATCTTTATGTAGGTTGTCTATTTTTTTGTTATCACATGTTTTATAAGGCATCATTGTTTATAGTAATAGGAATATGAATACATATATTTTTTGGTTTACAAGATTTGAGATGTTATTTTTTTATATATTTTTGTGGTTGTATCTTGGCAAG
>M01075:29:000000000-A53YN:1:1101:18071:3000
AGAGTACACAGTTTGGGTTGCACATTTGATTGCCAGATGCAATGGAAGGACCAATACCTGTACCTGCATTAATACATGCCGCAACGTTAGTTGTATGTGGAATAATATTAGGTAGTTTTGTATTTTGGTGTTTTGAATTTTGATTTAGCTATTTTTATAGTCTAATTTGTTGGGCAACCGCAATAATAGTTTTAATGAGTCTGTGTGTTTTTTATAATTTCAAAGCGTTATATAGCGTTTAGTACAATATGTCAAATAAGTTTTTCATTTTTTTGTTGTCTTTGTTTAGATCTTTATGTAGGTTGTCTATTTTTTTGTTATCACATGTTTTATAAGGCATCATTGTTTATAGTAATAGGAATATGAATACATATATTTTTTGGTTTACAAGATTTGAGATGTTATTTTTTTATATATTTTTGTGGTTGTATCTTGGCAAG
>M01075:29:000000000-A53YN:1:1101:12951:3009
AAAGTACACAGTTTGGATTGCATATTTGATTGCCAGATGCAATGGAAGGACCAATACCTGTATCTGCATTAATACATGCTGCAACGTTAGTTGTATGTGGAATAATATTAGGTAGTTTTGTATTTTGGTGTTTTGAATTTTGATTTAGCTATTTTTATAGTCTAATTTGTTGGGCAACCGCAATAATAGTTTTAATGAGTCTGTGTGTTTTTTATAATTTCAAAGCGTTATATAGCGTTTAGTACAATATGTCAAATAAGTTTTTCATTTTTTTGTTGTCTTTGTTTAGATCTTTATGTAGGTTGTCTATTTTTTTGTTATCACATGTTTTATAAGGCATCATTGTTTATAGTAATAGGAATATGAATACATATATTTTTTGGTTTACAAGATTTGAGATGTTATTTTTTTATATATTTTTGTGGTTGTATCTTGGCAAG
>M01075:29:000000000-A53YN:1:1101:10818:3020
AGAGTACACAGTTTGGGTTCCACATTTGATTGCCAGATGCAATGGAAGGACCAATACCTGTATCTGCATTAATACATGCTGCAACGTTAGTTGTATGTGGAATAATATTAGGTAGTTTTGTATTTTGGTGTTTTGAATTTTGATTTAGCTATTTTTATAGTCTAATTTGTTGGGCAACCGCAATAATAGTTTTAATGAGTCTGTGTGTTTTTTATAATTTGCAAAGCGTTATATAGCGTTTAGTACAATATGTCAAATAAGTTTTTCATTTTTTTGTTGTCTTTGTTTAGATCTTTATGTAGGTTGTCTATTTTTTTGTTATCACATGTTTTATAAGGCATCATTGTTTATAGTAATAGGAATATGAATACATATATTTTTTGGTTTACAAGATTTGAGATGTTATTTTTTATATATTTTTGTGGTTGTATCTTGGCAAG
>M01075:29:000000000-A53YN:1:1101:17633:3029
AGAGTACACAGTTTGGGTTGCACATTTGATTGCCAGATGCAATGGAAGGACCAATGCCTGTATCTGCATTAATACATGCTGCAACGTTAGTTGTATGTGGAATAATATTAGGTGGTTTTGTATTTTGGTGTTTTGAATTTTGATTTAGCTATTTTTATAGTCTAATTTGTTGGGCAACCGCAATAATAGTTTTAATGAGTCTGTGTGTTTTTTATAATTTCAAAGCGTTATATAGCGTTTAGTACAATATGTCAAATAAGTTTTTCATTTTTTTGTTGTCTTTGTTTAGATCTTTATGTAGGTTGTCTATTTTTTTGTTATCACATGTTTTATAAGGCATCATTGTTTATAGTAATAGGAATATGAATACATATATTTTTTGGTTTACAAGATTTGAGATGTTATTTTTTTATATATTTTTGTGGTTGTATCTTGGCAGG
>M01075:29:000000000-A53YN:1:1101:22177:3072
AGAGTACACAGTTTGGGTTACATATTTGATTGCCAGATGCAATGGAAGGACCAATACCTGTATCTGCATTAATACATGCTGCAACGTTAGTTGTATGTGGAATAATATTAGGTAGTTTTGTATTTTGGTGTTTTGAATTTTGATTTAGCTATTTTTATAGTCTAATTTGTTGGGCAACCGCAATAATAGTTTTAATGAGTCTGTGTGTTTTTTATAATTTCAAAGCGTTATATAGCGTTTAGTACAATATGTCAAATAAGTTTTTCATTTTTTTGTTGTCTTTGTTTAGATCTTTATGTAGGTTGTCTATTTTTTTGTTACCACATGTTTTATAAGGCATCATTGTTTATAGTAATAGGAATATGAATACATATATTTTTTGGTTTACAAGATTTGAGATGTTATTTTTTTATATATTTTTGTGGTTGTATCTTGGCAAG
>M01075:29:000000000-A53YN:1:1101:13550:3082
AGAGTACACAGTTTGGGTTACATATTTGATTGCCAGATGCAATGGAAGGACCAATACCTGTATCTGCATTAATACATGCTGCAACGTTAGTTGTATGTGGAATAATATTAGGTAGTTTTGTATTTTGGCGTTTTGAATTTTGATTTAGCTATTTTTATAGTCTAATTTGTTGGGCAACCGCAATAATAGTTTTAATGAGTCTGTGTGTTTTTTATAATTTCAAAGCGTTATATAGCGTTTAGTACAATATGTCAAATAAGTTTTTCATTTTTTTGTTGTCTTTGTTTAGATCTTTATGTAGGTTGTCTATTTTTTTGTTATCACATGTTTTATAAGGCATCATTGTTTATAGTAATAGGAATATGAATACATATATTTTTTGGTTTACAAGATTTGAGATGTTATTTTTTTATATATTTTTGTGGTTGTATCTTGGCAAG
>M01075:29:000000000-A53YN:1:1101:11654:3106
AGAGTACACAGTTTGGGTTGCACATTTGATTGCCAGATGCAATGGAAGGACCAATACCTGTATCTGCATTAATACATGCTGCAACGTTAGTTGTATGTGGAATAATATTAGGTAGTTTTGTATTTTGGTGTTTTGAATTTTGATTTAGCTATTTTTATAGTCTAATTTGTTGGGCAACCGCAATAATAGTTTTAATGAGTCTGTGTGTTTTTTATAATTTCAAAGCGTTATATAGCGTTTAGTACAATATGTCAAATAAGTTTTTCATTTTTTTGTTGTCTTTGTTTAGATCTTTATGTAGGTTGTCTATTTTTTTGTTATCACATGTTTTATAAGGCATCATTGTTTATAGTAATAGGAATATGAATACATATATTTTTTGGTTTACAAGATTTGAGATGTTATTTTTTTATATATTTTTGTGGTTGTATCTTGGCAAG
>M01075:29:000000000-A53YN:1:1101:17033:3118
AGAGTACACAGTTTGGGTTGCATATTTGATTGCCAGATGCAATGGAAGGACCAATACCTGTATCTGCATTAATACATGCTGCAACGTTAGTTGTATGTGGAATAATATTAGGTAGTTTTGTATTTTGGTGTTTTGAATTTTGATTTAGCTATTTTTATAGTCTAATTTGTTGGGCAACCGCAATAATAGTTTTAATGAGTCTGTGGGTTTTTTATAATTTCAAAGCGTTATATAGCGTTTAGTACAATATGTCAAATAAGTTTTTCATTTTTTTGTTGTCTTTGTTTAGATCTTTATGTAGGTTGTCTATTTTTTTGTTATCACATGTTTTATAAGGCATCATTGTTTATAGTAATAGGAATATGAATACATATATTTTTTGGTTTACAAGATTTGAGATGTTATTTTTTTATATATTTTTGTGGTTGTATCTTGGCAAG
>M01075:29:000000000-A53YN:1:1101:11293:3142
AGAGTACACAGTTTGGGTTGCACATTTGATTGCCAGATGCAATGGAAGGACCAATACCTGTATCTGCATTAATACATGCTGCAACGTTAGTTGTATGTGGAATAATATTAGGTAGTTTTGTATTTTGGTGTTTTGAATTTTGATTTAGCTATTTTTATAGTCTAATTTGTTGGGCAACCGCAATAATAGTTTTAATGAGTCTGTGTGTTTTTTATAATTTCAAAGCGTTATATAGCGTTTAGTACAATATGTCAAATAAGTTTTTCATTTTTTTGTTGTTTTTGTTTAGATCTTTATGTAGGTTGTCTATTTTTTTGTTATCACATGTTTTATAAGGCATCATTGTTTATAGTAATAGGAATATGAATACATATATTTTTTGGTTTACAAGATTTGAGATGTTATTTTTTTATATATTTTTGTGGTTGTATCTTGGCAAG
>M01075:29:000000000-A53YN:1:1101:9827:3146
AGAGTACACAGTTTGGGTTGCACATTTGATTGCCAGATGCAATGGAAGGACCAATACCTGTATCTGCATTAATACATGCTGCAACGTTAGTTGTATGTGGAATAATATTAGGTAGTTTTGTATTTTGGTGTTTTGAATTTTGATTTAGCTATTTTTATAGTCTAATTTGTTGGGCAACCGCAATAATAGTTTTAATGAGTCTGTGTGTTTTTTATAATTTCAAAGCGTTATATAGCGTTTAGTACAATATGTCAAATAAGTTTTTCATTTTTTTGTTGTCTTTGTTTAGATCTTTATGTAGGTTGTCTATTTTTTTGTTATCACATGTTTTATAAGGCATCATTGTTTATAGTAATAGGAACATGAATACATATATTTTTTGGTTTACAAGATTTGAGATGTTATTTTTTTATATATTTTTGTGGTTGTATCTTGGCAAG
>M01075:29:000000000-A53YN:1:1101:11311:3149
AGAGTACACAGTTTGGGTTGCACATTTGATTGCCAGATGCAATGGAAGGACCAATACCTGTATCTGCATTAATACATGCTGCAACGTTAGTTGTATGTGGAATAATATTAGGTAGTTTTGTATTTTGGTGTTTTGAATTTTGATTTAGCTATTTTTATAGTCTAATTTGTTGGGCAACCGCAATAATAGTTTTAATGAGTCTGTGTGTTTTTTATAATTTCAAAGCGTTATATAGCGTTTAGTACAATATGTCAAATAAGTTTTTCATTTTTTTGTTGTCTTTGTTTAGATCTTTATGTAGGTTGTCTATTTTTTTGTTATCACATGTTTTATAAGGCATCATTGTTTATAGTAATAGGAATATGAATACATATATTTTTTGGTTTACAAGATTTGAGATGTTATTTTTTTATATATTTTTGTGGTTGTATCTTGGCAAG
>M01075:29:000000000-A53YN:1:1101:11654:3153
AGAGTACACAGTTTGGGTTGCATATTTGATTGCCAGATGCAATGGAAGGACCAATACCTGTATCTGCATTAATACATGCTGCAACGTTAGTTGTATGTGGAATAATATTAGGTAGTTTTGTATTTTGGTGTTTTGAATTTTGATTTAGCTATTTTTATAGTCTAATTTGTTGGGCAACCGCAATAATAGTTTTAATGAGTCTGTGTGTTTTTTATAATTTCAAAGCGTTATATAGCGTTTAGTACAATATGTCAAATAAGTTTTTCATTTTTTTGTTGTCTTTGTTTAGATCTTTATGTAGGTTGTCTATTTTTTTGTTATCACATGTTTTATAAGGCATCATTGTTTATAGTAATAGGAATATGAATACATATATTTTTTGGTTTACAAGATTTGAGATGTTATTTTTTTATATATTTTTGTGGTTGTATCTTGGCAAG
>M01075:29:000000000-A53YN:1:1101:15957:3156
AAAGTACACAGTTTGGGTTGCATATTTGATTGCCAGATGCAATGGAAGGACCAATACCTGTATCTGCATTAATACATGCTGCAACGTTAGTTGTATGTGGAATAATATTAGGTAGTTTTGTATTTTGGTGTTTTGAATTTTGATTTAGCTATTTTTATAGTCTAATTTGTTGGGCAACCGCAATAATAGTTTTAATGAGTCTGTGTGTTTTTTATAATTTCAAAGCGTTATATAGCGTTTAGTACAATATGTCAAATAAGTTTTTCATTTTTTTGTTGTCTTTGTTTAGATCTTTATGTAGGTTGTCTATTTTTTTGTTATCACATGTTTTATAAGGCATCATTGTTTATAGTAATAGGAATATGAATACATATATTTTTTGGTTTACAAGATTTGAGATGTTATTTTTTTATATATTTTTGTGGTTGTATCTTGGCAAG
>M01075:29:000000000-A53YN:1:1101:16845:3176
AGAGTACACAGTTTGGGTTGCATATTTGATTGCCAGATGCAATGGAAGGACCAATACCTGTATCTGCATTAATACATGCTGCAACGTTAGTTGTATGTGGAATAATATTAGGTAGTTTTGTATTTTGGTGTTTTGAATTTTGATTTAGCTATTTTTATAGTCTAATTTGTTGGGCAACCGCAATAATAGTTTTAATGAGTCTGTGTGTTTTTTATAATTTCAAAGCGTTATATAGCGTTTAGTACAATATGTCAAATAAGTTTTTCATTTTTTTGTTGTCTTTGTTTAGATCTTTATGTAGGTTGTCTATTTTTTTGTTATCACATGTTTTATAAGGCATCATTGTTTATAGTAATAGGAATATGAATACATATATTTTTTGGTTTACAAGATTTGAGATGTTATTTTTTTATATATTTTTGTGGTTGTATCTTGGCAAG
>M01075:29:000000000-A53YN:1:1101:16828:3184
AGAGTACACAGTTTGGGTTGCATATTTGATTGCCAGATGCAATGGAAGGACCAATACCTGTATCTGCATTAATACATGCTGCAACGTTAGTTGTATGTGGAATAATATTAGGTAGTTTTGTATTTTGGTGTTTTGAATTTTGATTTAGCTATTTTTATAGTCTAATTTGTTGGGCAACCGCAATAATAGTTTTAATGAGTCTGTGTGTTTTTTATAATTTCAAAGCGTTATATAGCGTTTAGTACAATATGTCAAATAAGTTTTTCATTTTTTTGTTGTCTTTGTTTAGATCTTTATGTAGGTTGTCTATTTTTTTGTTATCACATGTTTTATAAGGCATCATTGTTTATAGTAATAGGAATATGAATACATATATTTTTTGGTTTACAAGATTTGAGATGTTATTTCTTTATATATTTTTGTGGTTGTATCTTGGCAAG
>M01075:29:000000000-A53YN:1:1101:13788:3264
AGAGTACACAGTTTGGGTTGCATATTTGATTGCCAGATGCAATGGAGGGACCAATACCTGTATCTGCATTAATACATGCTGCAACGTTAGTTGTATGTGGAATAATATTAGGTAGTTTTGTATTTTGGTGTTTTGAATTTTGATTTAGCTATTTTTATAGTCTAATTTGTTGGGCAACCGCAATAATAGTTTTAATGAGTCTGTGTGTTTTTTATAATTTCAAAGCGTTATATAGCGTTTAGTACAATATGTCAAATAAGTTTTTCATTTTTTTGTTGTCTTTGTTTAGATCTTTATGTAGGTTGTCTATTTTTTTGTTATCACATGTTTTATAAGGCATCATTGTTTATAGTAATAGGAATATGAATACATATATTTTTTGGTTTACAAGATTTGAGATGTTATTTTTTTATATATTTTTGTGGTTGTATCTTAGCAAG
>M01075:29:000000000-A53YN:1:1101:12206:3267
AGAGTACACAGTTTGGGTTGCATATTTGATTGCCAGATGCAATGGAAGGACCAATACCTGTATCTGCATTAATACATGCTGCAACGTTAGTTGTATGTGGAATAATATTAGGTAGTTTTGTATTTTGGTGTTTTGAATTTTGATTTAGCTATTTTTATAGTCTAATTTGTTGGGCAACCGCAATAATAGTTTTAATGAGTCTGTGTGTTTTTTATAATTTCAAAGCGTTATATAGCGTTTAGTACAATATGTCAAATAAGTTTTTCATTTTTTTGTTGTCTTTGTTTAGATCTTTATGTAGGTCGTCTATTTTTTTGTTATCACATGTTTTATAAGGCATCATTGTTTATAGTAATAGGAATATGAATACATATATTTTTTGGTTTACAAGATTTGAGATGTTATTTTTTTATATATTTTTGTGGTTGTATCTTGGCAAG
>M01075:29:000000000-A53YN:1:1101:17746:3274
AGAGTACACAGTTTGGGTTCCATATTTGATTGCCAGATGCAATGGAAGGACCAATACCTGTATCTGCATTAATACATGCTGCAACGTTAGTTGTATGTGGAATAATATTAGGTAGTTTTGTATTTTGGTATTTTGAATTTTGATTTAGCTATTTTTATAGTCTAATTTGTTGGGCAACCGCAATAATAGTTTTAATGAGTCTGTGTGTTTTTTATAATTTCAAAGCGTTATATAGCGTTTAGTACAATATGTCAAATAAGTTTTTCATTTTTTTGTTGTCTTTGTTTAGATCTTTATGTAGGTTGTCTATTTTTTTGTTATCACATGTTTTATAAGGCATCATTGTTTATAGTAATAGGAATATGAATACATATATTTTTTGGTTTACAAGATTTGAGATGCTATTTTTTTATATATTTTTGTGGTTGTATCTTGGCAAG
>M01075:29:000000000-A53YN:1:1101:19122:3285
AGAGTACACAGTTTGGGTTGCATATTTGATTGCCAGATGCAATGGAAGGACCAATACCTGTATCTGCATTAATACATGCTGCAACGTTAGTTGTATGTGGAATAATATTAGGTAGTTTTGTATTTTGGTGTTTTGAATTTTGATTTAGCTATTTTTATAGTCTAATTTGTTGGGCAACCGCAATAATAGTTTTAATGAGTCTGTGTGTTTTTTATAATTTCAAAGCGTTATATAGCGTTTAGTACAATATGTCAAATAAGTTTTTCATTTTTTTGTTGTCTTTGTTTAGATCTTTATGTAGGTTGTCTATTTTTTTGTTATCACATGTTTTATAAGGCATCATTGTTTATAGTAATAGGAATATGAATACATATATTTTTTGGTTTACAAGATTTGAGATGTTATTTTTTTATATATTTTTGTGGTTGTATCTTGGCAAG
>M01075:29:000000000-A53YN:1:1101:17347:3303
AGAGTACACAGTTTGGGTTGCATATTTGATTGCCAGATGCAATGGAAGGACCAATACCTGTATCTGCATTAATACATGCTGCAACGTTAGTTGTATGTGGAATAATATTAGGTAGTTTTGTATTTTGGTGTTTTGAATTTTGATTTAGCTATTTTTATAGTCTAATTTGTTGGGCAACCGCAATAATAGTTTTAATGAGTCTGTGTGTTTTTTATAATTTCAAAGCGTTATATAGCGTTTAGTACAATATGTCAAATAAGTTTTTCATTTTTTTGTTGTCTTTGTTCAGATCTTTATGTAGGTTGTCTATTTTTTTGTTATCACATGTTTTATAAGGCATCGTTGTTTATAGTAATAGGAATATGAATACATATATTTTTTGGCTTACAAGATTTGAGATGTTATTTTTTTATATATTTTTGTGGTTGTATCTTGGCAAG
>M01075:29:000000000-A53YN:1:1101:13996:3319
AAAGTACACAGTTTGGGTTGCATATTTGATTGCCAGATGCAATGGAAGGACCAATACCTGTATCTGCATTAATACATGCTGCAACGTTAGTTGTATGTGGAATAATATTAGGTAGTTTTGTATTTTGGTGTTTTGAGTTTTGATTTAGCTATTTTTATAGTCTAATTTGTTGGGCAACCGCAATAATAGTTTTAATGAGTCTGTGTGTTTTTTATAATTTCAAAGCGTTATATAGCGTTTAGTACAATATGTCAAATAAGTTTTTCATTTTTTTGTTGTCTTTGTTTAGATCTTTATGTAGGTTGTCTATTTTTTTGTTATCACATGTTTTATAAGGCATCATTGTTTATAGTAATAGGAATATGAATACATATATTTTTTGGTTTACAAGATTTGAGATGTTATTTTTTTATATATTTTTGTGGTTGTACCTTGGCAAG
>M01075:29:000000000-A53YN:1:1101:16304:3384
AAAGTACACAGTTTGGGTTGCATATTTGATTGCCAGATGCAATGGAAGGACCAATACCTGTATCTGCATTAATACATGCTGCAACGTTAGTTGTATGTGGAATAATATTAGGTAGTTTTGTATTTTGGTGTTTTGAATTTTGATTTAGCTATTTTTATAGTCTAATTTGTTGGGCAACCGCAATAATAGTTTTAATGAGTCTGTGTGTTTTTTATAATTTCAAAGCGTTATATAGCGTTTAGTACAATATGTCAAATAAGTTTTTCATTTTTTTGTTGTCTTTGTTTAGATCTTTATGTAGGTTGTCTACTTTTTTGTTATCACATGTTTTATAAGGCATCATTGTTTATAGTAATAGGAATATGAATACATATATTTTTTGGTTTACAAGATTTGAGATGTTATTTTTTTATATATTTTTGTGGTTGTATCTTGGCAAG
>M01075:29:000000000-A53YN:1:1101:21166:3389
AAAGTACACAGTTTGGGTTGCATATTTGATTGCCAGATGCAATGGAAGGACCAATACCTGTATCTGCATTAATACATGCTGCAACGTTAGTTGTATGTGGAATAATATTAGGTAGTTTTGTATTTTGGTGTTTTGAATTTTGATTTAGCTATTTTTATAGTCTAATTTGTTGGGCAACCGCAATAATAGTTTTAATGAGTCTGTGTGTTTTTTATAATTTCAAAGCGTTATATAGCGTTTAGTACAATATGTCAAATAAGTTTTTCATTTTTTTGTTGTCTTTGTTTAGATCTTTATGTAGGTTGTCTATTTTTTTGTTATCACATGTTTTATAAGGCATCATTGTTTATAGTAATAGGAATATGAATACATATATTTTTTGGTTTACAAGATTTGAGATGTTATTTTTTTATATATTTTTGTGGTTGTATCTTGGCAAG
>M01075:29:000000000-A53YN:1:1101:18932:3412
AAAGTACACAGTTTGGGTTGCATATTTGATTGCCAGATGCAATGGAAGGACCAATACCTGTATCTGCATTAATACATGCTGCAACGTTAGTTGTATGTGGAATAATATTAGGTAGTTTTGTATTTTGGTGTTTTGAATTTTGATTTAGCTATTTTTATAGTCTAATTTGTTGGGCAACCGCAATAATAGTTTTAATGAGTCTGTGTGTTTTTTATAATTTCAAAGCGTTATATAGCGTTTAGTACAATATGTCAAATAAGTTTTTCATTTTTTTGTTGTCTTTGTTTAGATCTTTATGTAGGTTGTCTATTTTTTTGTTATCACATGTTTTATAAGGCATCATTGTTTATAGTAATAGGAATATGAATACATATATTTTTTGGTTTACAAGATTTGAGATGTTATTTTTTTATATATTTTTGTGGTTGTATCTTGGCAAG
>M01075:29:000000000-A53YN:1:1101:18483:3413
AGAGTACACAGTTTGGGTTGCATATTTGATTGCCAGATGCAATGGAAGGACCAATACCTGTATCTGCATTAATACATGCTGCAACGTTAGTTGTATGTGGAATAATATTAGGTAGTTTTGTATTTTGGTGTTTTGAATTTTGATTTAGCTATTTTTATAGTCTAATTTGTTGGGCAACCGCAATAATAGTTTTAATGAGTCTGTGTGTTTTTTATAATTTCAAAGCGTTATATAGCGTTTAGTACAATATGTCAAATAAGTTTTTCATTTTTTTGTTGTTTTTGTTTAGATCTTTATGTAGGTTGTCTATTTTTTTGTTATCACATGTTTTATAAGGCATCATTGTTTATAGTAATAGGAATATGAATACATATATTTTTTGGTTTACAAGATTTGAGATGTTATTTTTTTATATATTTTTGTGGTTGTATCTTGGCAGG
>M01075:29:000000000-A53YN:1:1101:22508:3424
AAGCGTACACCGTTTGGGTTGCATATTTGATTGCCCGATGCACTGGAAGGACCAATACCTGTATCTGCATTAATACATGCTGCAACGTTAGTTGTATGTGGAATAATATTAGGTAGTTTTGTATTTTGGTGTTTTGAATTTTGATTTAGCTATTTTTATAGTCTAATTTGTTGGGCAACCGCAATAATAGTTTTAATGAGTCTGTGTGTTTTTTATAATTCAAAGCGTTATATAGCGTTTAGTACAATATGTCAAATAAGTTTTTCATTTTTTTGTTGTCTTTGTTTAGATCTTTATGTAGGTTGTCTATTTTTTTGTTATCACATGTTTTATAAGGCATCATTGTTTATAGTAATAGGAATATGAATACATATATTTTTTGGTTTACAAGATTTGAGATGTTATTTTTTTATATATTTTTGTGGTTGTATCTTGGCAAG
>M01075:29:000000000-A53YN:1:1101:15308:3429
AGAGTACACAGTTTGGGTTGCATATTTGATTGCCAGATGCAATGGAAGGACCAATACCTGTATCTGCATTAATACATGCTGCAACGTTAGTTGTATGTGGAATAATATTAGGTAGTTTTGTATTTTGGTGTTTTGAATTTTGATTTAGCTATTTTTATAGTCTAATTTGTTGGGCAACCGCAATAATAGTTTTAATGAGTCTGTGTGTTTTTTATAATTTCAAAGCGTTATATAGCGTTTAGTACAATATGTCAAATAAGTTTTTCATTTTTTTGTTGTCTTTGTTTAGATCTTTATGTAGGTTGTCTATTTTTTTGTTATCACATGTTTTATAAGGCATCATTGTTTATAGTAATAGGAATATGAATACATATATTTTTTGGTTTACAAGATTTGAGATGTTATTTTTTTATATATTTTTGTGGTTGTATCTTAGCAAG
>M01075:29:000000000-A53YN:1:1101:18791:3450
AGAGTACACAGTTTGGGTTGCATATTTGATTGCCAGATGCAATGGAAGGACCAATACCTGTATCTGCATTAATACATGCTGCAACGTTAGTTGTATGTGGAATAATATTAGGTAGTTTTGTATTTTGGTGTTTTGAATTTTGATTTAGCTATTTTTATAGTCTAATTTGTTGGGCAACCGCAATAATAGTTTTAATGAGTCTGTGTGTTTTTTATAATTTCAAAGCGTTATATAGCGTTTAGTACAATATGTCAAATAAGTTTTTCATTTTTTTGTTGTCTTTGTTTAGATCTTTATGTAGGTTGTCTATTTTTTTGTTATCACATGTTTTATAAGGCATCATTGTTTATAGTAATAGGAATATGAATACATATATTTTTTGGTTTACAAGATTTGAGATGTTATTTTTTTATATATTTTTGTGGTTGTATCTTGGCAAG
>M01075:29:000000000-A53YN:1:1101:13793:3460
GAGTACACAGTTTGGGTTGCATATTTGATTGCCAGATGCAATGGAAGGACCAATACCTGTCTCTGCATTAATACATGCTGCAACGTTAGTTGTATGTGGAATAATATTAGGTAGTTTTGTATTTTGGTGTTTTGAATTTTGATTTAGCTATTTTTATAGTCTAATTTGTTGGGCAACCGCAATAATAGTTTTAATGAGTCTGTGTGTTTTTTATAATTTCCAAAGCGTTATATAGCGTTTAGTACAATATGTCAAATAAGTTTTTCATTTTTTTGTTGTCTTTGTTTAGATCTTTATGTAGGTTGTCTATTTTTTTGTTATCACATGTTTTATAAGGCATCATTGTTTATAGTAATAGGAATATGAATACATATATTTTTTGGTTTACAAGATTTGAGATGTTATTTTTTTATATATTTTTGTGGTTGTATCTTGGCAAG
>M01075:29:000000000-A53YN:1:1101:9469:3466
AAAGTACACAGTTTGGGTTGCACATTTGATTGCCAGATGCAATGGAAGGACCAATACCTGTATCTGCATTAATACATGCTGCAACGTTAGTTGTATGTGGAATAATATTAGGTAGTTTTGTATTTTGGTGTTTTGAATTTTGATTTAGCTATTTTTATAGTCTAATTTGTTGGGCAACCGCAATAATAGTTTTAATGAGTCTGTGTGTTTTTTATAATTTCAAAGCGTTATATAGCGTTTAGTACAATATGTCAAATAAGTTTTTCATTTTTTTGTTGTCTTTGTTTAGATCTTTATGTAGGTTGTCTATTTTTTTGTTATCACATGTTTTATAAGGCATCATTGTTTATAGTAATAGGAATATGAATACATATATTTTTTGGTTTACAAGATTTGAGATGTTATTTTTTTATATATTTTTGTGGTTGTATCTTGGCAAG
>M01075:29:000000000-A53YN:1:1101:18098:3468
AGAGTACACAGTTTGGGTTGCATATTTGATTGCCAGATGCAATGGAAGGACCAATACCTGTATCTGCATTAATACATGCTGCAACGTTAGTTGTATGTGGAATAATATTAGGTAGTTTTGTATTTTGGTGTTTTGAATTTTGATTTAGCTATTTTTATAGTCTAATTTGTTGGGCAACCGCAATAATAGTTTTAATGAGTCTGTGTGTTTTTTATAATTTCAAAGCGTTATATAGCGTTTAGTACAATATGTCAAATAAGTTTTTCATTTTTTTGTTGTCTTTGTTTAGATCTTTATATAGGTTGTCTATTTTTTTGTTATCACATGTTTTATAAGGCATCATTGTTTATAGTAATAGGAATATGAATACATATATTTTTTGGTTTACAAGATTTGAGATGTTATTTTTTTATATATTTTTGTGGTTGTATCTTAGCAAG
>M01075:29:000000000-A53YN:1:1101:18091:3485
AGAGTACACAGTTTGGGTTGCATATTTGATTGCCAGATGCAATGGAAGGACCAATACCTGTATCTGCATTAATACATGCTGCAACGTTAGTTGTATGTGGAATAATATTAGGTAGTTTTGTATTTTGGTGTTTTGAATTTTGATTTAGCTATTTTTATAGTCTAATTTGTTGGGCAACCGCAATAATAGTTTTAATGAGTCTGTGTGTTTTTTATAATTTCAAAGCGTTATATAGCGTTTAGTACAATATGTCAAATAAGTTTTTCATTTTTTTGTTGTCTTTGTTTAGATCTTTATATAGGTTGTCTATTTTTTTGTTATCACATGTTTTATAAGGCATCATTGTTTATAGTAATAGGAATATGAATACATATATTTTTTGGTTTACAAGATTTGAGATGTTATTTTTTTATATATTTTTGTGGTTGTATCTTAGCAAG
>M01075:29:000000000-A53YN:1:1101:15548:3486
AAAGTACACAGTTTGGGTTGCATATTTGATTGCCAGATGCAATGGAAGGACCAATACCTGTATCTGCATTAATACATGCTGCAACGTTAGTTGTATGTGGAATAATATTAGGTAGTTTTGTATTTTGGTGTTTTGAATTTTGATTTAGCTATTTTTATAGTCTAATTTGTTGGGCAACCGCAATAATAGTTTTAATGAGTCTGTGTGTTTTTTATAATTTCAAAGCGTTATATAGCGTTTAGTACAATATGTCAAATAAGTTTTTCATTTTTTTGTTGTCTTTGTTTAGATCTTTATGTAGGTTGTCTATTTTTTTGTTATCACATGTTTTATAAGGCATCATTGTTTATAGTAATAGGAATATGAATACATATATTTTTTGGTTTACAAGATTTGAGATGTTATTTTTTTATATATTTTTGTGGTTGTATCTTAGCAAG
>M01075:29:000000000-A53YN:1:1101:9394:3525
AGAGTACACAGTTTGGGTTGCACATTTGATTGCCAGATGCAATGGAAGGACCAATACCTGTATCTGCATTAATACATGCTGCAACGTTAGTTGTATGTGGAATAATATTAGGTAGTTTTGTATTTTGGTGTTTTGAATTTTGATTTAGCTATTTTTATAGTCTAATTTGTTGGGCAACCGCAATAATAGTTTTAATGAGTCTGTGTGTTTTTTATAATTTCAAAGCGTTATATAGCGTTTAGTACAATATGTCAAATAAGTTTTTCATTTTTTTGTTGTTTTTGTTTAGATCTTTATGTAGGTTGTCTATTTTTTTGTTATCACATGTTTTATAAGGCATCATTGTTTATAGTAATAGGAATATGAATACATATATTTTTTGGTTTACAAGATTTGAGATGTTATTTTTTTATATATTTTTGTGGTTGTATCTTGGCAAG
>M01075:29:000000000-A53YN:1:1101:20882:3529
AGAGTACACAGTTTGGGTTGCATATTTGATTGCCAGGTGCAATGGAAGGACCAATACCTGTATCTGCATTAATACATGCTGCAACGTTAGTTGTATGTGGAATAATATTAGGTAGTTTTGTATTTTGGTGTTTTGAATTTTGATTTAGCTATTTTTATAGTCTAATTTGTTGGGCAACCGCAATAATAGTTTTAATGAGTCTGTGTGTTTTTTATAATTTCAAAGCGTTATATAGCGTTTAGTACAATATGTCAAATAAGTTTTTCATTTTTTTGTTGTCTTTGTTTAGATCTTTATGTAGGTTGTCTATTTTTTTGTTATCACATGTTTTATAAGGCATCATTGTTTATAGTAATAGGAATATGAATACATATATTTTTTGGTTTACAAGATTTGAGATGTTATTTTTTTATATATTTTTGTGGTTGTATCTTGGCAAG
>M01075:29:000000000-A53YN:1:1101:8760:3563
AGAGTACACAGTTTGGGTTGCATATTTGATTGCCAGATGCAATGGAAGGACCAATACCTGTATCTGCATTAATACATGCTGCAACGTTAGTTGTATGTGGAATAATATTAGGTAGTTTTGTATTTTGGTGTTTTGAATTTTGATTTAGCTATTTTTATAGTCTAATTTGTTGGGCAACCGCAATAATAGTTTTAATGAGTCTGTGTGTTTTTTATAATTTCAAAGCGTTATATAGCGTTTAGTACAATATGTCAAATAAGTTTTTCATTTTTTTGTTGTCTTTGTTTAGATCTTTATGTAGGTTGTCTATTTTTTTGTTATCACATGTTTTATAAGGCATCATTGTTTATAGTAATAGGAATATGAATACATATATTTTTTGGTTTACAAGATTTGAGATGTTATTTTTTTATATATTTTTGTGGTTGTATCTTGGCAAG
>M01075:29:000000000-A53YN:1:1101:22713:3565
AAAGTACACAGTTTGGGTTGCACATTTGATTGCCAGATGCAATGGAAGGACCAATACCTGTATCTGCATTAATACATGCTGCAACGTTAGTTGTATGTGGAATAATATTAGGTAGTTTTGTATTTTGGTGTTTTGAATTTTGATTTAGCTATTTTTATAGTCTAATTTGTTGGGCAACCGCAATAATAGTTTTAATGAGTCTGTGTGTTTTTTATAATTTCAAAGCGTTATATAGCGTTTAGTACAATATGTCAAATAAGTTTTTCATTTTTTTGTTGTCTTTGTTTAGATCTTTATGTAGGTTGTCTATTTTTTTGTTATCACATGTTTTATAAGGCATCATTGTTTATAGTAATAGGAATATGAATACATATATTTTTTGGTTTACAAGATTTGAGATGTTATTTTTTTATATATTTTTGTGGTTGTATCTTGGCAAG
>M01075:29:000000000-A53YN:1:1101:13877:3574
AGAGTACACAGTTTGGGTTGCATATTTGATTGCCAGATGCAATGGAAGGACCAATACCTGTATCTGCATTAATACATGCTGCAACGTTAGTTGTATGTGGAATAATATTAGGTAGTTTTGTATTTTGGTGTTTTGAATTTTGATTTAGCTATTTTTATAGTCTAATTTGTTGGGCAACCGCAATAATAGTTTTAATGAGTCTGTGTGTTTTTTATAATTTCAGAGCGTTATATAGCGTTTAGTACAATATGTCAAATAAGTTTTTCATTTTTTTGTTGTCTTTGTTTAGATCTTTATGTAGGTTGTCTATTTTTTTGTTATCACATGTTTTATAAGGCATCATTGTTTATAGTAATAGGAATATGAATACATATATTTTTTGGTTTACAAGATTTGAGATGTTATTTTTTTATATATTTTTGTGGTTGTATCTTGGCAAG
>M01075:29:000000000-A53YN:1:1101:17401:3626
AGAGTACTCAGTTTGGGTTGCATATTTGATTGCCAGATGCAATGGAAGGACCAATACCTGTATCTGCATTAATACATGCTGCAACGTTAGTTGTATGTGGAATAATATTAGGTAGTTTTGTATTTTGGTGTTTTGAATTTTGATTTAGCTATTTTTATAGTCTAATTTGTTGGGCAACCGCAATAATAGTTTTAATGAGTCTGTGTGTTTTTTATAATTTCAAAGCGTTATATAGCGTTTAGTACAATATGTCAAATAAGTTTTTCATTTTTTTGTTGTCTTTGTTTAGATCTTTATGTAGGTTGTCTATTTTTTTGTTATCACATGTTTTATAAGGCATCATTGTTTATAGTAATAGGAATATGAATACATATATTTTTTGGTTTACAAGATTTGAGATGTTATTTTTTTATATATTTTTGTGGTTGTATTTTGGCAAG
>M01075:29:000000000-A53YN:1:1101:14207:3641
AGAGTACACAGTTTGGGTTGCATATTTGATTGCCAGATGCAATGGAAGGACCAATACCTGTATCTGCATTAATACATGCTGCAACGTTAGTTGTATGTGGAATAATATTAGGTAGTTTTGTATTTTGGTGTTTTGAATTTTGATTTAGCTATTTTTATAGTCTAATTTGTTGGGCAACCGCAATAATAGTTTTAATGAGTCTGTGTGTTTTTTATAATTTCAAAGCGTTATATAGCGTTTAGTACAATATGTCAAATAAGTTTTTCATTTTTTTGTTGTCTTTGTTTAGATCTTTATGTAGGTTGTCTATTTTTGTGTTATCACATGTTTTATAAGGCATCATTGTTTATAGTAATAGGAATATGAATACATATATTTTTTGGTTTACAAGATTTGAGATGTTATTTTTTTATATATTTTTGTGGTTGTATCTTGGCAAG
>M01075:29:000000000-A53YN:1:1101:16132:3648
AGAGTACACAGTTTGGGTTGCATATTTGATTGCCAGATGCAATGGAAGGACCAATACCTGTATCTGCATTAATACATGCTGCAACGTTAGTTGTATGTGGAATAATATTAGGTAGTTTTGTATTTTGGTGTTTTGAATTTTGATTTAGCTATTTTTATAGTCTAATTTGTTGGGCAACCGCAATAATAGTTTTAATGAGTCTGTGTGTTTTTTATAATTTCAAAGCGTTATATAGCGTTTAGTACAATATGTCAAATAAGTTTTTCATTTTTTTGTTGTCTTTGTTTAGATCTTTATGTAGGTTGTCTATTTTTTTGTTATCACATGTTTTATAAGGCATCATTGTTTATAGTAATAGGAATATGAATACATATATTTTTTGGTTTACAAGATTTGAGATGTTATTTTTTTATATATTTTTGTGGTTGTATCTTGGCAAG
>M01075:29:000000000-A53YN:1:1101:17512:3660
AGAGTACACAGTTTGGGCTGCATATTTGATTGCCAGATGCAATGGAAGGACCAATACCTGTATCTGCATTAATACATGCTGCAACGTTAGTTGTATGTGGAATAATATTAGGTAGTTTTGTATTTTGGTGTTTTGAATTTTGATTTAGCTATTTTTATAGTCTAATTTGTTGGGCAACCGCAATAATAGTTTTAATGAGTCTGTGTGTTTTTTATAATTTGCAAAGCGTTATATAGCGTTTAGTACAATATGTCAAATAAGTTTTTCATTTTTTTGTTGTCTTTGTTTAGATCTTTATGTAGGTTGTCTATTTTTTTGTTATCACATGTTTTATAAGGCATCATTGTTTATAGTAATAGGAATATGAATACATATATTTTTTGGTTTACAAGATTTGAGATGTTATTTTTTATATATTTTTGTGGTTGTATCTTGGCAAG
>M01075:29:000000000-A53YN:1:1101:16980:3685
AGAGTACACAGTTTGGGTTGCATATTTGATTGCCAGATGCAATGGAAGGACCAATACCTGTATCTGCATTAATACATGCTGCAACGTTAGTTGTATGTGGAATAATATTAGGTAGTTTTGTATTTTGGTGTTTTGAATTTTGATTTAGCTATTTTTATAGTCTAATTTGTTGGGCAACCGCAATAATAGTTTTAATGAGTCTGTGTGTTTTTTATAATTTCAAAGCGTTATATAGCGTTTAGTACAATATGTCAAATAAGTTTTTCATTTTTTTGTTGTCTTTGTTTAGATCTTTATGTAGGTTGTCTATTTTTTTGTTATCACATGTTTTATAAGGCATCATTGTTTATAGTAATAGGAATATGAATACATATATTTTTTGGTTTACAAGATTTGAGATGTTATTTTTTTATATATTTTTGTGGTTGTATCTTAGCAAG
>M01075:29:000000000-A53YN:1:1101:8995:3701
AAAGTACACAGTTTGGGTTGCATATTTGATTGCCAGATGCAATGGAAGGACCAATACCTGTATCTGCATTAATACATGCTGCAACGTTAGTTGTATGTGGAATAATATTAGGTAGTTTTGTATTTTGGTGTTTTGAATTTTGATTTAGCTATTTTTATAGTCTAATTTGTTGGGCAACCGCAATAATAGCTTTAATGAGTCTGTGTGTTTTTTATAATTTCAAAGCGTTATATAGCGTTTAGTACAATATGTCAAATAAGTTTTTCATTTTTTTGTTGTCTTTGTTTAGATCTTTATGTAGGTTGTCTATTTTTTTGTTATCACATGTTTTATAAGGCATCATTGTTTATAGTAATAGGAATATGAATACATATATTTTTTGGTTTACAAGATTTGAGATGTTATTTTTTTATATATTTTTGTGGTTGTATCTTGGCAAG
>M01075:29:000000000-A53YN:1:1101:17219:3730
AAAGTACACAGTTTGGGTTGCATATTTGATTGCCAGATGCAATGGAAGGACCAATACCTGTATCTGCATTAATACATGCTGCAACGTTAGTTGTATGTGGAATAATATTAGGTAGTTTTGTATTTTGGTGTTTTGAATTTTGATTTAGCTATTTTTATAGTCTAATTTGTTGGGCAACCGCAATAATAGTTTTAATGAGTCTGTGTGTTTTTTATAATTTCAAAGCGTTATATAGCGTTTAGTACAATATGTCAAATAAGTTTTTCATTTTTTTGTTGTCTTTGTTTAGATCTTTATGTAGGTTGTCTATTTTTTTGTTATCACATGTTTTATAAGGCATCATTGTTTATAGTAATAGGAATATGAATACATATATTTTTTGGTTTACAAGATTTGAGATGTTATTTTTTTATATATTTTTGTGGTTGTATCTTGGCAAG
>M01075:29:000000000-A53YN:1:1101:10408:3736
AAAGTACACAGTTTGGGTTGCATATTTGATTGCCAGATGCAATGGAAGGACCAATACCTGTATCTGCATTAATACATGCTGCAACGTTAGTTGTATGTGGAATAATATTAGGTAGTTTTGTATTTTGGTGTTTTGAATTTTGATTTAGCTATTTTTATAGTCTAATTTGTTGGGCAACCGCAATAATAGTTTTAATGAGTCTGTGTGTTTTTTATAATTTCAAAGCGTTATATAGCGTTTAGTACAATATGTCAAATAAGTTTTTCATTTTTTTGTTGTCTTTGTTTAGATCTTTATGTAGGTTGTCTATTTTTTTGTTATCACATGTTTTATAAGGCATCATTGTTTATAGTAATAGGAATATGAATACATATATTTTTTGGTTTACAAGATTTGAGATGTTATTTTTTTATATATTTTTGTGGTTGTATCTTGGCAAG
>M01075:29:000000000-A53YN:1:1101:10535:3750
AGAGTACACAGTTTGGGTTGCATATTTGATTGCCAGATGCAATGGAAGGACCAATACCTGTATCTGCATTAATACATGCTGCAACGTTAGTTGTATGTGGAATAATATTAGGTAGTTTTGTATTTTGGTGTTTTGAATTTTGATTTAGCTATTTTTATAGTCTAATTTGTTGGGCAACCGCAATAATAGTTTTAATGAGTCTGTGTGTTTTTTATAATTTCAAAGCGTTATATAGCGTTTAGTACAATATGTCAAATAAGTTTTTCATTTTTTTGTTGTCTTTGTTTAGATCTTTATGTAGGTTGTCTATTTTTTTGTTATCACATGTTTTATAAGGCATCATTGTTTATAGTAATAGGAATATGAATACATATATTTTTTGGTTTACAAGATTTGAGATGTTATTTTTTTATATATTTTTGTGGTTGTATCTTGGCAAG
>M01075:29:000000000-A53YN:1:1101:9223:3750
AGAGTACACAGTTTGGGTTGCATATTTGATTGCCAGATGCAATGGAAGGACCAATACCTGTATCTGCATTAATACATGCTGCAACGTTAGTTGTATGTGGAATAATATTAGGTAGTTTTGTATTTTGGTGTTTTGAATTTTGATTTAGCTATTTTTATAGTCTAATTTGTTGGGCAACCGCAATAATAGTTTTAATGAGTCTGTGTGTTTTTTATAATTTCAAAGCGTTATATAGCGTTTAGTACAATATGTCAAATAAGTTTTTCATTTTTTTGTTGTCTTTGTTTAGATCTTTATGTAGGTTGTCTATTTTTTTGTTATCACATGTTTTATAAGGCATCATTGTTTATAGTAATAGGAATATGAATACATATATTTTTTGGTTTACAAGATTTGAGATGTTATTTTTTTATATATTTTTGTGGTTGTATCTTGGCAAG
>M01075:29:000000000-A53YN:1:1101:8080:3772
NGAGTACACAGTTTGGGTTGCATATTTGATTGCCAGATGCAATGGAAGGACCAATACCTGTATCTGCATTAATACATGCTGCAACGTTAGTTGTATGTGGAATAATATTAGGTAGTTTTGTATTTTGGTGTTTTGAATTTTGATTTAGCTATTTTTATAGTCTAATTTGTTGGGCAACCGCAATAATAGTTTTAATGAGTCTGTGTGTTTTTTATAATTTCAAAGCGTTATATAGCGTTTAGTACAATATGTCAAATAAGTTTTTCATTTTTTTGTTGTCTTTGTTTAGATCTTTATGTAGGTTGTCTATTTTTTTGTTATCACATGTTTTATAAGGCATCATTGTTTATAGTAATAGGAATATGAATACATATATTTTTTGGTTTACAAGATTTGAGATGTTATTTTTTTATATATTTTTGTGGTTGTATCTTGGCAAG
>M01075:29:000000000-A53YN:1:1101:15148:3791
AGGGTACACAGTTTGGGTTGCACATTTGATTGCCAGATGCAATGGAAGGACCAATACCTGTATCTGCATTAATACATGCTGCAACGTTAGTTGTATGTGGAATAATATTAGGTAGTTTTGTATTTTGGTGTTTTGAATTTTGATTTAGCTATTTTTATAGTCTAATTTGTTGGGCAACCGCAATAATAGTTTTAATGAGTCTGTGTGTTTTTTATAATTTCAAAGCGTTATATAGCGTTTAGTACAATATGTCAAATAAGTTTTTCATTTTTTTGCTGTCTTTGTTTAGATCTTTATGTAGGTTGTCTATTTTTTTGTTATCACATGTTTTATAAGGCATCATTGTTTATAGTAATAGGAATATGAATACATATATTTTTTGGTTTACAAGATTTGAGATGTTATTTTTTTATATATTTTTGTGGTTGTATCTTGGCAAG
>M01075:29:000000000-A53YN:1:1101:8811:3791
AGAGTACACAGTTTGGCTTGCATATTTGATTGCCAGATGCAATGGAAGGACCAATACCTGTATCTGCATTAATACATGCTGCAACGTTAGTTGTATGTGGAATAATATTAGGTAGTTTTGTATTTTGGTGTTTTGAATTTTGATTTAGCTATTTTTATAGTCTAATTTGTTGGGCAACCGCAATAATAGTTTTAATGAGTCTGTGTGTTTTTTATAATTTCAAAGCGTTATATAGCGTTTAGTACAATATGTCAAATAAGTTTTTCATTTTTTTGTTGTCTTTGTTTAGATCTTTATGTAGGTTGTCTATTTTTTTGTTATCACATGTTTTATAAGGCATCATTGTTTATAGTAATAGGAATATGAATACATATATTTTTTGGTTTACAAGATTTGAGATGTTATTTTTTTATATATTTTTGTGGTTGTATCTTGGCAAG
>M01075:29:000000000-A53YN:1:1101:12369:3793
AGAGTACACAGTTTGGGCTGCATATTTGATTGCCAGATGCAATGGAAGGACCAATACCTGTATCTGCATTAATACATGCTGCAACGTTAGTTGTATGTGGAATAATATTAGGTAGTTTTGTATTTTGATGTTTTGAATTTTGATTTAGCTATTTTTATAGTCTAATTTGTTGGGCAACCGCAATAATAGTTTTAATGAGTCTGTGTGTTTTTTATAATTTCAAAGCGTTATATAGCGTTTAGTACAATATGTCAAATAAGTTTTTCATTTTTTTGTTGTCTTTGTTTAGATCTTTATGTAGGTTGTCTATTTTTTTGTTATCACATGTTTTATAAGGCATCATTGTTTATAGTAATAGGAATATGAATACATATATTTTTTGGTTTACAAGATTTGAGATGTTATTTTTTTATATATTTTTGTGGTTGTATCTTGGCAAG
>M01075:29:000000000-A53YN:1:1101:23192:3810
AGAGTACACAGTTTGGACTGCATATTTGATTGCCAGATGCAATGGAAGGACCAATACCTGTATCTGCATTAATACATGCTGCAACGTTAGTTGTATGTGGAATAATATTAGGTAGTTTTGTATTTTGGTGTTTTGAATTTTGATTTAGCTATTTTTATAGTCTAATTTGTTGGGCAACCGCAATAATAGTTTTAATGAGTCTGTGTGTTTTTTATAATTTGCAAAGCGTATATAGCGTTTAGTACAATATGTCAAATAAGTTTTTCATTTTTTTGTTGTCTTTGTTTAGATCTTTATGTAGGTTGTCTATTTTTTTGTTATCACATGTTTTATAAGGCATCATTGTTTATAGTAATAGGAATATGAATACATATATTTTTTGGTTTACAAGATTTGAGATGTTATTTTTTTATATATTTTTGTGGTTGTATCTTGGCAAG
>M01075:29:000000000-A53YN:1:1101:12640:3865
AGAGTACACAGTTTGGGTTGCATATTTGATTGCCAGATGCAATGGAAGGACCAATACCTGTATCTGCATTAATACATGCTGCAACGTTAGTTGTATGTGGAATAATATTAGGTAGTTTTGTATTTTGGTGTTTTGAATTTTGATTTAGCTATTTTTATAGTCTAATTTGTTGGGCAACCGCAATAATAGTTTTAATGAGTCTGTGTGTTTTTTATAATTTCAAAGCGTTATATAGCGTTTAGTACAATATGTCAAATAAGTTTTTCATTTTTTTGTTGTCTTTGTTTAGATCTTTATGTAGGTTGTCTATTTTTTTGTTATCACATGTTTTATAAGGCATCATTGTTTATAGTAATAGGAATATGAATACATATATTTTTTGGTTTACAAGATTTGAGATGTTATTTTTTTATATATTTTTGTGGTTGTATCTTGGCAAG
>M01075:29:000000000-A53YN:1:1101:17220:3872
AGAGCACACAGTTTGGGTTGCATATTTGATTGCCAGATGCAATGGAAGGACCAATACCTGTATCTGCATTAATACATGCTGCAACGTTAGTTGTATGTGGAATAATATTAGGTAGTTTTGTATTTTGGTGTTTTGAATTTTGATTTAGCTATTTTTATAGTCTAATTTGTTGGGCAACCGCAATAATAGTTTTAATGAGTCTGTGTGTTTTTTATAATTTCAAAGCGTTATATAGCGTTTAGTACAATATGTCAAATAAGTTTTTCATTTTTTTGTTGTCTTTGTTTAGATCTTTATGTAGGTTGTCTATTTTTTTGTTATCACATGTTTTATAAGGCATCATTGTTTATAGTAATAGGAATATGAATACATATATTTTTTGGTTTACAAGATTTGAGATGTTATTTTTTTATATATTTTTGTGGTTGTATTTTGGCAAG
>M01075:29:000000000-A53YN:1:1101:22313:3872
AGAGTACACAGTTTGGGTTGCACATTTGATTGCCAGATGCAATGGAAGGACCAATACCTGTATCTGCATTAATACATGCTGCAACGTTAGTTGTATGTGGAATAATATTAGGTAGTTTTGTATTTTGGTGTTTTGAATTTTGATTTAGCTATTTTTATAGTCTAATTTGTTGGGCAACCGCAATAATAGTTTTAATGAGTCTGTGTGTTTTTTATAATTTCAAAGCGTTATATAGCGTTTAGTACAATATGTCAAATAAGTTTTTCATTTTTTTGTTGTCTTTGTTTAGATCTTTATGTAGGTTGTCTATTTTTTTGTTATCACATGTTTTATAAGGCATCATTGTTTATAGTAATAGGAATATGAATACATATATTTTTTGGTTTACAAGATTTGAGATGTTATTTTTTTATATATTTTTGTGGTTGTATCTTGGCAAG
>M01075:29:000000000-A53YN:1:1101:14518:3886
AGAGTACACAGTTTGGGTTGCATATTTGATTGCCAGATGCAATGGAAGGACCAATACCTGTATCTGCATTAATACATGCTGCAACGTTAGTTGTATGTGGAATAATATTAGGTAGTTTTGTATTTTGGTGTTTTGAATTTTGATTTAGCTATTTTTATAGTCTAATTTGTTGGGCAACCGCAATAATAGTTTTAATGAGTCTGTGTGTTTTTTATAATTTCAAAGCGTTATATAGCGTTTAGTACAATATGTCAAATAAGTTCTTCATTTTTTTGTTGTCTTTGTTTAGATCTTTATGTAGGTTGTCTATTTTTTTGTTATCACATGTTTTATAAGGCATCATTGTTTATAGTAATAGGAATATGAATACATATATTTTTTGGTTTACAAGATTTGAGATGTTATTTTTTTATATATTTTTGTGGTTGTATCTTGGCAAG
>M01075:29:000000000-A53YN:1:1101:17410:3894
AGAGTACACAGTTTGGGTTCCATATTTGATTGCCAGATGCAATGGAAGGACCAATACCTGTATCTGCATTAATACATGCTGCAACGTTAGTTGTATGTGGAATAATATTAGGTAGTTTTGTATTTTGGTGTTTTGAATTTTGATTTAGCTATTTTTATAGTCTAATTTGTTGGGCAACCGCAATAATAGTTTTAATGAGTCTGTGTGTTTTTTATAATTTCAAGGCGTTATATAGCGTTTAGTACAATATGTCAAATAAGTTTTTCATTTTTTTGTCGTTTTTGTTTAGATCTTTATGTAGGTTGTCTATTTTTTTGTTATCACATGTTTTATAAGGCATCATTGTTTATAGTAATAGGAATATGAATACATATATTTTTTGGTTTACAAGATTTGAGATGTTATTTTTTTATATATTTTTGTGGTTGTATCTTGGCAAG
>M01075:29:000000000-A53YN:1:1101:21149:3898
AGAGTACACAGTTTGGGTTGCATATTTGATTGCCAGATGCAATGGAAGGACCAATACCTGTATCTGCATTAATACATGCTGCAACGTTAGTTGTATGTGGAATAATATTAGGTAGTTTTGTATTTTGGTGTTTTGAATTTTGATTTAGCTATTTTTATAGTCTAATTTGTTGGGCAACCGCAATAATAGTTTTAATGAGTCTGTGTGTTTTTTATAATTTCAAAGCGTTATATAGCGTTTAGTACAATATGTCAAATAAGTTTTTCATTTTTTTGTTGTCTTTGTTTAGATCTTTATGTAGGTTGTCTATTTTTTTGTTATCACATGTTTTATAAGGCATCATTGTTTATAGTAATAGGAATATGAATACATATATTTTTTGGTTTACAAGATTTGAGATGTTATTTTTTTATATATTTTTGTGGTTGTATCTTGGCAAG
>M01075:29:000000000-A53YN:1:1101:10168:3900
AGAGTACACAGTTTGGGTTGCATATTTGATTGCCAGATGCAATGGAAGGACCAATACCTGTATCTGCATTAATACATGCTGCAACGTTAGTTGTATGTGGAATAATATTAGGTAGTTTTGTATTTTGGTGTTTTGAATTTTGATTTAGCTATTTTTATAGTCTAATTTGTTGGGCAACCGCAATAATAGTTTTAATGAGTCTGTGTGTTTTTTATAATTTCAAAGCGTTATATAGCGTTTAGTACAATATGTCAAATAAGTTTTTCATTTTTTTGTTGTCTTTGTTTAGATCTTTATGTAGGTTGTCTATTTTTTTGTTATCACATGTTTTATAAGGCATCATTGTTTATAGTAATAGGAATATGAATACATATATTTTTTGGTTTACAAGATTTGAGATGTTATTTTTTTATATATTTTTGTGGTTGTATCTTGGCAAG
>M01075:29:000000000-A53YN:1:1101:20012:3903
AGAGTACACAGTTTGGGTTGCATATTTGATTGCCAGATGCAATGGAAGGACCAATACCTGTATCTGCATTAATACGTGCTGCAACGTTAGTTGTATGTGGAATAATATTAGGTAGTTTTGTATTTTGGTGTTTTGAATTTTGATTTAGCTATTTTTATAGTCTAATTTGTTGGGCAACCGCAATAATAGTTTTAATGAGTCTGTGTGTTTTTTATAATTTCAAAGCGTTATATAGCGTTTAGTACAATATGTCAAATAAGTTTTTCATTTTTTTGTTGTCTTTGTTTAGATCTTTATGTAGGTTGTCTATTTTTTTGTTATCACATGTTTTATAAGGCATCATTGTTTATAGTAATAGGAATATGAATACATATATTTTTTGGTTTACAAGATTTGAGATGTTATTTTTTTATATATTTTTGTGGTTGTATCTTGGCAAG
>M01075:29:000000000-A53YN:1:1101:17603:3908
AAAGTACACAGTTTGGGTTGCATATTTGATTGCCAGATGCAATGGAAGGACCAATACCTGTATCTGCATTAATACATGCTGCAACGTTAGTTGTATGTGGAATAATATTAGGTAGTTTTGTATTTTGGTGTTTTGAATTTTGATTTAGCTATTTTTATAGTCTAATTTGTTGGGCAACCGCAATAATAGTTTTAATGAGTCTGTGTGTTTTTTATAATTTCAAAGCGTTATATAGCGTTTAGTACAATATGTCAAATAAGTTTTTCATTTTTTTGTTGTTTTTGTTTAGATCTTTATGTAGGTTGTCTATTTTTTTGTTATCACATGTTTTATAAGGCATCATTGTTTATAGTAATAGGAATATGAATACATATATTTTTTGGTTTACAAGATTTGAGATGTTATTTTTTTATATATTTTTGTGGTTGTATCTTAGCAAG
>M01075:29:000000000-A53YN:1:1101:22544:3911
AGAGTACACAGTTTGGGCTGCATATTTGATTGCCAGATGCAATGGAAGGACCAATACCCGTATCTGCATTAATACATGCCGCAACGTTAGTTGTATGTGGAATAATATTAGGTAGTTTTGTATTTTGGTGTTTTGAATTTTGATTTAGCTATTTTTATAGTCTAATTTGTTGGGCAACCGCAATAATAGTTTTAATGAGTCTGTGTGTTTTTTATAATTTCAAAGCGTTATATAGCGTTTAGTACAATATGTCAAATAAGTTTTTCATTTTTTTGTTGTCTTTGTTTAGATCTTTATGTAGGTTGTCTATTTTTTTGTTATCACATGTTTTATAAGGCATCATTGTTTATAGTAATAGGAATATGAATACATATATTTTTTGGTTTACAAGATTTGAGATGTTATTTTTTTATATATTTTTGTGGTTGTATCTTGGCAAG
>M01075:29:000000000-A53YN:1:1101:10497:3911
AAAGTACACAGTTTGGACTGCATATTTGATTGCCAGATGCAATGGAAGGACCAATACCTGTATCTGCATTAATACATGCTGCAACGTTAGTTGTATGTGGAATAATATTAGGTAGTTTTGTATTTTGGTGTTTTGAATCTTGATTTAGCTATTTTTATAGTCTAATTTGTTGGGCAACCGCAATAATAGTTTTAATGAGTCTGTGTGTTTTTTATAATTTCAAAGCGTTATATAGCGTTTAGTACAATATGTCAAATAAGTTTTTCATTTTTTTGTTGTCTTTGTTTAGATCTTTATGTAGGTTGTCTATTTTTTTGTTATCACATGTTTTATAAGGCATCATTGTTTATAGTAATAGGAATATGAATACATATATTTTTTGGTTTACAAGATTTGAGATGTTATTTTTTTATATATTTTTGTGGTTGTATCTTGGCAAG
>M01075:29:000000000-A53YN:1:1101:13885:3921
AGAGTACACAGTTTGGGTTGCATATTTGATTGCCAGATGCAATGGAAGGACCAATACCTGTATCTGCATTAATACATGCTGCAACGTTAGTTGTATGTGGAATAATATTAGGTAGTTTTGTATTTTGGTGTTTTGAATTTTGATTTAGCTATTTTTATAGTCTAATTTGTTGGGCAACCGCAATAATAGTTTTAATGAGTCTGTGTGTTTTTTATAATTTCAAAGCGTTATATAGCGTTTAGTACAATATGTCAAATAAGTTTTTCATTTTTTTGTTGTCTTTGTTTAGATCTTTATGTAGGTTGTCTATTTTTTTGTTATCACATGTTTTATAAGGCATCATTGTTTATAGTAATAGGAATATGAATACATATATTTTTTGGTTTACAAGATTTGAGATGTTATTTTTTTATATATTCTTGTGGTTGTATCTTGGCAAG
>M01075:29:000000000-A53YN:1:1101:23157:3951
AGAGTACACAGTTTGGGCTGCATATTTGATTGCCAGATGCAATGGAAGGACCAATACCTGTATCTGCATTAATACATGCTGCAACGTTAGTTGTATGTGGAATAATATTAGGTAGTTTTGTATTTTGGTGTTTTGAATTTTGATTTAGCTATTTTTATAGTCTAATTTGTTGGGCAACCGCAATAATAGTTTTAATGAGTCTGTGTGTTTTTTATAATTTCAAAGCGTTATATAGCGTTTAGTACAATATGTCAAATAAGTTTTTCATTTTTTTGTTGTCTTTGTTTAGATCTTTATGTAGGTTGTCTATTTTTTTGTTATCACATGTTTTATAAGGCATCATTGTTTATAGTAATAGGAATATGAATACATATATTTTTTGGTTTACAAGATTTGAGATGTTATTTTTTTATATATTTTTGTGGTTGTATCTTGGCAAG
>M01075:29:000000000-A53YN:1:1101:10307:3958
AAAGTACACAGTTTGGGTTGCATATTTGATTGCCAGATGCAATGGAAGGACCAATACCTGTATCTGCATTAATACATGCTGCAACGTTAGTTGTATGTGGAATAATATTAGGTAGTTTTGTATTTTGGTGTTTTGAATTTTGATTTAGCTATTTTTATAGTCTAATTTGTTGGGCAACCGCAATAATAGTTTTAATGAGTCTGTGTGTTTTTTATAATTTCAAAGCGTTATATAGCGTTTAGTACAATATGTCAAATAAGTTTTTCATTTTTTTGTTGTCTTTGTTTAGATCTTTATGTAGGTTGTCTATTTTTTTGTTATCACATGTTTTATAAGGCATCATTGTTTATAGTAATAGGAATATGAATACATATATTTTTTGGTTTACAAGATTTGAGATGTTATTTTTTTATATATTTTTGTGGTTGTATCTTGGCAAG
>M01075:29:000000000-A53YN:1:1101:20407:3969
AGAGTACACAGTTTGGGTTGCATATTTGATTGCCAGATGCAATGGAAGGACCAATACCTGTATCTGCATTAATACATGCTGCAACGTTAGTTGTATGTGGAATAATATTAAGTAGTTTTGTATTTTGGTGTTTTGAATTTTGATTTAGCTATTTTTATAGTCTAATTTGTTGGGCAACCGCAATAATAGTTTTAATGAGTCTGTGTGTTTTTTATAATTTCAAAGCGTTATATAGCGTTTAGTACAATATGTCAAATAAGTTTTTCACTTTTTTGTTGTCTTTGTTTAGATCTTTATGTAGGTTGTCTATTTTTTTGTTATCACATGTTTTATAAGGCATCATTGTTTATAGTAATAGGAATATGAATACATATATTTTTTGGTTTACAAGATTTGAGATGTTATTTTTTTATATATTTTTGTGGTTGTATCTTAGCAAG
>M01075:29:000000000-A53YN:1:1101:17898:3975
AGAGTACACAGTTTGGGCTGCATATTTGATTGCCAGATGCAATGGAAGGACCAATACCTGTATCTGCATTAATACATGCTGCAACGTTAGTTGTATGTGGAATAATATTAGGTAGTTTTGTATTTTGGTGTTTTGAATTTTGATTTAGCTATTTTTATAGTCTAATTTGTTGGGCAACCGCAATAATAGTTTTAATGAGTCTGTGTGTTTTTTATAATTTCAAAGCGTTATATAGCGTTTAGTACAATATGTCAAATAAGTTTTTCATTTTTTTGTTGTTTTTGTTTAGATCTTTATGTAGGTTGTCTATTTTTTTGTTATCACATGTTTCATAAGGCATCATTGTTTATAGTAATAGGAATATGAATACATATATTTTTTGGTTTACAAGATTTGAGATGTTATTTTTTTATATATTTTTGTGGTTGTATCTTAGCAAG
>M01075:29:000000000-A53YN:1:1101:15969:3978
TGAGTACACAGTTTGGGTTGCATATTTGATTGCCAGATGCAATGGAAGGACCAATACCTGTATCTGCATTAATACATGCTGCAACGTTAGTTGTATGTGGAATAATATTAGGTAGTTTTGTATTTTGGTGTTTTGAATTTTGATTTAGCTATTTTTATAGTCTAATTTGTTGGGCAACCGCAATAATAGTTTTAATGAGTCTGTGTGTTTTTTATAATTTGCAAAGCGTTATATAGCGTTTAGTACAATATGTCAAATAAGTTTTTCATTTTTTGTTGTTTTTGTTTAGATCTTTATGTAGGTTGTCTATTTTTTTGTTATCACATGTTTTATAAGGCATCATTGTTTATAGTAATAGGAATATGAATACATATATTTTTTGGTTTACAAGATTTGAGATGTTATTTTTTTATATATTTTTGTGGTTGTATCTTGGCAAG
>M01075:29:000000000-A53YN:1:1101:12840:3982
AGAGTACACAGTTTGGGTTGCATATTTGATTGCCAGATGCAATGGAAGGACCAATACCTGTATCTGCATTAATACATGCTGCAACGTTAGTTGTATGTGGAATAATATTAGGTAGTTTTGTATTTTGGTGTTTTGAATTTTGATTTAGCTATTTTTATAGTCTAATTTGTTGGGCAACCGCAATAATAGTTTTAATGAGTCTGTGTGTTTTTTATAATTTCAAAGCGTTATATAGCGTTTAGTACAATATGTCAAATAAGTTTTTCATTTTTTTGTTGTCTTTGTTTAGATCTTTATGTAGGTTGTCTATTTTTTTGTTATCACATGTTTTATAAGGCATCATTGTTTATAGTAATAGGAATATGAATACATATATTTTTTGGTTTACAAGATTTGAGATGTTATTTTTTTATATATTTTTGTGGTTGTATCTTGGCAAG
>M01075:29:000000000-A53YN:1:1101:20973:3987
AGAGTACACAGTTTGGGTTGCATATTTGATTGCCAGACGCAATGGAAGGACCAATACCTGTATCTGCATTAATACATGCTGCAACGTTAGTTGTATGTGGAATAATATTAGGTAGTTTTGTATTTTGGTGTTTTGAATTTTGATTTAGCTATTTTTATAGTCTAATTTGTTGGGCAACCGCAATAATAGTTTTAATGAGTCTGTGTGTTTTTTATAATTTCAAAGCGTTATATAGCGTTTAGTACAATATGTCAAATAAGTTTTTCATTTTTTTGTTGTCTTTGTTTAGATCTTTATGTAGGTTGTCTATTTTTTTGTTATCACATGTTTTATAAGGCATCATTGTTTATAGTAATAGGAATATGAATACATATATTTTTTGGTTTACAAGATTTGAGATGTTATTTTTTTATATATTTTTGTGGTTGTATCTTGGCAAG
>M01075:29:000000000-A53YN:1:1101:14508:4006
AGAGTACACAGTTTGGATTGCATATTTGATTGCCAGATGCAATGGAAGGACCAATACCTGTATCTGCATTAATACATGCTGCGACGTTAGTTGTATGTGGAATAATATTAGGTAGTTTTGTATTTTGGTGTTTTGAATTTTGATTTAGCTATTTTTATAGTCTAATTTGTTGGGCAACCGCAATAATAGTTTTAATGAGTCTGTGTGTTTTTTATAATTTCAAAGCGTTATACAGCGTTTAGTACAATATGTCAAATAAGTTTTTCATTTTTTTGTTGTCTTTGTTTAGATCTTTATGTAGGTTGTCTATTTTTTTGTTATCACATGTTTTATAAGGCATCATTGTTTATAGTAATAGGAATATGAATACATATATTTTTTGGTTTACAAGATTTGAGATGTTATTTTTTTATATATTTTTGTGGTTGTATCTTGGCAAG
>M01075:29:000000000-A53YN:1:1101:19808:4007
AGAGTACACAGTTTGGGTTGCATATTTGATTGCCAGATGCAATGGAAGGACCAATACCTGTATCTGCATTAATACATGCTGCAACGTTAGTTGTATGTGGAATAATATTAGGTAGTTTTGTATTTTGGTGTTTTGAATTTTGATTTAGCTATTTTTATAGTCTAATTTGTTGGGCAACCGCAATAATAGTTTTAATGAGTCTGTGTGTTTTTTATAATTTCAAAGCGTTATATAGCGTTTAGTACAATATGTCAAATAAGTTTTTCATTTTTTTGTTGTCTTTGTTTAGATCTTTATGTAGGTTGTCTATTTTTTTGTTATCACATGTTTTATAAGGCATCATTGTTTATAGTAATAGGAATATGAATACATATATTTTTTGGTTTACAAGATTTGAGATGTTATTTTTTTATATATTTTTGTGGTTGTATCTTGGCAAG
>M01075:29:000000000-A53YN:1:1101:13233:4018
AGAGTACACAGTTTGGGTTGCATATTTGATTGCCAGATGCAATGGAAGGACCAATACCTGTATCTGCATTAATACATGCTGCAACGTTAGTTGTATGTGGAATAATATTAGGTAGTTTTGTATTTTGGTGTTTTGAATTTTGATTTAGCTATTTTTATAGTCTAATTTGTTGGGCAACCGCAATAATAGTTTTAATGAGTCTGTGTGTTTTTTATAATTTCAAAGCGTTATATAGCGTTTAGTACAATATGTCAAATAAGTTTTTCATTTTTTTGTTGTCTTTGTTTAGATCTTTATGTAGGTTGTCTATTTTTTTGTTATCACATGTTTTATAAGGCATCATTGTTTATAGTAATAGGAATATGAATACATATATTTTTTGGTTTACAAGATTTGAGATGTTATTTTTTTATATATTTTTGTGGTTGTATCTTGGCAAG
>M01075:29:000000000-A53YN:1:1101:9980:4021
AGAGTACACAGTTTGGGCTGCATATTTGATTGCCAGATGCAATGGAAGGACCAATACCTGTATCTGCATTAATACATGCTGCAACGTTAGTTGTATGTGGAATAATATTAGGTAGTTTTGTATTTTGGTGTTTTGAATTTTGATTTAGCTATTTTTATAGTCTAATTTGTTGGGCAACCGCAATAATAGTTTTAATGAGTCTGTGTGTTTTTTATAATTTCAAAGCGTTATATAGCGTTTAGTACAATATGTCAAATAAGTTTTTCATTTTTTTGTTGTCTTTGTTTAGATCTTTATGTAGGTTGTCTATTTTTTTGTTATCACATGTTTTATAAGGCATCATTGTTTATAGTAATAGGAATATGAATACATATATTTTTTGGTTTACAAGATTTGAGATGTTATTTTTTTATATATTTTTGTGGTTGTATCTTGGCAAG
>M01075:29:000000000-A53YN:1:1101:16744:4026
AAAGTACACAGTTTGGGTTGCATATTTGATTGCCAGATGCAATGGAAGGACCAATACCTGTATCTGCATTAATACATGCTGCAACGTTAGTTGTATGTGGAATAATATTAGGTAGTTTTGTATTTTGGTGTTTTGAATTTTGATTTAGCTATTTTTATAGTCTAATTTGTTGGGCAACCGCAATAATAGTTTTAATGAGTCTGTGTGTTTTTTATAATTTCAAAGCGTTATATAGCGTTTAGTACAATATGTCAAATAAGTTTTTCATTTTTTTGTTGTCTTTGTTTAGATCTTTATGTAGGTTGTCTATTTTTTTGTTATCACATGTTTTATAAGGCATCATTGTTTATAGTAATAGGAATATGAATACATATATTTTTTGGTTTACAAGATTTGAGATGTTATTTTTTTATATATTTTTGTGGTTGTATCTTGGCAAG
>M01075:29:000000000-A53YN:1:1101:18388:4035
AGGGTACACAGTTTGGGTTGCACATTTGATTGCCAGATGCAATGGAAGGACCAATACCTGTATCTGCATTAATACATGCTGCAACGTTAGTTGTATGTGGAATAATATTAGGTAGTTTTGTATTTTGGTGTTTTGAATTTTGATTTAGCTATTTTTATAGTCTAATTTGTTGGGCAACCGCAATAATAGTTTTAATGAGTCTGTGTGTTTTTTATAATTTGCAAAGCGTTATATAGCGTTTAGTACAATATGTCAAATAAGTTTTTCATTTTTTTGTTGTCTTTGTTTAGATCTTTATGTAGGTTGTCTATTTTTTGTTATCACATGTTTTATAAGGCATCATTGTTTATAGTAATAGGAATATGAATACATATATTTTTTGGTTTACAAGATTTGAGATGTTATTTTTTTATATATTTTTGTGGTTGTATCTTAGCAAG
>M01075:29:000000000-A53YN:1:1101:16505:4036
AGAGTACACAGTTTGGGTTGCACATTTGATTGCCAGATGCAATGGAAGGACCAATACCTGTATCTGCATTAATACATGCTGCAACGTTAGTTGTATGTGGAATAATATTAGGTAGTTTTGTATTTTGGTGTTTTGAATTTTGATTTAGCTATTTTTATAGTCTAATTTGTTGGGCAACCGCAATAATAGTTTTAATGAGTCTGTGTGTTTTTTATAATTTCAAAGCGTTATATAGCGTTTAGTACAATATGTCAAATAAGTTTTTCATTTTTTTGTTGTCTTTGTTTAGATCTTTATGTAGGTTGTCTATTTTTTTGTTATCACATGTTTTATAAGGCATCATTGTTTATAGTAATAGGAATATGAATACATATATTTTTTGGTTTACAAGATTTGAGATGTTATTTTTTTATATATTTTTGTGGTTGTATCTTGGCAAG
>M01075:29:000000000-A53YN:1:1101:20208:4040
AGAGTACACAGTTTGGGTTGCATATTTGATTGCCAGATGCAATGGAAGGACCAATACCTGTATCTGCATTAATACATGCTGCAACGTTAGTTGTATGTGGAATAATATTAGGTAGTTTTGTATTTTGGTGTTTTGAATTTTGATTAGCTATTTTTATAGTCTAATTTGTTGGGCAACCGCAATAATAGTTTTAATGAGTCTGTGTGTTTTTTATAATTTCCAAAGCGTTATATAGCGTTTAGTACAATATGTCAAATAAGTTTTTCATTTTTTTGTTGTTTTTGTTTAGATCTTTATGTAGGTTGTCTATTTTTTTGTTATCACATGTTTTATAAGGCATCATTGTTTATAGTAATAGGAATATGAATACATATATTTTTTGGTTTACAAGATTTGAGATGTTATTTTTTTATATATTTTTGTGGTTGTATCTTAGCAAG
>M01075:29:000000000-A53YN:1:1101:18590:4045
AAAGTACACAGTTTGGGTTGCACATTTGATTGCCAGATGCAATGGAAGGACCAATACCTGTATCTGCATTAATACATGCTGCAACGTTAGTTGTATGTGGAATAATATTAGGTAGTTTTGTATTTTGGTGTTTTGAATTTTGATTTAGCTATTTTTATAGTCTAATTTGTTGGGCAACCGCAATAATAGTTTTAATGAGTCTGTGTGTTTTTTATAATTTCAAAGCGTTATATAGCGTTTAGTACAATATGTCAAATAAGTTTTTCATTTTTTTGTTGTCTTTGTTTAGATCTTTATGTGGGTTGTCTATTTTTTTGTTATCACATGTTTTATAAGGCATCATTGTTTATAGTAATAGGAATATGAATACATATATTTTTTGGTTTACAAGATTTGAGATGTTATTTTTTTATATATTTTTGTGGTTGTATTTTGGCAAG
>M01075:29:000000000-A53YN:1:1101:10007:4060
AAAGTACACAGTTTGGGTTGCATATTTGATTGCCAGATGCAATGGAAGGACCAATACCTGTATCTGCATTAATACATGCTGCAACGTTAGTTGTGTGTGGAATAATATTAGGTAGTTTTGTATTTTGGTGTTTTGAATTTTGATTTAGCTATTTTTATAGTCTAATTTGTTGGGCAACCGCAATAATAGTTTTAATGAGTCTGTGTGTTTTTTATAATTTCAAAGCGTTATATAGCGTTTAGTACAATATGTCAAATAAGTTTTTCATTTTTTTGTTGTTTTTGTTTAGATCTTTATGTAGGTTGTCTATTTTTTTGTTATCACATGTTTTATAAGGCATCATTGTCTATAGTAATAGGAATATGAATACATATATTTTTTGGTTTACAAGATTTGAGATGTTATTTTTTTATATATTTTTGTGGTTGTATCTTGGCAAG
>M01075:29:000000000-A53YN:1:1101:10057:4080
AAAGTACACAGTTTGGGTTGCATATTTGATTGCCAGATGCAATGGAAGGACCAATACCTGTATCTGCATTAATACATGCTGCAACGTTAGTTGTATGTGGAATAATATTAGGTAGTTTTGTATTTTGGTGTTTTGAATTTTGATTTAGCTATTTTTATAGTCTAATTTGTTGGGCAACCGCAATAATAGTTTTAATGAGTCTGTGTGTTTTTTATAATTTCAAAGCGTTATATAGCGTTTAGCACAATATGTCAAATAAGTTTTTCATTTTTTTGTTGTCTTTGTTTAGATCTTTATGTAGGTTGTCTATTTTTTTGTTATCACATGTTTTATAAGGCATCATTGTTTATAGTAATAGGAATATGAATACATATATTTTTTGGTTTACAAGATTTGAGATGTTATTTTTTTATATATTTTTGTGGTTGTATCTTGGCAAG
>M01075:29:000000000-A53YN:1:1101:11782:4082
AGAGTACACAGTTTGGGTTGCACATTTGATTGCCAGATGCAATGGAAGGACCAATACCTGTATCTGCATTAATACATGCTGCAACGTTAGTTGTATGTGGAATAATATTAGGTAGTTTTGTATTTTGGTGTTTTGAATTTTGATTTAGCTATTTTTATAGTCTAATTTGTTGGGCAACCGCAATAATAGTTTTAATGAGTCTGTGTGTTTTTTATAATTTCAAAGCGTTATATAGCGTTTAGTACAATATGTCAAATAAGTTTTTCATTTTTTTGTTGTCTTTGTTTAGATCTTTATGTAGGTTGTCTATTTTTTTGTTATCACATGTTTTATAAGGCATCATTGTTTATAGTAATAGGAATATGAATACATATATTTTTTGGTTTACAAGATTTGAGATGTTATTTTTTTATATATTTTTGTGGTTGTATCTTGGCAAG
>M01075:29:000000000-A53YN:1:1101:19480:4082
AGAGTACACAGTTTGGGTTGCACATTTGATTGCCAGATGCAATGGAAGGACCAATACCTGTATCTGCATTAATACATGCTGCAACGTTAGTTGTATGTGGAATAATATTAGGTAGTTTTGTATTTTGGTGTTTTGAATTTTGATTTAGCTATTTTTATAGTCTAATTTGTTGGGCAACCGCAATAATAGTTTTAATGAGTCTGTGTGTTTTTTATAATTTCAAAGCGTTATATAGCGTTTAGTACAATATGTCAAATAAGTTTTTCATTTTTTTGTTGTCTTTGTTTAGATCTTTATGTAGGTTGTCTATTTTTTTGTTATCACATGTTTTATAAGGCATCATTGTTTATAGTAATAGGAATATGAATACATATATTTTTTGGTTTACAAGATTTGAGATGTTATTTTTTTATATATTTTTGTGGTTGTATCTTGGCAAG
>M01075:29:000000000-A53YN:1:1101:19159:4120
AGAGTACACAGTTTGGGTTGCATATTTGATTGCCAGATGCAATGGAAGGACCAATACCTGTATCTGCATTAATACATGCTGCAACGTTAGTTGTATGTGGAATAATATTAGGTAGTTTTGTATTTTGGTGTTTTGAATTTTGATTTAGCTATTTTTATAGTCTAATTTGTTGGGCAACCGCAATAATAGTTTTAATGAGTCTGTGTGTTTTTTATAATTTCAAAGCGTTATATAGCGTTTAGTACAATATGTCAAATAAGTTTTTCATTTTTTTGTTGTCTTTGTTTAGATCTTTATGTAGGTTGTCTATTTTTTTATTATCACATGTTTTATAAGGCATCATTGTTTATAGTAATAGGAATATGAATACATATATTTTTTGGTTTACAAGATTTGAGATGTTATTTTTTTATATATTTTTGTGGTTGTATCTTGGCAAG
>M01075:29:000000000-A53YN:1:1101:8045:4131
AAAGTACACAGTTTGGGTTGCATATTTGATTGCCAGATGCAATGGAAGGACCAATACCTGTATCTGCATTAATACATGCTGCAACGTTAGTTGTATGTGGAATAATATTAGGTAGTTTTGTATTTTGGTGTTTTGAATTTTGATTTAGCTATTTTTATAGTCTAATTTGTTGGGCAACCGCAATAATAGTTTTAATGAGTCTGTGTGTTTTTCATAATTTCAAAGCGTTATATAGCGTTTAGTGCAATATGTCAAATAAGTTTTTCATTTTTTTGTTGTCTTTGTTTAGATCTTTATGTAGGTTGTCTATTTTTTTGTTATCACATGTTTTATAAGGCATCATTGTTTATAGTAATAGGAATATGAATACATATATTTTTTGGTTTACAAGATTTGAGATGTTATTTTTTTATATATTTTTGTGGTTGTATCTTGGCAAG
>M01075:29:000000000-A53YN:1:1101:19870:4148
AAAGTACACAGTTTGGGTTGCACATTTGATTGCCAGATGCAATGGAAGGACCAATACCTGTATCTGCATTAATACATGCTGCAACGTTAGTTGTATGTGGAATAATATTAGGTAGTTTTGTATTTTGGTGTTTTGAATTTTGATTTAGCTATTTTTATAGTCTAATTTGTTGGGCAACCGCAATAATAGTTTTAATGAGTCTGTGTGTTTTTTATAATTTCAAAGCGTTATATAGCGTTTAGTACAATATGTCAAATAAGTTTTTCATTTTTTTGTTGTCTTTGTTTAGATCTTTATGTAGGTTGTCTATTTTTTTGTTATCACATGTTTTATAAGGCATCATTGTTTATAGTAATAGGAATATGAATACATATATTTTTTGGTTTACAAGATTTGAGATGTTATTTTTTTATATATTTTTGTGGTTGTATCTTGGCAAG
>M01075:29:000000000-A53YN:1:1101:12070:4148
AGAGTACACAGTTTGGGTTGCATATTTGATTGCCAGATGCAATGGAAGGACCAATACCTGTATCTGCATTAATACATGCTGCAACGTTAGTTGTATGTGGAATAATATTAGGTAGTTTTGTATTTTGGTGTTTTGAATTTTGATTTAGCTATTTTTATAGTCTAATTTGTTGGGCAACCGCAATAATAGTTTTAATGAGTCTGTGTGTTTTTTATAATTTCAAAGCGTTATATAGCGTTTAGTACAATATGTCAAATAAGTTTTTCATTTTTTTGTTGTCTTTGTTTAGATCTTTATGTAGGTTGTCTATTTTTTTGTTATCACATGTTTTATAAGGCATCATTGTTTATAGTAATAGGAATATGAATACATATATTTTTTGGTTTACAAGATTTGAGATGTTATTTTTTTATATATTTTTGTGGTTGTATCTTGGCAAG
>M01075:29:000000000-A53YN:1:1101:20961:4153
AAAGTACACAGTTTGGGTTGCACATTTGATTGCCAGATGCAATGGAAGGACCAATACCTGTATCTGCATTAATACATGCTGCAACGTTAGTTGTATGTGGAATAATATTAGGTAGTTTTGTATTTTGGTGTTTTGAATTTTGATTTAGCTATTTTTATAGTCTAATTTGTTGGGCAACCGTAATAATAGTTTTAATGAGTCTGTGTGTTTTTTATAATTTCAAAGCGTTATATAGCGTTTAGTACAATATGTCAAATAAGTTTTTCATTTTTTTGTTGTCTTTGTTTAGATCTTTATGTAGGTTGTCTATTTTTTTGTTATCACATGTTTTATAAGGCATCATTGTTTATAGTAATAGGAATATGAATACATATATTTTTTGGTTTACAAGATTTGAGATGTTATTTTTTTATATATTTTTGTGGTTGTATCTTAGCAAG
>M01075:29:000000000-A53YN:1:1101:20608:4169
AGAGTACACAGTTTGGGCTGCATATTTGATTGCCAGATGCAATGGAAGGACCAATACCTGTATCTGCATTAATACATGCTGCAACGTTAGTTGTATGTGGAATAATATTAGGTAGTTTTGTATTTTGGTGTTTTGAATTTTGATTTAGCTATTTTTATAGTCTAATTTGTTGGGCAACCGCAATAATAGTTTTAATGAGTCTGTGTGTTTTTTATAATTTCAAAGCGTTATATAGCGTTTAGTACAATATGTCAAATAAGTTTTTAATTTTTTTGTTGTCTTTGTTTAGATCTTTATGTAGGTTGTCTATTTTTTTGTTATCACATGTTTTATAAGGCATCATTGTTTATAGTAATAGGAATATGAATACATATATTTTTTGGTTTACAAGATTTGAGATGTTATTTTTTTATATATTTTTGTGGTTGTATCTTGGCAAG
>M01075:29:000000000-A53YN:1:1101:11370:4177
AGAGTACACAGTTTGGATTACATATTTGATTGCCAGATGCAATGGAAGGACCAATACCTGTATCTGCATTAATACATGCTGCAACGTTAGTTGTATGTGGAATAATATTAGGTAGTTTTGTATTTTGGTGTTTTGAATTTTGATTTAGCTATTTTTATAGTCTAATTTGTTGGGCAACCGCAATAATAGTTTTAATGAGTCTGTGTGTTTTTTATAATTTCAAAGCGTTATATAGCGTTTAGTACAATATGTCAAATAAGTTTTTCATTTTTTTGTTGTCTTTGTTTAGATCTTTATGTAGGTTGTCTATTTTTTTGTTATCACATGTTTTATAAGGCATCATTGTTTATAGTAATAGGAATATGAATACATATATTTTTTGGTTTACAAGATTTGAGATGTTATTTTTTTATATATTTTTGTGGTTGTATCTTGGCAAG
>M01075:29:000000000-A53YN:1:1101:18822:4181
AGAGTACACAGTTTGGGTTGCATATTTGATTGCCAGATGCAATGGAAGGACCAATACCTGTATCTGCATTAATACATGCTGCAACGTTAGTTGTATGTGGAATAATATTAGGTAGTTTTGTATTTTGGTGTTTTGAATTTTGATTTAGCTATTTTTATAGTCTAATTTGTTGGGCAACCGCAATAATAGTTTTAATGAGTCTGTGTGTTTTTTATAATTTCAAAGCGTTATATAGCGTTTAGTACAATATGTCAAATAAGTTTTTCATTTTTTTGTTGTCTTTGTTTAGATCTTTATGTAGGTTGTCTATTTTTTTGTTATCACATGTTTTATAAGGCATCATTGTTTATAGTAATAGGAATATGAATACATATATTTTTTGGTTTACAAGATTTGAGATGTTATTTTTTTATATATTTTTGTGGTTGTATTTTGGCAAG
>M01075:29:000000000-A53YN:1:1101:21608:4184
AGAGTACACAGTTTGGGTTGCATATTTGATTGCCAGATGCAATGGAAGGACCAATACCTGTATCTGCATTAATACATGCTGCAACGTTAGTTGTATGTGGAATAATATTAGGTAGTTTTGTATTTTGGTGTTTTGAATTTTGATTTAGCTATTTTTATAGTCTAATTTGTTGGGCAACCGCAATAATAGTTTTAATGAGTCTGTGTGTTTTTTATAATTTCAAAGCGTTATATAGTGTTTAGTACAATATGTCAAATAAGTTTTTCATTTTTTTGTTGTCTTTGTTTAGATCTTTATGTAGGTTGTCTATTTTTTTGTTATCACACGTTTTATAAGGCATCATTGTTTATAGTAATAGGAATATGAATACATATATTTTTTGGTTTACAAGATTTGAGATGTTATTTTTTTATATATTTTTGTGGTTGTATCTTGGCAAG
>M01075:29:000000000-A53YN:1:1101:17984:4184
AAAGTACACAGTTTGGGTTGCATATTTGATTGCCAGATGCAATGGGAGGACCAATACCTGTATCTGCATTAATACATGCTGCAACGTTAGTTGTATGTGGAATAATATTAGGTAGTTTTGTATTTTGGTGTTTTGAATTTTGATTTAGCTATTTTTATAGTCTAATTTGTTGGGCAACCGCAATAATAGTTTTAATGAGTCTGTGTGTTTTTTATAATTTCAAAGCGTTATATAGCGTTTAGTACAATATGTCAAATAAGTTTTTCATTTTTTTGTTGTTTTTGTTTAGATCTTTATGTAGGTTGTCTATTTTTTTGTTATCACATGTTTTATAAGGCATCATTGTTTATAGTAATAGGAATATGAATACATATATTTTTTGGTTTACAAGATTTGAGATGTTATTTTTTTATATATTTTTGTGGTTGTATCTTGGCAAG
>M01075:29:000000000-A53YN:1:1101:18075:4193
AGAGTACACAGTTTGGGTTGCATATTTGATTGCCAGATGCAATGGAAGGACCAATACCTGTATCTGCATTAATACATGCTGCAACGTTAGTTGTATGTGGAATAATATTAGGTAGTTTTGTATTTTGGTGTTTTGAATTTTGATTTAGCTATTTTTATAGTCTAATTTGTTGGGCAACCGCAATAATAGTTTTAATGAGTCTGTGTGTTTTTTATAATTTCAAAGCGTTATATAGCGTTTAGTACAATATGTCAAATAAGTTTTTCATTTTTTTGTTGTCTTTGTTTAGATCTTTATGTAGGTTGTCTATTTTTTTGTTATCACATGTTTTATAAGGCATCATTGTTTATAGTAATAGGAATATGAATACATATATTTTTTGGTTTACAAGATTTGAGATGTTATTTTTTTATATATTTTTGTGGTTGTATCTTGGCAAG
>M01075:29:000000000-A53YN:1:1101:10351:4197
AAAGTACACAGTTTGGGTTGCATATTTGATTGCCAGATGCAATGGAAGGACCAATACCTGTATCTGCATTAATACATGCTGCAACGTTAGTTGTATGTGGAATAATATTAGGTAGTTTTGTATTTTGGTGTTTTGAATTTTGATTTAGCTATTTTTATAGTCTAATTTGTTGGGCAACCGCAATAATAGTTTTAATGAGTCTGTGTGTTTTTTATAATTTCAAAGCGTTATATAGCGTTTAGTACAATATGTCAAATAAGTTTTTCATTTTTTTGTTGTCTTTGTTTAGATCTTTATGTAGGTTGTCTATTTTTTTGTTATCACATGTTTTATAAGGCATCATTGTTTATAGTAATAGGAATATGAATACATATATTTTTTGGTTTACAAGATTTGAGATGTTATTTTTTTATATATTTTTGTGGTTGTATCTTGGCAAG
>M01075:29:000000000-A53YN:1:1101:17902:4203
AGAGTACACAGTTTGGGTTGCATATTTGATTGCCAGATGCAATGGAAGGACCAATACCTGTATCTGCATTAATACATGCTGCAACGTTAGTTGTATGTGGAATAATATTAGGTAGTTTTGTATTTTGGTGTTTTGAATTTTGATTTAGCTATTTTTATAGTCTAATTTGTTGGGCAACCGCAATAATAGTTTTAATGAGTCTGTGTGTTTTTTATAATTTCGCAAAGCGTTATATAGCGTTTAGTACAATATGTCAAATAAGTTTTTCATTTTTTTGTTGTCTTGTTAGATCTTTATGTAGGTTGTCTATTTTTTTGTTATCACATGTTTTATAAGGCATCATTGTTTATAGTAATAGGAATATGAATACATATATTTTTTGGTTTACAAGATTTGAGATGTTATTTTTTTATATATTTTTGTGGTTGTATCTTGGCAAG
>M01075:29:000000000-A53YN:1:1101:18869:4234
AGAGTACACAGTTTGGGTTGCATATTTGATTGCCAGATGCAATGGAAGGACCAATACCTGTATCTGCATTAATACATGCTGCAACGTTAGTTGTATGTGGAATAATATTAGGTAGTTTTGTATTTTGGTGTTTTGAATTTTGATTTAGCTATTTTTATAGTCTAATTTGTTGGGCAACCGCAATAATAGTTTTAATGAGTCTGTGTGTTTTTTATAATTTCAAAGCGTTATATAGCGTTTAGTACAATATGTCAAATAAGTTTTTCATTTTTTTGTTGTCTTTGTTTAGATCTTTATGTAGGTTGTCTATTTTTTTGTTATCACATGTTTTATAAGGCATCATTGTTTATAGTAATAGGAATATGAATACATATATTTTTTGGTTTACAAGATTTGAGATGTTATTTTTTTATATATTTTTGTGGTTGTATCTTGGCAAG
>M01075:29:000000000-A53YN:1:1101:8168:4237
AGAGTACACAGTTTGGGTTGCACATTTGATTGCCAGATGCAATGGAAGGACCAATACCTGTATCTGCATTAATACATGCTGCAACGTTAGTTGTATGTGGAATAATATTAGGTAGTTTTGTATTTTGGTGTTTTGAATTTTGATTTAGCTATTTTTATAGTCTAATTTGTTGGGCAACCGCAATAATAGTTTTAATGAGTCTGTGTGTTTTTTATAATTTCAAAGCGTTATATAGCGTTTAGTACAATATGTCAAATAAGTTTTTCATTTTTTTGTTGTTTTTGTTTAGATCTTTATGTAGGTTGTCTATTTTTTTGTTATCACATGTTTTATAAGGCATCATTGTTTATAGTAATAGGAATATGAATACATATATTTTTTGGTTTACAAGATTTGAGATGTTATTTTTTTATATATTTTTGTGGTTGTATCTTGGCAAG
>M01075:29:000000000-A53YN:1:1101:17334:4241
AAAGTACACAGTTTGGGTTGCATATTTGATTGCCAGATGCAATGGAAGGACCAATACCTGTATCTGCATTAATACATGCTGCAACGTTAGTTGTATGTGGAATAATATTAGGTAGTTTTGTATTTTGGTGTTTTGAATTTTGATTTAGCTATTTTTATAGTCTAATTTGTTGGGCAACCGCAATAATAGTTTTAATGAGTCTGTGTGTTTTTTATAATTTCAAAGCGTTATATAGCGTTTAGTACAATATGTCAAATAAGTTTTTCATTTTTTTGTTGTCTTTGTTTAGATCTTTACGTAGGTTGTCTATTTTTTTGTTATCACATGTTTTATAAGGCATCATTGTTTATAGTAATAGGAATATGAATACATATATTTTTTGGTTTACAAGATTTGAGATGTTATTTTTTTATATATTTTTGTGGTTGTATCTTAGCAAG
>M01075:29:000000000-A53YN:1:1101:10289:4246
AGAGTACACAGTTTGGGCTGCATATTTGATTGCCAGATGCAATGGAAGGACCAATACCTGTATCTGCATTAATACATGCTGCAACGTTAGTTGTATGTGGAATAATATTAGGTAGTTTTGTATTTTGGTGTTTTGAATTTTGATTTAGCTATTTTTATAGTCTAATTTGTTGGGCAACCGCAATAATAGTTTTAATGAGTCTGTGTGTTTTTTATAATTTCAAAGCGTTATATAGCGTTTAGTACAATATGTCAAATAAGTTTTTCATTTTTTTGTTGTCTTTGTTTAGATCTTTATGTAGGTTGTCTATTTTTTTGTTATCACATGTTTTATAAGGCATCATTGTTTATAGTAATAGGAATATGAATACATATATTTTTTGGTTTACAAGATTTGAGATGTTATTTTTTTATATATTTTTGTGGTTGTATCTTGGCAAG
>M01075:29:000000000-A53YN:1:1101:16267:4246
AAAGTACACAGTTTGGGTTGCATATTTGATTGCCAGATGCAATGGAAGGACCAATACCTGTATCTGCATTAATACATGCTGCAACGTTAGTTGTATGTGGAATAATATTAGGTAGTTTTGTATTTTGGTGTTTTGAATTTTGATTTAGCTATTTTTATAGTCTAATTTGTTGGGCAACCGCAATAATAGTTTTAATGAGTCTGTGTGTTTTTTATAATTTCAAAGCGTTATATAGCGTTTAGTACAATATGTCAAATAAGTTTTTCATTTTTTTGTTGTCTTTGTTTAGATCTTTATGTAGGTTGTCTATTTTTTTGTTATCACATGTTTTATAAGGCATCGTTGTTTATAGTAATAGGAATATGAATACATATATTTTTTGGTTTACAAGATTTGAGATGTTATTTTTTTATATATTTTTGTGGTTGTATCTTGGCAAG
>M01075:29:000000000-A53YN:1:1101:21088:4247
AGAGTACACAGTTTGGGTTGCACATTTGATTGCCAGATGCAATGGAAGGACCAATACCTGTATCTGCATTAATACATGCTGCAACGTTAGTTGTATGTGGAATAATATTAGGTAGTTTTGTATTTTGGTGTTTTGAATTTTGATTTAGCTATTTTTATAGTCTAATTTGTTGGGCAACCGCAATAATAGTTTTAATGAGTCTGTGTGTTTTTTATAATTTCAAAGCGTTATATAGCGTTTAGTACAATATGTCAAATAAGTTTTTCATTTTTTTGTTGTTTTTGTTTAGATCTTTATGTAGGTTGTCTATTTTTTTGTTATCACATGTTTTATAAGGCATCATTGTTTATAGTAATAGGAATATGAATACATATATTTTTTGGTTTACAAGATTTGAGATGTTATTTTTTTATATATTTTTGTGGTTGTATCTTGGCAAG
>M01075:29:000000000-A53YN:1:1101:23436:4249
AGAGTACACAGTTTGGGCTGCATATTTGATTGCCAGATGCAATGGAAGGACCAATACCTGTATCTGCATTAATACATGCTGCAACGTTAGTTGTATGTGGAATAATATTAGGTAGTTTTGTATTTTGGTGTTTTGAATTTTGATTTAGCTATTTTTATAGTCTAATTTGTTGGGCAACCGCAATAATAGTTTTAATGAGTCTGTGTGTTTTTTATAATTTCAAAGCGTTATATAGCGTTTAGTACAATATGTCAAATAAGTTTTTCATTTTTTTGTTGTCTTTGTTTAGATCTTTATGTAGGTTGTCTATTTTTTTGTTATCACATGTTTTATAAGGCATCATTGTTTATAGTAATAGGAATATGAATACATATATTTTTTGGTTTACAAGATTTGAGATGTTATTTTTTTATATATTTTTGTGGTTGTATCTTGGCAAG
>M01075:29:000000000-A53YN:1:1101:22871:4252
AAAGTACACAGTTTGGGTTGCATATTTGATTGCCAGATGCAATGGAAGGACCAATACCTGTATCTGCATTAATACATGCTGCAACGTTAGTTGTATGTGGAATAATATTAGGTAGTTTTGTATTTTGGTGTTTTGAATTTTGATTTAGCTATTTTTATAGTCTAATTTGTTGGGCAACCGCAATAATAGTTTTAATGAGTCTGTGTGTTTTTTATAATTTCAAAGCGTTATATAGCGTTTAGTACAATATGTCAAATAAGTTTTTCATTTTTTTGTTGTCTTTGTTTAGATCTTTATGTAGGTTGTCTATTTTTTTGTTATCACATGTTTTATAAGGCATCATTGTTTATAGTAATAGGAATATGAATACATATATTTTTTGGTTTACAAGATTTGAGATGTTATTTTTTTATATATTTTTGTGGTTGTATCTTGGCAAG
>M01075:29:000000000-A53YN:1:1101:13052:4255
AGAGTACACAGTTTGGGTTGCATATTTGATTGCCAGATGCAATGGAAGGACCAATACCTGTATCTGCATTAATACATGCTGCAACGTTAGTTGTATGTGGAATAATATTAGGTAGTTTTGTATTTTGGTGTTTTGAATTTTGATTTAGCTATTTTTATAGTCTAATTTGTTGGGCAACCGCAATAATAGTTTTAATGAGTCTGTGTGTTTTTTATAATTTCAAAGCGTTATATAGCGTTTAGTACAATATGTCAAATAAGTTTTTCATTTTTTTGTTGTCTTTGTTTAGATCTTTATGTAGGTTGTCTATTTTTTTGTTATCACATGTTTTATAAGGCATCATTGTTTATAGTAATAGGAATATGAATACATATATTTTTTGGTTTACAAGATTTGAGATGTTATTTTTTTATATATTTTTGTGGTTGTATCTTGGCAAG
>M01075:29:000000000-A53YN:1:1101:11971:4260
AGAGTACACAGTTTGGGTTGCATATTTGATTGCCAGATGCAATGGAAGGACTAATACCTGTATCTGCATTAATACATGCTGCAACGTTAGTTGTATGTGGAATAATATTAGGTAGTTTTGTATTTTGGTGTTCTGAATTTTGATTTAGCTATTTTTATAGTCTAATTTGTTGGGCAACCGCAATAATAGTTTTAATGAGTCTGCGTGTTTTTTATAATTTCAAAGCGTTATATAGCGTTTAGTACAATATGTCAAATAAGTTTTTCATTTTTTTGTTGTCTTTGTTTAGATCTTTATGTAGGTTGTCTATTTTTTTGTTATCACATGTTTTATAAGGCATCATTGTTTATAGTAATAGGAATATGAATACATATATTTTTTGGTTTACAAGATTTGAGATGTTATTTTTTTATATATTTTTGTGGTTGTATCTTGGCAAG
>M01075:29:000000000-A53YN:1:1101:12450:4269
AAAGTACACAGTTTGGGTTGCATATTTGATTGCCAGATGCAATGGAAGGACCAATACCTGTATCTGCATTAATACATGCTGCAACGTTAGTTGTATGTGGAATAATATTAGGTAGTTTTGTATTTTGGTGTTTTGAATTTTGATTTAGCTATTTTTATAGTCTAATTTGTTGGGCAACCGCAATAATAGTTTTAATGAGTCTGTGTGTTTTTTATAATTTCAAAGCGTTATATAGCGTTTAGTACAATATGTCAAATAAGTTTTTCATTTTTTTGTTGTCTTTGTTTAGATCTTTATGTAGGTTGTCTATTTTTTTGTTATCACATGTTTTATAAGGCATCATTGTTTATAGTAATAGGAATATGAATACATATATTTTTTGGTTTACAAGATTTGAGATGTTATTTTTTTATATATTTTTGTGGTTGTATCTTGGCAAG
>M01075:29:000000000-A53YN:1:1101:22867:4271
AAAGTACACAGTTTGGGTTGCATATTTGATTGCCAGATGCAATGGAAGGACCAATACCTGTATCTGCATTAATACATGCTGCAACGTTAGTTGTATGTGGAATAATATTAGGTAGTTTTGTATTTTGGTGTTTTGAATTTTGATTTAGCTATTTTTATAGTCTAATTTGTTGGGCAACCGCAATAATAGTTTTAATGAGTCTGTGTGTTTTTTATAATTTCAAAGCGTTATATAGCGTTTAGTACAATATGTCAAATAAGTTTTTCATTTTTTTGTTGTCTTTGTTTAGATCTTTATGTAGGTTGTCTATTTTTTTGTTATCACATGTTTTATAAGGCATCATTGTTTATAGTAATAGGAATATGAATACATATATTTTTTGGTTTACAAGATTTGAGATGTTATTTTTTTATATATTTTTGTGGTTGTATCTTGGCAAG
>M01075:29:000000000-A53YN:1:1101:21139:4275
AAAGTACACAGTTTGGGTTGCATATTTGATTGCCAGATGCAATGGAAGGACCAATACCTGTATCTGCATTAATACATGCTGCAACGTTAGTTGTATGTGGAATAATATTAGGTAGTTTTGTATTTTGGTGTTTTGAATTTTGATTTAGCTATTTTTATAGTCTAATTTGTTGGGCAACCGCAATAATAGTTTTAATGAGTCTGTGTGTTTTTTATAATTTCAAAGCGTTATATAGCGTTTAGTACAATATGTCAAATAAGTTTTTCATTTTTTTGTTGTCTTTGTTTAGATCTTTATGTAGGTTGTCTATTTTTTTGTTATCACATGTTTTATAAGGCATCATTGTTTATAGTAATAGGAATATGAATACATATATTTTTTGGTTTACAAGATTTGAGATGTTATTTTTTTATATATTTTTGTGGTTGTATCTTGGCAAG
>M01075:29:000000000-A53YN:1:1101:13059:4275
AGAGTACACAGTTTGGGTTGCATATTTGATTGCCAGATGCAATGGAAGGACCAATACCTGTATCTGCATTAATACATGCTGCAACGTTAGTTGTATGTGGAATAATATTAGGTAGTTTTGTATTTTGGTGTTTTGAATTTTGATTTAGCTATTTTTATAGTCTAATTTGTTGGGCAACCGCAATAATAGTTTTAATGAGTCTGTGTGTTTTTTATAATTTCAAAGCGTTATATAGCGTTTAGTACAATATGTCAAATAAGTTTTTCATTTTTTTGTTGTTTTTGTTTAGATCTTTATGTAGGTTGTCTATTTTTTTGTTATCACATGTTTTATAAGGCATCATTGTTTATAGTAATAGGAATATGAATACATATATTTTTTGGTTTACAAGATTTGAGATGTTATTTTTTTATATATTTTTGTGGTTGTATCTTGGCAAG
>M01075:29:000000000-A53YN:1:1101:16792:4280
AGAGTACACAGTTTGGGTTGCATATTTGATTGCCAGATGCAATGGAAGGACCAATACCTGTATCTGCATTAATACATGCTGCAACGTTAGTTGTATGTGGAATAATATTAGGTAGTTTTGTATTTTGGTGTTTTGAATTTTGATTTAGCTATTTTTATAGTCTAATTTGTTGGGCAACCGCAATAATAGTTTTAATGAGTCTGTGTGTTTTTTATAATTTCAAAGCGTTATATAGCGTTTAGTACAATATGTCAAATAAGTTTTTCATTTTTTTGTTGTCTTTGTTTAGATCTTTATGTAGGTTGTCTATTTTTTTGTTATCACATGTTTTATAAGGCATCATTGTTTATAGTAATAGGAATATGAATACATATATTTTTTGGTTTACAAGATTTGAGATGTTATTTTTTTATATATTTTTGTGGTTGTATCTTGGCAAG
>M01075:29:000000000-A53YN:1:1101:18452:4281
AGAGTACACAGTTTGGGTTCCACATTTGATTGCCAGATGCAATGGAAGGACCAATACCTGTATCTGCATTAATACATGCTGCAACGTTAGTTGTATGTGGAATAATATTAGGTAGTTTTGTATTTTGGTGTTTTGAATTTTGATTTAGCTATTTTTATAGTCCAATTTGTTGGGCAACCGCAATAATGGTTTTAATGAGTCTGTGTGTTTTTTATAATTTCAAAGCGTTATATAGCGTTTAGTACAATATGTCAAATAAGTTTTTCATTTTTTTGTTGTCTTTGTTTAGATCTTTATGTAGGTTGTCTATTTTTTTGTTATCACATGTTTTATAAGGCATCATTGTTTATAGTAATAGGAATATGAATACATATATTTTTTGGTTTACAAGATTTGAGATGTTATTTTTTTATATATTTTTGTGGTTGTATCTTGGCAAG
>M01075:29:000000000-A53YN:1:1101:14124:4283
AAAGTACACAGTTTGGGTTGCACATTTGATTGCCAGATGCAATGGAAGGACCAATACCTGTATCTGCATTAATACATGCTGCAACGTTAGTTGTATGTGGAATAATATTAGGTAGTTTTGTATTTTGGTGTTTTGAATTTTGATTTAGCTATTTTTATAGTCTAATTTGTTGGGCAACCGCAATAATAGTTTTAATGAGTCTGTGTGTTTTTTATAATTTCAAAGCGTTATATAGCGTTTAGTACAATATGTCAAATAAGTTTTTCATTTTTTTGTTGTCTTTGTTTAGATCTTTATGTAGGTTGTCTATTTTTTTGTTATCACATGTTTTATAAGGCATCATTGTTTATAGTAATAGGAATATGAATACATATATTTTTTGGTTTACAAGATTTGAGATGTTATTTTTTTATATATTTTTGTGGTTGTATTTTAGCAAG
>M01075:29:000000000-A53YN:1:1101:21142:4294
AAAGTACACAGTTTGGGTTGCATATTTGATTGCCAGATGCAATGGAAGGACCAATACCTGTATCTGCATTAATACATGCTGCAACGTTAGTTGTATGTGGAATAATATTAGGTAGTTTTGTATTTTGGTGTTTTGAATTTTGATTTAGCTATTTTTATAGTCTAATTTGTTGGGCAACCGCAATAATAGTTTTAATGAGTCTGTGTGTTTTTTATAATTTCAAAGCGTTATATAGCGTTTAGTACAATATGTCAAATAAGTTTTTCATTTTTTTGTTGTCTTTGTTTAGATCTTTATGTAGGTTGTCTATTTTTTTGTTATCACATGTTTTATAAGGCATCATTGTTTATAGTAATAGGAATATGAATACATATATTTTTTGGTTTACAAGATTTGAGATGTTATTTTTTTATATATTTTTGTGGTTGTATCTTGGCAAG
>M01075:29:000000000-A53YN:1:1101:8098:4304
AAAGTACACAGTTTGGGTTGCATATTTGATTGCCAGATGCAATGGAAGGACCAATACCTGTATCTGCATTAATACATGCTGCAACGTTAGTTGTATGTGGAATAATATTAGGTAGTTTTGTATTTTGGTGTTTTGAATTTTGATTTAGCTATTTTTATAGTCTAATTTGTTGGGCAACCGCAATAATAGTTTTAATGAGTCTGTGTGTTTTTTATAATTTCAAAGCGTTATATAGCGTTTAGTACAATATGTCAAATAAGTTTTTCATTTTTTTGTTGTTTTTGTTTAGATCTTTATGTAGGTTGTCTATTTTTTTGTTATCACATGTTTTATAAGGCATCATTGTTTATAGTAATAGGAATATGAATACATATATTTTTTGGTTTACAAGATTTGAGATGTTATTTTTTTATATATTTTTGTGGTTGTATCTCGGCAAG
>M01075:29:000000000-A53YN:1:1101:20630:4314
AGAGTACACAGTTTGGATTGCATATTTGATTGCCAGATGCAATGGAAGGACCAATACCTGTATCTGCATTAATACATGCTGCAACGTTAGTTGTATGTGGAATAATATTAGGTAGTTTTGTATTTTGGTGTTTTGAATTTTGATTTAGCTATTTTTATAGTCTAATTTGTTGGGCAACCGCAATAATAGTTTTAATGAGTCTGTGTGTTTTTTATAATTTCAAAGCGTTATATAGCGTTTAGTACAATATGTCAAATAAGTTTTTCATTTTTTTGTTGTCTTTGTTTAGATCTTTATGTAGGTTGTCTATTTTTTTGTTATCACACGTTTTATAAGGCATCATTGTTTATAGTAATAGGAATATGAATACATATATTTTTTGGTTTACAAGATTTGAGATGTTATTTTTTTATATATTTTTGTGGTTGTATCTTGGCAAG
>M01075:29:000000000-A53YN:1:1101:19253:4320
AGAGTACACAGTTTGGGCTGCATATTTGATTGCCAGATGCAATGGAAGGACCAATACCTGTATCTGCATTAATACATGCTGCAACGTTAGTTGTATGTGGAATAATATTAGGTAGTTTTGTATTTTGGTGTTTTGAATTTTGATTTAGCTATTTTTATAGTCTAATTTGTTGGGCAACCGCAATAATAGTTTTAATGAGTCTGTGTGTTTTTTATAATTTCAAAGCGTTATATAGCGTTTAGTACAATATGTCAAATAAGTTTTTCATTTTTTTGTTGTCTTTGTTTAGATCTTTATGTAGGTTGTCTATTTTTTTGTTATCACATGTTTTATAAGGCATCAATGTTTATAGTAATAGGAATATGAATACATATATTTTTTGGTTTACAAGATTTGAGATGTTATTTTTTTATATATTTTTGTGGTTGTATCTTGGCAAG
>M01075:29:000000000-A53YN:1:1101:15612:4335
AGAGTACACAGTTTGGGCTGCATATTTGATTGCCAGATGCAATGGAAGGACCAATACCTGTATCTGCATTAATACATGCTGCAACGTTAGTTGTATGTGGAATAATATTAGGTAGTTTTGTATTTTGGTGTTTTGAATTTTGATTTAGCTATTTTTATAGTCTAATTTGTTGGGCAACCGCAATAATAGTTTTAATGAGTCTGTGTGTTTTTTATAATTTCAAAGCGTTATATAGCGTTTAGTACAATATGTCAAATAAGTTTTTCATTTTTTTGTTGTCTTTGTTTAGATCTTTATGTAGGTTGTCTATTTTTTTGTTATCACATGTTTTATAAGGCATCATTGTTTATAGTAATAGGAATATGAATACATATATTTTTTGGTTTACAAGATTTGAGATGTTATTTTTTTATATATTTTTGTGGTTGTATCTTGGCAAG
>M01075:29:000000000-A53YN:1:1101:19242:4336
AGAGTACACAGTTTGGGCTGCATATTTGATTGCCAGATGCAATGGAAGGACCAATACCTGTATCTGCATTAATACATGCTGCAACGTTAGTTGTATGTGGAATAATATTAGGTAGTTTTGTATTTTGGTGTTTTGAATTTTGATTTAGCTATTTTTATAGTCTAATTTGTTGGGCAACCGCAATAATAGTTTTAATGAGTCTGTGTGTTTTTTATAATTTCAAAGCGTTATATAGCGTTTAGTACAATATGTCAAATAAGTTTTTCATTTTTTTGTTGTCTTTGTTTAGATCTTTATGTAGGTTGTCTATTTTTTTGTTATCACATGTTTTATAAGGCATCAATGTTTATAGTAATAGGAATATGAATACATATATTTTTTGGTTTACAAGATTTGAGATGTTATTTTTTTATATATTTTTGTGGTTGTATCTTGGCAAG
>M01075:29:000000000-A53YN:1:1101:23794:4341
AGAGTACACAGTTTGGGTTGCATATTTGATTGCCAGATGCAATGGAAGGACCAATACCTGTATCTGCATTAATACATGCTGCAACGTTAGTTGTATGTGGAATAATATTAGGTAGTTTTGTATTTTGGTGTTTTGAATTTTGATTTAGCTATTTTTATAGTCTAATTTGTTGGGCAACCGCAATAATAGTTTTAATGAGTCTGTGTGTTTTTTATAATTTCAAAGCGTTATATAGCGTTTAGTACAATATGTCAAATAAGTTTTTCATTTTTTTGTTGTCTTTGTTTAGATCTTTATGTAGGTTGTCTATTTTTTTGTTATCACATGTTTTATAAGGCATCATTGTTTATAGTAATAGGAATATGAATACATATATTTTTTGGTTTACAAGATTTGAGATGTTATTTTTTTATATATTTTTGTGGTTGTATCTTGGCAAG
>M01075:29:000000000-A53YN:1:1101:18038:4343
AGAGTACACAGTTTGGGTTGCACATTTGATTGCCAGATGCAATGGAAGGACCAATACCTGTATCTGCATTAATACATGCTGCAACGTTAGTTGTATGTGGAATAATATTAGGTAGTTTTGTATTTTGGTGTTTTGAATTTTGATTTAGCTATTTTTATAGTCTAATTTGTTGGGCAACCGCAATAATAGTTTTAATGAGTCTGTGTGTTTTTTATAATTTCAAAGCGTTATATAGCGTTTAGTACAATATGTCAAATAAGTTTTTCATTTTTTTGTTGTCTTTGTTTAGATCTTTATGTAGGTTGTCTATTTTTTTGTTATCACATGTTTTATAAGGCATCATTGTTTATAGTAATAGGAATATGAATACATATATTTTTTGGTTTACAAGATTTGAGATGTTATTTTTTTATATATTTTTGTGGTTGTATCTTGGCAAG
>M01075:29:000000000-A53YN:1:1101:9160:4351
AAAGTACACAGTTTGGGTTGCATATTTGATTGCCAGATGCAATGGAAGGACCAATACCTGTATCTGCATTAATACATGCTGCAACGTTAGTTGTATGTGGAATAATATTAGGTAGTTTTGTATTTTGGTGTTTTGAATTTTGATTTAGCTATTTTTATAGTCTAATTTGTTGGGCAACCGCAATAATAGTTTTAATGAGTCTGTGTGTTTTTTATAATTTCAAAGCGTTATATAGCGTTTAGTACAATATGTCAAATAAGTTTTTCATTTTTTTGTTGTCTTTGTTTAGATCTTTATGTAGGTTGTCTATTTTTTTGTTATCACATGTTTTATAAGGCATCATTGTTTATAGTAATAGGAATATGAATACATATATTTTTTGGTTTACAAGATTTGAGATGTTATTTTTTTATATATTTTTGTGGTTGTATCTTGGCAAG
>M01075:29:000000000-A53YN:1:1101:23877:4364
AGAGTACACAGTTTGGGTTGCACATTTGATTGCCAGATGCAATGGAAGGACCAATACCTGTATCTGCATTAATACATGCTGCAACGTTAGTTGTATGTGGAATAATATTAGGTAGTTTTGTATCTTGGTGTTTTGAATTTTGATTTAGCTATTTTTATAGTCTAATTTGTTGGGCAACCGCAATAATAGTTTTAATGAGTCTGTGTGTTTTTTATAATTTCAAAGCGTTATATAGCGTTTAGTACAATATGTCAAATAAGTTTTTCATTTTTTTGTTGTCTTTGTTTAGATCTTTATGTAGGTTGTCTATTTTTTTGTTATCACATGTTTTATAAGGCATCATTGTTTATAGTAATAGGAATATGGATACATATATTTTTTGGTTTACAAGATTTGAGATGTTATTTTTTTATATATTTTTGTGGTTGTATCTTGGCAAG
>M01075:29:000000000-A53YN:1:1101:10980:4366
AGAGTACACAGTTTGGGCTGCATATTTGATTGCCAGATGCAATGGAAGGACCAATACCTGTATCTGCATTAATACATGCTGCAACGTTAGTTGTATGTGGAATAATATTAGGTAGTTTTGTATTTTGGTGTTTTGAATTTTGATTTAGCTATTTTTATAGTCTAATTTGTTGGGCAACCGCAATAATAGTTTTAATGAGTCTGTGTGTTTTTTATAATTTCGCAAAGCGTTATATAGCGTTTAGTACAATATGTCAAATAAGTTTTTCATTTTTTTGTTGTCTTTGTTTAGATCTTTATGTAGGTTGTCTATTTTTTTGTTATCACATGTTTTATAAGGCATCATTGTTTATAGTAATAGGAATATGAATACATATATTTTTTGGTTTACAAGATTTGAGATGTTATTTTTTTATATATTTTTGTGGTTGTATCTTGGCG
>M01075:29:000000000-A53YN:1:1101:16707:4368
AGAGTACACAGTTTGGCTTCCATATTTGATTGCCAGATGCAATGGAAGGACCAATACCTGTATCTGCATTAATACATGCTGCAACGTTAGTTGTATGTGGAATAGTATTAGGTAGTTTTGTATTTTGGTGTTTTGAATTTTGATTTAGCTATTTTTATAGTCTAATTTGTTGGGCAACCGCAATAATAGTTTTAATGAGTCTGTGTGTTTTTTATAATTTCAAAGCGTTATATAGCGTTTAGTACAATATGTCAAATAAGTTTTTCATTTTTTTGTTGTCTTTGTTTAGATCTTTATGTAGGTTGTCTATTTTTTTGTTATCACATGTTTTATAAGGCATCACTGTTTATAGTAATAGGAATATGAATACATATATTTTTTGGTTTACAAGATTTGAGATGTTATTTTTTTATATATTTTTGTGGTTGTATCTTAGCAAG
>M01075:29:000000000-A53YN:1:1101:9197:4371
AAAGTACACAGTTTGGGTTGCATATTTGATTGCCAGATGCAATGGAAGGACCAATACCTGTATCTGCATTAATACATGCTGCAACGTTAGTTGTATGTGGAATAATATTAGGTAGTTTTGTATTTTGGTGTTTTGAATTTTGATTTAGCTATTTTTATAGTCTAATTTGTTGGGCAACCGCAATAATAGTTTTAATGAGTCTGTGTGTTTTTTATAATTTCAAAGCGTTATATAGCGTTTAGTACAATATGTCAAATAAGTTTTTCATTTTTTTGTTGTCTTTGTTTAGATCTTTATGTAGGTTGTCTATTTTTTTGTTATCACATGTTTTATAAGGCATCATTGTTTATAGTAATAGGAATATGAATACATATATTTTTTGGTTTACAAGATTTGAGATGTTATTTTTTTATATATTTTTGTGGTTGTATCTTGGCAAG
>M01075:29:000000000-A53YN:1:1101:9178:4373
AAAGTACACAGTTTGGGTTGCATATTTGATTGCCAGATGCAATGGAAGGACCAATACCTGTATCTGCATTAATACATGCTGCAACGTTAGTTGTATGTGGAATAATATTAGGTAGTTTTGTATTTTGGTGTTTTGAATTTTGATTTAGCTATTTTTATAGTCTAATTTGTTGGGCAACCGCAATAATAGTTTTAATGAGTCTGTGTGTTTTTTATAATTTCAAAGCGTTATATAGCGTTTAGTACAATATGTCAAATAAGTTTTTCATTTTTTTGTTGTCTTTGTTTAGATCTTTATGTAGGTTGTCTATTTTTTTGTTATCACATGTTTTATAAGGCATCATTGTTTATAGTAATAGGAATATGAATACATATATTTTTTGGTTTACAAGATTTGAGATGTTATTTTTTTATATATTTTTGTGGTTGTATCTTGGCAAG
>M01075:29:000000000-A53YN:1:1101:9309:4382
AGAGTACACAGTTTGGGTTGCACATTTGATTGCCAGATGCAATGGAAGGACCAATACCTGTATCTGCATTAATACATGCTGCAACGTTAGTTGTATGTGGAATAATATTAGGTAGTTTTGTATTTTGGTGTTTTGAATTTTGATTTAGCTATTTTTATAGTCTAATTTGTTGGGCAACCGCAATAATAGTTTTAATGAGTCTGTGTGTTTTTTATAATTTCAAAGGGTTATATAGCGTTTAGTACAATATGTCAAATAAGTTTTTCATTTTTTTGTTGTCTTTGTTTAGATCTTTATGTAGGTTGTCTATTTTTTTGTTATCACATGTTTTATAAGGCATCATTGTTTATAGTAATAGGAATATGAATACATATATTTTTTGGTTTACAAGATTTGAGATGTTATTTTTTTATATATTTTTGTGGTTGTATCTTGGCAAG
>M01075:29:000000000-A53YN:1:1101:8755:4392
AAAGTACACAGTTTGGGTTGCATATTTGATTGCCAGATGCAATGGAAGGACCAATACCTGTATCTGCATTAATACATGCTGCAACGTTAGTTGTATGTGGAATAATATTAGGTAGTTTTGTATTTTGGTGTTTTGAATTTTGATTTAGCTATTTTTATAGTCTAATTTGTTGGGCAACCGCAATAATAGTTTTAATGAGTCTGTGTGTTTTTTATAATTTCAAAGCGTTATATAGCGTTTAGTACAATATGTCAAATAAGTTTTTCATTTTTTTGTTGTCTTTGTTTAGATCTTTATGTAGGTTGTCTATTTTTTTGTTATCACATGTTTTATAAGGCATCATTGTTTATAGTAATAGGAATATGAATACATATATTTTTTGGTTTACAAGATTTGAGATGTTATTTTTTTATATATTTTTGTGGTTGTATCTTGGCAAG
>M01075:29:000000000-A53YN:1:1101:7639:4399
AAAGTACACAGTTTGGGTTGCACATTTGATTGCCAGATGCAATGGAAGGACCAATACCTGTATCTGCATTAATACATGCTGCAACGTTAGTTGTATGTGGAATAATATTAGGTAGTTTTGTATTTTGGTGTTTTGAATTTTGATTTAGCTATTTTTATAGTCTAATTTGTTGGGCAACCGCAATAATAGTTTTAATGAGTCTGTGTGTTTTTTATAATTTCAAAGCGTTATATAGCGTTTAGTACAATATGTCAAATAAGTTTTTCATTTTTTTGTTGTCTTTGTTTAGATCTTTATGTAGGTTGTCTATTTTTTTGTTATCACATGTTTTATAAGGCATCATTGTTTATAGTAATAGGAATATGAATACATATATTTTTTGGTTTACAAGATTTGAGATGTTATTTTTTTATATATTTTTGTGGTTGTATCTTGGCAAG
>M01075:29:000000000-A53YN:1:1101:16132:4408
AGAGTACACAGTTTGGGTTCCATATTTGATTGCCAGATGCAATGGAAGGACCAATACCTGTATCTGCATTAATACATGCTGCAACGTTAGTTGTATGTGGAATAATATTAGGTAGTTTTGTATTTTGGTGTTTTGAATTTTGATTTAGCTATTTTTATAGTCTAATTTGTTGGGCAACCGCAATAATAGTTTTAATGAGTCTGTGTGTTTTTTATAATTTCAAAGCGTTATATAGCGTTTAGTACAATATGTCAAATAAGTTTTTCATTTTTTTGTTGTCTTTGTTTAGATCTTTATGTAGGTTGTCTATTTTTTTGTTATCACATGTTTTATAAGGCATCATTGTTTATAGTAATAGGAATATGAATACATATATTTTTTGGTTTACAAGATTTGAGATGTTATTTTTTTATATATTTTTGTGGTTGTATCTTGGCAAG
>M01075:29:000000000-A53YN:1:1101:16142:4424
AGAGTACACAGTTTGGGTTCCATATTTGATTGCCAGATGCAATGGAAGGACCAATACCTGTATCTGCATTAATACATGCTGCAACGTTAGTTGTATGTGGAATAATATTAGGTAGTTTTGTATTTTGGTGTTTTGAATTTTGATTTAGCTATTTTTATAGTCTAATTTGTTGGGCAACCGCAATAATAGTTTTAATGAGTCTGTGTGTTTTTTATAATTTCAAAGCGTTATATAGCGTTTAGTACAATATGTCAAATAAGTTTTTCATTTTTTTGTTGTCTTTGTTTAGATCTTTATGTAGGTTGTCTATTTTTTTGTTATCACATGTTTTATAAGGCATCATTGTTTATAGTAATAGGAATATGAATACATATATTTTTTGGTTTACAAGATTTGAGATGTTATTTTTTTATATATTTTTGTGGTTGTATCTTGGCAAG
>M01075:29:000000000-A53YN:1:1101:7489:4424
AGAGTACACAGTTTGGGTTGCATATTTGATTGCCAGATGCAATGGAAGGACCAATACCTGTATCTGCATTAATACATGCTGCAACGTTAGTTGTATGTGGAATAATATTAGGTAGTTTTGTATTTTGGTGTTTTGAATTTTGATTTAGCTATTTTTATAGTCTAATTTGTTGGGCAACCGCAATAATAGTTTTAATGAGTCTGTGTGTTTTTTATAATTTCAAAGCGTTATATAGCGTTTAGTACAATATGTCAAATAAGTTTTTCATTTTTTTGTTGTCTTTGTTTAGATCTTTATGTAGGTTGTCTATTTTTTTGTTATCACATGTTTTATAAGGCATCATTGTTTATAGTAATAGGAATATGAATACATATATTTTTCGGTTTACAAGATTTGAGATGTTATTTTTTTATATATTTTTGTGGTTGTATCTTGGCAAG
>M01075:29:000000000-A53YN:1:1101:14820:4435
AGAGTACACAGTTTGGGTTGCACATTTGATTGCCAGATGCAATGGAAGGACCAATACCTGTATCTGCATTAATACATGCTGCAACGTTAGTTGTATGTGGAATAATATTAGGTAGTTTTGTATTTTGGTGTTTTGAATTTTGATTTAGCTATTTTTATAGTCTAATTTGTTGGGCAACCGCAATAATAGTTTTAATGAGTCTGTGTGTTTTTTATAATTTCAAAGCGTTATATAGCGTTTAGTACAATATGTCAAATAAGTTTTTCATTTTTTTGTTGTTTTTGTTTAGATCTTTATGTAGGTTGTCTATTTTTTTGTTATCACATGTTTTATAAGGCATCATTGTTTATAGTAATAGGAATATGAATACATATATTTTTTGGTTTACAAGATTTGAGATGTTATTTTTTTATATATTTTTGTGGTTGTATCTTAGCAAG
>M01075:29:000000000-A53YN:1:1101:7724:4442
AGAGTACACAGTTTGGGTTGCATATTTGATTGCCAGATGCAATGGAAGGACCAATACCTGTATCTGCATTAATACATGCTGCAACGTTAGTTGTATGTGGAATAATATTAGGTAGTTTTGTATTTTGGTGTTTTGAATTTTGATTTAGCTATTTTTATAGTCTAATTTGTCGGGCAACCGCAATAATAGTTTTAATGAGTCTGTGTGTTTTTTATAATTTCAAAGCGTTATATAGCGTTTAGTACAATATGTCAAATAAGTTTTTCATTTTTTTGTTGTCTTTGTTTAGATCTTTATGTAGGTTGTCTATTTTTTTGTTATCACATGTTTTATAAGGCATCATTGTTTATAGTAATAGGAATATGAATACATATATTTTTTGGTTTACAAGATTTGAGATGTTATTTTTTTATATATTTTTGTGGTTGTATCTTGGCAAG
>M01075:29:000000000-A53YN:1:1101:10949:4448
AGAGTACACAGTTTGGGCTGCATATTTGATTGCCAGATGCAATGGAAGGACCAATACCTGTATCTGCATTAATACATGCTGCAACGTTAGTTGTATGTGGAATAATATTAGGTAGTTTTGTATTTTGGTGTTTTGAATTTTGATTTAGCTATTTTTATAGTCTAATTTGTTGGGCAACCGCAATAATAGTTTTAATGAGTCTGTGTGTTTTTTATAATTTCAAAGCGTTATATAGCGTTTAGTACAATATGTCAAATAAGTTTTTCATTTTTTTGTTGTCTTTGTTTAGATCTTTATGTAGGTTGTCTATTTTTTTGTTATCACATGTTTTATAAGGCATCATTGTTTATAGTAATAGGAATATGAATACATATATTTTTTGGTTTACAAGATTTGAGATGTTATTTTTTTATATATTTTTGTGGTTGTATCTTGGCAAG
>M01075:29:000000000-A53YN:1:1101:16480:4456
AAAGTACACAGTTTGGGTTGCATATTTGATTGCCAGATGCAATGGAAAGACCAATACCTGTATCTGCATTAATACATGCTGCAACGTTAGTTGTATGTGGAATAATATTAGGTAGTTTTGTATTTTGGTGTTTTGAATTTTGATTTAGCTATTTTTATAGTCTAATTTGTTGGGCAACCGCAATAATAGTTTTAATGAGTCTGTGTGTTTTTTATAATTTCAAAGCGTTATATAGCGTTTAGTACAATATGTCAAATAAGTTTTTCATTTTTTTGTTGTTTTTGTTTAGATCTTTATGTAGGTTGTCTATTTTTTTGTTATCACATGTTTTATAAGGCATCATTGTTTATAGTAATAGGAATATGAATACATATATTTTTTGGTTTACAAGATTTGAGATGTTATTTTTTTATATATTTTTGTGGTTGTATCTTAGCAAG
>M01075:29:000000000-A53YN:1:1101:11258:4471
AGAGTACACAGTTTGGGTTGCATATTTGATTGCCAGATGCAATGGAAGGACCAATACCTGTATCTGCATTAATACATGCTGCAACGTTAGTTGTATGCGGAATAATGTTAGGTAGTTTTGTATTTTGGTGTTTTGAATTTTGATTTAGCTATTTTTATAGTCTAATTTGTTGGGCAACCGCAATAATAGTTTTAATGAGTCTGTGTGTTTTTTATAATTTGCAAAGCGTTATATAGCGTTTAGTACAATATGTCAAATAAGTTTTTCATTTTTTTGTTGTCTTTGTTTAGATCTTTATGTAGGTTGTCTATTTTTTTGTTATCACATGTTTTATAAGGCATCATTGTTTATAGTAATAGGAATATGAATACATATATTTTTTGGTTTACAAGATTTGAGATGTTATTTTTTTATATATTTTTGTGGTTGATCTTAGCAAG
>M01075:29:000000000-A53YN:1:1101:14505:4493
AGAGTACACAGTTTGGGTTGCACATTTGATTGCCAGATGCAATGGAAGGACCAATACCTGTATCTGCATTAATACATGCTGCAACGTTAGTTGTATGTGGAATAATATTAGGTAGTTTTGTATTTTGGTGTTTTGAATTTTGATTTAGCTATTTTTATAGTCTAATTTGTTGGGCAACCGCAATAATAGTTTTAATGAGTCTGTGTGTTTTTTATAATTTCAAAGCGTTATTTAGCGTTTAGTACAATATGTCAAATAAGTTTTTCATTTTTTTGTTGTCTTTGTTTAGATCTTTATGTAGGTTGTCTATTTTTTTGTTATCACATGTTTTATAAGGCATCATTGTTTATAGTAATAGGAATATGAATACATATATTTTTTGGTTTACAAGATTTGAGATGTTATTTTTTTATATATTTTTGTGGTTGTATCTTGGCAAG
>M01075:29:000000000-A53YN:1:1101:9129:4497
AAAGTACACAGTTTGGGTTGCATATTTGATTGCCAGATGCAATGGAAGGACCAATACCTGTATCCGCATTAATACATGCTGCAACGTTAGTTGTATGTGGAATAATATTAGGTAGTTTTGTATTTTGGTGTTTTGAATTTTGATTTAGCTATTTTTATAGTCTAATTTGTTGGGCAACCGCAATAATAGTTTTAATGAGTCTGTGTGTTTTTTATAATTTCAAAGCGTTATATAGCGTTTAGTACAATATGTCAAATAAGTTTTTCATTTTTTTGTTGTCTTTGTTTAGATCTTTATGTAGGTTGTCTATTTTTTTGTTATCACATGTTTTATAAGGCATCATTGTTTATAGTAATAGGAATATGAATACATATATTTTTTGGTTTACAAGATTTGAGATGTTATTTTTTTATATATTTTTGTGGTTGTATTTTAGCAAG
>M01075:29:000000000-A53YN:1:1101:14650:4508
AGAGTACACAGTTTGGGCTGCACATTTGATTGCCAGATGCAATGGAAGGACCAATACCTGTATCTGCATTAATACATGCTGCAACGTTAGTTGTATGTGGAATAATATTAGGTAGTTTTGTATTTTGGTGTTTTGAATTTTGATTTAGCTATTTTTATAGTCTAATTTGTTGGGCAACCGCAATAATAGTTTTAATGAGTCTGTGTGTTTTTTATAATTTCAAAGCGTTATATAGCGTTTAGTACAATATGTCAAATAAGTTTTTCATTTTTTTGTTGTCTTTGTTTAGATCTTTATGTAGGTTGTCTATTTTTTTGTTATCACATGTTTTATAAGGCATCATTGTTTATAGTAATAGGAATATGAATACATATATTTTTTGGTTTACAAGATTTGAGATGTTATTTTTTTATATATTTTTGTGGTTGTATCTTGGCAAG
>M01075:29:000000000-A53YN:1:1101:17723:4517
AGAGTACACAGTTTGGGCTCCACATTTGATTGCCAGATGCAATGGAAGGACCAATACCTGTATCTGCATTAATACATGCTGCAACGTTAGTTGTATGTGGAATAATGTTAGGTAGTTTTGTATTTTGGTGTTTTGAATTTTGATTTAGCTATTTTTATAGTCTAATTTGTTGGGCAACCGCAATAATAGTTTTAATGAGTCTGTGTGTTTTTTATAATTTCAAAGCGTTATATAGCGTTTAGTACAATATGTCAAATAAGTTTTTCATTTTTTTGTTGTCTTTGTTTAGATCTTTATGTAGGTTGTCTATTTTTTTGTTATCACATGTTTTATAAGGCATCATTGTTTATAGTAATAGGAATATGAATACATATATTTTTTGGTTTACAAGATTTGAGATGTTATTTTTTTATATATTTTTGTGGTTGTATCTTGGCAAG
>M01075:29:000000000-A53YN:1:1101:7933:4520
AGAGTACACAGTTTGGGTTGCATATTTGATTGCCAGATGCAATGGAAGGACCAATACCTGTATCTGCATTAATACATGCTGCAACGTTAGTTGTATGTGGAATAATATTAGGTAGTTTTGTATTTTGGTGTTTTGAATTTTGATTTAGCTATTTTTATAGTCTAATTTGTTGGGCAACCGCAATAATAGTTTTAATGAGTCTGTGTGTTTTTTATAATTTCAAAGCGTTATATAGCGTTTAGTACAATATGTCAAATAAGTTTTTCATTTTTTTGTTGTCTTTGTTTAGATCTTTATGTAGGTTGTCTATTTTTTTGTTATCACATGTTTTATAAGGCATCATTGTTTATAGTAATAGGAATATGAATACATATATTTTTTGGTTTACAAGATTTGAGATGTTATTTTTTTATATATTTTTGTGGTTGTATCTTGGCAAG
>M01075:29:000000000-A53YN:1:1101:22090:4523
AGAGTACACAGTTTGGGTTGCATATTTGATTGCCAGATGCAATGGAAGGACCAATACCTGTATCTGCATTAATACATGCTGCAACGTTAGTTGTATGTGGAATAATATTAGGTAGTTTTGTATTTTGGTGTTTTGAATTTTGATTTAGCTATTTTTATAGTCTAATTTGTTGGGCAACCGCAATAATAGTTTTAATGAGTCTGTGTGTTTTTTATAATTTCAAAGCGTTATATAGCGTTTAGTACAATATGTCAAATAAGTTTTTCATTTTTTTGTTGTTTTTGTTTAGATCTTTATGTAGGTTGTCTATTTTTTTGTTATCACATGTTTTATAAGGCATCATTGTTTATAGTAATAGGAATATGAATACATATATTTTTTGGTTTACAAGATTTGAGATGTTATTTTTTTATATATTTTTGTGGTTGTATCTTAGCAAG
>M01075:29:000000000-A53YN:1:1101:14658:4527
AGAGTACACAGTTTGGGCTGCACATTTGATTGCCAGATGCAATGGAAGGACCAATACCTGTATCTGCATTAATACATGCTGCAACGTTAGTTGTATGTGGAATAATATTAGGTAGTTTTGTATTTTGGTGTTTTGAATTTTGATTTAGCTATTTTTATAGTCTAATTTGTTGGGCAACCGCAATAATAGTTTTAATGAGTCTGTGTGTTTTTTATAATTTCAAAGCGTTATATAGCGTTTAGTACAATATGTCAAATAAGTTTTTCATTTTTTTGTTGTCTTTGTTTAGATCTTTATGTAGGTTGTCTATTTTTTTGTTATCACATGTTTTATAAGGCATCATTGTTTATAGTAATAGGAATATGAATACATATATTTTTTGGTTTACAAGATTTGAGATGTTATTTTTTTATATATTTTTGTGGTTGTATCTTGGCAAG
>M01075:29:000000000-A53YN:1:1101:21363:4528
AGAGTACACAGTTTGGGCTGCATATTTGATTGCCAGATGCAATGGAAGGACCAATACCTGTATCTGCATTAATACATGCTGCAACGTTAGTTGTATGTGGAATAATATTAGGTAGTTTTGTATTTTGGTGTTTTGAATTTTGATTTAGCTATTTTTATAGTCTAATTTGTTGGGCAACCGCAATAATAGTTTTAATGAGTCTGTGTGTTTTTTATAATTTCAAAGCGTTATATAGCGTTTAGTACAATATGTCAAATAAGTTTTTCATTTTTTTGTTGTCTTTGTTTAGATCTTTATGTAGGTTGTCTATTTTTTTGTTATCACATGTTTTATAAGGCATCATTGTTTATAGTAATAGGAATATGAATACATATATTTTTTGGTTTACAAGATTTGAGATGTTATTTTTTTATATATTTTTGTGGTTGTATCTTGGCAAG
>M01075:29:000000000-A53YN:1:1101:10169:4529
AAAGTACACAGTTTGGGTTGCATATTTGATTGCCAGATGCAATGGAAGGACCAATACCTGTATCTGCATTAATACATGCTGCAACGTTAGTTGTATGTGGAATAATATTAGGTAGTTTTGTATTTTGGTGTTTTGAATTTTGATTTAGCTGTTTTTATAGTCTAATTTGTTGGGCAACCGCAATAATAGTTTTAATGAGTCTGTGTGTTTTTTATAATTTCAAAGCGTTATATAGCGTTTAGTACAATATGTCAAATAAGTTTTTCATTTTTTTGTTGTCTTTGTTTAGATCTTTATGTAGGTTGTCTATTTTTTTGTTATCACATGTTTTATAAGGCATCATTGTTTATAGTAATAGGAATATGAATACATATATTTTTTGGTTTACAAGATTTGAGATGTTATTTTTTTATATATTTTTGTGGTTGTATCTTAGCAAG
>M01075:29:000000000-A53YN:1:1101:15126:4530
AGAGTACACAGTTTGGATTGCACATTTGATTGCCAGATGCAATGGAAGGACCAATACCTGTATCTGCATTAATACATGCTGCAACGTTAGTTGTATGTGGAATAATATTAGGTAGTTTTGTATTTTGGTGTTTTGAATTTTGATTTAGCTATTTTTATAGTCTAATTTGTTGGGCAACCGCAATAATAGTTTTAATGAGTCTGTGTGTTTTTTATAATTTCAAAGCGTCATATAGCGTTTAGTACAATATGTCAAATAAGTTTTTCATTTTTTTGTTGTCTTTGTTTAGATCTTTATGTAGGTTGTCTATTTTTTTGTTATCACATGTTTTATAAGGCATCATTGTTTACAGTAATAGGAATATGAATACATATATTTTTTGGTTTACAAGATTTGAGATGTTATTTTTTTATATATTTTTGTGGTTGTATCTTGGCAAG
>M01075:29:000000000-A53YN:1:1101:7903:4533
AGAGTACACAGTTTGGCTTGCATATTTGATTGCCAGATGCAATGGAAGGACCAATACCTGTATCTGCATTAATACATGCTGCAACGTTAGTTGTATGTGGAATAATATTAGGTAGTTTTGTATTTTGGTGTTTTGAATTTTGATTTAGCTATTTTTATAGTCTAATTTGTTGGGCAACCGCAATAATAGTTTTAATGAGTCTGTGTGTTTTTTATAATTTCAAAGCGTTATATAGCGTTTAGTACAATATGTCAAATAAGTTTTTCATTTTTTTGTTGTCTTTGTTTAGATCTTTATGTAGGTTGTCTATTTTTTTGTTATCACATGTTTTATAAGGCATCATTGTTTATAGTAATAGGAATATGAATACATATATTTTTTGGTTTACAAGATTTGAGATGTTATTTTTTTATATATTTTTGTGGTTGTATCTTGGCAAG
>M01075:29:000000000-A53YN:1:1101:22078:4536
AGAGTACACAGTTTGGGTTGCATATTTGATTGCCAGATGCAATGGAAGGACCAATACCTGTATCTGCATTAATACATGCTGCAACGTTAGTTGTATGTGGAATAATATTAGGTAGTTTTGTATTTTGGTGTTTTGAATTTTGATTTAGCTATTTTTATAGTCTAATTTGTTGGGCAACCGCAATAATAGTTTTAATGAGTCTGTGTGTTTTTTATAATTTCAAAGCGTTATATAGCGTTTAGTACAATATGTCAAATAAGTTTTTCATTTTTTTGTTGTCTTTGTTTAGATCTTTATGTAGGTTGTCTATTTTTTTGTTATCACATGTTTTATAAGGCATCATTGTTTATAGTAATAGGAATATGAATACATATATTTTTTGGTTTACAAGATTTGAGATGTTATTTTTTTATATATTTTTGTGGTTGTATCTTAGCAAG
>M01075:29:000000000-A53YN:1:1101:13382:4554
AGAGTACACAGTTTGGGTTGCACATTTGATTGCCAGATGCAATGGAAGGACCAATACCTGTATCTGCATTAATACATGCTGCAACGTTAGTTGTATGTGGAATAATATTAGGTAGTTTTGTATTTTGGTGTTTTGAATTTTGATTTAGCTATTTTTATAGTCTAATTTGTTGGGCAACCGCAATAATAGTTTTAATGAGTCTGTGTGTTTTTTATAATTTCAAAGCGTTATATAGCGTTTAGTACAATATGTCAAATAAGTTTTTCATTTTTTTGTTGTCTTTGTTTAGATCTTTATGTAGGTTGTCTATTTTTTTGTTATCACATGTTTTATAAGGCATCATTGTTTATAGTAATAGGAATATGAATACATATATTTTTTGGTTTACAAGATTTGAGATGTTATTTTTTTATATATTTTTGTGGTTGTATCTTGGCAAG
>M01075:29:000000000-A53YN:1:1101:20908:4558
AGAGTACACAGTTTGGGTTGCATATTTGATTGCCAGATGCAATGAAAGGACCAATACCTGTATCTGCATTAATACATGCTGCAACGTTAGTTGTATGTGGAATAATATTAGGTAGTTTTGTATTTTGGTGTTTTGAATTTTGATTTAGCTATTTTTATAGTCTAATTTGTTGGGCAACCGCAATAATAGTTTTAATGAGTCTGTGTGTTTTTTATAATTTCAAAGCGTTATATAGCGTTTAGTACAATATGTCAAATAAGTTTTTCATTTTTTTGTTGTCTTTGTTTAGATCTTTATGTAGGTTGTCTATTTTTTTGTTATCACATGTTTTATAAGGCATCATTGTTTATAGTAATAGGAATATGAATACATATATTTTTTGGTTTACAAGATTTGAGATGTTATTTTTTTATATATTTTTGTGGTTGTATCTTGGCAAG
>M01075:29:000000000-A53YN:1:1101:21367:4559
AAAGTACACAGTTTGGGTTGCATATTTGATTGCCAGATGCAATGGAAGGACCAATACCTGTATCTGCATTAATACATGCTGCAACGTTAGTTGTATGTGGAATAATATTAGGTAGTTTTGTATTTTGGTGTTTTGAATTTTGATTTAGCTATTTTTATAGTCTAATTTGTTGGGCAACCGCAATAATAGTTTTAATGAGTCTGTGTGTTTTTTATAATTTCAAAGCGTTATATAGCGTTTAGTACAATATGTCAAATAAGTTTTTCATTTTTTTGTTGTCTTTGTTTAGATCTTTATGTAGGTTGTCTATTTTTTTGTTATCACATGTTTTATAAGGCATCATTGTTTATAGTAATAGGAATATGAATACATATATTTTTTGGTTTACAAGATTTGAGATGTTATTTTTTTATATATTTTTGTGGTTGTATCTTGGCAAG
>M01075:29:000000000-A53YN:1:1101:20044:4570
AGAGTACACAGTTTGGGTTGCACATTTGATTGCCAGATGCAATGGAAGGACCAATACCTGTATCTGCATTAATACATGCTGCAACGTTAGTTGTATGTGGAATAATATTAGGTAGTTTTGTATTTTGGTGTTTTGAATTTTGATTTAGCTATTTTTATAGTCTAATTTGTTGGGCAACCGCAATAATAGTTTTAATGAGTCTGTGTGTTTTTTATAATTTCAAAGCGTTATATAGCGTTTAGTACAATATGTCAAATAAGTTTTTCATTTTTTTGTTGTCTTTGTTTAGATCTTTATGTAGGTTGTCTATTTTTTTGTTATCACATGTTTTATAAGGCATCATTGTTTATAGTAATAGGAATATGAATACATATATTTTTTGGTTTACAAGATTTGAGATGTTATTTTTTTATATATTTTTGTGGTTGTATCTTGGCAAG
>M01075:29:000000000-A53YN:1:1101:21381:4577
AAAGTACACAGTTTGGGTTGCATATTTGATTGCCAGATGCAATGGAAGGACCAATACCTGTATCTGCATTAATACATGCTGCAACGTTAGTTGTATGTGGAATAATATTAGGTAGTTTTGTATTTTGGTGTTTTGAATTTTGATTTAGCTATTTTTATAGTCTAATTTGTTGGGCAACCGCAATAATAGTTTTAATGAGTCTGTGTGTTTTTTATAATTTCAAAGCGTTATATAGCGTTTAGTACAATATGTCAAATAAGTTTTTCATTTTTTTGTTGTTTTTGTTTAGATCTTTATGTAGGTTGTCTATTTTTTTGTTATCACATGTTTTATAAGGCATCATTGTTTATAGTAATAGGAATATGAATACATATATTTTTTGGTTTACAAGATTTGAGATGTTATTTTTTTATATATTTTTGTGGTTGTATCTTGGCAAG
>M01075:29:000000000-A53YN:1:1101:17287:4595
AGAGTACACAGTTTGGGTTGCATATTTGATTGCCAGATGCAATGGAAGGACCAATACCTGTATCTGCATTAATACATGCTGCAACGTTAGTTGTATGTGGAATAATATTAGGTAGTTTTGTATTTTGGTGTTTTGAATTTTGATTTAGCTATTTTTATAGTCTAATTTGTTGGGCAACCGCAATAATAGTTTTAATGAGTCTGTGTGTTTTTTATAATTTCAAAGCGTTATATAGCGTTTAGTACAATATGTCAAATAAGTTTTTAATTTTTTTGTTGTCTTTGTTTAGATCTTTATGTAGGTTGTCTATTTTTTTGTTATCACATGTTTTATAAGGCATCATTGTTTATAGTAATAGGAATATGAATACATATATTTTTTGGTTTACAAGATTTGAGATGTTATTTTTTTATATATTTTTGTGGTTGTATCTTGGCAAG
>M01075:29:000000000-A53YN:1:1101:11760:4611
AGAGTACACAGTTTGGATTGCATATTTGATTGCCAGATGCAATGGAAGGACCAATACCTGTATCTGCATTAATACATGCTGCAACGTTAGTTGTATGTGGAATAATATTAGGTAGTTTTGTATTTTGGTGTTTTGAATTTTGATTTAGCTATTTTTATAGTCTAATTTGTTGGGCAACCGCAATAATAGTTTTAATGAGTCTGTGTGTTTTTTATAATTTCAAAGCGTTATATAGCGTTTAGTACAATATGTCAAATAAGTTTTTCATTTTTTTGTTGTTTTTGTTTAGATCTTTATGTAGGTTGTCTATTTTTTTGTTATCACATGTTTTATAAGGCATCATTGTTTATAGTAATAGGAATATGAATACATATATTTTTTGGTTTACAAGATTTGAGATGTTATTTTTTTATATATTTTTGTGGTTGTATCTTGGCAAG
>M01075:29:000000000-A53YN:1:1101:18772:4630
AAAGTACACAGTTTGGGCTGCATATTTGATTGCCAGATGCAATGGAAGGACCAATACCTGTATCTGCATTAATACATGCTGCAACGTTAGTTGTATGTGGAATAATATTAGGTAGTTTTGTATTTTGGTGTTTTGAATTTTGATTTAGCTATTTTTATAGTCTAATTTGTTGGGCAACCGCAATAATAGTTTTAATGAGTCTGTGTGTTTTTTATAATTTCAAAGCGTTATATAGCGTTTAGTACAATATGTCAAATAAGTTTTTCATTTTTTTGTTGTCTTTGTTTAGATCTTTATGTAGGTTGTCTATTTTTTTGTTATCACATGTTTTATAAGGCATCATTGTTTATAGTAATAGGAATATGAATACATATATTTTTTGGTTTACAAGATTTGAGATGTTATTTTTTTATATATTTTTGTGGTTGTATCTTGGCAAG
>M01075:29:000000000-A53YN:1:1101:23890:4636
AGAGTACACAGTTTGGGTTGCACATTTGATTGCCAGATGCAATGGAAGGACCAATACCTGTATCTGCATTAATACATGCTGCAACGTTAGTTGTATGTGGAATAATATTAGGTAGTTTTGTATTTTGGTGTTTTGAATTTTGATTTAGCTATTTTTATAGTCTAATTTGTTGGGCAACCGCAATAATAGTTTTAATGAGTCTGTGTGTTTTTTATAATTTCAAAGCGTTATATAGCGTTTAGTACAATATGTCAAATAAGTTTTTCATTTTTTTGTTGTCTTTGTTTAGACCTTTATGTAGGTTGTCTATTTTTTTGTTATCACATGTTTTATAAGGCATCATTGTTTATAGTAATAGGAATATGAATACATATATTTTTTGGTTTACAAGATTTGAGATGTTATTTTTTTATATATTTTTGTGGTTGTATCTTGGCAAG
>M01075:29:000000000-A53YN:1:1101:7161:4640
AGAGTACACAGTTTGGGTTGCATATTTGATTGCCAGATGCAATGGAAGGACCAATACCTGTATCTGCATTAATACATGCTGCAACGTTAGTTGTATGTGGAATAATATTAGGTAGTTTTGTATTTTGGTGTTTTGAATTTTGATTTAGCTATTTTTATAGTCTAACTTGTTGGGCAACCGCAATAATAGTTTTAATGAGTCTGTGTGTTTTTTATAATTTCAAAGCGTTATATAGCGTTTAGTACAATATGTCAAATAAGTTTTTCATTTTTTTGTTGTCTTTGTTTAGATCTTTATGTAGGTTGTCTATTTTTTTGTTATCACATGTTTTATAAGGCATCATTGTTTATAGTAATAGGAATATGAATACACATATTTTTTGGTTTACAAGATTTGAGATGTTATTTTTTTATATATTTTTGTGGTTGTATCTTGGCAAG
>M01075:29:000000000-A53YN:1:1101:18053:4644
AGAGTACACAGTTTGGGTTGCATATTTGATTGCCAGATGCAATGGAAGGACCAATACCTGTATCTGCATTAATACATGCTGCAACGTTAGTTGTATGTGGAATAATATTAGGTAGTTTTGTATTTTGGTGTTTTGAATTTTGATTTAGCTATTTTTATAGTCTAATTTGTCGGGCAACCGCAATAATAGTTTTAATGAGTCTGTGTGTTTTTTATAATTTCAAAGCGTTATATAGCGTTTAGTACAATATGTCAAATAAGTTTTTCATTTTTTTGTTGTCTTTGTTTAGATCTTTATGTAGGTTGTCTATTTTTTTGTTATCACATGTTTTATAAGGCATCATTGTTTATAGTAATAGGAATATGAATACATATATTTTTTGGTTTACAAGATTTGAGATGTTATTTTTTTATATATTTTTGTGGTTGTATCTTGGCAAG
>M01075:29:000000000-A53YN:1:1101:23572:4652
AGAGTACACAGTTTGGGTTGCACATTTGATTGCCAGATGCAATGGAAGGACCAATACCTGTATCTGCATTAATACATGCTGCAACGTTAGTTGTATGTGGAATAATATTAGGTAGTTTTGTATTTTGGTGTTTTGAATTTTGATTTAGCTATTTTTATAGTCTAATTTGTTGGGCAACCGCAATAATAGTTTTAATGAGTCTGTGTGTTTTTTATAATTTCAAAGCGTCATATAGCGTTTAGTACAATATGTCAAATAAGTTTTTCATTTTTTTGTTGTCTTTGTTTAGATCTTTATGTAGGTTGTCTATTTTTTTGTTATCACATGTTTTATAAGGCATCATTGTTTATAGTAATAGGAATATGAATACATATATTTTTTGGTTTACAAGATTTGAGATGTTATTTTTTTATATATTTTTGTGGTTGTATCTTGGCAAG
>M01075:29:000000000-A53YN:1:1101:11274:4654
AGAGTACACAGTTTGGGTTGCACATTTGATTGCCAGATGCAATGGAAGGACCAATACCTGTATCTGCATTAATACATGCTGCAACGTTAGTTGTATGTGGAATAATATTAGGTAGTTTTGTATTTTGGTGTTTTGAATTTTGATTTAGCTATTTTTATAGTCTAATTTGTTGGGCAACCGCAATAATAGTTTTAATGAGTCTGTGTGTTTTTTATAATTTCAAAGCGTTATATAGCGTTTAGTACAATATGTCAAATAAGTTTTTCATTTTTTTGTTGTCTTTGTTTAGATCTTTATGTAGGTTGTCTATTTTTTTGTTATCACATGTTTTATAAGGCATCATTGTTTATAGTAATAGGAATATGAATACATATATTTTTTGGTTTACAAGATTTGAGATGTTATTTTTTTATATATTTTTGTGGTTGTATCTTGGCAAG
>M01075:29:000000000-A53YN:1:1101:8701:4664
TGAGTACACAGTTTGGGTTGCACATTTGATTGCCAGATGCAATGGAAGGACCAATACCTGTATCTGCATTAATACATGCTGCAACGTTAGTTGTATGTGGAATAATATTAGGTAGTTTTGTATTTTGGTGTTTTGAATTTTGATTTAGCTATTTTTATAGTCTAATTTGTTGGGCAACCGCAATAATAGTTTTAATGAGTCTGTGTGTTTTTTATAATTTCAAAGCGTTATATAGCGTTTAGTACAATATGTCAAATAAGTTTTTCATTTTTTTGTTGTCTTTGTTTAGATCTTTATGTAGGTTGTCTATTTTTTTGTTATCACATGTTTTATAAGGCATCATTGTTTATAGTAATAGGAATATGAATACATATATTTTTTGGTTTACAAGATTTGAGATGTTATTTTTTTATATATTTTTGTGGTTGTATTTTGGCAAG
>M01075:29:000000000-A53YN:1:1101:17845:4691
AGAGTACACAGTTTGGGTTGCATATTTGATTGCCAGATGCAATGGAAGGACCAATACCTGTATCTGCATTAATACATGCTGCAACGTTAGTTGTATGTGGAATAATATTAGGTAGTTTTGTATTTTGGTGTTTTGAATTTTGATTTAGCTATTTTTATAGTCTAATTTGTTGGGCAACCGCAATAATAGTTTTAATGAGTCTGTGTGTTTTTTATAATTTCAAAGCGTTATATAGCGTTTAGTACAATATGTCAAATAAGTTTTTCATTTTTTTGTTGTCTTTGTTTAGATCTTTATGTAGGTTGTCTATTTTTTTGTTATCACATGTTTTATAAGGCATCATTGTTTATAGTAATAGGAATATGAATACATATATTTTTTGGTTTACAAGATTTGAGATGTTATTTTTTTATATATTTTTGTGGTTGTATCTTGGCAAG
>M01075:29:000000000-A53YN:1:1101:8394:4695
AGAGTACACAGTTTGGGTTACATATTTGATTGCCAGATGCAATGGAAGGACCAATACCTGTATCTGCATTAATACATGCTGCAAAGTTAGTTGTATGTGGAATAATATTAGGTAGTTTTGTATTTTGGTGTTTTGAATTTTGATTTAGCTATTTTTATAGTCTAATTTGTTGGGCAACCGCAATAATAGTTTTAATGAGTCTGTGTGTTTTTTATAATTTCAAAGCGTTATATAGCGTTTAGTACAATATGTCAAATAAGTTTTTCATTTTTTTGTTGTCTTTGTTTAGATCTTTATGTAGGTTGTCTATTTTTTTGTTATCACATGTTTTATAAGGCATCATTGTTTATAGTAATAGGAATATGAATACATATATTTTTTGGTTTACAAGATTTGAGATGTTATTTTTTTATATATTTTTGTGGTTGTATCTTGGCAAG
>M01075:29:000000000-A53YN:1:1101:7628:4697
AGAGTACACAGTTTGGGTTGCATATTTGATTGCCAGATGCAATGGAAGGACCAATACCTGTATCTGCATTAATACATGCTGCAACGTTAGTTGTATGTGGAATAATATTAGGTAGTTTTGTATTTTGGTGTTTTGAATTTTGATTTAGCTATTTTTATAGTCTAATTTGTTGGGCAACCGCAATAATAGTTTTAATGAGTCTGTGTGTTTTTTATAATTTCAAAGCGTTATATAGCGTTTAGTACAATATGTCAAATAAGTTTTTCATTTTTTTGTTGTCTTTGTTTAGATCTTTATGTAGGTTGTCTATTTTTTTGTTATCACATGTTTTATAAGGCATCATTGTTTATAGTAATAGGAATATGAATACATATATTTTTTGGTTTACAAGATTTGAGATGTTATTTTTTTATATATTTTTGTGGTTGTATCTTGGCAAG
>M01075:29:000000000-A53YN:1:1101:15529:4706
AGAGTACACAGTTTGGGTTGCACATTTGATTGCCAGATGCAATGGAAGGACCAATACCTGTATCTGCATTAATACATGCTGCAACGTTAGTTGTATGTGGAATAATATTAGGTAGTTTTGTATTTTGGTGTTTTGAATTTTGATTTAGCTATTTTTATAGTCTAATTTGTTGGGCAACCGCAATAATAGTTTTAATGAGTCTGTGTGTTTTTTATAATTTCAAAGCGTTATATAGCGTTTAGTACAATATGTCAAATAAGTTTTTCATTTTTTTGTTGTCTTTGTTTAGATCTTTATGTAGGTTGTCTATTTTTTTGTTATCACATGTTTTATAAGGCATCATTGTTTATAGTAATAGGAATATGAATACATATATTTTTTGGTTTACAAGATTTGAGATGTTATTTTTTTATATATTTCTGTGGTTGTATCTTGGCAAG
>M01075:29:000000000-A53YN:1:1101:7976:4709
AGAGTATACAGTTTGGGCTGCATATTTGATTGCCAGATGCAATGGAAGGACCAATACCTGTATCTGCATTAATACATGCTGCAACGTTAGTTGTATGTGGAATAATATTAGGTAGTTTTGTATTTTGGTGTTTTGAATTTTGATTTAGCTATTTTTATAGTCTAATTTGTTGGGCAACCGCAATAATAGTTTTAATGAGTCTGTGTGTTTTTTATAATTTGCAAAGCGTTATATAGCGTTTAGTACAATATGTCAAATAAGTTTCTCATTTTTTGTTGTCTTTGTTTAGATCTTTATGTAGGTTGTCTATTTTTTTGTTATCACATGTTTTATAAGGCATCATTGTTTATAGTAATAGGAATATGAATACATATATTTTTTGGTTTACAAGATTTGAGATGTTATTTTTTTATATATTTTTGTGGTTGTATCTTGGCAAG
>M01075:29:000000000-A53YN:1:1101:10399:4710
GGAGTACACAGTTTGGGTTGCACATTTGATTGCCAGATGCAATGGAAGGACCAATACCTGTATCTGCATTAATACATGCTGCAACGTTAGTTGTATGTGGAATAATATTAGGTAGTTTTGTATTTTGGTGTTTTGAATTTTGATTTAGCTATTTTTATAGTCTAATTTGTTGGGCAACCGCAATAATAGTTTTTATGAGTCTGTGTGTTTTTTATAATTTCAAAGCGTTATATAGCGTTTAGTACAATATGTCAAATAAGTTTTTCATTTTTTTGTTGTCTTTGTTTAGATCTTTATGTAGGTTGTCTATTTTTTTGTTATCACATGTTTTATAAGGCATCATTGTTTATAGTAATAGGAATATGAATACATATATTTTTTGGTTTACAAGATTTGAGATGTTATTTTTTTATATATTTTTGTGGTTGTATCTTGGCAAG
>M01075:29:000000000-A53YN:1:1101:18602:4713
AAAGTACACAGTTTGGGTTGCACATTTGATAGCCAGATGCAATGGAAGGACCAATACCTGTATCTGCATTAATACATGCTGCAACGTTAGTTGTATGTGGAATAATATTAGGTAGTTTTGTATTTTGGTGTTTTGAATTTTGATTTAGCTATTTTTATAGTCTAATTTGTTGGGCAACCGCAATAATAGTTTTAATGAGTCTGTGTGTTTTTTATAATTTCAAAGCGTTATATAGCGTTTAGTACAATATGTCAAATAAGTTTTTCATTTTTTTGTTGTCTTTGTTTAGATCTTTATGTAGGTTGTCTATTTCTTTGTTATCACATGTTTTATAAGGCATCATTGTTTATAGTAATAGGAATATGAATACATATATTTTTTGGTTTACAAGATTTGAGATGTTATTTTTTTATATATTTTTGTGGTTGTATCTTAGCAAG
>M01075:29:000000000-A53YN:1:1101:14828:4714
AGAGTACACAGTTTGGGTTGCATATTTGATTGCCAGATGCAATGGAAGGACCAATACCTGTATCTGCATTAATACATGCTGCAACGTTAGTTGTATGTGGAATAATATTAGGTAGTTTTGTATTTTGGTGTTTTGAATTTTGATTTAGCTATTTTTATAGTCTAATTTGTTGGGCAACCGCAATAATAGTTTTAATGAGTCTGTGTGTTTTTTATAATTTCAAAGCGTTATATAGCGTTTAGTACAATATGTCAAATAAGTTTTTCATTTTTTTGTTGTCTTTGTTTAGATCTTTATGTAGGTTGTCTATTTTTTTGTTATCACATGTTTTATAAGGCATCATTGTTTATAGTAATAGGAATATGAATACATATATTTTTTGGTTTACAAGATTTGAGATGTTATTTTTTTATATATTTTTGTGGTTGTATCTTGGCAAG
>M01075:29:000000000-A53YN:1:1101:21027:4718
AAAGTACACAGTTTGGGTTGCATATTTGATTGCCAGATGCAATGGAAGGACCAATACCTGTATCTGCATTAATACATGCTGCAACGTTAGTTGTATGTGGAATAATATTAGGTAGTTTTGTATTTTGGTGTTTTGAATTTTGGTTTAGCTATTTTTATAGTCTAATTTGTTGGGCAACCGCAATAATAGTTTTAATGAGTCTGTGTGTTTTTTATAATTTCAAAGCGTTATATAGCGTTTAGTACAATATGTCAAATAAGTTTTTCATTTTTTTGTTGTCTTTGTTTAGATCTTTATGTAGGTTGTCTATTTTTTTGTTATCACATGTTTTATAAGGCATCATTGTTTATAGTAATAGGAATATGAATACATATATTTTTTGGTTTACAAGATTTGAGATGTTATTTTTTTATATATTTTTGTGGTTGTATCTTGGCAAG
>M01075:29:000000000-A53YN:1:1101:8961:4723
AAAGTACACAGTTTGGGTTGCATATTTGATTGCCAGATGCAATGGAAGGACCAATACCTGTATCTGCATTAATACATGCTGCAACGTTAGTTGTATGTGGAATAATATTAGGTAGTTTTGTATTTTGGTGTTTTGAATTTTGATTTAGCTATTTTTATAGTCTAATTTGTTGGGCAACCGCAATAATAGTTTTAATGAGTCTGTGTGTTTTTTATAATTTCAAAGCGTTATATAGCGTTTAGTACAATATGTCAAATAAGTTTTTCATTTTTTTGTTGTCTTTGTTTAGATCTTTATGTAGGTTGTCTATTTTTTTGTTATCACATGTTTTATAAGGCATCATTGTTTATAGTAATAGGAATATGAATACATATATTTTTTGGTTTACAAGATTTGAGATGTTATTTTTTTATATATTTTTGTGGTTGTATCTTGGCAGG
>M01075:29:000000000-A53YN:1:1101:15007:4725
AGAGTACACAGTTTGGGTTGCATATTTGATTGCCAGATGCAATGGAAGGACCAATACCTGTATCTGCATTAATACATGCTGCAACGTTAGTTGTATGTGGAATAATATTAGGTAGTTTTGTATTTTGGTGTTTTGAATTTTGATTTAGCTATTTTTATAGTCTAATTTGTTGGGCAACCGCAATAATAGTTTTAATGAGTCTGTGTGTTTTTTATAATTTCAAAGCGTTATATAGCGTTTAGTACAATATGTCAAATAAGTTTTTCATTTTTTTGTTGTCTTTGTTTAGATCTTTATGTAGGTTGTCTATTTTTTTGTTATCACATGTTTTATAAGGCATCATTGTTTATAGTAATAGGAATATGAATACATATATTTTTTGGTTTACAAGATTTGAGATGTTATTTTTTTATATATTTTTGTGGTTGTATCTTGGCAAG
>M01075:29:000000000-A53YN:1:1101:7940:4750
AGAGTACACAGTTTGGGTTACATATTTGATTGCCAGATGCAATGGAAGGACCAATACCTGTATCTGCATTAATACATGCTGCAACGTTAGTTGTATGTGGAATAATATTAGGTAGTTTTGTATTTTGGTGTTTTGAATTTTGATTTAGCTATTTTTATAGTCTAATTTGTTGGGCAACCGCAATAATAGTTTTAATGAGTCTGTGTGTTTTTTATAATTTCAAAGCGTTATATAGCGTTTAGTACAATATGTCAAATAAGTTTTTCATTTTTTTGTTGTTTTTGTTTAGATCTTTATGTAGGTTGTCTATTTTTTTGTTATCACATGTTTTATAAGGCATCATTGTTTATAGTAATAGGAATATGAATACATATATTTTTTGGTTTACAAGATTTGAGATGTTATTTTTTTATATATTTTTGTGGTTGTATCTTGGCAAG
>M01075:29:000000000-A53YN:1:1101:13030:4752
AAAGTACACAGTTTGGGTTGCATATTTGATTGCCAGATGCAATGGAAGGACCAATACCTGTATCTGCATTAATACATGCTGCAACGTTAGTTGTATGTGGAATAATATTAGGTAGTTTTGTATTTTGGTGTTTTGAATTTTGATTTAGCTATTTTTATAGTCTAATTTGTTGGGCAACCGCAATAATAGTTTTAATGAGTCTGTGTGTTTTTTATAATTTCAAAGCGTTATATAGCGTTTAGTACAATATGTCAAATAAGTTTTTCATTTTTTTGTTGTCTTTGTTTAGATCTTTATGTAGGTTGTCTATTTTTTTGTTATCACATGTTTTATAAGGCATCATTGTTTATAGTAATAGGAATATGAATACATATATTTTTTGGTTTACAAGATTTGAGATGTTATTTTTTTATATATTTTTGTGGTTGTATCTTGGCAAG
>M01075:29:000000000-A53YN:1:1101:21240:4754
AAAGTACACAGTTTGGGTTGCATATTTGATTGCCAGATGCAATGGAAGGACCAATACCTGTATCTGCATTAATACATGCTGCAACGTTAGTTGTATGTGGAATAATATTAGGTAGTTTTGTATTTTGGTGTTTTGAATTTTGATTTAGCTATTTTTATAGTCTAATTTGTTGGGCAACCGCAATAATAGTTTTAATGAGTCTGTGTGTTTTTTATAATTTGCAAAGCGTTATATAGCGTTTAGCACAATATGTCAAATAAGTTTTTCATTTTTTTGTTGTCTTTGTTTAGATCTTTATGTAGGTTGTCTATTTTTTTGTTATCACATGTTTTATAAGGCATCATTGTCTATAGTAATAGGAATATGAATACATATATTTTTTGGTTTACAAGATTTGAGATGTTATTTTTTTATATATTTTGTGGTTGTATTTTGGCAAG
>M01075:29:000000000-A53YN:1:1101:9631:4761
AAAGTACACAGTTTGGGTTGCACATTTGATTGCCAGATGCAATGGAAGGACCAATACCTGTATCTGCATTAATACATGCTGCAACGTTAGTTGTATGTGGAATAATATTAGGTAGTTTTGTATTTTGGTGTTTTGAATTTTGATTTAGCTATTTTTATAGTCTAATTTGTTGGGCAACCGCAATAATAGTTTTAATGAGTCTGTGTGTTTTTTATAATTTCAAAGCGTTATATAGCGTTTAGTACAATATGTCAAATAAGTTTTTCATTTTTTTGTTGTCTTTGTTTAGATCTTTATGTAGGTTGTCTATTTTTTTGTTATCACATGTTTTATAAGGCATCATTGTTTATAGTAATAGGAATATGAATACATATATTTTTTGGTTTACAAGATTTGAGATGTTATTTTTTTATATATTTTTGTGGTTGTATCTTGGCAAG
>M01075:29:000000000-A53YN:1:1101:7561:4762
AGAGTACACAGTTTGGGTTGCATATTTGATTGCCAGATGCAATGGAAGGACCAATACCTGTATCTGCATTAATACATGCTGCAACGTTAGTTGTATGTGGAATAATATTAGGTAGTTTTGTATTTTGGTGTTTTGAATTTTGATTTAGCTATTTTTATAGTCTAATTTGTTGGGCAACCGCAATAATAGTTTTAATGAGTCTGTGTGTTTTTTATAATTTCAAAGCGTTATATAGCGTTTAGTACAATATGTCAAATAAGTTTTTCATTTTTTTGTTGTCTTTGTTTAGATCTTTATGTAGGTTGTCTATTTTTTTGTTATCACATGTTTTATAAGGCATCATTGTTTATAGTAATAGGAATATGAATACATATATTTTTTGGTTTACAAGATTTGAGATGTTATTTTTTTATATATTTTTGTGGTTGTATCTTGGCAAG
>M01075:29:000000000-A53YN:1:1101:14860:4790
AGAGTACACAGTTTGGACTGCATATTTGATTGCCAGATGCAATGGAAGGACCAATACCTGTATCTGCATTAATACATGCTGCAACGTTAGTTGTATGTGGAATAATATTAGGTAGTTTTGTATTTTGGTGTTTTGAATTTTGATTTAGCTATTTTTATAGTCTAATTTGTTGGGCAACCGCAATAATAGTTTTAATGAGTCTGTGTGTTTTTTATAATTTCAAAGCGTTATATAGCGTTTAGTACAATATGTCAAATAAGTTTTTCATTTTTTTGTTGTCTTTGTTTAGATCTTTATGTAGGTTGTCTATTTTTTTGTTATCACATGTTTTATAAGGCATCATTGTTTATAGTAATAGGAATATGAATACATATATTTTTTGGTTTACAAGGTTTGAGATGTTATTTTTTTATATATTTTTGTGGTTGTATCTTGGCAAG
>M01075:29:000000000-A53YN:1:1101:9595:4802
AAAGTACACAGTTTGGGTTGCATATTTGATTGCCAGATGCAATGGAAGGACCAATACCTGTATCTGCATTAATACATGCTGCAACGTTAGTTGTATGTGGAATAATATTAGGTAGTTTTGTATTTTGGTGTTTTGAATTTTGATTTAGCTATTTTTATAGTCTAATTTGTTGGGCAACCGCAATAATAGTTTTAATGAGTCTGTGTGTTTTTTATAATTTCAAAGCGTTATATAGCGTTTAGTACAATATGTCAAATAAGTTTTTCATTTTTTTGTTGTCTTTGTTTAGATCTTTATGTAGGTTGTCTATTTTTTTGTTATCACATGTTTTATAAGGCATCATTGTTTATAGTAATAGGAATATGAATACATATATTTTTTGGTTTACAAGATTTGAGATGTTATTTTTTTATATATTTTTGTGGTTGTATCTTGGCAAG
>M01075:29:000000000-A53YN:1:1101:9610:4811
AAAGTACACAGTTTGGGTTGCATATTTGATTGCCAGATGCAATGGAAGGACCAATACCTGTATCTGCATTAATACATGCTGCAACGTTAGTTGTATGTGGAATAATATTAGGTAGTTTTGTATTTTGGTGTTTTGAATTTTGATTTAGCTATTTTTATAGTCTAATTTGTTGGGCAACCGCAATAATAGTTTTAATGAGTCTGTGTGTTTTTTATAATTTCAAAGCGTTATATAGCGTTTAGTACAATATGTCAAATAAGTTTTTCATTTTTTTGTTGTTTTTGTTTAGATCTTTATGTAGGTTGTCTATTTTTTTGTTATCACATGTTTTATAAGGCATCATTGTTTATAGTAATAGGAATATGAATACATATATTTTTTGGTTTACAAGATTTGAGATGTTATTTTTTTATATATTTTTGTGGTTGTATCTTGGCAAG
>M01075:29:000000000-A53YN:1:1101:9873:4814
AGAGTACACAGTTTGGGTTGCATATTTGATTGCCAGATGCAATGGAAGGACCAATACCTGTATCTGCATTAATACATGCTGCAACGTTAGTTGTATGTGGAATAATATTAGGTAGTTTTGTATTTTGGTGTTTTGAATTTTGATTTAGCTATTTTTATAGTCTAATTTGTTGGGCAACCGCAATAATAGTTTTAATGAGTCTGTGTGTTTTTTATAATTTCAAAGCGTTATATAGCGTTTAGTACAATATGTCAAATAAGTTTTTCATTTCTTTGTTGTCTTTGTTTAGATCTTTATGTAGGTTGTCTATTTTTTTGTTATCACATGTTTTATAAGGCATCATTGTTTATAGTAATAGGAATATGAATACATATATTTTTTGGTTTACAAGATTTGAGATGTTATTTTTTTATATATTTTTGTGGTTGTATCTTGGCAAG
>M01075:29:000000000-A53YN:1:1101:18690:4819
AAAGTACACAGTTTGGGTTGCATATTTGATTGCCAGATGCAATGGAAGGACCAATACCTGTATCTGCATTAATACATGCTGCAACGTTAGTTGTATGTGGAATAATATTAGGTAGTTTTGTATTTTGGTGTTTTGAATTTTGATTTAGCTATTTTTATAGTCTAATTTGTTGGGCAACCGCAATAATAGTTTTAATGAGTCTGTGTGTTTTTTATAATTTGCAAAGCGTTATATAGCGTTTAGTACAATATGTCAAATAAGTTTTTCATTTTTTTGTTGTCTTTGTTTAGATCTTTATGTAGGTTGTCTATTTTTTGTTATCACATGTTTTATAAGGCATCATTGTTTATAGTAATAGGAATATGAATACATATATTTTTTGGTTTACAAGATTTGAGATGTTATTTTTTTATATATTTTTGTGGTTGTATCTTGGCAAG
>M01075:29:000000000-A53YN:1:1101:20281:4832
AGAGTACACAGTTTGGGTTGCATATTTGATTGCCAGATGCAATGGAAGGACCAATACCTGTATCTGCATTAATACATGCTGCAACGTTAGTTGTATGTGGAATAATATTAGGTAGTTTTGTATTTTGGTGTTTTGAATTTTGATTTAGCTATTTTTATAGTCTAATTTGTTGGGCAACCGCAATAATAGTTTTAATGAGTCTGTGTGTTTTTTATAATTTCAAAGCGTTATATAGCGTTTAGTACAATATGTCAAATAAGTTTTTCATTTTTTTGTTGTTTTTGTTTAGATCTTTATGTAGGTTGTCTATTTTTTTGTTATCACATGTTTTATAAGGCATCATTGTTTATAGTAATAGGAATATGAATACATATATTTTTTGGTTTACAAGATTTGAGATGTTATTTTTTTATATATTTTTGTGGTTGTATCTTAGCAAG
>M01075:29:000000000-A53YN:1:1101:8020:4846
AAAGTACACAGTTTGGGTTGCATATTTGATTGCCAGATGCAATGGAAGGACCAATACCTGTATCTGCATTAATACATGCTGCAACGTTAGTTGTATGTGGAATAATATTAGGTAGTTTTGTATTTTGGTGTTTTGAATTTTGATTTAGCTATTTTTATAGTCTAATTTGTTGGGCAACCGCAATAATAGTTTTAATGAGTCTGTGTGTTTTTTATAATTTCAAAGCGTTATATAGCGTTTAGTACAATATGTCAAATAAGTTTTTCATTTTTTTGTTGTCTTTGTTTAGATCTTTATGTAGGTTGTCTATTTTTTTGTTATCACATGTTTTATAAGGCATCATTGTTTATAGTAATAGGAATATGAATACATATATTTTTTGGTTTACAAGATTTGAGATGTTATTTTTTTATATATTTTTGTGGTTGTATCTTGGCAAG
>M01075:29:000000000-A53YN:1:1101:7804:4879
AGAGTACACAGTTTGGGTTGCATATTTGATTGCCAGATGCAATGGAAGGACCAATACCTGTATCTGCATTAATACATGCTGCAACGTTAGTTGTATGTGGAATAATATTAGGTAGTTTTGTATTTTGGTGTTTTGAATTTTGATTTAGCTATTTTTATAGTCTAATTTGCTGGGCAACCGCAATAATAGTTTTAATGAGTCTGTGTGTTTTTTATAATTTCAAAGCGTTATATAGCGTTTAGTACAATATGTCAAATAAGTTTTTCATTTTTTTGTTGTCTTTGTTTAGATCTTTATGTAGGTTGTCTATTTTTTTGTTATCACATGTTTTATAAGGCATCATTGTTTATAGTAATAGGAATATGAATACATATATTTTTTGGTTTACAAGATTTGAGATGTTATTTTTTTATATATTTTTGTGGTTGTATCTTGGCAAG
>M01075:29:000000000-A53YN:1:1101:8106:4886
AGAGTACACAGTTTGGGTTGCATATTTGATTGCCAGATGCAATGGAAGGACCAATACCTGTATCTGCATTAATACATGCTGCAACGTTAGTTGTATGTGGAATAATATTAGGTAGTTTTGTATTTTGGTGTTTTGAATTTTGATTTAGCTATTTTTATAGTCTAATTTGTTGGGCAACCGCAATAATAGTTTTAATGAGTCTGTGTGTTTTTTATAATTTCAAAGCGTTATATAGCGTTTAGTACAATATGTCAAATAAGTTTTTCATTTTTTTGTTGTCTTTGTTTAGATCTTTATGTAGGTTGTCTATTTTTTTGTTATCACATGTTTTATAAGGCATCATTGTTTATAGTAATAGGAATATGAATACATATATTTTTTGGTTTACAAGATTTGAGATGTTATTTTTTTATATATTTTTGTGGTTGTATCTTAGCAAG
>M01075:29:000000000-A53YN:1:1101:17175:4894
AGAGTACACAGTTTGGGCTGCATATTTGATTGCCAGATGCAATGGAAGGACCAATACCTGTATCTGCATTAATACATGCTGCAACGTTAGTTGTATGTGGAATAATATTAGGTAGTTTTGTATTTTGGTGTTTTGAATTTTGATTTAGCTATTTTTATAGTCTAATTTGTTGGGCAACCGCAATAATAGTTTTAATGAGTCTGTGTGTTTTTTATAATTTGCAAAGCGTTATATAGCGTTTAGTACAATATGTCAAATAAGTTTTTCATTTTTTTGTTGTCTTTGTTTAGATCTTTATGTAGGTTGTCTATTTTTTTGTTATCACATGTTTTATAAGGCATCATTGTTTATAGTAATAGGAATATGAATACATATATTTTTTGGTTTACAAGATTTGAGATGTTATTTTTTTATATATTTTTGTGGTTGTATCTTGGCAG
>M01075:29:000000000-A53YN:1:1101:17746:4896
AAAGTACACAGTTTGGGTTGCATATTTGATTGCCAGATGCAATGGAAGGACCAATACCTGTATCTGCATTAATACATGCTGCAACGTTAGTTGTATGTGGAATAATATTAGGTAGTTTTGTATTTTGGTGTTTTGAATTTTGATTTAGCTATTTTTATAGTCTAATTTGTTGGGCAACCGCAATAATAGTTTTAATGAGTCTGTGTGTTTTTTATAATTTCAAGGCGTTATATAGCGTTTAGTACAATATGTCAAATAAGTTTTTCATTTTTTTGTTGTTTTTGTTTAGATCTTTATGTAGGTTGTCTATTTTTTTGTTATCACATGTTTTATAAGGCATCATTGTTTATAGTAATAGGAATATGAATACATATATTTTTTGGTTTACAAGATTTGAGATGTTATTTTTTTATATATTTTTGTGGTTGTATCTTGGCAAG
>M01075:29:000000000-A53YN:1:1101:9312:4900
AGAGTACACAGTTTGGATTGCATATTTGATTGCCAGATGCAATGGAAGGACCAATACCTGTATCTGCATTAATACATGCTGCAACGTTAGTTGTATGTGGAATAATATTAGGTAGTTTTGTATTTTGGTGTTTTGAATTTTGATTTAGCTATTTTTATAGTCTAATTTGTTGGGCAACCGCAATAATAGTTTTAATGAGTCTGTGTGTTTTTTATAATTTCAAAGCGTTATATAGCGTTTAGTACAATATATCAAATAAGTTTTTCATTTTTTTGTTGTCTTTGTTTAGATCTTTATGTAGGTTGTCTATTTTTTTGTTATCACATGTTTTATAAGGCATCATTGTTTATAGTAATAGGAATATGAATACATATATTTTTTGGTTTACAAGATTTGGGATGTTATTTTTTTATATATTTTTGTGGTTGTATCTTGGCAAG
>M01075:29:000000000-A53YN:1:1101:13026:4902
AGAGTACACAGTTTGGGCTGCATATTTGATTGCCAGATGCAATGGAAGGACCAATACCTGTATCTGCATTAATACATGCTGCAACGTTAGTTGTATGTGGAATAATATTAGGTAGTTTTGTATTTTGGTGTTTTGAATTTTGATTTAGCTATTTTTATAGTCTAATTTGTTGGGCAACCGCAATAATAGTTTTAATGAGTCTGTGTGTTTTTTATAATTTCAAAGCGTTATATAGCGTTTAGTACAATATGTCAAATAAGTTTTTCATTTTTTTGTTGTCTTTGTTTAGATCTTTATATAGGTTGTCTATTTTTTTGTTATCACATGTTTTATAAGGCATCATTGTTTATAGTAATAGGAATATGAATACATATATTTTTTGGTTTACAAGATTTGAGACGTTATTTTTTTATATATTTTTGTGGTTGTATCTTGGCAAG
>M01075:29:000000000-A53YN:1:1101:8789:4910
AGAGTACACAGTTTGGGTTGCACATTTGATTGCCAGATGCAATGGAAGGACCAATACCTGTATCTGCATTAATACATGCTGCAACGTTAGTTGTATGTGGAATAATATTAGGTAGTTTTGTATTTTGGTGTTTTGAATTTTGATTTAGCTATTTTTATAGTCTAATTTGTTGGGCAACCGCAATAATAGTTTTAATGAGTCTGTGTGTTTTTTATAATTTCAAAGCGTTATATAGCGTTTAGTACAATATGTCAAATAAGTTTTTCATTTTTTTGTTGTCTTTGTTTAGATCTTTATGTAGGTTGTCTATTTTTTTGTTATCACATGTTTTATAAGGCATCATTGTTTATAGTAATAGGAATATGAATACATATATTTTTTGGTTTACAAGATTTGAGATGTTATTTTTTTATATATTTTTGTGGTTGTATCTTGGCAAG
>M01075:29:000000000-A53YN:1:1101:11559:4914
AGAGTACACAGTTTGGGTTGCATATTTGATTGCCAGATGCAATGGAAGGACCAATACCTGTATCTGCATTAATACATGCTGCAACGTTAGTTGTATGTGGAATAATATTAGGTAGTTTTGTATTTTGGTGTTTTGAATTTTGATTTAGCTATTTTTATAGTCTAATTTGTTGGGCAACCGCAATAATAGTTTTAATGAGTCTGTGTGTTTTTTATAATTTCAAAGCGTTATATAGCGTTTAGTACAATATGTCAAATAAGTTTTTCATTTTTTTGTTGTCTTTGTTTAGATCTTTATGTAGGTTGTCTATTTTTTTGTTATCACATGTTTTATAAGGCATCATTGTTTATAGTAATAGGAATATGAATACATATATTTTTTGGTTTACAAGATTTGAGATGTTATTTTTTTATATATTTTTGTGGTTGTATCTTGGCAAG
>M01075:29:000000000-A53YN:1:1101:7883:4925
AAAGTACACAGTTTGGGTTGCATATTTGATTGCCAGATGCAATGGAAGGACCAATACCTGTATCTGCATTAATACATGCTGCAACGTTAGTTGTATGTGGAATAATATTAGGTAGTTTTGTATTTTGGTGTTTAGAATTTTGATTTAGCTATTTTTATAGTCTAATTTGTTGGGCAACCGCAATAATAGTTTTAATGAGTCTGTGTGTTTTTTATAATTTCAAAGCGTTATATAGCGTTTAGTACAATATGTCAAATAAGTTTTTCATTTCTTTGTTGTCTTTGTTTAGATCTTTATGTAGGTTGTCTATTTTTTTGTTATCACATGTTTTATAAGGCATCATTGTTTATAGTAATAGGAATATGAATACATATATTTTTTGGTTTACAAGATTGGAGATGTTATTTTTTTATATATTTTTGTGGTTGTATCTTGGCAAG
>M01075:29:000000000-A53YN:1:1101:7615:4927
AAAGTACACAGTTTGGGTTGCATATTTGATTGCCAGATGCAATGGAAGGACCAATACCTGTATCTGCATTAATACATGCTGCAACGTTAGTTGTATGTGGAATAATATTAGGTAGTTTTGTATTTTGGTGTTTTGAATTTTGATTTAGCTATTTTTATAGTCTAATTTGTTGGGCAACCGCAATAATAGTTTTAATGAGTCTGTGTGTTTTTTATAATTTCAAAGCGTTATATAGCGTTTAGTACAATATGTCAAATAAGTTTTTCATTTTTTTGTTGTCTTTGTTTAGATCTTTATGTAGGTTGTCTATTTTTTTGTTATCACATGTTTTATAAGGCATCATTGTTTATAGTAATAGGAATATGAATACATATATTTTTTGGTTTACAAGATTTGAGATGTTATTTTTTTATATATTTTTGTGGTTGTATCTTGGCAAG
>M01075:29:000000000-A53YN:1:1101:8795:4927
AGAGTACACAGTTTGGGTTGCACATTTGATTGCCAGATGCAATGGAAGGACCAATACCTGTATCTGCATTAATACATGCTGCAACGTTAGTTGTATGTGGAATAATATTAGGTAGTTTTGTATTTTGGTGTTTTGAATTTTGATTTAGCTATTTTTATAGTCTAATTTGTTGGGCAACCGCAATAATAGTTTTAATGAGTCTGTGTGTTTTTTATAATTTCAAAGCGTTATATAGCGTTTAGTACAATATGTCAAATAAGTTTTTCATTTTTTTGTTGTCTTTGTTTAGATCTTTATGTAGGTTGTCTATTTTTTTGTTATCACATGTTTTATAAGGCATCATTGTTTATAGTAATAGGAATATGAATACATATATTTTTTGGTTTACAAGATTTGAGATGTTATTTTTTTATATATTTTTGTGGTTGTATCTTGGCAAG
>M01075:29:000000000-A53YN:1:1101:7901:4929
AAAGTACACAGTTTGGGTTGCATATTTGATTGCCAGATGCAATGGAAGGACCAATACCTGTATCTGCATTAATACATGCTGCAACGTTAGTTGTATGTGGAATAATATTAGGTAGTTTTGTATTTTGGTGTTTAGAATTTTGATTTAGCTATTTTTATAGTCTAATTTGTTGGGCAACCGCAATAATAGTTTTAATGAGTCTGTGTGTTTTTTATAATTTCAAAGCGTTATATAGCGTTTAGTACAATATGTCAAATAAGTTTTTCATTTCTTTGTTGTCTTTGTTTAGATCTTTATGTAGGTTGTCTATTTTTTTGTTATCACATGTTTTATAAGGCATCATTGTTTATAGTAATAGGAATATGAATACATATATTTTTTGGTTTACAAGATTGGAGATGTTATTTTTTTATATATTTTTGTGGTTGTATCTTGGCAAG
>M01075:29:000000000-A53YN:1:1101:20754:4938
AGAGTACACAGTTTGGGTTGCATATTTGATTGCCAGATGCAATGGAAGGACCAATACCTGTATCTGCATTAATACATGCTGCAACGTTAGTTGTATGTGGGATAATATTAGGTAGTTTTGTATTTTGGTGTTTTGAATTTTGATTTAGCTATTTTTATAGCCTAATTTGTTGGGCAACCGCAATAATAGTTTTAATGAGTCTGTGTGTTTTTTATAATTTCAAAGCGTTATATAGCGTTTAGTACAATATGTCAAATAAGTTTTTCATTTTTTTGTTGTCTTTGTTTAGATCTTTATGTAGGTTGTCTATTTTTTTGTTATCACATGTTTTATAAGGCATCATTGTTTATAGTAATAGGAATATGAATACATATATTTTTTGGTTTACAAGATTTGAGATGTTATTTTTTTATATATTTTTGTGGTTGTATCTTGGCAAG
>M01075:29:000000000-A53YN:1:1101:22706:4938
AAAGTACACAGTTTGGGTTGCACATTTGATTGCCAGATGCAATGGAAGGACCAATACCTGTATCTGCATTAATACATGCTGCAACGTTAGTTGTATGTGGAATAATATTAGGTAGTTTTGTATTTTGGTGTTTTGAATTTTGATTTAGCTATTTTTATAGTCTAATTTGTTGGGCAACCGCAATAATAGTTTTAATGAGTCTGTGTGTTTTTTATAATTTCAAAGCGTTATATAGCGTTTAGTACAATATGTCAAATAAGTTTTTCATTTTTTTGTTGTCTTTGTTTAGATCTTTATGTAGGTTGTCTATTTTTTTGTTATCACATGTTTTATAAGGCATCATTGTTTATAGTAATAGGAATATGAATACATATATTTTTTGGTTTACAAGATTTGAGATGTTATTTTTTTATATATTTTTGTGGTTGTATCTTGGCAAG
>M01075:29:000000000-A53YN:1:1101:19223:4941
AGAGTACACAGTTTGGGTTGCACATTTGATTGCCAGATGCAATGGAAAGACCAATACCTGTATCTGCATTAATACATGCTGCAACGTTAGTTGTATGTGGAATAATATTAGGTAGTTTTGTATTTTGGTGTTTTGAATTTTGATTTAGCTATTTTTATAGTCTAATTTGTTGGGCAACCGCAATAATAGTTTTAATGAGTCTGTGTGTTTTTTATAATTTCAAAGCGTTATATAGCGTTTAGTACAATATGTCAAATAAGTTTTTCATTTTTTTGTTGTCTTTGTTTAGATCTTTATGTAGGTTGTCTATTTTTTTGTTATCACATGTTTTATAAGGCATCATTGTTTACAGTAATAGGAATATGAATACATATATTTTTTGGTTTACAAGATTTGAGATGTTATTTTTTTATATATTTTTGTGGTTGTATCTTGGCAAG
>M01075:29:000000000-A53YN:1:1101:13524:4973
AAAGTACACAGTTTGGGTTGCATATTTGATTGCCAGATGCAATGGAAGGACCAATACCTGTATCTGCATTAATACATGCTGCAACGTTAGTTGTATGTGGAATAATATTAGGTAGTTTTGTATTTTGGTGTTTTGAATTTTGATTTAGCTATTTTTATAGTCTAATTTGTTGGGCAACCGCAATAATAGTTTTAATGAGTCTGTGTGTTTTTTATAATTTCAAAGCGTTATATAGCGTTTAGTACAATATGTCAAATAAGTTCTTCATTTTTTTGTTGTCTTTGTTTAGATCTTTATGTAGGTTGTCTATTTTTTTGTTATCACATGTTTTATAAGGCATCATTGTTTATAGTAATAGGAATATGAATACATATATTTTTTGGTTTACAAGATTTGAGATGTTATTTTTTTATATATTTTTGTGGTTGTATCTTGGCAAG
>M01075:29:000000000-A53YN:1:1101:15295:4980
AGAGTACACAGTTTGGGTTGCATATTTGATTGCCAGATGCAATGGAAGGACCAATACCTGTATCTGCATTAATACATGCTGCAACGTTAGTTGTATGTGGAATAATATTAGGTAGTTTTGTATTTTGGTGTTTTGAATTTTGATTTAGCTATTTTTATAGTCTAATTTGTTGGGCAACCGCAATAATAGTTTTAATGAGTCTGTGTGTTTTTTATAATTTCAAAGCGTTATATAGCGTTTAGTACAATATGTCAAATAAGTTTTTCATTTTTTTGTTGTCTTTGTTTAGATCTTTATGTAGGTTGTCTATTTTTTTGTTATCACATGTTTTATAAGGCATCATTGTTTATAGTAATAGGAATATGAATACATATATTTTTTGGTTTACAAGATTTGAGATGTTATTTTTTTATATATTTTTGTGGTTGTATCTTGGCAAG
>M01075:29:000000000-A53YN:1:1101:17369:5009
AAAGTACACAGTTTGGGTTGCACATTTGATTGCCAGATGCAATGGAAGGACCAATACCTGTATCTGCATTAATACATGCTGCAACGTTAGTTGTATGTGGAATAATATTAGGTAGTTTTGTATTTTGGTGTTTTGAATTTTGATTTAGCTATTTTTATAGTCTAATTTGTTGGGCAACCGCAATAATAGTTTTAATGAGTCTGTGTGTTTTTTATAATTTCAAAGCGTTATATAGCGTTTAGTACAATATGTCAAATAAGTTTTTCATTTTTTTGTTGTCTTTGTTTAGATCTTTATGTAGGTTGTCTATTTTTTTGTTATCACATGTTTTATAAGGCATCATTGTTTATAGTAATAGGAATATGAATACATATATTTTTTGGTTTACAAGATTTGAGATGTTATTTTTTTATATATTTTTGTGGTTGTATTTTGGCAAG
>M01075:29:000000000-A53YN:1:1101:13778:5011
AGAGTACACAGTTTGGATTGCACATTTGATTGCCAGATGCAATGGAAGGACCAATACCTGTATCTGCATTAATACATGCTGCAACGTTAGTTGTATGTGGAATAATATTAGGTAGTTTTGTATTTTGGTGTTTTGAATTTTGATTTAGCTATTTTTATAGTCTAATTTGTTGGGCAACCGCAATAATAGTTTTAATGAGTCTGTGTGTTTTTTATAATTTCAAAGCGTTATATAGCGTTTAGTACAATATGTCAAATAAGTTTTTCATTTTTTTGTTGTCTTTGTTTAGATCTTTATGTAGGTTGTCTATTTTTTTGTTATCACATGTTTTATAAGGCATCATTGTTTATAGTAATAGGAATATGAATACATATATTTTTTGGTTTACAAGATTTGAGATGTTATTTTTTTATATATTTTTGTGGTTGTATCTTGGCAAG
>M01075:29:000000000-A53YN:1:1101:15423:5019
AAAGTACACAGTTTGGGCTGCATATTTGATTGCCAGATGCAATGGAAGGACCAATACCTGTATCTGCATTAATACATGCTGCAACGTTAGTTGTATGTGGAATGATATTAGGTAGTTTTGTATTTTGGTGTTTTGAATTTTGATTTAGCTATTTTTATAGTCTAATTTGTTGGGCAACCGCAATAATAGTTTTAATGAGTCTGTGTGTTTTTTATAATTTCAAAGCGTTATATAGCGTTTAGTACAATATGTCAAATAAGTTTTTCATTTTTTTGTTGTCTTTGTTTAGATCTTTATGTAGGTTGTCTATTTTTTTGTTATCACATGTTTTATAAGGCATCATTGTTTATAGTAATAGGAATATGAATACATATATTTTTTGGTTTACAAGATTTGAGATGTTATTTTTTTATATATTTTTGTGGTTGTATCTTGGCAAG
>M01075:29:000000000-A53YN:1:1101:12786:5027
AGAGTACACAGTTTGGGTTGCATATTTGATTGCCAGATGCAATGGAAGGACCAATACCTGTATCTGCATTAATACATGCTGCAACGTTAGTTGTATGTGGAATAATATTAGGTAGTTTTGTATTTTGGTGTTTTGAATTTTGATTTAGCTATTTTTATAGTCTAATTTGTTGGGCAACCGCAATAATAGTTTTAATGAGTCTGTGTGTTTTTTATAATTTCAAAGCGTTATATAGCGTTTAGTACAATATGTCAAACAAGTTTTTCATTTTTTTGTTGTCTTTGTTTAGATCTTTATGTAGGTTGTCTATTTTTTTGTTATCACATGTTTTATAAGGCATCATTGTTTATAGTAATAGGAATATGAATACATATATTTTTTGGTTTACAAGATTTGAGATGTTATTTTTTTATATATTTTTGTGGTTGTATCTTGGCAAG
>M01075:29:000000000-A53YN:1:1101:22847:5032
AAAGTACACAGTTTGGGTTGCATATTTGATTGCCAGATGCAATGGAAGGACCAATACCTGTATCTGCATTAATACATGCTGCAACGTTAGTTGTATGTGGAATAATATTAGGTAGTTTTGTATTTTGGTGTTTTGAATTTTGATTTAGCTATTTTTATAGTCTAATTTGTTGGGCAACCGCAATAATAGTTTTAATGAGTCTGTGTGTTTTTTATAATTTCAAAGCGTTATATAGCGTTTAGTACAATATGTCAAATAAGTTTTTCATTTTTTTGTTGTCTTTGTTTAGATCTTTATGTAGGTTGTCTATTTTTTTGTTATCACATGTTTTATAAGGCATCATTGTTTATAGTAATAGGAATATGAATACATATATTTTTTGGTTTACAAGATTTGAGATGTTATTTTTTTATATATTTTTGTGGTTGTATTTTGGCAAG
>M01075:29:000000000-A53YN:1:1101:8358:5041
AGAGTACACAGTTTGGGTTGCATATTTGATTGCCAGATGCAATGGAAGGACCAATACCTGTATCTGCATTAATACATGCTGCAACGTTAGTTGTATGTGGAATAATATTAGGTAGTTTTGTATTTTGGTGTTTTGAATTTTGATTTAGCTATTTTTATAGTCTAATTTGTTGGGCAACCGCAATAATAGTTTTAATGAGTCTGTGTGTTTTTTATAATTTCAAAGCGTTATATAGCGTTTAGTACAATATGTCAAATAAGTTTTTCATTTTTTTGTTGTCTTTGTTTAGATCTTTATGTAGGTTGTCTGTTTTTTTGTTATCACATGTTTTATAAGGCATCATTGTTTATAGTAATAGGAATATGAATACATATATTTTTTGGTTTACAAGATTTGAGATGTTATTTTTTTATATATTTTTGTGGTTGTATCTTGGCAAG
>M01075:29:000000000-A53YN:1:1101:22269:5043
AGAGTACACAGTTTGGGTTGCATATTTGATTGCCAGATGCAACGGAAGGACCAATACCTGTATCTGCATTAATACATGCTGCAACGTTAGTTGTATGTGGAATAATATTAGGTAGTTTTGTATTTTGGTGTTTTGAATTTTGATTTAGCTATTTTTATAGTCTAATTTGTTGGGCAACCGCAATAATAGTTTTAATGAGTCTGTGTGTTTTTTATAATTTCAAAGCGTTATATAGCGTTTAGTACAATATGTCAAATAAGTTTTTCATTTTTTTGTTGTTTTTGTTTAGATCTTTATGTAGGTTGTCTATTTTTTTGTTATCACATGTTTTATAAGGCATCATTGTTTATAGTAATAGGAATATGAATACATATATTTTTTGGTTTACAAGATTTGAGATGTTATTTTTTTATATATTTTTGTGGTTGTATCTTAGCAAG
>M01075:29:000000000-A53YN:1:1101:20129:5044
AGAGTACACAGTTTGGGTTGCACATTTGATTGCCAGATGCAATGGAAGGACCAATACCTGTATCTGCATTAATACATGCTGGAACGTTAGTTGTACGTGGAATAATATTAGGTAGTTTTGTATTTTGGTGTTTTGAATTTTGATTTAGCTATTTTTATAGTCTAATTTGTTGGGCAACCGCAATAATAGTTTTAATGAGTCTGTGTGTTTTTTATAATTTCAAAGCGTTATATAGCGTTTAGTACAATATGTCAAATAAGTTTTTCATTTTTTTGTTGTCTTTGTTTAGATCTTTATGTAGGTTGTCTATTTTTTTGTTATCACATGTTTTATAAGGCATCATTGTTTATAGTAATAGGAATATGAATACATATATTTTTTGGTTTACAAGATTTGAGATGTTATTTTTTTATATATTTTTGTGGTTGTATCTTGGCAAG
>M01075:29:000000000-A53YN:1:1101:20652:5050
AGAGTACACAGTTTGGGTTGCACATTTGATTGCCAGATGCAATGGAAGGACCAATACCTGTATCTGCATTAATACATGCTGCAACGTTAGTTGTATGTGGAATAATATTAGGTAGTTTTGTATTTTGGTGTTTTGAATTTTGATTTAGCTATTTTTATAGTCTAATTTGTTGGGCAACCGCAATAATAGTTTTAATGAGTCTGTGTGTTTTTTATAATTTCAAAGCGTTATATAGCGTTTAGTACAATATGTCAAATAAGTTTTTCATTTTTTTGTTGTCTTTGTTTAGATCTTTATGTAGGTTGTCTATTTTTTTGTTATCACATGTTTTATAAGGCATCATTGTTTATAGTAATAGGAATATGAATACATATATTTTTTGGTTTACAAGATTTGAGATGTTATTTTTTTATATATTTTTGTGGTTGTATCTTGGCAAG
>M01075:29:000000000-A53YN:1:1101:20111:5051
AGAGTACACAGTTTGGGTTGCACATTTGATTGCCAGATGCAATGGAAGGACCAATACCTGTATCTGCATTAATACATGCTGCAACGTTAGTTGTACGTGGAATAATATTAGGTAGTTTTGTATTTTGGTGTTTTGAATTTTGATTTAGCTATTTTTATAGTCTAATTTGTTGGGCAACCGCAATAATAGTTTTAATGAGTCTGTGTGTTTTTTATAATTTCAAAGCGTTATATAGCGTTTAGTACAATATGTCAAATAAGTTTTTCATTTTTTTGTTGTCTTTGTTTAGATCTTTATGTAGGTTGTCTATTTTTTTGTTATCACATGTTTTATAAGGCATCATTGTTTATAGTAATAGGAATATGAATACATATATTTTTTGGTTTACAAGATTTGAGATGTTATTTTTTTATATATTTTTGTGGTTGTATCTTGGCAAG
>M01075:29:000000000-A53YN:1:1101:9631:5053
AAAGTACACAGTTTGGGTTGCACATTTGATTGCCAGATGCAATGGAAGGACCAATACCTGTATCTGCATTAATACATGCTGCAACGTTAGTTGTATGTGGAATAATATTAGGTAGTTTTGTATTTTGGTGTTTTGAATTTTGATTTAGCTATTTTTATAGTCTAATTTGTTGGGCAACCGCAATAATAGTTTTAATGAGTCTGTGTGTTTTTTATAATTTCAAAGCGTTATATAGCGTTTAGTACAATATGTCAAATAAGTTTTTCATTTTTTTGTTGTCTTTGTTTAGATCTTTATGTAGGTTGTCTATTTTTTTGTTATCACATGTTTTATAAGGCATCATTGTTTATAGTAATAGGAATATGAATACATATATTTTTTGGTTTACAAGATTTGAGATGTTATTTTTTTATATATTTTTGTGGTTGTATCTTGGCAAG
>M01075:29:000000000-A53YN:1:1101:22267:5060
AGAGTACACAGTTTGGGTTGCATATTTGATTGCCAGATGCAACGGAAGGACCAATACCTGTATCTGCATTAATACATGCTGCAACGTTAGTTGTATGTGGAATAATATTAGGTAGTTTTGTATTTTGGTGTTTTGAATTTTGATTTAGCTATTTTTATAGTCTAATTTGTTGGGCAACCGCAATAATAGTTTTAATGAGTCTGTGTGTTTTTTATAATTTCAAAGCGTTATATAGCGTTTAGTACAATATGTCAAATAAGTTTTTCATTTTTTTGTTGTCTTTGTTTAGATCTTTATGTAGGTTGTCTATTTTTTTGTTATCACATGTTTTATAAGGCATCATTGTTTATAGTAATAGGAATATGAATACATATATTTTTTGGTTTACAAGATTTGAGATGTTATTTTTTTATATATTTTTGTGGTTGTATCTTAGCAAG
>M01075:29:000000000-A53YN:1:1101:17981:5063
AGAGTACACAGTTTGGGTTGCATATTTGATTGCCAGATGCAATGGAAGGACCAATACCTGTATCTGCATTAATACATGCTGCAACGTTAGTTGTATGTGGAATAATATTAGGTAGTTTTGTATTTTGGTGTTTTGAATTTTGATTTAGCTATTTTTATAGTCTAATTTGTTGGGCAACCGCAATAATAGTTTTAATGAGTCTGTGTGTTTTTTATAATTTCAAAGCGTTATATAGCGTTTAGTACAATATGTCAAATAAGTTTTTCATTTTTTTGTTGTCTTTGTTTAGATCTTTATGTAGGTTGTCTATTTTTTTGTTATCACATGTTTTATAAGGCATCATTGTTTATAGTAATAGGAATATGAATACATATATTTTTTGGTTTACAAGATTTGAGATGTTATTTTTTTATATATTTTTGTGGTTGTATCTTGGCAAG
>M01075:29:000000000-A53YN:1:1101:10104:5069
AGAGTACACAGTTTGGATTGCACATTTGATTGCCAGATGCAATGGAAGGACCAATACCTGTATCTGCATTAATACATGCTGCAACGTTAGTTGTATGTGGAATAATATTAGGTAGTTTTGTATTTTGGTGTTTTGAATTTTGATTTAGCTATTTTTATAGTCTAATTTGTTGGGCAACCGCAATAATAGTTTTAATGAGTCTGTGTGTTTTTTATAATTTCAAGGCGTTATATAGCGTTTAGTACAATATGTCAAATAAGTTTTTCATTTTTTTGTTGTCTTTGTTTAGATCTTTATGTAGGTTGTCTATTTTTTTGTTATCACATGTTTTATAAGGCATCATTGTTTATAGTAATAGGAATATGAATACATATATTTTTTGGTTTACAAGATTTGAGATGTTATTTTTTTATATATTTTTGTGGTTGTATCTTGGCAAG
>M01075:29:000000000-A53YN:1:1101:19190:5079
AAAGTACACAGTTTGGGTTGCATATTTGATTGCCAGATGCAATGGAAGGACCAATACCTGTATCTGCATTAATACATGCTGCAACGTTAGTTGTATGTGGAATAATATTAGGTAGTTTTGTATTTTGGTGTTTTGAATTTTGATTTAGCTATTTTTATAGTCTAATTTGTTGGGCAACCGCAATAATAGTTTTAATGAGTCTGTGTGTTTTTTATAATTTCAAAGCGTTATATAGCGTTTAGTACAATATGTCAAATAAGTTTTTCATTTTTTTGTTGTTTTTGTTTAGATCTTTATGTAGGTTGTCTATTTTTTTGTTATCACATGTTTTATAAGGCATCATTGTTTATAGTAATAGGAATATGAATACATATATTTTTTGGTTTACAAGATTTGAGATGTTATTTTTTTATATATTTTTGTGGTTGTATCTTGGCAAG
>M01075:29:000000000-A53YN:1:1101:23718:5081
AGAGTACACAGTTTGGGTTACATATTTGATTGCCAGATGCAATGGAAGGACCAATACCTGTATCTGCATTAATACATGCTGCAACGTTAGTTGTATGTGGAATAATATTAGGTAGTTTTGTATTTTGGTGTTTTGAATTTTGATTTAGCTATTTTTATAGTCTAATTTGTTGGGCAACCGCAATAATAGTTTTAATGAGTCTGTGTGTTTTTTATAATTTCAAAGCGTTATATAGCGTTTAGTACAATATGTCAAATAAGTTTTTCATTTTTTTGTTGTCTTTGTTTAGATCTTTATGTAGGTTGTCTATTTTTTTGTTATCACATGTTTTATAAGGCATCATTGTTTATAGTAATAGGAATATGAATACATATATTTTTTGGTTTACAAGATTTGAGATGTTATTTTTTTATATATTTTTGTGGTTGTATCTTGGCAAG
>M01075:29:000000000-A53YN:1:1101:16401:5083
AGAGTACACAGTCTGGGTTGCACATTTGATTGCCAGATGCAATGGAAGGACCAATACCTGTATCTGCATTAATACATGCTGCAACGTTAGTTGTATGTGGAATAATATTAGGTAGTTTTGTATTTTGGTGTTTTGAATTTTGATTTAGTTATTTTTATAGTCTAATTTGTTGGGCAACCGCAATAATAGTTTTAATGAGTCTGTGTGTTTTTTATAATTTCAAAGCGTTATATTGCGTTTAGTACAATATGTCAAATAAGTTTTTCATTTTTTTGTTGTCTTTGTTTAGATCTTTATGTAGGTTGTCTATTTTTTTGTTATCACATGTTTTATAAGGCATCATTGTTTATAGTAATAGGAATATGAATACATATATTTTTTGGTTTACAAGATTTGAGATGTTATTTTTTTATATATTTTTGTGGTTGTATCTTGGCAAG
>M01075:29:000000000-A53YN:1:1101:14084:5084
AGAGTACACAGTTTGGGTTGCACATTTGATTACCAGATGCAATGGAAGGACCAATACCTGTATCTGCATTAATACATGCTGCAACGTTAGTTGTATGTGGAATAATATTAGGTAGTTTTGTATTTTGGTGTTTTGAATTTTGATTTAGCTATTTTTATAGTCTAATTTGTTGGGCAACCGCAATAATAGTTTTAATGAGTCTGTGTGTTTTTTATAATTTCAAAGCGTTATATAGCGTTTAGTACAATATGTCAAATAAGTTTTTCATTTTTTTGTTGTCTTTGTTTAGATCTTTATGTAGGTTGTCTATTTTTTTGTTATCACATGTTTTATAAGGCATCATTGTTTATAGTAATAGGAATATGAATACATATATTTTTTGGTTTACAAGATTTGAGATGTTATTTTTTTATATATTTTTGTGGTTGTATCTTGGCAAG
>M01075:29:000000000-A53YN:1:1101:20596:5088
AGAGTACACAGTTTGGGTTGCACATTTGATTGCCAGATGCAATGGAAGGACCAATACCTGTATCTGCATTAATACATGCTGCAACGTTAGTTGTATGTGGAATAATATTAGGTAGTTTTGTATTTTGGTGTTTTGAATTTTGATTTAGCTATTTTTATAGTCTAATTTGTTGGGCAACCGCAATAATAGTTTTAATGAGTCTGTGTGTTTTTTATAATTTCAAAGCGTTATATAGCGTTTAGTACAATATGTCAAATAAGTTTTTCATTTTTTTGTTGTCTTTGTTTAGATCTTTATGTAGGTTGTCTATTTTTTTGTTATCACATGTTTTATAAGGCATCATTGTTTATAGTAATAGGAATATGAATACATATATTTTTTGGTTTACAAGATTTGAGATGTTATTTTTTTATATATTTTTGTGGTTGTATCTTGGCAAG
>M01075:29:000000000-A53YN:1:1101:18572:5102
AGAGTACACAGTTTGGGTTGCATATTTGATTGCCAGATGCAATGGAAGGACCAATACCTGTATCTGCATTAATACATGCTGCAACGTTAGTTGTATGTGGAATAATATTAGGTAGTTTTGTATTTTGGTGTTTTGAATTTTGATTTAGCTATTTTTATAGTCTAATTTGTTGGGCAACCGCAATAATAGTTTTAATGAGTCTGTGTGTTTTTTATAATTTCAAAGCGTTATATAGCGTTTAGTACAATATGTCAAATAAGTTTTTCATTTTTTTGTTGTCTTTGTTTAGATCTTTATGTAGGTTGTCTATTTTTTTGTTATCACATGTTTTATAAGGCATCATTGTTTATAGTAATAGGAATATGAATACATATATTTTTTGGTTTACAAGATTTGAGATGTTATTTTTTTATATATTTTTGTGGTTGTATCTTGGCAAG
>M01075:29:000000000-A53YN:1:1101:19871:5135
AGAGTACACAGTTTGGGTTACATATTTGATTGCCAGATGCAATGGAAGGACCAATACCTGTATCTGCATTAATACATGCTGCAACGTTAGTTGTATGTGGAATAATATTAGGTAGTTTTGTATTTTGGTGTTTTGAATTTTGATTTAGCTATTTTTATAGTCTAATTTGTTGGGCAACCGCAATAATAGTTTTAATGAGTCTGTGTGTTTTTTATAATTTCAAAGCGTTATATAGCGTTTAGTACAATATGTCAAATAAGTTTTTCATTTTTTTGTTGTCTTTGTTTAGATCTTTATGTAGGTTGTCTATTTTTTTGTTATCACATGTTTTATAGGGCATCATTGTTTATAGTAATAGGAATATGAATACATATATTTTTTGGTTTACAAGATTTGAGATGTTATTTTTTTATATATTTTTGTGGTTGTATCTTGGCAAG
>M01075:29:000000000-A53YN:1:1101:13060:5140
AGAGTACACAGTTTGGGTTGCATATTTGATTGCCAGATGCAATGGAAGGACCAATACCTGTATCTGCATTAATACATGCTGCAACGTTAGTTGCATGTGGAATAATATTAGGTAGTTTTGTATTTTGGTGTTTTGAATTTTGATTTAGCTATTTTTATAGTCTAATTTGTTGGGCAACCGCAATAATAGTTTTAATGAGTCTGTGTGTTTTTTATAAATTAAAGCGTTATATAGCGTTTAGTACAATATGTCAAATAAGTTTTTCATTTTTTTTGTTGTCTTTGTTTAGATCTTTATGTAGGTTGTCTATTTTTTTGTTATCACATGTTTTATGAGGCATCATTGTTTATAGTAATAGGAATATGAATACATATATTTTTTGGTTTACAAGATTTGAGATGTTATTTTTTTATATATTTTTGTGGTTGTATCTTGGCAAG
>M01075:29:000000000-A53YN:1:1101:16351:5145
AGAGTACACAGTTTGGGTTGCATATTTGATTGCCAGATGCAATGGAAGGACCAATACCTGTATCTGCATTAATACATGCTGCAACGTTAGTTGTATGTGGAATAATATTAGGTAGTTTTGTATTTTGGTGTTTTGAATTTTGATTTAGCTATTTTTATAGTCTAATTTGTTGGGCAACCGCAATAATAGTTTTAATGAGTCTGTGTGTTTTTTATAATTTCAAAGCGTTATATAGCGTTTAGTACAATATGTCAAATAAGTTTTTCATTTTTTTGGTGTCTTTGTTTAGATCTTTATGTAGGTTGTCTATTTTTTTGTTATCACATGTTTTATAAGGCATCATTGTTTATAGTAATAGGAATATGAATACATATATTTTTTGGTTTACAAGATTTGAGATGTTATTTTTTTATATATTTTTGTGGTTGTATCTTGGCAAG
>M01075:29:000000000-A53YN:1:1101:24665:5158
AAAGTACAAAGTTAGGGTTGCATATTTGATTGCCAGATGCAATGGAAGGACGAATACCTGTATCTGCATTAATACATGCTGCAACGTTAGTTGTATGTGGAATAATATTAGGTAGTTTTGTATTTTGGTGTTTTGAATTTTGATTTAGCTATTTTTATAGTCTAATTTGTTGGGCAACCGCAATAATAGTTTTAATGAGTCTGTGTGTTTTTTATAATTTCAAAGCGTTATATAGCGTTTAGTACAATATGTCAAATAAGTTTTTCATTTTTTTGTTGTCTTTGTTTAGATCTTTATGTAGGTTGTCTATTTTTTTGTTATCACATGTTTTATAAGGCATCATTGTTTATAGTAATAGGAATATGAATACATATATTTTTTGGTTTACAAGATTTGAGATGTTATTTTTTTATATATTTTTGTGGTTGTATCTTGGCAAG
>M01075:29:000000000-A53YN:1:1101:7119:5158
AGAGTACACAGTTTGGGTTGCATATTTGATTGCCAGACGCAATGGAAGGACCAATACCTGTATCTGCATTAATACATGCTGCAACGTTAGTTGTATGTGGAATAATATTAGGTAGTTTTGTATTTTGGTGTTTTGAATTTTGATTTAGCTATTTTTATAGTCTAATTTGTTGGGCAACCGCAATAATAGTTTTAATGAGTCTGTGTGTTTTTTATAATTTCAAAGCGTTATATAGCGTTTAGTACAATATGTCAAATAAGTTTTTCATTTTTTTGTTGTCTTTGTTTAGATCTTTATGTAGGTTGTCTATTTTTTTGTTATCACATGTTTTATAAGGCATCATTGTTTATAGTAATAGGAATATGAATACATATATTTTTTGGTTTACAAGATTTGAGATGTTATTTTTTTATATATTTTTGTGGTTGTATCTTGGCAAG
>M01075:29:000000000-A53YN:1:1101:16346:5165
AGAGTACACAGTTTGGGTTGCATATTTGATTGCCAGATGCAATGGAAGGACCAATACCTGTATCTGCATTAATACATGCTGCAACGTTAGTTGTATGTGGAATAATATTAGGTAGTTTTGTATTTTGGTGTTTTGAATTTTGATTTAGCTATTTTTATAGTCTAATTTGTTGGGCAACCGCAATAATAGTTTTAATGAGTCTGTGTGTTTTTTATAATTTCAAAGCGTTATATAGCGTTTAGTACAATATGTCAAATAAGTTTTTCATTTTTTTGTTGTCTTTGTTTAGATCTTTATGTAGGTTGTCTATTTTTTTGTTATCACATGTTTTATAAGGCATCATTGTTTATAGTAATAGGAATATGAATACATATATTTTTTGGTTTACAAGATTTGAGATGTTATTTTTTTATATATTTTTGTGGTTGTATCTTGGCAAG
>M01075:29:000000000-A53YN:1:1101:15700:5167
AGAGTACACAGTTTGGGTTGCATATTTGATTGCCAGATGCAATGGAAGGACCAATACCTGTATCTGCATTAATACATGCTGCAACGTTAGTTGTATGTGGAATAATATTAGGTAGTTTTGTGTTTTGGTGTTTTGAATTTTGATTTAGCTATTTTTATAGTCTAATTTGTTGGGCAACCGCAATAATAGTTTTAATGAGTCTGTGTGTTTTTTATAATTTCAAAGCGTTATATAGCGTTTAGTACAATATGTCAAATAAGTTTTTCATTTTTTTGTTGTCTTTGTTTAGATCTTTATGTAGGTTGTCTATTTTTTTGTTATCACATGTTTTATAAGGCACCATTGTTTATAGTAATAGGAATATGAATACATATATTTTTTGGTTTACAAGATTTGAGATGTTATTTTTTTATATATTTTTGTGGTTGTATCTTGGCAAG
>M01075:29:000000000-A53YN:1:1101:9833:5167
AGAGTACACAGTTTGGGTTGCATATTTGATTGCCAGATGCAATGGAAGGACCAATACCTGTATCTGCATTAATACATGCTGCAACGTTAGTTGTATGTGGAATAATATTAGGTAGTTTTGTATTTTGGTGTTTTGAATTTTGATTTAGCTATTTTTATAGTCTAATTTGTTGGGCAACCGCAATAATAGTTTTAATGAGTCTGTGTGTTTTTTATAATTTCAAAGCGTTATATAGCGTTTAGTACAATATGTCAAATAAGTTTTTCATTTTTTTGTTGTCTTTGTTTAGATCTTTATGTAGGTTGTCTATTTTTTTGTTATCACATGTTTTATAAGGCATCATTGTTTATAGTAATAGGAATATGAATACATATATTTTTTGGTTTACAAGATTTGAGATGTTATTTTTTTATATATTTTTGTGGTTGTATCTTGGCAAG
>M01075:29:000000000-A53YN:1:1101:7121:5176
AGAGTACACAGTTTGGGTTGCATATTTGATTGCCAGACGCAATGGAAGGACCAATACCTGTATCTGCATTAATACATGCTGCAACGTTAGTTGTATGTGGAATAATATTAGGTAGTTTTGTATTTTGGTGTTTTGAATTTTGATTTAGCTATTTTTATAGTCTAATTTGTTGGGCAACCGCAATAATAGTTTTAATGAGTCTGTGTGTTTTTTATAATTTCAAAGCGTTATATAGCGTTTAGTACAATATGTCAAATAAGTTTTTCATTTTTTTGTTGTCTTTGTTTAGATCTTTATGTAGGTTGTCTATTTTTTTGTTATCACATGTTTTATAAGGCATCATTGTTTATAGTAATAGGAATATGAATACATATATTTTTTGGTTTACAAGATTTGAGATGTTATTTTTTTATATATTTTTGTGGTTGTATCTTGGCAAG
>M01075:29:000000000-A53YN:1:1101:12199:5180
AAAGTACACAGTTTGGGTTGCATATTTGATTGCCAGATGCAATGGAAGGACCAATACCTGTATCTGCATTAATACATGCTGCAACGTTAGTTGTATGTGGAATAATATTAGGTAGTTTTGTATTTTGGTGTTTTGAATTTTGATTTAGCTATTTTTATAGTCTAATTTGTTGGGCAACCGCAATAATAGTTTTAATGAGTCTGTGTGTTTTTTATAATTTGCAAAGCGTTATATAGCGTTTAGTACAATATGTCAAATAAGTTTTTCATTTTTTTGTTGTCTTTGTTTAGATCTTTATGTAGGTTGTCTATTTTTTGTTATCACATGTTTTATAAGGCATCATTGTTTATAGTAATAGGAATATGAATACATATATTTTTTGGTTTACAAGATTTGAGATGTTATTTTTTTATATATTTTTGTGGTTGTATCTTGGCAAG
>M01075:29:000000000-A53YN:1:1101:12029:5199
AGAGTACACAGTTTGGGTTGCATATTTGATTGCCAGATGCAATGGAAGGACCAATACCTGTATCTGCATTAATACATGCTGCAACGTCAGTTGTATGTGGAATAATATTAGGTAGTTTTGTATTTTGGTGTTTTGAATTTTGATTTAGCTATTTTTATAGTCTAATTTGTTGGGCAACCGCAATAATAGTTTTAATGAGTCTGTGTGTTTTTTATAATTTCAAAGCGTTATATAGCGTTTAGTACAATATGTCAAATAAGTTTTTCATTTTTTTGTTGTTTTTGTTTAGATCTTTATGTAGGTTGTCTATTTTTTTGTTATCACATGTTTTATAAGGCATCATTGTTTATAGTAATAGGAATATGAATGCATATATTTTTTGGTTTACAAGATTTGAGATGTTATTTTTTTATATATTTTTGTGGTTGTATCTTAGCAAG
>M01075:29:000000000-A53YN:1:1101:8782:5202
AAAGTACACAGTTTGGGTTGCATATTTGATTGCCAGATGCAATGGAAGGACCAATACCTGTATCTGCATTAATACATGCTGCAACGTTAGTTGTATGTGGAATAATATTAGGTAGTTTTGTATTTTGGTGTTTTGAATTTTGATTTAGCTATTTTTATAGTCTAATTTGTTGGGCAACCGCAATAATAGTTTTAATGAGTCTGTGTGTTTTTTATAATTTCAAAGCGTTATATAGCGTTTAGTACAATATGTCAAATAAGTTTTTCATTTTTTTGTTGTCTTTGTTTAGATCTTTATGTAGGTTGTCTATTTTTTTGTTATCACATGTTTTATAAGGCATCATTGTTTATAGTAATAGGAATATGAATACATATATTTTTTGGTTTACAAGATTTGAGATGTTATTTTTTTATATATTTTTGTGGTTGTATCTTGGCAAG
>M01075:29:000000000-A53YN:1:1101:14719:5213
AGAGTACACAGTTTGGGTTGCATATTTGATTGCCAGATGCAATGGAAGGACCAATACCTGTATCTGCATTAATACATGCTGCAACGTTAGTTGTATGTGGAATAATATTAGGTAGTTTTGTATTTTGGTGTTTTGAATTTTGATTTAGCTATTTTTATAGTCTAATTTGTTGGGCAACCGCAATAATAGTTTTAATGAGTCTGTGTGTTTTTTATAATTTCAAAGCGTTATATAGCGTTTAGTACAATATGTCAAATAAGTTTTTCATTTTTTTGTTGTCTTTGTTTAGATCTTTATGTAGGTTGTCTATTTTTTTGTTATCACATGTTTTATAAGGCATCATTGTTTATAGTAATAGGAATATGAATACATATATTTTTTGGTTTACAAGATTTGAGATGTTATTTTTTTATATATTTTTGTGGTTGTATCTTGGCAAG
>M01075:29:000000000-A53YN:1:1101:18099:5214
AGAGTACACAGTTTGGCCTGCATATTTGATTGCCAGATGCAATGGAAGGACCAATACCTGTATCTGCATTAATACACGCTGCAACGTTAGTTGTATGTGGAATAATATTAGGTAGTTTTGTATTTTGGTGTTTTGAATTTTGATTTAGCTATTTTTATAGTCTAATTTGTTGGGCAACCGCAATAATAGTTTTAATGAGTCTGTGTGTTTTTTATAATTTCAAAGCGTTATATAGCGTTTAGTACAATATGTCAAATAAGTTTTTCATTTTTTTGTTGTCTTTGTTTAGATCTTTATGTAGGTTGTCTATTTTTTTGTTATCACATGTTTTATAAGGCATCATTGTTTATAGTAATAGGAATATGAATACATATATTTTTTGGTTTACAAGATTTGAGATGTTATTTTTTTATATATTTTTGTGGTTGTATCTTGGCAAG
>M01075:29:000000000-A53YN:1:1101:14735:5227
AGAGTACACAGTTTGGGTTGCATATTTGATTGCCAGATGCAATGGAAGGACCAATACCTGTATCTGCATTAATACATGCTGCAACGTTAGTTGTATGTGGAATAATATTAGGTAGTTTTGTATTTTGGTGTTTTGAATTTTGATTTAGCTATTTTTATAGTCTAATTTGTTGGGCAACCGCAATAATAGTTTTAATGAGTCTGTGTGTTTTTTATAATTTCAAAGCGTTATATAGCGTTTAGTACAATATGTCAAATAAGTTTTTCATTTTTTTGTTGTTTTTGTTTAGATCTTTATGTAGGTTGTCTATTTTTTTGTTATCACATGTTTTATAAGGCATCATTGTTTATAGTAATAGGAATATGAATACATATATTTTTTGGTTTACAAGATTTGAGATGTTATTTTTTTATATATTTTTGTGGTTGTATCTTGGCAAG
>M01075:29:000000000-A53YN:1:1101:9227:5235
AGAGTACACAGTTTGGGCTGCATATTTGATTGCCAGATGCAATGGAAGGACCAATACCTGTATCTGCATTAATACATGCTGCAACGTTAGTTGTATGTGGAATAATATTAGGTAGTTTTGTATTTTGGTGTTTTGAATTTTGATTTAGCTATTTTTATAGTCTAATTTGTTGGGCAACCGCAATAATAGTTTTAATGAGTCTGTGTGTTTTTTATAATTTCAAAGCGTTATATAGCGTTTAGTACAATATGTCAAATAAGTTTTTCATTTTTTTGTTGTCTTTGTTTAGATCTTTATGTAAGTTGTCTATTTTTTTGTTATCACATGTTTTATAAGGCATCATTGTTTATAGTAATAGGAATATGAATACATATATTTTTTGGGTTACAAGATTTGAGATGTTATTTTTTTATATATTTTTGTGGTTGTATCTTGGCAAG
>M01075:29:000000000-A53YN:1:1101:12662:5241
AAAGTACACAGTTTGGGCTACATATTTGATTGCCAGATGCAATGGAAGGACCAATACCTGTATCTGCATTAATACATGCTGCAACGTTAGTTGTATGTGGAATAATATTAGGTAGTTTTGTATTTTGGTGTTTTGAATTTTGATTTAGCTATTTTTATAGTCTAATTTGTTGGGCAACCGCAATAATAGTTTTAATGAGTCTGTGTGTTTTTTATAATTTCAAAGCGTTATATAGCGTTTAGTACAATATGTCAAATAAGTTTTTCATTTTTTTGTTGTTTTTGTTTAGATCTTTATGTAGGTTGTCTATTTTTTTGTTATCACATGTTTTATAAGGCATCATTGTTTATAGTAATAGGAATATGAATACATATATTTTTTGGTTTACAAGATTTGAGATGTTATTTTTTTATATATTTTTGTGGTTGTATCTTAGCAAG
>M01075:29:000000000-A53YN:1:1101:17730:5245
AGAGTACACAGTTTGGGTTGCACATTTGATTGCCAGATGCAATGGAAGGACCAATACCTGTATCTGCATTAATACATGCTGCAACGTTAGTTGTATGTGGAATAATATTAGGTAGTTTTGTATTTTGGTGTTTTGAATTTTGATTTAGCTATTTTTATAGTCTAATTTGTTGGGCAACCGCAATAATAGTTTTAATGAGTCTGTGTGTTTTTTATAATTTCAAAGCGTTATATAGCGTTTAGTACAATATGTCAAATAAGTTTTTCATTTTTTTGTTGTCTTTGTTTAGATCTTTATGTAGGTTGTCTATTTTTTTGTTATCACATGTTTTATAAGGCATCATTGTTTATAGTAATAGGAATATGAATACATATATTTTTTGGTTTACAAGATTTGAGATGTTATTTTTTTATATATTTTTGTGGTTGTATCTTGGCAAG
>M01075:29:000000000-A53YN:1:1101:14951:5282
AGAGTACACAGTTTGGATTGCATATTTGATTGCCAGATGCAATGGAAGGACCAATACCTGTATCTGCATTAATACATGCTGCAACGTTAGTTGTATGTGGAATAATATTAGGTAGTTTTGTATTTTGGTGTTTTGAATTTTGATTTAGCTATTTTTATAGTCTAATTTGTTGGGCAACCGCAATAATAGTTTTAATGAGTCTGTGTGTTTTTTATAATTTCAAAGCGTTATATAGCGTCTAGTACAATATGTCAAATAAGTTTTTCATTTTTTTGTTGTTTTTGTTTAGATCTTTATGTAGGTTGTCTATTTTTTTGTTATCACATGTTTTATAAGGCATCATTGTTTATAGTAATAGGAATATGAATACATATATTTTTTGGTTTACAAGATTTGAGATGTTATTTTCTTATATATGTTTGTGGTTGTATCTTGGCAAG
>M01075:29:000000000-A53YN:1:1101:15506:5289
AAAGTACACAGTTTGGGTTGCATATTTGATTGCCAGATGCAATGGAAGGACCAATACCTGTATCTGCATTAATACATGCTGCAACGTTAGTTGTATGTGGGATAATATTAGGTAGTTTTGTATTTTGGTGTTTTGAATTTTGATTTAGCTATTTTTATAGTCTAATTTGTTGGGCAACCGCAATAATAGTTTTAATGAGTCTGCGTGTTTTTTATAATTTCAAAGCGTTATATAGCGTTTAGTACAATATGTCAAATAAGTTTTTCATTTTTTTGTTGTCTTTGTTTAGATCTTTATGTAGGTTGTCTATTTTTTTGTTATCACATGTTTTATAAGGCATCATTGTTTATAGTAATAGGAATATGAATACATATATTTTTTGGTTTACAAGATTTGAGATGTTATTTTTTTATATATTTTTGTGGTTGTATCTTGGCAAG
>M01075:29:000000000-A53YN:1:1101:7362:5293
AAAGTACACAGTTTGGGTTGCACATTTGATTGCCAGATGCAATGGAAGGACCAATACCTGTATCTGCATTAATACATGCTGCAACGTTAGTTGTATGTGGAATAATATTAGGTAGTTTTGTATTTTGGTGTTTTGAATTTTGATTTAGCTATTTTTATAGTCTAATTTGTTGGGCAACCGCAATAATAGTTTTAATGAGTCTGTGTGTTTTTTATAATTTCAAAGCGTTATATAGCGTTTAGTACAATATGTCAAATAAGTTTTTCATTTTTTTGTTATCTTTGTTTAGATCTTTATGTAGGTTGTCTATTTTTTTGTTATCACATGTTTTATAAGGCATCATTGTTTATAGTAATAGGAATATGAATACATATATTTTTTGGTTTACAAGATTTGAGATGTTATTTTTTTATATATTTTTGTGGTTGTATCTTGGCAAG
>M01075:29:000000000-A53YN:1:1101:11922:5299
AAAGTACACAGTTTGGGCTGCACATTTGATTGCCAGATGCAATGGAAGGACCAATACCTGTATCTGCATTAATACATGCTGCAACGTTAGTTGTATGTGGAATAATATTAGGTAGTTTTGTATTTTGGTGTTTTGAATTTTGATTTAGCTATTTTTATAGTCTAATTTGTTGGGCAACCGCAATAATAGTTTTAATGAGTCTGTGTGTTTTTTATAATTTCAAAGCGTTATATAGCGTTTAGTACAATATGTCAAATAAGTTTTTCATTTTTTTGTTGTTTTTGTTTAGATCTTTATGTAGGTTGTCTATTTTTTTGTTATCACATGTTTTATAAGGCATCATTGTTTATAGTAATAGGAATATGAATACATATATTTTTTGGTTTACAAGATTTGAGATGTTATTTTTTTATATATTTTTGTGGTTGTATTTTAGCAAG
>M01075:29:000000000-A53YN:1:1101:14951:5300
AGAGTACACAGTTTGGATTGCATATTTGATTGCCAGATGCAATGGAAGGACCAATACCTGTATCTGCATTAATACATGCTGCAACGTTAGTTGTATGTGGAATAATATTAGGTAGTTTTGTATTTTGGTGTTTTGAATTTTGATTTAGCTATTTTTATAGTCTAATTTGTTGGGCAACCGCAATAATAGTTTTAATGAGTCTGTGTGTTTTTTATAATTTCAAAGCGTTATATAGCGTCTAGTACAATATGTCAAATAAGTTTTTCATTTTTTTGTTGTCTTTGTTTAGATCTTTATGTAGGTTGTCTATTTTTTTGTTATCACATGTTTTATAAGGCATCATTGTTTATAGTAATAGGAATATGAATACATATATTTTTTGGTTTACAAGATTTGAGATGTTATTTTCTTATATATGTTTGTGGTTGTATCTTGGCAAG
>M01075:29:000000000-A53YN:1:1101:15998:5310
AGAGTACACAGTTTGGGCTGCATATTTGATTGCCAGATGCAATGGAAGGACCAATACCTGTATCTGCATTAATACATGCTGCAACGTTAGTTGTATGTGGAATAATATTAGGTAGTTTTGTATTTTGGTGTTTTGAATTTTGATTTAGCTATTTTTATAGTCTAATTTGTTGGGCAACCGCAATAATAGTTTTAATGAGTCTGTGTGTTTTTTATAATTTCAAAGCGTTATATAGCGTTTAGTACAATATGTCAAATAAGTTTTTCATTTTTTTGTTGTTTTTGTTTAGATCTTTATGTAGGTTGTCTATTTTTTTGTTATCACATGTTTTATAAGGCATCATTGTTTATAGTAATAGGAATATGAATACATATATTTTTTGGTTTACAAGATTTGAGATGTTATTTTTTTATATATTTTTGTGGTTGTATCTTGGCAAG
>M01075:29:000000000-A53YN:1:1101:7365:5336
AGAGTACACAGTTTGGGTTGCATATTTGATTGCCAGATGCAATGGAAGGACCAATACCTGTATCTGCATTAATACATGCTGCAACGTTAGTTGTATGTGGAATAATATTAGGTAGTTTTGTATTTTGGTGTTTTGAATTTTGATTTAGCTATTTTTATAGTCTAATTTGTTGGGCAACCGCAATAATAGTTTTAATGAGTCTGTGTGTTTTTTATAATTTCAAAGCGTTATATAGCGTTTAGTACAATATGTCAAATAAGTTTTTCATTTTTTTGTTGTCTTTGTTTAGATCTTTATGTAGGTTGTCTATTTTTTTGTTATCACATGTTTTATAAGGCATCATTGTTTATAGTAATAGGAATATGAATACATATATTTTTTGGTTTACAAGATTTGAGATGTTATTTTTTTATATATTTTTGTGGTTGTATCTTGGCAAG
>M01075:29:000000000-A53YN:1:1101:20656:5339
AGAGTACACAGTTTGGGTTACACATTTGATTGCCAGATGCAATGGAAGGACCAATACCTGTATCTGCATTAATACATGCTGCAACGTTAGTTGTATGTGGAATAATATTAGGTAGTTTTGTATTTTGGTGTTTTGAATTTTGATTTAGCTATTTTTATAGTCTAATTTGTTGGGCAACCGCAATAATAGTTTTAGTGAGTCTGTGTGTTTTTTATAATTTCAAAGCGTTATATAGCGTTTAGTACAATATGTCAAATAAGTTTTTCATTTTTTTGTTGTCTTTGTTTAGATCTTTATGTAGGTTGTCTATTTTTTTGTTATCACATGTTTTATAAGGCATCATTGTTTATAGTAATAGGAATATGAATACATATATTTTTTGGTTTACAAGATTTGAGATGTTATTTTTTTATATATTTTTGTGGTTGTATCTTGGCAAG
>M01075:29:000000000-A53YN:1:1101:23941:5343
AAAGTACACAGTTTGGGTTGCATATTTGATTGCCAGATGCAATGGAAGGACCAATACCTGTATCTGCATTAATACATGCTGCAACGTTAGTTGTATGTGGAATAATATTAGGTAGTTTTGTATTTTGGTGTTTTGAATTTTGATTTAGCTATTTTTATAGTCTAATTTGTTGGGCAACCGCAATAATAGTTTTAATGAGTCTGTGTGTTTTTTATAATTTCAAAGCGTTATATAGCGTTTAGTACAATATGTCAAATAAGTTTTTCATTTTTTTGTTGTCTTTGTTTAGATCTTTATGTAGGTTGTCTATTTTTTTGTTATCACATGTTTTATGAGGCATCATTGTTTATAGTAATAGGAATATGAATACATATATTTTTTGGTTTACAAGATTTGAGATGTTATTTTTTTATATATTTTTGTGGTTGTATCTTAGCAAG
>M01075:29:000000000-A53YN:1:1101:19150:5348
AAAGTACACAGTTTGGGTTGCATATTTGATTGCCAGATGCAATGGAAGGACCAATACCTGTATCTGCATTAATACATGCTGCAACGTTAGTTGTATGTGGAATAATATTAGGTAGTTTTGTATTTTGGTGTTTTGAATTTTGATTTAGCTATTTTTATAGTCTAATTTGTTGGGCAACCGCAATAATAGTTTTAATGAGTCTGTGTGTTTTTTATAATTTCAAAGCGTTATATAGCGTTTAGTACAATATGTCAAATAAGTTTTTCATTTTTTTGTTGTTTTTGTTTAGATCTTTATGTAGGTTGTCTATTTTTTTGTTATCACATGTTTTATAAGGCATCATTGTTTATAGTAATAGGAATATGAATACATATATTTTTTGGTTTACAAGATTTGAGATGTTATTTTTTTATATATTTTTGTGGTTGTATCTTGGCAAG
>M01075:29:000000000-A53YN:1:1101:7788:5354
AAAGTACACAGTTTGGGTTGCATATTTGATTGCCAGATGCAATGGAAGGACCAATACCTGTATCTGCATTAATACATGCTGCAACGTTAGTTGTATGTGGAATAATATTAGGTAGTTTTGTATTTTGGTGTTTTGAATTTTGATTTAGCTATTTTTATAGTCTAATTTGTTGGGCAACCGCAATAATAGTTTTAATGAGTCTGTGTGTTTTTTATAATTTCAAAGCGTTATATAGCGTTTAGTACAATATGTCAAATAAGTTTTTCATTTTTTTGTTGTTTTTGTTTAGATCTTTATGTAGGTTGTCTATTTTTTTGTTATCACATGTTTTATAAGGCATCATTGTTTATAGTAATAGGAATATGAATACATATATTTTTTGGTTTACAAGATTTGAGATGTTATTTTTTTATATATTTTTGTGGTTGTATCTTGGCAAG
>M01075:29:000000000-A53YN:1:1101:23264:5355
AAAGTACACAGTTTGGGTTGCATATTTGATTGCCAGATGCAATGGAAGGACCAATACCTGTATCTGCATTAATACATGCTGCAACGTTAGTTGTATGTGGAATAATATTAGGTAGTTTTGTATTTTGGTGTTTTGAATTTTGATTTAGCTATTTTTATAGTCTAATTTGTTGGGCAACCGCAATAATAGTTTTAATGAGTCTGTGTGTTTTTTATAATTTCAAAGCGTTATATAGCGTTTAGTACAATATGTCAAATAAGTTTTTCATTTTTTTGTTGTCTTTGTTTAGATCTTTATGTAGGTTGTCTATTTTTTTGTTATCACATGTTTTATAAGGCATCATTGTTTATAGTAATAGGAATATGAATACATATATTTTTTGGTTTACAAGATTTGAGATGTTATTTTTTTATATATTTTTGTGGTTGTATCTTGGCAAG
>M01075:29:000000000-A53YN:1:1101:9391:5362
AGAGTACACAGTTTGGGCTGCATATTTGATTGCCAGATGCAATGGAAGGACCAATACCTGTATCTGCATTAATACATGCTGCAACGTTAGTTGTATGTGGAATAATATTAGGTAGTTTTGTATTTTGGTGTTTTGAATTTTGATTTAGCTATTTTTATAGTCTAATTTGTTGGGCAACCGCAATAATAGTTTTAATGAGTCTGTGTGTTTTTTATAATTTCAAAGCGTTATATAGCGTTTAGTACAATATGTCAAATAAGTTTTTCATTTTTTTGTTGTCTTTGTTTAGATCTTTATGTAGGTTGTCTATTTTTTTGTTATCACATGTTTTATAAGGCATCATTGTTTATAGTAATAGGAATATGAATACATATATTTTTTGGTTTACAAGATTTGAGATGTTATTTTTTTATATATTTTTGTGGTTGTATCTTGGCAAG
>M01075:29:000000000-A53YN:1:1101:16462:5368
AGAGTACACAGTTTGGGTTGCACATTTGATTGCCAGATGCAATGGAAGGACCAATACCTGTATCTGCATTAATACATGCTGCAACGTTAGTTGTATGTGGAATAATATTAGGTAGTTTTGTATTTTGGTGTTTTGAATTTTGATTTAGCTATTTTTATAGTCTAATTTGTTGGGCAACCGCAATAATAGTTTTAATGAGTCTGTGTGTTTTTTATAATTTCAAAGCGTTATATGGCGTTTAGTACAATATGTCAAATAAGTTTTTCATTTTTTTGTTGTTTTTGTTTAGATCTTTATGTAGGTTGTCTATTTTTTTGTTATCACATGTTTTATAAGGCATCATTGTTTATAGTAATAGGAATATGAATACATATATTTTTTGGTTTACAAGATTTGAGATGTTATTTTTTTATATATTTTTGTGGTTGTATCTTGGCAAG
>M01075:29:000000000-A53YN:1:1101:9609:5370
AGAGTACACAGTTTGGGTTCCATATTTGATTGCCAGATGCAATGGAAGGACCAATACCTGTATCTGCATTAATACATGCTACAACGTTAGTTGTATGTGGAATAATATTAGGTAGTTTTGTATTTTGGTGTTTTGAATTTTGATTTAGCTATTTTTATAGTCTAATTTGTTGGGCAACCGCAATAATAGTTTTAATGAGTCTGTGTGTTTTTTATAATTTCAAAGCGTTATATAGCGTTTAGTACAATATGTCAAATAAGTTTTTCATTTTTTTGTTGTCTTTGTTTAGATCTTTATGTAGGTTGTCTATTTTTTTGTTATCACATGTTTTATAAGGCATCATTGTTTATAGTAATAGGAATATGAATACATATATTTTTTGGTTTACAAGATTTGAGATGTTATTTTTTTATATATTTTTGTGGTTGTATTTTAGCAAG
>M01075:29:000000000-A53YN:1:1101:7798:5373
AGAGTACACAGTTTGGGTTGCACATTTGATTGCCAGATGCAATGGAAGGACCAATACCTGTATCTGCATTAATACATGCTGCAACGTTAGTTGTATGTGGAATAATATTAGGTAGTTTTGTATTTTGGTGTTTTGAATTTTGATTTAGCTATTTTTATAGTCTAATTTGTTGGGCAACCGCAATAATAGTTTTAATGAGTCTGTGTGTTTTTTATAATTTCAAAGCGTTATATAGCGTTTAGTACAATATGTCAAATAAGTTTTTCATTTTTTTGTTGTCTTTGTTTAGATCTTTATGTAGGTTGTCTATTTTTTTGTTATCACATGTTTTATAAGGCATCATTGTTTATAGTAATAGGAATATGAATACATATATTTTTTGGTTTACAAGATTTGAGATGTTATTTTTTTATATATTTTTGTGGTTGTATCTTGGCAAG
>M01075:29:000000000-A53YN:1:1101:13221:5374
AAAGTACACAGTTTGGGTTGCATATTTGATTGCCAGATGCAATGGAAGGACCAATACCTGTATCTGCATTAATACATGCTGCAACGTTAGTTGTATGTGGAATAATATTAGGTAGTTTTGTATTTTGGTGTTTTGAATTTTGATTTAGCTATTTTTATAGTCTAATTTGTTGGGCAACCGCAATAATAGTTTTAATGAGTCTGTGTGTTTTTTATAATTTCAAAGCGTTATATAGCGTTTAGTACAATATGTCAAATAAGTTTTTCATTTTTTTGTTGTCTTTGTTTAGATCTTTATGTAGGTTGTCTATTTTATTGTTATCACATGTTTTATAAGGCATCATTGTTTATAGTAATAGGAATATGAATACATATATTTTTTGGTTTACAAGATTTGAGATGTTATTTTTTTATATATTTTTGTGGTTGTATCTTGGCAAG
>M01075:29:000000000-A53YN:1:1101:10621:5376
AGAGTACACAGTTTGGGTTGCACATTTGATTGCCAGATGCAATGGAAGGACCAATACCTGTATCTGCATTAATACATGCTGCAACGTTAGTTGTATGTGGAATAATATTAGGTAGTTTTGTATTTTGGTGTTTTGAATTTTGATTTAGCTATTTTTATAGTCTAATTTGTTGGGCAACCGCAATAATAGTTTTAATGAGTCTGTGTGTTTTTTATAATTTCAAAGCGTTATATAGCGTTTAGTACAATATGTCAAATAAGTTTTTCATTTTTTTGTTGTCTTTGTTTAGATCTTTATGTAGGTTGTCTATTTTTTTGTTATCACATGTTTTATAAAGCATCATTGTTTATAGTAATAGGAATATGAATACATATATTTTTTGGTTTACAAGATTTGAGATGTTATTTTTTTATATATTTTTGTGGTTGTATCTTGGCAAG
>M01075:29:000000000-A53YN:1:1101:18019:5389
AGAGTACACAGTTTGGGTTCCATATTCGATTGCCAGATGCAATGGAAGGACCAATACCTGTATCTGCATTAATACATGCTGCAACGTTAGTTGTATGTGGAATAATATTAGGTAGTTTTGTATTTTGGTGTTTTGAATTTTGATTTAGCTATTTTTATAGTCTAATTTGTTGGGCAACCGCAATAATAGTTTTAATGAGTCTGTGTGTTTTTTATAATTTCAAAGCGTTATATAGCGTTTAGTACAATATGTCAAATAAGTTTTTCATTTTTTTGTTGTCTTTGTTTAGATCTTTATGTAGGTTGTCTATTTTTTTGTTATCACATGTTTTATAAGGCATCATTGTTTATAGTAATAGGAATATGAATACATATATTTTTTGGTTTACAAGATTTGAGATGTTATTTTTTTATATATTTTTGTGGTTGTATCTTGGCAAG
>M01075:29:000000000-A53YN:1:1101:7789:5393
AGAGTACACAGTTTGGGTTGCACATTTGATTGCCAGATGCAATGGAAGGACCAATACCTGTATCTGCATTAATACATGCTGCAACGTTAGTTGTATGTGGAATAATATTAGGTAGTTTTGTATTTTGGTGTTTTGAATTTTGATTTAGCTATTTTTATAGTCTAATTTGTTGGGCAACCGCAATAATAGTTTTAATGAGTCTGTGTGTTTTTTATAATTTCAAAGCGTTATATAGCGTTTAGTACAATATGTCAAATAAGTTTTTCATTTTTTTGTTGTCTTTGTTTAGATCTTTATGTAGGTTGTCTATTTTTTTGTTATCACATGTTTTATAAGGCATCATTGTTTATAGTAATAGGAATATGAATACATATATTTTTTGGTTTACAAGATTTGAGATGTTATTTTTTTATATATTTTTGTGGTTGTATCTTGGCAAG
>M01075:29:000000000-A53YN:1:1101:18054:5401
AGAGTACACAGTTTGGGTTGCATATTTGATTGCCAGATGCAATGGAAGGACCAATACCTGTATCTGCATTAATACATGCTGCAACGTTAGTTGTATGTGGAATAATATTAGGTAGTTTTGTATTTTGGTGTTTTGAATTTTGATTTAGCTATTTTTATAGTCTAATTTGTTGGGCAACCGCAATAATAGTTTTAATGAGTCTGTGTGTTTTTTATAATTTCAAAGCGTTATATAGCGTTTAGTACAATATGTCAAATAAGTTTTTCATTTTTTTGTTGTTTTTGTTTAGATCTTTATGTAGGTTGTCTATTTTTTTGTTATCACATGTTTTATAAGGCATCATTGTTTATAGTAATAGGAATATGAATACATATATTTTTTGGTTTACAAGATTTGAGATGTTATTTTTTTATATATTTTTGTGGTTGTATCTTGGCAAG
>M01075:29:000000000-A53YN:1:1101:23737:5401
AGAGTACACAGTTTGGGTTGCATATTTGATTGCCAGATGCAATGGAAGGACCAATACCTGTATCTGCATTAATACATGCTGCAACGTTAGTTGTATGTGGAATAATATTAGGTAGTTTTGTATTTTGGTGTCTTGAATTTTGATTTAGCTATTTTTATAGTCTAATTTGTTGGGCAACCGCAATAATAGTTTTAATGAGTCTGTGTGTTTTTTATAATTTCAAAGCGTTATATAGCGTTCAGTACAATATGTCAAATAAGTTTTTCATTTTTTTGTTGTCTTTGTTTAGATCTTTATGTAGGTTGTCTATTTTTTTGTTATCACATGTTTTATAAGGCATCATTGTTTATAGTAATAGGAATATGAATACATATATTTTTTGGTTTACAAGATTTGAGATGTTATTTTTTTATATATTTTTGTGGTTGTATCTTGGCAAG
>M01075:29:000000000-A53YN:1:1101:8255:5403
AAAGTACACAGTTTGGGTTGCACATTTGATTGCCAGATGCAATGGAAGGACCAATACCTGTATCTGCATTAATACATGCTGCAACGTTAGTTGTATGTGGAATAATATTAGGTAGTTTTGTATTTTGGTGTTTTGAATTTTGATTTAGCTATTTTTATAGTCTAATTTGTTGGGCAACCGCAATAATAGTTTTAATGAGTCTGTGTGTTTTTTATAATTTCAAAGCGTTATATAGCGTTTAGTACAATATGTCAAATAAGTTTTTCATTTTTTTGTTGTCTTTGTTTAGATCTTTATGTAGGTTGTCTATTTTTTTGTTATCACATGTTTTATAAGGCATCATTGTTTATAGTAATAGGAATATGAATACATATATTTTTTGGTTTACAAGATTTGAGATGTTATTTTTTTATATATTTTTGTGGCTGTATCTTGGCAAG
>M01075:29:000000000-A53YN:1:1101:19911:5407
AAAGTACACAGTTTGGGTTGCATATTTGATTGCCAGATGCAATGGAAGGACCAATACCTGTATCTGCATTAATACATGCTGCAACGTTAGTTGTATGTGGAATAATATTAGGTAGTTTTGTATTTTGGTGTTTTGAATTTTGATTTAGCTATTTTTATAGTCTAATTTGTTGGGCAACCGCAATAATAGTTTTAATGAGTCTGTGTGTTTTTTATAATTTCAAAGCGTTATATAGCGTTTAGTACAATATGTCAAATAAGTTTTTCATTTTTTTGTTGTCTTTGTTTAGATCTTTATGTAGGTTGTCTATTTTTTTGTTATCACATGTTTTATAAGGCATCATTGTTTATAGTAATAGGAATATGAATACATATATTTTTTGGTTTACAAGATTTGAGATGTTATTTTTTTATATATTTTTGTGGTTGTATCTTGGCAAG
>M01075:29:000000000-A53YN:1:1101:10461:5428
AGAGTACACAGTTTGGGTTGCATATTTGATTGCCAGATGCAATGGAAGGACCAATACCTGTATCTGCATTAATACATGCTGCAACGTTAGTTGTATGTGGGATAATATTAGGTAGTTTTGTATTTTGGTGTTTTGAATTTTGATTTAGCTATTTTTATAGTCTAATTTGTTGGGCAACCGCAATAATAGTTTTAATGAGTCTGTGTGTTTTTTATAATTTCAAAGCGTTATATAGCGTTTAGTACAATATGTCAAATAAGTTTTTCATTTTTTTGTTGTTTTTGTTTAGATCTTTATGTAGGTTGTCTATTTTTTTGTTATCACATGTTTTATAAGGCATCATTGTTTATAGTAATAGGAATATGAATACATATATTTTTTGGTTTACAAGATTTGAGATGTTATTTTTTTATATATTTTTGTGGTTGTATCTTGGCAAG
>M01075:29:000000000-A53YN:1:1101:22469:5440
AGAGTACACAGTTTGGGTTGCATATTTGATTGCCAGATGCAATGGAAGGACCAATACCTGTATCTGCATTAATACATGCTGCAACGTTAGTTGTATGTGGAATAATATTAGGTAGTTTTGTATTTTGGTGTTTTGAATTTTGATTTAGCTATTTTTATAGTCTAATTTGTTGGGCAACCGCAATAATAGTTTTAATGAGTCTGTGTGTTTTTTATAATTTGCAAAGCGTTATATAGCGTTTAGTACAATATGTCAAATAAGTTTTTCATTTTTTTGTTGTCTTTGTTTAGATCTTTATGTAGGTTGTCTATTTTTTTGTTATCACATGTTTTATAAGGCATCATTGTTTATAGTAATAGGAATATGAATACATATATTTTTTGGTTTACAAGATTCGAGATGTTATTTTTTATATATTTTTGTGGTTGTATCTTGGCAAG
>M01075:29:000000000-A53YN:1:1101:13856:5463
AGAGTACACAGTTTGGGTTGCACATTTGATTGCCAGATGCAATGGAAGGACCAATACCTGTATCTGCATTAATACATGCTGCAACGTTAGTTGTATGTGGAATAATATTAGGTAGTTCTGTATTTTGGTGTTTTGAATTTTGATTTAGCTATTTTTATAGTCTAATTTGTTGGGCAACCGCAATAATAGTTTTAATGAGTCTGTGTGTTTTTTATAATTTCAAAGCGTTATATAGCGTTTAGTACAATATGTCAAATAAGTTTTTCATTTTTTTGTTGTCTTTGTTTAGATCTTTATGTAGGTTGTCTATTTTTTTGTTATCACATGTTTTATAAGGCATCATCGTTTATAGTAATAGGAATATGAATACATATATTTTTTGGTTTACAAGATTTGAGATGTTATTTTTTTATATATTTTTGTGGTTGTATCTTGGCAAG
>M01075:29:000000000-A53YN:1:1101:14751:5463
AAAGTACACAGTTTGGGTTGCATATTTGATTGCCAGATGCAATGGAAGGACCAATACCTGTATCTGCATTAATACATGCTGCAACGTTAGTTGTATGTGGAATAATATTAGGTAGTTTTGTATTTTGGTGTTTTGAATTTTGATTTAGCTATTTTTATAGTCTAATTTGTTGGGCAACCGCAATAATAGTTTTAATGAGTCTGTGTGTTTTTTATAATTTCAAAGCGTTATATAGCGTTTAGTACAATATGTCAAATAAGTTTTTCATTTTTTTGTTGTTTTTGTTTAGATCTTTATGTAGGTTGTCTATTTTTTTGTTATCACATGTTTTATAAGGCATCATTGTTTATAGTAATAGGAATATGAATACATATATTTTTTGGTTTACAAGATTTGAGATGTTATTTTTTTATATATTTTTGTGGTTGTATCTTGGCAAG
>M01075:29:000000000-A53YN:1:1101:24307:5464
AGAGTACACAGTTTGGGTTGCACATTTGATTGCCAGATGCAATGGAAGGACCAATACCTGTATCTGCATTAATACATGCTGCAACGTTAGTTGTATGTGGAATAATATTAGGTAGTTTTGTATTTTGGTGTTTTGAATTTTGATTTAGCTATTTTTATAGTCTAATTTGTTGGGCAACCGCAATAATAGTTTTAATGAGTCTGTGTGTTTTTTATAATTTCAAAGCGTTATATAGCGTTTAGTACAATATGTCAAATAAGTTTTTCATTTTTTTGTTGTCTTTGTTTAGATCTTTATGTAGGTTGTCTATTTTTTTGTTATCACATGTTTTATAAGGCATCATTGTTTATAGTAATAGGAATATGAATACATATATTTTTTGGTTTACAAGATTTGAGATGTTATTTTTTTATATATTTTTGTGGTTGTATCTTGGCAAG
>M01075:29:000000000-A53YN:1:1101:16275:5470
AGAGTACACAGTTTGGGTTGCATATTTGATTGCCAGATGCAATGGAAGGACCAATACCTGTATCTGCATTAATACATGCTGCAACGTTAGTTGTATGCGGAATAATATTAGGTAGTTTTGTATTTTGGTGTTTTGAATTTTGATTTAGCTATTTTTATAGTCTAATTTGTTGGGCAACCGCAATAATAGTTTTAATGAGTCTGTGTGTTTTTTATAATTTCAAAGCGTTATATAGCGTTTAGTACAATATGTCAAATAAGTTTTTCATTTTTTTGTTGTCTTTGTTTAGATCTTTATGTAGGTTGTCTATTTTTTTGTTATCACATGTTTTATAAGGCATCATTGTTTATAGTAATAGGAATATGAATACATATATTTTTTGGTCTACAAGATTCGAGATGTTATTTTTTTATATATTTTTGTGGTTGTATCTTAGCAAG
>M01075:29:000000000-A53YN:1:1101:12638:5470
AGAGTACACAGTTTGGGTTGCATATTTGATTGCCAGATGCAATGGAAGGACCAATACCTGTATCTGCATTAATACATGCTGCAACGTTAGTTGTATGTGGAATAATATTAGGTAGTTTTGTATTTTGGTGTTTTGAATTTTGATTTAGCTATTTTTATAGTCTAATTTGTTGGGCAACCGCAATAATAGTTTTAATGAGTCTGTGTGTTTTTTATAATTTCAAAGCGTTATATAGCGTTTAGTACAATATGTCAAATAAGTTTTTCATTTTTTTGTTGTTTTTGTTTAGATCTTTATGTAGGTTGTCTATTTTTTTGTTATCACATGTTTTATAAGGCATCATTGTTTATAGTAATAGGAATATGAATACATATATTTTTTGGTTTACAAGATTTGAGATGTTATTTTTTTATATATTTTTGTGGTTGTATCTTGGCAAG
>M01075:29:000000000-A53YN:1:1101:14339:5472
AGAGTACACAGTTTGGGTTGCATATTTGATTGCCAGATGCAATGGAAGGACCAATACCTGTATCTGCATTAATACATGCTGCAACGTTAGTTGTACGTGGAATAATATTAGGTAGTTTTGTATTTTGGTGTTTTGAATTTTGATTTAGCTATTTTTATAGTCTAATTTGTTGGGCAACCGCAATAATAGTTTTAATGAGTCTGTGTGTTTTTTATAATTTCAAAGCGTTATATAGCGTTTAGTACAATATGTCAAATAAGTTTTTCATTTTTTTGTTGTCTTTGTTTAGATCTTTATGTAGGTTGTCTATTTTTTTGTTATCACATGTTTTATAAGGCATCATTGTTTATAGTAATAGGAATATGAATACATATATTTTTTGGTTTACAAGATTTGAGATGTTATTTTTTTATATATTTTTGTGGTTGTATCTTGGCAAG
>M01075:29:000000000-A53YN:1:1101:14258:5487
AGAGTACACAGTTTGGGTTGCACATTTGATTGCCAGATGCAATGGAAGGACCAATACCTGTATCTGCATTAATACATGCTGCAACGTTAGTTGTATGTGGAATAACATTAGGTAGTTTTGTATTTTGGTGTTTTGAATTTTGATTTAGCTATTTTTATAGTCTAATTTGTTGGGCAACCGCAATAATAGTTTTAATGAGTCTGTGTGTTTTTTATAATTTCAAAGCGTTATATAGCGTTTAGTACAATATGTCAAATAAGTTTTTCATTTTTTTGTTGTCTTTGTTTAGATCTTTATGTAGGTTGTCTATTTTTTTGTTATCACATGTTTTATAAGGCATCATTGTTTATAGTAATAGGAATATGAATACATATATTTTTTGGTTTACAAGATTTGAGATGTTATTTTTTTATATATTTTTGTGGTTGTATCTTGGCGAG
>M01075:29:000000000-A53YN:1:1101:19567:5496
AGAGTACACAGTTTGGGTTGCACATTTGATTGCCAGATGCAATGGAAGGACCAATACCTGTATCTGTATTAATACATGCTGCAACGTTAGTTGTATGTGGAATAATATTAGGTAGTTTTGTATTTTGGTGTTTTGAATTTTGATTTAGCTATTTTTATAGTCTAATTTGTTGGGCAACCGCAATAATAGTTTTAATGAGTCTGTGTGTTTTTTATAATTTCAAAGCGTTATATAGCGTTTAGTACAATATGTCAAATAAGTTTTTCATTTTTTTGTTGTCTTTGTTTAGATCTTTATGTAGGTTGTCTATTTTTTTGTTATCACATGTTTTATAAGGCATCATTGTTTATAGTAATAGGAATATGAATACATATATTTTTTGGTTTACAAGATTTGAGATGTTATTTTTTTATATATTTTTGTGGTTGTATCTTGGCAAG
>M01075:29:000000000-A53YN:1:1101:9349:5507
AGAGTACACAGTTTGGGTTCCATATTTGATTGCCAGATGCAATGGAAGGACCAATACCTGTATCTGCATTAATACATGCTGCAACGTTAGTTGTATGTGGAATAATATTAGGTAGTTTTGTATTTTGGTGTTTTGAATTTTGATTTAGCTATTTTTATAGTCTAATTTGTTGGGCAACCGCAATAATAGTTTTAATGAGTCTGTGTGTTTTTTATAATTTCAAAGCGTTATATAGCGTTTAGTACAATATGTCAAATAAGTTTTTCATTTTTTTGTTGTCTTTGTTTAGATCTTTATGTAGGTTGTCTATTTTTTTGTTATCACATGTTTTATAAGGCATCATTGTTTATAGTAATAGGAATATGAATACATATATTTTTTGGTTTACAAGATTTGAGATGTTATTTTTTTATATATTTTTGTGGTTGTATCTTGGCAAG
>M01075:29:000000000-A53YN:1:1101:22563:5525
AAAGTACACAGTTTGGGTTGCACATTTGATTGCCAGATGCAATGGAAGGACCAATACCTGTATCTGCATTAATACATGCTGCAACGTTAGTTGTATGTGGAATAATATTAGGTAGTTTTGTATTTTGGTGTTTTGAATTTTGATTTAGCTATTTTTATAGTCTAATTTGTTGGGCAACCGCAATAATAGTTTTAATGAGTCTGTGTGTTTTTTATAATTTCAAAGCGTTATATAGCGTTTAGTACAATATGTCAAATAAGTTTTTCATTTTTTTGTTGTCTTTGTTTAGATCTTTATGTAGGTTGTCTATTTTTTTGTTATCACATGTTTTATAAGGCATCATTGTTTATAGTAATAGGAATATGAATACATATATTTTTTGGTTTACAAGATTTGAGATGTTATTTTTTTATATATTTTTGTGGTTGTATTTTGGCAAG
>M01075:29:000000000-A53YN:1:1101:10855:5526
AGAGTACACAGTTTGGGCTGCACATTTGATTGCCAGATGCAATGGAAGGACCAATACCTGTATCTGCATTAATACATGCTGCAACGTTAGTTGTATGTGGAATAATATTAGGTAGTTTTGTATTTTGGTGTTTTGAATTTTGATTTAGCTATTTTTATAGTCTAATTTGTTGGGCAACCGCAATAATAGTTTTAATGAGTCTGTGTGTTTTTTATAATTTCAAAGCGTTATATAGCGTTTAGTACAATATGTCAAATAAGTTTTTCATTTTTTTGTTGTCTTTGTTTAGATCTTTATGTAGGTTGTCTATTTTTTTGTTATCACATGTTTTATAAGGCATCATTGTTTATAGTAATAGGAATATGAATACATATATTTTTTGGCCTACAAGATTTGAGATGTTATTTTTTTATATATTTTTGTGGTTGTATCTTGGCAAG
>M01075:29:000000000-A53YN:1:1101:19559:5539
AAAGTACACAGTTTGGGCTGCATATTTGATTGCCAGATGCAATGGAAGGACCAATACCTGTATCTGCATTAATACATGCTGCAACGTTAGTTGTATGTGGAATAATATTAGGTAGTTTTGTATTTTGGTGTTTTGAATTTTGATTTAGCTATTTTTATAGTCTAATTTGTTGGGCAACCGCAATAATAGTTTTAATGAGTCTGTGTGTTTTTTATAATTTCAAAGCGTTATATAGCGTTTAGTACAATATGTCAAATAAGTTTTTCATTTTTTTGTTGTCTTTGTTTAGATCTTTATGTAGGTTGTCTATTTTTTTGTTATCACATGTTTTATAAGGCATCATTGTTTATAGTAATAGGAATATGAATACGTATATTTTTTGGTTTACAAGATTTGAGATGTTATTTTTTTATATATTTTTGTGGTTGTATCTTGGCAAG
>M01075:29:000000000-A53YN:1:1101:9567:5541
AGAGTACACAGTTTGGGCTGCATATTTGATTGCCAGATGCAATGGAAGGACCAATACCTGTATCTGCATTAATACATGCTGCAACGTTAGTTGTATGTGGAATAATATTAGGTAGTTTTGTATTTTGGTGTTTTGAATTTTGATTTAGCTATTTTTATAGTCTAATTTGTTGGGCAACCGCAATAATAGTTTTAATGAGTCTGTGTGTTTTTTATAATTTCAAAGCGTTATATAGCGTTTAGTACAATATGTCAAATAAGTTTTTCATTTTTTTGTTGTTTTTGTTTAGATCTTTATGTAGGTTGTCTATTTTTTTGTTATCACATGTTTTATAAGGCATCATTGTTTATAGTAATAGGAATATGAATACATATATTTTTTGGTTTACAAGATTTGAGATGTTATTTTTTTATATATTTTTGTGGTTGTATCTTAGCAAG
>M01075:29:000000000-A53YN:1:1101:15699:5555
AGAGTACACAGTTTGGGTTGCACATTTGATTGCCAGATGCAATGGAAGGACCAATACCTGTATCTGCATTAATACATGCTGCAACGTTAGTTGTATGTGGAATAATATTAGGTAGTTTTGTATTTTGGTGTTTTGAATTTTGATTTAGCTATTTTTATAGTCTAATTTGTTGGGCAACCGCAATAATAGTTTTAATGAGTCTGTGTGTTTTTTATAATTTCAAAGCGTTATATAGCGTTTAGTACAATATGTCAAATAAGTTTTTCATTTTTTTGTTGTTTTTGTTTAGATCTTTATGTAGGTTGTCTATTTTTTTGTTATCACATGTTTTATAAGGCATCATTGTTTATAGTAATAGGAATATGAATACATATATTTTTTGGTTTACAAGATTTGAGATGTTATTTTTTTATATATTTTTGTGGTTGTATCTTGGCAAG
>M01075:29:000000000-A53YN:1:1101:19958:5557
AAAGTACACAGTTTGGGTTGCATATTTGATTGCCAGATGCAATGGAAGGACCAATACCTGTATCTGCATTAATACATGCTGCAACGTTAGTTGTATGTGGAATAATATTAGGTAGTTTTGTATTTTGGTGTTTTGAATTTTGATTTAGCTATTTTTATAGTCTAATTTGTTGGGCAACCGCAATAATAGTTTTAATGAGTCTGTGTGTTTTTTATAATTTCAAAGCGTTATATAGCGTTTAGTACAATATGTCAAATAAGTTTTTCATTTTTTTGTTGTCTTTGTTTAGATCTTTATGTAGGTTGTCTATTTTTTTGTTATCACATGTTTTATAAGGCATCATTGTTTATAGTAATAGGAATATGAATACATATATTTTTTGGTTTACAAGATTTGAGATGTTATTTTTTTATATATTTTTGTGGTTGTATCTTGGCAAG
>M01075:29:000000000-A53YN:1:1101:11108:5559
AGAGTACACAGTTTGGGTTGCATATTTGATTGCCAGATGCAATGGAAGGACCAATACCTGTATCTGCATTAATACATGCTGCAACGTTAGTTGTATGTGGAATAATATTAGGTAGTTTTGTATTTTGGTGTTTTGAATTTTGATTTAGCTATTTTTATAGTCTAATTTGTTGGGCAACCGCAATAATAGTTTTAATGAGTCTGTGTGTTTTTTATAATTTCAAAGCGTTATATAGCGTTTAGTACAATATGTCAAATAAGTTTTTCATTTTTTTGTTGTTTTTGTTTAGATCTTTATGTAGGTTGTCTATTTTTTTGTTATCACATGTTTTATAAGGCATCATTGTTTATAGTAATAGGAATATGAATACATATATTTTTTGGTTTACAAGATTTGAGATGTTATTTTTTTATATATTTTTGTGGTTGTATCTTGGCAAG
>M01075:29:000000000-A53YN:1:1101:12228:5571
AAAGTACACAGTTTGGGTTGCATATTTGATTGCCAGATGCAATGGAAGGACCAATACCTGTATCTGCATTAATACATGCTGCAACGTTAGTTGTATGTGGAATAATATTAGGTAGTTTTGTATTTTGGTGTTTTGAATTTTGATTTAGCTATTTTTATAGTCTAATTTGTTGGGCAACCGCAATAATAGTTTTAATGAGTCTGTGTGTTTTTTATAATTTCAAAGCGTTATATAGCGTTTAGTACAATATGTCAAATAAGTTTTTCATTTTTTTGTTGTTTTTGTTTAGATCTTTATGTAGGTTGTCTATTTTTTTGTTATCACATGTTTTATAAGGCGTCATTGTTTATAGTAATAGGAATATGAATACATATATTTTTTGGTTTACAAGATTTGAGATGTTATTTTTTTATATATTTTTGTGGTTGTATCTTGGCAAG
>M01075:29:000000000-A53YN:1:1101:18236:5598
AGAGTACACAGTTTGGCTTGCATATTTGATTGCCAGATGCAATGGAAGGACCAATACCTGTATCTGCATTAATACATGCTGCAACGTTAGTTGTATGTGGAATAATATTAGGTAGTTTTGTATTTTGGTGTTTTGAATTTTGATTTAGCTATTTTTATAGTCTAATTTGTTGGGCAACCGCAATAATAGTTTTAATGAGTCTGTGTGTTTTTTATAATTTCAAAGCGTTATATAGCGTTTAGTACAATATGTCAAATAAGTTTTTCATTTTTTTGTTGTTTTTGTTTAGATCTTTATGTAGGTTGTCTATTTTTTTGTTATCACATGTTTTATAAGGCATCATTGTTTATAGTAATAGGAATATGAATACATATATTTTTTGGTTTACAAGATTTGAGATGTTATTTTTTTATATATTTTTGTGGTTGTATCTTGGCAAG
>M01075:29:000000000-A53YN:1:1101:16965:5598
AGAGTACACAGTTTGGGTTGCATATTTGATTGCCAGATGCAATGGAAGGACCAATACCTGTATCTGCATTAATACATGCTGCAACGTTAGTTGTATGTGGAATAATATTAGGTAGTTTTGTATTTTGGTGTTTTGAATTTTGATTTAGCTATTTTTATAGTCTAATTTGTTGGGCAACCGCAATAATAGTTTTAATGAGTCTGTGTGTTTTTTATAATTTCAAAGCGTTATATAGCGTTTAGTACAATATGTCAAATAAGTTTTTCATTTTTTTGTTGTTTTTGTTTAGATCTTTATGTAGGTTGTCTATTTTTTTGTTATCACATGTTTTATAAGGCATCATTGTTTATAGTAATAGGAATATGAATACATATATTTTTTGGTTTACAAGATTTGAGATGTTATTTTTTTATATATTTTTGTGGTTGTATCTTGGCAAG
>M01075:29:000000000-A53YN:1:1101:7894:5610
AGAGTACACAGTTTGGGTTGCACATTTGATTGCCAGATGCAATGGAAGGACCAATACCTGTATCTGCATTAATACATGCTGCAACGTTAGTTGTATGTGGAATAATATTAGGTAGTTTTGTATTTTGGTGTTTTGAATTTTGATTTAGCTATTTTTATAGTCTAATTTGTTGGGCAACCGCAATAATAGTTTTAATGAGTCTGTGTGTTTTTTATAATTTCAAAGCGTTATATAGCGTTTAGTACAATATGTCAAATAAGTTTTTCATTTTTTTGTTGTTTTTGTTTAGATCTTTATGTAGGTTGTCTATTTTTTTGTCATCACATGTTTTATAAGGCATCATTGTTTATAGTAATAGGAATATGAATACATATATTTTTTGGTTTACAAGATTTGAGATGTTATTTTTTTATATATTTTTGTGGTTGTATCTTGGCAAG
>M01075:29:000000000-A53YN:1:1101:10124:5617
AGAGTACACAGTTTGGGTTGCATATTTGATTGCCAGATGCAATGGAAGGACCAATACCTGTATCTGCATTAATACATGCTGCAACGTTAGTTGTATGTGGAATAATATTAGGTAGTTTTGTATTTTGGTGTTTTGAATTTTGATTTAGCTATTTTTATAGTCTAATTTGTTGGGCAACCGCAATAATAGTTTTAATGAGTCTGTGTGTTTTTTATAATTTCAAAGCGTTATATAGCGTTTAGTACAATATGTCAAATAAGTTTTTCATTTTTTTGTTGTCTTTGTTTAGATCTTTATGTAGGTTGTCTATTTTTTTGTTATCACATGTTTTATAAGGCATCATTGTTTATAGTAATAGGAATATGAATACATATATTTTTTGGTTTACAAGATTTGAGATGTTATTTTTTTATATATTTTTGTGGTTGTATCTTGGCAAG
>M01075:29:000000000-A53YN:1:1101:21233:5640
AGAGTACACAGTTTGGATTGCATATTTGATTGCCAGATGCAATGGGAGGACCAATACCTGTATCTGCATTAATACATGCTGCAACGTTAGTTGTATGTGGAATAATATTAGGTAGTTTTGTATTTTGGTGTTTTGAATTTTGATTTAGCTATTTTTATAGTCTAATTTGTTGGGCAACCGCAATAATAGTTTTAATGAGTCTGTGTGTTTTTATAATTTCCAAAGCGTTATATAGCGTTTAGTACAATATGTCAAATAAGTTTTTCATTTTTTTGTTGTCTTTGTTTAGATCTTTATGTAGGTTGTCTATTTTTTTGTTATCACATGTTTTATAAGGCATCATTGTTTATAGTAATAGGAATATGAATACATATATTTTTTGGTTTACAAGATTTGAGATGTTATTTTTTTATATATTTTTGTGGTTGTATCTTGGCAAG
>M01075:29:000000000-A53YN:1:1101:8685:5661
AAAGTACACAGTTTGGGTTGCATATTTGATTGCCAGATGCAATGGAAGGACCAATACCTGTATCTGCATTAATACATGCTGCAACGTTAGTTGTATGTGGAATAATATTAGGTAGTTTTGTATTTTGGTGTTTTGAATTTTGATTTAGCTATTTTTATAGTCTAATTTGTTGGGCAACCGCAATAATAGTTTTAATGAGTCTGTGTGTTTTTTATAATTTCAAAGCGTTATATAGCGTTTAGTACAATATGTCAAATAAGTTTTTCATTTTTTTGTTGTCTTTGTTTAGATCTTTATGTAGGTTGTCTATTTTTTTGTTATCACATGTTTTATAAGGCATCATTGTTTATAGTAATAGGAATACGAATACATATATTTTTTGGTTTACAAGATTTGAGATGTTATTTTTTTATATATTTTTGTGGTTGTATCTTGGCAAG
>M01075:29:000000000-A53YN:1:1101:24104:5664
AAAGTACACAGTTTGGGTTGCATATTTGATTGCCAGATGCAATGGAAGGACCAATACCTGTATCTGCATTAATACATGCTGCAACGTTAGTTGTATGTGGAATAATATTAGGTAGTTTTGTATTTTGGTGTTTTGAATTTTGATTTAGCTATTTTTATAGTCTAATTTGTTGGGCAACCGCAATAATAGTTTTAATGAGTCTGTGTGTTTTTTATAATTTCAAAGCGTTATATAGCGTTTAGTACAATATGTCAAATAAGTTTTTCATTTTTTTGTTGTCTTTGTTTAGATCTTTATGTAGGTTGTCTATTTTTTTGTTATCACATGTTTTATAAGGCATCATTGTTTATAGTAATAGGAATATGAATACATATATTTTTTGGTTTACAAGATTTGAGATGTTATTTTTTTATATATTTTTGTGGTTGTATCTTGGCAAG
>M01075:29:000000000-A53YN:1:1101:24162:5682
AGAGTACACAGTTTGGGTTCCATATTTGATTGCCAGATGCAATGGAAGGACCAATACCTGTATCTGCATTAATACATGCTGCAACGTTAGTTGTATGTGGAATAATATTAGGTAGTTTTGTATTTTGGTGTTTTGAATTTTGATTTAGCTATTTTTATAGTCTAATTTGTTGGGCAACCGCAATAATAGTTTTAATGAGTCTGTGTGTTTTTTATAATTTCAAAGCGTTATATAGCGTTTAGTACAATATGTCAAATAAGTTTTTCATTTTTTTGTTGTCTTTGTTTAGATCTTTATGTAGGTTGTCTATTTTTTTGTTATCACATGTTTTATAAGGCATCATTGTTTATAGTAATAGGAATATGAATACATATATTTTTTGGTTTACAAGATTTGAGATGTTATTTTTTTATATATTTTTGTGGTTGTATTTTGGCAAG
>M01075:29:000000000-A53YN:1:1101:16109:5691
AAAGTACACAGTTTGGGTTGCATATTTGATTGCCAGATGCAATGGAAGGACCAATACCTGTATCTGCATTAATACATGCTGCAACGTTAGTTGTATGTGGAATAATATTAGGTAGTTTTGTATTTTGGTGTTTTGAATTTTGATTTAGCTATTTTTATAGTCTAATTTGTTGGGCAACCGCAATAATAGTTTTAATGAGTCTGTGTGTTTTTTATAATTTCAAAGCGTTATATAGCGTTTAGTACAATATGTCAAATAAGTTTTTCATTTTTTTGTTGTCTTTGTTTAGATCTTTATGTAGGTTGTCTATTTTTTTGTTATCACATGTTTTATAAGGCATCATTGTTTATAGTAATAGGAATATGAATACATATATTTTTTGGTTTACAAGATTTGAGATGTTATTTTTTTATATATTTTTGTGGTTGTATCTTGGCAAG
>M01075:29:000000000-A53YN:1:1101:19821:5705
AGAGTACACAGCTTGGATTGCATATTTGATTGCCAGATGCAATGGAAGGACCAATACCTGTATCTGCATTAATACATGCTGCAACGTTAGTTGTATGTGGAATAATATTAGGTAGTTTTGTATTTTGGTGTTTTGAATTTTGATTTAGCTATTTTTATAGTCTAATTTGTTGGGCAACCGCAATAATAGTTTTAATGAGTCTGTGTGTTTTTTATAATTTCAAAGCGTTATATAGCGTTTAGTACAATATGTCAAATAAGTTTTTCATTTTTTTGTTGTCTTTGCTTAGATCTTTATGTAGGTTGTCTATTTTTTTGTTATCACATGTTTTATAAGGCATCATTGTTTATAGTAATAGGAATATGAATACATATATTTTTTGGTTTACAAGATTTGAGATGTTATTTTTTTATATATTTTTGTGGTTGTATCTTGGCAAG
>M01075:29:000000000-A53YN:1:1101:23009:5706
AAAGTACACAGTTTGGGTTGCATATTTGATTGCCAGATGCAATGGAAGGACCAATACCTGTATCTGCATTAATACATGCTGCAACGTTAGTTGTATGTGGAATAATATTAGGTAGTTTTGTATTTTGGTGTTTTGAATTTTGATTTAGCTATTTTTATAGTCTAATTTGTTGGGCAACCGCAATAATAGTTTTAATGAGTCTGTGTGTTTTTTATAATTTCAAAGCGTTATATAGCGTTTAGTACAATATGTCAAATAAGTTTTTCATTTTTTTGTTGTCTTTGTTTAGATCTTTATGTAGGTTGTCTATTTTTTTGTTATCACATGTTTTATGAGGCATCATTGTTTATAGTAATAGGAATATGAATACATATATTTTTTGGTTTACAAGATTTGAGATGTTATTTTTTTATATATTTTTGTGGTTGTATCTTAGCAAG
>M01075:29:000000000-A53YN:1:1101:21298:5711
AGAGTACACAGTTTGGGTTGCATATTTGATTGCCAGATGCAATGGAAGGACCAATACCTGTATCTGCATTAATACATGCTGCAACGTTAGTTGTATGTGGAATAATATTAGGTAGTTTTGTATTTTGGTGTTTTGAATTTTGATTTAGCTATTTTTATAGTCTAATTTGTTGGGCAACCGCAATAATAGTTTTAATGAGTCTGTGTGTTTTTTATAATTTCAAAGCGTTATATAGCGTTTAGTACAATATGTCAAATAAGTTTTTCATTTTTTTGTTGTTTTTGTTTAGATCTTTATGTAGGTTGTCTATTTTTTTGTTATCACATGTTTTATAAGGCATCATTGTTTATAGTAATAGGAATATGAATACATATATTTTTTGGTTTACAAGATTTGAGATGTTATTTTTTTATATATTTTTGTGGTTGTATTTTGGCAAG
>M01075:29:000000000-A53YN:1:1101:7480:5720
AGAGTACACAGTTTGGGTTGCATATTTGATTGCCAGATGCAATGGAAGGACCAATACCTGTATCTGCATTAATACATGCTGCAACGTTAGTTGTATGTGGAATAATATTAGGTAGTTTTGTATTTTGGTGTTTTGAATTTTGATTTAGCTATTTTTATAGTCTAATTTGTTGGGCAACCGCAATAATAGTTTTAATGAGTCTGTGTGTTTTTTATAATTTCAAAGCGTTATATAGCGTTTAGTACAATATGTCAAATAAGTTTTTCATTTTTTTGTTGTTTTTGTTTAGATCTTTATGTAGGTTGTCTATTTTTTTGTTAGCACATGTTTTATAAGGCATCATTGTTTATAGTAATAGGAATATGAATACATATATTTTTTGGTTTACAAGATTTGAGATGTTATTTTTTTATATATTTTTGTGGCTGTATCTTGGCAAG
>M01075:29:000000000-A53YN:1:1101:9112:5727
AGAGTACACAGTTTGGGTTGCATATTTGATTGCCAGATGCAATGGAAGGACCAATACCTGTATCTGCATTAATACATGCTGCAACGTTAGTTGTATGTGGAATAATATTAGGTAGTTTTGTATTTTGGTGTTTTGAATTTTGATTTAGCTATTTTTATAGTCTAATTTGTTGGGCAACCGCAATAATAGTTTTAATGAGTCTGTGTGTTTTTTATAATTTCAAAGCGTTATATAGCGTTTAGTACAATATGTCAAATAAGTTTTTCATTTTTTTGTTGTCTTTGTTTAGATCTTTATGTAGGTTGTCTATTTTTTTGTTATCACATGTTTTATAAGGCATCATTGTTTATAGTAATAGGAATATGAATACATATATTTTTTGGTTTACAAGATTTGAGATGTTATTTTTTTATATATTTTTGTGGTTGTATCTTGGCAAG
>M01075:29:000000000-A53YN:1:1101:7375:5728
AGAGTACACAGTTTGGATTGCATATTTGATTGCCAGACGCAATGGAAGGACCAATACCTGTATCTGCATTAATACATGCTGCAACGTTAGTTGTATGTGGAATAATATTAGGTAGTTTTGTATTTTGGTGTTTTGAATTTTGATTTAGCTATTTTTATAGTCTAATTTGTTGGGCAACCGCAATAATAGTTTTAATGAGTCTGTGTGTTTTTTATAATTTAAAGCGTTATATAGCGTTTAGTACAATATGTCAAATAAGTTTTTCATTTTTTTTGTTGTCTTTGTTTAGATCTTTATGTAGGTTGTCTATTTTTTTGTTATCACATGTTTTATAAGGCATCATTGTTTATAGTAATAGGAATATGAATACATATATTTTTTGGTTTACAAGATTTGAGATGTTATTTTTTTATATATTTTTGTGGTTGTATCTTGGCAAG
>M01075:29:000000000-A53YN:1:1101:8354:5729
AAAGTACACAGTTTGGGTTGCATATTTGATTGCCAGATGCAATGGAAGGACCAATACCTGTATCTGCATTAATACATGCTGCAATGTTAGTTGTATGTGGAATAATATTAGGTAGTTTTGTATTTTGGTGTTTTGAATTTTGATTTAGCTATTTTTATAGTCTAATTTGTTGGGCAACCGCAATAATAGTTTTAATGAGTCTGTGTGTTTTTTATAATTTCAAAGCGTTATATAGCGTTTAGTACAATATGTCAAATAAGTTTTTCATTTTTTTGTTGTTTTTGTTTAGATCTTTATGTAGGTTGTCTATTTTTTTGTTATCACATGTTTTATAAGGCATCATTGTTTATAGTAATAGGAATATGAATACATATATTTTTTGGTTTACAAGATTTGAGATGTTATTTTTTTATATATTTTTGTGGTTGTATCTTGGCAAG
>M01075:29:000000000-A53YN:1:1101:20303:5744
AGAGTACACAGTTTGGGTTGCATATTTGATTGCCAGATGCAATGGAAGGACCAATACCTGTATCTGCATTAATACATGCTGCAACGTTAGTTGTATGTGGAATAATATTAGGTAGTTTTGTATTTTGGTGTTTTGAATTTTGATTTAGCTATTTTTATAGTCTAATTTGTTGGGCAACCGCAATAATAGTTTTAATGAGTCTGTGTGTTTTTTATAATTTCAAAGCGTTATATAGCGTTTAGTACAATATGTCAAATAAGTTTTTCATTTTTTTGTTGTCTTTGTTTAGATCTTTATGTAGGTTGTCTATTTTTTTGTTATCACATGTTTTATAAGGCATCATTGTTTATAGTAATAGGAATATGAATACATATATTTTTTGGTTTACAAGATTTGAGATGTTATTTTTTTATATATTTTTGTGGTTGTATTTTGGCAAG
>M01075:29:000000000-A53YN:1:1101:18861:5753
AGAGTACACAGTTTGGGCTGCATATTTGATTGCCAGATGCAATGGAAGGACCAATACCTGTATCTGCATTAATACATGCTGCAACGTTAGTTGTATGTGGAATAATATTAGGTAGTTTTGTATTTTGGTGTTTTGAATTTTGATTTAGCTATTTTTATAGTCTAATTTGTTGGGCAACCGCAATAATAGTTTTAATGAGTCTGTGTGTTTTTTATAATTTCAAAGCGTTATATAGCGTTTAGTACAATATGTCAAATAAGTTTTTCATTTTTTTGTTGTCTTTGTTTAGATCTTTATGTAGGTTGTCTATTTTTTTGTTATCACATGTTTTATAAGGCATCATTGTTTATAGTAATAGGAATATGAATACATATATTTTTTGGTTTACAAGATTTGAGATGTTATTTTTTTATATATTTTTGTGGTTGTATCTTGGCAAG
>M01075:29:000000000-A53YN:1:1101:16583:5761
AAAGTACACAGTTTGGGCTCCATATTTGATTGCCAGATGCAATGGAAGGACCAATACCTGTATCTGCATTAATACATGCTGCAACGTTAGTTGTATGTGGAATAATATTAGGTAGTTTTGTATTTTGGTGTTTTGAATTTTGATTTAGCTATTTTTATAGTCTAATTTGTTGGGCAACCGCAATAATAGTTTTAATGAGTCTGTGTGTTTTTTATAATTTCAAAGCGTTATATAGCGTTTAGTACAATATGTCAAATAAGTTTTTCATTTTTTTGTTGTCTTTGTTTAGATCTTTATGTAGGTTGTCTATTTTTTTGTTATCACATGTTTTATAAGGCATCATTGTTTATAGTAATAGGAATATGAATACATATATTTTTTGGTTTACAAGATTTGAGATGTTATTTTTTTATATATTTTTGTGGTTGTATCTTAGCAAG
>M01075:29:000000000-A53YN:1:1101:10107:5777
AAAGTACACAGTTTGGGTTGCATATTTGATTGCCAGATGCAATGGAAGGACCAATACCTGTATCTGCATTAATACATGCTGCAACGTTAGTTGTACGTGGAATAATATTAGGTAGTTTTGTATTTTGGTGTTTTGAATTTTGATTTAGCTATTTTTATAGTCTAATTTGTTGGGCAACCGCAATAATAGTTTTAATGAGTCTGTGTGTTTTTTATAATTTCAAAGCGTTATATAGCGTTTAGTACAATATGTCAAATAAGTTTTTCATTTTTTTGTTGTCTTTGTTTAGATCTTTATGTAGGTTGTCTATTTTTTTGTTATCACATGTTTTATAAGGCATCATTGTTTATAGTAATAGGAATATGAATACATATATTTTTTGGTTTACAAGATTTGAGATGTTATTTTTTTATATATTTTTGTGGTTGTATCTTGGCAAG
>M01075:29:000000000-A53YN:1:1101:22548:5789
AGAGTACACAGTTTGGGTTGCATATTTGATTGCCAGATGCAATGGAAGGACCAATACCTGTATCTGCATTAATACATGCTGCAACGTTAGTTGTATGTGGAATAATATTAGGTAGTTTTGTATTTTGGTGTTTTGAATTTTGATTTAGCTATTTTTATAGTCTAATTTGTTGGGCAACCGCAATAATAGTTTTAATGAGTCTGTGTGTTTTTTATAATTTCAAGGCGTTATATAGCGTTTAGTACAATATGTCAAATAAGTTTTTCATTTTTTTGTTGTTTTTGTTTAGATCTTTATGTAGGTTGTCTATTTTTTTGTTATCACATGTTTTATAAGGCATCATTGTTTATAGTAATAGGAATATGAATACATATATTTTTTGGTTTACAAGATTTGAGATGTTATTTTTTTATATATTTTTGTGGTTGTATCTTGGCAAG
>M01075:29:000000000-A53YN:1:1101:16769:5790
AAAGTACACAGTTTGGGTTGCATATTTGATTGCCAGATGCAATGGAAGGACCAATACCTGTATCTGCATTAATACATGCTGCAACGTTAGTTGTATGTGGAATAATATTAGGTAGTTTTGTATTTTGGTGTTTTGAATTTTGATTTAGCTATTTTTATAGTCTAATTTGTTGGGCAACCGCAATAATAGTTTTAATGAGTCTGTGTGTTTTTTATAATTTCAAAGCGTTATATAGCGTTTAGTACAATATGTCAAATAAGTTTTTCATTTTTTTGTTGTCTTTGTTTAGATCTTTATGTAGGTTGTCTATTTTTTTGTTATCACATGTTTTATAAGGCATCATTGTTTATAGTAATAGGAATATGAATACATATATTTTTTGGTTTACAAGATTTGAGATGTTATTTTTTTATATATTTTTGTGGTTGTATCTTGGCAAG
>M01075:29:000000000-A53YN:1:1101:9655:5809
AGAGTACACAGTTTGGGTTGCATATTTGATTGCCAGATGCAATGGAAGGACCAATACCTGTATCTGCATTAATACATGCTGCAACGTTAGTTGTATGTGGAATAATATTAGGTAGTTTTGTATTTTGGTGTTTTGAATTTTGATTTAGCTATTTTTATAGTCTAATTTGTTGGGCAACCGCAATAATAGTTTTAATGAGTCTGTGTGTTTTTTATAATTTCAAAGCGTTATATAGCGTTTAGTACAATATGTCAAATAAGTTTTTCATTTTTTTGTTGTCTTTGTTTAGATCTTTATGTAGGCTGTCTATTTTTTTGTTATCACATGTTTTATAAGGCATCATTGTTTATAGTAATAGGAATATGAATACATATATTTTTTGGTTTACAAGATTTGAGATGTTATTTTTTTATATATTTTTGTGGTTGTATCTTAGCAAG
>M01075:29:000000000-A53YN:1:1101:8733:5809
AAAGTACACAGTTTGGATTGCACATTTGATTGCCAGATGCAATGGAAGGACCAATACCTGTATCTGCATTAATACATGCTGCAACGTTAGTTGTATGTGGAATAATATTAGGTAGTTTTGTATTTTGGTGTTTTGAATTTTGATTTAGCTATTTTTATAGTCTAATTTGTTGGGCAACCGCAATAATAGTTTTAATGAGTCTGTGTGTTTTTTATAATTTCAAAGCGTTATATAGCGTTTAGTACAATATGTCAAATAAGTTTTTCATTTTTTTGTTGTCTTTGTTTAGATCTTTATGTAGGTTGTCTATTTTTTTGTTATCACATGTTTTATAAGGCATCATTGTTTATAGTAATAGGAATATGAATACATATATTTTTTGGTTTACAAGATTTGAGATGTTATTTTTTTATATATTTTTGTGGTTGTATTTTAGCAAG
>M01075:29:000000000-A53YN:1:1101:23700:5811
AAAGTACACAGTTTGGGTTGCACATTTGATTGCCAGATGCAATGGAAGGACCAATACCTGTATCTGCATTAATACATGCTGCAACGTTAGTTGTATGTGGAATAATATTAGGTAGTTTTGTATTTTGGTGTTTTGAATTTTGATTTAGCTATTTTTATAGTCTAATTTGTTGGGCAACCGCAATAATAGTTTTAATGAGTCTGTGTGTTTTTTATAATTTCAAAGCGTTATATAGCGTTTAGTACAATATGTCAAATAAGTTTTTCATTTTTTTGTTGTTTTTGTTTAGATCTTTATGTAGGTTGTCTATTTTTTTGTTATCACATGTTTTATAAGGCATCATTGTTTATAGTAATAGGAATATGAATACATATATTTTTTGGTTTACAAGATTTGAGATGTTATTTTTTTATATATTTTTGTGGTTGTATCTTGGCAAG
>M01075:29:000000000-A53YN:1:1101:18478:5813
AGAGTACACAGTTTGGGTTGCACATTTGATTGCCAGATGCAATGGAAGGACCAATACCTGTATCTGCATTAATACATGCTGCAACGTTAGTTGTATGTGGAATAATATTAGGTAGTTTTGTATTTTGGTGTTTTGAATTTTGATTTAGCTATTTTTATAGTCTAATTTGTTGGGCAACCGCAATAATAGCTTTAATGAGTCTGTGTGTTTTTTATAATTTCAAAGCGTTATATAGCGTTTAGTACAATATGTCAAATAAGTTTTTCATTTTTTTGTTGTCTTTGTTTAGATCTTTATGTAGGTTGTCTATTTTTTTGTTATCACATGTTTTATAAGGCATCATTGTTTATAGTAATAGGAATATGAATACATATATTTTTTGGTTTACAAGATTTGAGATGTTATTTTTTTATATATTTTTGTGGTTGTATCTTGGCAAG
>M01075:29:000000000-A53YN:1:1101:24919:5821
AGAGTACACAGTTTGGGTTGCATATTTGATTGCCAGATGCAATGGAAGGACCAATACCTGTATCTGCATTAATACATGCTGCAACGTTAGTTGTATGTGGAATAATATTAGGTAGTTTTGTATTTTGGTGTTTTGAATTTTGATTTAGCTATTTTTATAGTCTAATTTGTTGGGCAACCGCAATAATAGTTTTAATGAGTCTGTGTGTTTTTTATAATTTCAAAGCGTTATATAGCGTTTAGTACAATATGTCAAATAAGTTTTTCATTTTTTTGTTGTCTTTGTTTAGATCTTTATGTAGGTTGTCTATTTTTTTGTTATCACATGTTTTATAAGGCATCATTGTTTATAGTAATAGGAATATGAATACATATATTTTTTGGTTTACAAGATTTGAGATGTTATTTTTTTATATATTTTTGTGGTTGTATCTTGGCAAG
>M01075:29:000000000-A53YN:1:1101:6546:5824
AGAGTACACAGTTTGGGTTGCACATTTGATTGCCAGATGCAATGGAAGGACCAATACCTGTATCTGCATTAATACATGCTGCAACGTTAGTTGTATGTGGAATAATATTAGGTAGTTTTGTATTTTGGTGTTTTGAATTTTGATTTAGCTATTTTTATAGTCTAATTTGTTGGGCAACCGCAATAATAGTTTTAATGAGTCTGTGTGTTTTTTATAATTTCAAAGCGTTATATAGCGTTTAGTACAATATGTCAAATAAGTTTTTCATTTTTTTGTTGTCTTTGTTTAGATCTTTATGTAGGTTGTCTATTTTTTTGTTATCACATGTTTTATAAGGCATCATTGTTTATAGTAATAGGAATATGAATACATATATTTTTTGGTTTACAAGATTTGGGATGTTATTTTTTTATATATTTTTGTGGTTGTATCTTGGCAAG
>M01075:29:000000000-A53YN:1:1101:6741:5831
AGAGTACACAGTTTGGGTTACATATTTGATTGCCAGATGCAATGGAAGGACCAATACCTGTATCTGCATTAATACATGCTGCAACGTTAGTTGTATGTGGAATAATATTAGGTAGTTTTGTATTTTGGTGTTTTGAATTTTGATTTAGCTATTTTTATAGTCTAATTTGTTGGGCAACCGCAATAATAGTTTTAATGAGTCTGTGTGTTTTTTATAATTTCAAAGCGTTATATAGCGTTTAGTACAATATGTCAAATAAGTTTTTCATTTTTTTGTTGTCTTTGTTTAGATCTTTATGTAGGTTGTCTATTTTTTTGTTATCACATGTTTTATAAGGCATCATTGTTTATAGTAATAGGAATATGAATACATATATTTTTTGGTTTACAAGATTTGAGATGTTATTTTTTTATATATTTTTGTGGTTGTATCTTGGCAAG
>M01075:29:000000000-A53YN:1:1101:14702:5833
AGAGTACACAGTTTGGGCTGCACATTTGATTGCCAGATGCAATGGAAGGACCAATACCTGTATCCGCATTAATACATGCTGCAACGTTAGTTGTATGTGGAATAATATTAGGTAGTTTTGTATTTTGGTGTTTTGAATTTTGATTTAGCTATTTTTATAGTCTAATTTGTTGGGCAACCGCAATAATAGTTTTAATGAGTCTGTGTGTTTTTTATAATTTCAAAGCGTTATATAGCGTTTAGTACAATATGTCAAATAAGTTTTTCATTTTTTTGTTGTTTTTGTTTAGATCTTTATGTAGGTTGTCTATTTTTTTGTTATCACATGTTTTATAAGGCATCATTGTTTATAGTAATAGGAATATGAATACATATATTTTTTGGTTTACAAGATTTGAGATGTTATTTTTTTATATATTTTTGTGGTTGTATCTTGGCAAG
>M01075:29:000000000-A53YN:1:1101:8971:5843
AGAGTACACAGTTTGGGCTGCATATTTGATTGCCAGATGCAATGGAAGGACCAATACCTGTATCTGCATTAATACATGCTGCAACGTTAGTTGTATGTGGAATAATATTAGGTAGTTTTGTATTTTGGTGTTTTGAATTTTGATTTAGCTATTTTTATAGTCTAATTTGTTGGGCAACCGCAATAATAGTTTTAATGAGCCTGTGTGTTTTTTATAATTTCAAAGCGTTATATAGCGTTTAGTACAATATGTCAAATAAGTTTTTCATTTTTTTGTTGTCTTTGTTTAGATCTTTATGTAGGTTGTCTATTTTTTTGTTATCACATGTTTTATAAGGCATCATTGTTTATAGTAATAGGAATATGAATACATATATTTTTTGGTTTACAAGATTTGAGATGTTATTTTTTTATATATTTTTGTGGTTGTATCTTGGCAAG
>M01075:29:000000000-A53YN:1:1101:20638:5860
AAAGTACACAGTTTGGGTTGCATATTTGATTGCCAGATGCAATGGAAGGACCAATACCTGTATCTGCATTAATACATGCTGCAACGTTAGTTGTATGTGGAATAATATTAGGTAGTTTTGTATTTTGGTGTTTTGAATTTTGATTTAGCTATTTTTATAGTCTAATTTGTTGGGCAACCGCAATAATAGTTTTAATGAGTCTGTGTGTTTTTTATAATTTCAAAGCGTTATATAGCGTTTAGTACAATATGTCAAATAAGTTTTTCATTTTTTTGTTGTTTTTGTTTAGATCTTTATGTAGGTTGTCTATTTTTTTGTTATCACATGTTTTATAAGGCATCATTGTTTATAGTAATAGGAATATGAATACATATATTTTTTGGTTTACAAGATTTGAGATGTTATTTTTTTATATATTTTTGTGGTTGTATCTTGGCAAG
>M01075:29:000000000-A53YN:1:1101:24655:5872
AGAGTACACAGTTTGGGTTGCATATTTGATTGCCAGATGCAATGGAAGGACCAATACCTGTATCTGCATTAATACATGCTGCAACGTTAGTTGTATGTGGAATAATATTAGGTAGTTTTGTATTTTGGTGTTTTGAATTTTGATTTAGCTATTTTTATAGTCTAATTTGTTGGGCAACCGCAATAATAGTTTTAATGAGTCTGTGTGTTTTTTATAATTTCAAAGCGTTATATAGCGTTTAGTACAATATGTCAAATAAGTTTTTCATTTTTTTGTTGTCTTTGTTTAGATCTTTATGTAGGTTGTCTATTTTTTTGTTATCACATGTTTTATAAGGCATCATTGTTTATAGTAATAGGAATATGAATACATATATTTTTTGGTTTACAAGATTTGAGATGTTATTTTTTTATATATTTTTGTGGTTGTATCTTAGCAAG
>M01075:29:000000000-A53YN:1:1101:20192:5880
AGAGTACACAGTTTGGACTGCATATTTGATTGCCAGATGCAATGGAAGGACCAATACCTGTATCTGCATTAATACATGCTGCAACGTTAGTTGTATGTGGAATAATATTAGGTAGTTTTGTATTTTGGTGTTTTGAATTTTGATTTAGCTATTTTTATAGTCTAATTTGTTGGGCAACCGCAATAATAGTTTTAATGAGTCTGTGTGTTTTTTATAATTTCAAAGCGTTATATAGCGTTTAGTACAATATGTCAAATAAGTTTTTCATTTTTTTGTTGTTTTTGTTTAGATCTTTATGTAGGTTGTCTATTTTTTTGTTATCACATGTTTTATAAGGCATCATTGTTTATAGTAATAGGAATATGAATACATATATTTTTTGGTTTACAAGATTTGAGATGTTATTTTTTTATATATTTTTGTGGTTGTATCTTAGCAAG
>M01075:29:000000000-A53YN:1:1101:19408:5925
AGAGTACACAGTTTGGGTTGCATATTTGATTGCCAGATGCAATGGAAGGACCAATACCTGTATCTGCATTAATACATGCTGCAACGTTAGTTGTATGTGGAATAATATTAGGTAGTTTTGTATTTTGGTGTTTTGAATTTTGATTTAGCTATTTTTATAGTCTAATTTGTTGGGCAACCGCAATAATAGTTTTAATGAGTCTGTGTGTTTTTTTATAATTCAAAGCGTTATATAGCGTTTAGTACAATATGTCAAATAAGTTTTTCATTTTTTTGTTGTCTTTGTTTAGATCTTTATGTAGGTTGTCTATTTTTTTGTTATCACATGTTTTATAAGGCATCATTGTTTATAGTAATAGGAATATGAATACATATATTTTTTGGTTTACAAGATTTGAGATGTTATTTTTTTATATATTTTTGTGGTTGTATCTTGGCAAG
>M01075:29:000000000-A53YN:1:1101:18129:5938
AGAGTACACAGTTTGGGTTGCATATTTGATTGCCAGATGCAATGGAAGGACCAATACCTGTATCTGCATTAATACATGCTGCAACGTTAGTTGTATGTGGAATAATATTAGGTAGTTTTGTATTTTGGTGTTTTGAATTTTGATTTAGCTATTTTTATAGTCTAATTTGTTGGGCAACCGCAATAATAGTTTTAATGAGTCTGTGTGTTTTTTATAATTTCAAAGCGTTATATAGCGTTTAGTACAATATGTCAAATAAGTTTTTCATTTTTTTGTTGTCTTTGTTTAGATCTTTATGTAGGTTGTCTATTTTTTTGTTATCACATGTTTTATAAGGCATCATTGTTTATAGTAATAGGAATATGAATACATATATTTTTTGGTTTACAGGATTTGAGATGTTATTTTTTTATATATTTTTGTGGTTGTATCCTGGCAAG
>M01075:29:000000000-A53YN:1:1101:18352:5974
AGAGTACATAGTTTGGGTTGCATATTTGATTGCCAGATGCAATGGAAGGACCAATACCTGTATCTGCATTAATACATGCTGCAACGTTAGTTGTATGTGGAATAATATTAGGTAGTTTTGTATTTTGGTGTTTTGAATTTTGATTTAGCTATTTTTATAGTCTAATTTGTTGGGCAACCGCAATAATAGTTTTAATGAGTCTGTGTGTTTTTTATAATTTCAAAGCGTTATATAGCGTTTAGTACAATATGTCAAATAAGTTTTTCATTTTTTTGTTGTCTTTGTTTAGATCTTTATGTAGGTTGTCTATTTTTTTGTTATCACATGTTTTATAAGGCATCATTGTTTATAGTAATAGGAATATGAATACATATATTTTTTGGTTTACAAGATTTGAGATGTTATTTTTTTATATATTTTTGTGGTTGTATCTTGGCAAG
>M01075:29:000000000-A53YN:1:1101:8270:5975
AGAGTACACAGTTTGGGCTGCATATTTGATTGCCAGATGCAATGGAAGGACCAATACCTGTATCTGCATTAATACATGCTGCAACGTTAGTTGTATGTGGAATAATATTAGGTAGTTTTGTATTTTGGTGTTTTGAATTTTGATTTAGCTATTTTTATAGTCTAATTTGTTGGGCAACCGCAATAATAGTTTTAATGAGTCTGTGTGTTTTTTATAATTTCAAAGCGTTATATAGCGTTTAGTACAATATGTCAAATAAGTTTTTCATTTTTTTGTTGTCTCTGTTTAGATCTTTATGTAGGTTGTCTATTTTTTTGTTATCACATGTTTTATAAGGCATCATTGTTTATAGTAATAGGAATATGAATACATATATTTTTTGGTTTACAAGATTTGAGATGTTATTTTTTTATATATTTTTGTGGTTGTATTTTAGCAAG
>M01075:29:000000000-A53YN:1:1101:13741:5986
AGAGTACACAGTTTGGGTTGCATATTTGATTGCCAGATGCAATGGAAGGACCAATACCTGTATCTGCATTAATACATGCTGCAACGTTAGTTGTATGTGGAATAATATTAGGTAGTTTTGTATTTTGGTGTTTTGAATTTTGATTTAGCTATTTTTATAGTCTAATTTGTTGGGCAACCGCAATAATAGTTTTAATGAGTCTGTGTGTTTTTTATAATTTCAAAGCGTTATATAGCGTTTAGTACAATATGTCAAATAAGTTTTTCATTTTTTTGTTGTCTTTGTTTAGATCTTTATGTAGGTTGTCTATTTTTTTGTTATCACATGTTTTATAAGGCATCATTGTTTATAGTAATAGGAATATGAATACATATATTTTTTGGTTTACAAGATTTGAGATGTTATTTTTTTATATATTTTTGTGGTTGTATCTTGGCAAG
>M01075:29:000000000-A53YN:1:1101:18446:5986
AGAGTACACAGTTTGGGTTGCATATTTGATTGCCAGATGCAATGGAAGGACCAATACCTGTATCTGCATTAATACATGCTGCAACGTTAGTTGTATGTGGAATAATATTAGGTAGTTTTGTATTTTGGTGTTTTGAATTTTGATTTAGCTATTTTTATAGTCTAATTTGTTGGGCAACCGCAATAATAGTTTTAATGAGTCTGTGTGTTTTTATAATTTCGCAAAGCGTTATATAGCGTTTAGTACAATATGTCAAATAAGTTTTTCATTTTTTTGTTGTCTTTGTTTAGATCTTTATGTAGGTTGTCTATTTTTTGTTATCACATGTTTTATAAGGCATCATTGTTTATAGTAATAGGAATATGAATACATATATTTTTTGGTTTACAAGATTTGAGATGTTATTTTTTTATATATTTTTGTGGTTGTATCTTGGCAAG
>M01075:29:000000000-A53YN:1:1101:12895:5996
AGAGTACACAGTTTGGGTTGCATATTTGATTGCCAGATGCAATGGAAGGACCAATACCTGTATCTGCATTAATACATGCTGCAACGTTAGTTGTATGTGGAATAATATTAGGTAGTTTTGTATTTTGGTGTTTTGAATTTTGATTTAGCTATTTTTATAGTCTAATTTGTTGGGCAACCGCAATAATAGTTTTAATGAGTCTGTGTGTTTTTTATAATTTCAAAGCGTTATATAGCGTTTAGTACAATATGCCAAATAAGTTTTTCATTTTTTTGTTGTCTTTGTTTAGATCTTTATGTAGGTTGTCTATTTTTTTGTTATCACATGTTTTATAAGGCATCATTGTTTATAGTAATAGGAATATGAATACATATATTTTTTGGTTTACAAGATTTGAGATGTTATTTTTTTATATATTTTTGTGGTTGTATTTTGGCAAG
>M01075:29:000000000-A53YN:1:1101:10317:5998
AAAGTACACAGTTTGGGTTGCACATTTGATTGCCAGATGCAATGGAAGGACCAATACCTGTATCTGCATTAATACATGCTGCAACGTTAGTTGTATGTGGAATAATATTAGGTAGTTTTGTATTTTGGTGTTTTGAATTTTGATTTAGCTATTTTTATAGTCTAATTTGTTGGGCAACCGCAATAATAGTTTTAATGAGTCTGTGTGTTTTTTATAATTTCAAAGCGTTATATAGCGTTTAGTACAATATGTCAAATAAGTTTTTCATTTTTTTGTTGTCTTTGTTTAGATCTTTATGTAGGTTGTCTATTTTTTTGTTATCACATGTTTTATAAGGCATCATTGTTTATAGTAATAGGAATATGAATACATATATTTTTTGGTTTACAAGATTTGAGATGTTATTTTTTTATATATTTTTGTGGTTGTATCTTGGCAAG
>M01075:29:000000000-A53YN:1:1101:10296:6003
AAAGTACACAGTTTGGGTTGCACATTTGATTGCCAGATGCAATGGAAGGACCAATACCTGTATCTGCATTAATACATGCTGCAACGTTAGTTGTATGTGGAATAATATTAGGTAGTTTTGTATTTTGGTGTTTTGAATTTTGATTTAGCTATTTTTATAGTCTAATTTGTTGGGCAACCGCAATAATAGTTTTAATGAGTCTGTGTGTTTTTTATAATTTCAAAGCGTTATATAGCGTTTAGTACAATATGTCAAATAAGTTTTTCATTTTTTTGTTGTCTTTGTTTAGATCTTTATGTAGGTTGTCTATTTTTTTGTTATCACATGTTTTATAAGGCATCATTGTTTATAGTAATAGGAATATGAATACATATATTTTTTGGTTTACAAGATTTGAGATGTTATTTTTTTATATATTTTTGTGGTTGTATCTTGGCAAG
>M01075:29:000000000-A53YN:1:1101:19663:6028
AGAGTACACAGTTTGGGTTGCATATCTGATTGCCAGATGCAATGGAAGGACCAATACCTGTATCTGCATTAATACATGCTGCAACGTTAGTTGTATGTGGAATAATATTAGGTAGTTTTGTATTTTGGTGTTTTGAATTTTGATTTAGCTATTTTTATAGTCTAATTTGTTGGGCAACCGCAATAATAGTTTTAATGAGTCTGTGTGTTTTTTATAATTTCAAAGCGTTATATAGCGTTTAGTACAATATGTCAAATAAGTTTTTCATTTTTTTGTTGTCTTTGTTTAGATCTTTATGTAGGTTGTCTATTTTTTTGTTATCACATGTTTTATAAGGCATCATTGTTTATAGTAATAGGAATATGAATACATATATTTTTTGGTTTACAAGATTTGAGATGTTATTTTTTTATATATTTTTGTGGTTGTATCTTAGCAAG
>M01075:29:000000000-A53YN:1:1101:16684:6030
AGAGTACACAGTTTGGGTTGCATATTTGATTGCCAGATGCAATGGAAGGACCAATACCTGTATCTGCATTAATACATGCTGCAACGTTAGTTGTATGTGGAATAATATTAGGTAGTTTTGTATTTTGGTGTTTTGAATTTTGATTTAGCTATTTTTATAGTCTAATTTGTTGGGCAACCGCAATAATAGCTTTAATGAGTCTGTGTGTTTTTTATAGTTTCAAAGCGTTATATAGCGTTTAGTACAATATGTCAAATAAGTTTTTCATTTTTTTGTTGTCTTTGTTTAGATCTTTATGTAGGTTGTCTATTTTTTTGTTATCACATGTTTTATAAGGCATCATTGTTTATAGTAATAGGAATATGAATACATATATTTTTTGGTTTACAAGATTTGAGATGTTATTTTTTTATATATTTTTGTGGTTGTATTTTGGCAAG
>M01075:29:000000000-A53YN:1:1101:12052:6045
AAAGTACACAGTTTGGGTTGCATATTTGATTGCCAGATGCAATGGAAGGACCAATACCTGTATCTGCATTAATACATGCTGCAACGTTAGTTGTATGTGGAATAATATTAGGTAGTTTTGTATTTTGGTGTTTTGAATTTTGATTTAGCTATTTTTATAGTCTAATTTGTTGGGCAACCGCAATAATAGTTTTAATGAGTCTGTGTGTTTTTTATAATTTCAAAGCGTTATATAGCGTTTAGTACAATATGTCAAATAAGTTTTTCATTTTTTTGTTGTCTTTGTTTAGATCTTTATGTAGGTTGTCTATTTTTTTGTTATCACATGTTTTATAAGGCATCATTGTTTATAGTAATAGGAATATGAATACATATATTTTTTGGTTTACAAGATTTGAGATGTTATTTTTTTATATATTTTTGTGGTTGTATCTTAGCAAG
>M01075:29:000000000-A53YN:1:1101:19047:6045
AGAGTACACAGTTTGGGTTGCATATTTGATTGCCAGATGCAATGGAAGGACCAATACCTGTATCTGCATTAATACATGCTGCAACGTTAGTTGTATGTGGAATAATATTAGGTAGTTTTGTATTTTGGTGTTTTGAATTTTGATTTAGCTATTTTTATAGTCTAATTTGTTGGGCAACCGCAATAATAGTTTTAATGAGTCTGTGTGTTTTTTATAATTTCAAAGCGTTATATAGCGGTTAGTACAATATGTCAAATAAGTTTTTCATTTTTTTGTTGTCTTTGTTTAGATCTTTATGTAGGTTGTCTATTTTTTTGTTATCACATGTTTTATAAGGCATCATTGTTTATAGTAATAGGAATATGAATACATATATTTTTTGGTTTACAAGATTTGAGATGTTATTTTTTTATATATTTTTGTGGTTGTATTTTAGCAAG
>M01075:29:000000000-A53YN:1:1101:21617:6052
AAAGTACACAGTTTGGGCTGCATATTTGATTGCCAGATGCAATGGAAGGACCAATACCTGTATCTGCATTAATACATGCTGCAACGTTAGTTGTATGTGGAATAATATTAGGTAGTTTTGTATTTTGGTGTTTTGAATTTTGATTTAGCTATTTTTATAGTCTAATTTGTTGGGCAACTGCAATAATAGTTTTAATGAGTCTGTGTGTTTTTTATAATTTCAAAGCGTTATATAGCGTTTAGTACAATATGTCAAATAAGTTTTTCATTTTTTTGTTGTCTTTGTTTAGATCTTTATGTAGGTTGTCTATTTTTTTGTTATCACATGTTTTATAAGGCATCATTGTTTATAGTAATAGGAATATGAATACATATATTTTTTGGTTTACAAGATTTGAGATGTTATTTTTTTATATATTTTTGTGGTTGTATCTTGGCAAG
>M01075:29:000000000-A53YN:1:1101:9190:6063
AGAGTACACAGTTTGGGTTGCATATTTGATTGCCAGATGCAATGGAAGGACCAATACCTGTATCTGCATTAATACATGCTGCAACGTTAGTTGTATGTGGAATAATATTAGGTAGTTTTGTATTTTGGTGTTTTGAATTTTGATTTAGCTATTTTTATAGTCTAATTTGTTGGGCAACCGCAATAATAGTTTTAATGAGTCTGTGTGTTTTTTATAATTTCAAAGCGTTATATAGCGTTTAGTACAATATGTCAAATAAGTTTTTCATTTTTCTGTTGTCTTTGTTTAGATCTTTATGTAGGTTGTCTACTTTTTTGTTATCACATGTTTTATAAGGCATCATTGTTTATAGTAATAGGAATATGAATACATATATTTTTTGGTTTACAAGATTTGAGATGTTATTTTTTTATATATTTTTGTGGTTGTATCTTGGCAAG
>M01075:29:000000000-A53YN:1:1101:18874:6075
AGAGTACACAGTTTGGGTTGCATATTTGATTGCCAGATGCAATGGAAGGACCAATACCTGTATCTGCATTAATACATGCTGCAACGTTAGTTGTATGTGGAATAATATTAGGTAGCTTTGTATTTTGGTGTTTTGAATTTTGATTTAGCTATTTTTATAGTCTAATTTGTTGGGCAACCGCAATAATAGTTTTAATGAGTCTGTGTGTTTTTTATAATTTCAAAGCGTTATATAGCGTTTAGTACAATATGTCAAATAAGTTTTTCATTTTTTTGTTGTTTTTGTTTAGATCTTTATGTAGGTTGTCTATTTTTTTGTTATCACATGTTTTATAAGGCATCATTGTTTATAGTAATAGGAATATGAATACATATATTTTTTGGTTTACAAGATTTGAGATGTTATTTTTTTATATATTTTTGTGGTTGTATCTTGGCAAG
>M01075:29:000000000-A53YN:1:1101:24563:6076
AAAGTACACAGTTTGGGTTGCATATTTGATTGCCAGATGCAATGGAAGGACCAATACCTGTATCTGCATTAATACATGCTGCAACGTTAGTTGTATGTGGAATAATATTAGGTAGTTTTGTATTTTGGTGTTTTGAATTTTGATTTAGCTATTTTTATAGTCTAATTTGTTGGGCAACCGCAATAATAGTTTTAATGAGTCTGTGTGTTTTTTATAATTTCAAAGCGTTATATAGCGTTTAGTACAATATGTCAAATAAGTTTTTCATTTTTTTGTTGTCTTTGTTTAGATCTTTATGTAGGTTGTCTATTTTTTTGTTATCACATGTTTTATAAGGCATCATTGTTTATAGTAATAGGAATATGAATACATATATTTTTTGGTTTACAAGATTTGAGATGTTATTTTTTTATATATTTTTGTGGTTGTATCTTGGCAAG
>M01075:29:000000000-A53YN:1:1101:7592:6098
AGAGTACACAGTTTGGATTACATATTTGATTGCCAGATGCAATGGAAGGACCAATACCTGTATCTGCATTAATACATGCTGCAACGTTAGTTGTATGTGGAATAATATTAGGTAGTTTTGTATTTTGGTGTTTTGAATTTTGATTTAGCTATTTTTATAGTCTAATTTGTTGGGCAACCGCAATAATAGTTTTAATGAGTCTGTGTGTTTTTTATAATTTCAAAGCGTTATATAGCGTTTAGTACAATATGTCAAATAAGTTTTTCATTTTTTTGTTGTCTTTGTTTAGATCTTTATGTAGGTTGTCTATTTTTTTGTTACCACATGCTTTATAAGGCATCATTGTTTATAGTAATAGGAATATGAATACATATATTTTCTGGTTTACAAGATTTGAGATGTTATTTTTTTATATATTTTTGTGGTTGTATCTTGGCAAG
>M01075:29:000000000-A53YN:1:1101:6394:6100
AGAGTACACAGTTTGGGTTGCATATTTGATTGCCAGATGCAATGGAAGGACCAATACCTGTATCTGCATTAATACATGCTGCAACGTTAGTTGTATGTGGAATAATATTAGGTAGTTTTGTATTTTGGTGTTTTGAATTTTGATTTAGCTATTTTTATAGTCTAATTTGTTGGGCAACCGCAATAATAGTTTTAATAAGTCTGTGTGTTTTTTATAATTTCAAAGCGTTATATAGCGTTTAGTACAATATGTCAAATAAGTTTTTCATTTTTTTGTTGTCTTTGTTTAGATCTTTATGTAGGTTGTCTATTTTTTTGTTATCACATGTTTTATAAGGCATCATTGTTTATAGTAATAGGAATATGAATACATATATTTTTTGGTTTACAAGATTTGAGATGTTATTTTTTTATATATTTTTGTGGTTGTATCTTGGCAAG
>M01075:29:000000000-A53YN:1:1101:21449:6101
AGAGTACACAGTTTGGGTTGCATATTTGATTGCCAGATGCAATGGAAGGACCAATACCTGTATCTGCATTAATACATGCTGCAACGTTAGTTGTATGTGGAATAATATTAGGTAGTTTTGTATTTTGGTGTTTTGAGTTTTGATTTAGCTATTTTTATAGTCTAATTTGTTGGGCAACCGCAATAATAGTTTTAATGAGTCTGTGTGTTTTTTATAATTTCAAAGCGTTATATAGCGTTTAGTACAATATGTCAAATAAGTTTTTCATTTTTTTGTTGTCTTTGTTTAGATCTTTATGTAGGTTGTCTATTTTTTTGTTATCACATGTTTTATAAGGCATCATTGTTTATAGTAATAGGAATATGAATACATATATTTTTTGGTTTACAAGATTTGAGATGTTATTTTTTTATATATTCTTGTGGTTGTATCTTGGCAAG
>M01075:29:000000000-A53YN:1:1101:8565:6107
AGAGTACACAGTTTGGGCTGCATATTTGATTGCCAGATGCAATGGAAGGACCAATACCTGTATCTGCATTAATACATGCTGCAACGTTAGTTGTATGTGGAATAATATTAGGTAGTTTTGTATTTTGGTGTTTTGAATTTTGATTTAGCTATTTTTATAGTCTAATTTGTTGGGCAACCGCAATAATAGTTTTAATGAGTCTGCGTGTTTTTTATAATTTCAAAGCGTTATATAGCGTTTAGTACAATATGTCAAATAAGTTTTTCATTTTTTTGTTGTCTTTGTTTAGATCTTTATGTAGGTTGTCTATTTTTTTGTTATCACATGTTTTATAAGGCATCATTGTTTATAGTAATAGGAATATGAATACATATATTTTTTGGTTTACAAGATTTGAGATGTTATTTTTTTATATATTTTTGTGGTTGTATCTTGGCAAG
>M01075:29:000000000-A53YN:1:1101:22212:6111
AGAGTACACAGTTTGGGTTACATATTTGATTGCCAGATGCAATGGAAGGACCAATACCTGTATCTGCATTAATACATGCTGCAACGTTAGTTGTATGTGGAATAATATTAGGTAGTTTTGTATTTTGGTGTTTTGAATTTTGATTTAGCTATTTTTATAGTCTAATTTGTTGGGCAACCGCAATAATAGTTTTAATGAGTCTGTGTGTTTTTTATAATTTCAAAGCGTTATATAGCGTTTAGTACAATATGTCAAATAAGTTTTTCATTTTTTTGTTGTCTTTGTTTAGATCTTTATGTAGGTTGTCTATTTTTTTGTTATCACATGTTTTATAAGGCATCATTGTTTATAGTAATAGGAATATGAATACATATATTTTTTGGTTTACAAGATTTGAGATGTTATTTTTTTATATATTTTTGTGGTTGTATCTTGGCAAG
>M01075:29:000000000-A53YN:1:1101:24887:6111
AAAGTACACAGTTTGGATTGCATATTTGATTGCCAGATGCAGTGGAAGGACCAATACCTGTATCTGCATTAATACATGCTGCAACGTTAGTTGTATGTGGAATAATATTAGGTAGTTTTGTATTTTGGTGTTTTGAATTTTGATTTAGCTATTTTTATAGTCTAATTTGTTGGGCAACCGCAATAATAGTTTTAATGAGTCTGTGTGTTTTTTATAATTTCAAAGCGTTATATAGCGTTTAGTACAATATGTCAAATAAGTTTTTCATTTTTTTGTTGTCTTTGTTTAGATCTTTATGTAGGTTGTCTATTTTTTTGTTATCACATGTTTTATAAGGCATCATTGTTTATAGTAATAGGAATATGAATACATATATTTTTTGGTTTACAAGATTTGAGATGTTATTTTTTTATATATTTTTGTGGTTGTATCTTGGCAAG
>M01075:29:000000000-A53YN:1:1101:23658:6112
AGAGTACACAGTTTGGGTTGCATATTTGATTGCCAGATGCAATGGAAGGACCAATACCTGTATCTGCATTAATACATGCTGCAACGTTAGTTGTATGTGGAATAATATTAGGTAGTTTTGTATTTTGGTGTTTTGAATTTTGATTTAGCTATTTTTATAGTCTAATTTGTTGGGCAACCGCAATAATAGTTTTAATGAGTCTGTGTGTTTTTTATAATTTCAAAGCGTTATATAGCGTTTAGTACAATATGTCAAATAAGTTTTTCATTTTTTTGTTGTCTTTGTTTAGATCTTTATGTAGGTTGTCTATTTTTTTGTTATCACATGTTTTATAAGGCATCATTGTTTATAGTAATAGGAATATGAATACATATATTTTTTGGTTTACAAGATTTGAGATGTTATTTTTTTATATATTTTTGTGGTTGTATCTTGGCAAG
>M01075:29:000000000-A53YN:1:1101:16213:6142
AGAGTACACAGTTTGGGTTGCACATTTGATTGCCAGATGCAATGGAAGGACCAATACCTGTATCTGCATTAATACATGCTGCAACGTTAGTTGTATGTGGAATAATATTAGGTAGTTTTGTATTTTGGTGTTTTGAATTTTGATTTAGCTATTTTTATAGTCTAATTTGTTGGGCAACCGCAATAATAGTTTTAATGAGTCTGTGTGTTTTTTATAATTTCAAAGCGTTATATAGCGTTTAGTACAATATGTCAAATAAGTTTTTCATTTTTTTGTTGTCTTTGTTTAGATCTTTATGTAGGTTGTCTATTTTTTTGTTATCACATGTTTTATAAGGCATCATTGTTTATAGTAATAGGAATATGAATACATATATTTTTTGGTTTACAAGATTTGAGATGTTATTTTTTTATATATTTTTGTGGTTGTATCTTGGCAAG
>M01075:29:000000000-A53YN:1:1101:8840:6157
AAAGTACACAGTTTGGGTTGCATATTTGATTGCCAGATGCAATGGAAGGACCAATACCTGTATCTGCATTAATACATGCTGCAACGTTAGTTGTATGTGGAATAATATTAGGTAGTTTTGTATTTTGGTGTTTTGAATTTTGATTTAGCTATTTTTATAGTCTAATTTGTTGGGCAACCGCAATAATAGTTTTAATGAGTCTGTGTGTTTTTTATAATTTCAAAGCGTTATATAGCGTTTAGTACAATATGTCAAATAAGTTTTTCATCTTTTTGTTGTCTTTGTTTAGATCTTTATGTAGGTTGTCTATTTTTTTGTTATCACATGTTTTATAAGGCATCATTGTTTATAGTAATAGGAATATGAATGCATATATTTTTTGGTTTACAAGATTTGAGATGTTATTTTTTTATATATTTTTGTGGTTGTATCTTGGCAAG
>M01075:29:000000000-A53YN:1:1101:7719:6161
AGAGTACACAGCTTGGGTTGCATATTTGATTGCCAGATGCAATGGAAGGACCAATACCTGTATCTGCATTAATACATGCTGCAACGTTAGTTGTATGTGGAATAATATTAGGTAGTTTTGTATTTTGGTGTTTTGAATTTTGATTTAGCTATTTTTATAGTCTAATTTGTTGGGCAACCGCAATAATAGTTTTAATGAGTCTGTGTGTTTTTTATAATTTCAAAGCGTTATATAGCGTTTAGTACAATATGTCAAATAAGTTTTTCATTTTTTTGTTGTCTTTGTTTAGATCTTTATGTAGGTTGTCTATTTTTTTGTTATCACATGTTTTATAAGGCATCATTGTTTATAGTAATAGGAATATGAATACATATATTTTTTGGTTTACAAGATTTGAGATGTTATTTTTTTATATATTTTTGTGGTTGTATCTTGGCAAG
>M01075:29:000000000-A53YN:1:1101:14182:6163
AGAGTACACAGTTTGGGTTGCATATTTGATTGCCAGATGCAATGGAAGGACCAATACCTGTATCTGCATTAATACATGCTGCAACGTTAGTTGTATGTGGAATAATATTAGGTAGTTTTGTATTTTGGTGTTTTGAATTTTGATTTAGCTATTTTTATAGTCTAATTTGTTGGGCAACCGCAATAATAGTTTTAATGAGTCTGTGTGTTTTTTATAATTTCAAAGCGTTATATAGCGTTTAGTACAATATGTCAAATAAGTTTTTCATTTTTTTGCTGTCTTTGTTTAGATCTTTATGTAGGTTGTCTATTTTTTTGTTATCACATGTTTTATAAGGCATCATTGTTTATAGTAATAGGAATATGAATACATATATTTTTTGGTTTACAAGATTTGAGATGTTATTTTTTTATATATTTTTGTGGTTGTATCTTGGCAAG
>M01075:29:000000000-A53YN:1:1101:6914:6170
AGAGTACACAGTTTGGGTTGCACATTTGATTGCCAGATGCAATGGAAGGACCAATACCTGTATCTGCATTAATACATGCTGCAACGTTAGTTGTATGTGGAATAATATTAGGTAGTTTTGTATTTTGGTGTTTTGAATTTTGATTTAGCTATTTTTATAGTCTAATTTGTTGGGCAACCGCAATAATAGTTTTAATGAGTCTGTGTGTTTTTTATAATTTCAAAGCGTTATATAGCGTTTAGTACAATATGTCAAATAAGTTTTTCATTTTTTTGTTGTCTTTGTTTAGATCTTTATGTAGGTTGTCTATTTTTTTGTTATCACATGTTCTATAAGGCATCATTGTTTATAGTAATAGGAATATGAATACATATATTTTTTGGTTTACAAGATTTGAGATGTTATTTTTTTATATATTTTTGTGGTTGTATCTTGGCAAG
>M01075:29:000000000-A53YN:1:1101:15454:6176
AGAGTACACAGTTTGGGTTGCACATTTGATTGCCAGATGCAATGGAAGGACCAATACCTGTATCTGCATTAATACATGCTGCAACGTTAGTTGTATGTGGAATAATATTAGGTAGTTTTGTATTTTGGTGTTTTGAATTTTGATTTAGCTATTTTTATAGTCTAATTTGTTGGGCAACCGCAATAATAGTTTTAATGAGTCTGTGTGTTTTTTATAATTTCAAAGCGTTACATAGCGTTTAGTACAATATGTCAAATAAGTTTTTCATTTTTTTGTTGTCTTTGTTTAGATCTTTATGTAGGTTGTCTATTTTTTTGTTATCACATGTTTTATAAGGCATCATTGTTTATAGTAATAGGAATATGAATACATATATTTTTTGGTTTACAAGATTTGAGATGTTATTTTTTTATATATTTTTGTGGTTGTATCTTGGCAAG
>M01075:29:000000000-A53YN:1:1101:14332:6197
AGAGTACACAGTTTGGATTGCATATTTGATTGCCAGATGCAATGGAAGGACCAATACCTGTATCTGCATTAATACATGCTGCAACGTTAGTTGTATGTGGAATAATATTAGGTAGTTTTGTATTTTGGTGTTTTGAATTTTGATTTAGCTATTTTTATAGTCTAATTTGTTGGGCAACCGCAATAATAGTTTTAATGAGTCTGTGTGTTTTTTATAATTTCAAAGCGTTATATAGCGTTTAGTACAATATGTCAAATAAGTTTTTCATTTTTTTGTTGTCTTTGTTTAGATCTTTATGTAGGTTGTCTATTTTTTTGTTATCACATGTTTTATAAGGCATCATTGTTTATAGTAATAGGAATATGAATACATATATTTTTTGGTTTACAAGATTTGAGATGTTATTCTTTTATATATTTTTGTGGTTGTATCTTGGCAAG
>M01075:29:000000000-A53YN:1:1101:14491:6200
AAAGTACACAGTTTGGTTGCATATTTGATTGCCAGATGCAATGGAAGGACCAATACCTGTATCTGCATTAATACATGCTGCAACGTTAGTTGTATGTGGAATAATATTAGGTAGTTTTGTATTTTGGTGTTTTGAATTTTGATTTAGCTATTTTTATAGTCTAATTTGTTGGGCAACCGCAATAATAGTTTTAATGAGTCTGTGTGTTTTTTATAATTTCCAAAGCGTTATATAGCGTTTAGTACAATATGTCAAATAAGTTTTTCATTTTTTTGTTGTCTTTGTTTAGATCTTTATGTAGGTTGTCTATTTTTTTGTTATCACATGTTTTATAAGGCATCATTGTTTATAGTAATAGGAATATGAATACATATATTTTTTGGTTTACAAGATTTGAGATGTTATTTTTTTATATATTTTTGTGGTTGTATTTTAGCAAG
>M01075:29:000000000-A53YN:1:1101:19067:6206
AGAGTACACAGTTTGGGTTGCATATTTGATTGCCAGATGCAATGGAAGGACCAATACCTGTATCTGCATTAATACATGCTGCAACGTTAGTTGTATGTGGAATAATATTAGGTAGTTTTGTATTTTGGTGTTTTGAATTTTGATTTAGCTATTTTTATAGTCTAATTTGTTGGGCAACCGCAATAATAGTTTTAATGAGTCTGTGTGTTTTTTATAATTTCAAAGCGTTATATAGCGTTTAGTACAATATGTCAAATAAGTTTTTCATTTTTTTGTTGTCTTTGTTTAGATCTTTATGTAGGTTGTCTATTTTTTTGTTATCACATGTTTTATAAGGCATCATTGTTTATAGTAATAGGAATATGAATACATATATTTTTTGGTTTACAAGATTTGAGATGTTATTTTTTTATATATTTTTGTGGTTGTATCTTGGCAAG
>M01075:29:000000000-A53YN:1:1101:16556:6214
AGAGTACACAGTTTGGGTTGCACATTTGATTGCCAGATGCAATGGAAGGACCAATACCTGTATCTGCATTAATACATGCTGCAACGTTAGTTGTATGTGGAATAATATTAGGTAGTTTTGTATTTTGGTGTTTTGAATTTTGATTTAGCTATTTTTATAGTCTAATTTGTTGGGCAACCGCAATAATAGTTTTAATGAGTCTGTGTGTTTTTTATAATTTCAAAGCGTTATATAGCGTTTAGTACAATATGTCAAATAAGTTTTTCATTTTTTTGTTGTCTTTGTTTAGATCTTTATGTAGGTTGTCTATTTTTTTGTTATCACATGTTTTATAAGGCATCATTGTTTATAGTAATAGGAATATGAATACATATATTTTTTGGTTTACAAGATTTGAGATGTTATTTTTTTATATATTTTTGTGGTTGTATCTTGGCAAG
>M01075:29:000000000-A53YN:1:1101:14867:6218
AGAGTACACAGTTTGGGTTGCATATTTGATTGCCAGATGCAATGGAAGGACCAATACCTGTATCTGCATTAATACATGCTGCAACGTTAGTTGTATGTGGAATAATATTAGGTAGTTTTGTATTTTGGTGTTTTGAATTTTGATTTAGCTATTTTTATAGTCTAATTTGTTGGGCAACCGCAATAATAGTTTTAATGAGTCTGTGTGTTTTTTATAATTTCAAAGCGTTATATAGCGTTTAGTACAATATGTCAAATAAGTTTTTCATTTTTTTGTTGTTTTTGTTTAGATCTTTATGTAGGTTGTCTATTTTTTTGTTATCACATGTTTTATAAGGCATCATTGTTTATAGTAATAGGAATATGAATACATATATTTTTTGGTTTACAAGATTTGAGATGTTATTTTTTTATATATTTTTGTGGTTGTATCTTGGCAAG
>M01075:29:000000000-A53YN:1:1101:14038:6219
AGAGTACACAGTTTGGGTTGCACATTTGATTGCCAGATGCAATGGAAGGACCAATACCTGTATCTGCATTAATACATGCTGCAACGTTAGTTGTATGTGGAATAATATTAGGTAGTTTTGTATTTTGGTGTTTTGAATTTTGATTTAGCTATTTTTATAGTCTAATTTGTTGGGCAACCGCAATAATAGTTTTAATGAGTCTGTGTGTTTTTTATAATTTCAAAGCGTTATATAGCGTTTAGTACAATATGTCAAATAAGTTTTTCATTTTTTTGTTGTCTTTGTTTAGATCTTTATGTAGGTTGTCTATTTTTTTGTTATCACATGTTTTATAAGGCATCATTGTTTATAGTAATAGGAATATGAATACATATATTTTTTGGTTTACAAGATTTGAGATGTTATTTTTTTATATATTTTTGTGGTTGTATCTTGGCAAG
>M01075:29:000000000-A53YN:1:1101:15865:6241
AAAGTACACAGTTTGGGTTGCATATTTGATTGCCAGATGCAATGGAAGGACCAATACCTGTATCTGCATTAATACATGCTGCAACGTTAGTTGTATGTGGAATAATATTAGGTAGTTTTGTATTTTGGTGTTTTGAATTTTGATTTAGCTATTTTTATAGTCTAATTTGTTGGGCAACCGCAATAATAGTTTTAATGAGTCTGTGTGTTTTTTATAATTTCAAAGCGTTATATAGCGTTTAGTACAATATGTCAAATAAGTTTTTCATTTTTTTGTTGTCTTTGTTTAGATCTTTATGTAGGTTGTCTATTTTTTTGTTATCACATGTTTTATAAGGCACCATTGTTTATAGTAATAGGAATATGAATACATATATTTTTTGGTTTACAAGATTTGAGATGTTATTTTTTTATATATTTTTGTGGTTGTATCTTGGCAAG
>M01075:29:000000000-A53YN:1:1101:26219:6244
AGAGTACACAGTTTGGGTTGCATATTTGATTGCCAGATGCAATGGAAGGACCAATACCTGTATCTGCATTAATACATGCTGCAACGTTAGTTGTATGTGGAATAATATTAGGTAGTTTTGTATTTTGGTGTTTTGAATTTTGATTTAGCTATTTTTATAGTCTAATTTGTTGGGCAACCGCAATAATAGTTTTAATGAGTCTGTGTGTTTTTTATAATTTCAAAGCGTTATATAGCGTTTAGTACAATATGTCAAATAAGTTTTTCATTTTTTTGTTGTCTTTGTTTAGATCTTTATGTAGGTTGTCTATTTTTTTGTTATCACATGTTTTATAAGGCATCATTGTTTATAGTAATAGGAATATGAATACATATATTTTTTGGTTTACAAGATTTGAGATGTTATTTTTTTATATATTTTTGTGGTTGTATCTTGGCAAG
>M01075:29:000000000-A53YN:1:1101:20168:6286
AGAGTACACAGTTTGGGTTCCATATTTGATTGCCAGATGCAATGGAAGGACCAATACCTGTATCTGCATTAATACATGCTGCAACGTTAGTTGTATGTGGAATAATATTAGGTAGTTTTGTATTTTGGTGTTTTGAATTTTGATTTAGCTATTTTTATAGTCTAATTTGTTGGGCAACCGCAATAATAGTTTTAATGAGTCTGTGTGTTTTTTATAATTTCAAAGCGTTATATAGCGTTTAGTACAATATGTCAAATAAGTTTTTCATTTTTTTGTTGTCTTTGTTTAGATCTTTATGTAGGTTGTCTATTTTTTTGTTATCACATGTTTTATAAGGCATCATTGTTTATAGTAATAGGAATATGAATACATATATTTTTTGGTTTACAAGATTTGAGATGTTATTTTTTTATATATTTTTGTGGTTGTATCTTGGCAAG
>M01075:29:000000000-A53YN:1:1101:16144:6286
AGAGTACACAGTTTGGGCTGCATATTTGATTGCCAGATGCAATGGAAGGACCAATACCTGTATCTGCATTAATACATGCTGCAACGTTAGTTGTATGTGGAATAATATTAGGTAGTTTTGTATTTTGGTGTTTTGAATTTTGATTTAGCTATTTTTATAGTCTAATTTGTTGGGCAACCGCAATAATAGTTTTAATGAGTCTGTGTGTTTTTTATAATTTCAAAGCGTTATATAGCGTTTAGTACAATATGTCAAATAAGTTTTTCATTTTTTTGTTGTCTTTGTTTAGATCTTTATGTAGGTTGTCTATTTTTTTGTTATCACATGTTTTATAAGGCATCATTGTTTATAGTAATAGGAATATGAATACATATATTTTTTGGTTTACAAGATTTGAGATGTTATTTTTTTATATATTTTTGTGGTTGTATCTTGGCAAG
>M01075:29:000000000-A53YN:1:1101:13565:6291
AAGTACACAGTTTGGGTTGCATATTTGATTGCCAGCTGCAATGGAAGGACCAATACCTGTATCTGCATTAATACATGCTGCAACGTTAGTTGTATGTGGAATAATATTAGGTAGTTTTGTATTTTGGTGTTTTGAATTTTGATTTAGCTATTTTTATAGTCTAATTTGTTGGGCAACCGCAATAATAGTTTTAATGAGTCTGTGTGTTTTTTATAATTTCCAAAGCGTTATATAGCGTTTAGTACAATATGTCAAATAAGTTTTTCATTTTTTTGTTGTCTTTGTTTAGATCTTTATGTAGGTTGTCTATTTTTTTGTTATCACATGTTTTATAAGGCATCATTGTTTATAGTAATAGGAATATGAATACATATATTTTTTGGTTTACAAGATTGGAGATGTTATTTTTTTATATATTTTTGTGGTTGTATCTTGGCAAG
>M01075:29:000000000-A53YN:1:1101:9658:6295
AGAGTACACAGTTTGGGTTGCACATTTGATTGCCAGATGCAATGGAAGGACCAATACCTGTATCTGCATTAATACATGCTGCAACGTTAGTTGTATGTGGAATAATATTAGGTAGTTTTGTATTTTGGTGTTTTGAATTTTGATTTAGCTATTTTTATAGTCTAATTTGTTGGGCAACCGCAATAATAGTTTTAATGAGTCTGTGTGTTTTTTATAATTTCAAAGCGTTATATAGCGTTTAGTACAATATGTCAAATAAGTTTTTCATTTTTTTGTTGTCTTTGTTTAGATCTTTATGTAGGTTGTCTATTTTTTTGTTATCACATGTTTTATAAGGCATCATTGTTTATAGTAATAGGAATATGAATACATATATTTTTTGGTTTACAAGATTTGAGATGTTATTTTTTTATATATTTTTGTGGTTGTATCTTGGCAGG
>M01075:29:000000000-A53YN:1:1101:13205:6296
AAAGTACACAGTTTGGGTTGCATATTTGATTGCCAGATACAATGGAAGGACCAATACCTGTATCTGCATTAATACATGCTGCAACGTTAGTTGTATGTGGAATAATATTAGGTAGTTTTGTATTTTGGTGTTTTGAATTTTGATTTAGCTATTTTTATAGTCTAATTTGTTGGGCAACCGCAATAATAGTTTTAATGAGTCTGTGTGTTTTTTATAATTTCAAAGCGTTATATAGCGTTTAGTACAATATGTCAAATAAGTTTTTCATTTTTTTGTTGTCTTTGTTTAGATCTTTATGTAGGTTGTCTATTTTTTTGTTATCACATGTTTTATAAGGCATCATTGTTTATAGTAATAGGAATATGAATACATATATTTTTTGGTTTACAAGATTTGAGATGTTACTTTTTTATATATTTTTGTGGTTGTATCTTGGCAAG
>M01075:29:000000000-A53YN:1:1101:22696:6297
AGAGTACACAGTTTGGGTTGCACATTTGATTGCCAGATGCAATGGAAGGACCAATACCTGTATCTGCATTAATACATGCTGCAACGTTAGTTGTATGTGGAATAATATTAGGTAGTTTTGTATTTTGGTGTTTTGAATTTTGATTTAGCTATTTTTATAGTCTAATTTGTTGGGCAACCGCAATAATAGTTTTAATGAGTCTGTGTGTTTTTTATAATTTCAAAGCGTTATATAGCGTTTAGTACAATATGTCAAATAAGTTTTTCATTTTTTTGTTGTCTTTGTTTAGATCTTTATGTAGGTTGTCTATTTTTTTGTTATCACATGTTTTATAAGGCATCATTGTTTATAGTAATAGGAATATGAATACATATATTTTTTGGTTTACAAGATTTGAGATGTTATTTTTTTATATATTTTTGTGGTTGTATCTTGGCAAG
>M01075:29:000000000-A53YN:1:1101:25565:6315
AAAGTACACAGTTTGGGTTGCATATTTGATTGCCAGATGCAATGGAAGGACCAATACCTGTATCTGCATCAATACATGCTGCAACGTTAGTTGTATGTGGAATAATATTAGGTAGTTTTGTATTTTGGTGTTTTGAATTTTGATTTAGCTATTTTTATAGTCTAATTTGTTGGGCAACCGCAATAATAGTTTTAATGAGTCTGTGTGTTTTTTATAATTTAAAGCGTTATATAGCGTTTAGTACAATATGTCAAATAAGTTTTTCATTTTTTTGTTGTCTTTGTTTAGATCTTTATGTAGGTTGTCTATTTTTTTTGTTATCACATGTTTTATAAGGCATCATTGTTTATAGTAATAGGAATATGAATACATATATTTTTTGGTTTACAAGATTTGAGATGTTATTTTTTTATATATTTTTGTGGTTGTATCTTGGCAAG
>M01075:29:000000000-A53YN:1:1101:22133:6325
AGAGTACACAGTTTGGGTTGCATATTTGATTGCCAGATGCAATGGAAGGACCAATACCTGTATCTGCATTAATACATGCTGCAACGTTAGTTGTATGTGGAATAATATTAGGTAGTTTTGTATTTTGGTGTTTTGAATTTTGATTTAGCTATTTTTATAGTCTAATTTGTTGGGCAACCGCAATAATAGTTTTAATGAGTCTGTGTGTTTTTTATAATTTCAAAGCGTTATATAGCGTTTAGTACAATATGTCAAATAAGTTTTTCATTTTTTTGTTGTCTTTGTTTAGATCTTTATGTAGGTTGTCTATTTTTTTGTTATCACATGTTTTATAAGGCATCATTGTTTATAGTAATAGGAATATGAATACATATATTTTTTGGTTTACAAGATTTGAGATGTTATTTTTTTATATATTTTTGTGGTTGTATCTTGGCAAG
>M01075:29:000000000-A53YN:1:1101:5739:6329
AAAGTACACAGTTTGGGCTGCATATTTGATTGCCAGATGCAATGGAAGGACCATTACCTGTATCTGCATTAATACATGCTGCAACGTTAGTTGTATGTGGAATAATATTAGGTAGTTTTGTATTTTGGTGTTTTGAATTTTGATTTAGCTATTTTTATAGTCTAATTTGTTGGGCAACCGCAATAATAGTTTTAATGAGTCTGTGTGTTTTTTATAATTTCAAAGCGTTATATAGCGTTTAGTACAATATGTCAAATAAGTTTTTCATTTTTTTGTTGTCTTTGTTTAGATCTTTATGTAGGTTGTCTATTTTTTTGTTATCACATGTTTTATAAGGCATCATTGTTTATAGTAATAGGAATATGAATACATATATTTTTTGGTTTACAAGATTTGAGATGTTATTTTTTTATATATTTTTGTGGTTGTATCTTGGCAAG
>M01075:29:000000000-A53YN:1:1101:10225:6332
AGAGTACACAGTTTGGATTGCATATTTGATTGCCAGATGCAATGGAAGGACCAATACCTGTATCTGCATTAATACATGCTGCAACGTTAGTTGTATGTGGAATAATATTAGGTAGTTTTGTATTTTGGTGTTTTGAATTTTGATTTAGCTATTTTTATAGTCTAATTTGTTGGGCAACCGCAATAATAGTTTTAATGAGTCTGTGTGTTTTTTATAATTTCAAAGCGTTATATAGCGTTTAGTACAATATGTCAAATAAGTTTTTCATTTTTTTGTTGTCTTTGTTTAGATCTTTATGTAGGTTGTCTATTTTTTTGTTATCACATGTTTTATAAGGCATCATTGTTTATAGTAATAGGAATATGAATACATATATTTTTTGGTTTACAAGATTTGAGATGTTATTTTTTTATATATTTTTGTGGTTGTATCTTGGCAAG
>M01075:29:000000000-A53YN:1:1101:21861:6336
AGAGTACACAGTTTGGGTTGCACATTTGATTGCCAGATGCAATGGAAGGACCAATACCTGTATCTGCATTAATACATGCTGCAACGTTAGTTGTATGTGGAATAATATTAGGTAGTTTTGTATTTTGGTGTTTTGAATTTTGATTTAGCTATTTTTATAGTCTAATTTGTTGGGCAACCGCAATAATAGTTTTAATGAGTCTGTGTGTTTTTTATAATTTCAAAGCGTTATATAGCGTTTAGTACAATATGTCAAATAAGTTTTTCATTTTTTTGTTGTCTTTGTTTAGATCTTTATGTAGGTTGTCTATTTTTTTGTTATCACATGTTTTATAAGGCATCATTGTTTATAGTAATAGGAATATGAATACATATATTTTTTGGTTTACAAGATTTGAGATGTTATTTTTTTATATATTTTTGTGGTTGTATCTTGGCAAG
>M01075:29:000000000-A53YN:1:1101:9520:6343
AGAGTACACAGTTTGGGTTGCATATTTGATTGCCAGATGCAATGGAAGGACCAATACCTGTATCTGCATTAACACATGCTGCAACGCTAGTTGTATGTGGAATAATATTAGGTAGTTTTGTATTTTGGTGTTTTGAATTTTGATTTAGCTATTTTTATAGTCTAATTTGTTGGGCAACCGCAATAATAGTTTTAATGAGTCTGTGTGTTTTTTATAATTTCAAAGCGTTATATAGCGTTTAGTACAATATGTCAAATAAGTTTTTCATTTTTTTGTTGTCTTTGTTTAGATCTTTATGTAGGTTGTCTATTTTTTTGTTATCACATGTTTTATAAGGCATCATTGTTTATAGTAATAGGAATATGAATACATATATTTTTTGGTTTACAAGATTTGAGATGTTATTTTTTTATATATTTTTGTGGTTGTATCTTGGCAAG
>M01075:29:000000000-A53YN:1:1101:9885:6352
AGAGTACACAGTTTGGGTTGCACATTTGATTGCCAGATACAATGGAAGGACCAATACCTGTATCTGCATTAATACATGCTGCAACGTTAGTTGTATGTGGAATAATATTAGGTAGTTTTGTATTTTGGTGTTTTGAATTTTGATTTAGCTATTTTTATAGTCTAATTTGTTGGGCAACCGCAATAATAGTTTTAATGAGTCTGTGTGTTTTTTATAATTTGCAAAGCGTTATATAGCGTTTAGTACAATATGTCAAATAAGTTTTTCATTTTTTTGTTGTCTTTGTTTAGATCTTTATGTAGGTTGTCTATTTTTTTGTTATCACATGTTTTATAAGGCACCATTGTTTATAGTAATAGGAATATGAATACATATATTTTTGGTTTACAAGATTTGAGATGTTACTTTTTTATATATTTTTGTGGTTGTATCTTGGCAAG
>M01075:29:000000000-A53YN:1:1101:25781:6360
AAAGTACACAGTTTGGGTTGCATATTTGATTGCCAGATGCAATGGAAGGACCAATACCTGTATCTGCATTAATACATGCTGCAACGTTAGTTGTATGTGGAATAATATTAGGTAGTTTTGTATTTTGGTGTTTTGAATTTTGATTTAGCTATTTTTATAGTCTAATTTGTTGGGCAACCGCAATAATAGTTTTAATGAGTCTGTGTGTTTTTTATAATTTCAAAGCGTTATATAGCGTTTAGTACAATATGTCAAATAAGTTTTTCATTTTTTTGTTGTCTTTGTTTAGATCTTTATGTAGGTTGTCTATTTTTTTGTTATCACATGTTTTATAAGGCATCATTGTTTATAGTAATAGGAATATGAATACATATATTTTTTGGTTTACAAGATTTGAGATGTTATTTTTTTATATATTTTTGTGGTTGTATCTTGGCAAG
>M01075:29:000000000-A53YN:1:1101:19181:6361
AAAGTACACAGTTTGGGTTGCATATTTGATTGCCAGATGCAATGGAAGGACCAATACCTGTATCTGCATTAATACATGCTGCAACGTTAGTTGTATGTGGAATAATATTAGGTAGTTTTGTATTTTGGTGTTTTGAATTTTGATTTAGCTATTTTTATAGTCTAATTTGTTGGCAACCGCAATAATAGTTTTAATGAGTCTGTGTGTTTTTTATAATTTCCAAAGCGTTATATAGCGTTTAGTACAATATGTCAAATAAGTTTTTCATTTTTTTGTTGTCTTTGCTTAGATCTTTATGTAGGTTGTCTATTTTTTTGTTATCACATGTTTTATAAGGCATCATTGTTTATAGTAATAGGAATATGAATACATATATTTTTTGGTTTACAAGATTTGAGATGTTATTTTTTTATATATTTTTGTGGTTGTATCTTGGCAAG
>M01075:29:000000000-A53YN:1:1101:14492:6366
AGAGTACACAGTTTGGGTTGCACATTTGATTGCCAGATGCAATGGAAGGACCAATACCTGTATCTGCATTAATACATGCTGCAACGTTAGTTGTATGTGGAATAATATTAGGTAGTTTTGTATTTTGGTGTTTTGAATTTTGATTTAGCTATTTTTATAGTCTAATTTGTTGGGCAACCGCAATAATAGTTTTAATGAGTCTGTGTGTTTTTTATAATTTCAAAGCGTTATATAGCGTTTAGTACAATATGTCAAATAAGTTTTTCATTTTTTTGTTGTCTTTGTTTAGATCTTTATGTAGGTTGTCTATTTTTTTGTTATCACATGTTTTATAAGGCATCATTGTTTATAGTAATAGGAATATGAATACATATATTTTTTGGTTTACAAGATTTGAGATGTTATTTTTTTATATATTTTTGTGGTTGTATCTTGGCAAG
>M01075:29:000000000-A53YN:1:1101:11115:6366
AGAGTACACAGTTTGGACTACATATTTGATTGCCAGATGCAATGGAAGGACCAATACCTGTATCTGCATTAATACATGCTGCAACGTTAGTTGTATGTGGAATAATATTAGGTAGTTTTGTATTTTGGTGTTCTGAATTTTGATTTAGCTATTTTTATAGTCTAATTTGTTGGGCAACCGCAATAATAGTTTTAATGAGTCTGTGTGTTTTTTATAATTTCAAAGCGTTATATAGCGTTTAGTACAATATGTCAAATAAGTTTTTCATTTTTTTGTTGTCTTTGTTTAGATCTTTATGTAGGTTGTCTATTTTTTTGTTATCACATGTTTTATAAGGCATCATTGTTTATAGTAATAGGAATATGAATACATATATTTTTTGGTTTACAAGATTTGAGATGTTATTTTTTTATATATTTTTGTGGTTGTATCTTGGCAAG
>M01075:29:000000000-A53YN:1:1101:20845:6374
AGAGTACACAGTTTGGGTTGCATATTTGATTGCCAGATGCAATGGAAGGACCAATACCTGTATCTGCATTAATACATGCTGCAACGTTAGTTGTATGTGGAATAATATTAGGTAGTTTTGTATTTTGGTGTTTTGAATTTTGATTTAGCTATTTTTATAGTCTAATTTGTTGGGCAACCGCAATAATAGTTTTAATGAGTCTGTGTGTTTTTTATAATTTCAAAGCGTTATATAGCGTTTAGTACAATATGTCAAATAAGTTTTTCATTTTTTTGTTGTCTTTGTTTAGATCTTTATGTAGGTTGTCTATTTTTTTGTTATCACATGTTTTATAAGGCATCATTGTTTATAGTAATAGGAATATGAATACATATATTTTTTGGTTTACAAGATTTGAGATGTTATTTTTTTATATATTTTTGTGGTTGTATCTTGGCAAG
>M01075:29:000000000-A53YN:1:1101:23066:6404
AGAGTACACAGTTTGGGTTGCACATTTGATTGCCAGATGCAATGGAAGGACCAATACCTGTATCTGCATTAATACATGCTGCAACGTTAGTTGTATGTGGAATAATATTAGGTAGTTTTGTATTTTGGTGTTTTGAATTTTGATTTAGCTATTTTTATAGTCTAATTTGTTGGGCAACCGCAATAATAGTTTTAATGAGTCTGTGTGTTTTTTATAATTTCAAAGCGTTATATAGCGTTTAGTACAATATGTCAAATAAGTTTTTCATTTTTTTGTTGTCTTTGTTTAGATCTTTATGTAGGTTGTCTATTTTTTTGTTATCACATGTTTTATAAGGCACCATTGTTTATAGTAATAGGAATATGAATACATATATTTTTTGGTTTACAAGATTTGAGATGTTATTTTTTTATATATTTTTGTGGTTGTATCTTGGCAAG
>M01075:29:000000000-A53YN:1:1101:17399:6416
AGAGTACACAGTTTGGGTTGCACATTTGATTGCCAGATGCAATGGAAGGACCAATACCTGTATCTGCATTAATACATGCTGCAACGTTAGTTGTATGTGGAATAATATTAGGTAGTTTTGTATTTTGGTGTTTTGAATTTTGATTTAGCTATTTTTATAGTCTAATTTGTTGGGCAACCGCAATAATAGTTTTAATGAGTCTGTGTGTTTTTTATAATTTCAAAGCGTTATATAGCGTTTAGTACAATATGTCAAATAAGTTTTTCATTTTTTTGTTGTCTTTGTTTAGATCTTTATGTAGGTTGTCTATTTTTTTGTTATCACATGTTTTATAAGGCATCATTGTTTATAGTAATAGGAATATGAATACATATATTTTTTGGTTTACAAGATTTGAGATGTTATTTTTTTATATATTTTTGTGGTTGTATCTTGGCAAG
>M01075:29:000000000-A53YN:1:1101:15022:6419
AGAGTACACAGTTTGGGTTGCATATTTGATTGCCAGATGCAATGGAAGGACCAATACCTGTATCTGCATTAATACATGCTGCAACGTTAGTTGTATGTGGAATAATATTAGGTAGTTTTGTATTTTGGTGTTTTGAATTTTGATTTAGCTATTTTTATGGTCTAATTTGTTGGGCAACCGCAATAATAGTTTTAATGAGCCTGTGTGTTTTTTATAATTTCAAAGCGTTATATAGCGTTTAGTACAATATGTCAAATAAGTTTTTCATTTTTTTGTTGTCTTTGTTTAGATCTTTATGTAGGTTGTCTATTTTTTTGTTATCACATGTTTTATAAGGCATCATTGTTTATAGTAATAGGAATATGAATACATATATTTTTTGGTTTACAAGATTTGAGATGTTATTTTTTTATATATTTTTGTGGTTGTATCTTGGCAAG
>M01075:29:000000000-A53YN:1:1101:16365:6422
AGAGTACACAGTTTGGGTTGCACATTTGATTGCCAGATGCAATGGAAGGACCAATACCTGTATCTGCATTAATACATGCTGCAACGTTAGTTGTATGTGGAATAATATTAGGTAGTTTTGTATTTTGGTGTTTTGAATTTTGATTTAGCTATTTTTATAGTCTAATTTGTTGGGCAACCGCAATAATAGTTTTAATGAGTCTGTGTGTTTTTTATAATTTCAAAGCGTTATATAGCGTTTAGTACAATATGTCAAATAAGTTTTTCATTTTTTTGTTGTTTTTGTTTAGATCTTTATGTAGGTTGTCTATTTTTTTGTTATCACATGTTTTATAAGGCATCATTGTTTATAGTAATAGGAATATGAATACATATATTTTTTGGTTTACAAGATTTGAGATGTTATTTTTTTATATATTTTTGTGGTTGTATCTTGGCAAG
>M01075:29:000000000-A53YN:1:1101:6865:6422
AGAGTACACAGTTTGGGTTGCATATTTGATTGCCAGATGCAATGGAAGGACCAATACCTGTATCTGCATTAATACATGCTGCAACGTTAGTTGTATGTGGAATAATATTAGGTAGTTTTGTATTTTGGTGTTTTGAATTTTGATTTAGCTATTTTTATAGTCTAATTTGTTGGGCAACCGCAATAATAGTTTTAATGAGTCTGTGTGTTTTTTATAATTTCAAAGCGTTATATAGCGTTTAGTACAATATGTCAAATAAGTTTTTCATTTTTTTGTTGTCTTTGTTTAGATCTTTATGTAGGTTGTCTATTTTTTTGTTATCACATGTTTTATAAGGCATCATTGTTTATAGTAATAGGAATATGAATACATATATTTTTTGGTTTACAAGATTTGAGATGTTATTTTTTTATATATTTTTGTGGTTGTATCTTGGCAAG
>M01075:29:000000000-A53YN:1:1101:7181:6426
AGAGTACACAGTTTGGGTTGCACATTTGATTGCCAGATGCAATGGAAGGACCAATACCTGTATCTGCATTAATACATGCTGCAACGTTAGTTGTATGTGGAATAATATTAGGTAGTTTTGTATTTTGGTGTTTTGAATTTTGATTTAGCTATTTTTATAGTCTAATTTGTTGGGCAACCGCAATAATAGTTTTAATGAGTCTGTGTGTTTTTTATAATTTCAAAGCGTTATATAGCGTTTAGTACAATATGTCAAATAAGTTTTTCATTTTTTTGTTGTCTTTGTTTAGATCTTTATGTAGGTTGTCTATTTTTTTGTTATCACATGTTTTATAAGGCATCATTGTTTATAGTAATAGGAATATGAATACATATATTTTTTGGTTTACAAGATTTGAGATGTTATTTTTTTATATATTTTTGTGGTTGTATTTTAGCAAG
>M01075:29:000000000-A53YN:1:1101:22669:6430
AGAGTACACAGTTTGGGTTGCATATTTGATTGCCAGATGCAATGGAAGGACCAATACCTGTATCTGCATTAATACATGCTGCAACGTTAGTTGTATGTGGAATAATTTTAGGTAGTTTTGTATTTTGGTGTTTTGAATTTTGATTTAGCTATTTTTATAGTCTAATTTGTTGGGCAACCGCAATAATAGTTTTAATGAGTCTGTGTGTTTTTTATAATTTCAAAGCGTTATATAGCGTTTAGTACAATATGTCAAATAAGTTTTTCATTTTTTTGTTGTCTTTGTTTAGATCTTTATGTAGGTTGTCTATTTTTTTGTTATCACATGTTTTATAAGGCATCATTGTTTATAGTAATAGGAATATGAATACATATATTTTTTGGTTTACAAGATTTGAGATGTTATTTTTTTATATATTTTTGTGGTTGTATCTTGGCAAG
>M01075:29:000000000-A53YN:1:1101:17835:6434
AAAGTACACAGTTTGGGTTGCATATTTGATTGCCAGATGCAATGGAAGGACCAATACCTGTATCCGCATTAATACATGCTGCAACGTTAGTTGTATGTGGAATAATATTAGGTAGTTTTGTATTTTGGTGTTTTGAATTTTGATTTAGCTATTTTTATAGTCTAATTTGTTGGGCAACCGCAATAATAGTTTTAATGAGTCTGTGTGTTTTTTATAATTTCAAAGCGTTATATAGCGTTTAGTACAATATGTCAAATAAGTTTTTCATTTTTTTGTTGTCTTTGTTTAGATCTTTATGTAGGTTGTCTATTTTTTTGTTATCACATGTTTTATAAGGCATCATTGTTTATAGTAATAGGAATATGAATACATATATTTTTTGGTTTACAAGATTTGAGATGTTATTTTTTTATATATTTTTGTGGTTGTATCTTGGCAAG
>M01075:29:000000000-A53YN:1:1101:25061:6439
AGAGTACACAGTTTGGATTGCATATTTGATTGCCAGATGCAATGGAAGGACCAATACCTGTATCTGCATTAATACATGCTGCAACGTTAGTTGTATGTGGAATAATATTAGGTAGTTTTGTATTTTGGTGTTTTGAATTTTGATTTAGCTATTTTTATAGTCTAATTTGTTGGGCAACCGCAATAATAGTTTTAATGAGTCTGTGTGTTTTTTATAATTTCAAAGCGTTATATAGCGTTTAGTACAATATGTCAAATAAGTTTTTCATTTTTTTGTTGTCTTTGTTTAGATCTTTATGTAGGTTGTCTATTTTTTTGTTATCACATGTTTTATAAGGCATCATTGTTTATAGTAATAGGAATATGAATACATATATTTTTTGGTTTACAAGATTTGAGATGTTATTTTTTTATATATTTTTGTGGTTGTATTTTAGCAAG
>M01075:29:000000000-A53YN:1:1101:20088:6444
AGAGTACACAGTTTGGGTTGCATATTTGATTGCCAGATGCAATGGAAGGACCAATACCTGTATCTGCATTAATACATGCTGCAACGTTAGTTGTATGTGGAATAATATTAGGTAGTTTTGTATTTTGGTGTTTTGAATTTTGATTTAGCTATTTTTATAGTCTAATTTGTTGGGCAACCGCAATAATAGTTTTAATGAGTCTGTGTGTTTTTTATAATTTCAAAGCGTTATATAGCGTTTAGTACAATATGTCAAATAAGTTTTTCATTTTTTTGTTGTCTTTGTTTAGATCTTTATGTAGGTTGTCTATTTTTTTGTTATCACATGTTTTATAAGGCATCATTGTTTATAGTAATAGGAATATGAATACATATATTTTTTGGTTTACAAGATTTGAGATGTTATTTTTTTATATATTTTTGTGGTTGTATCTTGGCAAG
>M01075:29:000000000-A53YN:1:1101:9905:6450
AAAGTACACAGTTTGGGTTGCATATTTGATTGCCAGATGCAATGGAAGGACCAATACCTGTATCTGCATTAATACATGCTGCAACGTTAGTTGTATGTGGAATAATATTAGGTAGTTTTGTATTTTGGTGTTTTGAATTTTGATTTAGCTATTTTTATAGTCTAATTTGTTGGGCAACCGCAATAATAGTTTTAATGAGTCTGTGTGTTTTTTATAATTTCAAAGCGTTATATAGCGTTTAGTACAATATGTCAAATAAGTTTTTCATTTTTTTGTTGTCTTTGTTTAGATCTTTATGTAGGTTGTCTATTTTTTTGTTATCACATGTTTTATAAGGCATCATTGTTTATAGTAATAGGAATATGAATACATATATTTTTTGGTTTACAAGATTTGAGATGTTATTTTTTTATATATTTTTGTGGTTGTATCTTGGCAAG
>M01075:29:000000000-A53YN:1:1101:19984:6468
AGAGTACACAGTTTGGGTTGCATATTTGATTGCCAGATGCAATGGAAGGACCAATACCTGTATCTGCATTAATACATGCTGCAACGTTAGTTGTATGTGGAATAATATTAGGTAGTTTTGTATTTTGGTGTTTTGAATTTTGATTTAGCTATTTTTATAGTCTAATTTGTTGGGCAACCGCAATAATAGTTTTAATGAGTCTGTGTGTTTTTTATAATTTCAAAGCGTTATATAGCGTTTAGTACAATATGTCAAATAAGTTTTTCATTTTTTTGTTGTTTTTGTTTAGATCTTTATGTAGGTTGTCTATTTTTTTGTTATCACATGTTTTATAAGGCATCATTGTTTATAGTAATAGGAATATGAATACATATATTTTTTGGTTTACAAGATTTGAGATGTTATTTTTTTATATATTTTTGTGGTTGTATCTTGGCAAG
>M01075:29:000000000-A53YN:1:1101:23220:6499
AGAGTACACAGTTTGGGTTGCACATTTGATTGCCAGATGCAATGGAAGGACCAATACCTGTATCTGCATTAATACATGCTGCAACGTTAGTTGTATGTGGAATAATATTAGGTAGTTTTGTATTTTGGTGTTTTGAATTTTGATTTAGCTATTTTTATAGTCTAATTTGTTGGGCAACCGCAATAATAGTTTTAATGAGTCTGTGTGTTTTTTATAATTTCAAAGCGTTATATAGCGTTTAGTACAATATGTCAAATAAGTTTTTCATTTTTTTGTTGTCTTTGTTTAGATCTTTATGTAGGTTGTCTATTTTTTTGTTATCACATGTTTTATAAGGCATCATTGTTTATAGTAATAGGAATATGAATACATATATTTTTTGGTTTACAAGATTTGAGATGTTATTTTTTTATATATTTTTGTGGTTGTATCTTGGCAAG
>M01075:29:000000000-A53YN:1:1101:17464:6506
AGAGTACACAGTTTGGGTTGCACATTTGATTGCCAGATGCAATGGAAGGACCAATACCTGTATCTGCATTAATACATGCTGCAACGTTAGTTGTATGTGGAATAATATTAGGTAGTTTTGTATTTTGGTGTTTTGAATTTTGATTTAGCTATTTTTATAGTCTAATTTGTTGGGCAACCGCAATAATAGTTTTAATGAGTCTGTGTGTTTTTTATAATTTCAAAGCGTTATATAGCGTTTAGTACAATATGTCAAATAAGTTTTTCATTTTTTTGTTGTCTTTGTTTAGATCTTTATGTAGGTTGTCTATTTTTTTGTTATCACATGTTTTATAAGGCATCATTGTTTATAGTAATAGGAATATGAATACATATATTTTTTGGTTTACAAGATTTGAGATGTTATTTTTTTATATATTTTTGTGGTTGTATCTTGGCAAG
>M01075:29:000000000-A53YN:1:1101:9948:6510
AGAGTACACAGTTTGGGTTGCACATTTGATTGCCAGATGCAATGGAAGGACCAATACCTGTATCTGCATTAATACATGCTGCAACGTTAGTTGTATGTGGAATAATATTAGGTAGTTTTGTATTTTGGTGTTTTGAATTTTGATTTAGCTATTTTTATAGTCTAATTTGTTGGGCAACCGCAATAATAGTTTTAATGAGTCTGTGTGTTTTTTATAATTTCAAAGCGTTATATAGCGTTTAGTACAATATGTCAAATAAGTTTTTCATTTTTTTGTTGTCTTTGTCTAGATCTTTATGTAGGTTGTCTATTTTTTTGTTATCACATGTTTTATAAGGCATCATTGTTTATAGTAATAGGAATATGAATACATATATTTTTTGGTTTACAAGATTTGAGATGTTATTTTTTTATATATTTTTGTGGTTGTATCTTGGCAAG
>M01075:29:000000000-A53YN:1:1101:8729:6520
AGAGTACACAGTTTGGGTTGCATATTTGATTGCCAGATGCAATGGAAGGACCAATACCTGTATCTGCATTAATACATGCTGCAACGTTAGTTGTATGTGGAATAATATTAGGTAGTTTTGTATTTTGGTGTTTTGAATTTTGATTTAGCTATTTTTATAGTCTAATTTGTTGGGCAACCGCAATAATAGTTTTAATGAGTCTGTGTGTTTTTTATAATTTCAAAGCGTTATATAGCGTTTAGTACAATATGTCAAATAAGTTTTTCATTTTTTTGTTGTCTTTGTTTAGATCTTTATGTAGGTTGTCTATTTTTTTGTTATCACATGTTTTATAAGGCATCATTGTTTATAGTAATAGGAATATGAATACATATATTTTTTGGTTTACAAGATTTGAGATGTTATTTTTTTATATATTTTTGTGGTTGTATCTTGGCAAG
>M01075:29:000000000-A53YN:1:1101:25983:6540
AGAGTACACAGTTTGGGTTGCATATTTGATTGCCAGATGCAATGGAAGGACCAATACCTGTATCTGCATTAATACATGCTGCAACGTTAGTTGTATGTGGAATAATATTAGGTAGTTTTGTATTTTGGTGTTTTGAATTTTGATTTAGCTATTTTTATAGTCTAATTTGTTGGGCAACCGCAATAATAGTTTTAATGAGTCTGTGTGTTTTTTATAATTTCAAAGCGTTATATAGCGTTTAGTACAATATGTCAAATAAGTTTTTCATTTTTTTGTTGTCTTTGTTTAGATCTTTATGTAGGTTGTCTATTTTTTTGTTATTACATGTTTTATAAGGCATCATTGTTTATAGTAATAGGAATATGAATACATATATTTTTTGGTTTACAAGATTTGAGATGTTATTTTTTTATATATTCTTGTGGTCGTATCTTGGCAAG
>M01075:29:000000000-A53YN:1:1101:19032:6543
AGAGTACACAGTTTGGGTTGCATATTTGATTGCCAGATGCAATGGACGGACCAATACCTGTATCTGCATTAATACATGCTGCAACGTTAGTTGTATGTGGAATAATATTAGGTAGTTTTGTATTTTGGTGTTTTGAATTTTGATTTAGCTATTTTTATAGCCTAATTTGTTGGGCAACCGCAATAATAGTTTTAATGAGTCTGTGTGTTTTTTATAATTTCAAAGCGTTATATAGCGTTTAGTACAATATGTCAAATAAGTTTTTCATTTTTTTGTTGTCTTTGTTTAGATCTTTATGTAGGTTGTCTATTTTTTTGTTATCACATGTTTTATAAGGCATCATTGTTTATAGTAATAGGAATATGAATACATATATTTTTTGGTCTACAAGATTTGAGATGTTATTTTTTTATATATTTTTGTGGTTGTATCTTGGCAAG
>M01075:29:000000000-A53YN:1:1101:9635:6556
AAAGTACACAGTTTGGGTTGCACATTTGATTGCCAGATGCAATGGAAGGACCAATACCTGTATCTGCATTAATACATGCTGCAACGTTAGTTGTATGTGGAATAATATTAGGTAGTTTTGTATTTTGGTGTTTTGAATTTTGATTTAGCTATTTTTATAGTCTAATTTGTTGGGCAACCGCAATAATAGTTTTAATGAGTCTGTGTGTTTTTTATAATTTGCAAAGCGTTATATAGCGTTTAGTACAATATGTCAAATAAGTTTTTCATTTTTTTGTTGTCTTTGTTTAGATCTTTATGTAGGTTGTCTATTTTTTGTTATCACATGTTTTATAAGGCATCATTGTTTATAGTAATAGGAATATGAATACATATATTTTTTGGTTTACAAGATTTGAGATGTTATTTTTTTATATATTTTTGTGGTTGTATCTTGGCAAG
>M01075:29:000000000-A53YN:1:1101:15494:6562
AAAGTACACAGTTTGGGTTGCACATTTGATTGCCAGATGCAATGGAAGGGCCAATACCTGTATCTGCATTAATACATGCTGCAACGTTAGTTGTATGTGGAATAATATTAGGTAGTTTTGTATTTTGGTGTTTTGAATTTTGATTTAGCTATTTTTATAGTCTAATTTGTTGGGCAACCGCAATAATAGTTTTAATGAGTCTGTGTGTTTTTTATAATTTCAAAGCGTTATATAGCGTTTAGTACAATATGTCAAATAAGTTTTTCATTTTTTTGTTGTCTTTGTTTAGATCTTTATGTAGGTTGTCTATTTTTTTGTTATCACATGTTTTATAAGGCATCATTGTTTATAGTAATAGGAATATGAATACATATATTTTTTGGTTTACAAGATTTGAGATGTTATTTTTTTATATATTTTTGTGGTTGTATCTTGGCAAG
>M01075:29:000000000-A53YN:1:1101:18702:6565
AGAGTACACAGTTTGGGCTGCATATTTGATTGCCAGATGCAATGGAAGGACCAATACCTGTATCTGCATTAATACATGCTGCAACGTTAGTTGTATGTGGAATAATATTAGGTAGTTTTGTATTTTGGTGTTTTGAATTTTGATTTAGCTATTTTTATAGTCTAATTTGTTGGGCAACCGCAATAATAGTTTTAATGAGTCTGTGTGTTTTTTATAATTTCAAAGCGTTATATAGCGTTTAGTACAATATGTCAAATAAGTTTTTCATTTTTTTGTTGTCTTTGTTTAGATCTTTATGTAGGTTGTCTATTTTTTTGTTATCACATGTTTTATAAGGCATCATTGTTTATAGTAATAGGAATATGAATACATATATTTTTTGGTTTACAAGATTTGAGATGTTATTTTTTTATATATTTTTGTGGTTGTATCTTGGCAAG
>M01075:29:000000000-A53YN:1:1101:5115:6569
AGAGTACACAGTTTGGGCTGCATATCTGATTGCCAGATGCAATGGAAGGACCAATACCTGTATCTGCATTAATACATGCTGCAACGTTAGTTGTATGTGGAATAATATTAGGTAGTTTTGTATTTTGGTGTTTTGAATTTTGATTTAGCTATTTTTATAGTCTAATTTGTTGGGCAACCGCAATAATAGTTTTAATGAGTCTGTGTGTTTTTTATAATTTCAAAGCGTTATATAGCGTTTAGTACAATATGTCAAATAAGTTTTTCATTTTTTTGTTGTCTTTGTTTAGATCTTTATGTAGGTTGTCTATTTTTTTGTTATCACATGTTTTATAAGGCATCATTGTTTATAGTAATAGGAATATGAATACATATATTTTTTGGTTTACAAGATTTGAGATGTTATTTTTTTATATATTTTTGTGGTTGTATCTTGGCAAG
>M01075:29:000000000-A53YN:1:1101:18390:6570
AGAGTACACAGTTTGGGTTACACATTTGATTGCCAGATGCAATGGAAGGACCAATACCTGTATCTGCATTAATACATGCTGCAACGTTAGTTGTATGTGGAATAATATTAGGTAGTTTTGTATTTTGGTGTTTTGAATTTTGATTTAGCTATTTTTATAGTCTAATTTGTTGGGCAACCGCAATAATAGTTTTAATGAGTCTGTGTGTTTTTTATAATTTCAAAGCGTTATATAGCGTTTAGTACAATATGTCAAATAAGTTTTTCATTTTTTTGTTGTCTTTGTTTAGATCTTTATGTAGGTTGTCTATTTTTTTGTTATCACATGTTTTATAAGGCATCATTGTTTATAGTAATAGGAATATGAATACATATATTTTTTGGTTTACAAGATTTGAGATGTTATTTTTTTATATATTTTTGCGGTTGTATCTTGGCAAG
>M01075:29:000000000-A53YN:1:1101:26420:6573
AGAGTACACAGTTTGGGTTGCACATTTGATTGCCAGATGCAATGGAAGGACCAATACCTGTATCTGCATTAATACATGCTGCAACGTTAGTTGTATGTGGAATAATATTAGGTAGTTTTGTATTTTGGTGTTTTGAATTTTGATTTAGCTATTTTTATAGTCTAATTTGTTGGGCAACCGCAATAATAGTTTTAATGAGTCTGTGTGTTTTTTATAATTTCAAAGCGTTATATAGCGTTTAGTACAATATGTCAAATAAGTTTTTCACTTTTTTGTTGTCTTTGTTTAGATCTTTATGTAGGTTGTCTATTTTTTTGTTATCACATGTTTTATAAGGCATCATTGTTTATAGTAATAGGAATATGAATACATATATTTTTTGGTTTACAAGATTTGAGATGTTATTTTTTTATATATTTTTGTGGTTGTATCTTGGCAAG
>M01075:29:000000000-A53YN:1:1101:19680:6576
AAAGTACACAGTTTGGGTTGCACACTTGATTGCCAGATGCAATGGAAGGACCAATACCTGTATCTGCATTAATACATGCTGCAACGTTAGTTGTATGTGGAATAATATTAGGTAGTTTTGTATTTTGGTGTTTTGAATTTTGATTTAGCTATTTTTATAGTCTAATTTGTTGGGCAACCGCAATAATAGTTTTAATGAGTCTGTGTGTTTTTTATAATTTCAAAGCGTTATATAGCGTTTAGTACAATATGTCAAATAAGTTTTTCATTTTTTTGTTGTCTTTGTTTAGATCTTTATGTAGGTTGTCTATTTTTTTGTTATCACATGTTTTATAAGGCATCATTGTTTATAGTAATAGGAATATGAATACATATATTTTTTGGTTTACAAGATTTGAGATGTTATTTTTTTATATATTTTTGTGGTTGTATCTTGGCAAG
>M01075:29:000000000-A53YN:1:1101:16843:6576
AAAGTACACAGTTTGGGTTGCATATTTGATTGCCAGATGCAATGGAAGGACCAATACCTGTATCTGCATTAATACATGCTGCAACGTTAGTTGTATGTGGAATAATATTAGGTAGTTTTGTATTTTGGTGTTTTGAATTTTGATTTAGCTATTTTTATAGTCTAATTTGTTGGGCAACCGCAATAATAGTTTTAATGAGTCTGTGTGTTTTTTATAATTTCAAAGCGTTATATAGCGTTTAGTACAATATGTCAAATAAGTTTTTCATTTTTTTGTTGTCTTTGTTTAGATCTTTATGTAGGTTGTCTATTTTTTTGTTATCACATGTTTTATAAGGCATCATTGTTTATAGTAATAGGAATATGAATACATATATTTTTTGGTTTACAAGATTTGAGATGTTATTTTTTTATATATTTTTGTGGTTGTATCTTGGCAAG
>M01075:29:000000000-A53YN:1:1101:23458:6578
AGAGTACACAGTTTGGGTTGCATATTTGATTGCCAGATGCAATGGAGGGACCAATACCTGTATCTGCATTAATACATGCTGCAACGTTAGTTGTATGTGGAATAATATTAGGTAGTTTTGTATTTTGGTGTTTTGAATTTTGATTTAGCTATTTTTATAGTCTAATTTGTTGGGCAACCGCAATAATAGTTTTAATGAGTCTGTGTGTTTTTTATAATTTCAAAGCGTTATATAGCGTTTAGTACAATATGTCAAATAAGTTTTTCATTTTTTTGTTGTCTTTGTTTAGATCTTTATGTAGGTTGTCTATTTTTCTGTTATCACATGTTTTATAAGGCATCATTGTTTATAGTAATAGGAATACGAATACATATATTTTTTGGTTTACAAGATTTGAGATGTTATTTTTTTATATATTTTTGTGGTTGTATCTTAGCAAG
>M01075:29:000000000-A53YN:1:1101:20314:6600
AGAGTACACAGTTTGGGTTGCACATTTGATTGCCAGATGCAATGGAAGGACCAATACCTGTATCTGCATTAATACATGCTGCAACGTTAGTTGTATGTGGAATAATATTAGGTAGTTTTGTATTTTGGTGTTTTGAATTTTGATTTAGCTATTTTTATAGTCTAATTTGTTGGGCAACCGCAATAATAGTTTTAATGAGTCTGTGTGTTTTTTATAATTTCAAAGCGTTATATAGCGTTTAGTACAATATGTCAAATAAGTTTTTCATTTTTTTGTTGTCTTTGTTTAGATCTTTATGTAGGTTGTCTATTTTTTTGTTATCACATGTTTTATAAGGCATCATTGTTTATAGTAATAGGAATATGAATACATATATTTTTTGGTTTACAAGATTTGAGATGTTATTTTTTTATATATTTTTGTGGTTGTATCTTGGCAAG
>M01075:29:000000000-A53YN:1:1101:19615:6603
AGAGTACACAGTTTGGGTTGCATATTTGATTGCCAGATGCAATGGAAGGACCAATACCTGTATCTGCATTAATACATGCTGCAACGTTAGTTGTATGTGGAATAATATTAGGTAGTTTTGTATTTTGGTGTTTTGAATTTTGATTTAGCTATTTTTATAGTCTAATTTGTTGGGCAACCGCAATAATAGTTTTAATGAGTCTGTGTGTTTTTTATAATTTCAAAGCGTTATATAGCGTTTAGTACAATATGTCAAATAAGTTTTTCATTTTTTTGTTGTCTTTGTTTAGATCTTTATGTAGGTTGTCTATTTTTTTGTTATCACATGTTTTATAAGGCATCATTGTTTATAGTAATAGGAATATGAATACATATATTTTTTGGTTTACAAGATTTGAGATGTTATTTTTTTATATATTTTTGTGGTTGTATCTTGGCAAG
>M01075:29:000000000-A53YN:1:1101:9735:6608
AGAGTACACAGTTTGGATTGCATATTTGATTGCCAGATGCAATGGAAGGACCAATACCTGTATCTGCATTAATACATGCTGCAACGTTAGTTGTATGTGGAATAATATTAGGTAGTTTTGTATTTTGGTGTTTTGAATTTTGATTTAGCTATTTTTATAGTCTAATTTGTTGGGCAACCGCAATAATAGTTTTAATGAGTCTGTGTGTTTTTTATAATTTCAAAGCGTTATATAGCGTTTAGTACAATATGTCAAATAAGTTTTTCATTTTTTTGTTGTCTTTGTTTAGATCTTTATGTAGGTTGTCTATTTTTTTGTTATCACATGTTTTATAAGGCATCATTGTTTATAGTAATAGGAATATGAATACATATATTTTTTGGTTTACAAGATTTGAGATGTTATTTTTTTATATATTTTTGTGGTTGTATCTTGGCAAG
>M01075:29:000000000-A53YN:1:1101:6080:6613
AGAGTACACAGTTTGGGTTGCACATTTGATTGCCAGATGCAATGGAAGGACCAATACCTGTATCTGCATTAATACATGCTGCAACGTTAGTTGTATGTGGAATAATATTAGGTAGTTTTGTATTTTGGTGTTTTGAATTTTGATTTAGCTATTTTTATAGTCTAATTTGTTGGGCAACCGCAATAATAGTTTTAATGAGTCTGTGTGTTTTTTATAATTTCAAAGCGTTATATAGCGTTTAGTACAATATGTCAAATAAGTTTTTCATTTTTTTGTTGTTTTTGTTTAGATCTTTATGTAGGTTGTCTATTTTTTTGTTATCACATGTTTTATAAGGCATCATTGTTTATAGTAATAGGAATATGAATACATATATTTTTTGGTTTACAAGATTTGAGATGTTATTTTTTTATATATTTTTGTGGTTGTATTTTAGCAAG
>M01075:29:000000000-A53YN:1:1101:10604:6629
AGAGTACACAGTTTGGGCTGCATATTTGATTGCCAGATGCAATGGAAGGACCAATACCTGTATCTGCATTAATACATGCTGCAACGTTAGTTGTATGTGGAATAATATTAGGTAGTTTTGTATTTTGGTGTTTTGAATTTTGATTTAGCTATTTTTATAGTCTAATTTGTTGGGCAACCGCAATAATAGTTTTAATGAGTCTGTGTGTTTTTTATAATTTCAAAGCGTTATATAGCGTTTAGTACAATATGTCAAATAAGTTTTTCATTTTTTTGTTGTCTTTGTTTAGATCTTTATGTAGGTTGTCTATTTTTTTGTTATCACATGTTTTATAAGGCATCATTGTTTATAGTAATAGGAATATGAATACATATATTTTTTGGTTTACAAGATTTGAGATGTTATTTTTTTATATATTTTTGTGGTTGTATTTTAGCAAG
>M01075:29:000000000-A53YN:1:1101:14692:6632
AGAGTACACAGTTTGGGTTACATATTTGATTGCCAGATGCAATGGAAGGACCAATACCTGTATCTGCATTAATACATGCTGCAACGTTAGTTGTATGTGGAATAATATTAGGTAGTTTTGTATTTTGGTGTTTTGAGTTTTGATTTAGCTATTTTTATAGTCTAATTTGTTGGGCAACCGCAATAATAGTTTTAATGAGTCTGTGTGTTTTTTATAATTTCAAAGCGTTATATAGCGTTTAGTACAATATGTCAAATAAGTTTTTCATTTTTTTGTTGTCTTTGTTTAGATCTTTATGTAGGTTGTCTATTTTTTTGTTATCACATGTTTTATAAGGCATCATTGTTTATAGTAATAGGAATATGAATACATATATTTTTTGGTTTACAAGATTTGAGATGTTATTTTTTTATATATTTTTGTGGTTGTATTTTAGCAAG
>M01075:29:000000000-A53YN:1:1101:16347:6638
AGAGTACACAGTTTGGGTTGCATATTTGATTGCCAGATGCAATGGAAGGACCAATACCTGTATCTGCATTAATACATGCTGCAACGTTAGTTGTATGTGGAATAATATTAGGTAGTTTTGTATTTTGGTGTTTTGAATTTTGATTTAGCTATTTTTATAGTCTAATTTGTTGGGCAACCGCAATAATAGTTTTAATGAGTCTGTGTGTTTTTTATAATTTCAAAGCGTTATATAGCGTTTAGTACAATATGTCAAATAAGTTTTTCATTTTTTTGTTGTCTTTGTTTAGATCTTTATGTAGGTTGTCTATTTTTTTGTTATCACATGTTTTATAAGGCATCATTGTTTATAGTAATAGGAATATGAATACATATATTTTTTGGTTTACAAGATTTGAGATGTTATTTTTTTATATATTTTTGTGGTTGTATCTTGGCAAG
>M01075:29:000000000-A53YN:1:1101:11762:6641
AGAGTACACAGTTTGGGTTGCATATTTGATTGCCAGATGCAATGGAAGGACCAATACCTGTATCTGCATTAATACATGCTGCAACGTTAGTTGTATGTGGAATAATATTAGGTAGTTTTGTATTTTGGTGTTTTGAATTTTGATTTAGCTATTTTTATAGTCTAATTTGTTGGGCAACCGCAATAATAGTTTTAATGAGTCTGTGTGTTTTTTATAATTTCAAAGCGTTATATAGCGTTTAGTACAATATGTCAAATAAGTTTTTCATTTTTTTGTTGTCTTTGTTTAGATCTTTATGTAGGTTGTCTATTTTTTTGTTATCACATGTTTTATAAGGCATCATTGTTTATAGTAATAGGAATATGAATACATATATTTTTTGGTTTACAAGATTTGAGATGTTATTTTTTTATATATTTTTGTGGTTGTATCTTGGCAAG
>M01075:29:000000000-A53YN:1:1101:11030:6643
AGAGTACACAGTTTGGGCTGCATATTTGATTGCCAGATGCAATGGAAGGACCAATACCTGTATCTGCATTAATACATGCTGCAACGTTAGTTGTATGTGGAATAATATTAGGTAGTTTTGTATTTTGGTGTTTTGAATTTTGATTTAGCTATTTTTATAGTCTAATTTGTTGGGCAACCGCAATAATAGTTTTAATGAGTCTGTGTGTTTTTTATAATTTCAAAGCGTTATATAGCGTTTAGTACAATATGTCAAATAAGTTTTTCATTTTTTTGTTGTCTTTGTTTAGATCTTTATGTAGGTTGTCTATTTTTTTGTTATCACATGTTTTATAAGGCATCATTGTTTATAGTAATAGGAATATGAATACATATATTTTTTGGTTTACAAGATTTGAGATGTTATTTTTTTATATATTTTTGTGGTTGTATCTTGGCAAG
>M01075:29:000000000-A53YN:1:1101:16232:6646
AGAGTACACAGTTTGGGTTGCACATTTGATTGCCAGATGCAATGGAAGGACCAATACCTGTATCTGCATTAATACATGCTGCAACGTTAGTTGTATGTGGAATAATATTAGGTAGTTTTGTATTTTGGTGTTTTGAATTTTGATTTAGCTATTTTTATAGTCTAATTTGTTGGGCAACCGCAATAATAGTTTTAATGAGTCTGTGTGTTTTTTATAATTTCAAAGCGTTATATAGCGTTTAGTACAATATGTCAAATAAGTTTTTCATTTTTTTGTTGTCTTTGTTTAGATCTTTATGTAGGTTGTCTATTTTTTTGTTATCACATGTTTTATAAGGCATCATTGTTTATAGTAATAGGAATATGAATACATATATTTTTTGGTTTACAAGATTTGAGATGTTATTTTTTTATATATTTTTGTGGTTGTACCTTGGCAAG
>M01075:29:000000000-A53YN:1:1101:12566:6647
AGAGTACACAGTTTGGATTGCATATTTGATTGCCAGATGCAATGGAAGGACCAATACCTGTATCTGCATTAATACATGCTGCAACGTTAGTTGTATGTGGAATAATATTAGGTAGTTTTGTATTTTGGTGTTTTGAATTTTGATTTAGCTATTTTTATAGTCTAATTTGTTGGGCAACCGCAATAATAGTTTTAATGAGTCTGTGTGTTTTTTATAATTTCAAAGCGTTATATAGCGTTTAGTACAATATGTCAAATAAGTTTTTCATTTTTTTGTTGTCTTTGTTTAGATCTTTATGTAGGTTGTCTATTTTTTTGTTATCACATGTTTTATAAGGCATCATTGTTTATAGTAATAGGAATATGAATACATATATTTTTTGGTTTACAAGATTTGAGATGTTATTTTTTTATATATTTTTGTGGTTGTATCTTGGCAAG
>M01075:29:000000000-A53YN:1:1101:13353:6658
AGAGTACACAGTTTGGGTTGCACATTTGATTGCCAGATGCAATGGAAGGACCAATACCTGTATCTGCATTAATACATGCTGCAACGTTAGTTGTATGTGGAATAATATTAGGTAGTTTTGTATCTTGGTGTTTTGAATTTTGATTTAGCTATTTTTATAGTCTAATTTGTTGGGCAACCGCAATAATAGTTTTAATGAGTCTGTGTGTTTTTTATAATTTAAAGCGTTATATAGCGTTTAGTACAATATGTCAAATAAGTTTTTCATTTTTTTTGTTGTTTTTGTTTAGATCTTTATGTAGGTTGTCTATTTTTTTGTTATCACATGTTTTATAAGGCATCATTGTTTATAGTAATAGGAATATGAATACATATATTTTTTGGTTTACAAGATTTGAGATGTTATTTTTTTATATATTTTTGTGGTTGTATCTTGGCAAG
>M01075:29:000000000-A53YN:1:1101:10485:6660
AAAGTACACAGTTTGGGCTGCATATTTGGTTGCCAGATGCAATGGAAGGACCAATACCTGTATCTGCATTAATACATGCTGCAACGTTAGTTGTATGTGGAATAATATTAGGTAGTTTTGTATTTTGGTGTTTTGAATTTTGATTTAGCTATTTTTATAGTCTAATTTGTTGGGCAACCGCAATAATAGTTTTAATGAGTCTGTGTGTTTTTTATAATTTCAAAGCGTTATATAGCGTTTAGTACAATATGTCAAATAAGTTTTTCATTTTTTTATTGTCTTTGTTTAGATCTTTATGTAGGTTGTCTATTTTTTTGTTATCACATGTTTTATAAGGCATCATTGTTTATAGTAATAGGAATATGAATACATATATTTTTTGGTTTACAAGATTTGAGATGTTATTTTTTTATATATTTTTGTGGTTGTATCTTGGCAAG
>M01075:29:000000000-A53YN:1:1101:21738:6665
AGAGTACACAGTTTGGGCTGCACATTTGATTGCCAGATGCAATGGAAGGACCAATACCTGTATCTGCATTAATACATGCTGCAACGTTAGTTGTATGTGGAATAATATTAGGTAGTTTTGTATTTTGGTGTTTTGAATTTTGATTTAGCTATTTTTATAGTCTAATTTGTTGGGCAACCGCAATAATAGTTTTAATGAGTCTGTGTGTTTTTTATAATTTCAAAGCGTTATATAGCGTTTAGTACAATATGTCAAATAAGTTTTTTATTTTTTTGTTGTCTTTGTTTAGATCTTTATGTAGGTTGTCTATTTTTTTGTTATCACATGTTTTATAAGGCATCATTGTTTATAGTAATAGGAATATGAATACATATATTTTTTGGTTTACAAGATTTGAGATGTTATTTTTTTATATATTTTTGTGGTTGTATCTTGGCAAG
>M01075:29:000000000-A53YN:1:1101:8216:6673
AGAGTACACAGTTTGGGTTGCATATTTGATTGCCAGATGCAATGGAAGGACCAATACCTGTATCTGCATTAATACATGCTGCAACGTTAGTTGTATGTGGAATAATATTAGGTAGTTTTGTATTTTGGTGTTTTGAATTTTGATTTAGCTATTTTTATAGTCTAATTTGTTGGGCAACCGCAATAATAGTTTTAATGAGTCTGTGTGTTTTTTATAATTTCAAAGCGTTATATAGCGTTTAGTACAATATGTCAAATAAGTTTTTCATTTTTTTGTTGTTTTTGTTTAGATCTTTATGTAGGTTGTCTATTTTTTTGTTATCACATGTTTTATAAGGCATCATTGTTTATAGTAATAGGAATATGAATACATATATTTTTTGGTTTACAAGATTTGAGATGTTATTTTTTTATATATTTTTGTGGTTGTATCTTGGCAAG
>M01075:29:000000000-A53YN:1:1101:15418:6676
AGAGTACACAGTTTGGGTTACATATTTGATTGCCAGATGCAATGGAAGGACCAATACCTGTATCTGCATTAATACATGCTGCAACGTTAGTTGTATGTGGAATAATATTAGGTAGTTTTGTATTTTGGTGTTTTGAATTTTGATTTAGCTATTTTTATAGTCTAATTTGTTGGGCAACCGCAATAATAGTTTTAATGAGTCTGTGTGTTTTTTATAATTTCAAAGCGTTATATAGCGTTTAGTACAATATGTCAAATAAGTTTTTCATTTTTTTGTTGTCTTTGTTTAGATCTTTATGTAGGTTGTCTATTTTTTTGTTATCACATGTTTTATAAGGCATCATTGTTTATAGTAATAGGAATATGAATACATATATTTTTTGGTTTACAAGATTTGAGATGTTATTTTTTTATATATTTTTGTGGTTGTATCTTGGCAAG
>M01075:29:000000000-A53YN:1:1101:18964:6690
AGAGTACACAGTTTGGCTTGCATATTTGATTGCCAGATGCAATGGAAGGACCAATACCTGTATCTGCATTAATACATGCTGCAACGTTAGTTGTATGTGGAATAATATTAGGTAGTTTTGTATTTTGGTGTTTTGAATTTTGATTTAGCTATTTTTATAGTCTAATTTGTTGGGCAACCGCAATAATAGTTTTAATGAGTCTGTGTGTTTTTTATAATTTCAAAGCGTTATATAGCGTCTAGTACAATATGTCAAATAAGTTTTTCATTTTTTTGTTGTCTTTGTTTAGATCTTTATGTAGGTTGTCTATTTTTTTGTTATCACATGTTTTATAAGGCATCATTGTTTATAGTAATAGGAATATGAATACATATATTTTTTGGTTTACAAGATTTGAGATGTTATTTTTTTATATATTTTTGTGGTTGTATTTTGGCAAG
>M01075:29:000000000-A53YN:1:1101:19582:6696
AAAGTACACAGTTTGGGTTGCATATTTGATTGCCAGATGCAATGGAAGGACCAATACCTGTATCTGCATTAATACATGCTGCAACGTTAGTTGTATGTGGAATAATATTAGGTAGTTTTGTATTTTGGTGTTTTGAATTTTGATTTAGCTATTTTTATAGTCTAATTTGTTGGGCAACCGCAATAATAGTTTTAATGAGTCTGTGTGTTTTTTATAATTTCAAAGCGTTATATAGCGTTTAGTACAATATGTCAAATAAGTTTTTCATTTTTTTGTTGTTTTTGTTTAGATCTTTATGTAGGTTGTCTATTTTTTTGTTATCACATGTTTTATAAGGCATCATTGTTTATAGTAATAGGAATATGAATACATATATTTTTTGGTTTACAAGATTTGAGATGTTATTTTTTTATATATTTTTGTGGTTGTATCTTGGCAAG
>M01075:29:000000000-A53YN:1:1101:12058:6697
AGAGTACACAGTTTGGGTTGCACATTTGATTGCCAGATGCAATGGAAGGACCAATACCTGTATCTGCATTAATACATGCTGCAACGTTAGTTGTATGTGGAATAATATTAGGTAGTTTTGTATTTTGGTGTTTTGAATTTTGATTTAGCTATTTTTATAGTCTAATTTGTTGGGCAACCGCAATAATAGTTTTAATGAGTCTGTGTGTTTTTTATAATTTCAAAGCGTTATATAGCGTTTAGTACAATATGTCAAATAAGTTTTTCATTTTTTTGTTGTCTTTGTTTAGATCTTTATGTAGGTTGTCTATTTTTTTGTTATCACATGTTTTATAAGGCATCATTGTTTATAGTAATAGGAATATGAATACATATATTTTTTGGTTTACAAGATTTGAGATGTTATTTTTTTATATATTTTTGTGGTTGTATCTTGGCAAG
>M01075:29:000000000-A53YN:1:1101:20888:6701
AAAGTACACAGTTTGGGTTGCACATTTGATTGCCAGATGCAATGGAAGGACCAATACCTGTATCTGCATTAATACATGCTGCAACGTTAGTTGTATGTGGAATAATATTAGGTAGTTTTGTATTTTGGTGTTTTGAATTTTGATTTAGCTATTTTTATAGTCTAATTTGTTGGGCAACCGCAATAATAGTTTTAATGAGTCTGTGTGTTTTTTATAATTTCAAAGCGTTATATAGCGTTTAGTACAATATGTCAAATAAGTTTTTCATTTTTTTGTTGTCTTTGTTTAGATCTTTATGTAGGTTGTCTATTTTTTTGTTATCACATGTTTTATAAGGCATCATTGTTTATAGTAATAGGAATATGAATACATATATTTTTTGGTTTACAAGATTTGAGATGTTATTTTTTTATATATTTTTGTGGTTGTATCTTGGCAAG
>M01075:29:000000000-A53YN:1:1101:15941:6753
AGAGTACACAGTTTGGGTTGCACATTTGATTGCCAGATGCAATGGAAGGACCAATACCTGTATCTGCATTAATACATGCTGCAACGTTAGTTGTATGTGGAATAATATTAGGTAGTTTTGTATTTTGGTGTTTTGAATTTTGATTTAGCTATTTTTATAGTCTAATTTGTTGGGCAACCGCAATAATAGTTTTAATGAGTCTGTGTGTTTTTTATAATTTCAAAGCGTTATATAGCGTTTAGTACAATATGTCAAATAAGTTTTTCATTTTTTTGTTGTCTTTGTTTAGATCTTTATGTAGGTTGTCTATTCTTTTGTTATCACATGTTTTATAAGGCATCATTGTTTATAGTAATAGGAATATGAATACATATATTTTTTGGTTTACAAGATTTGAGATGTTATTTTTTTATATATTTTTGTGGTTGTATCTTGGCAAG
>M01075:29:000000000-A53YN:1:1101:15766:6756
AGAGTACACAGTTTGGGTTGCATATTTGATTGCCAGATGCAATGGAAGGACCAATACCTGTATCTGCATTAATACATGCTGCAACGTTAGTTGTATGTGGAATAATATTAGGTAGTTTTGTATTTTGGTGTTTTGAATTTTGATTTAGCTATTTTTATAGTCTAATTTGTTGGGCAACCGCAATAATAGTTTTAATGAGTCTGTGTGTTTTTTATAATTTCAAAGCGTTATATAGCGTTTAGTACAATATGTCAAATAAGTTTTTCATTTTTTTGTTGTCTTTGTTTAGATCTTTATGTAGGTTGTCTATTTTTTTGTTATCACATGTTTTATAAGGCATCATTGTTTATAGTAATAGGAATATGAATACATATATTTTTTGGTTTACAAGATTTGAGATGTTATTTTTTTATATATTTTTGTGGTTGTATCTTGGCAAG
>M01075:29:000000000-A53YN:1:1101:16715:6761
AGAGTACACAGTTTGGGTTGCACATTTGATTGCCAGATGCAATGGAAGGACCAATACCTGTATCTGCATTAATACATGCTGCAACGTTAGTTGTATGTGGAATAATATTAGGTAGTTTTGTATTTTGGCGTTTTGAATTTTGATTTAGCTATTTTTATAGTCTAATTTGTTGGGCAACCGCAATAATAGTTTTAATGAGTCTGTGTGTTTTTTATAATTTCAAAGCGTTATATAGCGTTTAGTACAATATGTCAAATAAGTTTTTCATTTTTTTGTTGTCTTTGTTTAGATCTTTATGTAGGTTGTCTATTTTTTTGTTATCACATGTTTTATAAGGCATCATTGTTTATAGTAATAGGAATATGAATACATATATTTTTTGGTTTACAAGATTTGAGATGTTATTTTTTTATATATTTTTGTGGTTGTATCTTGGCAAG
>M01075:29:000000000-A53YN:1:1101:7298:6763
AAAGTACACAGTTTGGGTTGCATATTTGATTGCCAGATGCAATGGAAGGACCAATACCTGTATCTGCATTAATACATGCTGCAACGTTAGTTGTATGTGGAATAATATTAGGTAGTTTTGTATTTTGGTGTTTTGAATTTTGATTTAGCTATTTTTATAGTCTAATTTGTTGGGCAACCGCAATAATAGTTTTAATGAGTCTGTGTGTTTTTTATAATTTCAAAGCGTTATATAGCGTTTAGTACAATATGTCAAATAAGTTTTTCATTTTTTTGTTGTCTTTGTTTAGATCTTTATGTAGGTTGTCTATTTTTTTGTTATCACATGTTTTATAAGGCATCATTGTTTATAGTAATAGGAATATGAATACATATATTTTTTGGTTTACAAGATTTGAGATGTTATTTTTTTATATATTTTTGTGGTTGTATCTTGGCAAG
>M01075:29:000000000-A53YN:1:1101:26465:6772
AGAGTACACAGTTTGGGTTGCATATTTGATTGCCAGATGCAATGGAAGGACCAATACCTGTATCTGCATTAATACATGCTGCAACGTTAGTTGTATGTGGAATAATATTTGGTAGTTTTGTATTTTGGTGTTTTGAATTTTGATTTAGCTATTTTTATAGTCTAATTTGTTGGGCAACCGCAATAATAGTTTTAATGAGTCTGTGTGTTTTTTATAATTTCAAAGCGTTATATAGCGTTTAGTACAATATGTCAAATAAGTTTTTCATTTTTTTGTTGTCTTTGTTTAGATCTTTATGTAGGTTGTCTATTTTTTTGTTATCACATGTTTTATAAGGCATCATTGTTTATAGTAATAGGAATATGAATACATATATTTTTTGGTTTACAAGATTTGAGATGTTATTTTTTTATATATTTTTGTGGTTGTATCTTGGCAAG
>M01075:29:000000000-A53YN:1:1101:16643:6795
AGAGTACACAGTTTGGGTTGCATATTTGATTGCCAGATGCAATGGAAGGACCAATACCTGTATCTGCATTAATACATGCTGCAACGTTAGTTGTATGTGGAATAATATTAGGTAGTTTTGTATTTTGGTGTTTTGAATTTTGATTTAGCTATTTTTATAGTCTAATTTGTTGGGCAACCGCAATAATAGTTTTAATGAGTCTGTGTGTTTTTTATAATTTCAAAGCGTTATATAGCGTTTAGTACAATATGTCAAATAAGTTTTTCATTTTTTTGTTGTTTTTGTTTAGATCTTTATGTAGGTTGTCTATTTTTTTGTTATCACATGTTTTATAAGGCATCATTGTTTATAGTAATAGGAATATGAATACATATATTTTTTGGTTTACAAGATTTGAGATGTTATTTTTTTATATATTTTTGTGGTTGTATCTTGGCAAG
>M01075:29:000000000-A53YN:1:1101:6075:6796
AGAGTACACAGTTTGGGTTGCACATTTGATTGCCAGATGCAATGGAAGGACCAATACCTGTATCTGCATTAATACATGCTGCAACGTTAGTTGTATGTGGAATAATATTAGGTAGTTTTGTATTTTGGTGTTTTGAATTTTGATTTAGCTATTTTTATAGTCTAATTTGTTGGGCAACCGCAATAATAGTTTTAATGAGTCTGTGTGTTTTTTATAATTTCAAAGCGTTATATAGCGTTTAGTACAATATGTCAAATAAGTTTTTCATTTTTTTGTTGTCTTTGTTTAGATCTTTATGTAGGTTGTCTATTTTTTTGTTATCACATGTTTTATAAGGCATCATTGTTTATAGTAATAGGAATATGAATACATATATTTTTTGGTTTACAAGATTTGAGATGTTATTTTTTTATATATTTTTGTGGTTGTATCTTGGCAAG
>M01075:29:000000000-A53YN:1:1101:18476:6801
AGAGTACACAGTTTGGGTTGCATATTTGATTGCCAGATGCAATGGAAGGACCAATACCTGTATCTGCATTAATACATGCTGCAACGTTAGTTGTATGTGGAATAATATTAGGTAGTTTTGTATTTTGGTGTTTTGAATTTTGATTTAGCTATTTTTATAGTCTAATTTGTTGGGCAACCGCAATAATAGTTTTAATGAGTCTGTGTGTTTTTTATAATTTCAAAGCGTTATATAGCGTTTAGTACAATATGTCAAATAAGTTTTTCATTTTTTTGTTGTCTTTGTTTAGATCTTTATGTAGGTTGTCTATTTTTTTGTTATCACATGTTTTATAAGGCATCATTGTTTATAGTAATAGGAATATGAATACATATATTTTTTGGTTTACAAGATTTGAGATGTTATTTTTTTATATATTTTTGTGGTTGTATCTTGGCAAG
>M01075:29:000000000-A53YN:1:1101:12948:6802
AGAGTACACAGTTTGGGTTGCATATTTGATTGCCAGATGCAATGGAAGGACCAATACCTGTATCTGCATTAATACATGCTGCAACGTTAGTTGCATGTGGAATAATATTAGGTAGTTTTGTATTTTGGTGTTTTGAATTTTGATTTAGCTATTTTTATAGTCTAATTTGTTGGGCAACCGCAATAATAGTTTTAATGAGTCTGTGTGTTTTTTATAATTTAAAGCGTTATATAGCGTTTAGTACAATATGTCAAATAAGTTTTTCATTTTTTTGTTGTCTTTGTTTAGATCTTTATGTAGGTTGTCTATTTTTTTTGTTATCACATGTTTTATAAGGCATCATTGTTTATAGTAATAGGAATATGAATACATATATTTTTTGGTTTACAAGATTTGAGATGTTATTTTTTTATATATTTTTGTGGTTGTATCTTGGCAAG
>M01075:29:000000000-A53YN:1:1101:16194:6811
AAAGTACACAGTTTGGGTTGCATATTTGATTGCCAGATGCAATGGAAGGACCAATACCTGTATCTGCATTAATACATGCTGCAACGTTAGTTGTATGTGGAATAATATTAGGTAGTTTTGTATTTTGGTGTTTTGAATTTTGATTTAGCTATTTTTATAGTCTAATTTGTTGGGCAACCGCAATAATAGTTTTAATGAGTCTGTGTGTTTTTTATAATTTCAAAGCGTTATATAGCGTTTAGTACAATATGTCAAATAAGTTTTTCATTTTTTTGTTGTCTTTGTTTAGATCTTTATGTAGGTTGTCTATTTTTTTGTTATCACATGTTTTATAAGGCATCATTGTTTATAGTAATAGGAATATGAATACATATATTTTTTGGTTTACAAGATTTGAGATGTTATTTTTTTATATATTTTTGTGGTTGTATCTTGGCAAG
>M01075:29:000000000-A53YN:1:1101:22357:6847
AGAGTACACAGTTTGGGTTGCACATTTGATTGCCAGATGCAATGGAAGGACCAATACCTGTATCTGCATTAATACATGCTGCAACGTTAGTTGTATGTGGAATAATATTAGGTAGTTTTGTATTTTGGTGTTTTGAATTTTGATTTAGCTATTTTTATAGTCTAATTTGTTGGGCAACCGCAATAATAGTTTTAATGAGTCTGTGTGTTTTTTTATAATTCAAAGCGTTATATAGCGTTTAGTACAATATGTCAAATAAGTTTTTCATTTTTTTGTTGTCTTTGTTTAGATCTTTATGTAGGTTGTCTATTTTTTTGTTATCACATGTTTTATAAGGCATCATTGTTTATAGTAATAGGAATATGAATACATATATTTTTTGGTTTACAAGATTTGAGATGTTATTTTTTTATATATTTTTGTGGTTGTATCTTAGCAAG
>M01075:29:000000000-A53YN:1:1101:7541:6852
AAAGTACACAGTTTGGGTTGCATATTTGATTGCCAGATGCAATGGAAGGACCAATACCTGTATCTGCATTAATACATGCTGCAACGTTAGTTGTATGTGGAATAATATTAGGTAGTTTTGTATTTTGGTGTTTTGAATTTTAATTTAGCTATTTTTATAGTCTAATTTGTTGGGCAACCGCAATAATAGTTTTAATGAGTCTGTGTGTTTTTTATAATTTCAAAGCGTTATATAGCGTTTAGTACAATATGTCAAATAAGTTTTTCATTTTTTTGTTGTCTTTGTTTAGATCTTTATGTAGGTTGTCTATTTTTTTGTTATCACATGTTTTATAAGGCATCATTGTTTATAGTAATAGGAATATGAATACATATATTTTTTGGTTTACAAGATTTGAGATGTTATTTTTTTATATATTTTTGTGGTTGTATCTTAGCAAG
>M01075:29:000000000-A53YN:1:1101:4858:6869
AGAGTACACAGTTTGGGTTGCATATTTGATTGCCAGATGCAATGGAAGGACCAATACCTGTATCTGCATTAATACATGCTGCAACGTTAGTTGTATGTGGAATAATATTAGGTAGTTTTGTATTTTGGTGTTTTGAATTTTGATTTAGCTATTTTTATAGTCTAATTTGTTGGGCAACCGCAATAATAGTTTTAATGAGTCTGTGTGTTTTTTATAATTTCAAAGCGTTATATAGCGTTTAGTACAATATGTCAAATAAGTTTTTCATTTTTTTGTTGTCTTTGTTTAGATCTTTATGTAGGTTGTCTATTTTTTTGTTATCACATGTTTTATAAGGCATCATTGTTTATAGTAATAGGAATATGAATACATATATTTTTTGGTTTACAAGATTTGAGATGTTATTTTTTTATATATTTTTGTGGTTGTATCTTGGCAAG
>M01075:29:000000000-A53YN:1:1101:26246:6872
AGAGTACACAGTTTGGGTTGCACATTTGATTGCCAGATGCAATGGAAGGACCAATACCTGTATCTGCATTAATACATGCTGCAACGTTAGTTGTATGTGGAATAATATTAGGTAGTTTTGTATTTTGGTGTTTTGAATTTTGATTTAGCTATTTTTATAGTCTAATTTGTTGGGCAACCGCAATAATAGTTTTAATGAGTCTGTGTGTTTTTTATAATTTCAAAGCGTTATATAGCGTTTAGTACAATATGTCAAATAAGTTTTTCATTTTTTTGTTGTCTTTGTTTAGATCTTTATGTAGGTTGTCTATTTTTTTGTTATCACATGTTTTATAAGGCATCATTGTTTATAGTAATAGGAATATGAATACATATATTTTTTGGTTTACAAGATTTGAGATGTTATTTTTTCATATATTTTTGTGGTTGTATCTTGGCAAG
>M01075:29:000000000-A53YN:1:1101:5528:6875
AAAGTACACAGTTTGGGTTGCATATTTGATTGCCAGATGCAATGGAAGGACCAATACCTGTATCTGCATTAATACATGCTGCAACGTTAGTTGTATGTGGAATAATATTAGGTAGTTTTGTATTTTGGTGTTTTGAATTTTGATTTAGCTATTTTTATAGTCTAATTTGTTGGGCAACCGCAATAATAGTTTTAATGAGTCTGTGTGTTTTTTATAATTTCAAAGCGTTATATAGCGTTTAGTACAATATGTCAAATAATTTTTTCATTTTTTTGTTGTCTTTGTTTAGATCTTTATGTAGGTTGTCTATTTTTTTGTTATCACATGTTTTATAAGGCATCATTGTTTATAGTAATAGGAATATGAATACATATATTTTTTGGTTTACAAGATTTGAGATGTTATTTTTTTATATATTTTTGTGGTTGTATCTTGGCAAG
>M01075:29:000000000-A53YN:1:1101:17029:6885
AGAGTACACAGTTTGGGTTGCACATTTGATTGCCAGATGCAATGGAAGGACCAATACCTGTATCTGCATTAATACATGCTGCAACGTTAGTTGTACGTGGAATAATATTAGGTAGTTTTGTATTTTGGTGTTTTGAATTTTGATTTAGCTATTTTTATAGTCTAATTTGTTGGGCAACCGCAATAATAGTTTTAATGAGTCTGTGTGTTTTTTATAATTTCAAAGCGTTATATAGCGTTTAGTACAATATGTCAAATAAGTTTTTCATTTTTTTGTTGTCTTTGTTTAGATCTTTATGTAGGTTGTCTATTTTTTTGTTATCACATGTTTTATAAGGCATCATTGTTTATAGTAATAGGAATATGAATACATATATTTTTTGGTTTACAAGATTTGAGATGTTATTTTTTTATATATTTTTGTGGTTGTATCTTGGCAAG
>M01075:29:000000000-A53YN:1:1101:14106:6885
AAAGTACACAGTTTGGGTTGCATATTTGATTGCCAGATGCAATGGAAGGACCAATACCTGTATCTGCATTAATACATGCTGCAACGTTAGTTGTATGTGGAATAATATTAGGTAGTTTTGTATTTTGGTGTTTTGAATTTTGATTTAGCTATTTTTATAGTCTAATTTGTTGGGCAACCGCAATAATAGTTTTAATGAGTCTGTGTGTTTTTTATAATTTCAAAGCGTTATATAGCGTTTAGTACAATATGTCAAATAAGTTTTTCATTTTTTTGTTGTCTTTGTTTAGATCTTTATGTAGGTTGTCTATTTTTTTGTTATCACATGTTTTATAAGGCATCATTGTTTATAGTAATAGGAATATGAATACATATATTTTTTGGTTTACAAGATTTGAGATGTTATTTTTTTATATATTTTTGTGGTTGTATCTTAGCAAG
>M01075:29:000000000-A53YN:1:1101:7668:6887
AAAGTACACAGTTTGGGTTGCATATTTGATTGCCAGATGCAATGGAAGGACCAATACCTGTATCTGCATTAATACATGCTGCAACGTTAGTTGTATGTGGAATAATATTAGGTAGTTTTGTATTTTGGTGTTTTGAATTTTGATTTAGCTATTTTTATAGTCTAATTTGTTGGGCAACCGCAATAATAGTTTTAATGAGTCTGTGTGTTTTTTATAATTTCAAAGCGTTATATAGCGTTTAGTACAATATGTCAAATAAGTTTTTCATTTTTTTGTTGTCTTTGTTTAGATCTTTATGTAGGTTGTCTATTTTTTTGTTATCACATGTTTTATAAGGCATCATTGTTTATAGTAATAGGAATATGAATACATATATTTTTTGGTTTACAAGATTTGAGATGTTATTTTTTTATATATTTTTGTGGTTGTATCTTGGCAAG
>M01075:29:000000000-A53YN:1:1101:20002:6905
AGAGTACACAGTTTGGGTTGCATATTTGATTGCCAGATGCAATGGAAGGACCAATACCTGTATCTGCATTAATACATGCTGCAACGTTAGTTGTATGTGGAATAATATTAGGTAGTTTTGTATTTTGGTGTTTTGAATTTTGATTTAGCTATTTTTATAGTCTAATTTGTTGGGCAACCGCAATAATAGTTTTAATGAGTCTGTGTGTTTTTTATAATTTCAAAGCGTTATATAGCGTTTAGTACAATATGTCAAATAAGTTTTTCATTTTTTTGTTGTCTTTGTTTAGATCTTTATGTAGGTTGTCTATTTTTTTGTTATCACATGTTTTATAAGGCATCATTGTTTATAGTAATAGGAATATGAATACATATATTTTTTGGTTTACAAGATTTGAGATGTTATTTTTTTATATATTTTTGTGGTTGTATTTTGGCAAG
>M01075:29:000000000-A53YN:1:1101:16337:6916
AAAGTACACAGTTTGGGTTGCACATTTGATTGCCAGATGCAATGGAAGGACCAATACCTGTATCTGCATTAATACATGCTGCAACGTTAGTTGTACGTGGAATAATATTAGGTAGTTTTGTATTTTGGTGTTTTGAATTTTGATTTAGCTATTTTTATAGTCTAATTTGTTGGGCAACCGCAATAATAGTTTTAATGAGTCTGTGTGTTTTTTATAATTTCAAAGCGTTATATAGCGTTTAGTACAATATGTCAAATAAGTTTTTCATTTTTTTGTTGTCTTTGTTTAGATCTTTATGTAGGTTGTCTATTTTTTTGTTATCACATGTTTTATAAGGCATCATTGTTTATAGTAATAGGAATATGAATACATATATTTTTTGGTTTACAAGATTTGAGATGTTATTTTTTTATATATTTTTGTGGTTGTATCTTGGCAAG
>M01075:29:000000000-A53YN:1:1101:26579:6924
AAAGTACACAGTTTGGGTTGCATATTTGATTGCCAGATGCAATGGAAGGACCAATACCTGTATCTGCATTAATACATGCTGCAACGTTAGTTGTATGTGGAATAATATTAGGTAGTTTTGTATTTTGGTGTTTTGAATTTTGATTTAGCTATTTTTATAGTCTAATTTGTTGGGCAACCGCAATAATAGTTTTAATGAGTCTGTGTGTTTTTTATAATTTCAAAGCGTTATATAGCGTTTAGTACAATATGTCAAATAAGTTTTTCATTTTTTTGTTGTCTTTGTTTAGATCTTTATGTAGGTTGTCTATTTTTTTGTTATCACATGTTTTATAAGGCATCATTGTTTATAGTAATAGGAATATGAATACATATATTTTTTGGTTTACAAGGTTTGAGATGTTATTTTTTTATATATTTTTGTGGTTGTATCTTGGCAAG
>M01075:29:000000000-A53YN:1:1101:21332:6930
AGAGTACACAGTTTGGGTTGCACATTTGATTGCCAGATGCAATGGAAGGACCAATACCTGTATCTGCATTAATACATGCTGCAACGTTAGTTGTATGTGGAATAATATTAGGTAGTTTTGTATTTTGGTGTTTTGAATTTTGATTTAGCTATTTTTATAGTCTAATTTGTTGGGCAACCGCAATAATAGTTTTAATGAGTCTGTGTGTTTTTTATAATTTCAAAGCGTTATATAGCGTTTAGTACAATATGTCAAATAAGTTTTTCATTTTTTTGTTGTCTTTGTTTAGATCTTTATGTAGGTTGTCTATTTTTTTGTTATCACATGTTTTATAAGGCATCATTGTTTATAGTAATAGGAATATGAATACATATATTTTTTGGTTTACAAGATTTGAGATGTTATTTTTTTATATATTTTTGTGGTTGTATCTTGGCAAG
>M01075:29:000000000-A53YN:1:1101:11452:6941
AGAGTACACAGTTTGGGTTGCACATTTGATTGCCAGATGCAATGGAAGGACCAATACCTGTATCTGCATTAATACATGCTGCAACGTTAGTTGTATGTGGAATAATATTAGGTAGTTTTGTATTTTGGTGTTTTGAATTTTGATTTAGCTATTTTTATAGTCTAATTTGTTGGGCAACCGCAATAATAGTTTTAATGAGTCTGTGTGTTTTTTATAATTTCAAAGCGTTATATAGCGTTTAGTACAATATGTCAAATAAGTTTTTCATTTTTTTGTTGTCTTTGTTTAGATCTTTATGTAGGTTGTCTATTTTTTTGTTATCACATGTTTTATAAGGCATCATTGTTTATAGTAATAGGAATATGAATACATATATTTTTTGGTTTACAAGATTTGAGATGTTATTTTTTTATATATTTTTGTGGTTGTATCTTGGCAAG
>M01075:29:000000000-A53YN:1:1101:21320:6944
AGAGTACACAGTTTGGGTTGCACATTTGATTGCCAGATGCAATGGAAGGACCAATACCTGTATCTGCATTAATACATGCTGCAACGTTAGTTGTATGTGGAATAATATTAGGTAGTTTTGTATTTTGGTGTTTTGAATTTTGATTTAGCTATTTTTATAGTCTAATTTGTTGGGCAACCGCAATAATAGTTTTAATGAGTCTGTGTGTTTTTTATAATTTCAAAGCGTTATATAGCGTTTAGTACAATATGTCAAATAAGTTTTTCATTTTTTTGTTGTCTTTGTTTAGATCTTTATGTAGGTTGTCTATTTTTTTGTTATCACATGTTTTATAAGGCATCATTGTTTATAGTAATAGGAATATGAATACATATATTTTTTGGTTTACAAGATTTGAGATGTTATTTTTTTATATATTTTTGTGGTTGTATCTTGGCAAG
>M01075:29:000000000-A53YN:1:1101:21647:6954
AAAGTACACAGTTTGGGTTGCACATTTGATTGCCAGATGCAATGGAAGGACCAATACCTGTATCTGCATTAATACATGCTGCAACGTTAGTTGTATGTGGAATAATATTAGGTAGTTTTGTATTTTGGTGTTTTGAATTTTGATTTAGCTATTTTTATAGTCTAATTTGTTGGGCAACCGCAATAATAGTTTTAATGAGTCTGTGTGTTTTTTATAATTTCAAAGCGTTATATAGCGTTTAGTACAATATGTCAAATAAGTTTTTCATTTTTTTGTTGTCTTTGTTTAGATCTTTATGTAGGTTGTCTATTTTTTTGTTATCACATGTTTTATAAGGCATCATTGTTTATAGTAATAGGAATATGAATACATATATTTTTTGGTTTACAAGATTTGAGATGTTATTTTTTTATATATTTTTGTGGTTGTATCTTGGCAAG
>M01075:29:000000000-A53YN:1:1101:9915:6956
AGAGTACACAGTTTGGGTTGCATATTTGATTGCCAGATGCAATGGAAGGACCAATACCTGTATCTGCATTAATACATGCTGCAACGTTAGTTGTATGTGGAATAATATTAGGTAGTTTTGTATTTTGGTGTTTTGAATTTTGATTTAGCTATTTTTATAGTCTAATTTGTTGGGCAACCGCAATAATAGTTTTAATGAGTCTGTGTGTTTTTTATAATTTCAAAGCGTTATATAGCGTTTAGTACAATATGTCAAATAAGTTTTTCATTTTTTTGTTGTCTTTGTTTAGATCTTTATGTAGGTTGTCTATTTTTTTGTTATCACATGTTTTATAAGGCATCATTGTTTATAGTAATAGGAATATGAATACATATATTTTTTGGTTTACAAGATTTGAGATGTTATTTTGTTATATATTTTTGTGGTTGTATCTTGGCAAG
>M01075:29:000000000-A53YN:1:1101:7928:6962
AGAGTACACAGTTTGGGTTGCATATTTGATTGCCAGATGCAATGGAAGGACCAATACCTGTATCTGCATTAATACATGCTGCAACGTTAGTTGTACGTGGAATAATATTAGGTAGTTTTGTATTTTGGTGTTTTGAATTTTGATTTAGCTATTTTTATAGTCTAATTTGTTGGGCAACCGCAATAATAGTTTTAATGAGTCTGTGTGTTTTTTATAATTTCAAAGCGTTATATAGCGTTTAGTACAATATGTCAAATAAGTTTTTCATTTTTTTGTTGTCTTTGTTTAGATCTTTATGTAGGTTGTCTATTTTTTTGTTATCACATGTTTTATAAGGCATCATTGTTTATAGTAATAGGAATATGAATACATATATTTTTTGGTTTACAAGATTTGAGATGTTATTTTTTTATATATTTTTGTGGTTGTATCTTGGCAAG
>M01075:29:000000000-A53YN:1:1101:26450:6965
AGAGTACACAGTTTGGGTTGCATATTTGATTGCCAGATGCAATGGAAGGACCAATACCTGTATCTGCATTAATACATGCTGCAACGTTAGTTGTATGTGGAATAATATTAGGTAGTTTTGTATTTTGGTGTTTTGAATTTTGATTTAGCTATTTTTATAGTCTAATTTGTTGGGCAACCGCAATAATAGTTTTAATGAGTCTGTGTGTTTTTTATAATTTCAAAGCGTTATATAGCGTTTAGTACAATATGTCAAATAAGTTTTTCATTTTTTTGTTGTCTTTGTTTAGATCTTTATGTAGGTTGTCTATTTTTTTGTTATCACATGTTTTATAAGGCATCATTGTTTATAGTAATAGGAATATGAATACATATATTTTTTGGTTTACAAGATTTGAGATGTTATTTTTTTATATATTTTTGTGGTTGTATCTTGGCAAG
>M01075:29:000000000-A53YN:1:1101:21081:6972
AAAGTACACAGTTTGGGTTGCATATTTGATTGCCAGATGCAATGGAAGGACCAATACCTGTATCTGCATTAATACATGCTGCAACGTTAGTTGTATGTGGAATAATATTAGGTAGTTTTGTATTTTGGTGTTTTGAATTTTGATTTAGCTATTTTTATAGTCTAATTTGTTGGGCAACCGCAATAATAGTTTTAATGAGTCTGTGTGTTTTTTATAATTTCAAAGCGTTATATAGCGTTTAGTACAATATGTCAAATAAGTTTTTCATTTTTTTGTTGTCTTTGTTTAGATCTTTATGTAGGTTGTCTATTTTTTTGTTATCACATGTTTTACAAGGCATCATTGTTTATAGTAATAGGAATATGAATACATATATTTTTTGGTTTACAAGATTTGAGATGTTATTTTTTTATATATTTTTGTGGTTGTATCTTGGCAAG
>M01075:29:000000000-A53YN:1:1101:13630:6985
AAAGTACACAGTTTGGGTTGCATATTTGATTGCCAGATGCAATGGAAGGACCAATACCTGTATCTGCATTAATACATGCTGCAACGTTAGTTGTATGTGGAATAATATTAGGTAGTTTTGTATTTTGGTGTTTTGAATTTTGATTTAGCTATTTTTATAGTCTAATTTGTTGGGCAACCGCAATAATAGTTTTAATGAGTCTGTGTGTTTTTTATAATTTCAAAGCGTTATATAGCGTTTAGTACAATATGTCAAATAAGTTTTTCATTTTTTTGTTGTCTTTGTTTAGATCTTTATGTAGGTTGTCTATTTTTTTGTTATCACATGTTTTATAAGGCATCATTGTTTATAGTAATAGGAATATGAATACATATATTTTTTGGTTTACAAGATTTGAGATGTTATTTTTTTATATATTTTTGTGGTTGTATCTTGGCAAG
>M01075:29:000000000-A53YN:1:1101:13762:6985
AGAGTACACAGTTTGGGTTGCATATTTGATTGCCAGATGCAATGGAAGGACCAATACCTGTATCTGCATTAATACATGCTGCAACGTTAGTTGTATGTGGAATAATATTAGGTAGTTTTGTATTTTGGTGTTTTGAATTTTGATTTAGCTATTTTTATAGTCTAATTTGTTGGGCAACCGCAATAATAGTTTTAATGAGTCTGTGTGTTTTTTATAATTTCAAAGCGTTATATAGCGTTTAGTACAATATGTCAAATAAGTTTTTCATTTTTTTGTTGTCTTTGTTTAGATCTTTATGTAGGTTGTCTATTTTTTTGTTATCACATGTTTTATAAGGCATCATTGTTTATAGTAATAGGAATATGAATACATATATTTTTTGGTTTACAAGATTTGAGATGTTATTTTTTTATATATTTTTGTGGTTGTATCTTGACAAG
>M01075:29:000000000-A53YN:1:1101:21372:6991
AGAGTACACAGTTTGGGCTGCACATTTGATTGCCAGATGCAATGGAAGGACCAATACCTGTATCTGCATTAATACATGCTGCAACGTTAGTTGTATGTGGAATAATATTAGGTAGTTTTGTATTTTGGTGTTTTGAATTTTGATTTAGCTATTTTTATAGTCTAATTTGTTGGGCAACCGCAATAATAGTTTTAATGAGTCTGTGTGTTTTTTATAATTTCAAAGCGTTATATAGCGTTTAGTACAATATGTCAAATAAGTTTTTCATTTTTTTGTTGTCTTTGTTTAGATCTTTATGTAGGTTGTCTATTTTTTTGTTATCACATGTTTTATAAGGCATCATTGTTTATAGTAATAGGAATATGAATACATATATTTTTTGGTTTACAAGATTTGAGATGTTATTTTTTTATATATTTTTGTGGTTGTATCTTGGCAAG
>M01075:29:000000000-A53YN:1:1101:7683:6993
AAAGTACACAGTTTGGGTTGCATATTTGATTGCCAGATGCAATGGAAGGACCAATACCTGTATCTGCATTAATACATGCTGCAACGTTAGTTGTATGTGGAATAATATTAGGTAGTTTTGTATTTTGGTGTTTTGAATTTTGATTTAGCTATTTTTATAGTCTAATTTGTTGGGCAACCGCAATAATAGTTTTAATGAGTCTGTGTGTTTTTTATAATTTCAAAGCGTTATATAGCGTTTAGTACAATATGTCAAATAAGTTTTTCATTTTTTTGTTGTCTTTGTTTAGATCTTTATGTAGGTTGTCTATTTTTTTGTTATCACATGTTTTATAAGGCATCATTGTTTATAGTAATAGGAATATGAATACGTATATTTTTTGGTTTACAAGATTTGAGATGTTATTTTTTTATATATTTTTGTGGTTGTATCTTGGCAAG
>M01075:29:000000000-A53YN:1:1101:23918:7002
AAAGTACACAGTTTGGGTTACACATTTGATTGCCAGATGCAATGGAAGGACCAATACCTGTATCTGCATTAATACATGCTGCAACGTTAGTTGTATGTGGAATAATATTAGGTAGTTTTGTATTTTGGTGTTTTGAATTTTGATTTAGCTATTTTTATAGTCTAATTTGTTGGGCAACCGCAATAATAGTTTTAATGAGTCTGTGTGTTTTTTATAATTTCAAAGCGTTATATAGCGTTTAGTACAATATGTCAAATAAGTTTTTCATTTTTTTGTTGTCTTTGTTTAGATCTTTATGTAGGTTGTCTATTTTTTTGTTATCACATGTTTTATAAGGCATCATTGTTTATAGTAATAGGAATATGAATACATATATTTTTTGGTTTACAAGATTTGAGATGTTATTTTTTTATATATTTTTGTGGTTGTATCTTGGCAAG
>M01075:29:000000000-A53YN:1:1101:19228:7007
AGAGTACACAGTTTGGGTTGCACATTTGATTGCCAGATGCAATGGAAGGACCAATACCTGTATCTGCATTAATACATGCTGCAACGTTAGTTGTATGTGGAATAATATTAGGTAGTTTTGTGTTTTGGTGTTTTGAATTTTGATTTAGCTATTTTTATAGTCTAATTTGTTGGGCAACCGCAATAATAGTTTTAATGAGTCTGTGTGTTTTTTATAATTTCAAAGCGTTATATAGCGTTTAGTACAATATGTCAAATAAGTTTTTCATTTTTTTGTTGTCTTTGTTTAGATCTTTATGTAGGTTGTCTATTTTTTTGTTATCACATGTTTTATAAGGCATCATTGTTTATAGTAATAGGAATATGAATACATATATTTTTTGGTTTACAAGATTTGAGATGTTATTTTTTTATATATTTTTGTGGTTGTATCTTGGCAAG
>M01075:29:000000000-A53YN:1:1101:5808:7008
AGAGTACACAGTTTGGGTTACATATTTGATTGCCAGATGCAATGGAAGGACCAATACCTGTACCTGCATTAATACATGCTGCAACGTTAGTTGTATGTGGAATAATATTAGGTAGTTTTGTATTTTGGTGTTTTGAATTTTGATTTAGCTATTTTTATAGTCTAATTTGTTGGGCAACCGCAATAATAGTTTTAATGAGTCTGTGTGTTTTTTATAATTTCAAAGCGTTATATAGCGTTTAGTACAATATGTCAAATAAGTTTTTCATTTTTTTGTTGTCTTTGTTTAGATCTTTATGTAGGTTGTCTATTTTTTTGTTATCACATGTTTTATAAGGCATCATTGTTTATAGTAATAGGAATATGAATACATATATTTTTTGGTTTACAAGATTTGAGATGTTATTTTTTTATATATTTTTGTGGTTGTATCTTGGCAAG
>M01075:29:000000000-A53YN:1:1101:10645:7021
AAAGTACACAGTTTGGGTTGCATATTTGATTGCCAGATGCAATGGAAGGACCAATACCTGTATCTGCATTAATACATGCTGCAACGTTAGTTGTATGTGGAATAATATTAGGTAGTTTTGTATTTTGGTGTTTTGAATTTTGATTTAGCTATTTTTATAGTCTAATTTGTTGGGCAACCGCAATAATAGTTTTAATGAGTCTGTGTGTTTTTTATAATTTCAAAGCGTTATATAGCGTTTAGTACAATATGTCAAATAAGTTTTTCATTTTTTTGTTGTCTTTGTTTAGATCTTTATGTAGGTTGTCTATTTTTTTGTTATCACATGTTTTATAAGGCATCATTGTTTATAGTAATAGGAATATGAATACATATATTTTTTGGTTTACAAGATTTGAGATGTTATTTTTTTATATATTTTTGTGGTTGTATCTTAGCAAG
>M01075:29:000000000-A53YN:1:1101:8059:7028
AGAGTACACAGTTTGGGTTGCACATTTGATTGCCAGATGCAATGGAAGGACCAATACCTGTATCTGCATTAATACATGCTGCAACGTTAGTTGTATGTGGAATAATATTAGGTAGTTTTGTATTTTAGTGTTTTGAATTTTGATTTAGCTATTTTTATAGTCTAATTTGTTGGGCAACCGCAATAATAGTTTTAATGAGTCTGTGTGTTTTTTATAATTTCAAAGCGTTATATAGCGTTTAGTACAATATGTCAAATAAGTTTTTCATTTTTTTGTTGTCTTTGTTTAGATCTTTATGTAGGTTGTCTATTTTTTTGTTATCACGTGTTTTATAAGGCATCATTGTTTATAGTAACAGGAATATGAATACATATATTTTTTGGTTTACAAGATTTGAGATGTTATTTTTTTATATATTTTTGTGGTTGTATCTTGGCAAG
>M01075:29:000000000-A53YN:1:1101:5040:7041
AGAGTACACAGTTTGGGTTGCACATTTGATTGCCAGATGCAATGGAAGGACCAATACCTGTATCTGCATTAATACATGCTGCAACGTTAGTTGTATGTGGAATAATATTAGGTAGTTTTGTATTTTGGTGTTTTGAATTTTGATTTAGCTATTTTTATAGTCTAATTTGTTGGGCAACCGCAATAATAGTTTTAATGAGTCTGTGTGTTTTTTATAATTTCAAAGCGTTATATAGCGTTTAGTACAATATGTCAAATAAGTTTTTCATTTTTTTGTTGTTTTTGTTTAGATCTTTATGTAGGTTGTCTATTTTTTTGTTATCACATGTTTTATAAGGCATCATTGTTTATAGTAATAGGAATATGAATACATATATTTTTTGGTTTACAAGATTTGAGATGTTATTTTTTTATATATTTTTGTGGTTGTATCTTGGCAAG
>M01075:29:000000000-A53YN:1:1101:18052:7046
AGAGTACACAGTTTGGGTTGCATATTTGATTGCCAGATGCAATGGAAGGACCAATACCTGTATCTGCATTAATACATGCTGCAACGTTAGTTGTATGTGGAATAATATTAGGTAGTTTTGTATTTTGGTGTTTTGAATTTTGATTTAGCTATTTTTATAGTCTAATTTGTTGGGCAACCGCAATAATAGTTTTAATGAGTCTGTGTGTTTTTTACAATTTCAAAGCGTTATATAGCGTTTAGTACAATATGTCAAATAAGTTTTTCATTTTTTTGTTGTCTTTGTTTAGATCTTTATGTAGGTTGTCTATTTTTTTGTTATCACATGTTTTATAAGGCATCATTGTTTATAGTAATAGGAATATGAATACATATATTTTTTGGTTTACAAGATTTGAGATGTTATTTTTTTATATATTTTTGTGGTTGTATCTTGGCAAG
>M01075:29:000000000-A53YN:1:1101:17391:7058
AAAGTACACAGTTTGGGTTGCATATTTGATTGCCAGATGCAATGGAAGGACCAATACCTGTATCTGCATTAATACATGCTGCAACGTTAGTTGTATGTGGAATAATATTAGGTAGTTTTGTATTTTGGTGTTTTGAATTTTGATTTAGCTATTTTTATAGTCTAATTTGTTGGGCAACCGCAATAATAGTTTTAATGAGTCTGTGTGTTTTTTATAATTTCAAAGCGTTATATAGCGTTTAGTACAATATGTCAAATAAGTTTTTCATTTTTTTGTTGTCTTTGTTTAGATCTTTATGTAGGTTGTCTATTTTTTTGTTATCACATGTTTTATAAGGCATCATTGTTTATAGTAATAGGAATATGAATACATATATTTTTTGGTTTACAAGATTTGAGATGTTATTTTTTTATATATTTTTGTGGTTGTATCTTGGCAAG
>M01075:29:000000000-A53YN:1:1101:9659:7061
AGAGTACACAGTTTGGGTTGCACATTTGATTGCCAGATGCAATGGAAGGACCAATACCTGTATCTGCATTAATACATGCTGCAACGTTAGTTGTATGTGGAATAATATTAGGTAGTTTTGTATTTTGGTGTTTTGAATTTTGATTTAGCTATTTTTATAGTCTAATTTGTTGGGCAACCGCAATAATAGTTTTAATGAGTCTGTGTGTTTTTTATAATTTCAAAGCGTTATATAGCGTTTAGTACAATATGTCAAATAAGTTTTTCATTTTTTTGTTGTCTTTGTTTAGATCTTTATGTAGGTTGTCTATTTTTTTGTTATCACATGTTTTATAAGGCATCATTGTTTATAGTAATAGGAATATGAATACATATATTTTTTGGTTTACAAGATTTGAGATGTTATTTTTTAATATATTTTTGTGGTTGTATCTTGGCAAG
>M01075:29:000000000-A53YN:1:1101:20385:7061
AAGTACACAGTTTGGGTTGCATATTTGATTGCCAGATGCAATGGAAGGACCAATACCTGTATCTGCATTAATACATGCTGCAACGTTAGTTGTATGTGGAATAATATTAGGTAGTTTTGTATTTTGGTGTTTTGAATTTTGATTTAGCTATTTTTATAGTCTAATTTGTTGGGCAACCGCAATAATAGTTTTAATGAGTCTGTGTGTTTTTTATAATTTCCAAAGCGTTATATAGCGTTTAGTACAATATGTCAAATAAGTTTTTCATTTTTTTGTTGTCTTTGTTTAGATCTTTATGTAGGTTGTCTATTTTTTTGTTATCACATGTTTTATAAGGCATCATTGTTTATAGTAATAGGAATATGAATACATATATTTTTTGGTTTACAAGATTTGAGATGTTATTTTTTTATATATTTTTGTGGTTGTATCTTGACAAG
>M01075:29:000000000-A53YN:1:1101:17669:7062
AGAGTACACAGTTTGGGTTACATATTTGATTGCCAGATGCAATGGAAGGACCAATACCTGTATCTGCATTAATACATGCTGCAACGTTAGTTGTATGTGGAATAATATTAGGTAGTTTTGTATTTCGGTGTTTCGAATTTTGATTTAGCTATTTTTATAGTCTAATTTGTTGGGCAACCGCAATAATAGTTTTAATGAGTCTGTGTGTTTTTTATAATTTGCAAAGCGTTATATAGCGTTTAGTACAATATGTCAAATAAGTTATTCATTTTTTGTTGTCTTTGTTTAGATCTTTATGTAGGTTGTCTATTTTTTTGTTATCACATGTTTTATAAGGCATCATTGTTTATAGTAATAGGAATATGAATACATATATTTTTTGGTTTACAAGATTTGAGATGTTATTTTTTTATATATTTTTGTGGTTGTATCTTAGCAAG
>M01075:29:000000000-A53YN:1:1101:16987:7067
AGAGTACACAGTTTGGATTGCATATTTGATTGCCAGATGCAATGGAAGGACCAATACCTGTATCTGCATTAATACATGCTGCAACGTTAGTTGTATGTGGAATAATATTAGGTAGTTTTGTATTTTGGTGTTTTGAATTTTGATTTAGCTATTTTTATAGTCTAATTTGTTGGGCAACCGCAATAATAGTTTTAATGAGTCTGTGTGTTTTTTATAATTTCAAAGCGTTATATAGCGTTTAGTACAATATGTCAAATAAGTTTTTCATTTTTTTGTTGTCTTTGTTTAGATCTTTATGTAGGTTGTCTATTTTTTTGTTATCACATGTTTTATAAGGCATCATTGTTTATAGTAATAGGAATATGAATACATATATTTTTTGGTTTACAAGATTTGAGATGTTATTTTTTTATATATTTTTGTGGTTGTATCTTGGCAAG
>M01075:29:000000000-A53YN:1:1101:16236:7070
AGAGTACACAGTTTGGGTTGCACATTTGATTGCCAGATGCAATGGAAGGACCAATACCTGTATCTGCATTAATACATGCTGCAACGTTAGTTGTATGTGGAATAATATTAGGTAGTTTTGTATTTTGGTGTTTTGAATTTTGATTTAGCTATTTTTATAGTCTAATTTGTTGGGCAACCGCAATAATAGTTTTAATGAGTCTGTGTGTTTTTTATAATTTCAAAGCGTTATATAGCGTTTAGTACAATATGTCAAATAAGTTTTTCATTTTTTTGTTGTTTTTGTTTAGATCTTTATGTAGGTTGTCTATTTTTTTGTTATCACATGTTTTATAAGGCATCATTGTTTATAGTAATAGGAATATGAATACATATATTTTTTGGTTTACAAGATTTGAGATGTTATTTTTTTATATATTTTTGTGGTTGTATCTTGGCAAG
>M01075:29:000000000-A53YN:1:1101:18266:7077
AGAGTACACAGTTTGGGTTGCACATTTGATTGCCAGATGCAATGGAAGGACCAATACCTGTATCTGCATTAATACATGCTGCAACGTTAGTTGTATGTGGAATAATATTAGGTAGTTTTGTATTTTGGTGTTTTGAATTTTGATTTAGCTATTTTTATAGTCTAATTTGTTGGGCAACCGCAATAATAGTTTTAATGAGTCTGTGTGTTTTTTATAATTTCAAAGCGTTATATAGCGTTTAGTACAATATGTCAAATAAGTTTTTCATTTTTTTGTTGTTTTTGTTTAGATCTTTATGTAGGTTGTCTATTTTTTTGTTATCACATGTTTTATAAGGCATCATTGTTTATAGTAATAGGAATATGAATACATATATTTTTTGGTTTACAAGATTTGAGATGTTATTTTTTTATATATTTTTGTGGTTGTATCTTGGCAAG
>M01075:29:000000000-A53YN:1:1101:16870:7090
AAAGTACACAGTTTGGGTTGCATATTTGATTGCCAGATGCAATGGAAGGACCAATACCTGTATCTGCATTAATACATGCTGCAACGTTAGTTGTATGTGGAATAATATTAGGTAGTTTTGTATTTTGGTGTTTTGAATTTTGATTTAGCTATTTTTATAGTCTAATTTGTTGGGCAACCGCAATGATAGTTTTAATGAGTCTGTGTGTTTTTTATAATTTCAAAGCGTTATATAGCGTTTAGTACAATATGTCAAATAAGTTTTTCATTTTTTTGTTGTCTTTGTTTAGATCTTTATGTAGGTTGTCTATTTTTTTGTTATCACATGTTTTATAAGGCATCATTGTTTATAGTAATAGGAATATGAATACATATATTTTTTGGTTTACAAGATTTGAGATGTTATTTTTTTATATATTTTTGTGGTTGTATCTTGGCAAG
>M01075:29:000000000-A53YN:1:1101:8063:7095
AGAGTACACAGTTTGGGTTGCACATTTGATTGCCAGATGCAATGGAAGGACCAATACCTGTATCTGCATTAATACATGCTGCAACGTTAGTTGTATGTGGAATAATATTAGGTAGTTTTGTATTTTGGTGTTTTGAATTTTGATTTAGCTATTTTTATAGTCTAATTTGTTGGGCAACCGCAATAATAGTTTTAATGAGTCTGTGTGTTTTTTATAATTTCAAAGCGTTATATAGCGTTTAGTACAATATGTCAAATAAGTTTTTCATTTTTTTGTTGTCTTTGTTTAGATCTTTATGTAGGTTGTCTATTTTTTTGTTATCACATGTTTTATAAGGCATCATTGTTTATAGTAATAGGAATATGAATACATATATTTTTTGGTTTACAAGATTTGAGATGTTATTTTTTTATATATTTTTGTGGTTGTATCTTGGCAAG
>M01075:29:000000000-A53YN:1:1101:20241:7096
AGAGTACACAGTTTGGGCTGCATATTTGATTGCCAGATGCAATGGAAGGACCAATACCTGTATCTGCATTAATACATGCTGCAACGTTAGTTGTATGTGGAATAATATTAGGTAGTTTTGTATTTTGGTGTTTTGAATTTTGATTTAGCTATTTTTATAGTCTAATTTGTTGGGCAACCGCAATAATAGTTTTAATGAGTCTGTGTGTTTTTTATAATTTCAAAGCGTTATATAGCGTTTAGTACAATATGTCAAATAAGTTTTTCATTTTTTTGTTGTCTTTGTTTAGATCTTTATGTAGGTTGTCTATTTTTTTGTTATCACATGTTTTATAAGGCATCATTGTTTATAGTAATAGGAATATGAATACATATATTTTTTGGTTTACAAGATTTGAGATGTTATTTTTTTATATATTTTTGTGGTTGTATCTTGGCAAG
>M01075:29:000000000-A53YN:1:1101:12312:7106
AAAGTACACAGTTTGGGTTGCATATTTGATTGCCAGATGCAATGGAAGGACCAATACCTGTATCTGCATTAATACATGCTGCAACGTTAGTTGTATGTGGGATAATATTAGGTAGTTTTGTATTTTGGTGTTTTGAATTTTGATTTAGCTATTTTTATAGTCTAATTTGTTGGGCAACCGCAATAATAGTTTTAATGAGTCTGTGTGTTTTTTATAATTTCAAAGCGTTATATAGCGTTTAGTACAATATGTCAAATAAGTTTTTCATTTTTTTGTTGTCTTTGTTTAGATCTTTATGTAGGTTGTCTATTTTTTTGTTATCACATGTTTTATAAGGCATCATTGTTTATAGTAATAGGAATATGAATACATATATTTTTTGGTTTACAAGATTTGAGATGTTATTTTTTTATATATTTTTGTGGTTGTATCTTGGCAAG
>M01075:29:000000000-A53YN:1:1101:18987:7111
AGAGTACACAGTTTGGGTTGCACATTTGATTGCCAGATGCAATGGAAGGACCAATACCTGTATCTGCATTAATACATGCTGCAACGTTAGTTGTATGTGGAATAATATTAGGTAGTTTTGTATTTTGGTGTTTTGAATTTTGATTTAGCTATTTTTATAGTCTAATTTGTTGGGCAACCGCAATAATAGTTTTAATGAGTCTGTGTGTTTTTTATAATTTCAAAGCGTTATATAGCGTTTAGTACAATATGTCAAATAAGTTTTTCATTTTTTTGTTGTTTTTGTTTAGATCTTTATGTAGGTTGTCTATTTTTTTGTTATCACATGTTTTATAAGGCATCATTGTTTATAGTAATAGGAATATGAATACATATATTTTTTGGTTTACAAGATTTGAGATGTTATTTTTTTATATATTTTTGTGGTTGTATCTTGGCAAG
>M01075:29:000000000-A53YN:1:1101:9694:7122
AGAGTACACAGTTTGGGTTGCACATTTGATTGCCAGATGCAATGGAAGGACCAATACCTGTATCTGCATTAATACATGCTGCAACGTTAGTTGTATGTGGAATAATATTAGGTAGTTTTGTATTTTGGTGTTTTGAATTTTGATTTAGCTATTTTTATAGTCTAATTTGTTGGGCAACCGCAATAATAGTTTTAATGAGTCTGTGTGTTTTTTATAATTTCAAAGCGTTATATAGCGTTTAGTACAATATGTCAAATAAGTTTTTCATTTTTTTGTTGTCTTTGTTTAGATCTTTATGTAGGTTGTCTATTTTTTTGTTATCACATGTTTTATAAGGCATCATTGTTTATAGTAATAGGAATATGAATACATATATTTTTTGGTTTACAAGATTTGAGATGTTATTTTTTTATATATTTTTGTGGTTGTATCTTGGCAAG
>M01075:29:000000000-A53YN:1:1101:7060:7135
AGAGTACACAGTTTGGGTTGCACATTTGATTGCCAGATGCAATGGAAGGACCAATACCTGTATCTGCATTAATACATGCTGCAACGTTAGTTGTATGTGGAATAATATTAGGTAGTTTTGTATTTTGGTGTTTTGAATTTTGATTTAGCTATTTTTATAGTCTAATTTGTTGGGCAACCGCAATAATAGTTTTAATGAGTCTGTGTGTTTTTTATAATTTCAAAGCGTTATATAGCGTTTAGTACAATATGTCAAATAAGTTTTTCATTTTTTTGTTGTCTTTGTTTAGATCTTTATGTAGGTTGTCTATTTTTTTGTTATCACATGTTTTATAAGGCATCATTGTTTATAGTAATAGGAATATGAATACATATATTTTTTGGTTTACAAGATTTGAGATGTTATTTTTTTATATATTTTTGTGGTTGTATCTTGGCAAG
>M01075:29:000000000-A53YN:1:1101:22956:7145
AAAGTACACAGTTTGGGTTGCATATTTGATTGCCAGATGCAATGGAAGGACCAATACCTGTATCTGCATTAATACATGCTGCAACGTTAGTTGTATGTGGAATAATATTAGGTAGTTTTGTATTTTGGTGTTTTGAGTTTTGATTTAGCTATTTTTATAGTCTAATTTGTTGGGCAACCGCAATAATAGTTTTAATGAGTCTGTGTGTTTTTTATAATTTCAAAGCGTTATATAGCGTTTAGTACAATATGTCAAATAAGTTTTTCATTTTTTTGTTGTCTTTGTTTAGATCTTTATGTAGGTTGTCTATTTTTTTGTTATCACATGTTTTATAAGGCATCATTGTTTATAGTAATAGGAATATGAATACATATATTTTTTGGTTTACAAGATTTGAGATGTTATTTTTTTATATATTTTTGTGGTTGTATCTTGGCAAG
>M01075:29:000000000-A53YN:1:1101:5990:7153
AGAGTACACAGTTTGGGTTGCATATTTGATTGCCAGATGCAATGGAAGGACCAATACCTGTATCTGCATTAATACATGCTGCAACGTTAGTTGTATGTGGAATAATATTAGGTAGTTTTGTATTTTGGTGTTTTGAATTTTGATTTAGCTATTTTTATAGTCTAATTTGTTGGGCAACCGCAATAATAGTTTTAATGAGTCTGTGTGTTTTTTATAATTTCAAAGCGTTATATAGCGTTTAGTACAATATGTCAAATAAGTTTTTCATTTTTTTGTTGTCTTTGTTTAGATCTTTATGTAGGTTGTCTATTTTTTTGTTATCACATGTTTTATAAGGCATCATTGTTTATAGTAATAGGAATATGAATACATATATTTTTTGGTTTACAAGATTTGAGATGTTATTTTTTTATATATTTTTGTGGTTGTATCTTGGCAAG
>M01075:29:000000000-A53YN:1:1101:25619:7175
AAAGTACACAGTTTGGGTTGCACATTTGATTGCCAGATGCAATGGAAGGACCAATACCTGTATCTGCATTAATACATGCTGCAACGTTAGTTGTATGTGGAATAATATTAGGTAGTTTTGTATTTTGGTGTTTTGAATTTTGATTTAGCTATTTTTATAGTCTAATTTGTTGGGCAACCGCAATAATAGTTTTAATGAGTCTGTGTGTTTTTTATAATTTCAAAGCGTTATATAGCGTTTAGTACAATATGTCAAATAAGTTTTTCATTTTTTTGTTGTCTTTGTTTAGATCTTTATGTAGGTTGTCTATTTTTTTGTTATCACATGTTTTATAAGGCATCATTGTTTATAGTAATAGGAATATGAATACATATATTTTTTGGTTTACAAGATTTGAGATGTTATTTTTTTATATATTTTTGTGGTTGTATCTTGGCAAG
>M01075:29:000000000-A53YN:1:1101:22567:7189
AAAGTACACAGTTTGGATTGCATATTTGATTGCCAGATGCAATGGAAGGACCAATACCTGTATCTGCATTAATACATGCTGCAACGTTAGTTGTATGTGGAATAATATTAGGTAGTTTTGTATTTTGGTGTTTTGAATTTTGATTTAGCTATTTTTATAGTCTAATTTGTTGGGCAACCGCAATAATAGTTTTAATGAGTCTGTGTGTTTTTTATAATTTCAAAGCGTTATATAGCGTTTAGTACAATATGTCAAATAAGTTTTTCATTTTTTTGTTGTCTTTGTTTAGATCTTTATGTAGGTTGTCTATTTTTTTGTTATCACATGTTTTATAAGGCATCATTGTTTATAGTAATAGGAATATGAATACATATATTTTTTGGTTTACAAGATTTGAGATGTTATTTTTTTATATATTTTTGTGGTTGTATCTTGGCAAG
>M01075:29:000000000-A53YN:1:1101:8254:7190
AGAGTACACAGTTTGGGTTGCACATTTGATTGCCAGATGCAATGGAAGGACCAATACCTGTATCTGCATTAATACATGCTGCAACGTTAGTTGTATGTGGAATAATATTAGGTAGTTTTGTATTTTGGTGTTTTGAATTTTGATTTAGCTATTTTTATAGTCTAATTTGTTGGGCAACCGCAATAATAGTTTTAATGAGTCTGTGTGTTTTTTATAATTTGCAAAGCGTTATATAGCGTTTAGTACAATATGTCAAATAAGTTTTTCATTTTTTTGTTGTCTTTGTTTAGATCTTTATGTAGGTTGTCTATTTTTTTGTTATCACATGTTTTATAAGGCATCATTGTTTATAGTAATAGGAATATGAATACATATATTTTTTGGTTTACAAGATTTGAGATGTTATTTTTTATATATTTTTGTGGTTGTATCTTAGCAAG
>M01075:29:000000000-A53YN:1:1101:6667:7204
AGAGTACACAGTTTGGGTTGCACATTTGATTGCCAGATGCAATGGAAGGACCAATACCTGTATCTGCATTAATACATGCTGCAACGTTAGTTGTATGTGGAATAATATTAGGTAGTTTTGTATTTTGGTGTTTTGAATTTTGATTTAGCTATTTTTATAGTCTAATTTGTTGGGCAACCGCAATAATAGTTTTAATGAGTCTGTGTGTTTTTTATAATTTCAAAGCGTTATATAGCGTTTAGTACAATATGTCAAATAAGTTTTTCATTTTTTTGTTGTCTTTGTTTAGATCTTTATGTAGGTTGTCTATTTTTTTGTTATCACATGTTTTATAAGGCATCATTGTTTATAGTAATAGGAATATGAATACATATATTTTTTGGTTTACAAGATTTGAGATGTTATTTTTTTATATATTTTTGTGGTTGTATCTTGGCAAG
>M01075:29:000000000-A53YN:1:1101:17050:7207
AAAGTACACAGTTTGGGTTGCATATTTGATTGCCAGATGCAATGGAAGGACCAATACCTGTATCTGCATTAATACATGCTGCAACGTTAGTTGTATGTGGAATAATATTAGGTAGTTTTGTATTTTGGTGTTTTGAATTTTGATTTAGCTATTTTTATAGTCTAATTTGTTGGGCAACCGCAATAATAGTTTTAATGAGTCTGTGTGTTTTTTATAATTTCAAAGCGTTATATAGCGTTTAGTACAATATGTCAAATAAGTTTTTCATTTTTTTGTTGTCTTTGTTTAGATCTTTATGTAGGTTGTCTATTTTTTTGTTATCACATGTTTTATAAGGCATCATTGTTTATAGTAATAGGAATATGAATACATATATTTTTTGGTTTACAAGATTTGAGATGTTATTTTTTTATATATTTTTGTGGTTGTATCTTGGCAAG
>M01075:29:000000000-A53YN:1:1101:22876:7210
AAAGTACACAGTTTGGGTTGCACATTTGATTGCCAGATGCAATGGAAGGACCAATACCTGTATCTGCATTAATACATGCTGCAACGTTAGTTGTATGTGGAATAATATTAGGTAGTTTTGTATTTTGGTGTTTTGAATTTTGATTTAGCTATTTTTATAGTCTAATTTGTTGGGCAACCGCAATAATAGTTTTAATGAGTCTGTGTGTTTTTTATAATTTCAAAGCGTTATATAGCGTTTAGTACAATATGTCAAATAAGTTTTTCATTTTTTTGTTGTTTTTGTTTAGATCTTTATGTAGGTTGTCTATTTTTTTGTTATCACATGTTTTATAAGGCATCATTGTTTATAGTAATAGGAATATGAATACATATATTTTTTGGTTTACAAGATTTGAGATGTTATTTTTTTATATATTTTTGTGGTTGTATCTTGGCAAG
>M01075:29:000000000-A53YN:1:1101:11398:7219
AAAGTACACAGTTTGGGTTGCATATTTGATTGCCAGATGCAATGGAAGGACCAATACCTGTATCTGCATTAATACATGCTGCAACGTTAGTTGTATGTGGAATAATATTAGGTAGTTTTGTATTTTGGTGTTTTGAATTTTGATTTAGCTATTTTTATAGTCTAATTTGTTGGGCAACCGCAATAATAGTTTTAATGAGTCTGTGTGTTTTTTATAATTTCAAAGCGTTATATAGCGTTTAGTACAATATGTCAAATAAGTTTTTCATTTTTTTGTTGTCTTTGTTTAGATCTTTATGTAGGTTGTCTATTTTTTTGTTATCACATGTTTTATAAGGCATCATTGTTTATAGTAATAGGAATATGAATACATATATTTTTTGGTTTACAAGATTTGAGATGTTATTTTTTTATATATTTTTGTGGTTGTATCTTGGCAAG
>M01075:29:000000000-A53YN:1:1101:13235:7222
AAAGTACACAGTTTGGGTTGCATATTTGATTGCCAGATGCAATGGAAGGACCAATACCTGTATCTGCATTAATACATGCTGCAACGTTAGTTGTATGTGGAATAATATTAGGTAGTTTTGTATTTTGGTGTTTTGAATTTTGATTTAGCTATTTTTATAGTCTAATTTGTTGGGCAACCGCAATAATAGTTTTAATGAGTCTGTGTGTTTTTTATAATTTCAAAGCGTTATATAGCGTTTAGTACAATATGTCAAATAAGTTTTTCATTTTTTTGTTGTCTTTGTTTAGATCTTTATGTAGGTTGTCTATTTTTTTGTTATCACATGTTTTATAAGGCATCATTGTTTATAGTAATAGGAATATGAATACATATATTTTTTGGTTTACAAGATTTGAGATGTTATTTTTTTATATATTTTTGTGGTTGTATCTTGGCAAG
>M01075:29:000000000-A53YN:1:1101:21426:7225
AAAGTACACAGTTTGGGTTGCATATTTGATTGCCAGATGCAATGGAAGGACCAATACCTGTATCTGCATTAATACATGCTGCAACGTTAGTTGTATGTGGAATAATATTAGGTAGTTTTGTATTTTGGTGTTTTGAATTTTGATTTAGCTATTTTTATAGTCTAATTTGTTGGGCAACCGCAATAATAGTTTTAATGAGTCTGTGTGTTTTTTATAATTTCAAAGCGTTATATAGCGTTTAGTACAATATGTCAAATAAGCTTTTCATTTTTTTGTTGTCTTTGTTTAGATCTTTATGTAGGTTGTCTATTTTTTTGTTATCACATGTTTTATAAGGCATCATTGTTTATAGTAATAGGAATATGAATACATATATTTTTTGGTTTACAAGATTTGAGATGTTATTTTTTTATATATTTTTGTGGTTGTATCTTGGCAAG
>M01075:29:000000000-A53YN:1:1101:14623:7245
AGAGTACACAGTTTGGGTTGCATATTTGATTGCCAGATGCAATGGAAGGACCAATACCTGTATCTGCATTAATACATGCTGCAACGTTAGTTGTATGTGGAATAATATTAGGTAGTTTTGTATTTTGGTGTTTTGAATTTTGATTTAGCTATTTTTATAGTCTAATTTGTTGGGCAACCGCAATAATAGTTTTAATGAGTCTGTGTGTTTTTTATAATTTCAAAGCGTTATATAGCGTTTAGTACAATATGTCAAATAAGTTTTTCATTTTTTTGTTGTCTTTGTTTAGATCTTTATGTAGGTTGTCTATTTTTTTGTTATCACATGTTTTATAAGGCATCATTGTTTATAGTAATAGGAATATGAATACATATATTTTTTGGTTTACAAGATTTGAGATGTTATTTTTTTATATATTTTTGTGGTTGTATCTTGGCAAG
>M01075:29:000000000-A53YN:1:1101:15550:7246
AGAGTACACAGTTTGGGTTGCACATTTGATTGCCAGATGCAATGGAAGGACCAATACCTGTATCTGCATTAATACATGCTGCAACGTTAGTTGTATGTGGAATAATATTAGGTAGTTTTGTATTTTGGTGTTTTGAATTTTGATTTAGCTATTTTTATAGTCTAATTTGTTGGGCAACCGCAATAGTAGTTTTAATGAGTCTGTGTGTTTTTTATAATTTCAAAGCGTTATATAGCGTTTAGTACAATATGTCAAATAAGTTTTTCATTTTTTTGTTGTCTTTGTTTAGATCTTTATGTAGGTTGTCTATTTTTTTGTTATCACATGTTTTATAAGGCATCATTGTTTATAGTAATAGGAATATGAATACATATATTTTTTGGTTTACAAGATTTGAGATGTTATTTTTTTATATATTTTTGTGGTTGTATCTTGGCAAG
>M01075:29:000000000-A53YN:1:1101:21965:7248
AGAGTACACAGTTTGGGTTGCATATTTGATTGCCAGATGCAATGGAAGGACCAATACCTGTATCTGCATTAATACATGCTGCAACGTTAGTTGTATGTGGAATAATATTAGGTAGTTTTGTATTTTGGTGTTTTGAATTTTGATTTAGCTATTTTTATAGTCTAATTTGTTGGGCAACCGCAATAATAGTTTTAATGAGTCTGTGTGTTTTTTATAATTTCAAAGCGTTATATAGCGTTTAGTACAATATGTCAAATAAGTTTTTCATTTTTTTGTTGTCTTTGTTTAGATCTTTATGTAGGTTGTCTATTTTTTTGTTATCACATGTTTTATAAGGCATCATTGTTTATAGTAATAGGAATATGAATACATATATTTTTTGGTTTACAAGATTTGAGATGTTATTTTTTTATATATTTTTGTGGTTGTATCTTGGCAAG
>M01075:29:000000000-A53YN:1:1101:22456:7254
AGAGTACACAGTTTGGGCTGCATATTTGATTGCCAGATGCAATGGAAGGACCAATACCTGTATCTGCATTAATACATGCTGCAACGTTAGTTGTATGTGGAATAATATTAGGTAGTTTTGTATTTTGGTGTTTTGAATTTTGATTTAGCTATTTTTACAGTCTAATTTGTTGGGCAACCGCAATAATAGTTTTAATGAGTCTGTGTGTTTTTTATAATTTCAAAGCGTTATATAGCGTTTAGTACAATATGTCAAATAAGTTTTTCATTTTTTTGTTGTCTTTGTTTAGATCTTTATGTAGGTTGTCTATTTTTTTGTTATCACATGTTTTATAAGGCATCATTGTTTATAGTAATAGGAATATGAATACATATATTTTTTGGTTTACAAGATTTGAGATGTTATTTTTTTATATATTTTTGTGGTTGTATCTTGGCAAG
>M01075:29:000000000-A53YN:1:1101:16363:7259
AGAGTACACAGTTTGGATTGCATATTTGATTGCCAGATGCAATGGAAGGACCAATACCTGTATCTGCATTAATACATGCTGCAACGTTAGTTGTATGTGGAATAATATTAGGTAGTTTTGTATTTTGGTGTTTTGAATTTTGATTTAGCTATTTTTATGGTCTAATTTGTTGGGCAACCGCAATAATAGTTTTAATGAGTCTGTGTGTTTTTTATAATTTCAAAGCGTTATATAGCGTTTAGTACAATATGTCAAATAAGTTTTTCATTTTTTTGTTGTCTTTGTTTAGATCTTTATGTAGGTTGTCTATTTTTTTGTTATCACATGTTTTATAAGGCATCATTGTTTATAGTAATAGGAATATGAATACATATATTTTTTGGTTTACAAGATTTGAGATGTTATTTTTTTATATATTTTTGTGGTTGTATCTTGGCAAG
>M01075:29:000000000-A53YN:1:1101:7626:7264
AAAGTACACAGTTTGGGTTGCATATTTGATTGCCAGATGCAATGGAAGGACCAATACCTGTATCTGCATTAATACATGCTGCAACGTTAGTTGTATGTGGAATAATATTAGGTAGTTTTGTATTTTGGTGTTTTGAATTTTGATTTAGCTATTTTTATAGTCTAATTTGTTGGGCAACCGCAATAATAGTTTTAATGAGTCTGTGTGTTTTTTATAATTTCAAAGCGTTATATAGCGTTTAGTACAATATGTCAAATAAGTTTTTCATTTTTTTGTTGTCTTTGTTTAGATCTTTATGTAGGTTGTCTATTTTTTTGTTATCACATGTTTTATAAGGCATCATTGTTTATAGTAATAGGAATATGAATACATATATTTTTTGGTTTACAAGATTTGAGATGTTATTTTTTTATATATTTTTGTGGTTGTATCTTGGCAAG
>M01075:29:000000000-A53YN:1:1101:5402:7273
AGAGTACACAGTTTGGGTTGCACATTTGATTGCCAGATGCAATGGAAGGACCAATACCTGTATCTGCATTAATACATGCTGCAACGTTAGTTGTATGTGGAATAATATTAGGTAGTTTTGTATTTTGGTGTTTTGAATTTTGATTTAGCTATTTTTATAGTCTAATTTGTTGGGCAACCGCAATAATAGTTTTAATGAGTCTGTGTGTTTTTTATAATTTCAAAGCGTTATATAGCGTTTAGTACAATATGTCAAATAAGTTTTTCATTTTTTTGTTGTCTTTGTTTAGATCTTTATGTAGGTTGTCTATTTTTTTGTTATCACATGTTTTATAAGGCATCATTGTTTATAGTAATAGGAATATGAATACATATATTTTTTGGTTTACAAGATTTGAGATGTTATTTTTTTATATATTTTTGTGGTTGTATCTTAGCAAG
>M01075:29:000000000-A53YN:1:1101:18934:7277
AGAGTACACAGTTTGGGTTGCATATTTGATTGCCAGATGCAATGGAAGGACCAATACCTGTATCTGCATTAATACATGCTGCAACGTTAGTTGTATGTGGAATAATATTAGGTAGTTTTGTATTTTGGTGTTTTGAATTTTGATTTAGCTATTTTTATAGTCTAATTTGTTGGGCAACCGCAATAATAGTTTTAATGAGTCTGTGTGTTTTTTATAATTTCAAAGCGTTATATAGCGTTTAGTACAATATGTCAAATAAGTTTTTCATTTTTTTGTTGTCTTTGTTTAGATCTTTATGTAGGTTGTCTATTTTTTTGTTATCACATGTTTTATAAGGCATCATTGTTTATAGTAATAGGAATATGAATACATATATTTTTTGGTTTACAAGATTTGAGATGTTATTTTTTTATATATTTTTGTGGTTGTATCTTGGCAAG
>M01075:29:000000000-A53YN:1:1101:11071:7277
AGAGTACACAGTTTGGACTGCATATTTGATTGCCAGATGCAATGGAAGGACCAATACCTGTATCTGCATTAATACATGCTGCAACGTTAGTTGTATGTGGAATAATATTAGGTAGTTTTGTATTTTGGTGTTTTGAATTTTGATTTAGCTATTTTTATAGTCTAATTTGTTGGGCAACCGCAATAATAGTTTTAATGAGTCTGTGTGTTTTTTATAATTTCAAAGCGTTATATAGCGTTTAGTACAATATGTCAAATAAGTTTTTCATTTTTTTGTTGTCTTTGTTTAGATCTTTATGTAGGTTGTCTATTTTTTTGTTATCACATGTTTTATAAGGCATCATTGTTTATAGTAATAGGAATATGAATACATATATTTTTTGGTTTACAAGATTTGAGATGTTATTTTTTTATATATTTTTGTGGTTGTATCTTGGTAAG
>M01075:29:000000000-A53YN:1:1101:6077:7279
AAAGTACACAGTTTGGGTTGCATATTTGATTGCCAGATGCAATGGAAGGACCAATACCTGTACCTGCATTAATACATGCTGCAGCGTTAGTTGTATGTGGAATAATATTAGGTAGTTTTGTATTTTGGTGTTTTGAATTTTGATTTAGCTATTTTTATAGTCTAATTTGTTGGGCAACCGCAATAATAGTTTTAATGAGTCTGTGTGTTTTTTATAATTTCAAAGCGTTATATAGCGTTTAGTACAATATGTCAAATAAGTTTTTCATTTTTTTGTTGTCTTTGTTTAGATCTTTATGTAGGTTGTCTATTTTTTTGTTATCACATGTTTTATAAGGCATCATTGTTTATAGTAATAGGAATATGAATACATATATTTTTTGGTTTACAAGATTTGAGATGTTATTTTTTTATATATTTTTGTGGTTGTATCTTGGCAAG
>M01075:29:000000000-A53YN:1:1101:8241:7281
AAAGTACACAGTTTGGGTTGCATATTTGATTGCCAGATGCAATGGAAGGACCAATACCTGTATCTGCATTAATACATGCTGCAACGTTAGTTGTATGTGGAATAATATTAGGTAGTTTTGTATTTTGGTGTTTTGAATTTTGATTTAGCTATTTTTATAGTCTAATTTGTTGGGCAACCGCAATAATAGTTTTAATGAGTCTGCGTGTTTTTTATAATTTGCAAAGCGTTATATAGCGTTTAGTACAATATGTCAAATAAGCTTTTCATTTTTTTGTTGTCTTTGTTTAGATCTTTATGTAGGTTGTCTATTTTTTGTTATCACATGTTTTATAAGGCATCATTGTTTATAGTAATAGGAATATGAATACATATATTTTTTGGTTTACAAGATTTGAGATGTTATTTTTTTATATATTTTTGTGGTTGTATCTTGGCAAG
>M01075:29:000000000-A53YN:1:1101:20455:7289
AGAGTACACAGTTTGGGTTGCACATTTGATTGCCAGATGCAATGGAAGGACCAATACCTGTATCTGCATTAATACATGCTGCAACGTTAGTTGTATGTGGAATAATATTAGGTAGTTTTGTATTTTGGTGTTTTGAATTTTGATTTAGCTATTTTTATAGTCTAATTTGTTGGGCAACCGCAATAATAGTTTTAATGAGTCTGTGTGTTTTTTATAATTTCAAAGCGTTATATAGCGTTTAGTACAATATGTCAAATAAGTTTTTCATTTTTTTGTTGTCTTTGTTTAGATCTTTATGTAGGTTGTCTATTTTTTTGTTATCACATGTTTTATAAGGCATCATTGTTTATAGTAATAGGAATATGAATACATATATTTTTTGGTTTACAAGATTTGAGATGTTATTTTTTTATATATTTTTGTGGTTGTATCTTGGCAAG
>M01075:29:000000000-A53YN:1:1101:5223:7293
AGAGTACACAGTTTGGGTTGCATATTTGAGTGCCAGATGCAATGGAAGGACCAATACCTGTATCTGCATTAATACATGCTGCAACGTTAGTTGTATGTGGAATAATATTAGGTAGTTTTGTATTTTGGTGTTTTGAATTTTGATTTAGCTATTTTTATAGTCTAATTTGTTGGGCAACCGCAATAATAGTTTTAATGAGTCTGTGTGTTTTTTATAATTTCAAAGCGTTATATAGCGTTTAGTACAATATGTCAAATAAGTTTTTCATTTTTTTGTTGTCTTTGTTTAGATCTTTATGTAGGTTGTCTATTTTTTTGTTATCACATGTTTTATAAGGCATCATTGTTTATAGTAACAGGAATATGAATACATATATTTTTTGGTTTACAAGATTTGAGATGTTATTTTTTTATATATTTTTGTGGTTGTATCTTGGCAAG
>M01075:29:000000000-A53YN:1:1101:9011:7297
AGAGTACACAGTTTGGGCTGCATATTTGATTGCCAGATGCAATGGAAGGACCAATACCTGTATCTGCATTAATACATGCTGCAACGTTGGTTGTATGTGGAATAATGTTAGGTAGTTTTGTATTTTGGTGTTTTGAATTTTGATTTAGCTATTTTTATAGTCTAATTTGTTGGGCAACCGCAATAATAGTTTTAATGAGTCTGTGTGTTTTTTATAATTTCAAAGCGTTATATAGCGTTTAGTACAATATGTCAAATAAGTTTTTCATTTTTTTGTTGTCTTTGTTTAGATCTTTATGTAGGTTGTCTATTTTTTTGTTATCACATGTTTTATAAGGCATCATTGTTTATAGTAATAGGAATATGAATACATATATTTTTTGGTTTACAAGATTTGAGATGTTATTTTTTTATATATTTTTGTGGTTGTATCTTGGCAAG
>M01075:29:000000000-A53YN:1:1101:11821:7311
AGAGTACACAGTTTGGGCTGCATATTTGATTGCCAGATGCAATGGAAGGACCAATACCTGTATCTGCATTAATACATGCTGCAACGTTAGTTGTATGTGGAATAATATTAGGTAGTTTTGTATTTTGGTGTTTTGAATTTTGATTTAGCTATTTTTATAGTCTAATTTGTTGGGCAACCGCAATAATAGTTTTAATGAGTCTGTGTGTTTTTTATAATTTCAAAGTGTTATATAGCGTTTAGTACAATATGTCAAATAAGTTTTTCATTTTTTTGTTGTCTTTGTTTAGATCTTTATGTAGGTTGTCTATTTTTTTGTTATCACATGTTTTATAAGGCATCATTGTTTATAGTAATAGGAATATGAATACATATATTTTTTGGTTTACAAGATTTGAGATGTTATTTTTTTATATATTTTTGTGGTTGTATTTTAGCAAG
>M01075:29:000000000-A53YN:1:1101:17235:7344
AGAGTACACAGTTTGGGTTGCATATTTGATTGCCAGATGCAATGGAAGGACCAATACCTGTATCTGCATTAATACATGCTGCAACGTTAGTTGTATGTGGAATAATATTAGGTAGTTTTGTATTTTGGTGTTTTGAATTTTGATTTAGCTATTTTTATAGTCTAATTTGTTGGGCAACCGCAATAATAGTTTTAATGAGTCTGTGTGTTTTTTATAATTTCAAAGCGTTATATAGCGTTTAGTACAATATGTCAAATAAGTTTTTCATTTTTTTGTTGTCTTTGTTTAGATCTTTATGTAGGTTGTCTATTTTTTTGTTATCACATGTTTTATAAGGCATCATTGTTTATAGTAATAGGAATATGAATACATATATTTTTTGGTTTACAAGATTTGAGATGTTATTTTTTTATATATTTTTGTGGTTGTATCTTGGCAAG
>M01075:29:000000000-A53YN:1:1101:7500:7346
AGAGTACACAGTTTGGGTTGCATATTTGATTGCCAGATGCAATGGAAGGACCAATACCTGTATCTGCATTAATACATGCTGCAACGTTAGTTGTATGTGGAATAATATTAGGTAGTTTTGTATTTTGGTGTTTTGAATTTTGATTTAGCTATTTTTATAGTCTAATTTGTTGGGCAACCGCAATAATAGTTTTAATGAGTCTGTGTGTTTTTTTATAATTCAAAGCGTTATATAGCGTTTAGTACAATATGTCAAATAAGTTTTTCATTTTTTTGTTGTCTTTGTTTAGATCTTTATGTAGGTTGTCTATTTTTTTGTTATCACATGTTTTATAAGGCATCATTGTTTATAGTAATAGGAATATGAATACATATATTTTTTGGTTTACAAGATTTGAGATGTTATTTTTTTATATATTTTTGTGGTTGTATCTTGGCAAG
>M01075:29:000000000-A53YN:1:1101:4374:7351
ANAGTACACAGTTTGGGTTGCGTATTTGATTGCCAGATGCAATGGAAGGACCAATACCTGTATCTGCANNAATACATGCTGCAACGTTAGTTGTATGTGGAATAATATTAGGTAGTTTTGTATTTTGGTGTTTTGAATTTTGATTTAGCTATTTTTATAGTCTAATTTGTTGGGCAACCGCAATAATAGTTTTAATGAGTCTGTGTGTTTTTTATAATTTCAAAGCGTTATATAGCGTTTAGTACAATATGTCAAATAAGTTTTTCATTTTTTTGTTGTCTTTGTTTAGATCTTTATGTAGGTTGTCTATTTTTTTGTTATCACATGTTTTATAAGGCATCATTGTTTATAGTAATAGGAATATGAATACATATATTTTTTGGTTTACAAGATTTGAGATGTTATTTTTTTATATATTTTTGTGGTTGTATCTTGGCAAG
>M01075:29:000000000-A53YN:1:1101:24012:7370
AGAGTACACAGTTTGGGTTGCATATTTGATTGCCAGATGCAATGGAAGGACCAATACCTGTATCTGCATTAATACATGCTGCAACGTTAGTTGTATGTGGAATAATATTAGGTAGTTTTGTATTTTGGTGTTTTGAATTTTGATTTAGCTATTTTTATAGTCTAATTTGTTGGGCAACCGCAATAATAGTTTTAATGAGTCTGTGTGTTTTTTATAATTTCAAAGCGTTATATAGCGTTTAGTACAATATGTCAAATAAGTTTTTCATTTTTTTGTTGTCTTTGTTTAGATCTTTATGTAGGTTGTCTATTTTTTTGTTATCACATGTTTTATAAGGCATCATTGTTTATAGTAATAGGAATATGAATACATATATTTTTTGGTTTACAAGATTTGAGATGTTATTTTTTTATATATTTTTGTGGTTGTATCTTGGCAAG
>M01075:29:000000000-A53YN:1:1101:5122:7384
AGAGTACACAGTTTGGGTTGCATATTTGATTGCCAGATGCAATGGAAGGACCAATACCTGTATCTGCATTAATACATGCTGCAACGTTAGTTGTATGTGGAATAATATTAGGTAGTTTTGTATTTTGGTGTTTTGAATTTTGATTTAGCTATTTTTATAGTCTAATTTGTTGGGCAACCGCAATAATAGTTTTAATGAGTCTGTGAGTTTTTTATAATTTCAAAGCGTTATATAGCGTTTAGTACAATATGTCAAATAAGTTTTTCATTTTTTTGTTGTTTTTGTTTAGATCTTTATGTAGGTTGTCTATTTTTTTGTTATCACATGTTTTATAAGGCATCATTGTTTATAGTAATAGGAATATGAATACATATATTTTTTGGTTTACAAGATTTGAGATGTTATTTTTTTATATATTTTTGTGGTTGTATCTTAGCAAG
>M01075:29:000000000-A53YN:1:1101:14894:7390
AGAGTACACAGTTTGGGTTGCGTATTTGATTGCCAGATGCAATGGAAGGACCAATACCTGTATCTGCATTAATACATGCTGCAACGTTAGTTGTATGTGGAATAATATTAGGTAGTTTTGTATTTTGGTGTTTTGAATTTTGATTTAGCTATTTTTATAGTCTAATTTGTTGGGCAACCGCAATAATAGTTTTAATGAGTCTGTGTGTTTTTTATAATTTCAAAGCGTTATATAGCGTTTAGTACAATATGTCAAATAAGTTTTTCATTTTTTTGTTGTCTTTGTTTAGATCTTTATGTAGGTTGTCTATTTTTTTGTTATCACATGTTTTATAAGGCATCATTGTTTATAGTAATAGGAATATGAATACATATATTTTTTGGTTTACAAGATTTGAGATGTTATTTTTTTATATATTTTTGTGGTTGTATCTTGGCAAG
>M01075:29:000000000-A53YN:1:1101:18410:7435
AGAGTACACAGTTTGGGTTGCACATTTGATTGCCAGATGCAATGGAAGGACCAATACCTGTATCTGCATTAATACATGCTGCAACGTTAGTTGTATGTGGAATAATATTAGGTAGTTTTGTATTTTGGTGTTTTGAATTTTGATTTAGCTATTTTTATAGTCTAATTTGTTGGGCAACCGCAATAATAGTTTTAATGAGTCTGTGTGTTTTTTATAATTTCAAAGCGTTATATAGCGTTTAGTACAATATGTCAAATAAGTTTTTCATTTTTTTGTTGTCTTTGTTTAGATCTTTATGTAGGTTGTCTATTTTTTTGTTATCACATGTTTTATAAGGCATCATTGTTTATAGTAATAGGAATATGAATACATATATTTTTTGGTTTACAAGATTTGAGATGTTATTTTTTTATATATTTTTGTGGTTGTATCTTGGCAAG
>M01075:29:000000000-A53YN:1:1101:24292:7443
AGAGTACACAGTTTGGGTTGCATATTTGATTGCCAGATGCAATGGAAGGACCAATACCTGTATCTGCATTAATACATGCTGCAACGTTAGTTGTATGTGGAATAATATTAGGTAGTTTTGTATTTTGGTGTTTTGAATTTTGATTTAGCTATTTTTATAGTCTAATTTGTTGGGCAACCGCAATAATAGTTTTAATGAGTCTGTGTGTTTTTTATAATTTCAAAGCGTTATATAGCGTTTAGTACAATATGTCAAATAAGTTTTTCATTTTTTTGTTGTCTTTGTTTAGATCTTTATGTAGGTTGTCTATTTTTTTGTTATCACATGTTTTATAAGGCATCATTGTTTATAGTAATAGGAATATGAATACATATATTTTTTGGTTTACAAGATTTGAGATGTTATTTTTTTATATATTTTTGTGGTTGTATCTTGGCAAG
>M01075:29:000000000-A53YN:1:1101:23987:7448
AAAGTACACAGTTTGGGTTGCATATTTGATTGCCAGATGCAATGGAAGGACCAATACCTGTATCTGCATTAATACATGCTGCAACGTTAGTTGTATGTGGAATAATATTAGGTAGTTTTGTATTTTGGTGTTTTGAATTTTGATTTAGCTATTTTTATAGTCTAATTTGTTGGGCAACCGCAATAATAGTTTTAATGAGTCTGTGTGTTTTTTATAATTTCAAAGCGTTATATAGCGTTTAGTACAATATGTCAAATAAGTTTTTCATTTTTTTGTTGTCTTTGTTTAGATCTTTATGTAGGTTGTCTATTTTTTTGTTATCACATGTTTTATAAGGCATCATTGTTTATAGTAATAGGAATATGAATACATATATTTTTTGGTTTACAAGATTTGAGATGTTATTTTTTTATATATTTTTGTGGTTGTATCTTGGCAAG
>M01075:29:000000000-A53YN:1:1101:7885:7449
AAAGTACACAGTTTGGGTTGCATATTTGATTGCCAGATGCAATGGAAGGACCAATACCTGTATCTGCATTAATACATGCTGCAACGTCAGTTGTATGTGGAATAATATTAGGTAGTTTTGTATTTTGGTGTTTTGAATTTTGATTTAGCTATTTTTATAGTCTAATTTGTTGGGCAACCGCAATAATAGTTTTAATGAGTCTGTGTGTTTTTTATAATTTCAAAGCGTTATATAGCGTTTAGTACAATATGTCAAATAAGTTTTTCATTTTTTTGTTGTCTTTGTTTAGATCTTTATGTAGGTTGTCTATTTTTTTGTTATCACATGTTTTATAAGGCATCATTGTTTATAGTAATAGGAATATGAATACATATATTTTTTGGTTTACAAGATTTGAGATGTTATTTTTTTATATATTTTTGTGGTTGTATCTTGGCAAG
>M01075:29:000000000-A53YN:1:1101:24336:7468
AGAGTACACAGTTTGGGTTGCACATTTGATTGCCAGATGCAATGGAAGGACCAATACCTGTATCTGCATTAATACATGCTGCAACGTTAGTTGTATGTGGAATAATATTAGGTAGTTTTGTATTTTGGTGTTTTGAATTTTGATTTAGCTATTTTTATAGTCTAATTTGTTGGGCAACCGCAATAATAGTTTTAATGAGTCTGTGTGTTTTTTATAATTTCAAAGCGTTATATAGCGTTTAGTACAATATGTCAAATAAGTTTTTCATTTTTTTGTTGTCTTTGTTTAGATCTTTATGTAGGTTGTCTATTTTTTTGTTATCACATGTTTTATAAGGCATCATTGTTTATAGTAATAGGAATATGAATACATATATTTTTTGGTTTACAAGATTTGAGATGTTATTTTTTTATATATTTTTGTGGTTGTATCTTGGCAAG
>M01075:29:000000000-A53YN:1:1101:22207:7469
AGAGTACACAGTTTGGGTTGCATATTTGATTGCCAGATGCAATGGAAGGACCAATACCTGTATCTGCATTAATACATGCTGCAACGTTAGTTGTATGTGGAATAATATTAGGTAGTTTTGTATTTTGGTGTTTTGAATTTTGATTTAGCTATTTTTATAGTCTAATTTGTTGGGCAACCGCAATAATAGTTTTAATGAGTCTGTGTGTTTTTTATAATTTCAAAGCGTTATATAGCGTTTAGTACAATATGTCAAATAAGTTTTTCATTTTTTTGTTGTCTTTGTTTAGATCTTTATGTAGGTTGTCTATTTTTTTGTTATCACATGTTTTATAAGGCATCATTGTTTATAGTAATAGGAATATGAATACATATATTTTTTGGTTTACAAGATTTGAGATGTTATTTTTTTATATATTTTTGTGGTTGTATCTTGGCAAG
>M01075:29:000000000-A53YN:1:1101:21562:7472
AAAGTACACAGTTTGGGTTGCATATTTGATTGCCAGATGCAATGGAAGGACCAATACCTGTATCTGCATTAATACATGCTGCAACGTTAGTTGTATGTGGAATAATATTAGGTAGTTTTGTATTTTGGTGTTTTGAATTTTGATTTAGCTATTTTTATAGTCTAATTTGTTGGGCAACCGCAATAATAGTTTTAATGAGTCTGTGTGTTTTTTATAATTTCAAAGCGTTATATAGCGTTTAGTACAATATGTCAAATAAGTTTTTCATTTTTTTGTTGTCTTTGTTTAGATCTTTATGTAGGTTGTCTATTTTTTTGTTATCACATGTTTTATAAGGCATCATTGTTTATAGTAATAGGAATATGAATACATATATTTTTTGGTTTACAAGATTTGAGATGTTATTTTTTTATATATTTTTGTGGTTGTATCTTGGCAAG
>M01075:29:000000000-A53YN:1:1101:12065:7483
AAAGTACACAGTTTGGGTTGCATATTTGATTGCCAGATGCAATGGAAGGACCAATACCTGTATCTGCATTAATACATGCTGCAACGTTAGTTGTATGTGGAATAATATTAGGTAGTTTTGTATTTTGGTGTTTTGAATTTTGATTTAGCTATTTTTATAGTCTAATTTGTTGGGCAACCGCAATAATAGTTTTAATGAGTCTGTGTGTTTTTTATAATTTCAAAGCGTTATATAGCGTTTAGTACAATATGTCAAATAAGTTTTTCATTTTTTTGTTGTCTTTGTTTAGATCTTTATGTAGGTTGTCTATTTTTTTGTTATCACATGTTTTATAAGGCATCATTGTTTATAGTAATAGGAATATGAATACATATATTTTTTGGTTTACAAGATTTGAGATGTTATTTTTTTATATATTTTTGTGGTTGTATCTGGGCAGG
>M01075:29:000000000-A53YN:1:1101:26312:7491
AGAGTACACAGTTTGGGTTGCATATTTGATTGCCAGATGCAATGGAAGGACCAATACCTGTATCTGCATTAATACATGCTGCAACGTTAGTTGTATGTGGAATAATATTAGGTAGTTTTGTATTTTGGTGTTTTGAATTTTGATTTAGCTATTTTTATAGTCTAATTTGTTGGGCAACCGCAATAATAGTTTTAATGAGTCTGTGTGTTTTTTATAATTTCAAAGCGTTATATAGCGTTTAGTACAATATGTCAAATAAGTTTTTCATTTTTTTGTTGTCTTTGTTTAGATCTTTATGTAGGTTGTCTATTTTTTTGTTATCACATGTTTTATAAGGCATCATTGTTTATAGTAATAGGAATATGAATACATATATTTTTTGGTTTACAAGATTTGAGATGTTATTTTTTTATATATTTTTGTGGTTGCATCTTGGCAAG
>M01075:29:000000000-A53YN:1:1101:17075:7509
AGAGTACACAGTTTGGGTTGCATATTTGATTGCCAGATGCAATGGAAGGACCAATACCTGTATCTGCATTAATACATGCTGCAACGTTAGTTGTATGTGGAATAATATTAGGTAGTTTTGTATTTTGGTGTTTTGAATTTTGATTTAGCTATTTTTATAGTCTAATTTGTTGGGCGACCGCAATAATAGTTTTAATGAGTCTGTGTGTTTTTTATAATTTCAAAGCGTTATATAGCGTTTAGTACAATATGTCAAATAAGTTTTTCATTTTTTTGTTGTCTTTGTTTAGATCTTTATGTAGGTTGTCTATTTTTTTGTTATCACATGTTTTATAAGGCATCATTGTTTATAGTAATAGGAATATGAATACATATATTTTTTGGTTTACAAGATTTGAGATGTTATTTTTTTATATATTTTTGTGGTTGTATCTTGGCAAG
>M01075:29:000000000-A53YN:1:1101:13897:7515
AGAGTACACAGTTTGGGCTGCATATTTGATTGCCAGATGCAATGGAAGGACCAATACCTGTATCTGCATTAATACATGCTGCAACGTTAGTTGTATGTGGAATAATATTAGGTAGTTTTGTATTTTGGTGTTTTGAATTTTGATTTAGCTATTTTTATAGTCTAATTTGTTGGGCAACCGCAATAATAGTTTTAATGAGTCTGTGTGTTTTTTATAATTTCAAAGCGTTATATAGCGTTTAGTACAATATGTCAAATAAGTTTTTCATTTTTTTGTTGTCTTTGTTTAGATCTTTATGTAGGTTGTCTATTTTTTTGTTATCACATGTTTTATAAGGCATCATTGTTTATAGTAATAGGAATATGAATACATATATTTTTTGGTTTACAAGATTTGAGATGTTATTTTTTTATATATTTTTGTGGTTGTATCTTGGCAAG
>M01075:29:000000000-A53YN:1:1101:19957:7521
AGAGTACACAGTTTGGCTTGCACATTTGATTGCCAGATGCAATGGAAGGACCAATACCTGTATCTGCATTAATACATGCTGCAACGTTAGTTGTATGTGGAATAATATTAGGTAGTTTTGTATTTTGGTGTTTTGAATTTTGATTTAGCTATTTTTATAGTCTAATTTGTTGGGCAACCGCAATAATAGTTTTAATGAGTCTGTGTGTTTTTTATAATTTCAAAGCGTTATATAGCGTTTAGTACAATATGTCAAATAAGTTTTTCATTTTTTTGTTGTCTTTGTTTAGATCTTTATGTAGGTTGTCTATTTTTTTGTTATCACATGTTTTATAAGGCATCATTGTTTATAGTAATAGGAATATGAATACATATATTTTTTGGTTTACAAGATTTGAGATGTTATTTTTTTATATATTTTTGTGGTTGTATCTTGGCAAG
>M01075:29:000000000-A53YN:1:1101:21951:7538
AAAGTACACAGTTTGGGTTGCACATTCGATTGCCAGATGCAATGGAAGGACCAATACCTGTATCTGCATTAATACATGCTGCAACGTTAGTTGTATGTGGAATAATATTAGGTAGTTTTGTATTTTGGTGTTTTGAATTTTGATTTAGCTATTTTTATAGTCTAATTTGTTGGGCAACCGCAATAATAGTTTTAATGAGTCTGTGTGTTTTTTATAATTTCAAAGCGTTATATAGCGTTTAGTACAATATGTCAAATAAGTTTTTCATTTTTTTGTTGTCTTTGTTTAGATCTTTATGTAGGTTGTCTATTTTTTTGTTATCACATGTTTTATAAGGCATCATTGTTTATAGTAATAGGAATATGAATACATATATTTTTTGGTTTACAAGATTTGAGATGTTATTTTTTTATATATTTTTGTGGTTGTATCTTGGCAAA
>M01075:29:000000000-A53YN:1:1101:19955:7544
AGAGTACACAGTTTGGGTTGCACATTTGATTGCCAGATGCAATGGAAGGACCAATACCTGTATCTGCATTAATACATGCTGCAACGTTAGTTGTATGTGGAATAATATTAGGTAGTTTTGTATTTTGGTGTTTTGAATTTTGATTTAGCTATTTTTATAGTCTAATTTGTTGGGCAACCGCAATAATAGTTTTAATGAGTCTGTGTGTTTTTTATAATTTCAAAGCGTTATATAGCGTTTAGTACAATATGTCAAATAAGTTTTTCATTTTTTTGTTGTCTTTGTTTAGATCTTTATGTAGGTTGTCTATTTTTTTGTTATCACATGTTTTATAAGGCATCATTGTTTATAGTAATAGGAATATGAATACATATATTTTTTGGTTTACAAGATTTGAGATGTTATTTTTTTATATATTTTTGTGGTTGTATCTTGGCAAG
>M01075:29:000000000-A53YN:1:1101:4844:7549
AAAGTACACAGTTTGGGTTGCATATTTGATTGCCAGATGCAATGGAAGGACCAATACCTGTATCTGCATTAATACATGCTGCAACGTTAGTTGTATGTGGAATAATATTAGGTAGTTTTGTATTTTGGTGTTTTGAATTTTGATTTAGCTATTTTTATAGTCTAATTTGTTGGGCAACCGCAATAATAGTTTTAATGAGTCTGTGTGTTTTTTATAATTTCAAAGCGTTATATAGCGTTTAGTACAATATGTCAAATAAGTTTTTCATTTTTTTGTTGTCTTTGTTTAGATCTTTATGTAGGTTGTCTATTTTTTTGTTATCACATGTTTTATAAGGCATCATTGTTTATAGTAATAGGAATATGAATACATATATTTTTTGGTTTACAAGATTTGAGATGTTATTTTTTTATATATTTTTGTGGTTGTATCTTGGCAAG
>M01075:29:000000000-A53YN:1:1101:16311:7556
AGAGTACACAGTTTGGGCTGCATATTTGATTGCCAGATGCAATGGAAGGACCAATACCTGTATCTGCATTAATACATGCTGCAACGTTAGTTGTATGTGGAATAATATTAGGTAGTTTTGTATTTTGGTGTTTTGAATTTTGATTTAGCTATTTTTATAGTCTAATTTGTTGGGCAACCGCAATAATAGTTTTAATGAGTCTGTGTGTTTTTTATAATTTCAAAGCGTTATATAGCGTTTAGTACAATATGTCAAATAAGTTTTTCATTTTTTTGTTGTCTTTGTTTAGATCTTTATGTAGGTTGTCTATTTTTTTGTTATCACATGTTTTATAAGGCATCATTGTTTATAGTAATAGGAATATGAATACATATATTTTTTGGTTTACAAGATTTGAGATGTTATTTTTTTATATATTTTTGTGGTTGTATCTTGGCAAG
>M01075:29:000000000-A53YN:1:1101:23256:7557
AGAGTACACAGTTTGGATTGCATATTTGATTGCCAGATGCAATGGAAGGACCAATACCTGTATCTGCATTAATACATGCTGCAACGTTAGTTGTATGTGGAATAATATTAGGTAGTTTTGTATTTTGGTGTTTTGAATTTTGATTTAGCTATTTTTATAGTCTAATTTGTTGGGCAACCGCAATAATAGTTTTAATGAGTCTGTGTGTTTTTTATAATTTCAAAGCGTTATATAGCGTTTAGTACAATATGTCAAATAAGTTTTTCATTTTTTTGTTGTCTTTGTTTAGATCTTTATGTAGGTTGTCTATTTTTTTGTTATCACATGTTTTATAAGGCATCATTGTTTATAGTAATAGGAATATGAATACATATATTTTTTGGTTTACAAGATTTGAGATGTTATTTTTTTATATATTTTTGTGGTTGTATCTTGGCAAG
>M01075:29:000000000-A53YN:1:1101:14476:7565
AAAGTACACAGTTTGGGTTACATATTTGATTGCCAGATGCAATGGAAGGACCAATACCTGTATCTGCATTAATACATGCTGCAACGTTAGTTGTATGTGGAATAATATTAGGTAGTTTTGTATTTTGGTGTTTTGAATTTTGATTTAGCTATTTTTATAGTCTAATTTGTTGGGCAACCGCAATAATAGTTTTAATGAGTCTGTGTGTTTTTTATAATTTCAAAGCGTTATATAGCGTTTAGTACAATATGTCAAATAAGTTTTTCATTTTTTTGTTGTCTTTGTTTAGATCTTTATGTAGGTTGTCTATTTTTTTGTTATCACATGTTTTATAAGGCATCATTGTTTATAGTAATAGGAATATGAATACATATATTTTTTGGTTTACAAGATTTGAGATGTTATTTTTTTATATATTTTTGTGGTTGTATCTTGGCAAG
>M01075:29:000000000-A53YN:1:1101:12406:7566
AAAGTACACAGTTTGGGTTGCATATTTGATTGCCAGATGCAATGGAAGGACCAATACCTGTATCTGCATTAATACATGCTGCAACGTTAGTTGTATGTGGAATAATATTAGGTAGTTTTGTATTTTGGTGTTTTGAATTTTGATTTCGCTATTTTTATAGCCTAATTTGTTGGGCAACCGCAATAATAGTTTTAATGAGTCTGTGTGTTTTTTATAATTTCAAAGCGTTATATAGCGTTTAGTACAATATGTCAAATAAGTTTTTCATTTTTTTGTTGTCTTTGTTTAGATCTTTATGTAGGTTGTCTATTTTTTTGTTATCACATGTTTTATAAGGCATCATTGTTTATAGTAATAGGAATATGAATACATATATTTTTTGGTTTACAAGATTTGAGATGTTATTTTTTTATATATTTTTGTGGTTGTATCTTGGCAAG
>M01075:29:000000000-A53YN:1:1101:14707:7569
AGAGTACACAGTTTGGGTTGCATATTTGATTGCCAGATGCAATGGAAGGACCAATACCTGTATCTGCATTAATACATGCTGCAACGTTAGTTGTATGTGGAATAATATTAGGTAGTTTTGTATTTTGGTGTTTTGAATTTTGATTTAGCTATTTTTATAGTCTAATTTGTTGGGCAACCGCAATAATAGTTTTAATGAGTCTGTGTGTTTTTTATAATTTCAAAGCGTTATATAGCGTTTAGTACAATATGTCAAATAAGTTTTTCATTTTTTTGTTGTCTTTGTTTAGATCTTTATGTAGGTTGTCTATTTTTTTGTTATCACATGTTTTATAAGGCATCATTGTTTATAGTAATAGGAATATGAATACATATATTTTTTGGTTTACAAGATTTGAGATGTTATTTTTTTATATATTTTTGTGGTTGTATCTTGGCAAG
>M01075:29:000000000-A53YN:1:1101:9619:7587
AGAGTACACAGTTTGGGTTGCATATTTGATTGCCAGATGCAATGGAAGGACCAATACCTGTATCTGCATTAATACATGCTGCAACGTTAGTTGTATGTGGAATAATATTAGGTAGTTTTGTATTTTGGTGTTTTGAATTTTGATTTAGCTATTTTTATAGTCTAATTTGTTGGGCAACCGCAATAATAGTTTTAATGAGTCTGTGTGTTTTTTATAATTTCAAAGCGTTATATAGCGTTTAGTATAATATGTCAAATAAGTTTTTCATTTTTTTGTTGTCTTTGTTTAGATCTTTATGTAGGTTGTCTATTTTTTTGTTATCACATGTTTTATAAGGCATCATTGTTTATAGTAATAGGAATATGAATACATATATTTTTTGGTTTACAAGATTTGAGATGTTATTTTTTTATATATTTTTGTGGTTGTATCTTAGCAAG
>M01075:29:000000000-A53YN:1:1101:23551:7598
AGAGTACACAGTTTGGGTTGCACATTTGATTGCCAGATGCAATGGAAGGACCAATACCTGTATCTGCATTAATACATGCTGCAACGTTAGTTGTATGTGGAATAATATTAGGTAGTTTTGTATTTTGGTGTTTTGAATTTTGATTTAGCTATTTTTATAGTCTAATTTGTTGGGCAACCGCAATAATAGTTTTAATGAGTCTGTGTGTTTTTTATAATTTCAAAGCGTTATATAGCGTTTAGTACAATATGTCAAATAAGTTTTTCATTTTTTTGTTGTCTTTGTTTAGATCTTTATGTAGGTTGTCTATTTTTTTGTTATCACATGTTTTATAAGGCATCATTGTTTATAGTAATAGGAATATGAATACATATATTTTTTGGTTTACAAGATTTGAGATGTTATTTTTTTATATATTTTTGTGGTTGTATCTTGGCAAG
>M01075:29:000000000-A53YN:1:1101:8563:7603
AGAGTACACAGTTTGGGCTGCATATTTGATTGCCAGATGCAATGGAAGGACCAATACCTGTATCTGCATTAATACATGCTGCAACGTTAGTTGTATGTGGAATAATATTAGGTAGTTTTGTATTTTGGTGTTTTGAATTTTGATTTAGCTATTTTTATAGTCTAATTTGTTGGGCAACCGCAATAATAGTTTTAATGAGTCTGTGTGTTTTTTATGATTTCAAAGCGTTATATAGCGTTTAGTACAATATGTCAAATAAGTTTTTCATTTTTTTGTTGTCTTTGTTTAGATCTTTATGTAGGTTGTCTATTTTTTTGTTATCACATGTTTTATAAGGCATCATTGTTTATAGTAATAGGAATATGAATACATATATTTTTTGGTTTACAAGATTTGAGATGTTATTTTTTTATATATTTTTGTGGTTGTATCTTGGCAAG
>M01075:29:000000000-A53YN:1:1101:11882:7608
AAAGTACACAGTTTGGGTTGCATATTTGATTGCCAGATGCAATGGAAGGACCAATACCTGTATCTGCATTAATACATGCTGCAACGTTAGTTGTATGTGGGATAATATTAGGTAGTTTTGTATTTTGGTGTTTTGAATTTTGATTTAGCTATTTTTATAGTCTAATTTGTTGGGCAACCGCAATAATAGTTTTAATGAGTCTGTGTGTTTTTTATAATTTCAAAGCGTTATATAGCGTTTAGTACAATATGTCAAATAAGTTTTTCATTTTTTTGTTGTCTTTGTTTAGATCTTTATGTAGGTTGTCTATTTTTTTGTTATCACATGTTTTATAAGGCATCATTGTTTATAGTAATAGGAATATGAATACATATATTTTTTGGTTTACAAGATTTGAGATGTTATTTTTTTATATATTTTTGTGGTTGTATCTTGGCAAG
>M01075:29:000000000-A53YN:1:1101:11899:7610
AAAGTACACAGTTTGGGTTGCATATTTGATTGCCAGATGCAATGGAAGGACCAATACCTGTATCTGCATTAATACATGCTGCAACGTTAGTTGTATGTGGGATAATATTAGGTAGTTTTGTATTTTGGTGTTTTGAATTTTGATTTAGCTATTTTTATAGTCTAATTTGTTGGGCAACCGCAATAATAGTTTTAATGAGTCTGTGTGTTTTTTATAATTTCAAAGCGTTATATAGCGTTTAGTACAATATGTCAAATAAGTTTTTCATTTTTTTGTTGTCTTTGTTTAGATCTTTATGTAGGTTGTCTATTTTTTTGTTATCACATGTTTTATAAGGCATCATTGTTTATAGTAATAGGAATATGAATACATATATTTTTTGGTTTACAAGATTTGAGATGTTATTTTTTTATATATTTTTGTGGTTGTATCTTGGCAAG
>M01075:29:000000000-A53YN:1:1101:22823:7615
AGAGTACACAGTTTGGGTTGCACATTTGATTGCCAGATGCAATGGAAGGACCAATACCTGTATCTGCATTAATACATGCTGCAACGTTAGTTGTATGTGGAATAATATTAGGTAGTTTTGTATTTTGGTGTTTTGAATTTTGATTTAGCTATTTTTATAGTCTAATTTGTTGGGCAACCGCAATAATAGTTTTAATGAGTCTGTGTGTTTTTTATAATTTCAAAGCGTTATATAGCGTTTAGTACAATATGTCAAATAAGTTTTTCATTTTTTTGTTGTCTTTGTTTAGATCTTTATGTAGGTTGTCTATTTTTTTGTTATCACATGTTTTATAAGGCATCATTGTTTATAGTAATAGGAATATGAATACATATATTTTTTGGTTTACAAGATTTGAGATGTTATTTTTTTATATATTTTTGTGGTTGTATCTTGGCAAG
>M01075:29:000000000-A53YN:1:1101:5996:7620
AGAGTACACAGTTTGGGCTGCATATTTGATTGCCAGATGCAATGGAAGGACCAATACCTGTATCTGCATTAATACATGCTGCAACGTTAGTTGTATGTGGAATAATATTAGGTAGTTTTGTATTTTGGTGTTTTGAATTTTGATTTAGCTATTTTTATAGTCTAATTTGTTGGGCAACCGCAATAATAGTTTTAATGAGTCTGTGTGTTTTTTATAATTTCAAAGCGTTATATAGCGTTTAGTACAATATGTCAAATAAGTTTTTCATTTTTTTGTTGTCTTTGTTTAGATCTTTATGTAGGTTGTCTATTTTTTCGTTATCACATGTTTTATAAGGCATCATTGTTTATAGTAATAGGAATATGAATACATATATTTTTTGGTTTACAAGATTTGAGATGTTATTTTTTTATATATTTTTGTGGTTGTATCTTGGCAAG
>M01075:29:000000000-A53YN:1:1101:5940:7622
AGAGTACACAGTTTGGATTGCATATTTGATTGCCAGATGCAATGGAAGGACCAATACCTGTATCTGCATTAATACATGCTGCAACGTTAGTTGTATGTGGAATAATATTAGGTAGTTTTGTATTTTGGTGTTTTGAATTTTGATTTAGCTATTTTTATAGTCTAATTTGTTGGGCAACCGCAATAATAGTTTTAATGAGTCTGTGTGTTTTTTATAATTTCAAAGCGTTATATAGCGTTTAGTACAATATGTCAAATAAGTTTTTCATTTTTTTGTTGTCTTTGTTTAGATCTTTATGTAGGTTGTCTATTTTTTTGTTATCACATGTTTTATAAGGCATCATTGTTTATAGTAATAGGAATATGAATACATATATTTTTTGGTTTACAAGATTTGAGATGTTATTTTTTTATATATTTTTGTGGTTGTATCTTGGCAAG
>M01075:29:000000000-A53YN:1:1101:7724:7628
AAAGTACACAGTTTGGGTTGCACATTTGATTGCCAGATGCAATGGAAGGACCAATACCTGTATCTGCATTAATACATGCTGCAACGTTAGTTGTATGTGGAATAATATTAGGTAGTTTTGTATTTTGGTGTTTTGAATTTTGATTTAGCTATTTTTATAGCCTAATTTGTTGGGCAACCGCAATAATAGTTTTAATGAGTCTGTGTGTTTTTTATAATTTCAAAGCGTTATATAGCGTTTAGTACAATATGTCAAATAAGTTTTTCATTTTTTTGTTGTCTTTGTTTAGATCTTTATGTAGGTTGTCTATTTTTTTGTTATCACATGTTTTATAAGGCATCATTGTTTATAGTAATAGGAATATGAATACATATATTTTTTGGTTTACAAGATTTGAGATGTTATTTTTTTATATATTTTTGTGGTTGTATCTTGGCAAG
>M01075:29:000000000-A53YN:1:1101:4813:7632
AAAGTACACAGTTTGGGCTGCATATTTGATTGCCAGATGCAATGGAAGGACCAATACCTGTATCTGCATTAATACATGCTGCAACGTTAGTTGTATGTGGAATAATATTAGGTAGTTTTGTATTTTGGTGTTTTGAATTTTGATTTAGCTATTTTTATAGTCTAATTTGTTGGGCAACCGCAATAATAGTTTTAATGAGTCTGTGTGTTTTTTATAATTTCAAAGCGTTATATAGCGTTTAGTACAATATGTCAAATAAGTTTTTCATTTTTTTGTTGTCTTTGTTTAGATCTTTATGTAGGTTGTCTATTTTTTTGTTATCACATGTTTTATAAGGCATCATTGTTTATAGTAATAGGAATATGAATACATATATTTTTTGGTTTACAAGATTTGAGATGTTATTTTTTTATATATTTTTGTGGTTGTATCTTGGCAAG
>M01075:29:000000000-A53YN:1:1101:27177:7636
AGAGTACACAGTTTGGGTTGCATATTTGATTGCCAGATGCAATGGAAGGACCAATACCCGTATCTGCATTAATACATGCTGCAACGTTAGTTGTATGTGGAATAATATTAGGTAGTTTTGTATTTTGGTGTTTTGAATTTTGATTTAGCTATTTTTATAGTCTAATTTGTTGGGCAACCGCAATAATAGTTTTAATGAGTCTGTGTGTTTTTTATAATTTCAAAGCGTTATATAGCGTTTGGTACAATATGTCAAATAAGTTTTTCATTTTTTTGTTGTCTTTGTTTAGATCTTTATGTAGGTTGTCTATTTTTTTGTTATCACATGTTTTATAAGGCATCATTGTTTATAGTAATAGGAATATGAATACATATATTTTTTGGTTTACAAGATTTGAGATGTTATTTTTTTATATATTTTTGTGGTTGTATCTTAGCAAG
>M01075:29:000000000-A53YN:1:1101:12251:7642
AAAGTACACAGTTTGGGTTGCATATTTGATTGCCAGATGCAATGGAAGGACCAATACCTGTATCTGCATTAATACATGCTGCAACGTTAGTTGTATGTGGAATAATATTAGGTAGTTTTGTATTTTGGTGTTTTGAATTTTGATTTAGCTATTTTTATAGTCTAATTTGTTGGGCAACCGCAATAATAGTTTTAATGAGTCTGTGTGTTTTTTATAATTTCAAAGCGTTATATAGCGTTTAGTACAATATGTCAAATAAGTTTTTCATTTTTTTGTTGTTTTTGTTTAGATCTTTATGTAGGTTGTCTATTTTTTTGTTATCACATGTTTTATAAGGCATCATTGTTTATAGTAATAGGAATATGAATACATATATTTTTTGGTTTACAAGATTTGAGATGTTATTTTTTTATATATTTTTGTGGTTGTATCTTGGCAAG
>M01075:29:000000000-A53YN:1:1101:12558:7642
AGAGTACACAGTTTGGGTTGCACATTTGATTGCCAGATGCAATGGAAGGACCAATACCTGTATCTGCATTAATACATGCTGCAACGTTAGTTGTATGTGGAATAATATTAGGTAGTTTTGTATTTTGGTGTTTTGAATTTTGATTTAGCCATTTTTATAGTCTAACTTGTTGGGCAACCGCAATAATAGTTTTAATGAGTCTGTGTGTTTTTTATAATTTCAAAGCGTTATATAGCGTTTAGTACAATATGTCAAATAAGCTTTTCATTTTTTTGTTGTCTTTGTTTAGATCTTTATGTAGGTTGTCTATTTTTTTGTTATCACATGTTTTATAAGGCATCATTGTTTATAGTAATAGGAATATGAATACATATATTTTTTGGTTTACAAGATTTGAGATGTTATTTTTTTATATATTTTTGTGGTTGTATCTTGGCAAG
>M01075:29:000000000-A53YN:1:1101:8035:7652
AGAGTACACAGTTTGGATTGCATATTTGATTGCCAGATGCAATGGAAGGACCAATACCTGTATCTGCATTAATACATGCTGCAACGTTAGTTGTATGTGGAATAATATTAGGTAGTTTTGTATTTTGGTGTTTTGAATTTTGATTTAGCTATTTTTATAGTCTAATTTGTTGGGCAACCGCAATAATAGTTTTAATGAGTCTGTGTGTTTTTTATAATTTCAAAGCGTTATATAGCGTTTAGTACAATATGTCAAATAAGTTTTTCATTTTTTTGTTGTCTTTGTTTAGATCTTTATGTAGGTTGTCTATTTTTTTGTTATCACATGTTTTATAAGGCATCATTGTTTATAGTAATAGGAATATGAATACATATATTTTTTGGTTTACAAGATTTGAGATGTTATCTTTTTATATATTTTTGTGGCTGTATCTTGGCAAG
>M01075:29:000000000-A53YN:1:1101:7149:7653
AGAGTACACAGTTTGGGTTGCGCATTTGATTGCCAGATGCAATGGAAGGACCAATACCTGTATCTGCATTAATACATGCTGCAACGTTAGTTGTATGTGGAATAATATTAGGTAGTTTTGTATTTTGGTGTTTTGAATTTTGATTTAGCTATTTTTATAGTCTAATTTGTTGGGCAACCGCAATAATAGTTTTAATGAGTCTGTGTGTTTTTTATAATTTCAAAGCGTTATATAGCGTTTAGTACAATATGTCAAATAAGTTTTTCATTTTTTTGTTGTCTTTGTTTATATCTTTATGTAGGTTGTCTATTTTTTTGTTATCACATGTTTTATAAGGCATCATTGTTTATAGTAATAGGAATATGAATACATATATTTTTTGGTTTACAAGATTTGAGATGTTATTTTTTTATATATTTTTGTGGTTGTATCTTGGCAAG
>M01075:29:000000000-A53YN:1:1101:17180:7653
AGAGTACACAGTTTGGGTTGCATATTTGATTGCCAGATGCAATGGAAGGACCAATACCTGTATCTGCATTAATACATGCTGCAACGTTAGTTGTATGTGGAATAATATTAGGTAGTTTTGTATTTTGGTGTTTTGAATTTTGATTTAGCTATTTTTATAGTCTAATTTGTTGGGCAACCGCAATAATAGTTTTAATGAGTCTGTGTGTTTTTTATAATTTCAAAGCGTTATATAGCGTTTAGTACAATATGTCAAATAAGTTTTTCATTTTTTTGTTGTCTTTGTTTAGATCTTTATGTAGGTTGTCTATTTTTTTGTTATCACATGTTTTATAAGGCATCATTGTTTATAGTAATAGGAATATGAATACATATATTTTTTGGTTTACAAGATTTGAGATGTTATTTTTTTATATATTTTTGTGGTTGTATCTTGGCAAG
>M01075:29:000000000-A53YN:1:1101:8022:7664
AGAGTACACAGTTTGGATTGCATATTTGATTGCCAGATGCAATGGAAGGACCAATACCTGTATCTGCATTAATACATGCTGCAACGTTAGTTGTATGTGGAATAATATTAGGTAGTTTTGTATTTTGGTGTTTTGAATTTTGATTTAGCTATTTTTATAGTCTAATTTGTTGGGCAACCGCAATAATAGTTTTAATGAGTCTGTGTGTTTTTTATAATTTCAAAGCGTTATATAGCGTTTAGTACAATATGTCAAATAAGTTTTTCATTTTTTTGTTGTCTTTGTTTAGATCTTTATGTAGGTTGTCTATTTTTTTGTTATCACATGTTTTATAAGGCATCATTGTTTATAGTAATAGGAATATGAATACATATATTTTTTGGTTTACAAGATTTGAGATGTTATCTTTTTATATATTTTTGTGGCTGTATCTTGGCAAG
>M01075:29:000000000-A53YN:1:1101:16656:7670
AAAGTACACAGTTTGGGTTGCACATTTGATTGCCAGATGCAATGGAAGGACCAATACCTGTATCTGCATTAATACATGCTGCAACGTTAGTTGTATGTGGGATAATATTAGGTAGTTTTGTATTTTGGTGTTTTGAATTTTGATTTAGCTATTTTTATAGTCTAATTTGTTGGGCAACCGCAATAATAGTTTTAATGAGTCTGTGTGTTTTTTATAATTTCAAAGCGTTATATAGCGTTTAGTACAATATGTCAAATAAGTTTTTCATTTTTTTGTTGTCTTTGTTTAGATCTTTATGTAGGTTGTCTATTTTTTTGTTATCACATGTTTTATAAGGCATCATTGTTTATAGTAATAGGAATATGAATACATATATTTTTTGGTTTACAAGATTTGAGATGTTATTTTTTTATATATTTTTGTGGTTGTATCTTGGCAAG
>M01075:29:000000000-A53YN:1:1101:11065:7672
AGAGTACACAGTTTGGGTTGCATATTTGATTGCCAGATGCAATGGAAGGACCAATACCTGTATCTGCATTAATACATGCTGCAACGTTAGTTGTATGTGGAATAATATTAGGTAGTTTTGTATTTTGGTGTTTTGAATTTTGATTTAGCTATTTTTATAGTCTAATTTGTTGGGCAACCGCAATAATAGTTTTAATGAGTCTGTGTGTTTTTTATAATTTCAAAGCGTTATATAGCGTTTAGTACAATATGTCAAATAAGTTTTTCATTTTTTTGTTGTCTTTGTTTAGATCTTTATGTAGGTTGTCTATTTTTTTGTTATCACATGTTTTATAAGGCATCATTGTTTATAGTAATAGGAATATGAATACATATATTTTTTGGTTTACAAGATTTGAGATGTTATTTTTTTATATATTTTTGTGGTTGTATCTTGGCAAG
>M01075:29:000000000-A53YN:1:1101:22161:7674
AGAGTACACAGTTTGGGTTGCATATTTGATTGCCAGATGCAATGGAAGGACCAATACCTGTATCTGCATTAATACATGCTGCAACGTTAGTTGTATGTGGAATAATATTAGGTAGTTTTGTATTTTGGTGTTTTGAATTTTGATTTAGCTATTTTTATAGTCTAATTTGTTGGGCAACCGCAATAATAGTTTTAATGAGTCTGTGTGTTTTTTATAATTTCAAAGCGTTATATAGCGTTTAGTACAATATGTCAAATAAGTTTTTCATTTTTTTGTTGTCTTTGTTTAGATCTTTATGTAGGTTGTCTATTTTTTTGTTATCACATGTTTTATAAGGCATCATTGTTTATAGTAATAGGAATATGAATACATATATTTTTTGGTTTACAAGATTTGAGATGTTATTTTTTTATATATTTTTGTGGTTGTATCTTGGCAAG
>M01075:29:000000000-A53YN:1:1101:13820:7675
AAAGTACACAGTTTGGGTTACATATTTGATTGCCAGATGCAATGGAAGGACCAATACCTGTATCTGCATTAATACATGCTGCAACGTTAGTTGTATGTGGAATAATATTAGGTAGTTTTGTATTTTGGTGTTTTGAATTTTGATTTAGCTATTTTTATAGTCTAATTTGTTGGGCAACCGCAATAATAGTTTTAATGAGTCTGTGTGTTTTTTATAATTTCAAAGCGTTATATAGCGTTTAGTACAATATGTCAAATAAGTTTTTCATTTTTTTGTTGTTTTTGTTTAGATCTTTATGTAGGTTGTCTATTTTTTTGTTATCACATGTTTTATAAGGCATCATTGTTTATAGTAATAGGAATATGAATACATATATTTTTTGGTTTACAAGATTTGAGATGTTATTTTTTTATATATTTTTGTGGTTGTATTTTAGCAAG
>M01075:29:000000000-A53YN:1:1101:25467:7682
AGAGTACACAGTTTGGGTTGCATATTTGATTGCCAGATGCAATGGAAGGACCAATACCTGTATCTGCATTAATACATGCTGCAATGTTAGTTGTATGTGGAATAATATTAGGTAGTTTTGTATTTTGGTGTTTTGAATTTTGATTTAGCTATTTTTATAGTCTAATTTGTTGGGCAACCGCAATAATAGTTTTAATGAGTCTGTGTGTTTTTTATAATTTCAAAGCGTTATATAGCGTTTAGTACAATATGTCAAATAAGTTTTTCATTTTTTTGTTGTCTTTGTTTAGATCTTTATGTAGGTTGTCTATTTTTTTGTTATCACATGTTTTATAAGGCATCATTGTTTATAGTAATAGGAATATGAATACATATATTTTTTGGTTTACAAGATTTGAGATGTTATTTTTTTATATATTTTTGTGGTTGTATCTTGGCAAG
>M01075:29:000000000-A53YN:1:1101:6107:7690
AAAGTACACAGTTTGGGTTGCATATTTGATTGCCAGATGCAATGGAAGGACCAATACCTGTATCTGCATTAATACATGCTGCAACGTTAGTTGTATGTGGAATAATATTAGGTAGTTTTGTATTTTGGTGTTTTGAATTTTGATTTAGCTATTTTTATAGTCTAATTTGTTGGGCAACCGCAATAATAGTTTTAATGAGTCTGTGTGTTTTTTATAATTTCAAAGCGTTATATAGCGTTTAGTACAATATGTCAAATAAGTTTTTCATTTTTTTGTTGTCTTTGTTTAGATCTTTATGTAGGTTGTCTATTTTTTTGTTATCACATGTTTTATAAGGCATCATTGTTTATAGTAATAGGAATATGAATACATATATTTTTTGGTTTACAAGATTTGAGATGTTATTTTTTTATATATTTTTGTGGTTGTATCTTAGCAAA
>M01075:29:000000000-A53YN:1:1101:24628:7698
AGAGTACACAGTTTGGGTTGCATATTTGATTGCCAGATGCAATGGAAGGACCAATACCTGTATCTGCATTAATACATGCTGCAACGTTAGTTGTATGTGGAATAATATTAGGTAGTTTTGTATTTTGGTGTTTTGAATTTTGATTTAGCTATTTTTATAGTCTAATTTGTTGGGCAACCGCAATAATAGTTTTAATGAGTCCGTGTGTTTTTTATAATTTCAAAGCGTTATATAGCGTTTAGTACAATATGTCAAATAAGTTTTTCATTTTTTTGTTGTCTTTGTTTAGATCTTTATGTAGGTTGTCTATTTTTTTGTTATCACATGTTTTATAAGGCATCATTGTTTATAGTAATAGGAATATGAATACATATATTTTTTGGTTTACAAGATTTGAGATGTTATTTTTTTATATATTTTTGTGGTTGTATCTTAGCAAG
>M01075:29:000000000-A53YN:1:1101:15000:7699
AAAGTACACAGTTTGGGTTGCACATTTGATTGCCAGATGCAATGGAAGGACCAATACCTGTATCTGCATTAATACATGCTGCAACGTTAGTTGTATGTGGAATAATATTAGGTAGTTTTGTATTTTGGTGTTTTGAATTTTGATTTAGCTATTTTTATAGTCTAATTTGTTGGGCAACCGCAATAATAGTTTTAATGAGTCTGTGTGTTTTTTATAATTTCAAAGCGTTATATAGCGTTTAGTACAATATGTCAAATAAGTTTTTCATTTTTTTGTTGTCTTTGTTTAGATCTTTATGTAGGTTGTCTATTTTTTTGTTATCACATGTTTTATAAGGCATCATTGTTTATAGTAATAGGAATATGAATACATATATTTTTTGGTTTACAAGATTTGAGATGTTATTTTTTTATATATTTTTGTGGTTGTATCTTGGCAAG
>M01075:29:000000000-A53YN:1:1101:5612:7701
AGAGTACACAGTTTGGGTTGCATATTTGATTGCCAGATGCAATGGAAGGACCAATACCTGTATCTGCATTAATACATGCTGCAACGTTAGTTGTATGTGGAATAATATTAGGTAGTTTTGTATTTTGGTGTTTTGAATTTTGATTTAGCTATTTTTATAGTCTAATTTGTTGGGCAACCGCAATAATAGTTTTAATGAGTCTGTGTGTTTTTTATAATTTCAAAGCGTTATATAGCGTTTAGTACAATATGTCAAATAAGTTTTTCATTTTTTTGTTGTCTTTGTTTAGATCTTTATGTAGGTTGTCTATTTTTTTGTTATCACATGTTTTATAAGGCATCATTGTTTATAGTAATAGGAATATGAATACATATATTTTTTGGTTTACAAGATTTGAGATGTTATTTTTTTATATATTTTTGTGGTTGTATCTCGGCAAG
>M01075:29:000000000-A53YN:1:1101:12440:7704
AGAGTACACAGTTTGGGTTGCATATTTGATTGCCAGATGCAATGGAAGGACCAATACCTGTATCTGCATTAATACATGCTGCAACGTTAGTTGTATGTGGAATAATATTAGGTAGTTTTGTATTTTGGTGTTTTGAATTTTGATTTAGCTATTTTTATAGTCTAATTTGTTGGGCAACCGCAATAATAGTTTTAATGAGTCTGTGTGTTTTTTATAATTTCAAAGCGTTATATAGCGTTTAGTACAATATGTCAAATAAGTTTTTCATTTTTTTGTTGTCTTTGTTTAGATCTTTATGTAGGTTGTCTATTTTTTTGTTATCACATGTTTTATAAGGCATCATTGTTTATAGTAATAGGAATATGAATACATATATTTTTTGGTTTACAAGATTTGAGATGTTATTTTTTTATATATTTTTGTGGTTGTATCTTGGCAAG
>M01075:29:000000000-A53YN:1:1101:21546:7709
AGAGTACACAGTTTGGGTTACATATTTGATTGCCAGATGCAATGGAAGGACCAATACCTGTATCTGCATTAATACATGCTGCAACGTTAGTTGTATGTGGAATAATATTAGGTAGTTTTGTATTTTGGTGTTTTGAATTTTGATTTAGCTATTTTTATAGTCTAATTTGTTGGGCAACCGCAATAATAGTTTTAATGAGTCTGTGTGTTTTTTATAATTTCAAAGCGTTATATAGCGTTTAGTACAATATGTCAAATAAGTTTTTCATTTTTTCGTTGTCTTTGTTTAGATCTTTATGTAGGTTGTCTATTTTTTTGTTATCACATGTTTTATAAGGCATCATTGTTTATAGTAATAGGAATATGAATACATATATTTTTTGGTTTACAAGATTTGAGATGTTATTTTTTTATATATTTTTGTGGTTGTATCTTGGCAAG
>M01075:29:000000000-A53YN:1:1101:8050:7712
AGAGTACACAGTTTGGGTTGCATATTTGATTGCCAGATGCAATGGAAGGACCAATACCTGTATCTGCATTAATACATGCTGCAACGTTAGTTGTATGTGGAATAATATTAGGTAGTTTTGTATTTTGGTGTTTTGAATTTTGATTTAGCTATTTTTATAGTCTAATTTGTTGGGCAACCGCAATAATAGTTTTAATGAGTCTGTGTGTTTTTTATAATTTCAAAGCGTTATATAGCGTTTAGTACAATATGTCAAATAAGTTTTTCATTTTTTTGTTGTCTTTGTTTAGATCTTTATGTAGGTTGTCTATTTTTTTGTTATCACACGTTTTATAAGGCATCATTGTTTATAGTAATAGGAATATGAATACATATATTTTTTGGTTTACAAGATTTGAGATGTTATTTTTTTATATATTTTTGTGGTTGTATCTTGGCAAG
>M01075:29:000000000-A53YN:1:1101:19595:7723
AGAGTACACAGTTTGGCCTGCATATTTGATTGCCAGATGCAATGGAAGGACCAATACCTGTATCTGCATTAATACATGCTGCAACGTTAGTTGTATGTGGAATAATATTAGGTAGTTTTGTATTTTGGTGTTTTGAATTTTGATTTAGCTATTTTTATAGTCTAATTTGTTGGGCAACCGCAATAATAGTTTTAATGAGTCTGTGTGTTTTTTACAATTTCAAAGCGTTATATAGCGTTTAGTACAATATGTCAAATAAGTTTTTCATTTTTTTGTTGTCTTTGTTTAGATCTTTATGTAGGTTGTCTATTTTTTTGTTATCACATGTTTTATAAGGCATCATTGTTTATAGTAATAGGAATATGAATACATATATTTTTTGGTTTACAAGATTTGAGATGTTATTTTTTTATATATTTTTGTGGTTGTATCTTGGCAAG
>M01075:29:000000000-A53YN:1:1101:6395:7727
AGAGTACACAGTTTGGGTTGCATATTTGATTGCCAGATGCAATGGAAGGACCAATACCTGTATCTGCATTAATACATGCTGCGACGTTAGTTGTATGTGGAATAATATTAGGTAGTTTTGTATTTTGGTGTTTTGAATTTTGATTTAGCTATTTTTATAGTCTAATTTGTTGGGCAACCGCAATAATAGTTTTAATGAGTCTGTGTGTTTTTTATAATTTCAAAGCGTTATATAGCGTTTAGTACAATATGTCAAATAAGTTTTTCATTTTTTTGTTGTCTTTGTTTAGATCTTTATGTAGGTTGTCTATTTTTTTGTTATCACATGTTTTATAAGGCATCATTGTTTATAGTAATAGGAATATGAATACATATATTTTTTGGTTTACAAGATTTGAGATGTTATTTTTTTATATATTTTTGTGGTTGTATCTTGGCAAG
>M01075:29:000000000-A53YN:1:1101:5414:7743
AGAGTACACAGTTTGGGTTGCACATTTGATTGCCAGATGCAATGGAAGGACCAATACCTGTATCTGCATTAATACATGCTGCAACGTTAGTTGTATGTGGAATAATATTAGGTAGTTTTGTATTTTGGTGTTTTGAATTTTGATTTAGCTATTTTTATAGTCTAATTTGTTGGGCAACCGCAATAATAGTTTTAATGAGTCTGTGTGTTTTTTATAATTTCAAAGCGTTATATAGCGTTTAGTACAATATGTCAAATAAGTTTTTCATTTTTTTGTTGTCTTTGTTTAGATCTTTATGTTGGTTGTCTATTTTTTTGTTATCACATGTTTTATAAGGCATCATTGTTTATAGTAATAGGAATATGAATACATATATTTTTTGGTTTACAAGATTTGAGATGTTATTTTTTTATATATTTTTGTGGTTGTATCTTGGCAAG
>M01075:29:000000000-A53YN:1:1101:23252:7743
AGAGTACACAGTTTGGGTTGCATATTTGATTGCCAGATGCAATGGAAGGACCAATACCTGTATCTGCATTAATACATGCTGCAACGTTAGTTGTATGTGGAATAATATTAGGTAGTTTTGTATTTTGGTGTTTTGAATTTTGATTTAGCTATTTTTATAGTCTAATTTGTTGGGCAACCGCAATAATAGTTTTAATGAGTCTGTGTGTTTTTTATAATTTCAAAGCGTTATATAGCGTTTAGTACAATATGTCAAATAAGTTTTTCATTTTTTTGTTGTCTTTGTTTAGATCTTTATGTAGGTTGTCTATTTTTTTGTTATCACATGTTTTATAAGGCATCATTGTTTATAGTAATAGGAATATGAATACATATATTTTTTGGTTTACAAGATTTGAGATGTTATTTTTTTATATATTTTTGTGGTTGTATCTTGGCAAG
>M01075:29:000000000-A53YN:1:1101:17743:7745
AAAGTACACAGTTTGGATTGCATATTTGATTGCCAGATGCAATGGAAGGACCAATACCTGTATCTGCATTAATACATGCTGCAACGTTAGTTGTATGTGGAATAATATTAGGTAGTTTTGTATTTTGGTGTTTTGAATTTTGATTTAGCTATTTTTATAGTCTAATTTGTTGGGCAACCGCAATAATAGTTTTAATGAGTCTGTGTGTTTTTTATAATTTCAAAGCGTTATATAGCGTTTAGTACAATATGTCAAATAAGTTTTTCATTTTTTTGTTGTCTTTGTTTAGATCTTTGTGTAGGTTGTCTATTTTTTTGTTATCACATGTTTTATAAGGCATCATTGTTTATAGTAATAGGAATATGAATACATATATTTTTTGGTTTACAAGATTTGAGATGTTATTTTTTTATATATTTTTGTGGTTGTATCTTGGCAAG
>M01075:29:000000000-A53YN:1:1101:15174:7746
AGAGTACGCAGTTTGGGTTACATATTTGATTGCCAGATGCAATGGAAGGACCAATACCTGTATCTGCATTAATACATGCTGCAACGTTAGTTGTATGTGGAATAATATTAGGTAGTTTTGTATTTTGGTGTTTTGAATTTTGATTTAGCTATTTTTATAGTCTAATTTGTTGGGCAACCGCAATAATAGTTTTAATGAGTCTGTGTGTTTTTTATAATTTCAAAGCGTTATATAGCGTTTAGTACAATATGTCAAATAAGTTTTTCATTTTTTTGTTGTCTTTGTTTAGATCTTTATGTAGGTTGTCTATTTTTTTGTTATCACATGTTTTATAAGGCATCATTGTTTATAGTAATAGGAATATGAATACATATATTTTTTGGTTTACAAGATTTGAGATGTTATTTTTTTATATATTTTTGTGGTTGTATCTTGGCAAG
>M01075:29:000000000-A53YN:1:1101:24395:7747
AAAGTACACAGTTTGGGTTGCATATTTGATTGCCAGATGCAATGGAAGGACCAATACCTGTATCTGCATTAATACATGCTGCAACGTTAGTTGTATGTGGAATAATATTAGGTAGTTTTGTATTTTGGTGTTTTGAATTTTGATTTAGCTATTTTTATAGTCTAATTTGTTGGGCAACCGCAATAATAGTTTTAATGAGTCTGTGTGTTTTTTATAATTTCAAAGCGTTATATAGCGTTTAGTACAATATGTCAAATAAGTTTTTCATTTTTTTGTTGTCTTTGTTTAGATCTTTATGTAGGTTGTCTATTTTTTTGTTATCACATGTTTTATAAGGCATCATTGTTTATAGTAATAGGAATATGAATACATATATTTTTTGGTTTACAAGATTTGAGATGTTATTTTTTTATATATTTTTGTGGTTGTATCTTGGCAAG
>M01075:29:000000000-A53YN:1:1101:19121:7753
AGAGTACACAGTCTGGGTTGCACATTTGATTGCCAGATGCAATGGAAGGACCAATACCTGTATCTGCATTAATACATGCTGCAACGTTAGTTGTATGTGGAATAATATTAGGTAGTTTTGTATTTTGGTGTTTTGAATTTTGATTTAGCTATTTTTATAGTCTAATTTGTTGGGCAACCGCAATAATAGTTTTAATGAGTCTGTGTGTTTTTTATAATTTCAAAGCGTTATATAGCGTTTAGTACAATATGTCAAATAAGTTTTTCATTTTTTTGTTGTTTTTGTTTAGATCTTTATGTAGGTTGTCTATTTTTTTGTTATCACATGTTTTATAAGGCATCATTGTTTATAGTAATAGGAATATGAATACATATATTTTTTGGTTTACAAGATTTGAGATGTTATTTTTTTATATATTTTTGTGGTTGTATCTTGGCAAG
>M01075:29:000000000-A53YN:1:1101:18582:7756
AGAGTACACAGTTTGGGTTGCATATTTGATTGCCAGATGCAATGGAAGGACCAATACCTGTATCTGCATTAATACATGCTGCAACGTTAGTTGTATGTGGAATAATATTAGGTAGTTTTGTATTTTGGTGTTTTGAATTTTGATTTAGCTATTTTTATAGTCTAATTTGTTGGGCAACCGCAATAATAGTTTTAATGAGTCTGTGTGTTTTTTATAATTTCAAAGCGTTATATAGCGTTTAGTACAATATGTCAAATAAGTTTTTCATTTTTTTGTTGTCTTTGTTTAGATCTTTATGTAGGTTGTCTATTTTTTTGTTATCACATGTTTTATAAGGCATCATTGTTTATAGTAATAGGAATATGAATACATATATTTTTTGGTTTACAAGATTTGAGATGTTATTTTTTTATATATTTTTGTGGTTGTATCTTGGCAAG
>M01075:29:000000000-A53YN:1:1101:17013:7757
AGAGTACACAGTTTGGGTTGCATATTTGATTGCCAGATGCAATGGAAGGACCAATACCTGTATCTGCATTAATACATGCTGCAACGTTAGTTGTATGTGGAATAATATTAGGTAGTTTTGTATTTTGGTGTTTTGAATTTTGATTTAGCTATTTTTATAGTCTAATTTGTTGGGCAACCGCAATAATAGTTTTAATGAGTCTGTGTGTTTTTTATAATTTCAAAGCGTTATATAGCGTTTAGTACAATATGTCAAATAAGTTTTTCATTTTTTTGTTGTTTTTGTTTAGATCTTTATGTAGGTTGTCTATTTTTTTGTTATCACATGTTTTATAAGGCATCATTGTTTATAGTAATAGGAATATGAATACATATATTTTTTGGTTTACAAGATTTGAGATGTTATTTTTTTATATATTTTTGTGGTTGTATCTTGGCAAG
>M01075:29:000000000-A53YN:1:1101:25552:7758
AGAGTACACAGTTTGGATTGCATATTTGATTGCCAGATGCAATGGAAGGACCAATACCTGTATCTGCATTAATACATGCTGCAACGTTAGTTGTATGTGGAATAATATTAGGTAGTTTTGTATTTTGGTGTTTTGAATTTTGATTTAGCTATTTTTATAGTCTAATTTGTTGGGCAACCGCAATAATAGTTTTAATGAGTCTGTGTGTTTTTTATAATTTCAAAGCGTTATATAGCGTTTAGTACAATATGTCAAATAAGTTTTTCATTTTTTTGTTGTCTTTGTTTAGATCTTTATGTAGGTTGTCTATTTTTTTGTTATCACATGTTTTATAAGGCATCATTGTTTATAGTAATAGGAATATGAATACATATATTTTTTGGTTTACAAGATTTGAGATGTTATTTTTTTATATATTTTTGTGGTTGTATCTTGGCAAG
>M01075:29:000000000-A53YN:1:1101:21461:7762
AGAGTACACAGTTTGGGTTGCATATTTGATTGCCAGATGCAATGGAAGGACCAATACCTGTATCTGCATTAATACATGCTGCAACGTTAGTTGTATGTGGAATAATATTAGGTAGTTTTGTATTTTGGTGTTTTGAATTTTGATTTAGCTATTTTTATAGTCTAATTTGTTGGGCAACCGCAATAATAGTTTTAATGAGTCTGTGTGTTTTTTATAATTTCAAAGCGTTGTATAGCGTTTAGTACAATATGTCAAATAAGTTTTTCATTTTTTTGTTGTCTTTGTTTAGATCTTTATGTAGGTTGTCTATTTTTTTGTTATCACATGTTTTATAAGGCATCATTGTTTATAGTAATAGGAATATGAATACATATATTTTTTGGTTTACAAGATTTGAGATGTTATTTTTTTATATATTTTTGTGGTTGTATCTTGGCAAG
>M01075:29:000000000-A53YN:1:1101:23929:7764
AAAGTACACAGTTTGGGTTGCATATTTGATTGCCAGATGCAATGGAAGGACCAATACCTGTATCTGCATTAATACATGCTGCAACGTTAGTTGTATGTGGAATAATATTAGGTAGTTTTGTATTTTGGTGTTTTGAATTTTGATTTAGCTATTTTTATAGTCTAATTTGTTGGGCAACCGCAATAATAGTTTTAATGAGTCTGTGTGTTTTTTATAATTTCAAAGCGTTATATAGCGTTTAGTACAATATGTCAAATAAGTTTTTCATTTTTTTGTTGTCTTTGTTTAGATCTTTATGTAGGTTGTCTATTTTTTTGTTATCACATGTTTTATAAGGCATCATTGTTTATAGTAATAGGAATATGAATACATATATTTTTTGGTTTACAAGATTTGAGATGTTATTTTTTTATATATTTTTGTGGTTGTATCTTAGCAAG
>M01075:29:000000000-A53YN:1:1101:20091:7768
AGAGTACACAGTTTGGGTTGCATATTTGATTGCCAGATGCAATGGAAGGACCAATACCTGTATCTGCATTAATACATGCTGCAACGTTAGTTGTATGTGGAATAATATTAGGTAGTTTTGTATTTTGGTGTTTTGAATTTTGATTTAGCTATTTTTATAGTCTAATTTGTTGGGCAACCGCAATAATAGTTTTAATGAGTCTGTGTGTTTTTTATAATTTCAAAGCGTTATATAGCGTTTAGTACAATATGTCAAATAAGTTTTTCATTTTTTTGTTGTCTTTGTTTAGATCTTTATGTAGGTTGTCTATTTTTTTGTTATCACATGTTTTATAAGGCATCATTGTTTATAGTAATAGGAATATGAATACATATATTTTTTGGTTTACAAGATTTGAGATGTTATTTTTTTATATATTTTTGTGGTTGTATCTTGGCAAG
>M01075:29:000000000-A53YN:1:1101:23575:7784
AGAGTACACAGTTTGGGTTGCATATTTGATTGCCAGATGCAATGGAAGGACCAATACCTGTATCTGCATTAATACATGCTGCAACGTTAGTTGTATGTGGAATAATATTAGGTAGTTTTGTATTTTGGTGTTTTGAATTTTGATTTAGCTATTTTTATAGTCTAATTTGTTGGGCAACCGCAATAATAGTTTTAATGAGTCTGTGTGTTTTTTATAATTTCAAAGCGCTATATAGCGTTTAGTACAATATGTCAAATAAGTTTTTCATTTTTTTGTTGTCTTTGTTTAGATCTTTATGTAGGTTGTCTATTTTTTTGTTATCACATGTTTTATAAGGCATCATTGTTTATAGTAATAGGAATATGAATACATATATTTTTTGGTTTACAAGATTTGAGATGTTATTTTTTTATATATTTTTGTGGTTGTATCTTGGCAAG
>M01075:29:000000000-A53YN:1:1101:25622:7822
AGAGTACACAGTTTGGGTTACATATTTGATTGCCAGATGCAATGGAAGGACCAATACCTGTATCTGCATTAATACATGCTGCAACGTTAGTTGTATGTGGAATAATATTAGGTAGTTTTGTATTTTGGTGTTTTGAATTTTGATTTAGCTATTTTTATAGTCTAATTTGTTGGGCAACCGCAATAATAGTTTTAATGAGTCTGTGTGTTTTTTATAATTTCAAAGCGTTATATAGCGTTTAGTACAATATGTCAAATAAGTTTTTCATTTTTTTGTTGTCTTTGTTTAGATCTTTATGTAGGTTGTCTATTTTTTTGTTATCACATGTTTTATAAGGCATCATTGTTTATAGTAATAGGAATATGAATACATATATTTTTTGGTTTACAAGATTTGAGATGCTATTTTTTTATATATTTTTGTGGTTGTATCTTGGCAAG
>M01075:29:000000000-A53YN:1:1101:27238:7829
AGAGTACACAGTTTGGATTGCATATTTGATTGCCAGATGCAATGGAAGGACCAATACCTGTATCTGCATTAATACATGCTGCAACGTTAGTTGTATGTGGAATAATATTAGGTAGTTTTGTATTTTGGTGTTTTGAATTTTGATTTAGCTATTTTTATAGTCTAATTTGTTGGGCAACCGCAATAATAGTTTTAATGAGTCTGTGTGTTTTTTATAATTTCAAAGCGTTATATAGCGTTTAGTACAATATGTCAAATAAGTTTTTCATTTTTTTGTTGTCTTTGTTTAGATCTTTATGTAGGTTGTCTATTTTTTTGTTATCACATGTTTTATAAGGCATCATTGTTTATAGTAATAGGAATATGAATACATATATTTTTTGGTTTACAAGATTTGAGATGTTATTTTTTTATATATTTTTGTGGTTGTATCTTAGCAAG
>M01075:29:000000000-A53YN:1:1101:13140:7837
AGAGTACACAGTTTGGACTGCATATTTGATTGCCAGATGCAATGGAAGGACCAATACCTGTATCTGCATTAATACATGCTGCAACGTTAGTTGTATGTGGAATAATATTAGGTAGTTTTGTATTTTGGTGTTTTGAATTTTGATTTAGCTATTTTTATAGTCTAATTTGTTGGGCAACCGCAATAATAGTTTTAATGAGTCTGTGTGTTTTTTATAATTTCAAAGCGTTATATAGCGTTTAGTACAATATGTCAAATAAGTTTTTCATTTTTTTGTTGTCCTTGTTTAGATCTTTATGTAGGTTGTCTATTTTTTTGTTATCACATGTTTTATAAGGCATCATTGTTTATAGTAATAGGAATATGAATACATATATTTTTTGGTTTACAAGATTTGAGATGTTATTTTTTTATATATTTTTGTGGTTGTATCTTGGCAAG
>M01075:29:000000000-A53YN:1:1101:24890:7845
AGAGTACACAGTTTGGGTTGCACATTTGATTGCCAGATGCAATGGAAGGACCAATACCTGTATCTGCATTAATACATGCTGCAACGTTAGTTGTATGTGGAATAATATTAGGTAGTTTTGTATTTTGGTGTTTTGAATTTTGATTTAGCTATTTTTATAGTCTAATTTGTTGGGCAACCGCAATAATAGTTTTAATGAGTCTGTGTGTTTTTTATAATTTGCAAAGCGTTATATAGCGTTTAGTACAATATGTCAAATAAGTTTTTCATTTTTTTGTTGTCTTTGTTTAGATCTTTATGCAGGTTGTCTATTTTTTGTTATCACATGTTTTATAAGGCATCATTGTTTATAGTAATAGGAATTTGAATACATATATTTTTTGGTTTACAAGATTTGAGATGTTATTTTTTTATATATTTTTGTGGTTGTATCTTGGCAAG
>M01075:29:000000000-A53YN:1:1101:10737:7861
AAAGTACACAGTTTGGGTTGCACATTTGATTGCCAGATGCAATGGAAGGACCAATACCTGTATCTGCATTAATACATGCTGCAACGTTAGTTGTATGTGGAATAATATTAGGTAGTTTTGTATTTTGGTGTTTTGAATTTTGATTTAGCTATTTTTATAGTCTAATTTGTTGGGCAACCGCAATAATAGTTTTAATGAGTCTGTGTGTTTTTTATAATTTCAAAGCGTTATATAGCGTTTAGTACAATATGTCAAATAAGTTTTTCATTTTTTTGTTGTCTTTGTTTAGATCTTTATGTAGGTTGTCTATTTTTTTGTTATCACATGTTTTATAAGGCATCATTGTTTATAGTAATAGGAATATAAATACATATATTTTTTGGTTTACAAGATTTGAGATGTTATTTTTTTATATATTTTTGTGGTTGTATCTTGGCAAG
>M01075:29:000000000-A53YN:1:1101:10763:7862
AAAGTACACAGTTTGGGTTGCACATTTGATTGCCAGATGCAATGGAAGGACCAATACCTGTATCTGCATTAATACATGCTGCAACGTTAGTTGTATGTGGAATAATATTAGGTAGTTTTGTATTTTGGTGTTTTGAATTTTGATTTAGCTATTTTTATAGTCTAATTTGTTGGGCAACCGCAATAATAGTTTTAATGAGTCTGTGTGTTTTTTATAATTTCAAAGCGTTATATAGCGTTTAGTACAATATGTCAAATAAGTTTTTCATTTTTTTGTTGTCTTTGTTTAGATCTTTATGTAGGTTGTCTATTTTTTTGTTATCACATGTTTTATAAGGCATCATTGTTTATAGTAATAGGAATATGAATACATATATTTTTTGGTTTACAAGATTTGAGATGTTATTTTTTTATATATTTTTGTGGTTGTATCTTGGCAAG
>M01075:29:000000000-A53YN:1:1101:4053:7873
AGAGTACACAGTTTGGGTTGCATATTTGATTGCCAGATGCAATGGAAGGACCAATACCTGTATCTGCATTAATACATGCTGCAACGTTAGTTGTATGTGGAATAATATTAGGTAGTTTTGTATTTTGGTGTTTTGAATTTTGATTTAGCTATTTTTATAGTCTAATTTGTTGGGCAACCGCAATAATAGTTTTAATGAGTCTGTGTGTTTTCTATAATTTCAAAGCGTTATATAGCGTTTAGTACAATATGTCAAATAAGTTTTTCATTTTTTTGTTGTCTTTGTTTAGATCTTTATGTAGGTTGTCTATTTTTTTGTTATCACATGTTTTATAAGGCATCATTGTTTATAGTAATAGGAATATGAATACATATATTTTTTGGTTTACAAGATTTGAGATGTTATTTTTTTATATATTTTTGTGGTTGTATCTTGGCAAG
>M01075:29:000000000-A53YN:1:1101:24386:7877
AGAGTACACAGTTTGGGTTGCATATTTGATTGCCAGATGCAATGGAGGGACCAATACCTGTATCTGCATTAATACATGCTGCAACGTTAGTTGTATGTGGAATAATATTAGGTAGTTTTGTATTTTGGTGTTTTGAATTTTGATTTAGCTATTTTTATAGTCTAATTTGTTGGGCAACCGCAATAATAGTTTTAATGAGTCTGTGTGTTTTTTATAATTTCAAAGCGTTATATAGCGTTTAGTACAATATGTCAAATAAGTTTTTCATTTTTTTGTTGTCTTTGTTTAGATCTTTATGTAGGTTGTCTATTTTTTTGTTATCACATGTTTTATAAGGCATCATTGTTTATAGTAATAGGAATATGAATACATATATTTTTTGGTTTACAAGATTTGAGATGTTATTTTTTTATATATTTTTGTGGTTGTATCTTAGCAAG
>M01075:29:000000000-A53YN:1:1101:7299:7887
AGAGTACACAGTTTGGGTTGCACATTTGATTGCCAGATGCAATGGAAGGACCAATACCTGTATCTGCATTAATACATGCTGCAACGTTAGTTGTATGTGGAATAATATTAGGTAGTTTTGTATTTTGGTGTTTTGAATTTTGATTTAGCTATTTTTATAGTCTAATTTGTTGGGCAACCGCAATAATAGTTTTAATGAGTCTGTGTGTTTTTTATAATTTGCAAAGCGTTATATAGCGTTTAGTACAATATGTCAAATAAGTTTTTCATTTTTTGTTGTCTTTGTTTAGATCTTTATGTAGGTTGTCTATTTTTTTGTTATCACATGTTTTATAAGGCATCATTGTTTATAGTAATAGGAATATGAATACATATATTTTTTGGTTTACAAGATTTGAGATGTTATTTTTTTATATATTTTTGTGGTTGTATCTTGGCAAG
>M01075:29:000000000-A53YN:1:1101:10468:7893
AAAGTACACAGTTTGGGTTGCATATTTGATTGCCAGATGCAATGGAAGGACCAATACCTGTATCTGCATTAATACATGCTGCAACGTTAGTTGTATGTGGAATAATATTAGGTAGTTTTGTATTTTGGTGTTTTGAATTTTGATTTAGCTATTTTTATAGTCTAATTTGTTGGGCAACCGCAATAATAGTTTTAATGAGTCTGTGTGTTTTTTATAATTTCAAAGCGTTATATAGCGTTTAGTACAATATGTCAAATAAGTTTTTCATTTTTTTGTTGTCTTTGTTTAGATCTTTATGTAGGTTGTCTATTTTTTTGTTATCACATGTTTTATAAGGCATCATTGTTTATAGTAATAGGAATATGAATACATATATTTTTTGGTTTACAAGATTTGAGATGTTATTTTTTTATATATTTTTGTGGTTGTATCTTGGCAAG
>M01075:29:000000000-A53YN:1:1101:26963:7921
AGAGTACACAGTTTGGGTTGCATATTTGATTGCCAGATGCAATGGAAGGACCAATACCTGTATCTGCATTAATACATGCTGCAACGTTAGTTGTATGTGGAATAATATTAGGTAGTTTTGTATTTTGGTGTTTTGAATTTTGATTTAGCTATTTTTATAGTCTAATTTGTTGGGCAACCGCAATAATAGTTTTAATGAGTCTGTGTGTTTTCTATAATTTCAAAGCGTTATATAGCGTTTAGTACAATATGTCAAATAAGTTTTTCATTTTTTTGTTGTCTTTGTTTAGATCTTTATGTAGGTTGTCTATTTTTTTGTTATCACATGTTTTATAAGGCATCATTGTTTATAGTAATAGGAATATGAATACATATATTTTTTGGCTTACAAGATTTGAGATGTTATTTTTTTATATATTTTTGTGGTTGTATCTTGGCAAG
>M01075:29:000000000-A53YN:1:1101:9443:7924
AGAGTACACAGTTTGGGTTGCATATTTGATTGCCAGATGCAATGGAAGGACCAATACCTGTATCTGCATTAATACATGCTGCAACGTTAGTTGTATGTGGAATAATATTAGGTAGTTTTGTATCTTGGTGTTTTGAATTTTGATTTAGCTATTTTTATAGTCTAATTTGTTGGGCAACCGCAATAATAGTTTTAATGAGTCTGTGTGTTTTTTATAATTTCAAAGCGTTATATAGCGTTTAGTACAATATGTCAAATAAGTTTTTCATTTTTTTGTTGTCTTTGTTTAGATCTTTATGTAGGTTGTCTATTTTTTTGTTATCACATGTTTTATAAGGCATCATTGTTTATAGTAATAGGAATATGAATACATATATTTTTTGGTTTACAAGATTTGAGATGTTATTTTTTTATATATTTTTGTGGTTGTATCTTGGCAAG
>M01075:29:000000000-A53YN:1:1101:20585:7946
AAAGTACACAGTTTGGGTTGCATATTTGATTGCCAGATGCAATGGAAGGACCAATACCTGTGTCTGCATTAATACATGCTGCAACGTTAGTTGTATGTGGAATAATATTAGGTAGTTTTGTATTTTGGTGTTTTGAATTTTGATTTAGCTATTTTTATAGTCTAATTTGTTGGGCAACCGCAATAATAGTTTTAATGAGTCTGTGTGTTTTTTATAATTTCAAAGCGTTATATAGCGTTTAGTACAATATGTCAAATAAGTTTTTCATTTTTTTGTTGTTTTTGTTTAGATCTTTATGTAGGTTGTCTATTTTTTTGTTATCACATGTTTTATAAGGCATCATTGTTTATAGTAATAGGAATATGAATACATATATTTTTTGGTTTACAAGATTTGAGATGTTATTTTTTTATATATTTTTGTGGTTGTATTTTGGCAAG
>M01075:29:000000000-A53YN:1:1101:15172:7947
AAAGTACACAGTTTGGGTTGCATATTTGATTGCCAGATGCAATGGAAGGACCAATACCTGTATCTGCATTAATACATGCTGCAACGTTAGTTGTATGTGGAATAATATTAGGTAGTTTTGTATTTTGGTGTTTTGAATTTTGATTTAGCTATTTTTATAGTCTAATTTGTTGGGCAACCGCAATAATAGTTTTAATGAGTCTGTGTGTTTTTTATAATTTCAAAGCGTTATATAGCGTTTAGTACAATATGTCAAATAAGTTTTTCATTTTTTTGTTGTCTTTGTTTAGATCTTTATGTAGGTTGTCTATTTTTTTGTTATCACATGTTTTATAAGGCATCATTGTTTATAGTAATAGGAATATGAATACATATATTTTTTGGTTTACAAGATTTGAGATGTTATTTTTTTATATATTTTTGTGGTTGTATCTTGGCAAG
>M01075:29:000000000-A53YN:1:1101:5513:7956
AGAGTACACAGTTTGGGTTGCACATTTGATTGCCAGATGCAATGGAAGGACCAATACCTGTATCTGCATTAATACATGCTGCAACGTTAGTTGTATGTGGAATAATATTAGGTAGTTTTGTATTTTGGTGTTTTGAATTTTGATTTAGCTATTTTTATAGTCTAATTTGTTGGGCAACCGCAATAATAGTTTTAATGAGTCTGTGTGTTTTTTATAATTTCAAAGCGTTATATAGCGTTTAGTACAATATGTCAAATAAGTTTTTCATTTTTTTGTTGTCTTTGTTTAGATCTTTATGTAGGTTGTCTATTTTTTTGTTATCACATGTTTTATAAGGCATCATTGTTTATAGTAATAGGAATATGAATACATATATTTTTTGGTTTACAAGATTTGAGATGTTATTTTTTTATATATTTTTGTGGTTGTATCTTGGCAAG
>M01075:29:000000000-A53YN:1:1101:18807:7961
AGAGTACACAGTTTGGGTTGCATATTTGATTGCCAGATGCAATGGAAGGACCGATACCTGTATCTGCATTAATACATGCTGCAACGTTAGTTGTATGTGGAATAATATTAGGTAGTTTTGTATTTTGGTGTTTTGAATTTTGATTTAGCTATTTTTATAGTCTAATTTGTTGGGCAACCGCAATAATAGTTTTAATGAGTCTGTGTGTTTTTTATAATTTCAAAGCGTTATATAGCGTTTAGTACAATATGTCAAATAAGTTTTTCATTTTTTTGTTGTCTTTGTTTAGATCTTTATGTAGGTTGTCTATTTTTTTGTTATCACATGTTTTATAAGGCATCATTGTTTATAGTAATAGGAATATGAATACATATATTTTTTGGTTTACAGGATTTGAGATGTTATTTTTTTATATATTTTTGTGGTTGTATCTTGGCAAG
>M01075:29:000000000-A53YN:1:1101:13855:7972
AAAGTACACAGTTTGGATTGCATATTTGATTGCCAGATGCAATGGAAGGACCAATACCTGTATCTGCATTAATACATGCTGCAACGTTAGTTGTATGTGGAATAATATTAGGTAGTTTTGTATTTTGGTGTTTTGAATTTTGATTTAGCTATTTTTATAGTCTAATTTGTTGGGCAACCGCAATAATAGTTTTAATGAGTCTGTGTGTTTTTTATAATTTCAAAGCGTTATATAGCGTTTAGTACAATATGTCAAATAAGTTTTTCGTTTTTTTGTTGTCTTTGTTTAGATCTTTATGTAGGTTGTCTATTTTTTTGTTATCACATGTTTTATAAGGCATCATTGTTTATAGTAATAGGAATATGAATACATATATTTTTTGGTTTACAAGATTTGAGATGTTATTTTTTTATATATTTTTGTGGTTGTATCTTGGCAAG
>M01075:29:000000000-A53YN:1:1101:9212:7976
AGAGTACACAGTTTGGGTTGCACATCTGATTGCCAGATGCAATGGAAGGACCAATACCTGTATCTGCATTAATACATGCTGCAACGTTAGTTGTATGTGGAATAATATTAGGTAGTTTTGTATTTTGGTGTTTTGAATTTTGATTTAGCTATTTTTATAGTCTAATTTGTTGGGCAACCGCAATAATAGTTTTAATGAGTCTGTGTGTTTTTTATAATTTCAAAGCGTTATATAGCGTTTAGTACAATATGTCAAATAAGTTTTTCATTTTTTTGTTGTCTTTGTTTAGATCTTTATGTAGGTTGTCTATTTTTTTGTTATCACATGTTTTATAAGGCATCATTGTTTATAGTAATAGGAATATGAATACATATATTTTTTGGTTTACAAGATTTGAGATGTTATTTTTTTATATATTTTTGTGGTTGTATCTTGGCAAG
>M01075:29:000000000-A53YN:1:1101:24174:7999
AGAGTACACAGTTTGGGTTGCATATTTGATTGCCAGATGCAATGGAAGGACCAATACCTGTATCTGCATTAATACATGCTGCAACGTTAGTTGTATGTGGAATAATATTAGGTAGTTTTGTATTTTGGTGTTTTGAATTTTGATTTAGCTATTTTTATAGTCTAATTTGTTGGGCAACCGCAATAATAGTTTTAATGAGTCTGTGTGTTTTTTATAATTTCAAAGCGTTATATAGCGTTTAGTACAATATGTCAAATAAGTTTTTCATTTTTTTGTTGTCTTTGTTTAGATCTTTATGTAGGTTGTCTATTTTTTTGTTATCACATGTTTTATAAGGCATCATTGTTTATAGTAATAGGAATATGAATACATATATTTTTTGGTTTACAAGATTTGAGATGTTATTTTTTTATATATTTTTGTGGTTGTATCTTGGCAAG
>M01075:29:000000000-A53YN:1:1101:16976:8000
AGAGTACACAGTTTGGGCTGCATATTTGATTGCCAGATGCAATGGAAGGACCAATACCTGTATCTGCATTAATACATGCTGCAACGTTAGTTGTATGTGGAATAATATTAGGTAGTTTTGTATTTTGGTGTTTTGAATTTTGATTTAGCTATTTTTATAGTCTAATTTGTTGGGCAACCGCAATAATAGTTTTAATGAGTCTGTGTGTTTTTTATAATTTCAAAGCGTTATATAGCGTTTAGTACAATATGTCAAATAAGTTTTTCATTTTTTTGTTGTTTTTGTTTAGATCTTTATGTAGGTTGTCTATTTTTTTGTTATCACATGTTTTATAAGGCATCATTGTTTATAGTAATAGGAATATGAATACATATATTTTTTGGTTTACAAGATTTGAGATGTTATTTTTTTATATATTTTTGTGGTTGTATCTTGGCAAG
>M01075:29:000000000-A53YN:1:1101:15879:8017
AGAGTACACAGTTTGGGTTACATATTTGATTGCCAGATGCAATGGAAGGACCAATACCTGTATCTGCATTAATACATGCTGCAACGTTAGTTGTATGTGGAATAATATTAGGTAGTTTTGTATTTTGGTGTTTTGAATTTTGATTTAGCTATTTTTATAGTCTAATTTGTTGGGCAACCGCAATAATAGTTTTAATGAGTCTGTGTGTTTTTTATAATTTCAAAGCGTTATATAGCGTTTAGTACAATATGTCAAATAAGTTTTTCATTTTTTTGTTGTCTTTGTTTAGATCTTTATGTAGGTTGTCTATTTTTTTGTTATCACATGTTTTATAAGGCATCATTGTTTATAGTAATAGGAATATGAATACATATATTTTTTGGTTTACAAGATTTGAGATGTTATTTTTTTATATATTTTTGTGGTTGTATCTTGGCAAG
>M01075:29:000000000-A53YN:1:1101:14536:8025
AGAGTACACAGTTTGGGCTACATATTTGATTGCCAGATGCAATGGAAGGACCAATACCTGTATCTGCATTAATACATGCTGCAACGTTAGTTGTATGTGGAATAATATTAGGTAGTTTTGTATTTTGGTGTTTTGAATTTTGATTTAGCTATTTTTATAGTCTAATTTGTTGGGCAACCGCAATAATAGTTTTAATGAGTCTGTGTGTTTTTTATAATTTCAAAGCGTTATATAGCGTTTAGTACAATATGTCAAATAAGTTTTTCATTTTTTTGTTGTCTTTGTTTAGATCTTTATGTAGGTTGTCTATTTTTTTGTTATCACATGTTTTATAAGGCATCATTGTTTATAGTAATAGGAATATGAATACATATATTTTTTGGTTTACAGGATTTGAGATGTTATTTTTTTATATATTTTTGTGGTTGTATCTTGGCAAG
>M01075:29:000000000-A53YN:1:1101:21815:8026
AGAGTACACAGTTTGGGTTGCATATTTGATTGCCAGATGCAATGGAAGGACCAATACCTGTATCTGCATTAATACATGCTGCAACGTTAGTTGTATGTGGAATAATATTAGGTAGTTTTGTATTTTGGTGTTTTGAATTTTGATTTAGCTATTTTTATAGTCTAATTTGTTGGGCAACCGCAATAATAGTTTTAATGAGTCTGTGTGTTTTTTATAATTTCAAAGCGTTATATAGCGTTTAGTACAATATGTCAAATAAGTTTTTCATTTTTTTGTTGTCTTTGTTTAGATCTTTATGTAGGTTGTCTATTTTTTTGTTATCACATGTTTTATAAGGCATCATTGTTTATAGTAATAGGAATATGAATACATATATTTTTTGGTTTACAAGATTTGAGATGTTATTTTTTTATATATTCTTGTGGTTGTATCTTGGCAAG
>M01075:29:000000000-A53YN:1:1101:20230:8030
AGAGTACACAGTTTGAGTTGCACATTTGATTGCCAGATGCAATGGAAGGACCAATACCTGTATCTGCATTAATACATGCTGCAACGTTAGTTGTATGTGGAATAATATTAGGTAGTTTTGTATTTTGGTGTTTTGAATTTTGATTTAGCTATTTTTATAGTCTAATTTGTTGGGCAACCGCAATAATAGTTTTAATGAGTCTGTGTGTTTTTTATAATTTGCAAAGCGTTATATAGCGTTTAGTACAATATGTCAAATAAGTTTTTCATTTTTTTGTTGTCTTTGTTTAGATCTTTATGTAGGTTGTCTATTTTTTTGTTATCACATGTTTTATAGGGCATCATTGTCTATAGTAATAGGAATATGAATACATATATTTTTTGGTTTACAAGATTCGAGATGTTATTTTTTATATATTTTTGTGGTTGTATCTTGGCAAG
>M01075:29:000000000-A53YN:1:1101:15040:8034
AGAGTACACAGTTTGGGTTGCACATTTGATTGCCAGATGCAATGGAAGGACCAATACCTGTATCTGCATTAATACATGCTGCAACGTTAGTTGTATGTGGAATAATATTAGGTAGTTTTGTATTTTGGTGTTTTGAATTTTGATTTAGCTATTTTTATAGTCTAATTTGTTGGGCAACCGCAATAATAGTTTTAATGAGTCTGTGTGTTTTTTATAATTTCAAAGCGTTATATAGCGTTTAGTACAATATGTCAAATAAGTTTTTCATTTTTTTGTTGTCTTTGTTTAGATCTTTATGTAGGTTGTCTATTTTTTTGTTATCACATGTTTTATAAGGCATCATTGTTTATAGTAATAGGAATATGAATACATATATTTTTTGGTTTACAAGATTTGAGATGTTATTTTTTTATATATTTTTGTGGTTGTATCTTGGCAAG
>M01075:29:000000000-A53YN:1:1101:22436:8039
AAAGTACACAGTTTGGGTTGCACATTTGATTGCCAGATGCAATGGAAGGACCAATACCTGTATCTGCATTAATACATGCTGCAACGTTAGTTGTATGTGGAATAATATTAGGTAGTTTTGTATTTTGGTGTTTTGAATTTTGATTTAGCTATTTTTATAGTCTAATTTGTTGGGCAACCGCAATAATAGTCTTAATGAGTCTGTGTGTTTTTTATAATTTCAAAGCGTTATATAGCGTTTAGTACAATATGTCAAATAAGTTTTTCATTTTTTTGTTGTCTTTGTTTAGATCTTTATGTAGGTTGTCTATTTTTTTGTTATCACATGTTTTATAAGGCATCATTGTTTATAGTAATAGGAATATGAATACATATATTTTTTGGTTTACAAGATTTGAGATGTTATTTTTTTATATATTTTTGTGGTTGTATCTTGGCAAG
>M01075:29:000000000-A53YN:1:1101:4343:8043
AGAGTACACAGTTTGGGTTGCACATTTGATTGCCAGATGCAATGGAAGGACCAATACCTGTATCTGCATTAATACATGCTGCAACGTTAGTTGTATGTGGAATAATATTAGGTAGTTTTGTATTTTGGTGTTTTGAATTTTGATTTAGCTATTTTTATAGTCTAATTTGTTGGGCAACCGCAATAATAGTTTTAATGAGTCTGTGTGTTTTTTATAATTTCAAAGCGTTATATAGCGCTTAGTACAATATGTCAAATAAGTTTTTCATTTTTTTGTTGTCTTTGTTTAGATCTTTATGTAGGTTGTCTATTTTTTTGTTATCACATGTTTTATAAGGCATCATTGTTTATAGTAATAGGAATATGAATACATATATTTTTTGGTTTACAAGATTTGAGATGTTATTTTTTTATATATTTTTGTGGTTGTATCTTGGCAAG
>M01075:29:000000000-A53YN:1:1101:9241:8045
AGAGTACACAGTTTGGATTGCATATTTGATTGCCAGATGCAATGGAAGGACCAATACCTGTATCTGCATTAATACATGCTGCAACGTTAGTTGTATGTGGAATAATATTAGGTAGTTTTGTATTTTGGTGTTTTGAATTTTGATTTAGCTATTTTTATAGTCTAATTTGTTGGGCAACCGCAATAATAGTTTTAATGAGTCTGTGTGTTTTTTATAATTTCAAAGCGTTATATAGCGTTTAGTACAATATGTCAAATAAGTTTTTCATTTTTTTGTTGTCTTTGTTTAGATCTTTATGTAGGTTGTCTATTTTTTTGTTATCACATGTTTTATAAGGCATCATTGTTTATAGTAATAGGAATATGAATACATATATTTTTTGGTTTACAAGATTTGAGATGTTATTTTTTTATATATTTTTGTGGTTGTATCTTAGCAAG
>M01075:29:000000000-A53YN:1:1101:10221:8052
AGAGTACACAGTTTGGGCTGCACATTTGATTGCCAGATGCAATGGAAGGACCAATACCTGTATCTGCATTAATACATGCTGCAACGTTAGTTGTATGTGGAATAATATTAGGTAGTTTTGTATTTTGGTGTTTTGAATTTTGATTTAGCTATTTTTATAGTCTAATTTGTTGGGCAACCGCAATAATAGTTTTAATGAGTCTGTGTGTTTTTTATAATTTCAAAGCGTTATATAGCGTTTAGTACAATATGTCAAATAAGTTTTTCATTTTTTTGTTGTCTTTGTTTAGATCTTTATGTAGGTTGTCTATTTTTTTGTTATCACATGTTTTATAAGGCATCATTGTTTATAGTAATAGGAATATGAATACATATATTTTTTGGTTTACAAGATTTGAGATGTTATTTTTTTATATATTTTTGTGGTTGTATCTTGGCAAG
>M01075:29:000000000-A53YN:1:1101:18727:8057
AGAGTACACAGTTTGGGTTGCACATTTGATTGCCAGATGCAATGGAAGGACCAATACCTGTATCTGCATTAATACATGCTGCAACGTTAGTTGTATGTGGAATAATATTAGGTAGTTTTGTATTTTGGTGTTTTGAATTTTGATTTAGCTATTTTTATAGTCTAATTTGTTGGGCAACCGCAATAATAGTTTTAATGAGTCTGTGTGTTTTTTATAATTTCAAAGCGTTATATAGCGTTTAGTACAATATGTCAAGTAAGTTTTTCATTTTTTTGTTGTTTTTGTTTAGATCTTTATGTAGGTTGTCTATTTTTTTGTTATCACATGTTTTATAAGGCATCATTGTTTATAGTAATAGGAATATGAATACATATATTTTTTGGTTTACAAGATTTGAGATGTTATTTTTTTATATATTTTTGTGGTTGTATCTAGGCAAG
>M01075:29:000000000-A53YN:1:1101:25273:8059
AAAGTACACAGTTTGGGTTGCATATTTGATTGCCAGATGCAATGGAAGGACCAATACCTGTATCTGCATTAATACATGCTGCAACGTTAGTTGTATGTGGAATAATATTAGGTAGTTTTGTATTTTGGTGTTTTGAATTTTGATTTAGCTATTTTTATAGTCTAATTTGTTGGGCAACCGCAATAATAGTTTTAATGAGTCTGTGTGTTTTTTATAATTTCAAAGCGTTATATAGCGTTTAGTACAATATGTCAAATAAGTTTTTCATTTTTTTGTTGTCTTTGTTTAGATCTTTATGTAGGTTGTCTATTTTTTTGTTATCACATGTTTTATAAGGCATCATTGTTTATAGTAATAGGAATATGAATACATATATTTTTTGGTTTACAAGATTTGAGATGTTATTTTTTTATATATTTTTGTGGTTGTATCTTGGCAAG
>M01075:29:000000000-A53YN:1:1101:7141:8061
AGAGTACACAGTTTGGGTTGCATATTTGATTGCCAGATGCAATGGAAGGACCAATACCTGTATCTGCATTAATACATGCTGCAACGTTAGTTGTATGTGGAATAATATTAGGTAGTTTTGTATTTTGGTGTTTTGAATTTTGATTTAGCTATTTTTATAGTCTAATTTGTTGGGCAACCGCAATAATAGTTTTAATGAGTCTGTGTGTTTTTTATAATTTCAAAGCGTTATATAGCGTTTAGTACAATATGTCAAATAAGTTTTTCATTTTTTTGTTGTCTTTGTTTAGATCTTTATGTAGGTTGTCTATTTTTTTGTTATCACATGTTTTATAAGGCATCATTGTTTATAGTAATAGGAATATGAATACATATATTTTTTGGTTTACAAGATTTGAGATGTTATTTTTTTATATATTTTTGTGATTGTATCTTAGCAAG
>M01075:29:000000000-A53YN:1:1101:17241:8068
AGAGTACACAGTTTGGGTTACATATTTGATTGCCAGATGCAATGGAAGGACCAATACCTGTATCTGCATTAATACATGCTGCAACGTTAGTTGTATGTGGAATAATATTAGGTAGTTTTGTATTTTGGTGTTTTGAATTTTGATTTAGCTATTTTTATAGTCTAATTTGTTGGGCAACCGCAATAATAGTTTTAATGAGTCTGTGTGTTTTTTATAATTTGAAAAGCGTTATATAGCGTTTAGTACAATATGTCAAATAAGTTTTTCATTTTTTGTTGTTTTTGTTTAGATCTTTATGTAGGTTGTCTATTTTTTTGTTATCACATGTTTTATAAGGCATCATTGTTTATAGTAATAGGAATATGAATACATATATTTTTTGGTTTACAAGATTTGAGATGTTATTTTTTTATATATTTTTGTGGTTGTATCTTGGCAAG
>M01075:29:000000000-A53YN:1:1101:11930:8076
AAAGTACACAGTTTGGGTTGCACATTCGATTGCCAGATGCAATGGAAGGACCAATACCTGTATCTGCATTAATACATGCTGCAACGTTAGTTGTATGTGGAATAATATTAGGTAGTTTTGTATTTTGGTGTTTTGAATTTTGATTTAGCTATTTTTATAGTCTAATTTGTTGGGCAACCGCAATAATAGTTTTAATGAGTCTGTGTGTTTTTTATAATTTCAAAGCGTTATATAGCGTTTAGTACAATATGTCAAATAAGTTTTTCATTTTTTTGTTGTCTTTGTTTAGATCTTTATGTAGGTTGTCTATTTTTTTGTTATCACATGTTTTATAAGGCATCATTGTTTATAGTAATAGGAATATGAATACATATATTTTTTGGTTTACAAGATTTGAGATGTTATTTTTTTATATATTTTTGTGGTTGTATCTTGGCAAG
>M01075:29:000000000-A53YN:1:1101:16679:8079
AGAGTACACAGTTTGGGTTGCACATTTGATTGCCAGATGCAATGGAAGGACCAATACCTGTATCTGCATTAATACATGCTGCAACGTTAGTTGTATGTGGAATAATATTAGGTAGTTTTGTATTTTGGTGTTTTGAATTTTGATTTAGCTATTTTTATAGTCTAATTTGTTGGGCAACCGCAATAATAGTTTTAATGAGTCTGTGTGTTTTTTATAATTTCAAAGCGTTATATAGCGTTTAGTACAATATGTCAAATAAGTTTTTCATTTTTTTGTTGTCTTTGTTTAGATCTTTATGTAGGTTGTCTATTTTTTTGTTATCACATGTTTTATAAGGCATCATTGTTTATAGTAATAGGAATATGAATACATATATTTTTTGGTTTACAAGATTTGAGATGTTATTTTTTTATATATTTTTGTGGTTGTATCTTGGCAAG
>M01075:29:000000000-A53YN:1:1101:24076:8084
AGAGTACACAGTTTGGGTTGCATATTTGATTGCCAGATGCAATGGAAGGACCAATACCTGTATCTGCATTAATACATGCTGCAACGTTAGTTGTATGTGGAATAATATTAGGTAGTTTTGTATTTTGGTGTTTTGAATTTTGATTTAGCTATTTTTATAGTCTAATTTGTTGGGCAACCGCAATAATAGTTTTAATGAGTCTGTGTGTTTTTTATAATTTGCAAAGCGTTATATAGCGTTTAGTACAATATGTCAAATAAGTTTTTCATTTTTTTGTTGTCTTTGTTTAGATCTTTATGTAGGTTGTCTATTTTTTTGTTATCACATGTTTTATAAGGCATCATTGTTTATAGTAATAGGAATATGAATACATATATTTTTTGGTTTACAAGATTTGAGATGTTATTTTTTATATATTTTTGTGGTTGTATCTTGGCAAG
>M01075:29:000000000-A53YN:1:1101:7507:8091
AGAGTACACAGTTTGGGTTGCATATTTGATTGCCAGATGCAATGGAAGGACCAATACCTGTATCTGCATTAATACATGCTGCAACGTTAGTTGTATGTGGAATAATATTAGGTAGTTTTGTATTTTGGTGTTTTGAATTTTGATTTAGCTATTTTTATAGTCTAATTTGTTGGGCAACCGCAATAATAGTTTTAATGAGTCTGTGTATTTTTTATAATTTCAAAGCGTTATATAGCGTTTAGTACAATATGTCAAATAAGTTTTTCATTTTTTTGTTGTCTTTGTTTAGATCTTTATGTAGGTTGTCTATTTTTTTGTTATCACATGTTTTATAAGGCATCATTGTTTATAGTAATAGGAATATGAATACATATATTTTTTGGTTTACAAGATTTGAGATGTTATTTTTTTATATATTTTTGTGGTTGTATCTTGGCAAG
>M01075:29:000000000-A53YN:1:1101:9129:8103
AAAGTACACAGTTTGGGTTGCACATTTGATTGCCAGATGCAATGGAAGGACCAATACCTGTATCTGCATTAATACATGCTGCAACGTTAGTTGTATGTGGAATAATATTAGGTAGTTTTGTATTTTGGTGTTTTGAATTTTGATTTAGCTATTTTTATAGTCTAATTTGTTGGGCAACCGCAATAATAGTTTTAATGAGTCTGTGTGTTTTTTATAATTTCAAAGCGTTATATAGCGTTTAGTACAATATGTCAAATAAGTTTTTCATTTTTTTGTTGTCTTTGTTTAGATCTTTATGTAGGTTGTCTATTTTTTTGTTATCACATGTTTTATAAGGCATCATTGTTTATAGTAATAGGAATATGAATACATATATTTTTTGGTTTACAAGATTTGAGATGTTATTTTTTTATATATTTTTGTGGTTGTATCTTAGCAAG
>M01075:29:000000000-A53YN:1:1101:23921:8104
AAAGTACACAGTTTGGGTTGCATATTTGATTGCCAGATGCAATGGAAGGACCAATACCTGTATCTGCATTAATACATGCTGCAACGTTAGTTGTATGTGGAATAATATTAGGTAGTTTTGTATTTTGGTGTTTTGAATTTTGATTTAGCTATTTTTATAGTCTAATTTGTTGGGCAACCGCAATAATAGTTTTAATGAGTCTGTGTGTTTTTTATAATTTCAAAGCGTTATATAGCGTTTAGTACAATATGTCAAATAAGTTTTTCATTTTTTTGTTGTCTTTGTTTAGATCTTTATGTAGGTTGTCTATTTTTTTGTTATCACATGTTTTATAAGGCATCATTGTTTATAGTAATAGGAATATGAATACATATATTTTTTGGTTTACAAGATTTGAGATGTTATTTTTTTATATATTTTTGTGGTTGTATCTTGGCAAG
>M01075:29:000000000-A53YN:1:1101:6001:8105
AGAGTACACAGTTTGGGTTGCACATTTGATTGCCAGATGCAATGGAAGGACCAATACCTGTATCTGCATTAATACATGCTGCAACGTTAGTTGTATGTGGAATAATATTAGGTAGTTTTGTATTTTGGTGTTTTGAATTTTGATTTAGCTATTTTTATAGTCTAATTTGTTGGGCAACCGCAATAATAGTTTTAATGAGTCTGTGTGTTTTTTATAATTTCAAAGCGTTATATAGCGTTTAGTACAATATGTCAAATAAGTTTTTCATTTTTTTGTTGTCTTTGTTTAGATCTTTATGTAGGTTGTCTATTTTTTTGTTATCACATGTTTTATAAGGCATCATTGTTTATAGTAATAGGAATATGAATACATATATTTTTTGGTTTACAAGATTTGAGATGTTATTTTTTTATATATTTTTGTGGTTGTATCTTGGCAAG
>M01075:29:000000000-A53YN:1:1101:12475:8106
AGAGTACACAGTTTGGGTTGCATATTTGATTGCCAGATGCAATGGAAGGACCAATACCTGTATCTGCATTAATACATGCTGCAACGTTAGTTGTATGTGGAATAATATTAGGTAGTTTTGTATTTTGGTGTTTTGAATTTTGATTTAGCTATTTTTATAGTCTAATTTGTTGGGCAACCGCAATAATAGTTTTAATGAGTCTGTGTGCTTTTTACAATTTCGAAGCGTTATATAGCGTTTAGTACAATATGTCAAATAAGTTTTTCATTTTTTTGTTGTCTTTGTTTAGATCTTTATGTAGGTTGTCTATTTTTTTGTTATCACATGTTTTATAAGGCATCATTGTTTATAGTAATAGGAATATGAATACATATATTTTTTGGTTTACAAGATTTGAGATGTTATTTTTTTATATATTTTTGTGGTTGTATCTTGGCAAG
>M01075:29:000000000-A53YN:1:1101:19559:8109
AGAGTACACAGTTTGGGTTCCATATTTGATTGCCAGATGCAATGGAAGGACCAATACCTGTATCTGCATTAATACATGCTGCAACGTTAGTTGTATGTGGAATAATATTAGGTAGTTTTGTATTTTGGTGTTTTGGATTTTGATTTAGCTATTTTTATAGTCTAATTTGTTGGGCAACCGCAATAATAGTTTTAATGAGTCTGTGTGTTTTTTATAATTTCAAAGCGTTATATAGCGTTTAGTACAATATGTCAAATAAGTTTTTCATTTTTTTGTTGTCTTTGTTTAGATCTTTATGTAGGTTGTCTATTTTTTTGTTATCACATGTTTTATAAGGCATCATTGTTTATAGTAATAGGAATATGAATACATATATTTTTTGGTTTACAAGATTTGAGATGTTATTTTTTTATATATTTTTGTGGTTGTATCTTGGCAAG
>M01075:29:000000000-A53YN:1:1101:16119:8110
AGAGTACACAGTTTGGGTTGCATATTTGATTGCCAGATGCAATGGAAGGACCAATACCTGTATCTGCATTAATACATGCTGCAACGTTAGTTGTATGTGGAATAATATTAGGTAGTTTTGTATTTTGGTGTTTTGAATTTTGATTTAGCTATTTTTATAGTCTAATTTGTTGGGCAACCGCAATAATAGTTTTAATGAGTCTGTGTGTTTTTTATAATTTCAAAGCGTTATATAGCGTTTAGTACAATATGTCAAATAAGTTTTTCATTTTTTTGTTGTCTTTGTTTAGATCTTTATGTAGGTTGTCTATTTTTTTGTTATCACATGTTTTATAAGGCATCATTGTTTATAGTAATAGGAATATGAATACATATATTTTTTGGTTTACAAGATTTGAGATGTTATTTTTTTATATATTTTTGTGGTTGTATCTTGGCAAG
>M01075:29:000000000-A53YN:1:1101:21135:8114
AGAGTACACAGTTTGGCTTGCATATTTGATTGCCAGATGCAATGGAAGGACCAATACCTGTATCTGCATTAATACATGCTGCAACGTTAGTTGTATGTGGAATAATATTAGGTAGTTTTGTATTTTGGTGTTTTGAATTTTGATTTAGCTATTTTTATAGTCTAATTTGTTGGGCAACCGCAATAATAGTTTTAATGAGTCTGTGTGTTTTTTATAATTTCAAAGCGTTATATAGCGTTTAGTACAATATGTCAAATAAGTTTTTCATTTTTTTGTTGTCTTTGTTTAGATCTTTATGTAGGTTGTCTATTTTTTTGTTATCACATGTTTTATAAGGCATCATTGTTTATAGTAATAGGAATATGAATACATATATTTTTCGGTTTACAAGATTTGAGATGTTATTTTTTTATATATTTTTGTGGTTGTATCTTGGCAAG
>M01075:29:000000000-A53YN:1:1101:16366:8115
AAAGTACACAGTTTGGATTACACATTTGATTGCCAGATGCAATGGAAGGACCAATACCTGTATCTGCATTAATACATGCTGCAACGTTAGTTGTATGTGGAATAACATTAGGTAGTTTTGTATTTTGGTGTTTTGAATTTTGATTTAGCTATTTTTATAGTCTAATTTGTTGGGCAACCGCAATAATAGTTTTAATGAGTCTGTGTGTTTTCTATAATTTCAAAGCGTTATATAGCGTTTAGTACAATATGTCAAATAAGTTTTTCATTTTTTTGTTGTTTTTGTTTAGATCTTTATGTAGGTTGTCTATTTTTTTGTTATCACATGTTTTATAAGGCATCATTGTTTATAGTAATAGGAATATGAATACATATATTTTTTGGTTTACAAGATTTGAGATGTTATTTTTTTATATATTTTTGTGGTTGTATCTTGGCAAG
>M01075:29:000000000-A53YN:1:1101:12468:8123
AGAGTACACAGTTTGGGTTGCATATTTGATTGCCAGATGCAATGGAAGGACCAATACCTGTATCTGCATTAATACATGCTGCAACGTTAGTTGTATGTGGAATAATATTAGGTAGTTTTGTATTTTGGTGTTTTGAATTTTGATTTAGCTATTTTTATAGTCTAATTTGTTGGGCAACCGCAATAATAGTTTTAATGAGTCTGTGTGCTTTTTACAATTTCGAAGCGTTATATAGCGTTTAGTACAATATGTCAAATAAGTTTTTCATTTTTTTGTTGTCTTTGTTTAGATCTTTATGTAGGTTGTCTATTTTTTTGTTATCACATGTTTTATAAGGCATCATTGTTTATAGTAATAGGAATATGAATACATATATTTTTTGGTTTACAAGATTTGAGATGTTATTTTTTTATATATTTTTGTGGTTGTATCTTGGCAAG
>M01075:29:000000000-A53YN:1:1101:23301:8149
AGAGTACACAGTTTGGGTTGCACATTTGATTGCCAGATGCAATGGAAGGACCAATACCTGTATCTGCATTAATACATGCTGCAACGTTAGTTGTATGTGGAATAATATTAGGTAGTTTTGTATTTTGGTGTTTTGAATTTTGATTTAGCTATTTTTATAGTCTAATTTGTTGGGCAACCGCAATAATAGTTTTAATGAGTCTGTGTGTTTTTTATAATTTCAAGGCGTTATATAGCGTTTAGTACAATATGTCAAATAAGTTTTTCATTTTTTTGTTGTCTTTGTTTAGATCTTTATGTAGGTTGTCTATTTTTTTGTTATCACATGTTTTATAAGGCATCATTGTTTATAGTAATAGGAATATGAATACATATATTTTTTGGTTTACAAGATTTGAGATGTTATTTTTTTATATATTTTTGTGGTTGTATCTTAGCAAG
>M01075:29:000000000-A53YN:1:1101:7642:8154
AGAGTACACAGTTTGGGTTACATATTTGATTGCCAGATGCAATGGAAGGACCAATACCTGTATCTGCATTAATACATGCTGCAACGTTAGTTGTATGTGGAATAATATTAGGTAGTTTTGTATTTTGGTGTTTTGAATTTTGATTTAGCTATTTTTATAGTCTAATTTGTTGGGCAACCGCAATAATAGTTTTAATGAGTCTGTGTGTTTTTTATAATTTCAAAGCGTTATATAGCGTTTAGTACAATATGTCAAATAAGTTTTTCATTTTTTTGTTGTCTTTGTTTAGATCTTTATGTAGGTTGTCTATTTTTTTGTTATCACATGTTTTATAAGGCATCATTGTTTATAGTAATAGGAATATGAATACATATATTTTTTGGTTTACAAGATTTGAGATGTTATTTTTTTATATATTTTTGTGGTTGTATCTTGGCAAG
>M01075:29:000000000-A53YN:1:1101:25073:8166
AGAGTACACAGTTTGGGTTGCACATTTGATTGCCAGATGCAATGGAAGGACCAATACCTGTATCTGCATTAATACATGCTGCAACGTTAGTTGTATGTGGAATAATATTAGGTAGTTTTGTATTTTGGTGTTTTGAATTTTGATTTAGCTATTTTTATAGTCTAATTTGTTGGGCAACCGCAATAATAGTTTTAATGAGTCTGTGTGTTTTTTATAATTTCAAAGCGTTATATAGCGTTTAGTACAATATGTCAAATAAGTTTTTCATTTTTTTGTTGTCTTTGTTTAGATCTTTATGTAGGTTGTCTATTTTTTTGTTATCACATGTTTTATAAGGCATCATTGTTTATAGTAATAGGAATATGAATACATATATTTTTTGGTTTACAAGATTTGAGATGTTATTTTTTTATATATTTTTGTGGTTGTATCTTGGCAAG
>M01075:29:000000000-A53YN:1:1101:12904:8169
AGAGTACACAGTTTGGGTTGCATATTTGATTGCCAGATGCAATGGAAGGACCAATACCTGTATCTGCATTAATACATGCTGCAACGTTAGTTGTATGTGGAATAATATTAGGTAGTTTTGTATTTTGGTGTTTTGAATTTTGATTTAGCTATTTTTATAGTCTAATTTGTTGGGCAACCGCAATAATAGTTTTAATGAGTCTGTGTGTTTTTTATAATTTCAAAGCGTTATATAGCGTTTAGTACAATATGTCAAATAAGTTTTTCATTTTTTTGTTGTCTTTGTTTAGATCTTTATGTAGGTTGTCTATTTTTTTGTTATCACATGTTTTATAAGGCATCATTGTTTATAGTAATAGGAATATGAATACATATATTTTTTGGTTTACAAGATTTGAGATGTTATTTTTTTATATATTTTTGTGGTTGTATCTTGGCAAG
>M01075:29:000000000-A53YN:1:1101:23946:8179
AGAGTACACAGTTTGGGTTGCATATTTGATTGCCAGATGCAATGGAAGGACCAATACCTGTATCTGCATTAATACATGCTGCAACGTTAGTTGTATGTGGAATAATATTAGGTAGTTTTGTATTTTGGTGTTTTGAATTTTGATTTAGCTATTTTTATAGTCTAATTTGTTGGGCAACCGCAATAATAGTTTTAATGAGTCTGTGTGTTTTTTATAATTTCAAAGCGTTATATAGCGTTTAGTACAATATGTCAAATAAGTTTTTCATTTTTTTGTTGTCTTTGTTTAGATCTTTATGTAGGTTGTCTATTTTTTTGTTATCACATGTTTTATAAGGCATCATTGTTTATAGTAATAGGAATATGAATACATATATTTTTTGGTTTACAAGATTTGAGATGTTATTTTTTTATATATTTTTGTGGTTGTATCTTGGCAAG
>M01075:29:000000000-A53YN:1:1101:17154:8181
AAAGTACACAGTTTGGGTTGCATATTTGATTGCCAGATGCAATGGAAGGACCAATACCTGTATCTGCATTAATACATGCTGCAACGTTAGTTGTATGTGGAATAATATTAGGTAGTTTTGTATTTTGGTGTTTTGAATTTTGATTTAGCTATTTTTATAGTCTAATTTGTTGGGCAACCGCAATAATAGTTTTAATGAGTCTGTGTGTTTTTTATAATTTCAAAGCGTTATATAGCGTTTAGTACAATATGTCAAATAAGTTTTTCATTTTTTTGTTGTCTTTGTTTAGATCTTTATGTAGGTTGTCTATTTTTTTGTTATCACATGTTTTATAAGGCATCATTGTTTATAGTAATAGGAATATGAATACATATATTTTTTGGTTTACAAGATTTGAGATGTTATTTTTTTATATATTTTTGTGGTTGTATCTTGGCAAG
>M01075:29:000000000-A53YN:1:1101:16784:8184
AAAGTACACAGTTTGGATTGCATATTTGATTGCCAGATGCAATGGAAGGACCAATACCTGCATCTGCATTAATACATGCTGCAACGTTAGTTGTATGTGGAATAATATTAGGTAGTTTTGTATTTTGGTGTTTTGAATTTTGATTTAGCTATTTTTATAGTCTAATTTGTTGGGCAACCGCAATAATAGTTTTAATGAGTCTGTGTGTTTTTTATAATTTCAAAGCGTTATATAGCGTTTAGTACAATATGTCAAATAAGTTTTTCATTTTTTTGTTGTCTTTGTTTAGATCTTTATGTAGGTTGTCTATTTTTTTGTTATCACATGTTTTATAAGGCATCATTGTTTATAGTAATAGGAATATGAATACATATATTTTTTGGTTTACAAGATTTGAGATGTTATTTTTTTATATATTTTTGTGGTTGTATCTTGGCAAG
>M01075:29:000000000-A53YN:1:1101:9233:8188
AAAGTACACAGTTTGGGTTGCACATTTGATTGCCAGATGCAATGGAAGGACCAATACCTGTATCTGCATTAATACATGCTGCAACGTTAGTTGTATGTGGAATAATATTAGGTAGTTTTGTATTTTGGTGTTTTGAATTTTGATTTAGCTATTCTTATAGTCTAATTTGTTGGGCAACCGCAATAATAGTTTTAATGAGTCTGTGTGTTTTTTATAATTTCAAAGCGTTATATAGCGTTTAGTACAATATGTCAAATAAGTTTTTCATTTTTTTGTTGTCTTTGTTTAGACCTTTATGTAGGTTGTCTATTTTTTTGTTATCACATGTTTTATAAGGCATCATTGTTTATAGTAATAGGAATATGAATACATATATTTTTTGGTTTACAAGATTTGAGATGTTATTTTTTTATATATTTTTGTGGTTGTATCTTGGCAAG
>M01075:29:000000000-A53YN:1:1101:5154:8197
AAAGTACACAGTTTGGGTTACATATTTGATTGCCAGATGCAATGGAAGGGCCAATACCTGTATCTGCATTAATACATGCTGCAACGTTAGTTGTATGTGGAATAATATTAGGTAGTTTTGTATTTTGGTGTTTTGAATTTTGATTTAGCTATTTTTATAGTCTAATTTGTTGGGCAACCGCAATAATAGTTTTAATGAGTCTGTGTGTTTTTTATAATTTCAAAGCGTTATATAGCGTTTAGTACAATATGTCAAATAAGTTTTTCATTTTTTTGTTGTCTTTGTTTAGATCTTTATGTAGGTTGTCTATTTTTTTGTTATCACATGTTTTATAAGGCATCATTGTTTATAGTAATAGGAATATGAATACATATATTTTTTGGTTTACAAGATTTGAGATGTTATTTTTTTATATATTTTTGTGGTTGTATCTTGGCAAG
>M01075:29:000000000-A53YN:1:1101:20996:8200
AGAGTACACAGTTTGGCTTGCACATTTGATTGCCAGATGCAATGGAAGGACCAATACCTGTATCTGCATTAATACATGCTGCAACGTTAGTTGTATGTGGAATAATATTAGGTAGTTTTGTATTTTGGTGTTTTGAGTTTTGATTTAGCTATTTTTATAGTCTAATTTGTTGGGCAACCGCAATAATAGTTTTAATGAGTCTGTGTGTTTTTTATAATTTCAAAGCGTTATATAGCGTTTAGTACAATATGTCAAATAAGTTTTTCATTTTTTTGTTGTCTTTGTTTAGATCTTTATGTAGGTTGTCTATTTTTTTGTTATCACATGTTTTATAAGGCATCATTGTTTATAGTAATAGGAATATGAATACATATATTTTTTGGTTTACAAGATTTGAGATGTTATTTTTTTATATATTTTTGTGGTTGTATCTTGGCAAG
>M01075:29:000000000-A53YN:1:1101:27053:8201
AGAGTACACAGTTTGGGTTGCACATTTGATTGCCAGATGCAATGGAAGGACCAATACCTGTATCTGCATTAATACATGCTGCAACGTTAGTTGTATGTGGAATAATATTAGGTAGTTTTATATTTTGGTGTTTTGAATTTTGATTTAGCTATTTTTATAGTCTAATTTGTTGGGCAACCGCAATAATAGTTTTAATGAGTCTGTGTGTTTTTTATAATTTCAAAGCGTTATATAGCGTTTAGTACAATATGTCAAATAAGTTTTTCATTTTTTTGTTGTCTTTGTTTAGATCTTTATGTAGGTTGTCTATTTTTTTGTTATCACATGTTTTATAAGGCATCATTGTTTATAGTAATAGGAATATGAATACATATATTTTTTGGTTTACAAGATTTGAGATGTTATTTTTTTATATATTTTTGTGGTTGTATCTTGGCAAA
>M01075:29:000000000-A53YN:1:1101:9676:8206
AGAGTACACAGTTTGGGTTACATATTTGATTGCCAGATGCAATGGAAGGACCAATACCTGTATCTGCATTAATACATGCTGCAACGTTAGTTGTATGTGGAATAATATTAGGTAGGTTTGTATTTTGGTGTTTTGAATTTTGATTTAGCTATTTTTATAGTCTAATTTGTTGGGCAACCGCAATAATAGTTTTAATGAGTCTGTGTGTTTTTTATAATTTCAAAGCGTTATATAGCGTTTAGTACAATATGTCAAATAAGTTTTTCATTTTTTTGTTGTCTTTGTTTAGATCTTTATGTAGGTTGTCTATTTTTTTGTTATCACATGTTTTATAAGGCATCATTGTTTATAGTAATAGGAATATGAATACATATATTTTTTGGTTTACAAGATTTGAGATGTTATTTTTTTATATATTTTTGTGGTTGTATTTTGGCAAG
>M01075:29:000000000-A53YN:1:1101:27030:8217
AGAGTACACAGTTTGGGTTGCATGTTTGATTGCCAGATGCAATGGAAGGACCAATACCTGTATCTGCATTAATACATGCTGCAACGTTAGTTGTATGTGGAATAATATTAGGTAGTTTTGTATTTTGGTGTTTTGAATTTTGATTTAGCTATTTTTATAGTCTAATTTGTTGGGCAACCGCAATAATAGTTTTAATGAGTCTGTGTGTTTTTTATAATTTCAAAGCGTTATATAGCGTTTAGTACAATATGTCAAATAAGTTTTTCATTTTTTTGTTGTCTTTGTTTAGATCTTTATGTAGGTTGTCTATTTTTTTGTTATCACATGTTTTATAAGGCATCATTGTTTATAGTAATAGGAATATGAATACATATATTTTTTGGTTTACAAGATTTGAGATGTTATTTTTTTATATATTTTTGTGGTTGTATCTTGGCAAG
>M01075:29:000000000-A53YN:1:1101:12801:8218
AGAGTACACAGTTTGGGTTGCACATTTGATTGCCAGATGCAATGGAAGGACCAATACCTGTATCTGCATTAATACATGCTGCAACGTTAGTTGTATGTGGAATAATATTAGGTAGTTTTGTATTTTGGTGTTTTGAATTTTGATTTAGCTATTTTTATAGTCTAATTTGTTGGGCAACCGCAATAATAGTTTTAATGAGTCTGTGTGTTTTTTATAATTTCAAAGCGTTATATAGCGTTTAGTACAATATGTCAAATAAGTTTTTCATTTTTTTGTTGTCTTTGTTTAGATCTTTATGTAGGTTGTCTATTTTTTTGTTATCACATGTTTTATAAGGCATCATTGTTTATAGTAATAGGAATATGAATACATATATTTTTTGGTTTACAAGATTTGAGATGTTATTTTTTTATATATTTTTGTGGTTGTATCTTGGCAAG
>M01075:29:000000000-A53YN:1:1101:13381:8239
AGAGTACACAGTTTGGGTTGCACATTTGATTGCCAGATGCAATGGAAGGACCAATACCTGTATCTGCATTAATACATGCTGCAACGTTAGTTGTATGTGGAATAATATTAGGTAGTTTTGTATTTTGGTGTTTTGAATTTTGATTTAGCTATTTTTATAGTCTAATTTGTTGGGCAACCGCAATAATAGTTTTAATGAGTCTGTGTGTTTTTTATAATTTCAAAGCGTTATATAGCGTTTAGTACAATATGTCAAATAAGTTTTTCATTTTTTTGTTGTCTTTGTTTAGATCTTTATGTAGGTTGTCTATTTTTTTGTTATCACATGTTTTATAAGGCATCATTGTTTATAGTAATAGGAATATGAATACATATATTTTTTGGTTTACAAGATTTGAGATGTTATTTTTTTATATATTTTTGTGGTTGTATCTTGGCAAG
>M01075:29:000000000-A53YN:1:1101:7145:8249
AAAGTACACAGTTTGGGTTGCATATTTGATTGCCAGATGCAATGGAAGGACCAATACCTGTATCTGCATTAATACATGCTGCAACGTTAGTTGTATGTGGAATAATATTAGGTAGTTTTGTATTTTGGTGTTTTGAATTTTGATTTAGCTATTTTTATAGTCTAATTTGTTGGGCAACCGCAATAATAGTTTTAATGAGTCTGTGTGTTTTTTATAATTTCAAAGCGTTATATAGCGTTTAGTACAATATGTCAAATAAGTTTTTCATTTTTTTGTTGTTTTTGTTTAGATCTTTATGTAGGTTGTCTATTTTTTTGTTATCACATGTTTTATAAGGCATCATTGTTTATAGTAATAGGAATATGAATACATATATTTTTTGGTTTACAAGATTTGAGATGTTATTTTTTTATATATTTTTGTGGTTGTATCTTGGCAAG
>M01075:29:000000000-A53YN:1:1101:5410:8259
AGAGTACACAGTTTGGGTTGCATATTTGATTGCCAGATGCAATGGAAGGACCAATACCTGTATCTGCATTAATACATGCTGCAACGTTAGTTGTATGTGGAATAATATTAGGTAGTTTTGTATTTTGGTGTTTTGAATTTTGATTTAGCTATTTTTATAGTCTAATTTGTTGGGCAACCGCAATAATAGTTTTAATGAGTCTGTGTGTTTTTTATAATTTCAAAGCGTTATATAGCGTTTAGTACAATATGTCAAATAAGTTTTTCATTTTTTTGTTGTCTTTGTTTAGATCTTTATGTAGGTTGTCTATTTTTTTGTTATCACATGTTTTATAAGGCATCATTGTTTATAGTAATAGGAATATGAATACATATATTTTTTGGTTTACAAGATTTGAGATGTTATTTTTTTATATATTTTTGTGGTTGTATCTTGGCAAG
>M01075:29:000000000-A53YN:1:1101:26861:8261
AAAGCACACAGTTTGGGCTACATATTTGATTGCCAGATGCAATGGAAGGACCAATACCTGTATCTGCATTAATACATGCTGCAACGTTAGTTGTATGTGGAATAATATTAGGTAGTTTTGTATTTTGGTGTTTTGAATTTTGATTTAGCTATTTTTATAGTCTAATTTGTTGGGCAACCGCAATAATAGTTTTAATGAGTCTGTGTGTTTTTTATAATTTCAAAGCGTTATATAGCGTTTAGTACAATATGTCAAATAAGTTTTTCATTTTTTTGTTGTCTTTGTTTAGATCTTTATGTAGGTTGTCTATTTTTTTGTTATCACATGTTTTATAAGGCATCATTGTTTATAGTAATAGGAATATGAATACATATATTTTTTGGTTTACAAGATTTGAGATGTTATTTTTTTATATATTTTTGTGGTTGTATCTTGGCAAG
>M01075:29:000000000-A53YN:1:1101:9329:8264
AGAGTACACAGTTTGGGTTGCACATTTGATTGCCAGATGCAATGGAAGGACCAATACCTGTATCTGCATTAATACATGCTGCAACGTTAGTTGTATGTGGAATAATATTAGGTAGTTTTGTATTTTGGTGTTTTGAATTTTGATTTAGCTATTTTTATAGTCTAATTTGTTGGGCAACCGCAATAATAGTTTTAATGAGTCTGTGTGTTTTTTATAATTTGCAAAGCGTTATATAGCGTTTAGTACAATATGTCAAATAAGTTTTTCATTTTTTTGTTGTCTTTGTTTAGATCTTTATGTAGGTTGTCTATTTTTTGTTATCACATGTTTTATAAGGCATCATTGTTTATAGTAATAGGAATATGAATACATATATTTTTTGGTTTACAAGATTTGAGATGTTATTTTTTTATATATTTTTGTGGTTGTATCTTGGCAAG
>M01075:29:000000000-A53YN:1:1101:7265:8264
AAAGTACACAGTTTGGGTTGCATATTTGATTGCCAGATGCAATGGAAGGACCAATACCTGTATCTGCATTAATACATGCTGCAACGTTAGTTGTATGTGGAATAATATTAGGTAGTTTTGTATTTTGGTGTTTTGAATTTTGATTTAGCTATTTTTATAGTCTAATTTGTTGGGCAACCGCAATAATAGTTTTAATGAGTCTGTGTGTTTTTTATAATTTCAAAGCGTTATATAGCGTTTAGTACAATATGTCAAATAAGTTTTTCATTTTTTTGTTGTCTTTGTTTAGATCTTTATGTAGGTTGTCTATTTTTTTGTTATCACATGTTTTATAAGGCATCATTGTTTATAGTAATAGGAATATGAATACATATATTTTTTGGTTTACAAGATTTGAGATGTTATTTTTTTATATATTTTTGTGGTTGTATCTTAGCAAG
>M01075:29:000000000-A53YN:1:1101:7809:8264
AAAGTACACAGTTTGGATTGCACATTTGATTGCCAGATGCAATGGAAGGACCAATACCTGTATCTGCATTAATACATGCTGCAACGTTAGTTGTATGTGGAATAATATTAGGTAGTTTTGTATTTTGGTGTTTTGAATTTTGATTTAGCTATTTTTATAGTCTAATTTGTTGGGCAACCGCAATAATAGTTTTAATGAGTCTGTGTGTTTTTTATAATTTCAAAGCGTTATATAGCGTTTAGTACAATATGTCAAATAAGTTTTTCATTTTTTTGTTGTTTTTGTTTAGATCTTTATGTAGGTTGTCTATTTTTTTGTTATCACATGTTTTATAAGGCATCATTGTTTATAGTAATAGGAATATGAATACATATATTTTTTGGTTTACAAGATTTAAGATGTTATTTTTTTATATATTTTTGTGGTTGTATCTTGGCAAG
>M01075:29:000000000-A53YN:1:1101:10465:8282
AAAGTACACAGTTTGGGTTGCACATTTGATTGCCAGATGCAATGGAAGGACCAATACCTGTATCTGCATTAATACATGCTGCAACGTTAGTTGTATGTGGAATAATATTAGGTAGTTTTGTATTTTGGTGTTTTGAATTTTGATTTAGCTATTTTTATAGTCTAATTTGTTGGGCAACCGCAATAATAGTTTTAATGAGTCTGTGTGTTTTTTATAATTTCAAAGCGTTATATAGCGTTTAGTACAATATGTCAAATAAGTTTTTCATTTTTTTGTTGTCTTTGTTTAGATCCTTATGTAGGTTGTCTATTTTTTTGTTATCACATGTTTTATAAGGCATCATTGTTTATAGTAATAGGAATATGAATACATATATTTTTTGGTTTACAAGATTTGAGATGTTATTTTTTTATATATTTTTGTGATTGTATCTTGGCAAG
>M01075:29:000000000-A53YN:1:1101:22168:8282
AGAGTACACAGTTTGGGTTGCATATTTGATTGCCAGATGCAATGGAAGGACCAATACCTGTATCTGCATTAATACATGCTGCAACGTTAGTTGTATGTGGAATAATATTAGGTAGTTTTGTATTTTGGTGTTTTGAATTTTGATTTAGCTATTTTTATAGTCTAATTTGTTGGGCAACCGCAATAATAGTTTTAATGAGTCTGTGTGTTTTTTATAATTTCAAAGCGTTATATAGCGTTTAGTACAATATGTCAAATAAGTTTTTCATTTTTTTGTTGTCTTTGTTTAGATCTTTATGTAGGTTGTCTATTTTTTTGTTATCACATGTTTTATAAGGCATCATTGTTTATAGTAATAGGAATATGAATACATATATTTTTTGGTTTACAAGATTTGAGATGTTATTTTTTTATATATTTTTGTGGTTGTATCTTGGCAAG
>M01075:29:000000000-A53YN:1:1101:20083:8288
AGAGTACACAGTTTGGGTTGCACATTTGATTGCCAGATGCAATGGAAGGACCAATACCTGTATCTGCATTAATACATGCTGCAACGTTAGTTGTATGTGGAATAATATTAGGTAGTTTTGTATTTTGGTGTTTTGAATTTTGATTTAGCTATTTTTATAGTCTAATTTGTTGGGCAACCGCAATAATAGTTTTAATGAGTCTGTGTGTTTTTTATAATTTCAAAGCGTTATATAGCGTTTAGTACAATATGTCAAATAAGTTTTTCATTTTTTTGTTGTCTTTGTTTAGGTCTTTATGTAGGTTGTCTATTTTTTTGTTATCACATGTTTTATAAGGCATCATTGTTTATAGTAATAGGAATATGAATACATATATTTTTTGGTTTACAAGATTTGAGATGTTATTTTTTTATATATTTTTGTGGTTGTATCTTGGCAAG
>M01075:29:000000000-A53YN:1:1101:26399:8289
AGAGTACACAGTTTGGGTTGCACATTTGATTGCCAGATGCAATGGAAGGACCAATACCTGTATCTGCATTAATACATGCTGCAACGTTAGTTGTATGTGGAATAATATTAGGTAGTTTTGTATTTTGGTGTTTTGAATTTTGATTTAGCTATTTTTATAGTCTAATTTGTTGGGCAACCGCAATAATAGTTTTAATGAGTCTGTGTGTTTTTTATAATTTCAAAGCGTTATATAGCGTTTAGTACAATATGTCAAATAAGTTTTTCATTTTTTTGTTGTCTTTGTTTAGATCTTTATGTAGGTTGTCTATTTTTTTGTTATCACATGTTTTATAAGGCATCATTGTTTATAGTAATAGGAATATGAATACATATATTTTTTGGTTTACAAGATTTGAGATGTTATTTTTTTATATATTTTTGTGGTTGTATCTTGGCAAG
>M01075:29:000000000-A53YN:1:1101:9861:8295
AGAGTACACAGTTTGGGTTGCACATTTGATTGCCAGATGCAATGGAAGGACCAATACCTGTATCTGCATTAATACATGCTGCAACGTTAGTTGTATGTGGAATAATATTAGGTAGTTTTGTATTTTGGTGTTTTGAATTTTGATTTAGCTATTTTTATAGTCTAATTTGTTGGGCAACCGCAATAATAGTTTTAATGAGTCTGTGTGTTTTTTATAATTTGCAAAGCGTTATATAGCGTTTAGTACAATATGTCAAATAAGTTTTTCATTTTTTTGTTGTCTTTGTTTAGATCTTTATGTAGGTTGTCTATTTTTTGTTATCACATGTTTTATAAGGCATCATTGTTTATAGTAATAGGAATATGAATACATATATTTTTTGGTTTACAAGATTTGAGATGTTATTTTTTTATATATTTTTGTGGTTGTATTTTAGCAAG
>M01075:29:000000000-A53YN:1:1101:19642:8317
AAAGTACACAGTTTGGGTTGCATATTTGATTGCCAGATGCAATGGAAGGACCAATACCTGTATCTGCATTAATACATGCTGCAACGTTAGTTGTATGTGGAATAATATTAGGTAGTTTTGTATTTTGGTGTTTTGAATTTTGATTTAGCTATTTTTATAGTCTAATTTGTTGGGCGACCGCAATAATAGTTTTAATGAGTCTGTGTGTTTTTTATAATTTCAAAGCGTTATATAGCGTTTAGTACAATATGTCAAATAAGTTTTTCATTTTTTTGTTGTCTTTGTTTAGATCTTTATGTAGGTTGTCTATTTTTTTGTTATCACATGTTTTATAAGGCATCATTGTTTATAGTAATAGGAATATGAATACATATATTTTTTGGTTTACAAGATTTGAGATGTTATTTTTTCATATATTTTTGTGGTTGTATCTTGGCAAG
>M01075:29:000000000-A53YN:1:1101:15339:8324
AGAGTACACAGTTTGGGTTGCATATTTGATTGCCAGATGCAATGGAAGGACCAATACCTGTATCTGCATTAATACATGCTGCAACGTTAGTTGTATGTGGAATAATATTAGGTAGTTTTGTATTTTGGTGTTTTGAATTTTGATTTAGCTATTTTTATAGTCTAATTTGTTGGGCAACCGCAATAATAGTTTTAATGAGTCTGTGTGTTTTTTATAATTTCGCAAAGCGTTATATAGCGTTTAGTACAATATGTCAAATAAGTTTTTCATTTTTTTGTTGTCTTTGTTTAGATCTTTATGTAGGTTGTCTATTTTTTTGTTATCACATGTTTTATAAGGCATCATTGTTTATAGTAATAGGAATATGAATACATATATTTTTTGGTTTACAAGATTTGAGATGTTATTTTTTTATATATTTTTGTGGTTGTATCTTGGCA
>M01075:29:000000000-A53YN:1:1101:23899:8333
AAAGTACACAGTTTGGGTTGCATATTTGATTGCCAGATGCAATGGAAGGACCAACACCTGTATCTGCATTAATACATGCTGCAACGTTAGTTGTATGTGGAATAATATTAGGTAGTTTTGTATTTTGGTGTTTTGAATTTTGATTTAGCTATTTTTATAGTCTAATTTGTTGGGCAACCGCAATAATAGTTTTAATGAGTCTGTGTGTTTTTTATAATTTCAAAGCGTTATATAGCGTTTAGTACAATATGTCAAATAAGTTTTTCATTTTTTTGTTGTCTTTGTTTAGATCTTTATGTAGGTTGTCTATTTTTTTGTTATCACATGTTTTATAAGGCATCATTGTTTATAGTAATAGGAATATGAATACATATATTTTTTGGTTTACAAGATTTGAGATGTTATTTTTTTATATATTTTTGTGGTTGTATCTTGGCAAG
>M01075:29:000000000-A53YN:1:1101:9542:8336
AAAGTACACAGTTTGGGTTGCATATTTGATTGCCAGATGCAATGGAAGGACCAATACCTGTATCTGCATTAATACATGCTGCAACGTTAGTTGTATGTGGAATAATATTAGGTAGTTTTGTATTTTGGTGTTTTGAATTTTGATTTAGCTATTTTTATAGTCTAATTTGTTGGGCAACCGCAATAATAGTTTTAATGGGTCTGTGTGTTTTTTATAATTTCAAAGCGTTATATAGCGTTTAGTACAATATGTCAAATAAGTTTTTCATTTTTTTGTTGTCTTTGTTTAGATCTTTATGTAGGTTGTCTATTTTTTTGTTATCACATGTTTTATAAGGCATCATTGTTTATAGTAATAGGAATATGAATACATATATTTTTTGGTTTACAAGATTTGAGATGTTATTTTTTTATATATTTTTGTGGTTGTATCTTGGCAAG
>M01075:29:000000000-A53YN:1:1101:18110:8336
AGAGTACACAGTTTGGGTTGCATATTTGATTGCCAGATGCAATGGAAGGACCAATACCTGTATCTGCATTAATACATGCTGCAACGTTAGTTGTATGTGGAATAATATTAGGTAGTTTTGTATTTTGGTGTTTTGAATTTTGATTTAGCTATTTTTATAGTCTAATTTGTTGGGCAACCGCAATAATAGTTTTAATGAGTCTGTGTGTTTTTTATAATTTCAAAGCGTTATATAGCGTTTAGTACAATATGTCAAATAAGTTTTTCATTTTTTTGTTGTTTTTGTTTAGATCTTTATGTAGGTTGTCTATTTTTTTGCTATCACATGTTTTATAAGGCATCATTGTTTATAGTAATAGGAATATGAATACATATATTTTTTGGTTTACAAGATTTGAGATGTTATTTTTTTACATATTTTTGTGGTTGTATCTTGGCAAG
>M01075:29:000000000-A53YN:1:1101:23743:8336
AGAGTACACAGTTTGGATTGCATATTTGATTGCCAGATGCAATGGAAGGACCAATACCTGTATCTGCATTAATACATGCTGCAACGTTAGTTGTATGTGGAATAATATTAGGTAGTTTTGTATTTTGGTGTTTTGAATTTTGATTTAGCTATTTTTATAGTCTAATTTGTTGGGCAACCGCAATAATAGTTTTAATGAGTCTGTGTGTTTTTTATAATTTGCAAAGCGTTATATAGCGTTTAGTACAATATGTCAAATAAGTTTTTCATTTTTTTGTTGTCTTTGTTTAGATCTTTATGTAGGTTGTCTATTTTTTTGTTATCACATGTTTTATAAGGCATCATTGTTTATAGTAATAGGAATATGAATACATATATTTTTTGGTTTACAAGATTTGAGATGTTATTTTTTTATATATTTTTGTGGTTGTATCTTAGCAA
>M01075:29:000000000-A53YN:1:1101:21058:8337
AGAGTACACAGTTTGGGTTGCACATTTGATTGCCAGATGCAATGGAAGGACCAATACCTGTATCTGCATTAATACATGCTGCAACGTTAGTTGTATGTGGAATAATATTAGGTAGTTTTGTATTTTGGTGTTTTGAATTTTGATTTAGCTATTTTTATAGTCTAATTTGTTGGGCAACCGCAATAATAGTTTTAATGAGTCTGTGTGTTTTTTATAATTTCAAAGCGTTATATAGCGTTTAGTACAATATGTCAAATAAGTTTTTCATTTTTTTGTTGTCTTTGTTTAGATCTTTATGTAGGTTGTCTATTTTTTTGTTATCACATGTTTTATAAGGCATCATTGTTTATAGTAATAGGAATATGAATACATATATTTTTTGGTTTACAAGATTTGAGATGTTATTTTTTTATATATTTTTGTGGTTGTATCTTAGCAAG
>M01075:29:000000000-A53YN:1:1101:21267:8345
AAAGTACACAGTTTGGGTTGCATATTTGATTGCCAGATGCAATGGAAGGACCAATACCTGTATCTGCATTAATACATGCTGCAACGTTAGTTGTATGTGGAATAATATTAGGTAGTTTTGTATTTTGGTGTTTTGAATTTTGCTTTAGCTATTTTTATAGTCTAATTTGTTGGGCAACCGCAATAATAGTTTTAATGAGTCTGTGTGTTTTTTATAATTTCAAAGCGTTATATAGCGTTTAGTACAATATGTCAAATAAGTTTTTCATTTTTTTGTTGTCTTTGTTTAGATCTTTATGTAGGTTGTCTATTTTTTTGTTATCACATGTTTTATAAGGCATCATTGTTTATAGTAATAGGAATATGAATACATATATTTTTTGGTTTACAAGATTTGAGATGTTATTTTTTTATATATTTTTGTGGTTGTATCTTGGCAAG
>M01075:29:000000000-A53YN:1:1101:23282:8350
AAAGTACACAGTTTGGGTTGCATATTTGATTGCCAGATGCAATGGAAGGACCAATACCTGTATCTGCATTAATACATGCTGCAACGTTAGTTGTATGTGGAATAATATTAGGTAGTTTTGTATTTTGGTGTTTTGAATTTTGATTTAGCTATTTTTATAGTCTAATTTGTTGGGCAACCGCAATAATAGTTTTAATGAGTCTGTGTGTTTTTTATAATTTCAAAGCGTTATATAGCGTTTAGTACAATATGTCAAATAAGTTTTTCATTTTTTTGTTGTCTTTGTTTAGATCTTTATGTAGGTTGTCTATTTTTTTGTTATCGCATGTTTTATAAGGCATCATTGTTTATAGTAATAGGAATATGAATACATATATTTTTTGGTTTACAAGATTTGAGATGTTATTTTTTTATATATTTTTGTGGTTGTATCTTGGCAAG
>M01075:29:000000000-A53YN:1:1101:23746:8354
AGAGTACACAGTTTGGATTGCATATTTGATTGCCAGATGCAATGGAAGGACCAATACCTGTATCTGCATTAATACATGCTGCAACGTTAGTTGTATGTGGAATAATATTAGGTAGTTTTGTATTTTGGTGTTTTGAATTTTGATTTAGCTATTTTTATAGTCTAATTTGTTGGGCAACCGCAATAATAGTTTTAATGAGTCTGTGTGTTTTTTATAATTTGCAAAGCGTTATATAGCGTTTAGTACAATATGTCAAATAAGTTTTTCATTTTTTTGTTGTCTTTGTTTAGATCTTTATGTAGGTTGTCTATTTTTTTGTTATCACATGTTTTATAAGGCATCATTGTTTATAGTAATAGGAATATGAATACATATATTTTTTGGTTTACAAGATTTGAGATGTTATTTTTTTATATATTTTTGTGGTTGTATCTTAGCAA
>M01075:29:000000000-A53YN:1:1101:6330:8354
AGAGTACACAGTTTGGGTTGCATATTTGATTGCCAGATGCAATGGAAGGACCAATACCTGTATCTGCATTAATACATGCTGCAACGTTAGTTGTATGTGGAATAATATTAGGTAGTTTTGTATTTTGGTGTTTTGAATTTTGATTTAGCTATTTTTATAGTCTAATTTGTTGGGCAACCGCAATAATAGTTTTAATGAGTCTGTGTGTTTTTTATAATTTCAAAGCGTTATATAGCGTTTAGTACAATATGTCAAATAAGTTTTTCATTTTTTTGTTGTCTTTGTTTAGATCTTTATGTAGGTTGTCTATTTTTTTGTTATCACATGTTTTATAAGGCATCATTGTTTATAGTAATAGGAATATGAATACATATATTTTTTGGTTTACAAGATTTGAGATGTTATTTTTTTATATATTTTTGTGGTTGTATCTTGGCAAG
>M01075:29:000000000-A53YN:1:1101:19103:8363
AGAGTACACAGTTTGGGTTCCATATTTGATTGCCAGATGCAATGGAAGGACCAATACCTGTATCTGCATTAATACATGCTGCAACGTTAGTTGTATGTGGAATAATATTAGGTAGTTTTGTATTTTGGTGTTTTGAATTTTGATTTAGCTATTTTTATAGTCTAATTTGTTGGGCAACCGCAATAATAGTTTTAATGAGTCTGTGTGTTTTTTATAATTTCAAAGCGTTATATAGCGTTTAGTACAATATGTCAAATAAGTGTTTCATTTTTTTGTTGTTTTTGTTTAGATCTTTATGTAGGTTGTCTATTTTTTTGTTATCACATGTTTTATAAGGCATCATTGTTTATAGTAATAGGAATATGAATACATATATTTTTTGGTTTACAAGATTTGAGATGTTATTTTTTTATATATTTTTGTGGTTGTATCTTGGCAAG
>M01075:29:000000000-A53YN:1:1101:20570:8363
AAAGTACACAGTTTGGGTTGCACATTTGATTGCCAGATGCAATGGAAGGACCAATACCTGTATCTGCATTAATACATGCTGCAACGTTAGTTGTATGTGGAATAATATTAGGTAGTTTTGTATTTTGGTGTTTTGAATTTTGATTTAGCTATTTTTATAGTCTAATTTGTTGGGCAACCGCAATAATAGTTTTAATGAGTCTGTGTGTTTTTTATAATTTCAAAGCGTTATATAGCGTTTAGTACAATATGTCAAATAAGTTTTTCATTCTTTTGTTGTCTTTGTTTAGATCTTTATGTAGGTTGTCTATTTTTTTGTTATCACATGTTTTATAAGGCATCATTGTTTATAGTAATAGGAATATGAATACATATATTTTTTGGTTTACAAGATTTGAGATGTTATTTTTTTATATATTTTTGTGGTTGTATCTTGGCAAG
>M01075:29:000000000-A53YN:1:1101:21543:8368
AGAGTACACAGTTTGGGTTGCATATTTGATTGCCAGATGCAATGGAAGGACCAATACCTGTATCTGCATTAATACATGCTGCAACGTTAGTTGTATGTGGAATAATATTAGGTAGTTTTGTATTTTGGTGTTTTGAATTTTGATTTAGCTATTTTTATAGTCTAATTTGTTGGGCAACCGCAATAATAGTTTTAATGAGTCTGTGTGTTTTTTATAATTTCAAAGCGTTATATAGCGTTTAGTACAATATGTCAAATAAGTTTTTCATTTTTTTGTTGTTTTTGTTTAGATCTTTATGTAGGTTGTCTATTTTTTTGTTATCACATGTTTTATAAGGCATCATTGTTTATAGTAATAGGAATATGAATACATATATTTTTTGGTTTACAAGATTTGAGATGTTATTTTTTTATATATTTTTGTGGTTGTATCTTAGCAAG
>M01075:29:000000000-A53YN:1:1101:16481:8368
AGAGTACACAGTTTGGGCTGCATATTTGATTGCCAGATGCAATGGAAGGACCAATACCTGTATCTGCATTAATACATGCTGCAACGTTAGTTGTATGTGGAATAATATTAGGTAGTTTTGTATTTTGGTGTTTTGAATTTTGATTTAGCTATTTTTATAGTCTAATTTGTTGGGCAACCGCAATAATAGTTTTAATGAGTCTGTGTGTTTTTTATAATTTCAAAGCGTTATATAGCGTTTAGTACAATATGTCAAATAAGTTTTTCATTTTTTTGTTGTCTTTGTTTAGATCTTTATGTAGGTTGTCTATTTTTTTGTTATCACATGTTTTATAAGGCATCATTGTTTATAGTAATAGGAATATGAATACATATATTTTTTGGTTTACAAGATTTGAGATGTTATTTTTTTATATATTTTTGTGGTTGTATCTTGGCAAG
>M01075:29:000000000-A53YN:1:1101:4874:8371
AAAGTACACAGTTTGGGTTGCACATTTGATTGCCAGATGCAATGGAAGGACCAATACCTGTATCTGCATTAATACATGCTGCAACGTTAGTTGTATGTGGAATAATATTAGGTAGTTTTGTATTTTGGTGTTTTGAATTTTGATTTAGCTATTTTTATAGTCTAATTTGTTGGGCAACCGCAATAATAGTTTTAATGAGTCTGCGTGTTTTTTATAATTTCAAAGCGTTATATAGCGTTTAGTACAATATGTCAAATAAGTTTTTCATTTTTTTGTTGTCTTTGTTTAGATCTTTATGTAGGTTGTCTATTTTTTTGTTATCACATGTTTTATAAGGCATCATTGTTTATAGTAATAGGAATATGAATACATATATTTTTTGGTTTACAAGATTTGAGATGTTATTTTTTTATATATTTTTGTGGTTGTATCTTGGCAAG
>M01075:29:000000000-A53YN:1:1101:4219:8372
AAAGTACACAGTTTGGGTTGCATATTTGATTGCCAGATGCAATGGAAGGACCAATACCTGTATCTGCATTAATACATGCTGCAACGTTAGTTGTATGTGGAATAATATTAGGTAGTTTTGTATTTTGGTGTTTTGAATTTTGATTTAGCTATTTTTATAGTCTAATTTGTTGGGCAACCGCAATAATAGTTTTAATGAGTCTGTGTGTTTTTTATAATTTCAAAGCGTTATATAGCGCTTAGTACAATATGTCAAATAAGTTTTTCATTTTTTTGTTGTCTTTGTTTAGATCTTTATGTAGGTTGTCTATTTTTTTGTTATCACATGTTTTATAAGGCATCATTGTTTATAGTAATAGGAATATGAATACATATATTTTTTGGTTTACAAGATTTGAGATGTTATTTTTTTATATATTTTTGTGGATGTATCTTGGCAAG
>M01075:29:000000000-A53YN:1:1101:17856:8373
AGAGTACACAGTTTGGGTTGCACATTTGATTGCCAGATGCAATGGAAGGACCAATACCTGTATCTGCATTAATACATGCTGCAACGTTAGTTGTATGTGGAATAATATTAGGTAGTTTTGTATTTTGGTGTTTTGAATTTTGATTTAGCTATTTTTATAGTCTAATTTGTTGGGCAACCGCAATAATAGTTTTAATGAGTCTGTGTGTTTTTTATAATTTCAAAGCGTTATATAGCGTTTAGTACAATATGTCAAATAAGTTTTTCATTTTTTTGTTGTCTTTGTTTAGATCTTTATGTAGGTTGTCTATTTTTTTGTTATCACATGTTTTATAAGGCATCATTGTTTATAGTAATAGGAATATGAATACATATATTTTTTGGTTTACAAGATTTGAGATGTTATTTTTTTATATATTTTTGTGGTTGTATCTTAGCAAG
>M01075:29:000000000-A53YN:1:1101:27532:8374
AGAGTACACAGTTTGGGTTGCATATTTGATTGCCAGATGCAATGGAAGGACCAATACCTGTATCTGCATTAATACATGCTGCAACGTTAGTTGTATGTGGAATAATATTAGGTAGTTTTGTATTTTGGTGTTTTGAATTTTGATTTAGCTATTTTTATAGTCTAATTTGTTGGGCAACCGCAATAATAGTTTTAATGAGTCTGTGTGTTTTTTATAATTTCAAAGCGTTATATAGCGTTTAGTACAATATGTCAAATAAGTTTTTCATTTTTTTGTTGTCTTTGTTTAGATCTTTATGTAGGTTGTCTATTTTTTTGTTATCACATGTTTTATAAGGCATCATTGTTTATAGTAATAGGAATATGAATACATATATTTTTTGGTTTACAAGATTTGAGATGTTATTTTTTTATATATTTTTGTGGTTGTATCTTAGCAAG
>M01075:29:000000000-A53YN:1:1101:10325:8386
AGAGTACACAGTTTGGGTTGCACATTTGATTGCCAGATGCAATGGAAGGACCAATACCTGTATCTGCATTAATACATGCTGCAACGTTAGTTGTATGTGGAATAATATTAGGTAGTTTTGTATTTTGGTGTTTTGAATTTTGATTTAGCTATTTTTATAGTCTAATTTGTTGGGCAACCGCAATAATAGTTTTAATGAGTCTGTGTGTTTTTTATAATTTCAAAGCGTTATATAGCGTTTAGTACAATATGTCAAATAAGTTTTTCATTTTTTTGTTGTCTTTGTTTAGATCTTTATGTAGGTTGTCTATTTTTTTGTTATCACATGTTTTATAAGGCATCATTGTTTATAGTAATAGGAATATGAATACATATATTTTTTGGTTTACAAGATTTGAGATGTTATTTTTTTATATATTTTTGTGGTTGTATCTTGGCAAG
>M01075:29:000000000-A53YN:1:1101:21769:8409
AAAGTACACAGTTTGGGTTGCATATTTGATTGCCAGATGCAATGGAAGGACCAATACCTGTATCTGCATTAATACATGCTGCAACGTTAGTTGTATGTGGAATAATATTAGGTAGTTTTGTATTTTGGTGTTTTGAATTTTGATTTAGCTATTTTTATAGTCTAATTTGTTGGGCAACCGCAATAATAGTTTTAATGAGTCTGTGTGTTTTTTATAATTTCAAAGCGTTATATAGCGTTTAGTACAATATGTCAAATAAGTTTTTCATTTTTTTGTTGTCTTTGTTTAGATCTTTATGTAGGTCGTCTATTTTTTTGTTATCACATGTTTTATAAGGCATCATTGTTTATAGTAATAGGAATATGAATACATATATTTTTTGGTTTACAAGATTTGAGATGTTATTTTTTTATATATTTTTGTGGTTGTATCTTGGCAAG
>M01075:29:000000000-A53YN:1:1101:6968:8415
AGAGTACACAGTTTGGGTTGCACATTTGATTGCCAGATGCAATGGAAGGACCAATACCCGTATCTGCATTAATACATGCTGCAACGTTAGTTGTATGTGGAATAATATTAGGTAGTTTTGTATTTTGGTGTTTTGAATTTTGATTTAGCTGTTTTTATAGTCTAATTTGTTGGACAACCGCAATAATAGTTTTAATGAGTCTGTGTGTTTTTTATAATTTCAAAGCGTTATATAGCGTTTAGTACAATATGTCAAATAAGTTTTTCATTTTTTTGTTGTCTTTGTTTAGATCTTTATGTAAGTTGTCTATTTTTTTGTTATCACATGTTTTATAAGGCATCATTGTTTATAGTAATAGGAATATGAATACATATATTTTTTGGTTTACAAGATTTGAGATGTTATTTTTTTATATATTTTTGTGGTTGTATCTTGGCAAG
>M01075:29:000000000-A53YN:1:1101:9669:8429
AGAGTACACAGTTTGGGTTGCATATTTGATTGCCAGATGCAATGGAAGGACCAATACCTGTATCTGCATTAATACATGCTGCAACGTTAGTTGTATGTGGAATAATATTAGGTAGTTTTGTATTTTGGTGTTTTGAATTTTGATTTAGCTATTTTTATAGTCTAATTTGTTGGGCAACCGCAATAATAGTTTTAATGAGTCTGTGTGTTTTTTATAATTTCAAAGCGTTATATAGCGTTTAGTACAATATGTCAAATAAGTTTTTCATTTTTTTGTTGTCTTTGTTTAGATCTTTATGTAGGTTGTCTATTTTTTTGTTATCACATGTTTTATAAGGCATCATTGTTTATAGTAATAGGAATATGAATACATATATTTTTTGGTTTACAAGATTTGAGATGTTATTTTTTTATATATTTTTGTGGTTGTATCTTGGCAAG
>M01075:29:000000000-A53YN:1:1101:22045:8432
AGAGTACACAGTTTGGGTTGCACATTTGATTGCCAGATGCAATGGAAGGACCAATACCTGTATCTGCATTAATACATGCTGCAACGTTAGTTGTATGTGGAATAATATTAGGTAGTTTTGTACTTTGGTGTTTTGAATTTTGATTTAGCTATTTTTATAGTCTAATTTGTTGGGCAACCGCAATAATAGTTTTAATGAGTCTGTGTGTTTTTTATAATTTCAAAGCGTTATATAGCGTTTAGTACAATATGTCAAATAAGTTTTTCATTTTTTTGTTGTCTTTGTTTAGATCTTTATGTAGGTTGTCTATTTTTTTGTTATCACATGTTTTATAAGGCATCATTGTTTATAGTAATAGGAATATGAATACATATATTTTTTGGTTTACAAGATTTGAGATGTTATTTTTTTATATATTTTTGTGGTTGTATCTTGGCAAG
>M01075:29:000000000-A53YN:1:1101:24394:8447
AAAGTACACAGTTTGGGTTGCATATTTGATTGCCAGATGCAATGGAAGGACCAATACCTGTATCTGCATTAATACATGCTGCAACGTTAGTTGTATGTGGAATAATATTAGGTAGTTTTGTATTTTGGTGTTTTGAATTTTGATTTAGCTATTTTTATAGTCTAATTTGTTGGGCAACCGCAATAATAGTTTTAATGAGTCTGTGTGTTTTTTATAATTTCAAAGCGTTATATAGCGTTTAGTACAATATGTCAAATAAGTTTTTCATTTTCTTGTTGTCTTTGTTTAGATCTTTATGTAGGTTGTCTATTTTTTTGTTATCACATGTTTTATAAGGCATCATTGTTTATAGTAATAGGAATATGAATACATATATTTTTTGGTTTACAAGATTTGAGATGTTATTTTTTTATATATTTTTGTGGTTGTATCTTGGCAAG
>M01075:29:000000000-A53YN:1:1101:22882:8447
AGAGTACACAGTTTGGGCTGCATATTTGATTGCCAGATGCAATGGAAGGACCAATACCTGTATCTGCATTAATACATGCTGCAACGTTAGTTGTATGTGGAATAATATTAGGTAGTTTTGTATTATGGTGTTTTGAATTTTGATTTAGCTATTTTTATAGTCTAATTTGTTGGGCAACCGCAATAATAGTTTTAATGAGTCTGTGTGTTTTTTATAATTTCAAAGCGTTATATAGCGTTTAGTACAATATGTCAAATAAGTTTTTCATTTTTTTGTTGTCTTTGTTTAGATCTTTATGTAGGTTGTCTATTTTTTTGTTATCACATGTTTTATAAGGCATCATTGTTTATAGTAATAGGAATATGAATACATATATTTTTTGGTTTACAAGATTTGAGATGTTATTTTTTTATATATTTTTGTGGTTGTATCTTAGCAAG
>M01075:29:000000000-A53YN:1:1101:23552:8452
AGAGTACACAGTTTGGGTTACATATTTGATTGCCAGATGCAATGGAAGGACCAATACCTGTATCTGCATTAATACATGCTGCAACGTTAGTTGTATGTGGAATAATATTAGGTAGTTTTGTATTTTGGTGTTTTGAATTTTGATTTAGCTATTTTTATAGTCTAATTTGTTGGGCAACCGCAATAATAGTTTTAATGAGTCTGTGTGTTTTTTATAATTTCAAAGCGTTATATAGCGTTTAGTACAATATGTCAAATAAGTTTTTCATTTTTTTGTTGTCTTTGTTTAGATCTTTATGTAGGTTGTCTATTTTTTTGTTATCACATGTTTTATAAGGCATCATTGTTTATAGTAATAGGAATATGAATACATATATTTTTTGGTTTACAAGATTTGAGATGTTATTTTTTTATATATTTTTGTGGTTGTATTTTGGCAAG
>M01075:29:000000000-A53YN:1:1101:10560:8479
AGAGTACACAGTTTGGGTTGCACATTTGATTGCCAGATGCAATGGAAGGACCAATACCTGTATCTGCATTAATACATGCTGCAACGTTAGTTGTATGTGGAATAATATTAGGTAGTTTTGTATTTTGGTGTTTTGAATTTTGATTTAGCTATTTTTATAGTCTAATTTGTTGGGCAACCGCAATAATAGTTTTAATGAGTCTGTGTGTTTTTTATAATTTCAAAGCGTTATATAGCGTTTAGTACAATATGTCAAATAAGTTTTTCATTTTTTTGTTGTCTTTGTTTAGATCTTTATGTAGGTTGTCTATTTTTTTGTTATCACATGTTTTATAAGGCATCATTGTTTATAGTAATAGGAATATGAATACATATATTTTTTGGTTTACAAGATTTGAGATGTTATTTTTTTATATATTCTTGTGGTTGTATCTTGGCAAG
>M01075:29:000000000-A53YN:1:1101:20413:8489
AGAGTACACAGTTTGGGCTGCACATTTGATTGCCAGATGCAATGGAAGGACCAATACCTGTATCTGCATTAATACATGCTGCAACGTTAGTTGTATGTGGAATAATATTAGGTAGTTTTGTATTTTGGTGTTTTGAATTTTGATTTAGCTATTTTTATAGTCTAATTTGTTGGGCAACCGCAATAATAGTTTTAATGAGTCTGTGTGTTTTTTATAATTTCAAAGCGTTATATAGCGTTTAGTACAATATGTCAAATAAGTTTTTCATTTTTTTGTTGTTTTTGTTTAGATCTTTATGTAGGTTGTCTATTTTTTTGTTATCACATGTTTTATAAGGCATCATTGTTTATAGTAATAGGAATATGAATACATATATTTTTTGGTTTACAAGATTTGAGATGTTATTTTTTTATATATTTTTGTGGTTGTATCTTGGCAAG
>M01075:29:000000000-A53YN:1:1101:17895:8490
AAAGTACACAGTTTGGGTTGCATATTTGATTGCCAGATGCAATGGAAGGACCAATACCTGTATCTGCATTAATACATGCTGCAACGTTAGTTGTATGTGGAATAATATTAGGTAGTTTTGTATTTTGGTGTTTTGAATTTTGATTTAGCTATTTTTATAGTCTAATTTGTTGGGCAACCGCAATAATAGTTTTAATGAGTCTGTGTGTTTTTTATAATTTCAAAGCGTTATATAGCGTTTAGTACAATATGTCAAATAAGTTTTTCATTTTTTTGTTGTCTTTGTTTAGATCTTTATGTAGGTTGTCTATTTTTTTGTTATCACATGTTTTATAAGGCATCATTGTTTATAGTAATAGGAATATGAATACATATATTTTTTGGTTTACAAGATTTGAGATGTTATTTTTTTATATATTTTTGTGGTTGTATCTTGGCAAG
>M01075:29:000000000-A53YN:1:1101:7114:8497
AAAGTACACAGTTTGGGTTGCATATTTGATTGCCAGATGCAATGGAAGGACCAATACCTGTATCTGCATTAATACATGCTGCAACGTTAGTTGTACGTGGAATAATATTAGGTAGTTTTGTATTTTGGTGTTTTGAATTTTGATTTAGCTATTTTTATAGTCTAATTTGTTGGGCAACCGCAATAATAGTTTTAATGAGTCTGTGTGTTTTTTATAATTTAAAGCGTTATATAGCGTTTAGTACAATATGTCAAATAAGTTTTTCATTTTTTTGTTGTCTTTGTTTAGATCTTTATGTAGGTTGTCTATTTTTTTGTTATCACATGTTTTATAAGGCATCATTGTTTATAGTAATAGGAATATGAATACATATATTTTTTGGTTTACAAGATTTGAGATGTTATTTTTTTTATATATTTTTGTGGTTGTATCTTGGCAAG
>M01075:29:000000000-A53YN:1:1101:6723:8503
AAAGTACACAGTTTGGGTTGCATATTTGATTGCCAGATGCAATGGAAGGACCAATACCTGTATCTGCATTAATACATGCTGCAACGTTAGTTGTATGTGGAATAATATTAGGTAGTTTTGTATTTTGGTGTTTTGAATTTTGATTTAGCTATTTTTATAGTCTAATTTGTTGGGCAACCGCAATAATAGTTTTAATGAGTCTGTGTGTTTTTTATAATTTCAAAGCGTTATATAGCGTTTAGTACAATATGTCAAATAAGTTTTTCATTTTTTTGTTGTCTTTGTTTAGATCTTTATGTAGGTTGTCTATTTTTTTGTTATCACATGTTTTATAAGGCATCATTGTTTATAGTAATAGGAATATGAATACATATATTTTTTGGTTTACAAGATTTGAGATGTTATTTTTTTATATATTTTTGTGGTTGTATCTTGGCAAG
>M01075:29:000000000-A53YN:1:1101:5796:8528
AGAGTACACAGTTTGGGTTGCACATTTGATTGCCAGATGCAATGGAAGGACCAATACCTGTATCTGCATTAATACATGCTGCAACGTTAGTTGTATGTGGAATAATATTAGGTAGTTTTGTATTTTGGTGTTCTGAATTTTGATTTAGCTATTTTTATAGTCTAATTTGTTGGGCAACCGCAATAATAGTTTTAATGAGTCTGTGTGTTTTTTATAATTTCAAAGCGTTATATAGCGTTTAGTACAATATGTCAAATAAGTTTTTCATTTTTTTGTTGTCTTTGTTTAGATCTTTATGTAGGTTGTCTATTTTTTTGTTATCACATGTTTTATAAGGCATCATTGTTTATAGTAATAGGAATATGAATACATATACTTTTTGGTTTACAAGATTTGAGATGTTATTTTTTTATATATTTTTGTGGTTGTATCTTGGCAAG
>M01075:29:000000000-A53YN:1:1101:11882:8538
AGAGTACACAGTTTGGGTTGCATATTTGATTGCCAGATGCAATGGAAGGACCAATACCTGTATCTGCATTAATACATGCTGCAACGTTAGTTGTATGTGGAATAATATTAGGTAGTTTTGTATTTTGGTGTTTTGAATTTTGATTTAGCTATTTTTATAGTCTAATTTGTTGGGCAACCGCAATAATAGTTTTAATGAGTCTGTGTGTTTTTTATAATTTCAAAGCGTTATATAGCGTTTAGTACAATATGTCAAATAAGTTTTTCATTTTTTTGTTGTCTTTGTTTAGATCTTTATGTAGGTTGTCTATTTTTTTGTTATCACATGTTTTATAAGGCATCATTGTTTATAGTAATAGGAATATGAATACATATATTTTTTGGTTTACAAGATTTGAGATGTTATTTTTTTATATATTTTTGTGGTTGTATCTTGGCAAG
>M01075:29:000000000-A53YN:1:1101:22554:8545
AGAGTACACAGTTTGGGTTGCATATTTGATTGCCAGATGCAATGGAAGGACCAATACCTGTATCTGCATTAATACATGCTGCAACGTTAGTTGTATGTGGAATAATATTAGGTAGTTTTGTATTTTGGTGTTTTGAATTTTGATTTAGCTATTTTTATAGTCTAATTTGTTGGGCAACCGCAATAATAGTTTTAATGAGTCTGTGTGTTTTTTATAATTTCAAAGCGTTATATAGCGTTTAGTACAATATGTCAAATAAGTTTTTCATTTTTTTGTTGTCTTTGTTTAGATCTTTATGTAGGTTGTCTATTTTTTTGTTATCACATGTTTTATAAGGCATCATTGTTTATAGTAATAGGAATATGAATACATATATTTTTTGGTTTACAAGATTTGAGATGTTATTTTTTTATATATTTTTGTGGTTGTATCTTGGCAAG
>M01075:29:000000000-A53YN:1:1101:12221:8563
AGAGTACACAGTTTGGGTTGCATATTTGATTGCCAGATGCAATGGAAGGACCAATACCTGTATCTGCATTAATACATGCTGCAACGTTAGTTGTATGTGGAATAATATTAGGTAGTTTTGTATTTTGGTGTTTTGAATTTTGATTTAGCTATTTTTATAGTCTAATTTGTTGGGCAACCGCAATAATAGTTTTAATGAGTCTGTGTGTTTTTTATAATTTGCAAAGCGTTATATAGCGTTTAGTACAATATGTCAAATAAGTTTTTCATTTTTTTGTTGTCTTTGTTTAGATCTTTATGTAGGTTGTCTATTTTTTGTTATCACATGTTTTATAAGGCATCATTGTTTATAGTAATAGGAATATGAATACATATATTTTTTGGTTTACAAGATTTGAGATGTTATTTTTTTATATATTTTTGTGGTTGTATCTTGGCAAG
>M01075:29:000000000-A53YN:1:1101:19307:8564
AGATACACAGTTTGGGTTGCATATTTGATTGCCAGATGCAATGGAAGGACCAATACCTGTATCTGCATTAATACATGCTGCAACGTTAGTTGTATGTGGAATAATATTAGGTAGTTTTGTATTTTGGTGTTTTGAATTTTGATTTAGCTATTTTTATAGTCTAATTTGTTGGGCAACCGCAATAATAGTTTTAATGAGTCTGTGTGTTTTTTATAATTTCCAAAGCGTTATATAGCGTTTAGTACAGTATGTCAAATAAGTTTTTCATTTTTTTGTCGTTTTTGTTTAGATCTTTATGTAGGTTGTCTATTTTTTTGTTATCACATGTTTTATAAGGCATCATTGTTTATAGTAATAGGAATATGAATACATATATTTTTTGGTTTACAAGATTTGAGATGTTATTTTTTTATATATTTTTGTGGTTGTATCTTAGCAAG
>M01075:29:000000000-A53YN:1:1101:26058:8564
AAAGTACACAGTTTGGGTTGCATATTTGATTGCCAGATGCAATGGAAGGACCAATACCTGTATCTGCATTAATACATGCTGCAACGTTAGTTGTATGTGGAATAATATTAGGTAGTTTTGTATTTTGGTGTTTTGAATTTTGATTTAGCTATTTTTATAGTCTAATTTGTTGGGCAACCGCAATAATAGTTTTAATGAGTCTGTGTGTTTTTTATAATTTCAAAGCGTTATATAGCGTTTAGTACAATATGTCAAATAAGTTTTTCATTTTTTTGTTGTCTTTGTTTAGATCTTTATGTAGGTTGTCTATTTTTTTGTTATCACATGTTTTATAAGGCATCATTGTTTATAGTAATAGGAATATGAATACATATATTTTTTGGTTTACAAGATTTGAGATGTTATTTTTTTATATATTTTTGTGGTTGTATCTTGGCAAG
>M01075:29:000000000-A53YN:1:1101:5296:8565
AAAGTACACAGTTTGGGTTGCACACTTGATTGCCAGATGCAATGGAAGGACCAATACCTGTATCTGCATTAATACATGCTGCAACGTTAGTTGTATGTGGAATAATATTAGGTAGTTTTGTATTTTGGTGTTTTGAATTTTGATTTAGCTATTTTTATAGTCTAATTTGTTGGGCAACCGCAATAATAGTTTTAATGAGTCTGTGTGTTTTTTATAATTTCAAAGCGTTATATAGCGTTTAGTACAATATGTCAAATAAGTTTTTCATTTTTTTGTTGTCTTTGTTTAGATCTTTATGTAGGTTGTCTATTTTTTTGTTATCACATGTTTTATAAGGCATCATTGTTTATAGTAATAGGAATATGAATACATATATTTTTTGGTTTACAAGATCCGAGATGTTATTTTTTTATATATTTTTGTGGTTGTATCTTGGCAAG
>M01075:29:000000000-A53YN:1:1101:18960:8578
AGAGTACACAGTTTGGCCTGCATATTTGATTGCCAGATGCAATGGAAGGACCAATACCTGTATCTGCATTAATACATGCTGCAACGTTAGTTGTATGTGGAATAATATTAGGTAGTTTTGTATTTTGGTGTTTTGAATTTTGATTTAGCTATTTTTATAGTCTAATTTGTTGGGCAACCGCAATAATAGTTTTAATGAGTCTGTGTGTTTTTTATAATTTCAAAGCGTTATATAGCGTTTAGTACAATATGCCAAATAAGTTTTTCATTTTTTTGTTGTTTTTGTTTAGATCTTTATGTAGGTTGTCTATTTTTTTGTTATCACATGTTTTATAAAGCATCATTGTTTATAGTAATAGGAATATGAATACATATATTTTTTGGTTTACAAGATTTGAGATGTTATTTTTTTATATATTTTTGTGGTTGTATCTTAGCAAG
>M01075:29:000000000-A53YN:1:1101:23181:8578
AAAGTACACAGTTTGGGTTGCATATTTGATTGCCAGATGCAATGGAAGGACCAATACCTGTATCTGCATTAATACATGCTGCAACGTTAGTTGTATGTGGAATAATATTAGGTAGTTTTGTATTTTGGTGTTTTGAATTTTGATTTAGCTATTTTTATAGTCTAATTTGTTGGGCAACCGCAATAATAGTTTTAATGAGTCTGTGTGTTTTTTATAATTTCAAAGCGTTATATAGCGTTTAGTACAATATGTCAAATAAGTTTTTCATTTTTTTGTTGTCTTTGTTTAGATCTTTATGTAGGTTGTCTATTTTTTTGTTATCACATGTTTTATAAGGCATCATTGTTTATAGTAATAGGAATATGAATACATATATTTTTTGGTTTACAAGATTTGAGATGTTATTTTTTTATATATTTTTGTGGTTGTATCTTGGCAAG
>M01075:29:000000000-A53YN:1:1101:17136:8582
AAAGTACACAGTTTGGGTTGCACATTTGATTGCCAGATGCAATGGAAGGACCAATACCTGTATCTGCATTAATACATGCTGCAACGTTAGTTGTATGTGGAATAATATTAGGTAGTTTTGTATTTTGGTGTTTTGAATTTTGATTTAGCTATTTTTATAGTCTAATTTGTTGGGCAACCGCAATAATAGTTTTAATGAGTCTGTGTGTTTTTTATAATTTCAAAGCGTTATATAGCGTTTAGTACAATATGTCAAATAAGTTTTTCATTTTTTTGTTGTCTTTGTTTAGATCTTTATGTAGGTTGTCTATTTTTTTGTTATCACATGTTTTATAAGGCATCATTGTTTATAGTAATAGGAATATGAATACATATATTTTTTGGTTTACAAGATTTGAGATGTTATTTTTTTATATATTTTTGTGGTTGTATCTTGGCAAG
>M01075:29:000000000-A53YN:1:1101:14123:8585
AGAGTACACAGTTTGGGTTGCACATTTGATTGCCAGATGCAATGGAAGGACCAATACCTGTATCTGCATTAATACATGCTGCAACGTTAGTTGTATGTGGAATAATATTAGGTAGTTTTGTATTTTGGTGTTTTGAATTTTGATTTAGCTATTTTTATAGTCTAATTTGTTGGGCAACCGCAATAATAGTTTTAATGAGTCTGTGTGTTTTTTATAATTTCAAAGCGTTATATAGCGTTTAGTACAATATGTCAAATAAGTTTTTCATTTTTTTGTTGTCTTTGTTTAGATCTTTATGTAGGTTGTCTATTTTTTTGTTATCACATGTTTTATAAGGCATCATTGTTTATAGTAATAGGAATATGAATACATATATTTTTTGGTTTACAAGATTTGAGATGTTATTTTTTTATATATTTTTGTGGTTGTATCTTGGCAAG
>M01075:29:000000000-A53YN:1:1101:9158:8589
AGAGTACACAGTTTGGACTGCACATTTGATTGCCAGATGCAATGGAAAGACCAATACCTGTATCTGCATTAATACATGCTGCAACGTTAGTTGTATGTGGAATAATATTAGGTAGTTTTGTATTTTGGTGTTTTGAATTTTGATTTAGCTATTTTTATAGTCTAATTTGTTGGGCAACCGCAATAATAGTTTTAATGAGTCTGTGTGTTTTTTATAATTTCAAAGCGTTATATAGCGTTTAGTACAATATGTCAAATAAGTTTTTCATTTTTTTGTTGTCTTTGTTTAGATCTTTATGTAGGTTGTCTATTTTTTTGTTATCACATGTTTTATAAGGCATCATTGTTTATAGTAATAGGAATATGAATACATATATTTTTTGGTTTACAAGATTTGAGATGTTATTTTTTTATATATTTTTGTGGTTGTATCTTGGCAAG
>M01075:29:000000000-A53YN:1:1101:7250:8595
AAAGTACACAGTTTGGGTTGCATATTTGATTGCCAGATGCAATGGAAGGACCAATACCTGTATCTGCATTAATACATGCTGCAACGTTAGTTGTATGTGGAATAATATTAGGTAGTTTTGTATTTTGGCGTTTTGAATTTTGATTTAGCTATTTTTATAGTCTAATTTGTTGGGCAACCGCAATAATAGTTTTAATGAGTCTGTGTGTTTTTTATAATTTCAAAGCGTTATATAGCGTTTAGTACAATATGTCAAATAAGTTTTTCATTTTTTTGTTGTCTTTGTTTAGATCTTTATGTAGGTTGTCTATTTTTTTGTTATCACATGTTTTATAAGGCATCATTGTTTATAGTAATAGGAATATGAATACATATATTTTTTGGTTTACAAGATTTGAGATGTTATTTTTTTATATATTTTTGTGGTTGTATCTTGGCAAG
>M01075:29:000000000-A53YN:1:1101:10480:8598
AGAGTACACAGTTTGGGTTGCACATTTGATTGCCAGATGCAATGGAAGGACCAATACCTGTATCTGCATTAATACATGCTGCAACGTTAGTTGTATGTGGAATAATATTAGGTAGTTTTGTATTTTGGTGTTTTGAATTTTGATTTAGCTATTTTTATAGTCTAATTTGTTGGGCAACCGCAATAATAGTTTTAATGAGTCTGTGTGTTTTTTATAATTTCAAAGCGTTATATAGCGTTTAGTACAATATGTCAAATAAGTTTTTCATTTTTTTGTTGTCTTTGTTTAGATCTTTATGTAGGTTGTCTATTTTTTTGTTATCACATGTTTTATAAGGCATCATTGTTTATAGTAATAGGAATATGAATACATATATTTTTTGGTTTACAAGATTTGAGATGTTATTTTTTTATATATTTTTGTGGTTGTATCTTGGCAAG
>M01075:29:000000000-A53YN:1:1101:17611:8601
AGAGTACGCAGTTTGGGCTGCATATTTGATTGCCAGATGCAATGGAAGGACCAATACCTGTATCTGCATTAATACATGCTGCAACGTTAGTTGTATGTGGAATAATATTAGGTAGTTTTGTATTTTGGTGTTTTGAATTTTGATTTAGCTATTTTTATAGTCTAATTTGTTGGGCAACCGCAATAATAGTTTTAATGAGTCTGTGTGTTTTTTATAATTTCAAAGCGTTATATAGCGTTTAGTACAATATGTCAAATAAGTTTTTCATTTTTTTGTTGTCTTTGTTTAGATCTTTATGTAGGTTGTCTATTTTTTTGTTATCACATGTTTTATAAGGCATCATTGTTTATAGTAATAGGAATATGAATACATATATTTTTTGGTTTACAAGATTTGAGATGTTATTTTTTTATATATTTTTGTGGTTGTATCTTGGCAAG
>M01075:29:000000000-A53YN:1:1101:5246:8611
AGAGTACACAGTTTGGGTTGCATATTTGATTGCCAGATGCAATGGAAGGACCAATACCTGTATCTGCATTAATACATGCTGCAACGTTAGTTGTATGTGGAATAATATTAGGTAGTTTTGTATTTTGGTGTTTTGAATTTTGATTTAGCTATTTTTATAGTCTAATTTGTTGGGCAACCGCAATAATAGTTTTAATGAGTCTGTGTGTTTTTTATAATTTGCAAAGCGTTATATAGCGTTTAGTACAATATGTCAAATAAGTTTTTCATTTTTTGTTGTCTTTGTTTAGATCTTTATGTAGGTTGTCTATTTTTTTGTTATCACATGTTTTATAAGGCATCATTGTTTATAGTAATAGGAATATGAATACATATATTTTTTGGTTTACAAGATTTGAGATGTTATTTTTTTATATATTTTTGTGGTTGTATCTTGGCAAG
>M01075:29:000000000-A53YN:1:1101:19011:8628
AGAGTACACAGTTTGGGTTGCATATTTGATTGCCAGATGCAATGGAAGGACCAATACCTGTATCTGCATTAATACATGCTGCAACGTTAGTTGTATGTGGAATAATATTAGGTAGTTTTGTATTTTGGTGTTTTGAATTTTGATTTAGCTATTTTTATAGTCTAATTTGTTGGGCAACCGCAATAATAGTTTTAATGAGTCTGTGTGTTTTTTATAATTTCAAAGCGTTGTATAGCGTTTAGTACAATATGTCAAATAAGTTTTTCATTTTTTTGTTGTCTTTGTTTAGTTCTTTATGTAGGTTGTCTATTTTTTTGTTATCACATGTTTTATAAGGCATCATTGTTTATAGTAATAGGAATATGAATACATATATTTTTTGGTTTACAAGATTTGAGATGTTATTTTTTTATATATTTTTGTGGTTGTATCTTGGCAAG
>M01075:29:000000000-A53YN:1:1101:23909:8634
AGAGTACACAGTTTGGGTTGCATATTTGATTGCCAGATGCAATGGAAGGACCAATACCTGTATCTGCATTAATACATGCTGCAACGTTAGTTGTATGTGGAATAATATTAGGTAGTTTTGTATTTTGGTGTTTTGAATTTTGATTTAGCTATTTTTATAGTCTAATTTGTTGGGCAACCGCAATAATAGTTTTAATGAGTCTGTGTGTTTTTTATAATTTCAAAGCGTTATATAGCGTTTAGTACAATATGTCAAATAAGTTTTTCATTTTTTTGTTGTCTTTGTTTAGATCTTTATGTAGGTTGTCTATTTTTTTGTTATCACATGTTTTATAAGGCATCATTGTTTATAGTAATAGGAATATGAATACATATATTTTTTGGTTTACAAGATTTGAGATGTTATTTTTTTATATATTTTTGTGGTTGTATCTTGGCAAG
>M01075:29:000000000-A53YN:1:1101:19749:8634
AGAGTACACAGTTTGGGTTGCACATTTGATTGCCAGATGCAATGGAAGGACCAATACCTGTATCTGCATTAATACATGCTGCAACGTTAGTTGTATGTGGAATAATATTAGGTAGTTTTGTATTTTGGTGTTTTGAATTTTGATTTAGCTATTTTTATAGTCTAATTTGTTGGGCAACCGCAATAATAGTTTTAACGAGTCTGTGTGTTTTTTATAGTTTCAAAGCGTTATATAGCGTTTAGTACAATATGTCAAATAAGTTTTTCATTTTTTTGTTGTCTTTGTTTAGATCTTTATGTAGGTTGTCTATTTTTTTGTTATCACATGTTTTATAAGGCATCATTGTTTATAGTAATAGGAATATGAATACATATATTTTTTGGTTTACAAGATTTGAGATGTTATTTTTTTATATATTTTTGTGGTTGTATCTTGGCAAG
>M01075:29:000000000-A53YN:1:1101:21466:8639
AGAGTACACAGTTTGGGTTGCATATTTGATTGCCAGATGCAATGGAAGGACCAATACCTGTATCTGCATTAATACATGCTGCAACGTTAGTTGTATGTGGAATAATATTAGGTAGTTTTGTATTTTGGTGTTTTGAATTTTGATTTAGCTATTTTTATAGTCTAATTTGTTGGGCAACCGCAATAATAGTTTTAATGAGTCTGTGTGTTTTTTATAATTTCAAAGCGTTATATAGCGTTTAGTACAATATGTCAAATAAGTTTTTCATTTTTTTGTTGTCTTTGTTTAGATCTTTATGTAGGTTGTCTATTTTTTTGTTATCACATGTTTTATAAGGCATCATTGTTTATAGTAATAGGAATATGAATACATATATTTTTTGGTTTACAAGATTTGAGACGTTATTTTTTTATATATTTTTGTGGTTGTATCTTAGCAAG
>M01075:29:000000000-A53YN:1:1101:23902:8652
AGAGTACACAGTTTGGGTTGCATATTTGATTGCCAGATGCAATGGAAGGACCAATACCTGTATCTGCATTAATACATGCTGCAACGTTAGTTGTATGTGGAATAATATTAGGTAGTTTTGTATTTTGGTGTTTTGAATTTTGATTTAGCTATTTTTATAGTCTAATTTGTTGGGCAACCGCAATAATAGTTTTAATGAGTCTGTGTGTTTTTTATAATTTCAAAGCGTTATATAGCGTTTAGTACAATATGTCAAATAAGTTTTTCATTTTTTTGTTGTCTTTGTTTAGATCTTTATGTAGGTTGTCTATTTTTTTGTTATCACATGTTTTATAAGGCATCATTGTTTATAGTAATAGGAATATGAATACATATATTTTTTGGTTTACAAGATTTGAGATGTTATTTTTTTATATATTTTTGTGGTTGTATCTTGGCAAG
>M01075:29:000000000-A53YN:1:1101:22964:8658
AAAGTACACAGTTTGGGTTGCATATTTGATTGCCAGATGCAATGGAAGGACCAATACCTGTATCTGCATTAATACATGCTGCAACGTTAGTTGTATGTGGAATAATATTAGGTAGTTTTGTATTTTGGTGTTTTGAATTTTGATTTAGCTATTTTTATAGTCTAATTTGTTGGGCAACCGCAATAATAGTTTTAATGAGTCTGTGTGTTTTTTATAATTTCAAAGCGTTATATAGCGTTTAGTACAATATGTCAAATAAGTTTTTCATTTTTTTGTTGTCTTTGTTTAGATCTTTATGTAGGTTGTCTATTTTTTTGTTATCACATGTTTTATAAGGCATCATTGTTTATAGTAATAGGAATATGAATACATATATTTTTTGGTTTACAAGATTTGAGATGTTATTTTTTTATATATTTTTGTGGTTGTATTTTGGCAAG
>M01075:29:000000000-A53YN:1:1101:7840:8660
AGAGTACACAGTTTGGGTTGCACATTTGATTGCCAGATGCAATGGAAGGACCAATACCTGTATCTGCATTAATACATGCTGCAACGTTAGTTGTATGTGGAATAATATTAGGTAGTTTTGTATTTTGGTGTTTTGAATTTTGATTTAGCTATTTTTATAGTCTAATTTGTTGGGCAACCGCAATAATAGTTTTAATGAGTCTGTGTGTTTTTTATAATTTCAAAGCGTTATATAGCGTTTAGTACAATATGTCAAATAAGTTTTTCATTTTTTTGTTGTCTTTGTTTAGATCTTTATGTAGGTTGTCTATTTTTTTGTTATCACATGTTTTATAAGGCATCATTGTTTATAGTAATAGGAATATGAATACATATATTTTTTGGTTTACAAGATTTGAGATGTTATTTTTTTATATATTTTTGTGGTTGTATCTTGGCAAG
>M01075:29:000000000-A53YN:1:1101:11717:8666
AAAGTACACAGTTTGGGTTGCATATTTGATTGCCAGATGCAATGGAAGGACCAATACCTGTGTCTGCATTAATACATGCTGCAACGTTAGTTGTATGTGGAATAATATTAGGTAGTTTTGTATTTTGGTGTTTTGAATTTTGATTTAGCTATTTTTATAGTCTAATTTGTTGGGCAACCGCAATAATAGTTTTAATGAGTCTGTGTGTTTTTTATAATTTCAAAGCGTTATATAGCGTTTAGTACAATATGTCAAATAAGTTTTTCATTTTTTTGTTGTCTTTGTTTAGATCTTTATGTAGGTTGTCTATTTTTTTGTTATCACATGTTTTATAAGGCATCATTGTTTATAGTAATAGGAATATGAATACATATATTTTTTGGTTTACAAGATTTGAGATGTTATTTTTTTATATATTTTTGTGGTTGTATCTTAGCAAG
>M01075:29:000000000-A53YN:1:1101:14415:8670
AGAGTACACAGTTTGGGTTGCATATTTGATTGCCAGATGCAATGGAAGGACCAATACCTGTATCTGCATTAATACATGCTGCAACGTTAGTTGTATGTGGAATAATATTAGGTAGTTTTGTATTTTGGTGTTTTGAATTTTGATTTAGCTATTTTTATAGTCTAATTTGTTGGGCAACCGCAATAATAGTTTTAATGAGTCTGTGTGTTTTTTATAATTTCAAAGCGTTATATAGCGTTTAGTACAATATGTCAAATAAGTTTTTCATTTTTTTGTTGTCTTTGTTTAGATCTTTATGTAGGTTGTCTATTTTTTTGTTATCACATGTTTTATAAGGCATCATTGTTTATAGTAATAGGAATATGAATACATATATTTTTTGGTTTACAAGATTTGAGATGTTATTTTTTTATATATTTTTGTGGTTGTATCTTGGCAAG
>M01075:29:000000000-A53YN:1:1101:8986:8674
AAAGTACACAGTTTGGGTTGCATATTTGATTGCCAGATGCAATGGAAGGACCAATACCTGTATCTGCATTAGTACATGCTGCAACGTTAGTTGTATGTGGAATAATATTAGGTAGTTTTGTATTTTGGTGTTTTGAATTTTGATTTAGCTATTTTTATAGTCTAATTTGTTGGGCAACCGCAATAATAGTTTTAATGAGTCTGTGTGTTTTTTATAATTTGCAAAGCGTTATATAGCGTTTAGTACAATATGTCAAATAAGTTTTTCATTTTTTTGTTGTCTTTGTTTAGATCTTTATGTAGGTTGTCTATTTTTTGTTATCACATGTTTTATAAGGCATCATTGTTTATAGTAATAGGAATATGAATACATATATTTTTTGGTTTACAAGATTTGAGATGTTATTTTTTTATATATTTTTGTGGTTGTATCTTGGCAAG
>M01075:29:000000000-A53YN:1:1101:14094:8677
AAAGTACACAGTTTGGGTTGCATATTTGATTGCCAGATGCAATGGAAGGACCAATACCTGTATCTGCATTAATACATGCTGCAACGTTAGTTGTATGTGGAATAATATTAGGTAGTTTTGTATTTTGGTGTTTTGAATTTTGATTTAGCTATTTTTATAGTCTAATTTGTTGGGCAACCGCAATAATAGTTTTAATGAGTCTGTGTGTTTTTTATAATTTCAAAGCGTTATATAGCGTTTAGTACAATATGTCAAATAAGTTTTTCATTTTTTTGTTGTCTTTGTTTAGATCTTTATGTAGGTTGTCTATTTTTTTGTTATCACATGTTTTATAAGGCATCATTGTTTATAGTAATAGGAATATGAATACATATATTTTTTGGTTTACAAGATTTGAGATGTTATTTTTTTATATATTTTTGTGGTTGTATCTTAGCAAG
>M01075:29:000000000-A53YN:1:1101:15261:8679
AAAGTACACAGTTTGGGTTGCATATTTGATTGCCAGATGCAATGGAAGGACCAATACCTGTATCTGCATTAATACATGCTGCAACGTTAGTTGTATGTGGAATAATATTAGGTAGTTTTGTATTTTGGTGTTTTGAATTTTGATTTAGCTATTTTTATAGTCTAATTTGTTGGGCAACCGCAATAATAGTTTTAATGAGTCTGTGTGTTTTTTATAATTTCAAAGCGTTATATAGCGTTTAGTACAATATGTCAAATAAGTTTTTCATTTTTTTGTTGTCTTTGTTTAGATCTTTATGTAGGTTGTCTATTTTTTTGTTATCACATGTTTTATAAGGCATCATTGTTTATAGTAATAGGAATATGAATACATATATTTTTTGGTTTACAAGATTTGAGATGTTATTTTTTTATATATTTTTGTGGTTGTATCTTGGCAAG
>M01075:29:000000000-A53YN:1:1101:21814:8686
AGAGTACACAGTTTGGGTTACATATTTGATTGCCAGATGCAATGGAAGGACCAATACCTGTATCTGCATTAATACATGCTGCAACGTTAGTTGTATGTGGAATAATATTAGGTAGTTTTGTATTTTGGTGTTTTGAATTTTGATTTAGCTATTTTTATAGTCTAATTTGTTGGGCAACCGCAATAATAGTTTTAATGAGTCTGTGTGTTTTTTATAATTTCAAAGCGTTATATAGCGTTTAGTACAATATGTCAAATAAGTTTTTCATTTTTTTGTTGTCTTTGTTTAGATCTTTATGTAGGTTGTCTATTTTTTTGTTATCACATGTTTCATAAGGCATCATTGTTTATAGTAATAGGAATATGAATACATATATTTTTTGGTTTACAAGATTTGAGATGTTATTTTTTTATATATTTTTGTGGTTGTATCTTGGCAAG
>M01075:29:000000000-A53YN:1:1101:21833:8688
AGAGTACACAGTTTGGGTTACATATTTGATTGCCAGATGCAATGGAAGGACCAATACCTGTATCTGCATTAATACATGCTGCAACGTTAGTTGTATGTGGAATAATATTAGGTAGTTTTGTATTTTGGTGTTTTGAATTTTGATTTAGCTATTTTTATAGTCTAATTTGTTGGGCAACCGCAATAATAGTTTTAATGAGTCTGTGTGTTTTTTATAATTTCAAAGCGTTATATAGCGTTTAGTACAATATGTCAAATAAGTTTTTCATTTTTTTGTTGTCTTTGTTTAGATCTTTATGTAGGTTGTCTATTTTTTTGTTATCACATGTTTCATAAGGCATCATTGTTTATAGTAATAGGAATATGAATACATATATTTTTTGGTTTACAAGATTTGAGATGTTATTTTTTTATATATTTTTGTGGTTGTATCTTGGCAAG
>M01075:29:000000000-A53YN:1:1101:5528:8690
AAAGTACACAGTTTGGGTTGCATATTTGATTGCCAGATGCAATGGAAGGACCAATACCTGTATCTGCATTAATACATGCTGCAACGTTAGTTGTATGTGGAATAATATTAGGTAGTTTTGTATTTTGGTGTTTTGAATTTTGATTTAGCTATTTTTATAGTCTAATTTGTTGGGCAACCGCAATAATAGTTTTAATGAGTCTGTGTGTTTTTTATAATTTCAAAGCGTTATATAGCGTTTAGTACAATATGTCAAATAAGTTTTTCATTTTTTTGTTGTCTTTGTTTAGATCTTTATATAGGTTGTCTATTTTTTTGTTATCACATGTTTTATAAGGCATCATTGTTTATAGTAATAGGAATATGAATACATATATTTTTTGGTTTACAAGATTTGAGATGTTATTTTTTTATATATTTTTGTGGTTGTATCTTGGCAAG
>M01075:29:000000000-A53YN:1:1101:19615:8694
AGAGTACACAGTTTGGGTTGCACATTTGATTGCCAGATGCAATGGAAGGACCAATACCTGTATCTGCATTAATACATGCTGCAACGTTAGTTGTATGTGGAATAATATTAGGTAGTTTTGTATTTTGGTGTTTTGAATTTTGATTTAGCTATTTTTATAGTCTAATTTGTTGGGCAACCGCAATAATAGTTTTAATGAGTCTGTGTGTTTTTTATAATTTCAAAGCGTTATATAGCGTTTAGTACAATATGTCAAATAAGTTTTTCATTTTTTTGTTGTCTTTGTTTAGATCTTTATGTAGGTTGTCTATTTTTTTGTTATCACATGTTTTATAAGGCATCATTGTTTATAGTAATAGGAATATGAATACATATATTTTTTGGTTTACAAGATTTGAGATGTTATTTTTTTATATATTTTTGTGGTTGTATCTTGGCAAG
>M01075:29:000000000-A53YN:1:1101:11007:8694
AGAGTACACAGTTTGGGTTACATATTTGATTGCCAGATGCAATGGAAGGACCAATACCTGTATCTGCATTAATACATGCTGCAACGTTAGTTGTATGTGGAATAATATTAGGTAGTTTTGTATTTTGGTGTTTTGAATTTTGATTTAGCTATTTTTATAGTCTAATTTGTTGGGCAACCGCAATAATAGTTTTAATGAGTCTGTGTGTTTTTTATAATTTCAAAGCGTTATATAGCGTTTAGTACAATATGTCAAATAAGTTTTTCATTTTTTTGTTGTCTTTGTTTAGATCTTTATGTAGGTTGTCTATTTTTTTGTTATCACATGTTTTATAAGGCATCATTGTTCATAGTAATAGGAATATGAATACATATATTTTTTGGTTTACAAGATTTGAGATGTTATTTTTTTATATATTTTTGTGGTTGTATCTTGGCAAG
>M01075:29:000000000-A53YN:1:1101:5623:8696
AAAGTACACAGTTTGGGTTGCATATTTGATTGCCAGATGCAATGGAAGGACCAATACCTGTATCTGCATTAATACATGCTGCAACGTTAGTTGTATGTGGAATAATATTAGGTAGTTTTGTATTTTGGTGTTTTGAATTTTGATTTAGCTATTTTTATAGTCTAATTTGTTGGGCAACCGCAATAATAGTTTTAATGAGTCTGTGTGTTTTTTATAATTTCAAAGCGTTATATAGCGTTTAGTACAATATGTCAAATAAGTTTTTCATTTTTTTGTTGTCTTTGTTTAGATCTTTATGTAGGTTGTCTATTTTTTTGTTATCACATGTTTTATAAGGCATCATTGTTTATAGTAATAGGAATATGAATACATATATTTTTTGGTTTACAAGATTTGAGATGTTATTTTTTTATATATTTTTGTGGTTGTATCTTGGCAAG
>M01075:29:000000000-A53YN:1:1101:28065:8698
AGAGTACACAGTTTGGGTTGCACATTTGATTGCCAGATGCAATGGAAGGACCAATACCTGTATCTGCATTAATACATGCTGCAACGTTAGTTGTATGTGGAATAATATTAGGTAGTTTTGTATTTTGGTGTTTTGAATTTTGATTTAGCTATTTTTATAGTCTAATTTGTTGGGCAACCGCAATAATAGTTTTAATGAGTCTGTGTGTTTTTTATAATTTCAAAGCGTTATATAGCGTTTAGTACAATATGTCAAATAAGTTTTTCATTTTTTTGTTGTCTTTGTTTAGATCTTTATGTAGGTTGTCTATTTTTTTGTTATCACATGTTTTATAAGGCATCATTGTTTATAGTAATAGGAATATGAATACATATATTTTTTGGTTTACAAGATTTGAGATGTTATTTTTTTATATATTTTTGTGGTTGTATCTTGGCAAG
>M01075:29:000000000-A53YN:1:1101:8444:8707
AAAGTACACAGTTTGGGTTGCACATTTGATTGCCAGATGCAATGGAAGGACCAATACCTGTATCTGCATTAATACATGCTGCAACGTTAGTTGTATGTGGAATAATATTAGGTAGTTTTGTATTTTGGTGTTTTGAATTTTGATTTAGCTATTTTTATAGTCTAATTTGTTGGGCAACCGCAATAATAGTTTTAATGAGTCTGTGTGTTTTTTATAATTTCAAAGCGTTATATAGCGTTTAGTACAATATGTCAAATAAGTTTTTCATTTTTTTGTTGTCTTTGTTTAGATCTTTATGTAGGTTGTCTATTTTTTTGTTATCACATGTTTTATAAGGCATCATTGTTTATAGTAATAGGAATATGAATACATATATTTTTTGGTTTACAAGATTTGAGATGTTATTTTTTTATATATTTTTGTGGTTGTATCTTGGCAAG
>M01075:29:000000000-A53YN:1:1101:8462:8713
AAAGTACACAGTTTGGGTTGCACATTTGATTGCCAGATGCAATGGAAGGACCAATACCTGTATCTGCATTAATACATGCTGCAACGTTAGTTGTATGTGGAATAATATTAGGTAGTTTTGTATTTTGGTGTTTTGAATTTTGATTTAGCTATTTTTATAGTCTAATTTGTTGGGCAACCGCAATAATAGTTTTAATGAGTCTGTGTGTTTTTTATAATTTCAAAGCGTTATATAGCGTTTAGTACAATATGTCAAATAAGTTTTTCATTTTTTTGTTGTCTTTGTTTAGATCTTTATGTAGGTTGTCTATTTTTTTGTTATCACATGTTTTATAAGGCATCATTGTTTATAGTAATAGGAATATGAATACATATATTTTTTGGTTTACAAGATTTGAGATGTTATTTTTTTATATATTTTTGTGGTTGTATCTTGGCAAG
>M01075:29:000000000-A53YN:1:1101:26559:8717
AGAGTACACAGTTTGGATTGCATATTTGATTGCCAGATGCAATGGAAGGACCAATACCTGTATCTGCAATAATACATGCTGCAACGTTAGTTGTATGTGGAATAATATTAGGTAGTTTTGTATTTTGGTGTTTTGAATTTTGATTTAGCTATTTTTATAGTCTAATTTGTTGGGCAACCGCAATAATAGTTTTAATGAGTCTGTGTGTTTTTTATAATTTCAAAGCGTTATATAGCGTTTAGTACAATATGTCAAATAAGTTTTTCATTTTTTTGTTGTCTTTGTTTAGATCTTTATGTAGGTTGTCTATTTTTTTGTTATCACATGTTTTATAAGGCATCATTGTTTATAGTAATAGGAATATGAATACATATATTTTTTGGTTTACAAGATTTGAGATGTTATTTTTTTATATATTTTTGTGGTCGTATCTTAGCAAG
>M01075:29:000000000-A53YN:1:1101:27726:8717
AGAGTACACAGTTTGGGTTGCATATTTGATTGCCAGATGCAATGGGAGGACCAATACCTGTATCTGCATTAATACATGCTGCAACGTTAGTTGTATGTGGAATAATATTAGGTAGTTTTGTATTTTGGTGTCTTGAATTTTGATTTAGCTATTTTTATAGTCTAATTTGTTGGGCAACCGCAATAATAGTTTTAATGAGTCTGTGTGTTTTTTATAATTTCAAAGCGTTATATAGCGTTTAGTACAATATGTCAAATAAGTTTTTCATTTTTTTGTTGTCTTTGTTTAGATCTTTATGTAGGTTGTCTATTTTTTTGTTATCACATGTTTTATAAGGCATCATTGTTTATAGTAATAGGAATATGAATACATATATTTTTTGGTTTACAAGATTTGAGATGTTATTTTTTTATATATTTTTGTGGTTGTATCTTGGCAAG
>M01075:29:000000000-A53YN:1:1101:28033:8721
AGAGTACACAGTTTGGGTTGCATATTTGATTGCCAGATGCAATGGAAGGACCAATACCTGTATCTGCATTAATACATGCTGCAACGTTAGTTGTATGTGGAATAATATTAGGTAGTTTTGTATTTTGGTGTTTTGAATTTTGATTTAGCTATTTTTATAGTCTAATTTGTTGGGCAACCGCAATAATAGTTTTAATGAGTCTGTGTGTTTTTTATAATTTCAAAGCGTTATATAGCGTTTAGTACAATATGTCAAATAAGTTTTTCATTTTTTTGTTGTTTTTGTTTAGATCTTTATGTAGGTTGTCTATTTTTTTGTTATCACATGTTTTATAAGGCATCATTGTTTATAGTAATAGGAATATGAATACATATATTTTTTGGTTTACAAGATTTGAGATGTTATTTTTTTATATATTTTTGTGGTTGTATCTTGGCAAG
>M01075:29:000000000-A53YN:1:1101:7795:8721
AGAGTACACAGTTTGGACTGCATATTTGATTGCCAGATGCAATGGAAGGACCAATACCTGTATCTGCATTAATACATGCTGCAACGTTAGTTGTATGTGGAATAATATTAGGTAGTTTTGTATTTTGGTGTTTTGAATTTTGATTTAGCTATTTTTATAGTCTAATTTGTTGGGCAACCGCAATAATAGTTTTAATGAGTCTGTGTGTTTTTTATAATTTCAAAGCGTTATATAGCGTTTAGTACAATATGTCAAATAAGCTTTTCATTTTTTCGTTGTCTTTGTTTAGATCTTTATGTAGGTTGTCTATTTTTTTGTTATCACATGTTTTATAAGGCATCATTGTTTATAGTAATAGGAATATGAATACATATATTTTTTGGTTTACAAGATTTGAGATGTTATTTTTTTATATATTTTTGTGGTTGTATTTTAGCAAG
>M01075:29:000000000-A53YN:1:1101:16480:8730
AGAGTACACAGTTTGGGTTGCATATTTGATTGCCAGATGCAATGGAAGGACCAATACCTGTATCTGCATTAATACATGCTGCAACGTTAGTTGTATGTGGAATAATATTAGGTAGTTTTGTATTTTGGTGTTTTGAATTTTGATTTAGCTATTTTTATAGTCTAATTTGTTGGGCAACCGCAATAATAGTTTTAATGAGTCTGTGTGTTTTTTATAATTTCAAAGCGTTATATAGCGTTTAGTACAATATGTCAAATAAGTTTTTCATTTTTTTGTTGTCTTTGTTTAGATCTTTATGTAGGTTGTCTATTTTTTTGTTATCACATGTTTTATAAGGCATCATTGTTTATAGTAATAGGAATATGAATACATATATTTTTTGGTTTACAAGATTTGAGATGTTATTTTTTTATATATTTTTGTGGTTGTATCTTGGCAAG
>M01075:29:000000000-A53YN:1:1101:6474:8731
AGAGTACACAGTTTGGGTTGCATATTTGATTGCCAGATGCAATGGAAGGACCAATACCTGTATCTGCATTAATACATGCTGCAACGTTAGTTGTATGTGGAATAATATTAGGTAGTTTTGTATTTTGGTGTTTTGAATTTTGATTTAGCTATTTTTATAGTCTAATTTGTTGGGCAACCGCAATAATAGTTTTAATGAGTCTGTGTGTTTTTTATAATTTCAAAGCGTTATATAGCGTTTAGTACAATATGTCAAATAAGTTTTTCATTTTTTTGTTGTCTTTGTTTAGATCTTTATGTAGGTTGTCTATTTTTTTGTTATCACATGTTTTATAAGGCATCATTGTTTATAGTAATAGGAATATGAATACATATATTTTTTGGTTTACAAGATTTGAGATGTTATTTTTTTATATATTTTTGTGGTTGTATTTTAGCAAG
>M01075:29:000000000-A53YN:1:1101:10045:8764
AAAGTACACAGTTTGGGTTGTATATTTGATTGCCAGATGCAATGGAAGGACCAATACCTGTATCTGCATTAATACATGCTGCAACGTTAGTTGTATGTGGAATAATATTAGGTAGTTTTGTATTTTGGTGTTTTGAATTTTGATTTAGCTATTTTTATAGTCTAATTTGTTGGGCAACCGCAATAATAGTTTTAATGAGTCTGTGTGTTTTTTATAATTTCAAAGCGTTATATAGCGTTTAGTACAATATGTCAAATAAGTTTTTCATTTTTTTGTTGTTTTTGTTTAGATCTTTATGTAGGTTGTCTATTTTTTTGTTATCACATGTTTTATAAGGCATCATTGTTTATAGTAATAGGAATATGAATACATATATTTTTTGGTTTACAAGATTTGAGATGTTATTTTTTTATATATTTTTGTGGTTGTATCTTGGCAAG
>M01075:29:000000000-A53YN:1:1101:9987:8769
AGAGTACACAGTTTGGGCTGCACATTTGATTGCCAGATGCAATGGAAGGACCAATACCTGTATCTGCATTAATACATGCTGCAACGTTAGTTGTATGTGGAATAATATTAGGTAGTTTTGTATTTTGGTGTTTTGAATTTTGATTTAGCTATTTTTATAGTCTAATTTGTTGGGCAACCGCAATAATAGTTTTAATGAGTCTGTGTGTTTTTTATAATTTGCAAAGCGTTATATAGCGTTTAGTACAATATGTCAAATAAGTTTTTCATTTTTTTGTTGTCTTTGTTTAGATCTTTATGTAGGTTGTCTATTTTTTTGTTATCACATGTTTTATAAGGCATCATTGTTTATAGTAATAGGAATATGAATACATATATTTTCGGTTTACAAGATTTGAGATGTTATTTTTTTATATATTTTTGTGGTTGTATCTTGGCAAG
>M01075:29:000000000-A53YN:1:1101:26696:8770
AGAGTACACAGTTTGGGCTGCACATTTGATTGCCAGATGCAATGGAAGGACCAATACCTGTATCTGCATTAATACATGCTGCAACGTTAGTTGTATGTGGAATAATATTAGGTAGTTTTGTATTTTGGTGTTTTGAATTTTGATTTAGCTATTTTTATAGTCTAATTTGTTGGGCAACCGCAATAATAGTTTTAATGAGTCTGTGTGTTTTTTATAATTTCAAAGCGTTATATAGCGTTTAGTACAATATGTTAAATAAGTTTTTCATTTTTTTGTTGTCTTTGTTTAGATCTTTATGTAGGTTGTCTATTTTTTTGTTATCACATGTTTTATAAGGCATCATTGTTTATAGTAATAGGAATATGAATACATATATTTTTTGGTTTACAAGATTTGAGATGTTATTTTTTTATATATTTTTGTGGTTGTATTTTAGCAAG
>M01075:29:000000000-A53YN:1:1101:13529:8780
AGAGTACACAGTTTGGGCTGCATATTTGATTGCCAGATGCAATGGAAGGACCAATACCTGTATCTGCATTAATACATGCTGCAACGTTAGTTGTATGTGGAATAATATTAGGTAGTTTTGTATCTTGGTGTTTTGAATTTTGATTTAGCTATTTTTATAGTCTAATTTGTTGGGCAACCGCAATAATAGTTTTAATGAGTCTGTGTGTTTTTTATAATTTCAAAGCGTTATATAGCGTTTAGTACAATATGTCAAATAAGTTTTTCATTTTTTTGTTGTCTTTGTTTAGATCTTTATGTAGGTTGTCTATTTTTTTGTTATCACATGTTTTATAAGGCATCATTGTTTATAGTAATAGGAATATGAATACATATATTTTTTGGTTTACAAGATTTGAGATGTTATTTTTTTATATATTTTTGTGGTTGTATCTTGGCAAG
>M01075:29:000000000-A53YN:1:1101:7554:8800
AGAGTACACAGTTTGGGTTGCATATTTGATTGCCAGATGCAATGGAAGGACCAATACCTGTATCTGCATTAATACATGCTGCAACGTTAGTTGTATGTGGAATAATATTAGGTAGTTTTGTATTTTGGTGTTTTGAATTTTGATTTAGCTATTTTTATAGTCTAATTTGTTGGGCAACCGCAATAATAGTTTTAATGAGTCTGTGTGTTTTTTATAATTTCAAAGCGTTATATAGCGTTTAGTACAATATGTCAAATAAGTTTTTCATTTTTTTGTTGTCTTTGTTTAGATCTTTATGTAGGTTGTCTATTTTTTTGTTATCACATGTTTTATAAGGCATCATTGTTTATAGTAATAGGAATATGAATACATATATTTTTTGGTTTACAAGATTTGAGATGTTATTTTTTTATATATTTTTGTGGTTGTATCTTGGCAAG
>M01075:29:000000000-A53YN:1:1101:21625:8811
AGAGTACACAGTTTGGGTTGCACATTTGATTGCCAGATGCAATGGAAGGACCAATACCTGTATCTGCATTAATACATGCTGCAACGTTAGTTGTATGTGGAATAATATTAGGTAGTTTTGTATTTTGGTGTCTTGAATTTTGATTTAGCTATTTTTATAGTCTAATTTGTTGGGCAACCGCAATAATAGTTTTAATGAGTCTGTGTGTTTTTTATAATTTCAAAGCGTTATATAGCGTTTAGTACAATATGTCAAATAAGTTTTTCATTTTTTTGTTGTCTTTGTTTAGATCTTTATGTAGGTTGTCTATTTTTTTGTTATCACATGTTTTATAAGGCATCATTGTTTATAGTAATAGGAATATGAATACATATATTTTTTGGTTTACAAGATTTGAGATGTTATTTTTTTATATATTTTTGTGGTTGTATCTTGGCAAG
>M01075:29:000000000-A53YN:1:1101:7172:8820
AGAGTACACAGTTTGGATTGCACATTTGATTGCCAGATGCAATGGAAGGACCAATACCTGTATCTGCATTAATACATGCTGCAACGTTAGTTGTATGTGGAATAATATTAGGTAGTTTTGTATTTTGGTGTTTTGAATTTTGATTTAGCTATTTTTATAGTCTAATTTGTTGGGCAACCGCAATAATAGTTTTAATGAGTCTGTGTGTTTTTTATAATTTGCAAAGCGTTATATAGCGTTTAGTACAATATGTCAAATAAGTTTTTCATTTTTTTGTTGTCTTTGTTTAGATCTTTATGTAGGTTGTCTATTTTTTTGTTATCACATGTTTTATAAGGCATCATTGTTTATAGTAATAGGAATATGAATACATATATTTTTGGTTTACAAGATTTGAGATGTTATTTTTTTATATATTTTTGTGGTTGTATCTTGGCAAG
>M01075:29:000000000-A53YN:1:1101:13153:8821
AGAGTACACAGTTTGGATTGCATATTTGATTGCCAGATGCAATGGAAGGACCAATACCTGAATCTGCATTAATACATGCTGCAACGTTAGTTGTATGTGGAATAATATTAGGTAGTTTTGTATTTTAGTGTTTTGAATTTTGATTTAGCTATTTTTATAGTCTAATTTGTTGGGCAACCGCAATAATAGTTTTAATGAGTCTGTGTGTTTTTTATAATTTCAAAGCGTTATATAGCGTTTAGTACAATATGTCAAATAAGTTTTTCATTTTTTTGTTGTCTTTGTTTAGATCTTTATGTAGGTTGTCTATTTTTTTGTTATCACATGTTTTATAAGGCATCATTGTTTATAGTAATAGGAATATGAATACATATATTTTTTGGTTTACAAGATTTGAGATGTTATTTTTTTATATATTTTTGTGGTTGTATTTTGGCAAG
>M01075:29:000000000-A53YN:1:1101:6934:8828
AGAGTACACAGTTTGGGTTGCATATTTGATTGCCAGATGCAATGGAAGGACCAATACCTGTATCTGCATTAATACATGCTGCAACGTTAGTTGTATGTGGAATAATATTAGGTAGTTTTGTATTTTGGTGTTTTGAATTTTGATTTAGCTATTTTTATAGTCTAATTTGTTGGGCAACCGCAATAATAGTTTTAATGAGTCTGTGTGTTTTTTATAATTTCAAAGCGTTATATAGCGTTTAGTACAATATGTCAAATAAGTTTTTCATTTTTTTGTTGTCTTTGTTTAGATCTTTATGTAGGTTGTCTATTTTTTTGTTATCACATGTTTTATAAGGCATCATTGTTTATAGTAATAGGAATATGAATACATATATTTTTTGGTTTACAAGATTTGAGATGTTATTTTTTTATATATTTTTGTGGTTGTATCTTGGCAAG
>M01075:29:000000000-A53YN:1:1101:6511:8837
AGAGTACACAGTTTGGGTTGCATATTTGATTGCCAGATGCAATGGAAGGACCAATACCTGTATCTGCATTAATACATGCTGCAACGTTAGTTGTATGTGGAATAATATTAGGTAGTTTTGTATTTTGGTGTTTTGAATTTTGATTAGCTATTTTTATAGTCTAATTTGTTGGGCAACCGCAATAATAGTTTTAATGAGTCTGTGTGTTTTTTATAATTTCCAAAGCGTTATATAGCGTTTAGTACAATATGTCAAATAAGTTTTTCATTTTTTTGTTGTCTTTGTTTAGATCTTTATGTAGGTTGTCTATTTTTTTGTTATCACATGTTTTATAAGGCATCATTGTTTATAGTAATAGGAATATGAATACATATATTTTTTGGTTTACAAGATTTGAGATGTTATTTTTTTATATATTTTTGTGGTTGTATCTTGGCAAG
>M01075:29:000000000-A53YN:1:1101:13293:8845
AGAGTACACAGTTTGGGTTGCACATTTGATTGCCAGATGCAATGGAAGGACCAATACCTGTATCTGCATTAATACATGCTGCAACGTTAGTTGTATGTGGAATAATATTAGGTAGTTTTGTATTTTGGTGTTTTGAATTTTGATTTAGCTATTTTTATAGTCTAATTTGTTGGGCAACCGCAATAATAGTTTTAATGAGTCTGTGTGTTTTTTATAATTTCAAAGCGTTATATAGCGTTTAGTACAATATGTCAAATAAGTTTTTCATTTTTTTGTTGTTTTTGTTTAGATCTTTATGTAGGTTGTCTATTTTTTTGTTATCACATGTTTTATAAGGCATCATTGTTTACAGTAATAGGAATATGAATACATATATTTTTTGGTTTACAAGATTTGAGATGTTATTTTTTTATATATTTTTGTGGTTGTATCTTGGCAAG
>M01075:29:000000000-A53YN:1:1101:8912:8857
AGAGTACACAGTTTGGGTTGCACATTTGATTGCCAGATGCAATGGAAGGACCAATACCTGTATCTGCATTAATACATGCTGCAACGTTAGTTGTATGTGGAATAATATTAGGTAGTTTTGTATTTTGGTGTTTTGAATTTTGATTTAGCTATTTTTATAGTCTAATTTGTTGGGCAACCGCAATAATAGTTTTAATGAGTCTGTGTGTTTTTTATAATTTCAAAGCGTTATATAGCGTTTAGTACAATATGTCAAATAAGTTTTTCATTTTTTTGTTGTCTTTGTTTAGATCTTTATGTAGGTTGTCTATTTTTTTGTTATCACATGTTTTATAAGGCATCATTGTTTATAGTAATAGGAATATGAATACATATATTTTTTGGTTTACAAGATTTGAGATGTTATTTTTTTATATATTTTTGTGGTTGTATCTTGGCAAG
>M01075:29:000000000-A53YN:1:1101:12687:8860
AGAGTACACAGTTTGGGTTGCATATTTGATTGCCAGATGCAATGGAAGGACCAATACCTGTATCTGCATTAATACATGCTGCAACGTTAGTTGTATGTGGAATAATATTAGGTAGTTTTGTATTTTGGTGTTTTGAATTTTGATTTAGCTATTTTTATAGTCTAATTTGTTGGGCAACCGCAATAATAGTTTTAATGAGTCTGTGTGTTTTTTATAATTTCAAAGCGTTATATAGCGTTTAGTACAATATGTCAAATAAGTTTTTCATTTTTTTGTTGTCTTTGTTTAGATCTTTATGTAGGTTGTCTATTTTTTTGTTATCACATGTTTTATAAGGCATCATTGTTTATAGTAATAGGAATATGAATACATATATTTTTTGGTTTACAAGATTTGAGATGTTATTTTTTTATATATTTTTGTGGTTGTATCTTAGCAAG
>M01075:29:000000000-A53YN:1:1101:12645:8866
AAAGTACACAGTTTGGGTTGCACATTTGATTGCCAGATGCAATGGAAGGACCAATACCTGTATCTGCATTAATACATGCTGCAACGTTAGTTGTATGTGGAATAATATTAGGTAGTTTTGTATTTTGGTGTTTTGAATTTTGATTTAGCTATTTTTATAGTCTAATTTGTTGGGCAACCGCAATAATAGTTTTAATGAGTCTGTGTGTTTTTTATAATTTCAAAGCGTTATATAGCGTTTAGTACAATATGTCAAATAAGTTTTTCATTTTTTTGTTGTCTTTGTTTAGATCTTTATGTAGGTTGTCTATTTTTTTGTTATCACATGTTTTATAAGGCATCATTGTTTATAGTAATAGGAATATGAATACATATATTTTTTGGTTTACGAGATTTGAGATGTTATTTTTTTATATATTTTTGTGGTTGTATCTTGGCAAG
>M01075:29:000000000-A53YN:1:1101:22189:8868
AAAGTACACAGTTTGGATTGCATATTTGATTGCCAGATGCAATGGAAGGACCAATACCTGTATCTGCATTAATACATGCTGCAACGTTAGTTGTATGTGGAATAATATTAGGTAGTTTTGTATTTTGGTGTTTTGAATTTTGATTTAGCTATTTTTATAGTCTAATTTGTTGGGCAACCGCAATAATAGTTTTAATGAGTCTGTGTGTTTTTTATAATTTCAAAGCGTTATATAGCGTTTAGTACAATATGTCAAATAAGTTTTTCATTTTTTTGTTGTCTTTGTTTAGATCTTTATGTAGGTTGTCTATTTTTTTGTTATCACATGTTTTATAAGGCATCATTGTTTATAGTAATAGGAATATGAATACATATATTTTTTGGTTTACAAGATTTGAGATGTTATTTTTTTATATATTTTTGTGGTTGTATCTTAGCAAG
>M01075:29:000000000-A53YN:1:1101:26494:8868
AGAGTACACAGTTTGGGTTGCATATTTGATTGCCAGATGCAATGGAAGGACCAATACCTGTATCTGCATTAATACATGCTGCAACGTTAGTTGTATGTGGAATAATATTAGGTAGTTTTGTATTTTGGTGTTTTGAATTTTGATTTAGCTATTTTTATAGTCTAATTTGTTGGGCAACCGCAATAATAGTTTTAATGAGTCTGTGTGTTTTTTATAATTTCAAAGCGTTATATAGCGTTTAGTACAATATGTCAAATAAGTTTTTCATTTTTTTGTTGTCTTTGTTTAGATCTTTATGTAGGTTGTCTATTTTTTTGTTATCACATGTTTTATAAGGCATCATTGTTTATAGTAATAGGAATATGAATACATATATTTTTTGGTTTACAAGATTTGAGATGTTATTTTTTTATATATTTTTGTGGTTGTATCTTGGCAAG
>M01075:29:000000000-A53YN:1:1101:3857:8869
AGAGTACACAGTTTGGGCTGCATATTTGATTGCCAGATGCAATGGAAGGACCAATACCTGTATCTGCATTAATACATGCTGCAACGTTAGTTGTATGTGGAATAATATTAGGTAGTTTTGTATTTTGGTGTTTTGAATTTTGATTTAGCTATTTTTATAGTCTAATTTGTTGGGCAACCGCAATAATAGTTTTAATGAGTCTGTGTGTTTTTTATAATTTCAAAGCGTTATATAGCGTTTAGTACAATATGTCAAATAAGTTTTTCATTTTTTTGTTGTCTTTGTTTAGATCTTTATGTAGGTTGTCTATTTTTTTGTTATCACATGTTTTATAAGGCATCATTGTTTATAGTAATAGGAATATGAATACATATATTTTTTGGTTTACAAGATTTGAGATGTTATTTTTTTATATATTTTTGTGGTTGTATCTTGGCAAG
>M01075:29:000000000-A53YN:1:1101:18816:8900
AGAGTACACAGTTTGGGTTGCATATTTGATTGCCAGATGCAATGGAAGGACCAATACCTGTATCTGCATTAATACATGCTGCAACGTTAGTTGTATGTGGAATAATATTAGGTAGTTTTGTATTTTGGTGTTTTGAATTTTGATTTAGCTATTTTTATAGTCTAATTTGTTGGGCAACCGCAATAATAGTTTTAATGAGTCTGTGTGTTTTTTATAATTTCAAAGCGTTATATAGCGTTTAGTACAATATGTCAAATAAGTTTTTCATTTTTTTGTTGTCTTTGTTTAGATCTTTATGTAGGTTGTCTATTTTTTTGTTATCACATGTTTTATAAGGCATCATTGTTTATAGTAATAGGAATATGAATACATATATTTTTTGGTTTACAAGATTTGAGATGTTATTTTTTTATATATTTTTGTGGTTGTATCTTGGCAAG
>M01075:29:000000000-A53YN:1:1101:19469:8902
AGAGTACACAGTTTGGGTTGCACATTTGATTGCCAGATGCAATGGAAGGACCAATACCTGTATCTGCATTAATACATGCTGCAACGTTAGTTGTATGTGGAATAATATTAGGTAGTTTTGTATTTTGGTGTTTTGAATTTTGATTTAGCTATTTTTATAGTCTAATTTGTTGGGCAACCGCAATAATAGTTTTAATGAGTCTGTGTGTTTTTTATAATTTCAAAGCGTTATATAGCGTTTAGTACAATATGTCAAATAAGTTTTTCATTTTTTTGTTGTCTTTGTTTAGATCTTTATGTAGGTTGTCTATTTTTTTGTTATCACATGTTTTATAAGGCATCATTGTTTATAGTAATAGGAATATGAATACATATATTTTTTGGTTTACAAGATTTGAGATGTTATTTTTTTATATATTTTTGTGGTTGTATCTTAGCAAG
>M01075:29:000000000-A53YN:1:1101:24779:8903
AGAGTACACAGTTTGGGTTGCATATTTGATTGCCAGATGCAATGGAAGGACCAATACCTGTATCTGCATTAATACATGCTGCAACGTTAGTTGTATGTGGAATAATATTAGGTAGTTTTGTATTTTGGTGTTTTGAATTTTGATTTAGCTATTTTTATAGTCTAATTTGTTGGGCAACCGCAATAATAGTTTTAATGAGTCTGTGTGTTTTTTATAATTTCAAAGCGTTATATAGCGTTTAGTACAATATGTCAAATAAGTTTTTCATTTTTTTGTTGTCTTTGTTTAGATCTTTATGTAGGTTGTCTATTTTTTTGTTATCACATGTTTTATAAGGCATCATTGTTTATAGTAATAGGAATATGAATACATATATTTTTTGGTTTACAAGATTTGAGATGTTATTTTTTTATATATTTTTGTGGTTGTATCTTGGCAAG
>M01075:29:000000000-A53YN:1:1101:14154:8904
AAAGTACACAGTTTGGGTTGCACATTTGATTGCCAGATGCAATGGAAGGACCAATACCTGTATCTGCATTAATACATGCTGCAACGTTAGTTGTATGTGGAATAATATTAGGTAGTTTTGTATTTTGGTGTTTTGAATTTTGATTTAGCTATTTTTATAGTCTAATTTGTTGGGCAACCGCAATAATAGTTTTAATGAGTCTGTGTGTTTTTTATAATTTCAAAGCGTTATATAGCGTTTAGTACAATATGTCAAATAAGTTTTTCATTTTTTTGTTGTCTTTGTTTAGATCTTTATGTAGGTTGTCTATTTTTTTGTTATCACATGTTTTATAAGGCATCATTGTTTATAGTAATAGGAATATGAATACATATATTTTTTGGTTTACAAGATTTGAGATGTTATTTTTTTATATATTTTTGTGGTTGTATCTTGGCAAG
>M01075:29:000000000-A53YN:1:1101:27950:8910
AAAGTACACAGTTTGGGTTGCACATTTGATTGCCAGATGCAATGGAAGGACCAATACCTGTATCTGCATTAATACATGCTGCAACGTTAGTTGTATGTGGAATAATATTAGGTAGTTTTGTATTTTGGTGTTTTGAATTTTGATTTAGCTATTTTTATAGTCTAATTTGTTGGGCAACCGCAATAATAGTTTTAATGAGTCTGTGTGTTTTTTATAATTTCAAAGCGTTATATAGCGTTTAGTACAATATGTCAAATAAGTTTTTCATTTTTTTGTTGTCTTTGTTTAGATCTTTATGTAGGTTGTCTATTTTTTTGTTATCACATGTTTTATAAGGCATCATTGTTTATAGTAATAGGAATATGAATACATATATTTTTTGGTTTACAAGATTTGAGATGTTATTTTTTTATATATTTTTGTGGTTGTATCTTGGCAAG
>M01075:29:000000000-A53YN:1:1101:10780:8921
AGAGTACACAGTTTGGGTTGCATATTTGATTGCCAGATGCAATGGAAGGACCAATACCTGTATCTGCATTAATACATGCTGCAACGTTAGTTGTATGTGGAATAATATTAGGTAGTTTTGTATTTTGGTGTTTTGAATTTTGATTTAGCTATTTTTATAGTCTAATTTGTTGGGCAACCGCAATAATAGTTTTAATGAGTCTGTGTGTTTTTTATAATTTCAAAGCGTTATATAGCGTTTAGTACAATATGTCAAATAAGTTTTTCATTTTTTTGTTGTCTTTGTTTAGATCTTTATGTAGGTTGTCTATTTTTTTGTTATCACATGTTTTATAAGGCATCATTGTTTATAGTAATAGGAATATGAATACATATATTTTTTGGTTTACAAGATTTGAGATGTTATTTTTTTATATATTTTTGTGGTTGTATCTTGGCAAG
>M01075:29:000000000-A53YN:1:1101:19209:8930
AAAGTACACAGTTTGGGTTGCATATTTGATTGCCAGATGCAATGGAAGGACCAATACCTGTATCTGCATTAATACATGCTGCAACGTTAGTTGTATGTGGAATAATATTAGGTAGTTTTGTATTTTGGTGTTTTGAATTTTGATTTAGCTATTTTTATAGTCTAATTTGTTGGGCAACCGCAATAATAGTTTTAATGAGTCTGTGTGTCTTTTATAATTTCAAAGCGTTATATAGCGTTTAGTACAATATGTCAAATAAGTTTTTCATTTTTTTGTTGTCTTTGTTTAGATCTTTATGTAGGTTGTCTATTTTTTTGTTATCACATGTTTTATAAGGCATCATTGTTTATAGTAATAGGAATATGAATACATATATTTTTTGGTTTACAAGATTTGAGATGTTATTTTTTTATATATTTTTGTGGTTGTATCTTGGCAAG
>M01075:29:000000000-A53YN:1:1101:9684:8931
AAAGTACACAGTTTGGATTGCACATTTGATTGCCAGATGCAATGGAAGGACCAATACCTGTATCTGCATTAATACATGCTGCAACGTTAGTTGTATGTGGAATAATATTAGGTAGTTTTGTATTTTGGTGTTTTGAATTTTGATTTAGCTATTTTTATAGTCTAATTTGTTGGGCAACCGCAATAATAGTTTTAATGAGTCTGTGTGTTTTTTATAATTTCAAAGCGTTATATAGCGTTTAGTACAATATGTCAAATAAGTTTTTCATTTTTTTGTTGTCTTTGTTTAGATCTTTATGTAGGTTGTCTATTTTTTTGTTATCACATGTTTTATAAGGCATCATTGTTTATAGTAATAGGAATATGAATACATATATTTTTTGGTTTACAAGATTTGAGATGTTATTTTTTTATATATTTTTGTGGTTGTATCTTGGCAAG
>M01075:29:000000000-A53YN:1:1101:22639:8933
AAGAGTACACAGTTTGGGTTGCATATTTGATTGCCAGATGCAATGGAAGGACCAATACCTGTATCTGCATTAATACATGCTGCAACGTTAGTTGTATGTGGAATAATATTAGGTAGTTTTGTATTTTGGTGTTTTGAATTTTGATTTAGCTATTTTTATAGTCTAATTTGTTGGGCAACCGCAATAATAGTTTTAATGAGTCTGTGTGTTTTTTATAATTCAAAGCGTTATATAGCGTTTAGTACAATATGTCAAATAAGTTTTTCATTTTTTTGTTGTCTTTGTTTAGATCTTTATGTAGGTTGTCTATTTTTTTGTTATCACATGTTTTATAAGGCATCATTGTTTATAGTAATAGGAATATGAATACATATATTTTTTGGTTTACAAGATTTGAGATGTTATTTTTTTATATATTTTTGTGGTTGTATCTTAGCAAA
>M01075:29:000000000-A53YN:1:1101:21766:8939
AGAGTACACAGTTTGGGTTGCATATTTGATTGCCAGATGCAATGGAAGGACCAATACCTGTATCTGCATTAATACATGCTGCAACGTTAGTTGTATGTGGAATAATATTAGGTAGTTTTGTATTTTGGTGTTTTGAATTTTGATTTAGCTATTTTTATAGTCTAATTTGTTGGGCAACCGCAATAATAGTTTTAATGAGTCTGTGTGTTTTTTATAATTTCAAAGCGTTATATAGCGTTTAGTACAATATGTCAAATAAGTTTTTCATTTTTTTGTTGTCTTTGTTTAGATCTTTATGTAGGTTGTCTATTTTTTTGTTATCACATGTTTTATAAGGCATCATTGTTTATAGTAATAGGAATATGAATACATATATTTTTTGGTTTACAAGATTTGAGATGTTATTTTTTTATATATTTTTGTGGTTGTATCTTGGCAAG
>M01075:29:000000000-A53YN:1:1101:13865:8943
AAAGTACACAGTTTGGGTTGCATATTTGATTGCCAGATGCAATGGAAGGACCAATACCTGTATCTGCATTAATACATGCTGCAACGTTAGTTGTATGTGGAATAATATTAGGTAGTTTTGTATTTTGGTGTTTTGAATTTTGATTTAGCTATTTTTATAGTCTAATTTGTTGGGCAACCGCAATAATAGTTTTAATGAGTCTGTGTGTTTTTTATAATTTCAAAGCGTTATATAGCGTTTAGTACAATATGTCAAATAAGTTTTTCATTTTTTTGTTGTCTTTGTTTAGATCTTTATGTAGGTTGTCTATTTTTTTGTTATCACATGTTTTATAAGGCATCATTGTTTATAGTAATAGGAATATGAATACATATATTTTTTGGTTTACAAGATTTGAGATGTTATTTTTTTATATATTTTTGTGGTTGTATCTTGGCAAG
>M01075:29:000000000-A53YN:1:1101:27481:8943
AGAGTACACAGTTTGGGTTGCATATTTGATTGCCAGATGCAATGGAAGGACCAATACCTGTATCTGCATTAATACATGCTGCAACGTTAGTTGTACGTGGAATAATATTAGGTAGTTTTGTATTTTGGTGTTTTGAATTTTGATTTAGCTATTTTTATAGTCTAATTTGTTGGGCAACCGCAATAATAGTTTTAATGAGTCTGTGTGTTTTTTATAATTTCAAAGCGGTATATAGCGTTTAGTACAATATGTCAAATAAGTTTTTCATTTTTTTGTTGTCTTTGTTTAGATCTTTATGTAGGTTGTCTATTTTTTTGTTATCACATGTTTTATAAGGCATCATTGTTTATAGTAATAGGAATATGAATACATATATTTTTTGGTTTACAAGATTTGAGATGTTATTTTTTTATATATTTTTGTGGTTGTATTTTGGCAAG
>M01075:29:000000000-A53YN:1:1101:27569:8944
AAAGTACACAGTTTGGGTTGCATATTTGATTGCCAGATGCAATGGAAGGACCAATACCTGTATCTGCATTAATACATGCTGCAACGTTAGTTGTATGTGGAATAATATTAGGTAGTTTTGTATTTTGGTGTTTTGAATTTTGATTTAGCTATTTTTATAGTCTAATTTGTTGGGCAACCGCAATAATAGTTTTAATGAGTCTGTGTGTTTTTTATAATTTCAAAGCGTTATATAGCGTTTAGTACAATATGTCAAATAAGTTTTTCATTTTTTTGTTGTCTTTGTTTAGATCTTTATGTAGGTTGTCTATTTTTTTGTTATCACATGTTTTATAAGGCATCATTGTTTATAGTAATAGGAATATGAATACATATATTTTTTGGTTTACAAGATTTGAGATGTTATTTTTTTATATATTTTTGTGGTTGTATCTTGGCAAG
>M01075:29:000000000-A53YN:1:1101:9028:8952
AAAGTACACAGTTTGGGTTGCATATTTGATTGCCAGATGCAATGGAAGGACCAATACCTGTATCTGCATTAATACATGCTGCAACGTTAGTTGTATGTGGAATAATATTTGGTAGTTTTGTATTTTGGTGTTTTGAATTTTGATTTAGCTATTTTTATAGTCTAATTTGTTGGGCAACCGCAATAATAGTTTTAATGAGTCTGTGTGTTTTTTATAATTTCAAAGCGTTATATAGCGTTTAGTACAATATGTCAAATAAGTTTTTCATTTTTTTGTTGTCTTTGTTTAGATCTTTATGTAGGTTGTCTATTTTTTTGTTATCACATGTTTTATAAGGCATCATTGTTTATAGTAATAGGAATATGAATACATATATTTTTTGGTTTACAAGATTTGAGATGTTATTTTTTTATATATTTTTGTGGTTGTATCTTGGCAAG
>M01075:29:000000000-A53YN:1:1101:8948:8959
AAAGTACACAGTTTGGATTGCATATTTGATTGCCAGATGCAATGGAAGGACCAATACCTGTATCTGCATTAATACATGCTGCAACGTTAGTTGTATGTGGAATAATATTAGGTAGTTTTGTATTTTGGTGTTTTGAATTTTGATTTAGCTATTTTTATAGTCTAATTTGTTGGGCAACCGCAATAATAGTTTTAATGAGTCTGTGTGTTTTTTATAATTTCAAAGCGTTATATAGCGTTTAGTACAATATGTCAAATAAGTTTTTCATTTTTTTGTTGTCTTTGTTTAGATCTTTATGTAGGTTGTCTATTTTTTTGTTATCACATGTTTTATAAGGCATCATTGTTTATAGTAATAGGAATATGAATACATATATTTTTTGGTTTACAAGATTTGAGATGTTATTTTTGTATATATTTTTGTGGTTGTATCTTGGCAAG
>M01075:29:000000000-A53YN:1:1101:27560:8959
AAAGTACACAGTTTGGGTTGCATATTTGATTGCCAGATGCAATGGAAGGACCAATACCTGTATCTGCATTAATACATGCTGCAACGTTAGTTGTATGTGGAATAATATTAGGTAGTTTTGTATTTTGGTGTTTTGAATTTTGATTTAGCTATTTTTATAGTCTAATTTGTTGGGCAACCGCAATAATAGTTTTAATGAGTCTGTGTGTTTTTTATAATTTCAAAGCGTTATATAGCGTTTAGTACAATATGTCAAATAAGTTTTTCATTTTTTTGTTGTCTTTGTTTAGATCTTTATGTAGGTTGTCTATTTTTTTGTTATCACATGTTTTATAAGGCATCATTGTTTATAGTAATAGGAATATGAATACATATATTTTTTGGTTTACAAGATTTGAGATGTTATTTTTTTATATATTTTTGTGGTTGTATCTTGGCAAG
>M01075:29:000000000-A53YN:1:1101:5327:8961
AAAGTACACAGTTTGGGTTGCACATTTGATTGCCAGATGCAATGGAAGGACCAATACCTGTATCTGCATTAATACATGCTGCAACGTTAGTTGTATGTGGAATAATATTAGGTAGTTTTGTATTTTGGTGTTTTGAATTTTGATTTAGCTATTTTTATAGTCTAATTTGTTGGGCAACCGCAATAATAGTTTTAATGAGTCTGTGTGTTTTTTATAATTTCAAAGCGTTATATAGCGTTTAGTACAATATGTCAAATAAGTTTTTCATTTTTTTGTTGTCTTTGTTTAGATCTTTATGTAGGTTGTCTATTTTTCTGTTATCACATGTTTTATAAGGCATCATTGTTTATAGTAATAGGAATATGAATACATATATTTTTTGGTTTACAAGATTTGAGATGTTATTTTTTTATATATTTTTGTGGTTGTATCTTGGCAAG
>M01075:29:000000000-A53YN:1:1101:9014:8965
AAAGTACACAGTTTGGGTTGCATATTTGATTGCCAGATGCAATGGAAGGACCAATACCTGTATCTGCATTAATACATGCTGCAACGTTAGTTGTATGTGGAATAATATTTGGTAGTTTTGTATTTTGGTGTTTTGAATTTTGATTTAGCTATTTTTATAGTCTAATTTGTTGGGCAACCGCAATAATAGTTTTAATGAGTCTGTGTGTTTTTTATAATTTCAAAGCGTTATATAGCGTTTAGTACAATATGTCAAATAAGTTTTTCATTTTTTTGTTGTCTTTGTTTAGATCTTTATGTAGGTTGTCTATTTTTTTGTTATCACATGTTTTATAAGGCATCATTGTTTATAGTAATAGGAATATGAATACATATATTTTTTGGTTTACAAGATTTGAGATGTTATTTTTTTATATATTTTTGTGGTTGTATCTTGGCAAG
>M01075:29:000000000-A53YN:1:1101:24223:8965
AAAGTACACAGTTTGGGTTGCATATTTGATTGCCAGATGCAATGGAAGGACCAATACCTGTATCTGCATTAATACATGCTGCAACGTTAGTTGTATGTGGAATAATATTAGGTAGTTTTGTATTTTGGTGTTTTGAATTTTGATTTAGCTATTTTTATAGTCTAATTTGTTGGGCAACCGCAATAATAGTTTTAATGAGTCTGTGTGTTTTTTATAATTTCAAAGCGTTATATAGCGTTTAGTACAATATGTCAAATAAGTTTTTCATTTTTTTGTTGTCTTTGTTTAGATCTTTATGTAGGTTGTCTATTTTTTTGTTATCACATGTTTTATAAGGCATCATTGTTTATAGTAATAGGAATATGAATACATATATTTTTTGGTTTACAAGATTTGAGATGTTATTTTTTTATATATTTTTGTGGTTGTATCTTGGCAAG
>M01075:29:000000000-A53YN:1:1101:18699:8970
AAAGTACACAGTTTGGGTTGCATATTTGATTGCCAGATGCAATGGAAGGACCAATACCTGTATCTGCATTAATACATGCTGCAACGTTAGTTGTATGTGGAATAATATTAGGTAGTTTTGTATTTTGGTGTTTTGAATTTTGATTTAGCTATTTTTATAGTCTAATTTGTTGGGCAACCGCAATAATAGTTTTAATGAGTCTGTGTGTTTTTTATAATTTCAAAGCGTTATATAGCGTTTAGTACAATATGTCAAATAAGTTTTTCATTTTTTTGTTGTTTTTGTTTAGATCTTTATGTAGGTTGTCTATTTTTTTGTTATCACATGTTTTATAAGGCATCATTGTTTATAGTAATAGGAATATGAATACATATATTTTTTGGTTTACAAGATTTGAGATGTTATTTTTTTATATATTTTTGTGGTTGTATCTTGGCAAG
>M01075:29:000000000-A53YN:1:1101:16485:8974
AAAGTACACAGTTTGGGCTGCATATTTGATTGCCAGATGCAATGGAAGGACCAATACCTGTATCTGCATTAATACATGCTGCAACGTTAGTTGTATGTGGAATAATATTAGGTAGTTTTGTATTTTGGTGTTTTGAATTTTGATTTAGCTATTTTTATAGTCTAATTTGTTGGGCAACCGCAATAATAGTTTTAATGAGTCTGTGTGTTTTTTATAATTTCAAAGCGTTATATAGCGTTTAGTACAATATGTCAAATAAGTTTTTCATTTTTTTGTTGTCTTTGTTTAGATCTTTATGTAGGTTGTCTATTTTTTTGTTATCACATGTTTTATAAGGCATCATTGTTTATAGTAATAGGAATATGAATACATATATTTTTTGGTTTACAAGATTTGAGATGTTATTTTTTTATATATTTTTGTGGTTGTATCTTGGCAAG
>M01075:29:000000000-A53YN:1:1101:13472:8976
AAAGTACACAGTTTGGGCTGCACATTTGATTGCCAGATGCAATGGAAGGACCAATACCTGTATCTGCATTAATACATGCTGCAACGTTAGTTGTATGTGGAATAATATTAGGTAGTTTTGTATTTTGGTGTTCTGAATTTTGATTTAGCTATTTTTATAGTCTAATTTGTTGGGCAACCGCAATAATAGTTTTAATGAGTCTGTGTGTTTTTTATAATTTCAAAGCGTTATATAGCGTTTAGTACAATATGTCAAATAAGTTTTTCATTTTTTTGTTGTCTTTGTTTAGATCTTTATGTAGGTTGTCTATTTTTTTGTTATCACATGTTTTATAAGGCATCATTGTTTATAGTAATAGGAATATGAATACATATATTTTTTGGTTTACAAGATTTGAGATGTTATTTTTTTATATATTTTTGTGGTTGTATCTTAGCAAG
>M01075:29:000000000-A53YN:1:1101:25643:8978
AAAGTACACAGTTTGGGTTGCACATTTGATTGCCAGATGCAATGGAAGGACCAATACCTGTATCTGCATTAATACATGCTGCAACGTTAGTTGTATGTGGAATAATATTAGGTAGTTTTGTATTTTGGTGTTTTGAATTTTGATTTAGCTATTTTTATAGTCTAATTTGTTGGGCAACCGCAATAATAGTTTTAATGAGTCTGTGTGTTTTTTATAATTTCAAAGCGTTATATAGCGTTTAGTACAATATGTCAAATAAGTTTTTCATTTTTTTGTTGTCTTTGTTTAGATCTTTATGTAGGTTGTCTATTTTTTTGTTATCACATGTTTTATAAGGCATCATTGTTTATAGTAATAGGAATATGAATACATATATTTTTTGGTTTACAAGATTTGAGATGTTATTTTTTTATATATTTTTGTGGTTGTATTTTGGCAAG
>M01075:29:000000000-A53YN:1:1101:6886:9001
AAAGTACACAGTTTGGGTTGCATATTTGATTGCCAGATGCAATGGAAGGACCAATACCTGTATCTGCATTAATACATGCTGCAACGTTAGTTGTATGTGGAATAATATTAGGTAGTTTTGTATTTTGGTGTTTTGAATTTTGATTTAGCTATTTTTATAGTCTAATTTGTTGGGCAACCGCAATAATAGTTTTAATGAGTCTGTGTGTTTTTTATAATTTCAAGGCGTTATATAGCGTTTAGTACAATATGTCAAATAAGTTTTTCATTTTTTTGTTGTCTTTGTTTAGATCTTTATGTAGGTTGTCTATTTTTTTGTTATCACATGTTTTATAAGGCATCATTGTTTATAGTAATAGGAATATGAATACATATATTTTTTGGTTTACAAGATTTGAGATGTTATTTTTTTATATATTTTTGTGGTTGTATCTTGGCAAG
>M01075:29:000000000-A53YN:1:1101:13239:9007
[truncated: 9,600,171 more chars]
