# Supplementary material for: Deep Sequencing of the Trypanosoma cruzi GP63 Surface Proteases Reveals Diversity and Diversifying Selection among Chronic and Congenital Chagas Disease Patients
Source: PLoS Negl Trop Dis. 2015 Apr 7;9(4):e0003458. doi: 10.1371/journal.pntd.0003458 (PMC4388557; doi:10.1371/journal.pntd.0003458)
Supplement: S1 Appendix — (GZ) [file pntd.0003458.s004.gz › Users/martin/Data/Data_analysis_Cruzi_deep_seq/Deep_cruzi_data/Data_cruzi_deep/Bol_chron_ND5/B00EV7J_S41_L001_joined_t.fasta]

>M01075:29:000000000-A53YN:1:1101:15452:1334
NGAGTACACAGTTTGGGTTGCACATTTGATTGCCAGATGCAATGGAAGGACCAATACCTGTATCTGCATTAATACATGCTGCAACGTTAGTTGTATGTGGAATAATATTAGGTAGTTTTGTATTTTGGTGTTTTGAATTTTGATTTAGCTATTTTTATAGTCTAATTTGTTGGGCAACCGCAATAATAGTTTTAATGAGTCTGTGTGTTTTTTATAATTTCAAAGCGTTATATAGCGTTTAGTACAATATGTCAAATAAGTTTTTCATTTTTTTGTTGTCTTTGTTTAGATCTTTATGTAGGTTGTCTATTTTTTTGTTATCACATGTTTTATAAGGCATCATTGTTTATAGTAATAGGAATATGAATACATATATTTTTTGGTTTACAAGATTTGAGATGTTATTTTTTTATATATTTTTGTGGTTGTATCTTGGCAAG
>M01075:29:000000000-A53YN:1:1101:14598:1361
AGAGTACACAGTTTGGGTTGCATATTTGATTGCCAGATGCAATGGAAGGACCAATACCTGTATCTGCATTAATACATGCTGCAACGTTAGTTGTATGTGGAATAATATTAGGTAGTTTTGTATTTTGGTGTTTTGAATTTTGATTTAGCTATTTTTATAGTCTAATTTGTTGGGCAACCGCAATAATAGTTTTAATGAGTCTGTGTGTTTTTTATAATTTCAAAGCGTTATATAGCGTTTAGTACAATATGTCAAATAAGTTTTTCATTTTTTTGTTGTCTTTGTTTAGATCTTTATGTAGGTTGTCTATTTTTTTGTTATCACATGTTTTATAAGGCATCATTGTTTATAGTAATAGGAATATGAATACATATATTTTTTGGTTTACAAGATTTGAGATGTTATTTTTTTATATATTTTTGTGGTTGTATCTTGGCAAG
>M01075:29:000000000-A53YN:1:1101:17740:1748
AGAGTACACAGTTTGGGTTGCACATTTGATTGCCAGATGCAATGGAAGGACCAATACCTGTATCTGCATTAATACATGCTGCAACGTTAGTTGTATGTGGAATAATATTAGGTAGTTTTGTATTTTGGTGTTTTGAATTTTGATTTAGCTATTTTTATAGTCTAATTTGTTGGGCAACCGCAATAATAGTTTTAATGAGTCTGTGTGTTTTTTATAATTTCAAAGCGTTATATAGCGTTTAGTACAATATGTCAAATAAGTTTTTCATTTTTTTGTTGTCTTTGTTTAGATCTTTATGTAGGTTGTCTATTTTTTTGTTATCACATGTTTTATAAGGCATCATTGTTTATAGTAATAGGAATATGAATACATATATTTTTTGGTTTACAAGATTTGAGATGTTATTTTTTTATATATTTTTGTGGTTGTATCTTGGCAAG
>M01075:29:000000000-A53YN:1:1101:15383:1777
AGAGTACACAGTTTGGGTTGCACATTTGATTGCCAGATGCAATGGAAGGACCAATACCTGTATCTGCATTAATACATGCTGCAACGTTAGTTGTATGTGGAATAATATTAGGTAGTTTTGTATTTTGGTGTTTTGAATTTTGATTTAGCTATTTTTATAGTCTAATTTGTTGGGCAACCGCAATAATAGTTTTAATGAGTCTGTGTGTTTTTTATAATTTCAAAGCGTTATATAGCGTTTAGTACAATATGTCAAATAAGTTTTTCATTTTTTTGTTGTCTTTGTTTAGATCTTTATGTAGGTTGTCTATTTTTTTGTTATCACATGTTTTATAAGGCATCATTGTTTATAGTAATAGGAATATGAATACATATATTTTTTGGTTTACAAGATTTGAGATGTTATTTTTTTATATATTTTTGTGGTTGTATCTTAGCAAG
>M01075:29:000000000-A53YN:1:1101:16208:1837
AAAGTACACAGTTTGGATTGCACATTTGATTGCCAGATGCAATGGAAGGACCAATACCTGTATCTGCATTAATACATGCTGCAACGTTAGTTGTATGTGGAATAATATTAGGTAGTTTTGTATTTTGGTGTTTTGAATTTTGATTTAGCTATTTTTATAGTCTAATTTGTTGGGCAACCGCAATAATAGTTTTAATGAGTCTGTGTGTTTTTTATAATTTCAAAGCGTTATATAGCGTTTAGTACAATATGTCAAATAAGTTTTTCATTTTTTTGTTGTCTTTGTTTAGATCTTTATGTAGGTTGTCTATTTTTTTGTTATCACATGTTTTATAAGGCATCATTGTTTATAGTAATAGGAATATGAATACATATATTTTTTGGTTTACAAGATTTGAGATGTTATTTTTTTATATATTTTTGTGGTTGTATCTTGGCAAG
>M01075:29:000000000-A53YN:1:1101:19209:1853
AGAGTACACAGTTTGGGCTGCATATTTGATTGCCAGATGCAATGGAAGGACCAATACCTGTATCTGCATTAATACATGCTGCAACGTTAGTTGTATGTGGAATAATATTAGGTAGTTTTGTATTTTGGTGTTTTGAATTTTGATTTAGCTATTTTTATAGTCTAATTTGTTGGGCAACCGCAATAATAGTTTTAATGAGTCTGTGTGTTTTTTATAATTTCAGAGCGTTATATAGCGTTTAGTACAATATGTCAAATAAGTTTTTCATTTTTTTGTTGTCTTTGTTTAGATCTTTATGTAGGTTGTCTATTTTTTTGCTATCACATGTTTTATAAGGCATCATTGTTTATAGTAATAGGAATATGAATACATATATTTTTTGGTTTACAAGATTTGAGATGTTATTTTTTTATATATTTTTGTGGCTGTATCTTGGCAAN
>M01075:29:000000000-A53YN:1:1101:14454:1892
AAAGTACACAGTTTGGGTTGCATATTTGATTGCCAGATGCAATGGAAGGACCAATACCTGTATCTGCATTAATACATGCTGCAACGTTAGTTGTATGTGGAATAATATTAGGTAGTTTTGTATTTTGGTGTTTTGAATTTTGATTTAGCTATTTTTATAGTCTAATTTGTTGGGCAACCGCAATAATAGTTTTAATGAGTCTGTGTGTTTTTTATAATTTCAAAGCGTTATATAGCGTTTAGTACAATATGTCAAATAAGTTTTTCATTTTTTTGTTGTCTTTGTTTAGATCTTTATGTAGGTTGTCTATTTTTTTGTTATCACATGTTTTATAAGGCATCATTGTTTATAGTAATAGGAATATGAATACATATATTTTTTGGTTTACAAGATTTGAGATGTTATTTTTTTATATATTTTTGTGGTTGTATCTTGGCAAG
>M01075:29:000000000-A53YN:1:1101:20085:2107
AGAGTACACAGTTTGGATTGCATATTTGATTGCCAGATGCAATGGAAGGACCAATACCTGTATCTGCATTAATACATGCTGCGACGTTAGTTGTATGTGGAATAATATTAGGTAGTTTTGTATTTTGGTGTTTTGAATTTTGATTTAGCTATTTTTATAGTCTAATTTGTTGGGCAACCGCAATAATAGTTTTAATGAGTCTGTGTGTTTTTTATAATTTCAAAGCGTTATATAGCGTTTAGTACAATATGTCAAATAAGTTTTTCATTTTTTTGTTGTCTTTGTTTAGATCTTTATGTAGGTTGTCTATTTTTTTGTTATCACATGTTTTATAAGGCATCATTGTTTATAGTAATAGGAATATGAATACATATATTTTTTGGTTTACAAGATTTGAGATGTTATTTTTTTATATATTTTTGTGGTTGTATCTTGGCAAG
>M01075:29:000000000-A53YN:1:1101:16265:2108
AAAGTACACAGTTTGGGTTGCATATTTGATTGCCAGATGCAATGGAAGGACCAATACCTGTATCTGCATTAATACATGCTGCAACGTTAGTTGTATGTGGAATAATATTAGGTAGTTTTGTATTTTGGTGTTTTGAATTTTGATTTAGCTATTTTTATAGTCTAATTTGTTGGGCAACCGCAATAATAGTTTTAATGAGTCTGTGTGTTTTTTATAATTTCAAAGCGTTATATAGCGTTTAGTACAATATGTCAAATAAGTTTTTCATTTTTTTGTTGTCTTTGTTTAGATCTTTATGTAGGTTGTCTATTTTTTTGTTATCACATGTTTTATAAGGCATCATTGTTTATAGTAATAGGAATATGAATACATATATTTTTTGGTTTACAAGATTTGAGATGTTATTTTTTTATATATTTTTGTGGTTGTATTTTAGCAAG
>M01075:29:000000000-A53YN:1:1101:16134:2131
AGAGTACACAGTTTGGCTTGCATATTTGATTGCCAGATGCAATGGAAGGACCAATACCTGTATCTGCATTAATACATGCTGCAACGTTAGTTGTATGTGGAATAATATTAGGTAGTTTTGTATTTTGGTGTTTTGAATTTTGATTTAGCTATTTTTATAGTCTAATTTGTTGGGCAACCGCAATAATAGTTTTAATGAGTCTGTGTGTTTTTTATAATTTCAAAGCGTTATATAGCGTTTAGTACAATATGTCAAATAAGTTTTTCATTTTTTTGTTGTCTTTGTTTAGATCTTTATGTAGGTTGTCTATTTTTTTGTTATCACATGTTTTATAAGGCATCATTGTTTATAGTAATAGGAATATGAATACATATATTTTTTGGTTTACAAGATTTGAGATGTTATTTTTTTATATATTTTTGTGGTTGTATCTTGGCAAG
>M01075:29:000000000-A53YN:1:1101:15436:2167
AAAGTACACAGTTTGGGTTGCATATTTGATTGCCAGATGCAATGGAAGGACCAATACCTGTATCTGCATTAATACATGCTGCAACGTTAGTTGTATGTGGAATAATATTAGGTAGTTTTGTATTTTGGTGTTTTGAATTTTGATTTAGCTATTTTTATAGTCTAATTTGTTGGGCAACCGCAATAATAGTTTTAATGAGTCTGTGTGTTTTTTATAATTTCAAAGCGTTATATAGCGTTTAGTACAATATGTCAAATAAGTTTTTCATTTTTTTGTTGTCTTTGTTTAGATCTTTATGTAGGTTGTCTATTTTTTTGTTATCACATGTTTTATAAGGCATCATTGTTTATAGTAATAGGAATATGAATACATATATTTTTTGGTTTACAAGATTTGAGATGTTATTTTTTTATATATTTTTGTGGTTGTATCTTGGCAAG
>M01075:29:000000000-A53YN:1:1101:12517:2170
AGAGTACACAGTTTGGGTTGCATATTTGATTGCCAGATGCAATGGAAGGACCAATACCTGTATCTGCATTAATACATGCTGCAACGTTAGTTGTATGTGGAATAATATTGGGTAGTTTTGTATTTTGGTGTTTTGAATTTTGATTTAGCTATTTTTATAGTCTAATTTGTTGGGCAACCGCAATAATAGTTTTAATGAGTCTGTGTGTTTTTTATAATTTCAAAGCGTTATATAGCGTTTAGTACAATATGTCAAATAAGTTTTTCATTTTTTTGTTGTCTTTGTTTAGATCTTTATGTAGGTTGTCTATTTTTTTGTTATCACATGTTTTATAAGGCATCATTGTTTATAGTAATAGGAATATGAATACATATATTTTTTGGTTTACAAGATTTGAGATGTTATTTTTTTATATATTTTTGTGGTTGTATCTTGGCAAG
>M01075:29:000000000-A53YN:1:1101:18589:2184
AAAGTACACAGTTTGGGTTGCATATTTGATTGCCAGATGCAATGGAAGGACCAATACCTGTATCTGCATTAATACATGCTGCAACGTTAGTTGTATGTGGAATAATATTAGGTAGTTTTGTATTTTGGTGTTTTGAATTTTGATTTAGCTATTTTTATAGTCTAATTTGTTGGGCAACCGCAATAATAGTTTTAATGAGTCTGTGTGTTTTTTATAATTTCAAAGCGTTATATAGCGTTTAGTACAATATGTCAAATAAGTTTTTCATTTTTTTGTTGTCTTTGTTTAGATCTTTATGTAGGTTGTCTATTTTTTTGTTATCACATGTTTTATAAGGCATCATTGTTTATAGTAATAGGAATATGAATACATATATTTTTTGGTTTACAAGATTTGAGATGTTATTTTTTTATATATTTTTGTGGTTGTATCTTGGCAAG
>M01075:29:000000000-A53YN:1:1101:11953:2190
AGAGTACACAGTTTGGGTTGCATATTTGATTGCCAGATGCAATGGAAGGACCAATACCTGTATCTGCATTAATACATGCTGCAACGTTAGTTGTATGTGGAATAATATTAGGTAGTTTTGTATTTTGGTGTTTTGAATTTTGATTTAGCTATTTTTATAGTCTAATTTGTTGGGCAACCGCAATAATAGTTTTAATGAGTCTGTGTGTTTTTTATGATTTCAAAGCGTTATATAGCGTTTAGTACAATATGTCAAATAAGTTTTTCATTTTTTTGTTGTCTTTGTTTAGATCTTTATGTAGGTTGTCTATTTTTTTGTTATCACATGTTTTATAAGGCATCATTGTTTATAGTAATAGGAATATGAATACATATATTTTTTGGCTTACAAGATTTGAGATGTTATTTTTTTATATATTTTTGTGGTTGTATCTTGGCAAG
>M01075:29:000000000-A53YN:1:1101:19430:2226
AGAGTACACAGTTTGGATTGCATATTTGATTGCCAGATGCAATGGAAGGACCAATACCTGTATCTGCATTAATACATGCTGCAACGTTAGTTGTATGTGGAATAATATTAGGTAGTTTTGTATTTTGGTGTTTTGAATTTTGATTTAGCTATTTTTATAGTCTAATTTGTTGGGCAACCGCAATAATAGTTTTAATGAGTCTGTGTGTTTTTTATAATTTCAAAGCGTTATATAGCGTTTAGTACAATATGTCAAATAAGTTTTTCATTTTTTTGTTGTCTTTGTTTAGATCTTTATGTAGGTTGTCTATTTTTTTGTTATCACATGTTTTATAAGGCATCATTGTTTATAGTAATAGGAATATGAATACATATATTTTTTGGTTTACAAGATTTGAGATGTTATTTTTTTATATATTTTTGTGGTTGTATCTTGGCAAG
>M01075:29:000000000-A53YN:1:1101:19630:2238
AGAGTACACAGTTTGGGTTACATATTTGATTGCCAGATGCAATGGAAGGACCAATACCTGTATCTGCATTAATACATGCTGCAACGTTAGTTGTATGTGGAATAATATTAGGTAGTTTTGTATTTTGGTGTTTTGAATTTTGATTTAGCTATTTTTATAGTCTAATTTGTTGGGCTACCGCAATAATAGTTTTAATGAGTCTGTGTGTTTTTTATAATTTCAAAGCGTTATATAGCGTTTAGTACAATATGTCAAATAAGTTTTTCATTTTTTTGTTGTCTTTGTTTAGATCTTTATGTAGGTTGTCTATTTTTTTGTTATCACATGTTTTATAAGGCATCATTGATTATAGTAATAGGAATATGAATACATATATTTTTTGGTTTACAAGATTTGAGATGTTATTTTTTTATATATTTTTGTGGTTGTATCTTGGCAAG
>M01075:29:000000000-A53YN:1:1101:11807:2277
AAAGTACACAGTTTGGGTTGCACATTTGATTGCCAGATGCAATGGAAGGACCAATACCTGTATCTGCATTAATACATGCTGCAACGTTAGTTGTATGTGGAATAATATTAGGTAGTTTTGTATTTTGGTGTTTTGAATTTTGATTTAGCTATTTTTATAGTCTAATTTGTTGGGCAACCGCAATAATAGTTTTAATGAGTCTGTGTGTTTTTTATAATTTCAAAGCGTTATATAGCGTTTAGTACAATATGTCAAATAAGTTTTTCATTTTTTTGTTGTCTTTGTTTAGATCTTTATGTAGGTTGTCTATTTTTTTGTTATCACATGTTTTATAAGGCATCATTGTTTATAGTAATAGGAATATGAATACATATATTTTTTGGTTTACAAGATTTGAGATGTTATTTTTTTATATATTTTTGTGGTTGTATCTTGGCAAG
>M01075:29:000000000-A53YN:1:1101:18104:2327
AGAGTACACAGTTTGGGTTGCACATTTGATTGCCAGATGCAATGGAAGGACCAATACCTGTATCTGCATTAATACACGCTGCAACGTTAGTTGTATGTGGAATAATATTAGGTAGTTTTGTATTTTGGTGTTTTGAATTTTGATTTAGCTATTTTTATAGTCTAATTTGTTGGGCAACCGCAATAATAGTTTTAATGAGTCTGTGTGTTTTTTATAATTTCAAAGCGTTATATAGCGTTTAGTACAATATGTCAAATAAGTTTTTCATTTTTTTGTTGTCTTTGTTTAGATCTTTATGTAGGTTGTCTATTTTTTTGTTATCACATGTTTTATAAGGCATCATTGTTTATAGTAATAGGAATATGAATACATATATTTTTTGGTTTACAAGATTTGAGATGTTATTTTTTTATATATTTTTGTGGTTGTATCTTAGCAAG
>M01075:29:000000000-A53YN:1:1101:18911:2327
AGAGTACACAGTTTGGGTTGCATATTTGATTGCCAGATGCAATGGAAGGACCAATACCTGTATCTGCATTAATACATGCTGCAACGTTAGTTGTATGTGGAATAATATTAGGTAGTTTTGTATTTTGGTGTTCTGAATTTTGATTTAGCTATTTTTATAGTCTAATTTGTTGGGCAACCGCAATAATAGTTTTAATGAGTCTGTGTGTTTTTTATAATTTCAAAGCGTTATATAGCGTTTAGTACAATATGTCAAATAAGTTTTTCATTTTTTTGTTGTCTTTGTTTAGATCTTTATGTAGGTTGTCTATTTTTTTGTTATCACATGTTTTATAAGGCATCATTGTTTATAGTAATAGGAATATGAATACATATATTTTTTGGTTTACAAGATTTGAGATGTTATTTTTTTATATATTTTTGTGGTTGTATCTTGGCAAG
>M01075:29:000000000-A53YN:1:1101:17606:2433
AGAGTACACAGTTTGGGTTGCATATTTGATTGCCAGATGCAATGGAAGGACCAATACCTGTATCTGCATTAATACATGCTGCAACGTTAGTTGTATGTGGAATAATATTAGGTAGTTTTGTATTTTGGTGTTTTGAATTTTGATTTAGCTATTTTTATAGTCTAATTTGTTGGGCAACCGCAATAATAGTTTTAATGAGTCTGTGTGTTTTTTATAATTTCAAAGCGTTATACAGCGTTTAGTACAATATGTCAAATAAGTTTTTCATTTTTTTGTTGTCTTTGTTTAGATCTTTATGTAGGTTGTCTATTTTTTTGTTATCACATGTTTTATAAGGCATCATTGTTTATAGTAATAGGAATATGAATACATATATTTTTTGGTTTACAAGATTTGAGATGTTATTTTTTTATATATTTTTGTGGTTGTATTTTAGCAAG
>M01075:29:000000000-A53YN:1:1101:17596:2449
AGAGTACACAGTTTGGGTTGCATATTTGATTGCCAGATGCAATGGAAGGACCAATACCTGTATCTGCATTAATACATGCTGCAACGTTAGTTGTATGTGGAATAATATTAGGTAGTTTTGTATTTTGGTGTTTTGAATTTTGATTTAGCTATTTTTATAGTCTAATTTGTTGGGCAACCGCAATAATAGTTTTAATGAGTCTGTGTGTTTTTTATAATTTCAAAGCGTTATACAGCGTTTAGTACAATATGTCAAATAAGTTTTTCATTTTTTTGTTGTCTTTGTTTAGATCTTTATGTAGGTTGTCTATTTTTTTGTTATCACATGTTTTATAAGGCATCATTGTTTATAGTAATAGGAATATGAATACATATATTTTTTGGTTTACAAGATTTGAGATGTTATTTTTTTATATATTTTTGTGGTTGTATTTTAGCAAG
>M01075:29:000000000-A53YN:1:1101:11892:2468
AAAGTACACAGTTTGGGTTGCACATTTGATTGCCAGATGCAATGGAAGGACCAATACCTGTATCTGCATTAATACATGCTGCAACGTTAGTTGTATGTGGAATAATATTAGGTAGTTTTGTATTTTGGTGTTTTGAATTTTGATTTAGCTATTTTTATAGTCTAATTTGTTGGGCAACCGCAATAATAGTTTTAATGAGTCTGTGTGTTTTTTATAATTTCAAAGCGTTATATAGCGTTTAGTACAATATGTCAAATAAGTTTTTCATTTTTTTGTTGTCTTTGTTTAGATCTTTATGTAGGTTGTCTATTTTTTTGTTATCACATGTTTTATAAGGCATCATTGTTTATAGTAATAGGAATATGAATACATATATTTTTTGGTTTACAAGATTTGAGATGTTATTTTTTTATATATTTTTGTGGTTGTATCTTGGCAAG
>M01075:29:000000000-A53YN:1:1101:15777:2500
AGAGTACACAGTTTGGCTTGCATATTTGATTGCCAGATGCAATGGAAGGACCAATACCTGTATCTGCATTAATACATGCTGCAACGTTAGTTGTATGTGGAATAATATTAGGTAGTTTTGTATTTTGGTGTTTTGAATTTTGATTTAGCTATTTTTATAGTCTAATTTGTTGGGCAACCGCAATAATAGTTTTAATGAGTCTGTGTGTTTTTTATAATTTCAAAGCGTTATATAGCGTTTAGTACAATATGTCAAATAAGTTTTTCATTTTTTTGTTGTCTTTGTTTAGATCTTTATGTAGGTTGTCTATTTTTTTGTTATCACATGTTTTATAAGGCATCATTGTTTATAGTAATAGGAATATGAATACATATATTTTTTGGTTTACAAGATTTGAGATGTTATTTTTTTATATATTTTTGTGGTTGTATCTTGGCAAG
>M01075:29:000000000-A53YN:1:1101:16595:2586
AGAGTACACAGTTTGGGTTGCATATTTGATTGCCAGATGCAATGGAAGGACCAATACCTGTATCTGCATTAATACATGCTGCAACGTTAGTTGTATGTGGAATAATATTAGGTAGTTTTGTATTTTGGTGTTTTGAATTTTGATTTAGCTATTTTTATAGTCTAATTTGTTGGGCAACCGCAATAATAGTTTTAATGAGTCTGTGTGTTTTTTATAATTTCAAAGCGTTATATAGCGTTTAGTACAATATGTCAAATAAGTTTTTCATTTTTTTGTTGTCTTTGTTTAGATCTTTATGTAGGTTGTCTATTTTTTTGTTATCACATGTTTTATAAGGCATCATTGTTTATAGTAATAGGAATATGAATACATATATTTTTTGGTTTACAAGATTTGAGATGTTATTTTTTTATATATTTTTGTGGTTGTATCTTGGCAAG
>M01075:29:000000000-A53YN:1:1101:16049:2586
AAAGTACACAGTTTGGGCTGCATATTTGATTGCCAGATGCAATGGAAGGACCAATACCTGTATCTGCATTAATACATGCTGCAACGTTAGTTGTATGTGGAATAATATTAGGTAGTTTTGTATTTTGGTGTTTTGAATTTTGATTTAGCTATTTTTATAGTCTAATTTGTTGGGCAACCGCAATAATAGTTTTAATGAGTCTGTGTGTTTTTTATAATTTCAAAGCGTTATATAGCGTTTAGTACAATATGTCAAATAAGTTTTTCATTTTTTTGTTGTCTTTGTTTAGATCTTTATGTAGGTTGTCTATTTTTTTGTTATCACATGTTTTATAAGGCATCATTGTTTATAGTAATAGGAATATGAATACATATATTTTTTGGTTTACAAGATTTGAGATGTTATTTTTTTATATATTTTTGTGGTTGTATCTTGGCAAG
>M01075:29:000000000-A53YN:1:1101:18705:2636
AAAGTACACAGTTTGGGTTGCACATTTGATTGCCAGATGCAATGGAAGGACCAATACCTGTATCTGCATTAATACATGCTGCAACGTTAGTTGTATGTGGAATAATATTAGGTAGTTTTGTATTTTGGTGTTTTGAATTTTGATTTAGCTATTTTTATAGTCTAATTTGTTGGGCAACCGCAATAATAGTTTTAATGAGTCTGTGTGTTTTTTATAATTTCAAAGCGTTATATAGCGTTTAGTACAATATGTCAAATAAGTTTTTCATTTTTTTGTTGTCTTTGTTTAGATCTTTATGTAGGTTGTCTATTTTTTTGTTATCACATGTTTTATAAGGCATCATTGTTTATAGTAATAGGAATATGAATACATATATTTTTTGGTTTACAAGATTTGAGATGTTATTTTTTTATATACTTTTGTGGTTGTATCTTGGCAAG
>M01075:29:000000000-A53YN:1:1101:18688:2643
AAAGTACACAGTTTGGGTTGCACATTTGATTGCCAGATGCAATGGAAGGACCAATACCTGTATCTGCATTAATACATGCTGCAACGTTAGTTGTATGTGGAATAATATTAGGTAGTTTTGTATTTTGGTGTTTTGAATTTTGATTTAGCTATTTTTATAGTCTAATTTGTTGGGCAACCGCAATAATAGTTTTAATGAGTCTGTGTGTTTTTTATAATTTCAAAGCGTTATATAGCGTTTAGTACAATATGTCAAATAAGTTTTTCATTTTTTTGTTGTCTTTGTTTAGATCTTTATGTAGGTTGTCTATTTTTTTGTTATCACATGTTTTATAAGGCATCATTGTTTATAGTAATAGGAATATGAATACATATATTTTTTGGTTTACAAGATTTGAGATGTTATTTTTTTATATACTTTTGTGGTTGTATCTTGGCAAG
>M01075:29:000000000-A53YN:1:1101:15859:2735
AGAGTACACAGTTTGGGTTGCATATTTGATTGCCAGATGCAATGGAAGGACCAATACCTGTATCTGCATTAATACATGCTGCAACGTTAGTTGTATGTGGAATAATATTAGGTAGTTTTGTATTTTGGTGTTTTGAATTTTGATTTAGCTATTTTTATAGTCTAATTTGTTGGGCAACCGCAATAATAGTTCTAATGAGTCTGTGTGTTTTTTATAATTTCAAAGCGTTATATAGCGTTTAGTACAATATGTCAAATAAGTTTTTCATTTTTTTGTTGTCTTTGTTTAGATCTTTATGTAGGTTGTCTATTTTTTTGTTATCACATGTTTTATAAGGCATCATTGTTTATAGTAATAGGAATATGAATACATATATTTTTTGGTTTACAAGATTTGAGATGTTATTTTTTTATATATTTTTGTGGTTGTATCTTGGCAAG
>M01075:29:000000000-A53YN:1:1101:10803:2747
AGAGTACACAGTTTGGGTTGCACATTTGATTGCCAGATGCAATGGAAGGACCAATACCTGTATCTGCATTAATACATGCTGCAACGTTAGTTGTATGTGGAATAATATTAGGTAGTTTTGTATTTTGGTGTTTTGAATTTTGATTTAGCTATTTTTATAGTCTAATTTGTTGGGCAACCGCAATAATAGTTTTAATGAGTCTGTGTGTTTTTTATAATTTCAAAGCGTTATATAGCGTTTAGTACAATATGTCAAATAAGTTTTTCATTTTTTTGTTGTCTTTGTTTAGATCTTTATGTAGGTTGTCTATTTTTTTGTTATCACATGTTTTATAAGGCATCATTGTTTATAGTAATAGGAATATGAATACATATATTTTTTGGTTTACAAGATTTGAGATGTTATTTTTTTATATATTTTTGTGGTTGTATCTTAGCAAG
>M01075:29:000000000-A53YN:1:1101:15516:2818
AGAGTACACAGTTTGGGTTGCATATTTGATTGCCAGATGCAATGGAAGGACCAATACCTGTATCTGCATTAATACATGCTGCAACGTTAGTTGTATGTGGAATAATATTAGGTAGTTTTGTATTCTGGTGTTTTGAATTTTGATTTAGCTATTTTTATAGTCTAATTTGTTGGGCAACCGCAATAATAGTTTTAATGAGTCTGTGTGTTTTTTATAATTTCAAAGCGTTATATAGCGTTTAGTACAATATGTCAAATAAGTTTTTCATTTTTTTGTTGTCTTTGTTTAGATCTTTATGTAGGTTGTCTATTTTTTTGTTATCACATGTTTTATAAGGCATCATTGTTTATAGTAATAGGAATATGAATACATATATTTTTTGGTTTACAAGATTTGAGATGTTATTTTTTTATATATTTTTGTGGTTGTATCTTGGCAAG
>M01075:29:000000000-A53YN:1:1101:16314:2836
AAAGTACACAGTTTGGGCTGCATATTTGATTGCCAGATGCAATGGAAGGACCAATACCTGTATCTGCATTAATACATGCTGCAACGTTAGTTGTATGTGGAATAATATTAGGTAGTTTTGTATTTTGGTGTTTTGAATTTTGATTTAGCTATTTTTATAGTCTAATTTGTTGGGCAACCGCAATAATAGTTTTAATGAGTCTGTGTGTTTTTTATAATTTCAAAGCGTTATATAGCGTTTAGTACAATATGTCAAATAAGTTTTTCATTTTTTTGTTGTCTTTGTTTAGATCTTTATGTAGGTTGTCTATTTTTTTGTTATCACATGTTTTATAAGGCATCATTGTTTATAGTAATAGGAATATGAATACATATATTTTTTGGTTTACAAGATTTGAGATGTTATTTTTTTATATATTTTTGTGGTTGTATCTTGGCAAG
>M01075:29:000000000-A53YN:1:1101:15071:2843
AAAGTACACAGTTTGGGTTGCATATTTGATTGCCAGATGCAATGGAAGGACCAATACCTGTATCTGCATTAATACATGCTGCAACGTTAGTTGTATGTGGAATAATATTAGGTAGTTTTGTATTTTGGTGTTTTGAATTTTGATTTAGCTATTTTTATAGTCTAATTTGTTGGGCAACCGCAATAATAGTTTTAATGAGTCTGTGTGTTTTTTATAATTTCAAAGCGTTATATAGCGTTTAGTACAATATGTCAAATAAGTTTTTCATTTTTTTGTTGTCTTTGTTTAGATCTTTATGTAGGTTGTCTATTTTTTTGTTATCACATGTTTTATAAGGCATCATTGTTTATAGTAATAGGAATATGAATACATATATTTTTTGGTTTACAAGATTTGAGATGTTATTTTTTTATATATTTTTGTGGTTGTATCTTGGCAAG
>M01075:29:000000000-A53YN:1:1101:20405:2949
AGAGTACACAGTTTGGGTTGCATATTTGATTGCCAGATGCAATGGAAGGACCAATACCTGTATCTGCATTAATACATGCTGCAACGTTAGCTGTATGTGGAATAATATTAGGTAGTTTTGTATTTTGGTGTTTTGAATTTTGATTTAGCTATTTTTATAGTCTAATTTGTTGGGCAACCGCAATAATAGTTTTAATGAGTCTGTGTGTTTTTTATAATTTCAAAGCGTTATATAGCGTTTAGTACAATATGTCAAATAAGTTTTTCATTTTTTTGTTGTCTTTGTTTAGATCTTTATGTAGGTTGTCTATTTTTTTGTTATCACATGTTTTATAAGGCATCATTGTTTATAGTAATAGGAATATGAATACATATATTTTTTGGTTTACAAGATTTGAGATGTTATTTTTTTATATATTTTTGTGGTTGTATCTTGGCAAG
>M01075:29:000000000-A53YN:1:1101:18025:3003
AGAGTACACAGTTTGGGTTGCACATTTGATTGCCAGATGCAATGGAAGGACCAATACCTGTATCTGCATTAATACATGCTGCAACGTTAGTTGTATGTGGAATAATATTAGGTAGTTTTGTATTTTGGTGTTTTGAATTTTGATTTAGCTATTTTTATAGTCTAATTTGTTGGGCAACCGCAATAATAGTTTTAATGAGTCTGTGTGTTTTTTATAATTTCAAAGCGTTATATAGCGTTTAGTACAATATGTCAAATAAGTTTTTCATTTTTTTGTTGTCTTTGTTTAGATCTTTATGTAGGTTGTCTATTTTTTTGTTATCACATGTTTTATAAGGCATCATTGTTTATAGTAATAGGAATATGAATACATATATTTTTTGGTTTACAAGATTTGAGATGTTATTTTTTTATATATTTTTGTGGTTGTATCTTGGCAAG
>M01075:29:000000000-A53YN:1:1101:16291:3009
AGAGTACACAGTTTGGGTTGCACATTTGATTGCCAGATGCAATGGAAGGACCAATACCTGTATCTGCATTAATACATGCTGCAACGTTAGTTGTATGTGGAATAATATTAGGTAGTTTTGTATTTTGGTGTTTTGAATTTTGATTTAGCTATTTTTATAGTCTAATTTGTTGGGCAACCGCAATAATAGTTTTAATGAGTCTGTGTGTTTTTTATAATTTCAAAGCGTTATATAGCGTTTAGTACAATATGTCAAATAAGTTTTTCATTTTTTTGTTGTTTTTGTTTAGATCTTTATGTAGGTTGTCTATTTTTTTGTTATCACATGTTTTATAAGGCATCATTGTTTATAGTAATAGGAATATGAATACATATATTTTTTGGTTTACAAGATTTGAGATGTTATTTTTTTATATATTTTTGTGGTTGTATCTTAGCAAG
>M01075:29:000000000-A53YN:1:1101:16527:3081
AGAGTACACAGTTTGGCTTGCACATTTGATTGCCAGATGCAATGGAAGGACCAATACCTGTATCTGCATTAATACATGCTGCAACGTTAGTTGTATGTGGAATAATATTAGGTAGTTTTGTATTTTGGTGTTTTGAATTTTGATTTAGCTATTTTTATAGTCTAATTTGTTGGGCAACCGCAATAATAGTTTTAATGAGTCTGTGTGTTTTTTATAATTTCAAAGCGTTATATAGCGTTTAGTACAATATGTCAAATAAGTTTTTCATTTTTTTGTTGTCTTTGTTTAGATCTTTATGTAGGTTGTCTATTTTTTTGTTATCACATGTTTTATAAGGCATCATTGTTTATAGTAATAGGAATATGAATACATATATTTTTTGGTTTACAAGATTTGAGATGTTATTTTTTTATATATTTTTGTGGTTGTATCTTGGCAAG
>M01075:29:000000000-A53YN:1:1101:16283:3088
AAAGTACACAGTTTGGGTTGCATATTTGATTGCCAGATGCAATGGAAGGACCAATACCTGTATCTGCATTAATACATGCTGCAACGTTAGTTGTATGTGGAATAATATTAGGTAGTTTTGTATTTTGGTGTTTTGAATTTTGATTTAGCTATTTTTATAGTCTAATTTGTTGGGCAACCGCAATAATAGTTTTAATGAGTCTGTGTGTTTTTTATAATTTCAAAGCGTTATATAGCGTTTAGTACAATATGTCAAATAAGTTTTTCATTTTTTTGTTGTCTTTGTTTAGATCTTTATGTAGGTTGTCTATTTTTTTGTTATCACATGTTTTATAAGGCATCATTGTTTATAGTAATAGGAATATGAATACATATATTTTTTGGTTTACAAGATTTGAGATGTTATTTTTTTATATATTTTTGTGGTTGTATCTTGGCAAG
>M01075:29:000000000-A53YN:1:1101:18899:3088
AGAGTACACAGTTTGGGTTGCATATTTGATTGCCAGATGCAATGGAAGGACCAATACCTGTATCTGCATTAATACATGCTGCAACGTTAGTTGTATGTGGAATAATATTAGGTAGTTTTGTATTTTGGTGTTTTGAATTTTGATTTAGCTATTTTTATAGTCTAATTTGTTGGGCAACCGCAATAATAGTTTTAATGAGTCTGTGTGTTTTTTATAATTTCAAAGCGTTATATAGCGTTTAGTACAATATGTCAAATAAGTTTTTCATTTTTTTGTTGTCTTTGTTTAGATCTTTATGTAGGTTGTCTATTTTTTTGTTATCACATGTTTTATAAGGCATCATTGTTTATAGTAATAGGAATATGAATACATATATTTTTTGGTTTACAAGATTTGAGATGTTATTTTTTTATATATTTTTGTGGTTGTATCTTGGCAAG
>M01075:29:000000000-A53YN:1:1101:22080:3165
AAAGTACACAGTTTGGGTTGCATATTTGATTGCCAGATGCAATGGAAGGACCAATACCTGTATCTGCATTAATACATGCTGCAACGTTAGTTGTATGTGGAATAATATTAGGTAGTTTTGTATTTTGGTGTTTTGAATTTTGATTTAGCTATTTTTATAGTCTAATTTGTTGGGCAACCGCAATAATAGTTTTAATGAGTCTGTGTGTTTTTTATAATTTGCAAAGCGTTATATAGCGTTTAGTACAATATGTCAAATAAGTTTTTCATTTTTTGTTGTCTTTGTTTAGATCTTTATGTAGGTTGTCTATTTTTTTGTTATCACATGTTTTATAAGGCATCATTGTTTATAGTAATAGGAATATGGATACATATATTTTTTGGTTTACAAGATTTGAGATGTTATTTTTTTATATATTTTTGTGGTTGTATCTTGGCAAG
>M01075:29:000000000-A53YN:1:1101:17589:3173
AAAGTACACAGTTTGGGTTGCATATTTGATTGCCAGATGCAATGGAAGGACCAATACCTGTATCTGCATTAATACATGCTGCAACGTTAGTTGTATGTGGAATAATATTAGGTAGTTTTGTATTTTGGTGTTTTGAATTTTGATTTAGCTATTTTTATAGTCTAATTTGTTGGGCAACCGCAATAATAGTTTTAATGAGTCTGTGTGTTTTTTATAATTTCAAAGCGTTATATAGCGTTTAGTACAATATGTCAAATAAGTTTTTCATTTTTTTGTTGTCTTTGTTTAGATCTTTATGTAGGTTGTCTATTTTTTTGTTATCACATGTTTTATAAGGCATCATTGTTTATAGTAATAGGAATATGAATACATATATTTTTTGGTTTACAAGATTTGAGATGTTATTTTTTTATATATTTTTGTGGTTGTATCTTAGCAAG
>M01075:29:000000000-A53YN:1:1101:13209:3183
AGAGTACACAGTTTGGGTTGCATATTTGATTGCCAGATGCAATGGAAGGACCAATACCTGTATCTGCATTAATACATGCTGCAACGTTAGTTGTATGTGGAATAATATTAGGTAGTTTTGTATTTTGGTGTTTTGAATTTTGATTTAGCTATTTTTATAGTCTAATTTGTTGGGCAACCGCAATAATAGTTTTAATGAGTCTGTGTGTTTTTTATAATTTCAAAGCGTTATATAGCGTTTAGTACAATATGTCAAATAAGTTTTTCATTTTTTTGTTGTCTTTGTTTAGATCTTTATGTAGGTTGTCTATTTTTTTGTTATCACATGTTTTATAAGGCATCATTGTTTATAGTAATAGGAATATGAATACATATATTTTTTGGTTTACAAGATTTGAGATGTTATTTTTTTATATATTTTTGTGGTTGTATCTTGGCAAG
>M01075:29:000000000-A53YN:1:1101:19943:3192
AGAGTACACAGTTTGGGTTGCATATTTGATTGCCAGATGCAATGGAAGGACCAATACCTGTATCTGCATTAATACATGCTGCAACGTTAGTTGTATGTGGAATAATATTAGGTAGTTTTGTATTTTGGTGTTTTGAATTTTGATTTAGCTATTTTTATAGTCTAATTTGTTGGGCAACCGCAATAATAGTTTTAATGAGTCTGTGTGTTTTTTATAATTTCAAAGCGTTATATAGCGTTTAGTACAATATGTCAAATAAGTTTTTCATTTTTTTGTTGTCTTTGTTTAGATCTTTATGTAGGTTGTCTATTTTTTTGTTATCACATGTTTTATAAGGCATCATTGTTTATAGTAATAGGAATATGAATACATATATTTTTTGGTTTACAAGATTTGAGATGTTATTTTTTTATATATTTTTGTGGTTGTATCTTGGCAAG
>M01075:29:000000000-A53YN:1:1101:18921:3205
AAAGTACACAGTTTGGATTGCATATTTGATTGCCAGATGCAATGGAAGGACCAATACCTGTATCTGCATTAATACATGCTGCAACGTTAGTTGTATGTGGAATAATATTAGGTAGTTTTGTATTTTGGTGTTTTGAATTTTGATTTAGCTATTTTTATAGTCTAATTTGTTGGGCAACCGCAATAATAGTTTTAATGAGTCTGTGTGTTTTTTATAATTTCAAAGCGTTATATAGCGTTTAGTACAATATGTCAAATAAGTTTTTCATTTTTTTGTTGTCTTTGTTTAGATCTTTATGTAGGTTGTCTATTTTTTTGTTATCACATGTTTTATAAGGCATCATTGTTTATAGTAATAGGAATATGAATACATATATTTTTTGGTTTACAAGATTTGAGATGTTATTTTTTTATATATTTTTGTGGTTGTATCTTGGCAAG
>M01075:29:000000000-A53YN:1:1101:19936:3209
AGAGTACACAGTTTGGGTTGCATATTTGATTGCCAGATGCAATGGAAGGACCAATACCTGTATCTGCATTAATACATGCTGCAACGTTAGTTGTATGTGGAATAATATTAGGTAGTTTTGTATTTTGGTGTTTTGAATTTTGATTTAGCTATTTTTATAGTCTAATTTGTTGGGCAACCGCAATAATAGTTTTAATGAGTCTGTGTGTTTTTTATAATTTCAAAGCGTTATATAGCGTTTAGTACAATATGTCAAATAAGTTTTTCATTTTTTTGTTGTCTTTGTTTAGATCTTTATGTAGGTTGTCTATTTTTTTGTTATCACATGTTTTATAAGGCATCATTGTTTATAGTAATAGGAATATGAATACATATATTTTTTGGTTTACAAGATTTGAGATGTTATTTTTTTATATATTTTTGTGGTTGTATCTTGGCAAG
>M01075:29:000000000-A53YN:1:1101:17728:3232
AGAGTACACAGTTTGGGTTGCACATTTGATTGCCAGACGCAATGGAAGGACCAATACCTGTATCTGCATTAATACATGCTGCAACGTTAGTTGTATGTGGAATAATATTAGGTAGTTTTGTATTTTGGTGTTTTGAATTTTGATTTAGCTATTTTTATAGTCTAATTTGTTGGGCAACCGCAATAATAGTTTTAATGAGTCTGTGTGTTTTTTATAATTTCAAAGCGTTATATAGCGTTTAGTACAATATGTCAAATAAGTTTTTCATTTTTTTGTTGTCTTTGTTTAGATCTTTATGTAGGTTGTCTATTTTTTTGTTATCACATGTTTTATAAGGCATCATTGTTTATAGTAATAGGAATATGAATACATATATTTTTTGGTTTACAAGATTTGAGATGTTATTTTTTTATATATTTTTGTGGTTGTATCTTGGCAAG
>M01075:29:000000000-A53YN:1:1101:20894:3247
AGAGTACACAGTTTGGGTTGCATATTTGATTGCCAGATGCAATGGAAGGACCAATACCTGTATCTGCATTAATACATGCTGCAACGTTAGTTGTATGTGGAATAATATTAGGTAGTTTTGTATTTTGGTGTTTTGAATTTTGATTTAGCTATTTTTATAGTCTAATTTGTTGGGCAACCGCAATAATAGTTTTAATGAGTCTGTGTGTTTTTTATAATTTCAAAGCGTTATATAGCGTTTAGTACAATATGCCAAATAAGTTTTTCATTTTTTTGTTGTCTTTGTTTAGATCTTTATGTAGGTTGTCTATTTTTTTGTTATCACATGTTTTATAAGGCATCATTGTTTATAGTAATAGGAATATGAATACATATATTTTTTGGTTTACAAGATTTGAGATGTTATTTTTTTATATATTTTTGTGGTTGTATCTTGGCAAG
>M01075:29:000000000-A53YN:1:1101:21695:3259
AGAGTACACAGTTTGGGTTGCATATTTGATTGCCAGATGCAATGGAAGGACCAATACCTGTATCTGCATTAATACATGCTGCAACGTTAGTTGTATGTGGAATAATATTAGGTAGTTTTGTATTTTGGTGTTTTGAATTTTGATTTAGCTATTTTTATAGTCTAATTTGTTGGGCAACCGCAATAATAGTTTTAATGAGTCTGTGTGTTTTTTATAATTTCAAAGCGTTATATAGCGTTTAGTACAATATGTCAAATAAGTTTTTCATTTTTTTGTTGTCTTTGTTTAGATCTTTATGTAGGTTGTCTATTTTTTTGTTATCACATGTTTTATAAGGCATCATTGTTTATAGTAATAGGAATATGAATACATATATTTTTTGGTTTACAAGATTTGAGATGTTATTTTTTTATATATTTTTGTGGTTGTATCTTGGCAAG
>M01075:29:000000000-A53YN:1:1101:15194:3273
AGAGTACACAGTTTGGATTGCACATTTGATTGCCAGATGCAATGGAAGGACCAATACCTGTATCTGCATTAATACATGCTGCAACGTTAGTTGTATGTGGAATAATATTAGGTAGTTTTGTATTTTGGTGTTTTGAATTTTGATTTAGCTATTTTTATAGTCTAATTTGTTGGGCAACCGCAATAATAGTTTTAATGAGTCTGTGTGTTTTTTATAATTTCAAAGCGTTATATAGCGTTTAGTACAATATGTCAAATAAGTTTTTCATTTTTTTGTTGTCTTTGTTTAGATCTTTATGTAGGTTGTCTATTTTTTTGTTATCACATGTTTCATAAGGCATCATTGTTTATAGTAATAGGAATATGAATACATATATTTTTTGGTTTACAAGATTTGAGATGTTATTTTTTTATATATTTTTGTGGTTGTATTTTGGCAAG
>M01075:29:000000000-A53YN:1:1101:11653:3277
AGAGTACACAGTTTGGGTTGCACATTTGATTGCCAGATGCAATGGAAGGACCAATACCTGTATCTGCATTAATACATGCTGCAACGTTAGTTGTATGTGGAATAATATTAGGTAGTTTTGTATTTTGGTGTTTTGAATTTTGATTTAGCTATTTTTATAGTCTAATTTGTTGGGCAACCGCAATAATAGTTTTAATGAGTCTGTGTGTTTTTTATAATTTCAAAGCGTTATATAGCGTTTAGTACAATATGTCAAATAAGTTTTTCATTTTTTTGTTGTTTTTGTTTAGATCTTTATGTAGGTTGTCTATTTTTTTGTTATCACATGTTTTATAAGGCATCATTGTTTATAGTAATAGGAATATGAATACATATATTTTTTGGTTTACAAGATTTGAGATGTTATTTTTTTATATATTTTTGTGGTTGTATCTTGGCAAG
>M01075:29:000000000-A53YN:1:1101:19539:3290
AAAGTACACAGTTTGGGTTGCATATTTGATTGCCAGATGCGATGGAAGGACCAATACCTGTATCTGCATTAATACATGCTGCAACGTTAGTTGTATGTGGAATAATATTAGGTAGTTTTGTATTTTGGTGTTTTGAATTTTGATTTAGCTATTTTTATAGTCTAATTTGTTGGGCAACCGCAATAATAGTTTTAATGAGTCTGTGTGTTTTTTATAATTTCAAAGCGTTATATAGCGTTTAGTACAATATGTCAAATAGGTTTTTCATTTTTTTGTTGCCTTTGTTTAGATCTTTATGTAGGTTGTCTATTTTTTTGTTATCACATGTTTTATAAGGCATCATTGTTTATAGTAATAGGAATATGAATACATATATTTTTTGGTTTACAAGATTTGAGATGTTATTTTTTTATATATTTTTGTGGTTGTATCTTGGCAAG
>M01075:29:000000000-A53YN:1:1101:20257:3299
AGAGTACACAGTTTGGATTGCATATTTGATTGCCAGATGCAATGGAAGGACCAATACCTGTATCTGCATTAATACATGCTGCAACGTTAGTTGTATGTGGAATAATATTAGGTAGTTTTGTATTTTGGTGTTTTGAATTTTGATTTAGCTATTTTTATAGTCTAATTTGTTGGGCAACCGCAATAATAGTTTTAATGAGTCTGTGTGTTTTTTATAATTTCAAAGCGTTATATAGCGTTTAGTACAATATGTCAAATAAGTTTTTCATTTTTTTGTTGTCTTTGTTTAGATCTTTATGTAGGTTGTCTATTTTTTTGTTATCACATGTTTTATAAGGCATCATTGTTTATAGTAATAGGAATATGAATACATATATTTTTTGGTTTACAAGATTTGAGATGTTATTTTTTTATATATTTTTGTGGTTGTATCTTGGCAAG
>M01075:29:000000000-A53YN:1:1101:12530:3310
AAAGTACACAGTTTGGGTTGCACATTTGATTGCCAGATGCAATGGAAGGACCAATACCTGTATCTGCATTAATACATGCTGCAACGTTAGTTGTATGTGGAATAATATTAGGTAGTTTTGTATTTTGGTGTTTTGAATTTTGATTTAGCTATTTTTATAGTCTAATTTGTTGGGCAACCGCAATAATAGTTTTAATGAGTCTGTGTGTTTTTTATAATTTCAAAGCGTTATATAGCGTTTAGTACAATATGTCAAATAAGTTTTTCATTTTTTTGTTGTCTTTGTTTAGATCTTTATGTAGGTTGTCTATTTTTTTGTTATCACATGTTTTATAAGGCATCATTGTTTATAGTAATAGGAATATGAATACATATATTTTTTGGTTTACAAGATTTGAGATGTTATTTTTTTATATATTTTTGTGGTTGTATCTTGGCAAG
>M01075:29:000000000-A53YN:1:1101:17677:3340
AAAGTACACAGTTTGGGTTGCATATTTGATTGCCAGATGCAATGGAAGGACCAATACCTGTATCTGCATTAATACATGCTGCAACGTTAGTTGTATGTGGAATAATATTAGGTAGTTTTGTATTCTGGTGTTTTGAATTTTGATTTAGCTATTTTTATAGTCTAATTTGTTGGGCAACCGCAATAATAGTTTTAATGAGTCTGTGTGTTTTTTATAATTTCAAAGCGTTATATAGCGTTTAGTGCAATATGTCAAATAAGTTTTTCATTTTTTTGTTGTCTTTGTTTAGATCTTTATGTAGGTTGTCTATTTTTTTGTTATCACATGTTTTATAAGGCATCATTGTTTATAGTAATAGGAATATGAATACATATATTTTTTGGTTTACAAGATTTGAGATGTTATTTTTTTATATATTTTTGTGGTTGTATCTTGGCAAG
>M01075:29:000000000-A53YN:1:1101:19934:3346
AGAGTACACAGTTTGGGTTGCATATTTGATTGCCAGATGCAATGGAAGGACCAATACCTGTATCTGCATTAATACATGCTGCAACGTTAGTTGTATGTGGAATAATATTAGGTAGTTTTGTATTTTGGTGTTTTGAATTTTGATTTAGCTATTTTTATAGCCTAATTTGTTGGGCAACCGCAATAATAGTTTTAATGAGTCTGTGTGTTTTTTATAATTTCAAAGCGTTATATAGCGTTTAGTACAATATGTCAAATAAGTTTTTCATTTTTTTGTTGTCTTTGTTTAGATCTTTATGTAGGTTGTCTATTTTTTTGTTATCACATGTTTTATAAGGCATCATTGTTTATAGTAATAGGAATATGAATACATATATTTTTTGGTTTACAAGATTTGAGATGTTATTTTTTTATATATTTTTGTGGTTGTATCTTGGCAAG
>M01075:29:000000000-A53YN:1:1101:17163:3386
AAAGTACACAGTTTGGGTTGCATATTTGATTGCCAGATGCAATGGAAGGACCAATACCTGTATCTGCATTAATACATGCTGCAACGTTAGTTGTATGTGGAATAATATTAGGTAGTTTTGTATTTTGGTGTTTTGAATTTTGATTTAGCTATTTTTATAGTCTAATTTGTTGGGCAACCGCAATAATAGTTTTAATGAGTCTGTGTGTTTTTTATAATTTCAAAGCGTTATATAGCGTTTAGTACAATATGTCAAATAAGTTTTTCATTTTTTTGTTGTCTTTGTTTAGATCTTTATGTAGGTTGTCTATTTTTTTGTTATCACATGTTTTATAAGGCATCATTGTTTATAGTAATAGGAATATGAATACATATATTTTTTGGTTTACAAGATTTGAGATGTTATTTTTTTATATATTTTTGTGGTTGTATCTTGGCAAG
>M01075:29:000000000-A53YN:1:1101:11343:3406
AGAGTACACAGTTTGGGTTGCATATTTGATTGCCAGATGCAATGGAAGGACCAATACCTGTATCTGCATTAATACATGCTGCAACGTTAGTTGTATGTGGAATAATATTAGGTAGTTTTGTATTTTGGTGTTTTGAATTTTGATTTAGCTATTTTTATAGTCTAATTTGTTGGGCAACCGCAATAATAGTTTTAATGAGTCTGTGTGTTTTTTATAATTTCAAAGCGTTATATAGCGTTTAGTACAATATGTCAAATAAATTTTTCATTTTTTTGTTGTTTTTGTTTAGATCTTTATGTAGGTTGTCTATTTTTTTGTTATCACATGTTTTATAAGGCATCATTGTTTATAGTAATAGGAATATGAATACATATATTTTTTGGTTTACAAGATTTGAGATGTTATTTTTTTATATATTTTTGTGGTTGTATCTTGGCAAG
>M01075:29:000000000-A53YN:1:1101:21574:3410
AGAGTACACAGTTTGGGTTGCATATTTGATTGCCAGATGCAATGGAAGGACCAATACCTGTATCTGCATTAATACATGCTGCAACGTTAGTTGTATGTGGAATAATATTAGGTAGTTTTGTATTTTGGTGTTTTGAATTTTGATTTAGCTATTTTTATAGTCTAATTTGTTGGGCAACCGCAATAATAGTTTTAATGAGTCTGTGTGTTTTTTATAATTTCAAAGCGTTATATAGCGTTTAGTACAATATGTCAAATAAGTTTTTCATTTTTTTGTTGTCTTTGTTTAGATCTTTATGTAGGTTGTCTATTTTTTTGTTATCACATGTTTTATAAGGCATCATTGTTTATAGTAATAGGAATATGAATACGTATATTTTTTGGTTTACAAGATTTGAGATGTTATTTTTTTATATATTTTTGTGGTTGTATCTTGGCAAG
>M01075:29:000000000-A53YN:1:1101:19560:3424
AAAGTACACAGTTTGGGTTGCATATTTGATTGCCAGATGCAATGGAAGGACCAATACCTGTATCTGCATTAATACATGCTGCAACGTTAGTTGTATGTGGAATAATATTAGGTAGTTTTGTATTTTGGTGTTTTGAATTTTGATTTAGCTATTTTTATAGTCTAATTTGTTGGGCAACCGCAATAATAGTTTTAATGAGTCTGTGTGTTTTTTATAATTTGCAAAGCGTTATATAGCGTTTAGTACAATATGTCAAATAAGTTTTTCATTTTTTGTTGTCTTTGTTTAGATCTTTATGTAGGTTGTCTATTTTTTTGTTATCACATGTTTTATAAGGCATCATTGTTTATAGTAATAGGAATATGAATACATATATTTTTTGGTTTACAAGATTTGAGATGTTATTTTTTTATATATTTTTGTGGTTGTATCTTGGCAAG
>M01075:29:000000000-A53YN:1:1101:9535:3437
AAAGTACACAGTTTGGGTTGCATATTTGATTGCCAGATGCAATGGAAGGACCAATACCTGTATCTGCATTAATACATGCTGCAACGTTAGTTGTATGTGGAATAATATTAGGTAGTTTTGTATTTTGGTGTTTTGAATTTTGATTTAGCTATTTTTATAGTCTAATTTGTTGGGCAACCGCAATAATAGTTTTAATGAGTCTGTGTGTTTTTTATAATTTCAAAGCGTTATATAGCGTTTAGTACAATATGTCAAATAAGTTTTTCATTTTTTTGTTGTCTTTGTTTAGATCTTTATGTAGGTTGTCTATTTTTTTGTTATCACATGTTTTATAAGGCATCATTGTTTATAGTAATAGGAATATGAATACATATATTTTTTGGTTTACAAGATTTGAGATGTTATTTTTTTATATATTTTTGTGGTTGTATCTTGGCAAG
>M01075:29:000000000-A53YN:1:1101:11425:3440
AAAGTACACAGTTTGGGTTGCACATTTGATTGCCAGATGCAATGGAAGGACCAATACCTGTATCTGCATTAATACATGCTGCAACGTTAGTTGTATGTGGAATAATATTAGGTAGTTTTGTATTTTGGTGTTTTGAATTTTGATTTAGCTATTTTTATAGTCTAATTTGTTGGGCAACCGCAATAATAGTTTTAATGAGTCTGTGTGTTTTTTATAATTTCAAAGCGTTATATAGCGTTTAGTACAATATGTCAAATAAGTTTTTCATTTTTTTGTTGTCTTTGTTTAGATCTTTATGTAGGTTGTCTATTTTTTTGTTATCACATGTTTTATAAGGCATCATTGTTTATAGTAATAGGAATATGAATACATATATTTTTTGGTTTACAAGATTTGAGATGTTATTTTTTTATATATTTTTGTGGTTGTATCTTGGCAAG
>M01075:29:000000000-A53YN:1:1101:11659:3470
AGAGTACACAGTTTGGGTTGCACATTTGATTGCCAGATGCAATGGAAGGACCAATACCTGTATCTGCATTAATACATGCTGCAACGTTAGTTGTATGTGGAATAATATTAGGTAGTTTTGTATTTTGGTGTTTTGAATTTTGATTTAGCTATTTTTATAGTCTAATTTGTTGGGCAACCGCAATAATAGTTTTAATGAGTCTGTGTGTTTTTTATAATTTCAAAGCGTTATATAGCGTTTAGTACAATATGTCAAATAAGTTTTTCATTTTTTTGTTGTCTTTGTTTAGATCTTTATGTAGGTTGTCTATTTTTTTGTTATCACATGTTTTATAAGGCATCATTGTTTATAGTAATAGGAATATGAATACATATATTTTTTGGTTTACAAGATTTGAGATGTTATTTTTTTATATATTTTTGTGGTTGTATCTTGGCAAG
>M01075:29:000000000-A53YN:1:1101:10898:3505
AAAGTACACAGTTTGGGTTGCATATTTGATTGCCAGATGCAATGGAAGGACCAATACCTGTATCTGCATTAATACATGCTGCAACGTTAGTTGTATGTGGAATAATATTAGGTAGTTTTGTATTTTGGTGTTTTGAATTTTGATTTAGCTATTTTTATAGTCTAATTTGTTGGGCAACCGCAATAATAGTTTTAATGAGTCTGTGTGTTTTTTATAATTTCAAAGCGTTATATAGCGTTTAGTACAATATGTCAAATAAGTTTTTCATTTTTTTGTTGTCTTTGTTTAGATCTTTATGTAGGTTGTCTATTTTTTTGTTATCACATGTTTTATAAGGCATCATTGTTTATAGTAATAGGAATATGAATACATATATTTTTTGGTTTACAAGATTTGAGATGTTATTTTTTTATATATTTTTGTGGTTGTATCTTGGCAAG
>M01075:29:000000000-A53YN:1:1101:17197:3515
AGAGTACACAGTTTGGGTTGCATATTTGATTGCCAGATGCAATGGAAGGACCAATACCTGTATCTGCATTAATACATGCTGCAACGTTAGTTGTATGTGGAATAATATTAGGTAGTTTTGTATTTTGGTGTTTTGAATTTTGATTTAGCTATTTTTATAGTCTAATTTGTTGGGCAACCGCAATAATAGTTTTAATGAGTCTGTGTGTTTTTTATAATTTCAAAGCGTTATATAGCGTTTAGTACAATATGTCAAATAAGTTTTTCATTTTTTTGTTGTCTTTGTTTAGATCTTTATGTAGGTTGTCTATTTTTTTGTTATCACATGTTTTATAAGGCATCATTGTTTATAGTAATAGGAATATGAATACATATATTTTTTGGTTTACAAGATTTGAGATGTTATTTTTTTATATATTTTTGTGGTTGTATCTTGGCAAG
>M01075:29:000000000-A53YN:1:1101:19575:3530
AGAGTACACAGTTTGGGTTGCACATTTGATTGCCAGATGCAATGGAAGGACCAATACCTGTATCTGCATTAATACATGCTGCAACGTTAGTTGTATGTGGAATAATATTAGGTAGTTTTGTATTTTGGTGTTTTGAATTTTGATTTAGCTATTTTTATAGTCTAATTTGTTGGGCAACCGCAATAATAGTTTTAATGAGTCTGTGTGTTTTTTATAATTTCAAAGCGTTATATAGCGTTTAGTACAATATGTCAAATAAGTTTTTCATTTTTTTGTTGTCTTTGTTTAGATCTTTATGTAGGTTGTCTATTTTTTTGTTATCACATGTTTTATAAGGCATCATTGTTTATAGTAATAGGAATATGAATACATATATTTTTTGGTTTACAAGATTTGAGATGTTATTTTTTTATATATTTTTGTGGTTGTATCTTGGCAAG
>M01075:29:000000000-A53YN:1:1101:16183:3562
AAAGTACACAGTTTGGGTTGCATATTTGATTGCCAGATGCAATGGAAGGACCAATACCTGTATCTGCATTAATACATGCTGCAACGTTAGTTGTATGTGGAATAATATTAGGTAGTTTTGTATTTTGGTGTTTTGAATTTTGATTTAGCTATTTTTATAGTCTAATTTGTTGGGCAACCGCAATAATAGTTTTAATGAGTCTGTGTGTTTTTTATAATTTGCAAAGCGTTATATAGCGTTTAGTACAATATGTCAAATAAGTTTTTCATTTTTTTGTTGTCTTTGTTTAGATCTTTATGTAGGTTGTCTATTTTTTTGTTATCACATGTTTTATAAGGCATCATTGTTTATAGTAATAGGAATATGAATACATATATTTTTTGGTTTACAAGATTTGAGATGTTATTTTTTATATATTTTTGTGGTTGTATCTTGGCAAG
>M01075:29:000000000-A53YN:1:1101:17353:3602
AAAGTACACAGTTTGGGTTGCATATTTGATTGCCAGATGCAATGGAAGGACCAATACCTGTATCTGCATTAATACATGCTGCAACGCTAGTTGTATGTGGAATAATATTAGGTAGTTTTGTATTTTGGTGTTTTGAATTTTGATTTAGCTATTTTTATAGTCTAATTTGTTGGGCAACCGCAATAATAGTTTTAATGAGTCTGTGTGTTTTTTATAATTTCAAAGCGTTATATAGCGTTTAGTACAATATGTCAAATAAGTTTTTCATTTTTTTGTTGTTTTTGTTTAGATCTTTATGTAGGTTGTCTATTTTTTTGTTATCACATGTTTTATAAGGCATCATTGTTTATAGTAATAGGAATATGAATACATATATTTTTTGGTTTACAAGATTTGAGATGTTATTTTTTTATATATTTTTGTGGTTGTATCTTGGCAAG
>M01075:29:000000000-A53YN:1:1101:11320:3615
AAAGTACACAGTTTGGGTTGCACATTTGATTGCCAGATGCAATGGAAGGACCAATACCTGTATCTGCATTAATACATGCTGCAACGTTAGTTGTATGTGGAATAATATTAGGTAGTTTGTATTTTGGTGTTTTGAATTTTGATTTAGCTATTTTTATAGTCTAATTTGTTGGGCAACCGCAATAATAGTTTTAATGAGTCTGTGTGTTTTTTATAATTTCCAAAGCGTTATATAGCGTTTAGTACAATATGTCAAATAAGTTTTTCATTTTTTTGTTGTCTTTGTTTAGATCTTTATGTAGGTTGTCTATTTTTTTGTTATCACATGTTTTATAAGGCATCATTGTTTATAGTAATAGGAATATGAATACATATATTTTTTGGTTTACAAGATTTGAGATGTTATTTTTTTATATATTTTTGTGGTTGTATCTTGGCAAG
>M01075:29:000000000-A53YN:1:1101:11152:3622
AGAGTACACAGTTTGGACTGCATATTTGATTGCCAGATGCAATGGAAGGACCAATACCTGTATCTGCATTAATACATGCTGCAACGTTAGTTGTATGTGGAATAATATTAGGTAGTTTTGTATTTTGGTGTTTTGAATTTTGATTTAGCTATTTTTATAGTCTAATTTGTTGGGCAACCGCAATAATAGTTTTAATGAGTCTGTGTGTTTTTTATAATTTCAAAGCGTTATATAGCGTTTAGTACAATATGTCAAATAAGTTTTTCATTTTTTTGTTGTCTTTGTTTAGATCTTTATGTAGGTTGTCTATTTTTTTGTTATCACATGTTTTATAAGGCATCATTGTTTATAGTAATAGGAATATGAATACATATATTTTTTGGTTTACAAGATTTGAGATGTTATTTTTTTATATATTTTTGTGGTTGTATCTTGGCAAG
>M01075:29:000000000-A53YN:1:1101:20013:3638
AGAGTACACAGTTTGGGTTGCATATTTGATTGCCAGATGCAATGGAAGGACCAATACCTGTATCTGCATTAATACATGCTGCAACGTTAGTTGTATGTGGAATAATATTAGGTAGTTTTGTATTTTGGTGTTTTGAATTTTGATTTAGCTATTTTTATAGTCTAATTTGTTGGGCAACCGCAATAATAGTTTTAATGAGTCTGTGTGTTTTTTATAATTTCAAAGCGTTATATAGCGTTTAGTACAATATGTCAAATAAGTTTTTCATTTTTTTGTTGTCTTTGTTTAGATCTTTATGTAGGTTGTCTATTTTTTTGTTATCACATGTTTTATAAGGCATCATTGTTTATAGTAATAGGAATATGAATACATATATTTTTTGGTTTACAAGATTTGAGATGTTATTTTTTTATATATTTTTGTGGTTGTATCTTGGCAAG
>M01075:29:000000000-A53YN:1:1101:21265:3646
AGAGTACACAGTTTGGGTTGCACATTTGATTGCCAGATGCAATGGAAGGACCAATACCTGTATCTGCATTAATACATGCTGCAACGTTAGTTGTATGTGGAATAATATTAGGTAGTTTTGTATTTTGGTGTTTTGAATTTTGATTTAGCTATTTTTATAGTCTAATTTGTTGGGCAACCGCAATAATAGTTTTAATGAGTCTGTGTGTTTTTTATAATTTCAAAGCGTTATATAGCGTTTAGTACAATATGTCAAATAAGTTTTTCATTTTTTTGTTGTCTTTGTTTAGATCTTTATGTAGGTTGTCTATTTTTTTGTTATCACATGTTTTATAAGGCATCATTGTTTATAGTAATAGGAATATGAATACATATATTTTTTGGTTTACAAGATTTGAGATGTTATTTTTTTATATATTTTTGTGGTTGTATCTTGGCAAG
>M01075:29:000000000-A53YN:1:1101:20771:3685
AGAGTACACAGTTTGGGTTGCACATTTGATTGCCAGATGCAATGGAAGGACCAATACCTGTATCTGCATTAATACATGCTGCAACGTTAGTTGTATGTGGAATAATATTAGGTAGTTTTGTATTTTGGTGTTTTGAATTTTGATTTAGCTATTTTTATAGTCTAATTTGTTGGGCAACCGCAATAATAGTTTTAATGGGTCTGTGTGTTTTTTATAATTTCAAAGCGTTATATAGCGTTTAGTACAATATGTCAAATAAGTTTTTCATTTTTTTGTTGTCTTTGTTTAGATCTTTATGTAGGTTGTCTATTTTTTTGTTATCACATGTTTTATAAGGCATCATTGTTTATAGTAATAGGAATATGAATACATATATTTTTTGGTTTACAAGATTTGAGATGTTATTTTTTTATATATTTTTGTGGTTGTATCTTGGCAAG
>M01075:29:000000000-A53YN:1:1101:20223:3723
AGAGTACACAGTTTGGGTTGCATATTTGATTGCCAGATGCAATGGAAGGACCAATACCTGTATCTGCATTAATACACGCTGCAACGTTAGTTGTATGTGGAATAATATTAGGTAGTTTTGTATTTTGGTGTTTTGAATTTTGATTTAGCTATTTTTATAGTCTAATTTGTTGGGCAACCGCAATAATAGTTTTAATGAGTCTGTGTGTTTTTTATAATTTCAAAGCGTTATATAGCGTTTAGTACAATATGTCAAATAAGTTTTTCATTTTTTTGTTGTCTTTGTTTAGATCTTTATGTAGGTTGTCTATTTTTTTGTTATCACATGTTTTATAAGGCATCATTGTTTATAGTAATAGGAATATGAATACACATATTTTTTGGTTTACAAGATTTGAGATGTTATTTTTTTATATATTTTTGTGGTTGTATTTTAGCAAG
>M01075:29:000000000-A53YN:1:1101:18782:3732
AGAGTACACAGTTTGGGCTGCATATTTGATTGCCAGATGCAATGGAAGGACCAATACCTGTATCTGCATTAATACATGCTGCAACGTTAGTTGTATGTGGAATAATATTAGGTAGTTTTGTATTTTGGTGTTTTGAATTTTGATTTAGCTATTTTTATAGTCTAATTTGTTGGGCAACCGCAATAATAGTTTTAATGAGTCTGTGTGTTTTTTATAATTTCAAAGCGTTATATAGCGTTTAGTACAATATGTCAAATAAGTTTTTCATTTTTTTGTTGTCTTTGTTTAGATCTTTATGTAGGTTGTCTATTTTTTTGTTATCACATGTTTTATAAGGCATCATTGTTTATAGTAATAGGAATATGAATACATATATTTTTTGGTTTACAAGATTTGAGATGTTATTTTTTTATATATTTTTGTGGTTGTATCTTGGCAAG
>M01075:29:000000000-A53YN:1:1101:12873:3742
AAAGTACACAGTTTGGGTTGCACATTTGATTGCCAGATGCAATGGAAGGACCAATACCTGTATCTGCATTAATACATGCTGCAACGTTAGTTGTATGTGGAATAATATTAGGTAGTTTTGTATTTTGGTGTTTTGAATTTTGATTTAGCTATTTTTATAGTCTAATTTGTTGGGCAACCGCAATAATAGTTTTAATGAGTCTGTGTGTTTTTTATAATTTCAAAGCGTTATATAGCGTTTAGTACAATATGTCAAATAAGTTTTTCATTTTTTTGTTGTCTTTGTTTAGATCTTTATGTAGGTTGTCTATTTTTTTGTTATCACTTGTTTTATAAGGCATCATTGTTTATAGTAATAGGAATATGAATACATATATTTTTTGGTTTACAAGATTTGAGATGTTATTTTTTTATATATTTTTGTGGTTGTATCTTGGCAAG
>M01075:29:000000000-A53YN:1:1101:8740:3776
AAAGTACACAGTTTGGGTTGCACATTTGATTGCCAGATGCAATGGAAGGACCAATACCTGTATCTGCATTAATACATGCTGCAACGTTAGTTGTATGTGGAATAATATTAGGTAGTTTTGTATTTTGGTGTTTTGAATTTTGATTTAGCTATTTTTATAGTCTAATTTGTTGGGCAACCGCAATAATAGTTTTAATGAGTCTGTGTGTTTTTTATAATTTCAAAGCGTTATATAGCGTTTAGTACAATATGTCAAATAAGTTTTTCATTTTTTTGTTGTCTTTGTTTAGATCTTTATGTAGGTTGTCTATTTTTTTGTTATCACATGTTTTATAAGGCATCATTGTTTATAGTAATAGGAATATGAATACATATATTTTTTGGTTTACAAGATTTGAGATGTTATTTTTTTATATATTTTTGTGGTTGTATCTTGGCAAG
>M01075:29:000000000-A53YN:1:1101:11572:3807
AAAGTACACAGTTTGGGTTGCACATTTGATTGCCAGATGCAATGGAAGGACCAATACCTGTATCTGCATTAATACATGCTGCAACGTTAGTTGTATGTGGAATAATATTAGGTAGTTTTGTATTTTGGTGTTTTGAATTTTGATTTAGCTATTTTTATAGTCTAATTTGTTGGGCAACCGCAATAATAGTTTTAATGAGTCTGTGTGTTTTTTATAATTTCAAAGCGTTATATAGCGTTTAGTACAATATGTCAAATAAGTTTTTCATTTTTTTGTTGTCTTTGTTTAGATCTTTATGTAGGTTGTCTATTTTTTTGTTATCACATGTTTTATAAGGCATCATTGTTTATAGTAATAGGAATATGAATACATATATTTTTTGGTTTACAAGATTTGAGATGTTATTTTTTTATATATTTTTGTGGTTGTATCTTGGCAAG
>M01075:29:000000000-A53YN:1:1101:11553:3860
AAAGTACACAGTCTGGGTTGCATATTTGATTGCCAGATGCAATGGAAGGACCAATACCTGTATCTGCATTAATACATGCTGCAACGTTAGTTGTATGTGGAATAATATTAGGCAGTTTTGTATTTTGGTGTTTTGAATTTTGATTTAGCTATTTTTATAGTCTAATTTGTTGGGCAGCCGCAATAATAGTTTTAATGAGCCTGTGTGTTTTTTATAATTTCAAAGCGTTATATAGCGTTTAGTACAATATGTCAAATAAGTTTTTCATTTTTTTGTTGTCTTTGTTTAGATCTTTATGTAGGTTGTCTATTTTTTTGTTATCACATGTTTTATAAGGCATCATTGTTTATAGTAATAGGAATATGAATACATATATTTTTTGGTTTACAAGATTTGAGATGTTATTTTTTTATATATTTTTGTGGTTGTATCTTGGCAAG
>M01075:29:000000000-A53YN:1:1101:18998:3875
AGAGTACACAGTTTGGGCTGCATATTTGATTGCCAGATGCAATGGAAGGACCAATACCTGTATCTGCATTAATACATGCTGCAACGTTAGTTGTATGTGGAATAATATTAGGTAGTTTTGTATTTTGGTGTTTTGAATTTTGATTTAGCTATTTTTATAGTCTAATTTGTTGGGCAACCGCAATAATAGTTTTAATGAGTCTGTGTGTTTTTTATAATTTCAAAGCGTTATATAGCGTTTAGTACAATATGTCAAATAAGTTTTTCATTTTTTTGTTGTCTTTGTTTAGATCTTTATGTAGGTTGTCTATTTTTTTGTTATCACATGTTTTATAAGGCATCATTGTTTATAGTAATAGGAATATGAATACATATATTTTTTGGTTTACAAGATTTGAGACGTTATTTTTTTATATATTTTTGTGGTTGTATCTTGGCAAG
>M01075:29:000000000-A53YN:1:1101:16932:3876
AGAGTACACAGTTTGGGTTGCATATTTGATTGCCAGATGCAATGGAAGGACCAATACCTGTATCTGCATTAATACATGCTGCAACGTTAGTTGTATGTGGAATAATATTAGGTAGTTTTGTATTTTGGTGTTTTGAATTTTGATTTAGCTATTTTTATAGTCTAATTTGTTGGGCAACCGCAATAATAGTTTTAATGAGTCTGTGTGTTTTTTATAATTTCAAAGCGTTATATAGCGTTTAGTACAATATGTCAAATAAGTTTTTCATTTTTTTGTTGTCTTTGTTTAGATCTTTATGTAGGTTGTCTATTTTTTTGTTATCACATGTTTTATAAGGCATCATTGTTTATAGTAATAGGAATATGAATACATATATTTTTTGGTTTACAAGATTTGAGATGTTATTTTTTTATATATTTTTGTGGTTGTATCTTGGCAAG
>M01075:29:000000000-A53YN:1:1101:12456:3890
AGAGTACACAGTTTGGGTTGCACATTTGATTGCCAGATGCAATGGAAGGACCAATACCTGTATCTGCATTAATACATGCTGCAACGTTAGTTGTATGTGGAATAATATTAGGTAGTTTTGTATTTTGGTGTTTTGAATTTTGATTTAGCTATTTTTATAGTCTAATTTGTTGGGCAACCGCAATAATAGTTTTAATGAGTCTGTGTGTTTTTTATAATTTCAAAGCGTTATATAGCGTTTAGTACAATATGTCAAATAAGTCTTTCATTTTTTTGTTGTCTTTGTTTAGATCTTTATGTAGGTTGTCTATTTTTTTGTTATCACATGTTTTATAAGGCATCATTGTTTATAGTAATAGGAATATGAATACATATATTTTTTGGTTTACAAGATTTGAGACGTTATTTTTTTATATATTTTTGTGGTTGTATCTTGGCAAG
>M01075:29:000000000-A53YN:1:1101:9296:3910
AGAGTACACAGTTTGGGCTGCATATTTGATTGCCAGATGCAATGGAAGGACCAATACCTGTATCTGCATTAATACATGCTGCAACGTTAGTTGTATGTGGAATAATATTAGGTAGTTTTGTATTTTGGTGTTTTGAATTTTGATTTAGCTATTTTTATAGTCTAATTTGTTGGGCAACCGCAATAATAGTTTTAATGAGTCTGTGTGTTTTTTATAATTTCAAAGCGTTATATAGCGTTTAGTACAATATGTCAAATAAGTTTTTCATTTTTTTGTTGTTTTTGTTTAGATCTTTATGTAGGTTGTCTATTTTTTTGTTATCACATGTTTTATAAGGCATCATTGTTTATAGTAATAGGAATATGAATACATATATTTTTTGGTTTACAAGATTTGAGATGTTATTTTTTTATATATTTTTGTGGTTGTATCTTGGCAAG
>M01075:29:000000000-A53YN:1:1101:10177:3943
AGAGTACACAGTTTGGGTTGCATATTTGATTGCCAGATGCAATGGAAGGACCAATACCTGTATCTGCATTAATACATGCTGCAACGTTAGTTGTATGTGGAATAATATTAGGTAGTTTTGTATTTTGGTGTTTTGAATTTTGATTTAGCTATTTTTATAGTCTAATTTGTTGGGCAACCGCAATAATAGTTTTAATGAGTCTGTGTGTTTTTTATAATTTCAAAGCGTTATATAGCGTTTAGTACAATATGTCAAATAAGTTTTTCATTTTTTTGTTGTTTTTGTTTAGATCTTTATGTAGGTTGTCTATTTTTTTGTTATCACATGTTTTATAAGGCATCATTGTTTATAGTAATAGGAATATGAATACATATATTTTTTGGTTTACAAGATTTGAGATGTTATTTTTTTATATATTTTTGTGGTTGTATCTTGGCAAG
>M01075:29:000000000-A53YN:1:1101:23310:3950
AGAGTACACAGTTTGGGTTGCACATTTGATTGCCAGATGCAATGGAAGGACCAATACCTGTATCTGCATTAATACATGCTGCAACGTTAGTTGTATGTGGAATAATATTAGGTAGTTTTGTATTTTGGTGTTTTGAATTTTGATTTAGCTATTTTTATAGTCTAATTTGTTGGGCAACCGCAATAATAGTTTTAATGAGTCTGTGTGTTTTTTATAATTTCAAAGCGTTATATAGCGTTTAGTACAATATGTCAAATAAGTTTTTCATTTTTTTGTTGTCTTTGTTTAGATCTTTATGTAGGTTGTCTATTTTTTTGTTATCACATGTTTTATAAGGCATCATTGTTTATAGTAATAGGAATATGAATACATATATTTTTTGGTTTACAAGATTTGAGATGTTATTTTTTTATATATTTTTGTGGTTGTATCTTAGCAAG
>M01075:29:000000000-A53YN:1:1101:10275:3989
AGAGTACACAGTTTGGGTTCCATATTTGATTGCCAGATGCAATGGAAGGACCAATACCTGTATCTGCATTAATACATGCTGCAACGTTAGTTGTATGTGGAATAATATTAGGTAGTTTTGTATTTTGGTGTTTTGAATTTTGATTTAGCTATTTTTATAGTCTAATTTGTTGGGCAACCGCAATAATAGTTTTAATGAGTCTGTGTGGTTTTTATAATTTCAAAGCGTTATATAGCGTTTAGTACAATATGTCAAATAAGTTTTTCATTTTTTTGTTGTCTTTGTTTAGATCTTTATGTAGGTTGTCTATTTTTTTGTTATCACATGTTTTATAAGGCATCATTGTTTATAGTAATAGGAATATGAATACATATATTTTTTGGTTTACAAGATTTGAGATGTTATTTTTTTATATATTTTTGTGGTTGTATCTTGGCAAG
>M01075:29:000000000-A53YN:1:1101:14852:4001
AGAGTACACAGTTTGGGTTGCATATTTGATTGCCAGACGCAATGGAAGGACCAATACCTGTATCTGCATTAATACATGCTGCAACGTTAGTTGTATGTGGAATAATATTAGGTAGTTTTGTATTTTGGTGTTTTGAATTTTGATTTAGCTATTTTTATAGTCTAATTTGTTGGGCAACCGCAATAATAGTTTTAATGAGTCTGTGTGTTTTTTATAATTTCAAAGCGTTATATAGCGTTTAGTACAATATGTCAAATAAGTTTTTCATTTTTTTGTTGTCTTTGTTTAGATCTTTATGTAGGTTGTCTATTTTTTTGTTATCACATGTTTTATAAGGCATCATTGTTTATAGTAATAGGAATATGAATACATATATTTTTTGGTTTACAAGATTTGAGATGTTATTTTTTTATATATTTTTGTGGTTGTATCTTGGCAAG
>M01075:29:000000000-A53YN:1:1101:23340:4026
AGAGTACACAGTTTGGGCTGCACATTTGATTGCCAGATGCAATGGAAGGACCAATACCTGTATCTGCATTAATACATGCTGCAACGTTAGTTGTATGTGGAATAATATTAGGTAGTTTTGTATTTTGGTGTTTTGAATTTTGATTTAGCTATTTTTATAGTCTAATTTGTTGGGCAACCGCAATAATAGTTTTAATGAGTCTGTGTGTTTTTTATAATTTCAAAGCGTTATATAGCGTTTAGTACAATATGTCAAATAAGTTTTTCATTTTTTTGTTGTCTTTGTTTAGATCTTTATGTAGGTTGTCTATTTTTTTGTTATCACATGTTTTATAAGGCATCATTGTTTATAGTAATAGGAATATGAATACACATATTTTTTGGTTTACAAGATTTGAGATGTTATTTTTTTATATATTTTTGTGGTTGTATCTTGGCAAG
>M01075:29:000000000-A53YN:1:1101:16313:4026
AGAGTACACAGTTTGGGTTGCACATTTGATTGCCAGATGCAATGGAAGGACCAATACCTGTATCTGCATTAATACATGCTGCAACGTTAGTTGTATGTGGAATAATATTAGGTAGTTTTGTATTTTGGTGTTTTGAATTTTGATTTAGCTATTTTTATAGTCTAATTTGTTGGGCAACCGCAATAATAGTTTTAATGAGTCTGTGTGTTTTTTATAATTTCAAAGCGTTATATAGCGTTTAGTACAATATGTCAAATAAGTTTTTCATTTTTTTGTTGTCTTTGTTTAGATCTTTATGTAGGTTGTCTATTTTTTTGTTATCACATGTTTTATAAGGCATCATTGTTTATAGTAATAGGAATATGAATACATATATTTTTTGGTTTACAAGATTTGAGATGTTATTTTTTTATATATTTTTGTGGTTGTATCTTGGCAAG
>M01075:29:000000000-A53YN:1:1101:14418:4028
AGAGTACACAGTTTGGGTTGCATATTTGATTGCCAGATGCAATGGAAGGACCAATACCTGTATCTGCATTAATACATGCTGCAACGTTAGTTGTATGTGGAATAATATTAGGTAGTTTTGTATTTTGGTGTTTTGAATTTTGATTTAGCTATTTTTATAGTCTAATTTGTTGGGCAACCGCAATAATAGTTTTAATGAGTCTGTGTGTTTTTTATAATTTCAAAGCGTTATATAGCGTTTAGTACAATATGTCAAATAAGTTTTTCATTTTTTTGTTGTCTTTGTTTAGATCTTTATGTAGGTTGTCTATTTTTTTGTTATCACATGTTTTATAAGGCATCATTGTTTATAGTAATAGGAATATGAATACATATATTTTTTGGTTTACAAGATTTGAGATGTTATTTTTTTATATATTTTTGTGGTTGTATCTTGGCAAG
>M01075:29:000000000-A53YN:1:1101:12437:4031
AGAGTACACAGTTTGGGTTGCACATTTGATTGCCAGATGCAATGGAAGGACCAATACCTGTATCTGCATTAATACATGCTGCAACGTTAGTTGTATGTGGAATAATATTAGGTAGTTTTGTATTTTGGTGTTTTGAATTTTGATTTAGCTATTTTTATAGTCTAATTTGTTGGGCAACCGCAATAATAGTTTTAATGAGTCTGTGTGTTTTTTATAATTTCAAAGCGTTATATAGCGTTTAGTACAATATGTCAAATAAGTTTTTCATTTTTTTGTTGTCTTTGTTTAGATCTTTATGTAGGTTGTCTATTTTTTTGTTATCACATGTTTTATAAGGCATCATTGTTTATAGTAATAGGAATATGAATACATATATTTTTTGGTTTACAAGATTTGAGATGTTATTTTTTTATATATTTTTGTGGTTGTATCTTGGCAAG
>M01075:29:000000000-A53YN:1:1101:14410:4044
AGAGTACACAGTTTGGGTTGCATATTTGATTGCCAGATGCAATGGAAGGACCAATACCTGTATCTGCATTAATACATGCTGCAACGTTAGTTGTATGTGGAATAATATTAGGTAGTTTTGTATTTTGGTGTTTTGAATTTTGATTTAGCTATTTTTATAGTCTAATTTGTTGGGCAACCGCAATAATAGTTTTAATGAGTCTGTGTGTTTTTTATAATTTCAAAGCGTTATATAGCGTTTAGTACAATATGTCAAATAAGTTTTTCATTTTTTTGTTGTCTTTGTTTAGATCTTTATGTAGGTTGTCTATTTTTTTGTTATCACATGTTTTATAAGGCATCATTGTTTATAGTAATAGGAATATGAATACATATATTTTTTGGTTTACAAGATTTGAGATGTTATTTTTTTATATATTTTTGTGGTTGTATCTTGGCAAG
>M01075:29:000000000-A53YN:1:1101:16319:4044
AGAGTACACAGTTTGGGTTGCACATTTGATTGCCAGATGCAATGGAAGGACCAATACCTGTATCTGCATTAATACATGCTGCAACGTTAGTTGTATGTGGAATAATATTAGGTAGTTTTGTATTTTGGTGTTTTGAATTTTGATTTAGCTATTTTTATAGTCTAATTTGTTGGGCAACCGCAATAATAGTTTTAATGAGTCTGTGTGTTTTTTATAATTTCAAAGCGTTATATAGCGTTTAGTACAATATGTCAAATAAGTTTTTCATTTTTTTGTTGTTTTTGTTTAGATCTTTATGTAGGTTGTCTATTTTTTTGTTATCACATGTTTTATAAGGCATCATTGTTTATAGTAATAGGAATATGAATACATATATTTTTTGGTTTACAAGATTTGAGATGTTATTTTTTTATATATTTTTGTGGTTGTATCTTGGCAAG
>M01075:29:000000000-A53YN:1:1101:16407:4061
AAAGTACACAGTTTGGGTTGCACATTTGATTGCCAGATGCAATGGAAGGACCAATACCTGTATCTGCATTAATACATGCTGCAACGTTAGTTGTATGTGGAATAATATTAGGTAGTTTTGTATTTTGGTGTTTTGAATTTTGATTTAGCTATTTTTATAGTCTAATTTGTTGGGCAACCGCAATAATAGTTTTAATGAGTCTGTGTGTTTTTTATAATTTCAAAGCGTTATATAGCGTTTAGTACAATATGTCAAATAAGTTTTTCATTTTTTTGTTGTCTTTGTTTAGATCTTTATGTAGGTTGTCTATTTTTTTGTTATCACATGTTTTATAAGGCATCATTGTTTATAGTAATAGGAATATGAATACATATATTCTTTGGTTTACAAGATTTGAGATGTTATTTTTTTATATATTTTTGTGGTTGTATCTTGGCAAG
>M01075:29:000000000-A53YN:1:1101:20327:4108
AGAGTACACAGTTTGGGCTGCATATTTGATTGCCAGATGCAATGGAAGGACCAATACCTGTATCTGCATTAATACATGCTGCAACGTTAGTTGTATGTGGAATAATATTAGGTAGTTTTGTATTTTGGTGTTTTGAATTTTGATTTAGCTATTTTTATAGTCTAATTTGTTGGGCAACCGCAATAATAGTTTTAATGAGTCTGTGTGTTTTTATAATTTCCAAAGCGTTATATAGCGTTTAGTACAATATGTCAAATAAGTTTTTCATTTTTTTGTTGTTTTTGTTTAGATCTTTATGTAGGTTGTCTATTTTTTTGTTATCACATGTTTTATAAGGCATCATTGTTTATAGTAATAGGAATATGAATACATATATTTTTTGGTTTACAAGATTTGAGATGTTATTTTTTTATATATTTTTGTGGTTGTATCTCGGCAAG
>M01075:29:000000000-A53YN:1:1101:19210:4120
AAAGTACACAGTTTGGGTTGCATATTTGATTGCCAGATGCAATGGAAGGACCAATACCTGTATCTGCATTAATACATGCTGCAACGTTAGTTGTATGTGGAATAATATTAGGTAGTTTTGTATTTTGGTGTTTTGAATTTTGATTTAGCTATTTTTATAGTCTAATTTGTTGGGCAACCGCAATAATAGTTTTAATGAGTCTGTGTGTTTTTTATAATTTCAAAGCGTTATATAGCGTTTAGTACAATATGTCAAATAAGTTTTTCATTTTTTTGTTGTCTTTGTTTAGATCTTTATGTAGGTTGTCTATTTTTTTGTTATCACATGTTTTATAAGGCATCATTGTTTATAGTAATAGGAATATGAATACATATATTTTTTGGTTTACAAGATTTGAGATGTTATTTTTTTATATATTTTTGTGGTTGTATCTTAGCAAG
>M01075:29:000000000-A53YN:1:1101:16874:4149
AGAGTACACAGTTTGGGTTGCACATTTGATTGCCAGATGCAATGGAAGGACCAATACCTGTATCTGCATTAATACATGCTGCAACGTTAGTTGTATGTGGAATAATATTAGGTAGTTTTGTATTTTGGTGTTTTGAATTTTGATTTAGCTATTTTTATAGTCTAATTTGTTGGGCAACCGCAATAATAGTTTTAATGAGTCTGTGTGTTTTTTATAATTTCAAAGCGTTATATAGCGTTTAGTACAATATGTCAAATAAGTTTTTCATTTTTTTGTTGTCTTTGTTTAGATCTTTATGTAGGTTGTCTATTTTTTTGTTATCACATGTTTTATAAGGCATCATTGTTTATAGTAATAGGAATATGAATACATATATTTTTTGGTTTACAAGATTTGAGATGTTATTTTTTTATATATTTTTGTGGTTGTATCTTGGCAAG
>M01075:29:000000000-A53YN:1:1101:12357:4153
AGAGTACACAGTTTGGGCTGCATATTTGATTGCCAGATGCAATGGAAGGACCAATACCTGTATCTGCATTAATACATGCTGCAACGTTAGTTGTATGTGGAATAATATTAGGTAGTTTTGTATTTTGGTGTTTTGAATTTTGATTTAGCTATTTTTATAGTCTAATTTGTTGGGCAACCGCAATAATAGTTTTAATGAGTCTGTGTGTTTTTTATAATTTCAAAGCGTTATATAGCGTTTAGTACAATATGTCAAATAAGTTTTTCATTTTTTTGTTGTCTTTGTTTAGATCTTTATGTAGGTTGTCTATTTTTTTGTTATCACATGTTTTATAAGGCATCATTGTTTATAGTAATAGGAATATGAATACATATATTTTTTGGTTTACAAGATTTGAGATGTTATTTTTTTATATATTTTTGTGGTTGTATCTTGGCAAG
>M01075:29:000000000-A53YN:1:1101:13440:4156
AAAGTACACAGTTTGGGTTGCATATTTGATTGCCAGATGCAATGGAAGGACCAATACCTGTATCTGCATTAATACATGCTGCAACGTTAGTTGTATGTGGAATAATATTAGGTAGTTTTGTATTTTGGTGTTTTGAATTTTGATTTAGCTATTTTTATAGTCTAATTTGTTGGGCAACCGCAATAATAGTTTTAATGAGTCTGTGTGTTTTTTATAATTTCAAAGCGTTATATAGCGTTTAGTACAATATGTCAAATAAGTTTTTCATTTTTTTGTTGTCTTTGTTTAGATCTTTATGTAGGTTGTCTATTTTTTTGTTATCACATGTTTTATAAGGCATCATTGTTTATAGTAATAGGAATATGAATACATATATTTTTTGGTTTACAAGATTTGAGATGTTATTTTTTTATATATTTTTGTGGTTGTATCTTGGCAAG
>M01075:29:000000000-A53YN:1:1101:8191:4193
AGAGTACACAGTTTGGGTTACATATTTGATTGCCAGATGCAATGGAAGGACCAATACCTGTATCTGCATTAATACATGCTGCAACGTTAGTTGTATGTGGAATAATATTAGGTAGTTTTGTATTTTGGTGTTTTGAATTTTGATTTAGCTATTTTTATAGTCTAATTTGTTGGGCAACCGCAATAATAGTTTTAATGAGTCTGTGTGTTTTTTATAATTTCAAAGCGTTATATAGCGTTTAGTACAATATGTCAAATAAGTTTTTCATTTTTTCGTTGTCTTTGTTTAGATCTTTATGTAGGTTGTCTATTTTTTTGTTATCACATGTTTTATAAGGCATCATTGTTTATAGTAATAGGAATATGAATACATATATTTTTTGGTTTACAAGATTTGAGATGTTATTTTTTTATATATTTTTGTGGTTGTATCTTGGCAAG
>M01075:29:000000000-A53YN:1:1101:8196:4210
AGAGTACACAGTTTGGGTTACATATTTGATTGCCAGATGCAATGGAAGGACCAATACCTGTATCTGCATTAATACATGCTGCAACGTTAGTTGTATGTGGAATAATATTAGGTAGTTTTGTATTTTGGTGTTTTGAATTTTGATTTAGCTATTTTTATAGTCTAATTTGTTGGGCAACCGCAATAATAGTTTTAATGAGTCTGTGTGTTTTTTATAATTTCAAAGCGTTATATAGCGTTTAGTACAATATGTCAAATAAGTTTTTCATTTTTTTGTTGTCTTTGTTTAGATCTTTATGTAGGTTGTCTATTTTTTTGTTATCACATGTTTTATAAGGCATCATTGTTTATAGTAATAGGAATATGAATACATATATTTTTTGGTTTACAAGATTTGAGATGTTATTTTTTTATATATTTTTGTGGTTGTATCTTGGCAAG
>M01075:29:000000000-A53YN:1:1101:13997:4213
AGAGTACACAGTTTGGGTTACATATTTGATTGCCAGATGCAATGGAAGGACCAATACCTGTATCTGCATTAATACATGCTGCAACGTTAGTTGTATGTGGAATAATATTAGGTAGTTTTGTATTTTGGTGTTTTGAATTTTGATTTAGCTATTTTTATAGTCTAATTTGTTGGGCAACCGCAATAATAGTTTTAATGAGTCTGTGTGTTTTTTATAATTTCAAAGCGTTATATAGCGTTTAGTACAATATGTCAAATAAGTTTTTCATTTTTTTGTTGTCTTTGTTTAGATCTTTATGTAGGTTGTCCATTTTTTTGTTATCACATGTTTTATAAGGCATCATTGTTTATAGTAATAGGAATATGAATACATATATTTTTTGGTTTACAAGATTTGAGATGTTATTTTTTTATATATTTTTGTGGTCGTATCTTGGCAAG
>M01075:29:000000000-A53YN:1:1101:9637:4216
AGAGTACACAGTTTGGGTTGCATATTTGATTGCCAGATGCAATGGAAGGACCAATACCTGTATCTGCATTAATACATGCTGCAACGTTAGTTGTATGTGGAATAATATTAGGTAGTTTTGTATTTTGGTGTTTTGAATTTTGATTTAGCTATTTTTATAGTCTAATTTGTTGGGCAACCGCAATAATAGTTTTAATGAGTCTGTGTGTTTTTTATAATTTCAAAGCGTTATATAGCGTTTAGTACAATATGTCAAATAAGTTTTTCATTTTTTTGTTGTTTTTGTTTAGATCTTTATGTAGGTTGTCTATTTTTTTGTTATCACATGTTTTATAAGGCATCATTGTTTATAGTAATAGGAATATGAATACATATATTTTTTGGTTTACAAGATTTGAGATGTTATTTTTTTATATATTTTTGTGGTTGTATTTTAGCAAG
>M01075:29:000000000-A53YN:1:1101:13749:4223
AAAGTACACAGTTTGGATTGCATATTTGATTGCCAGATGCAATGGAAGGACCAATACCTGTATCTGCATTAATACATGCTGCAACGTTAGTTGTATGTGGAATAATATTAGGTAGTTTTGTATTTTGGTGTTTTGAATTTTGATTTAGCTATTTTTATAGTCTAATTTGTTGGGCAACCGCAATAATAGTTTTAATGAGTCTGTGTGTTTTTTATAATTTCAAAGCGTTATATAGCGTTTAGTACAATATGTCAAATAAGTTTTTCATTTTTTTGTTGTCTTTGTTTAGATCCTTATGTAGGTTGTCTATTTTTTTGTTATCACATGTTTTATAAGGCATCATTGTTTATAGTAATAGGAATATGAATACATATATTTTTTGGTTTACAAGATTTGAGATGTTATTTTTTTATATATTTTTGTGGTAGCATCTTGGCAAG
>M01075:29:000000000-A53YN:1:1101:20913:4225
AAAGTACACAGTTTGGGTTGCACATTTGATTGCCAGATGCAATGGAAGGACCAATACCTGTATCTGCATTAATACATGCTGCAACGTTAGTTGTATGTGGAATAATATTAGGTAGTTTTGTATTTTGGTGTTTTGAATTTTGATTTAGCTATTTTTATAGTCTAATTTGTTGGGCAACCGCAATAATAGTTTTAATGAGTCTGTGTGTTTTTTATAATTTCAAAGCGTTATATAGCGTTTAGTACAATATGTCAAATAAGTTTTTCATTTTTTTGTTGTCTTTGTTTAGATCTTTATGTAGGTTGTCTATTTTTTTGTTATCACATGTTTTATAAGGCATCATTGTTTATAGTAATAGGAATATGAATACATATATTTTTTGGTTTACAAGATTTGAGATGTTATTTTTTTATATATTTTTGTGGTTGTATCTTGGCAAG
>M01075:29:000000000-A53YN:1:1101:23550:4255
AAAGTACACAGTTTGGGTTGCACATTTGATTGCCAGATGCAATGGAAGGACCAATACCTGTATCTGCATTAATACATGCTGCAACGTTAGTTGTATGTGGAATAATATTAGGTAGTTTTGTATTTTGGTGTTTTGAATTTTGATTTAGCTATTTTTATAGTCTAATTTGTTGGGCAACCGCAATAATAGTTTTAATGAGTCTGTGTGTTTTTTATAATTTCAAAGCGTTATATAGCGTTTAGTACAATATGTCAAATAAGTTTTTCATTTTTTTGTTGTCTTTGTTTAGATCTTTATGTAGGTTGTCTATTTTTTTGTTATCACATGTTTTATAAGGCATCATTGTTTATAGTAATAGGAATATGAATACATATATTTTTTGGTTTACAAGATTTGAGATGTTATTTTTTTATATATTTTTGTGGTTGTATCTTGGCAAG
>M01075:29:000000000-A53YN:1:1101:23544:4272
AAAGTACACAGTTTGGGTTGCACATTTGATTGCCAGATGCAATGGAAGGACCAATACCTGTATCTGCATTAATACATGCTGCAACGTTAGTTGTATGTGGAATAATATTAGGTAGTTTTGTATTTTGGTGTTTTGAATTTTGATTTAGCTATTTTTATAGTCTAATTTGTTGGGCAACCGCAATAATAGTTTTAATGAGTCTGTGTGTTTTTTATAATTTCAAAGCGTTATATAGCGTTTAGTACAATATGTCAAATAAGTTTTTCATTTTTTTGTTGTCTTTGTTTAGATCTTTATGTAGGTTGTCTATTTTTTTGTTATCACATGTTTTATAAGGCATCATTGTTTATAGTAATAGGAATATGAATACATATATTTTTTGGTTTACAAGATTTGAGATGTTATTTTTTTATATATTTTTGTGGTTGTATCTTGGCAAG
>M01075:29:000000000-A53YN:1:1101:21426:4272
AAAGTACACAGTTTGGGTTGCACATTTGATTGCCAGATGCAATGGAAGGACCAATACCTGTATCTGCATTAATACATGCTGCAACGTTAGTTGTATGTGGAATAATATTAGGTAGTTTTGTATTTTGGTGTTTTGAATTTTGATTTAGCTATTTTTATAGTCTAATTTGTTGGGCAACCGCAATAATAGTTTTAATGAGTCTGTGTGTTTTTTATAATTTCAAAGCGTTATATAGCGTTTAGTACAATATGTCAAATAAGTTTTTCATTTTTTTGTTGTCTTTGTTTAGATCTTTATGTAGGTTGTCTATTTTTTTGTTATCACATGTTTTATAAGGCATCATTGTTTATAGTAATAGGAATATGAATACATATATTTTTTGGTTTACAAGATTTGAGATGTTATTTTTTTATATATTTTTGTGGTTGTATCTTGGCAAG
>M01075:29:000000000-A53YN:1:1101:22837:4275
AGAGTACACAGTTTGGGTTGCACATTTGATTGCCAGATGCAATGGAAGGGCCAATACCTGTATCTGCATTAATACATGCTGCAACGTTAGTTGTATGTGGAATAATATTAGGTAGTTTTGTATTTTGGTGTTTTGAATTTTGATTTAGCTATTTTTATAGTCTAATTTGTTGGGCAACCGCAATAATAGTTTTAATGAGTCTGTGTGTTTTTTATAATTTCAAAGCGTTATATAGCGTTTAGTACAATATGTCAAATAAGTTTTTCATTTTTTTGTTGTCTTTGTTTAGATCTTTATGTAGGTTGTCTATTTTTTTGTTATCACATGTTTTATAAGGCATCATTGTTTATAGTAATAGGAATATGAATACATATATTTTTTGGTTTACAAAATTTGAGATGTTATTTTTTTATATATTTTTGTGGTTGTATCTTGGCAAG
>M01075:29:000000000-A53YN:1:1101:13981:4284
AGAGTACACAGTTTGGGCTGCATATTTGATTGCCAGATGCAACGGAAGGACCAATACCTGTATCTGCATTAATACATGCTGCAACGTTAGTTGTATGTGGAATAATATTAGGTAGTTTTGTATTTTGGTGTTTTGAATTTTGATTTAGCTATTTTTATAGTCTAATTTGTTGGGCAACCGCAATAATAGTTTTAATGAGTCTGTGTGTTTTTTATAATTTCAAAGCGTTATATAGCGTTTAGTACAATATGTCAAATAAGTTTTTCATTTTTTTGTTGTCTTTGTTTAGATCTTTATGTAGGTTGTCTATTTTTTTGTTATCACATGTTTTATAAGGCATCATTGTTTATAGTAATAGGAATATGAATACATATATTTTTTGGTTTACAAGATTTGAGATGTTATTTTTTTATATATTTTTGTGGTTGTATCTTGGCAAG
>M01075:29:000000000-A53YN:1:1101:15674:4323
AGAGTACACAGTTTGGGTTGCATATTTGATTGCCAGATGCAATGGAAGGACCAATACCTGTATCTGCATTAATACATGCTGCAACGTTAGTTGTATGTGGAATAATATTAGGTAGTTTTGTATTTTGGTGTTTTGAATTTTGATTTAGCTATTTTTATAGTCTAATTTGTTGGGCAACCGCAATAATAGTTTTAATGAGTCTGTGTGTTTTTTATAATTTCAAAGCGTTATATAGCGTTTAGTACAATATGTCAAATAAGTTTTTCATTTTTTTGTTGTCTTTGTTTAGATCTTTATGTAGGTTGTCTATTTTTTTGTTATCACATGTTTTATAAGGCATCATTGTTTATAGTAATAGGAATATGAATACATATATTTTTTGGTTTACAAGATTTGAGATGTTATTTTTTTATATATTTTTGTGGTTGTATCTTAGCAAG
>M01075:29:000000000-A53YN:1:1101:20447:4338
AAAGTACACAGTTTGGGTTGCATATTTGATTGCCAGATGCAATGGAAGGACCAATACCTGTATCTGCATTAATACATGCTGCAACGTTAGTTGTATGTGGAATAATATTAGGTAGTTTTGTATTTTGGTGTTTTGAATTTTGATTTAGCTATTTTTATAGTCTAATTTGTTGGGCAACCGCAATAATAGTTTTAATGAGTCTGTGTGTTTTTTATAATTTCAAAGCGTTATATAGCGTTTAGTACAATATGTCAAATAAGTTTTTCATTTTTTTGTTGTCTTTGTTTAGATCTTTATGTAGGTTGTCTATTTTTTTGTTATCACATGTTTTATAAGGCATCATTGTTTATAGTAATAGGAATATGAATACATATATTTTTTGGTTTACAAGATTTGAGATGTTATTTTTTTATATATTTTTGTGGTTGTATCTTGGCAAG
>M01075:29:000000000-A53YN:1:1101:11132:4346
AGAGTACACAGTTTGGGTTCCATATTTGATTGCCAGATGCAATGGAAGGACCAATACCTGTATCTGCATTAATACATGCTGCAACGTTAGTTGTATGTGGAATAATATTAGGTAGTTTTGTATTTTGGTGTTTTGAATTTTGATTTAGCTATTTTTATAGTCTAATTTGTTGGGCAACCGCAATAATAGTTTTAATGAGTCTGTGTGTTTTTTATAATTTCAAAGCGTTATATAGCGTTTAGTACAATATGTCAAATAAGTTTTTCATTTTTTTGTTGTTTTTGTTTAGATCTTTATGTAGGTTGTCTATTTTTTTGTTATCACATGTTTTATAAGGCATCATTGTTTATAGTAATAGGAATATGAATACATATATTTTTTGGTTTACAAGATTTGAGATGTTGTTTTTTTATATATTTTTGTGGTTGTATCTTGGCAAG
>M01075:29:000000000-A53YN:1:1101:16575:4378
AGAGTACACAGTTTGGGTTGCACATTTGATTGCCAGATGCAATGGAAGGACCAATACCTGTATCTGCATTAATACATGCTGCAACGTTAGTTGTATGTGGAATAATATTAGGTAGTTTTGTATTTTGGTGTTTTGAATTTTGATTTAGCTATTTTTATAGTCTAATTTGTTGGGCAACCGCAATAATAGTTTTAATGAGTCTGTGTGTTTTTTATAATTTCAAAGCGTTATATAGCGTTTAGTACAATATGTCAAATAAGTTTTTCATTTTTTTGTTGTTTTTGTTTAGATCTTTATGTAGGTTGTCTATTTTTTTGTTATCACATGTTTTATAAGGCATCATTGTTTATAGTAATAGGAATATGAATACATATATTTTTTGGTTTACAAGATTTGAGATGTTATTTTTTTATATATTTTTGTGGTTGTATCTTGGCAAG
>M01075:29:000000000-A53YN:1:1101:22091:4383
AGAGTACACAGTTTGGGCTGCATATTTGATTGCCAGATGCAATGGAAGGACCAATACCTGTATCTGCATTAATACATGCTGCAACGTTAGTTGTATGTGGAATAATATTAGGTAGTTTTGTATTTTGGTGTTTTGAATTTTGATTTAGCTATTTTTATAGTCTAATTTGTTGGGCAACCGCAATAATAGTTTTAATGAGTCTGTGTGTTTTTTATAATTTCAAAGCGTTATATAGCGTTTAGTACAATATGTCAAATAAGTTTTTCATTTTTTTGTTGTCTTTGTTTAGATCTTTATGTAGGTTGTCTATTTTTTTGTTATCACATGTTTTATAAGGCATCATTGTTTATAGTAATAGGAATATGAATACATATATTTTTTGGTTTACAAGATTTGAGATGTTATTTTTTTATATATTTTTGTGGTTGTATCTTGGCAAG
>M01075:29:000000000-A53YN:1:1101:21858:4404
AAAGTACACAGTTTGGGTTGCATATTTGATTGCCAGATGCAATGGAAGGACCAATACCTGTATCTGCATTAATACATGCTGCAACGTTAGTTGTATGTGGAATAATATTAGGTAGTTTTGTATTTTGGTGTTTTGAATTTTGATTTAGCTATTTTTATAGTCTAATTTGTTGGGCAACCGCAATAATAGTTTTAATGAGTCTGTGTGTTTTTTATAATTTCAAAGCGTTATATAGCGTTTAGTACAATATGTCAAATAAGTTTTTCATTTTTTTGTTGTCTTTGTTTAGATCTTTATGTAGGTTGTCTATTTTTTTGTTATCACATGTTTTATAAGGCATCATTGTTTATAGTAATAGGAATATGAATACATATATTTTTTGGTTTACAAGATTTGAGATGTTATTTTTTTATATATTTTTGTGGTTGTATCTTGGCAAG
>M01075:29:000000000-A53YN:1:1101:23757:4406
AGAGTACACAGTTTGGGTTGCATATTTGATTGCCAGATGCAATGGAAGGACCAATACCTGTATCTGCATTAATACATGCTGCAACGTTAGTTGTATGTGGAATAATATTAGGTAGTTTTGTATTTTGGTGTTTTGAATTTTGATTTAGCTATTTTTATAGTCTAATTTGTTGGGCAACCGCAATAATAGTTTTAATGAGTCTGTGTGTTTTTTATAATTTCAAAGCGTTATATAGCGTTTAGTACAATATGTCAAATAAGTTTTTCATTTTTTTGTTGTCTTTGTTTAGATCTTTATGTAGGTTGTCTATTTTTTTGTTATCACATGTTTTATAAGGCATCATTGTTTATAGTAATAGGAATATGAATACATATATTTTTTGGTTTACAAGATTTGAGATGTTATTTTTTTATATATTTTTGTGGTTGTATCTTGGCAAG
>M01075:29:000000000-A53YN:1:1101:18917:4413
AAAGTACACAGTTTGGGTTGCATATTTGATTGCCAGATGCAATGGAAGGACCAATACCTGTATCTGCATTAATACATGCTGCAACGTTAGTTGTATGTGGAATAATATTAGGTAGTTTTGTATTTTGGTGTTTTGAATTTTGATTTAGCTATTTTTATAGTCTAATTTGTTGGGCAACCGCAATAATAGTTTTAATGAGTCTGTGTGTTTTTTATAATTTCAAAGCGTTATATAGCGTTTAGTACAATATGTCAAATAAGTTTTTCATTTTTTTGTTGTCTTTGTTTAGATCTTTATGTAGGTTGTCTATTTTTTTGTTATCACATGTTTTATAAGGCATCATTGTTTATAGTAATAGGAATATGAATACATATATTTTTTGGTTTACAAGATTTGAGATGTTATTTTTTTATATATTTTTGTGGTTGTATCTTGGCAAG
>M01075:29:000000000-A53YN:1:1101:10083:4425
AGAGTACACAGTTTGGATTGCATATTTGATTGCCAGATGCAATGGAAGGACCAATACCTATATCTGCATTAATACATGCTGCAACGTTAGTTGTATGTGGAATAATATTAGGTAGTTTTGTATTTTGGTGTTTTGAATTTTGATTTAGCTATTTTTATAGTCTAATTTGTTGGGCAACCGCAATAATAGTTTTAATGAGTCTGTGTGTTTTTTATAATTTCAAAGCGTTATATAGCGTTTAGTACAATATGTCAAATAAGTTTTTCATTTTTTTGTTGTCTTTGTTTAGATCTTTATGTAGGTTGTCTATTTTTTTGTTATCACATGTTTTATAAGGCATCATTGTTCATAGTAATAGGAATATGAATACATATATTTTTTGGTTTACAAGATTTGAGATGTTATTTTTTTATATATTTTTGTGGTTGTATCTTGGCAAG
>M01075:29:000000000-A53YN:1:1101:19852:4443
AGAGTACACAGTTTGGGTTGCACATTTGATTGCCAGATGCAATGGAAGGACCAATACCTGTATCTGCATTAATACATGCTGCAACGTTAGTTGTATGTGGAATAATATTAGGTAGTTTTGTATTTTGGTGTTTTGAATTTTGATTTAGCTATTTTTATAGTCTAATTTGTTGGGCAACCGCAATAATAGTTTTAATGAGTCTGTGTGTTTTTTATAATTTCAAAGCGTTATATAGCGTTTAGTACAATATGTCAAATAAGTTTTTCATTTTTTTGTTGTCTTTGTTTAGATCTTTATGTAGGTTGTCTATTTTTTTGTTATCACATGTTTTATAAGGCATCATTGTTTATAGTAATAGGAATATGAATACATATATTTTTTGGTTTACAAGATTTGAGATGTTATTTTTTTATATATTTTTGTGGTTGTATCTTAGCAAG
>M01075:29:000000000-A53YN:1:1101:19866:4454
AGAGTACACAGTTTGGGTTGCACATTTGATTGCCAGATGCAATGGAAGGACCAATACCTGTATCTGCATTAATACATGCTGCAACGTTAGTTGTATGTGGAATAATATTAGGTAGTTTTGTATTTTGGTGTTTTGAATTTTGATTTAGCTATTTTTATAGTCTAATTTGTTGGGCAACCGCAATAATAGTTTTAATGAGTCTGTGTGTTTTTTATAATTTCAAAGCGTTATATAGCGTTTAGTACAATATGTCAAATAAGTTTTTCATTTTTTTGTTGTTTTTGTTTAGATCTTTATGTAGGTTGTCTATTTTTTTGTTATCACATGTTTTATAAGGCATCATTGTTTATAGTAATAGGAATATGAATACATATATTTTTTGGTTTACAAGATTTGAGATGTTATTTTTTTATATATTTTTGTGGTTGTATCTTAGCAAG
>M01075:29:000000000-A53YN:1:1101:19266:4457
AAAGTACACAGTTTGGGCTGCATATTTGATTGCCAGATGCAATGGAAGGACCAATACCTGTATCTGCATTAATACATGCTGCAACGTTAGTTGTATGTGGAATAATATTAGGTAGTTTTGTATTTTGGTGTTTTGAATTTTGATTTAGCTATTTTTGTAGTCTAATTTGTTGGGCAACCGCAATAATAGTTTTAATGAGTCTGTGTGTTTTTTATAATTTCAAAGCGTTATATAGCGTTTAGTACAATATGTCAAATAAGTTTTTCATTTTTTTGTTGTCTTTGTTTAGATCTTTATGTAGGTTGTCTATTTTTTTGTTATCACATGTTTTATAAGGCATCATTGTTTATAGTAATAGGAATATGAATACATATATTTTTTGGTTTACAAGATTTGAGATGTTATTTTTTTATATATTTTTGTGGTTGTATCTTGGCAAG
>M01075:29:000000000-A53YN:1:1101:19244:4458
AAAGTACACAGTTTGGGCTGCATATTTGATTGCCAGATGCAATGGAAGGACCAATACCTGTATCTGCATTAATACATGCTGCAACGTTAGTTGTATGTGGAATAATATTAGGTAGTTTTGTATTTTGGTGTTTTGAATTTTGATTTAGCTATTTTTGTAGTCTAATTTGTTGGGCAACCGCAATAATAGTTTTAATGAGTCTGTGTGTTTTTTATAATTTCAAAGCGTTATATAGCGTTTAGTACAATATGTCAAATAAGTTTTTCATTTTTTTGTTGTTTTTGTTTAGATCTTTATGTAGGTTGTCTATTTTTTTGTTATCACATGTTTTATAAGGCATCATTGTTTATAGTAATAGGAATATGAATACATATATTTTTTGGTTTACAAGATTTGAGATGTTATTTTTTTATATATTTTTGTGGTTGTATCTTGGCAAG
>M01075:29:000000000-A53YN:1:1101:10751:4512
AGAGTACACAGTTTGGGTTGCATATTTGATTGCCAGATGCAATGGAAGGACCAATACCTGTATCTGCATTAATACATGCTGCAACGTTAGTTGTATGTGGAATAATATTAGGTAGTTTTGTATTTTGGTGTTTTGAATTTTGATTTAGCTATTTTTATAGTCTAATTTGTTGGGCAACCGCAATAATAGTTTTAATGAGTCTGTGTGTTTTTTATAATTTCAAAGCGTTATATAGCGTTTAGTACAATATGTCAAATAAGTTTTTCATTTTTTTGTTGTCTTTGTTTAGATCTTTATGTAGGTTGTCTATTTTTTTGTTATCACATGTTTTATAAGGCATCATTGTTTATAGTAATAGGAATATGAATACATATATTTTTTGGTTTACAAGATCTGAGATGTTATTTTTTTATATATTTTTGTGGTTGTATCTTGGCAAG
>M01075:29:000000000-A53YN:1:1101:12856:4515
AGAGTACACAGTTTGGGTTGCACATTTGATTGCCAGATGCAATGGAAGGACCAATACCTGTATCTGCATTAATACATGCTGCAACGTTAGTTGTATGTGGAATAATATTAGGTAGTTTTGTATTTTGGTGTTTTGAACTTTGATTTAGCTATTTTTATAGTCTAATTTGTTGGGCAACCGCAATAATAGTTTTAATGAGTCTGTGTGTTTTTTATAATTTCAAAGCGTTATATAGCGTTTAGTACAATATGTCAAATAAGTTTTTCATTTTTTTGTTGTCTTTGTTTAGATCTTTATGTAGGTTGTCTATTTTTTTGTTATCACATGTTTTATAAGGCATCATTGTTTATAGTAATAGGAATATGAATACATATATTTTTTGGTTTACAAGATTTGAGATGTTATTTTTTTATATATTTTTGTGGTTGTATCTTGGCAAG
>M01075:29:000000000-A53YN:1:1101:24352:4539
AGAGTACACAGTTTGGATTGCATATTTGATTGCCAGATGCAATGGAAGGACCAATACCTGTATCTGCATTAATACATGCTGCAACGTTAGTTGTATGTGGAATAATATTAGGTAGTTTTGTATTTTGGTGTTTTGAATTTTGATTTAGCTATTTTTATAGTCTAATTTGTTGGGCAACCGCAATAATAGTTTTAATGAGTCTGTGTGTTTTTTATAATTTCAAAGCGTTATATAGCGTTTAGTACAATATGTCAAATAAGTTTTTCATTTTTTTGTTGTCTTTGTTTAGATCTTTATGTAGGTTGTCTATTTTTTTGTTATCACATGTTTTATAAGGCATCATTGTTTATAGTAATAGGAATATGAATACATATATTTTTTGGTTTACAAGATTTGAGATGTTATTTTTTTATATATTTTTGTGGTTGTATCTTGGCAAG
>M01075:29:000000000-A53YN:1:1101:10549:4544
AAAGTACACAGTTTGGGTTGCATATTTGATTGCCAGATGCAATGGAAGGACCAATACCTGTATCTGCATTAATACATGCTGCAACGTTAGTTGTATGTGGAATAATATTAGGTAGTTTTGTATTTTGGTGTTTTGAATTTTGATTTAGCTATTTTTATAGTCTAATTTGTTGGGCAACCGCAATAATAGTTTTAATGAGTCTGTGTGTTTTTTATAATTTCAAAGCGTTATATAGCGTTTAGTACAATATGTCAAATAAGTTTTTCATTTTTTTGTTGTTTTTGTTTAGATCTTTATGTAGGTTGTCTATTTTTTTGTTATCACATGTTTTATAAGGCATCATTGTTTATAGTAATAGGAATATGAATACATATATTTTTTGGTTTACAAGATTTGAGATGTTATTTTTTTATATATTTTTGTGGTTGTATCTTGGCAAG
>M01075:29:000000000-A53YN:1:1101:7500:4551
AGAGTACACAGTTTGGCTTGCATATTTGATTGCCAGATGCAATGGAAGGACCAATACCTGTATCTGCATTAATACATGCTGCAACGTTAGTTGTATGTGGAATAATATTAGGTAGTTTTGTATTTTGGTGTTTTGAATTTTGATTTAGCTATTTTTATAGTCTAATTTGTTGGGCAACCGCAATAATAGTTTTAATGAGTCTGTGTGTTTTTTATAATTTCAAAGCGTTATATAGCGTTTAGTACAATATGTCAAATAAGTTTTTCATTTTTTTGTTGTCTTTGTTTAGATCTTTATGTAGGTTGTCTATTTTTTTGTTATCACATGTTTTATAAGGCATCATTGTTTATAGTAATAGGAATATGAATACATATATTTTTTGGTTTACAAGATTTGAGATGTTATTTTTTTATATATTTTTGTGGTTGTATCTTGGCAAG
>M01075:29:000000000-A53YN:1:1101:19416:4584
AGAGTACACAGTTTGGGTTGCACATTTGATTGCCAGATGCAATGGAAGGACCAATACCTGTATCTGCATTAATACATGCTGCAACGTTAGTTGTATGTGGAATAATATTAGGTAGTTTTGTATTTTGGTGTTTTGAATTTTGATTTAGCTATTTTTATAGTCTAATTTGTTGGGCAACCGCAATAATAGTTTTAATGAGTCTGTGTGTTTTTTATAATTTGCAAAGCGTTATATAGCGTTTAGTACAATATGTCAAATAAGTTTTTCATTTTTTTGTTGTCTTTGTTTAGATCTTTATGTAGGTTGTCTATTTTTTGTTATCACATGTTTTATAAGGCATCATTGTTTATAGTAATAGGAATATGAATACATATATTTTTTGGTTTACAAGATTTGAGATGTTATTTTTTTATATATTTTTGTGGTTGTATCTTGGCAAG
>M01075:29:000000000-A53YN:1:1101:7504:4590
AGAGTACACAGTTTGGGTTGCATATTTGATTGCCAGATGCAATGGAAGGACCAATACCTGTATCTGCATTAATACATGCTGCAACGTTAGTTGTATGTGGAATAATATTAGGTAGTTTTGTATTTTGGTGTTTTGAATTTTGATTTAGCTATTTTTATAGTCTAATTTGTTGGGCAACCGCAATAATAGTTTTAATGAGTCTGTGTGTTTTTTATAATTTCAAAGCGTTATATAGCGTTTAGTACAATATGTCAAATAAGTTTTTCATTTTTTTGTTGTCTTTGTTTAGATCTTTATGTAGGTTGTCTATTTTTTTGTTATCACATGTTTTATAAGGCATCATTGTTTATAGTAATAGGAATATGAATACATATATTTTTTGGTTTACAAGATTTGAGATGTTATTTTTTTATATATTTTTGTGGTTGTATCTTGGCAAG
>M01075:29:000000000-A53YN:1:1101:13863:4600
AGAGTACACAGTTTGGGTTGCATATTTGATTGCCAGATGCAATGGAAGGACCAATACCTGTATCTGCATTAATACATGCTGCAACGTTAGTTGTATGTGGAATAATATTAGGTAGTTTTGTATTTTGGTGTTTTGAATTTTGATTTAGCTATTTTTATAGTCTAATTTGTTGGGCAACCGCAATAATAGTTTTAATGAGTCTGTGTGTTTTTTATAATTTCAAAGCGTTATATAGCGTTTAGTACAATATGTCAAATAAGTTTTTCATTTTTTTGTTGTTTTTGTTTAGATCTTTATGTAGGTTGTCTATTTTTTTGTTATCACATGTTTTATAAGGCATCATTGTTTATAGTAATAGGAATATGGATACATATATTTTTTGGTTTACAAGATTTGAGATGTTATTTTTTTATATATTTTTGTGGTTGTATCTTAGCAAG
>M01075:29:000000000-A53YN:1:1101:19400:4603
AGAGTACACAGTTTGGGTTGCACATTTGATTGCCAGATGCAATGGAAGGACCAATACCTGTATCTGCATTAATACATGCTGCAACGTTAGTTGTATGTGGAATAATATTAGGTAGTTTTGTATTTTGGTGTTTTGAATTTTGATTTAGCTATTTTTATAGTCTAATTTGTTGGGCAACCGCAATAATAGTTTTAATGAGTCTGTGTGTTTTTTATAATTTGCAAAGCGTTATATAGCGTTTAGTACAATATGTCAAATAAGTTTTTCATTTTTTTGTTGTCTTTGTTTAGATCTTTATGTAGGTTGTCTATTTTTTGTTATCACATGTTTTATAAGGCATCATTGTTTATAGTAATAGGAATATGAATACATATATTCTTTGGTTTACAAGATTTGAGATGTTATTTTTTTATATATTTTTGTGGTTGTATCTTGGCAAG
>M01075:29:000000000-A53YN:1:1101:15952:4611
AGAGTACACAGTTTGGGTTGCACATTTGATTGCCAGATGCAATGGAAGGACCAATACCTGTATCTGCATTAATACATGCTGCAACGTTAGTTGTATGTGGAATAATATTAGGTAGTTTTGTATTTTGGTGTTTTGAATTTTGATTTAGCTATTTTTATAGTCTAATTTGTTGGGCAACCGCAATAATAGTTTTAATGAGTCTGTGTGTTTTTTATAATTTCAAAGCGTTATATAGTGTTTAGTACAATATGTCAAATAAGTTTTTCATTTTTTTGTTGTTTTTGTTTAGATCTTTATGTAGGTTGTCTATTTTTTTGTTATCACATGTTTTATAAGGCATCATTGTTTATAGTAATAGGAATATGAATACATATATTTTTTGGTTTACAAGATTTGAGATGTTATTTTTTTATATATTTTTGTGGTTGTATCTTGGCAAG
>M01075:29:000000000-A53YN:1:1101:16597:4639
AGAGTACACAGTTTGGGCTGCACATTTGATTGCCAGATGCAATGGAAGGACCAATACCTGTATCTGCATTAATACATGCTGCAACGTTAGTTGTATGTGGAATAATATTAGGTAGTTTTGTATTTTGGTGTTTTGAATTTTGATTTAGCTATTTTTATAGTCTAATTTGTTGGGCAACCGCAATAATAGTTTTAATGAGTCTGTGTGTTTTTTATAATTTCAAAGCGTTATATAGCGTTTAGTACAATATGTCAAATAAGTTTTTCATTTTTTTGTTGTTTTTGTTTAGATCTTTATGTAGGTTGTCTATTTTTTTGTTATCACATGTTTTATAAGGCATCATTGTTTATAGTAATAGGAATATGAATACATATATTTTTTGGTTTACAAGATTTGAGATGTTATTTTTTTATATATTTTTGTGGTTGTATCTTGGCAAG
>M01075:29:000000000-A53YN:1:1101:10625:4643
AGAGTACACAGTTTGGGTTGCATATTTGATTGCCAGATGCAATGGAAGGACCAATACCTGTATCTGCATTAATACATGCTGCAACGTTAGTTGTATGTGGAATAATATTAGGTAGTTTTGTATTTTGGTGTTTTGAATTTTGATTTAGCTATTTTTATAGTCTAATTTGTTGGGCAACCGCAATAATAGTTTTAGTGAGTCTGTGTGTTTTTTATAATTTCAAAGCGTTATATAGCGTTTAGTACAATATGTCAAATAAGTTTTTCATTTTTTTGTTGTTTTTGTTTAGATCTTTATGTAGGTTGTCTATTTTTTTGTTATCACATGTTTTATAAGGCATCATTGTTTATAGTAATAGGAATATGAATACATATATTTTTTGGTTTACAAGATTTGAGATGTTATTTTTTTATATATTTTTGTGGTTGTATCTTGGCAAG
>M01075:29:000000000-A53YN:1:1101:7582:4654
AGAGTACACAGTTTGGGTTGCACATTTGATTGCCAGATGCAATGGAAGGACCAATACCTGTATCTGCATTAATACATGCTGCAACGTTAGTTGTATGTGGAATAATATTAGGTAGTTTTGTATTTTGGTGTTTTGAATTTTGATTTAGCTATTTTTATAGTCTAATTTGTTGGGCAACCGCAATAATAGTTTTAATGAGTCTGTGTGTTTTTTATAATTTCAAAGCGTTATATAGCGTTTAGTACAATATGTCAAATAAGTTTTTCATTTTTTTGTTGTCTTTGTTTAGATCTTTATGTAGGTTGTCTATTTTTTTGTTATCACATGTTTTATAAGGCATCATTGTTTATAGTAATAGGAATATGAATACATATATTTTTTGGTTTACAAGATTTGAGATGTTATTTTTTTATATATTTTTGTGGTTGTATCTTGGCAAG
>M01075:29:000000000-A53YN:1:1101:17339:4654
AGAGTACACAGTTTGGGTTGCATATTTGATTGCCAGATGCAATGGAAGGACCAATACCTGTATCTGCATTAATACATGCTGCAACGTTAGTTGTATGTGGAATAATATTAGGTAGTTTTGTATTTTGGTGTTTTGAATTTTGATTTAGCTATTTTTATAGTCTAATTTGTTGGGCAACCGCAATAATAGTTTTAATGAGTCTGTGTGTTTTTTATAATTTCAAAGCGTTATATAGCGTTTAGTACAATATGTCAAATAAGTTTTTCATTTTTTTGTTGTTTTTGTTTAGATCTTTATGTAGGTTGTCTATTTTTTTGTTATCATATGTTTTATAAGGCATCATTGTTTATAGTAATAGGAATATGAATACATATATTTTTTGGTTTACAAGATTTGAGATGTTATTTTTTTATATATTTTTGTGGTTGTATCTTGGCAAG
>M01075:29:000000000-A53YN:1:1101:13660:4664
AGAGTACACAGTTTGGGTTGCATATTTGATTGCCAGATGCAATGGAAGGACCAATACCTGTATCTGCATTAATACATGCTGCAACGTTAGTTGTATGTGGAATAATATTAGGTAGTTTTGTATTTTGGTGTTTTGAATTTTGATTTAGCTATTTTTATAGTCTAATTTGTTGGGCAACCGCAATAATAGTTTTAATGAGTCTGCGTGTTTTTTATAATTTCAAAGCGTTATATAGCGTTTAGTACAATATGTCAAATAAGTTTTTCATTTTTTTGTTGTCTTTGTTTAGATCTTTATGTAGGTTGTCTATTTTTTTGTTATCACATGTTTTATAAGGCATCATTGTTTATAGTAATAGGAATATGAATACATATATTTTTTGGTTTACAAGATTTGAGATGTTATTTTTTTATATATTTTTGTGGTTGTATCTTGGCAAG
>M01075:29:000000000-A53YN:1:1101:19729:4676
AAAGTACACAGTTTGGGTTGCATATTTGATTGCCAGATGCAATGGAAGGACCAATACCTGTATCTGCATTAATACATGCTGCAACGTTAGTTGTATGTGGAATAATATTAGGTAGTTTTGTATTTTGGTGTTTTGAATTTTGATTTAGCTATTTTTATAGTCTAATTTGTTGGGCAACCGCAATAATAGTTTTAATGAGTCTGTGTGTTTTTTATAATTTCAAAGCGTTATATAGCGTTTAGTACAATATGTCAAATAAGTTTTTCATTTTTTTGTTGTCTTTGTTTAGATCTTTATGTAGGTTGTCTATTTTTTTGTTATCACATGTTTTATAAGGCATCATTGTTTATAGTAATAGGAATATGAATACATATATTTTTTGGTTTACAAGATTCGAGATGTTATTTTTTTATATATTTTTGTGGTTGTATCTTGGCAAG
>M01075:29:000000000-A53YN:1:1101:21283:4691
AGAGTACACAGTTTGGGCTGCATATTTGATTGCCAGATGCAATGGAAGGACCAATACCTGTATCTGCATTAATACATGCTGCAACGTTAGTTGTATGTGGAATAATATTAGGTAGTTTTGTATTTTGGTGTTTTGAATTTTGATTTAGCTATTTTTATAGTCTAATTTGTTGGGCAACCGCAATAATAGTTTTAATGAGTCTGTGTGTTTTTTATAATTTGCAAAGCGTTATATAGCGTTTAGTACAATATGTCAAATAAGTTTTTCATTTTTTTGTTGTCTTTGTTTAGATCTTTATGTAGGTTGTCTATTTTTTTGTTATCACATGTTTTATAAGGCATCATTGTTTATAGTAATAGGAATATGAATACATATATTTTTGGTTTACAAGATTTGTGATGTTATTTTTTTATATATTTTTGTGGTTGTATCTTGGCAAG
>M01075:29:000000000-A53YN:1:1101:9555:4697
AAAGTACACAGTTTGGGTTGCACATTTGATTGCCAGATGCAATGGAAGGACCAATACCTGTATCTGCATTAATACATGCTGCAACGTTAGTTGTATGTGGAATAATATTAGGTAGTTTTGTATTTTGGTGTTTTGAATTTTGATTTAGCTATTTTTATAGTCTAATTTGTTGGGCAACCGCAATAATAGTTTTAATGAGTCTGTGTGTTTTTTATAATTTCAAAGCGTTATATAGCGTTTAGTACAATATGTCAAATAAGTTTTTCATTTTTTTGTTGTCTTTGTTTAGATCTTTATGTAGGTTGTCTATTTTTTTGTTATCACATGTTTTATAAGGCATCATTGTTTATAGTAATAGGAATATGAATACATATATTTTTTGGTTTACAAGATTTGAGATGTTATTTTTTTATATACTTTTGTGGTTGTATCTTGGCAAG
>M01075:29:000000000-A53YN:1:1101:19701:4703
AGAGTACACAGTTTGGGTTGCATATTTGATTGCCAGATGCAATGGAAGGACCAATACCCGTATCTGCATTAATACATGCTGCAACGTTAGTTGTATGTGGAATAATATTAGGTAGTTTTGTATTTTGGTGTTTTGAATTTTGATTTAGCTATTTTTATAGTCTAATTTGTTGGGCAACCCAATAATAGTTTTAATGAGTCTGTGTGTTTTTTATAATTTCCAAAGCGTTATATAGCGTTTAGTACAATATGTCAAATAAGTTTTTCATTTTTTTGTTGTTTTTGTTTAGATCTTTATGTAGGTTGTCTATTTTTTTGTTATCACATGTTTTATAAGGCATCATTGTTTATAGTAATAGGAATATGAATACATATATTTTTTGGTTTACAAGATTTGAGATGTTATTTTTTTATATATTTTTGTGGTTGTATCTTGGCAAG
>M01075:29:000000000-A53YN:1:1101:22824:4797
AAAGTACACAGTTTGGGTTGCACATTTGATTGCCAGATGCAATGGAAGGACCAATACCTGTATCTGCATTAATACATGCTGCAACGTTAGTTGTATGTGGAATAATATTAGGTAGTTTTGTATTTTGGTGTTTTGAATTTTGATTTAGCTATTTTTATAGTCTAATTTGTTGGGCAACCGCAATAATAGTTTTAATGAGTCTGTGTGTTTTTTATAATTTCAAAGCGTTATATAGCGTTTAGTACAATATGTCAAATAAGTTTTTCATTTTTTTGTTGTCTTTGTTTAGATCTTTATGTAGGTTGTCTATTTTTTTGTTATCACATGTTTTATAAGGCATCATTGTTTATAGTAATAGGAATATGAATACATATATTTTTTGGTTTACAAGATTTGAGATGTTATTTTTTTATATATTTTTGTGGTTGTATCTTGGCAAG
>M01075:29:000000000-A53YN:1:1101:18728:4802
AGAGTACACAGTTTGGGTTGCACATTTGATTGCCAGATGCAATGGAAGGACCAATACCTGTATCTGCATTAATACATGCTGCAACGTTAGTTGTATGTGGAATAATATTAGGTAGTTTTGTATTTTGGTGTTTTGAATTTTGATTTAGCTATTTTTATAGTCTAATTTGTTGGGCAACCGCAATAATAGTTTTAATGAGTCTGTGTGTTTTTTATAATTTCAAAGCGTTATATAGCGTTTAGTACAATATGTCAAATAAGTTTTTCATTTTTTTGTTGTCTTTGTTTAGATCTTTATGTAGGTTGTCTATTTTTTTGTTATCACATGTTTTATAAGGCATCATTGTTTATAGTAATAGGAATATGAATACATATATTTTTTGGTTTACAAGATTTGAGATGTTATTTTTTTATATATTTTTGTGGTTGTATCTTAGCAAG
>M01075:29:000000000-A53YN:1:1101:18969:4807
AGAGTACACAGTTTGGGTTGCACATTTGATTGCCAGATGCAATGGAAGGACCAATACCTGTATCTGCATTAATACATGCTGCAACGTTAGTTGTATGTGGAATAATATTAGGTAGTTTTGTATTTTGGTGTTTTGAATTTTGATTTAGCTATTTTTATAGTCTAATTTGTTGGGCAACCGCAATAATAGTTTTAATGAGTCTGTGTGTTTTTTATAATTTCAAAGCGTTATATAGCGTTTAGTACAATATGTCAAATAAGTTTTTCATTTTTTTGTTGTTTTTGTTTAGATCTTTATGTAGGTTGTCTATTTTTTTGTTATCACATGTTTTATAAGGCATCATTGTTTATAGTAATAGGAATATGAATACATATATTTTTTGGTTTACAAGATTTGAGATGTTATTTTTTTATATATTTTTGTGGTTGTATCTTGGCAAG
>M01075:29:000000000-A53YN:1:1101:7473:4845
AGAGTACACAGTTTGGGTTGCATATTTGATTGCCAGATGCAATGGAAGGACCAATACCTGTATCTGCATTAATACATGCTGCAACGTTAGTTGTATGTGGAATAATATTAGGTAGTTTTGTATTTTGGTGTTTTGAATTTTGATTTAGCTATTTTTATAGTCTAATTTGTTGGGCAACCGCAATAATAGTTTTAATGAGTCTGTGTGTTTTTTATAATTTCAAAGCGTTATATAGCGTTTAGTACAATATGTCAAATAAGTTTTTCATTTTTTTGTTGTCTTTGTTTAGATCTTTATGTAGGTTGTCTATTTTTTTGTTATCACATGTTTTATAAGGCATCATTGTTTATAGTAATAGGAATATGAATACATATATTTTTTGGTTTACAAGATTTGAGATGTTATTTTTTTATATATTTTTGTGGTTGTATCTTGGCAAG
>M01075:29:000000000-A53YN:1:1101:17525:4853
AGAGTACACAGTTTGGGTTGCACATTTGATTGCCAGATGCAATGGAAGGACCAATACCTGTATCTGCATTAATACATGCTGCAACGTTAGTTGTATGTGGAATAATATTAGGTAGTTTTGTATTTTGGTGTTTTGAATTTTGATTTAGCTATTTTTATAGTCTAATTTGTTGGGCAACCGCAATAATAGTTTTAATGAGTCTGTGTGTTTTTTATAATTTCAAAGCGTTATATAGCGTTTAGTACAATATGTCAAATAAGTTTTTCATTTTTTTGTTGTCTTTGTTTAGATCTTTATGTAGGTTGTCTATTTTTTTGTTATCACATGTTTTATAAGGCATCATTGTTTATAGTAATAGGAATATGAATACATATATTTTTTGGTTTACAAGATTTGAGATGTTATTTTTTTATATATTTTTGTGGTTGTATCTTGGCAAG
>M01075:29:000000000-A53YN:1:1101:12993:4853
AGAGTACACAGTTTGGGTTGCATATTTGATTGCCAGATGCAATGGAAGGACCAATACCTGTATCTGCATTAATACATGCTGCAACGTTAGTTGTATGTGGAATAATATTAGGTAGTTTTGTATTTTGGTGTTTTGAATTTTGATTTAGCTATTTTTATAGTCCAATTTGTTGGGCAACCGCAATAATAGTTTTAATGAGTCTGTGTGTTTTTTATAATTTCAAAGCGTTATATAGCGTTTAGTACAATATGTCAAATAAGTTTTTCATTTTTTTGTTGTCTTTGTTTAGATCTTTATGTAGGTTGTCTATTTTTTTGTTATCACATGTTTTATAAGGCATCATTGTTTATAGTAATAGGAATATGAATACATATATTTTTTGGTTTACAAGATTTGAGATGTTATTTTTTTATATATTTTTGTGGTTGTATCTTGGCAAG
>M01075:29:000000000-A53YN:1:1101:17913:4858
AGAGTACACAGTTTGGGTTGCATATTTGATTGCCAGATGCAATGGAAGGACCAATACCTGTATCTGCATTAATACATGCTGCAACGTTAGTTGTATGTGGAATAATATTAGGTAGTTTTGTATTTTGGTGTTTTGAATTTTGATTTAGCTATTTTTATAGTCTAATTTGTTGGGCAACCGCAATAATAGTTTTAATGAGTCTGTGTGTTTTTTATAATTTGCAAAGCGTTATATAGCGTTTAGTACAATATGTCAAATAAGTTTTTCATTTTTTTGTTGTCTTTGTTTAGATCTTTATGTAGGTTGTCTATTTTTTTGTTATCACATGTTTTATAAGGCATCATTGTTTATAGTAATAGGAATATGAATACATATATTTTTTGGTTTACAAGATTTGAGATGTTATTTTTTTATATATTTTTGTGGTTGTATCTTGGAAG
>M01075:29:000000000-A53YN:1:1101:23466:4866
AAAGTACACAGTTTGGGTTGCATATTTGATTGCCAGATGCAATGGAAGGACCAATACCTGTATCTGCATTAATACATGCTGCAACGTTAGTTGTATGTGGAATAATATTAGGTAGTTTTGTATTTTGGTGTTTTGAATTTTGATTTAGCTATTTTTATAGTCTAATTTGTTGGGCAACCGCAATAATAGTTTTAATGAGTCTGTGTGTTTTTTATAATTTCAAAGCGTTATATAGCGTTTAGTACAATATGTCAAATAAGTTTTTCATTTTTTTGTTGTCTTTGTTTAGATCTTTATGTAGGTTGTCTATTTTTTTGTTATCACATGTTTTATAAGGCATCATTGTTTATAGTAATAGGAATATGAATACATATATTTTTTGGTTTACAAGATTTGAGATGTTATTTTTTTATATATTTTTGTGGTTGTATCTTGGCAAG
>M01075:29:000000000-A53YN:1:1101:20307:4884
AGAGTACACAGTTTGGGTTACATATTTGATTGCCAGATGCAATGGAAGGACCAATACCTGTATCTGCATTAATACATGCTGCAACGTTAGTTGTATGTGGAATAATATTAGGTAGTTTTGTATTTTGGTGTTTTGAATTTTGATTTAGCTATTTTTATAGTCTAATTTGTTGGGCAACCGCAATAATAGTTTTAATGAGTCTGTGTGTTTTTTATAATTTCAAAGCGTTATATAGCGTTTAGTACAATATGTCAAATAAGTTTTTCATTTTTTTGTTGTCTTTGTTTAGATCTTTATGTAGGTTGTCTATTTTTTTGTTATCACATGTTTTATAAGGCATCATTGTTTATAGTAATAGGAATATGAATACATATATTTTTTGGTTTACAAGATTTGAGATGTTATTTTTTTATATATTTTTGTGGTTGTATCTTGGCAAG
>M01075:29:000000000-A53YN:1:1101:20186:4891
AGAGTACACAGTTTGGGTTGCATATTTGATTGCCAAATGCAATGGAAGGACCAATACCTGTATCTGCATTAATACATGCTGCAACGTTAGTTGTATGTGGAATAATATTAGGTAGTTTTGTATTTTGGTGTTTTGAATTTTGATTTAGCTATTTTTATAGTCTAATTTGTTGGGCAACCGCAATAATAGTTTTAATGAGTCTGTGTGTTTTTTATAATTTCAAAGCGTTATATAGCGTTTAGTACAATATGTCAAATAAGTTTTTCATTTTTTTGTTGTCTTTGTTTAGATCTTTATGTAGGTTGTCTATTTTTTTGTTATCACATGTTTTATAAGGCATCATTGTTTATAGTAATAGGAATATGAATACATATATTTTTTGGTTTACAAGATTTGAGATGTTATTTTTTTATATATTTTTGTGGTTGTATCTTAGCAAG
>M01075:29:000000000-A53YN:1:1101:20207:4896
AGAGTACACAGTTTGGGTTGCATATTTGATTGCCAAATGCAATGGAAGGACCAATACCTGTATCTGCATTAATACATGCTGCAACGTTAGTTGTATGTGGAATAATATTAGGTAGTTTTGTATTTTGGTGTTTTGAATTTTGATTTAGCTATTTTTATAGTCTAATTTGTTGGGCAACCGCAATAATAGTTTTAATGAGTCTGTGTGTTTTTTATAATTTCAAAGCGTTATATAGCGTTTAGTACAATATGTCAAATAAGTTTTTCATTTTTTTGTTGTTTTTGTTTAGATCTTTATGTAGGTTGTCTATTTTTTTGTTATCACATGTTTTATAAGGCATCATTGTTTATAGTAATAGGAATATGAATACATATATTTTTTGGTTTACAAGATTTGAGATGTTATTTTTTTATATATTTTTGTGGTTGTATCTTAGCAAG
>M01075:29:000000000-A53YN:1:1101:18436:4935
AGAGTACACAGTTTGGGTTGCATATTTGATTGCCAGATGCAATGGAAGGACCAATACCTGTATCTGCATTAATACATGCTGCAACGTTAGTTGTATGTGGAATAATATTAGGTAGTTTTGTATTTTGGTGTTTTGAATTTTGATTTAGCTATTTTTATAGTCTAATTTGTTGGGCAACCGCAATAATAGTCTTAATGAGTCTGTGTGTTTTTTATAATTTGCAAAGCGTTATATAGCGTTTAGTACAATATGTCAAATAAGTTTTTCATTTTTTGTTGTCTTTGTTTAGATCTTTATGTAGGTTGTCTATTTTTTTGTTATCACATGTTTTATAAGGCATCATTGTTTATAGTAATAGGAATATGAATACATATATTTTTTGGTTTACAAGATTTGAGATGTTATTTTTTTATATATTTTTGTGGTTGTATCTTGGCAAG
>M01075:29:000000000-A53YN:1:1101:9730:4942
AAAGTACACAGTTTGGGCTGCACATTTGATTGCCAGATGCAATGGAAGGACCAATACCTGTATCTGCATTAATACATGCTGCAACGTTAGTTGTATGTGGAATAATATTAGGTAGTTTTGTATTTTGGTGTTTTGAATTTTGATTTAGCTATTTTTATAGTCTAATTTGTTGGGCAACCGCAATAATAGTTTTAATGAGTCTGTGTGTTTTTTATAATTTCAAAGCGTTATATAGCGTTTAGTACAATATGTCAAATAAGTTTTTCATTTTTTTGTTGTCTTTGTTTAGATCTTTATGTAGGTTGTCTATTTTTTTGTTATCACATGTTTTATAAGGCATCATTGTTTATAGTAATAGGAATATGAATACATATATTTTTTGGTTTACAAGATTTGAGATGTTATTTTTTTATATATTTTTGTGGTTGTATCTTGGCAAG
>M01075:29:000000000-A53YN:1:1101:15862:4946
AAAGTACACAGTTTGGGTTGCACATTTGATTGCCAGATGCAATGGAAGGACCAATACCTGTATCTGCATTAATACATGCTGCAACGTTAGTTGTATGTGGAATAATATTAGGTAGTTTTGTATTTTGGTGCTTTGAATTTTGATTTAGCTATTTTTATAGTCTAATTTGTTGGGCAACCGCAATAATAGTTTTAATGAGTCTGTGTGTTTTTTATAATTTCAAAGCGTTATATAGCGTTTAGTACAATATGTCAAATAAGTTTTTCATTTTTTTGTTGTCTTTGTTTAGATCTTTATGTAGGTTGTCTATTTTTTTGTTATCACATGTTTTATAAGGCATCATTGTTTATAGTAATAGGAATATGAATACATATATTTTTTGGTTTACAAGATTTGAGATGTTATTTTTTTATATATTTTTGTGGTTGTATCTTGGCAAG
>M01075:29:000000000-A53YN:1:1101:23066:4960
AGAGTACACAGTTTGGGTTGCATATTTGATTGCCAGATGCAATGGAAGGACCAATACCTGTATCTGCATTAATACATGCTGCAACGTTAGTTGTATGTGGAATAATATTAGGTAGTTTTGTATTTTGGTGTTTTGAATTTTGATTTAGCTATTTTTATAGTCTAATTTGTTGGGCAACCGCAATAATAGTTTTAATGAGTCTGTGTGTTTTTTATAATTTCAAAGCGTTATATAGCGTTTAGTACAATATGTCAAATAAGTTTTTCATTTTTTTGTTGTCTTTGTTTAGATCTTTATGTAGGTTGTCTATTTTTTTGTTATCACATGTTTTATAAGGCATCATTGTTTATAGTAATAGGAATATGAATACATATATTTTTTGGTTTACAAGATTTGAGATGTTATTTTTTTATATATTTTTGTGGTTGTATCTTGGCAAG
>M01075:29:000000000-A53YN:1:1101:7887:4968
AGAGTACACAGTTTGGGTTGCATATTTGATTGCCAGATGCAATGGAAGGACCAATACCTGTATCTGCATTAATACATGCCGCAACGTTAGTTGTATGTGGAATAATATTAGGTAGTTTTGTATTTTGGTGTTTTGAATTTTGATTTAGCTATTTTTATAGTCTAATTTGTTGGGCAACCGCAATAATAGTTTTAATGAGTCTGTGTGTTTTTTATAATTTCAAAGCGTTATATAGCGTTTAGTACAATATGTCAAATAAGTTTTTCATTTTTTTGTTGTCTTTGTTTAGATCTTTATGTAGGTTGTCTATTTTTTTGTTATCACATGTTTTATAAGGCATCATTGTTTATAGTAATAGGAATATGAATACATATATTTTTTGGTTTACAAGATTTGAGATGTTATTTTTTTATATATTTTTGTGGTTGTATCTTGGCAAG
>M01075:29:000000000-A53YN:1:1101:7888:4987
AGAGTACACAGTTTGGGTTGCATATTTGATTGCCAGATGCAATGGAAGGACCAATACCTGTATCTGCATTAATACATGCCGCAACGTTAGTTGTATGTGGAATAATATTAGGTAGTTTTGTATTTTGGTGTTTTGAATTTTGATTTAGCTATTTTTATAGTCTAATTTGTTGGGCAACCGCAATAATAGTTTTAATGAGTCTGTGTGTTTTTTATAATTTCAAAGCGTTATATAGCGTTTAGTACAATATGTCAAATAAGTTTTTCATTTTTTTGTTGTCTTTGTTTAGATCTTTATGTAGGTTGTCTATTTTTTTGTTATCACATGTTTTATAAGGCATCATTGTTTATAGTAATAGGAATATGAATACATATATTTTTTGGTTTACAAGATTTGAGATGTTATTTTTTTATATATTTTTGTGGTTGTATCTTGGCAAG
>M01075:29:000000000-A53YN:1:1101:23286:5027
AGAGTACACAGTTTGGGTTGCACATTTGATTGCCAGATGCAATGGAAGGACCAATACCTGTATCTGCATTAATACATGCTGCAACGTTAGTTGTATGTGGAATAATATTAGGTAGTTTTGTATTTTGGTGTTTTGAATTTTGATTTAGCTATTTTTATAGTCTAATTTGTTGGGCAACCGCAATAATAGTTTTAATGAGTCTGTGTGTTTTTTATAATTTCAAAGCGTTATATAGCGTTTAGTACAATATGTCAAATAAGTTTTTCATCTTTTTGTTGTCTTTGTTTAGATCTTTATGTAGGTTGTCTATTTTTTTGTTATCACATGTTTTATAAGGCATCATTGTTTATAGTAATAGGAATATGAATACATATATTTTTTGGTTTACAAGATTTGAGATGTTATTTTTTTATATATTTTTGTGGTTGTATCTCGGCAAG
>M01075:29:000000000-A53YN:1:1101:25173:5033
AGAGTACAAAGTTTGGGTTGCACATTTGATTGCCAGATGCAATGGAAGGACGAATACCTGTATCTGCATTAATACATGCTGCGACGTTAGTTGTATGTGGAATAATATTAGGTAGTTTTGTATTTTGGTGTTTTGAATTTTGATTTAGCTATTTTTATAGTCTAATTTGTTGGGCAACCGCAATAATAGTTTTAATGAGTCTGTGTGTTTTTTATAATTTCAAAGCGTTATATAGCGTTTAGTACAATATGTCAAATAAGTTTTTCATTTTTTTGTTGTTTTTGTTTAGATCTTTATGTAGGTTGTCTATTTTTTTGTTATCACATGTTTTATAAGGCATCATTGTTTATAGTAATAGGAATATGAATACATATATTTTTTGGTTTACAAGATTTGAGATGTTATTTTTTTATATATTTTTGTGGTTGTATCTTGGCAAG
>M01075:29:000000000-A53YN:1:1101:22909:5039
AGAGTACACAGTTTGGGCTGCATATTTGATTGCCAGATGCAATGGAAGGACCAATACCTGTATCTGCATTAATACATGCTGCAACGTTAGTTGTATGTGGAATAATATTAGGTAGTTTTGTATTTTGGTGTTTTGAATTTTGATTTAGCTATTTTTATAGTCTAATTTGTTGGGCAACCGCAATAATAGTTTTAATGAGTCTGTGTGTTTTTTATAATTTCAAAGCGTTATATAGCGTTTAGTACAATATGTCAAATAAGTTTTTCATTTTTTTGTTGTCTTTGTTTAGATCTTTATGTAGGTTGTCTATTTTTTTGTTATCACATGTTTTATAAGGCATCATTGTTTATAGTAATAGGAATATGAATACATATATTTTTTGGTTTACAAGATTTGAGATGTTATTTTTTTATATATTTTTGTGGTTGTATCTTGGCAAG
>M01075:29:000000000-A53YN:1:1101:15604:5051
AGAGTACACAGTTTGGGTTGCACATTTGATTGCCAGATGCAATGGAAGGACCAATACCTGTATCTGCATTAATACATGCTGCAACGTTAGTTGTATGTGGAATAATATTAGGTAGTTTTGTATTTTGGTGTTTTGAATTTTGATTTAGCTATTTTTATAGTCTAATTTGTTGGGCAACCGCAATAATAGTTTTAATGAGTCTGTGTGTTTTTTATAATTTCAAAGCGTTATATAGCGTTTAGTACAATATGTCAAATAAGTTTTTCATTTTTTTGTTGTCTTTGTTTAGATCTTTATGTAGGTTGTCTATTTTTTTGTTATCACATGTTTTATAAGGCATCATTGTTTATAGTAATAGGAATATGAATACATATATTTTTTGGTTTACAAGATTTGAGATGTTATTTTTTTATATATTTTTGTGGTTGTATCTTGGCAAG
>M01075:29:000000000-A53YN:1:1101:17616:5065
AGAGTACACAGTTTGGGTTCCATATTTGATTGCCAGATGCAATGGAAGGACCAATACCTGTATCTGCATTAATACATGCTGCAACGTTAGTTGTATGTGGAATAATATTAGGTAGTTTTGTATTTTGGTGTTTTGAATTTTGATTTAGCTATTTTTATAGTCTAATTTGTTGGGCAACCGCAATAATAGTTTTAATGAGTCTGTGTGTTTTTTATAATTTCAAAGCGTTATATAGCGTTTAGTACAATATGTCAAATAAGTTTTTCATTTTTTTGTTGTCTTTGTTTAGATCTTTATGTAGGTTGTCTATTTTTTTGTTATCACATGTTTTATAAGGCATCATTGTTTATAGTAATAGGAATATGAATACATATATTTTTTGGTTTACAAGATTTGAGATGTTATTTTTTTATATATTTTTGTGGTTGTATCTTGGCAAG
>M01075:29:000000000-A53YN:1:1101:25089:5076
AAAGGACAAAGTTGGGGTTGCATATTTGATTGCCAGATGCAATGGAAGGACAAATACCTGTATCTGCATTAATACATGCTGCGATGTTAGTTGTATGTGGAATAATATTAGGTAGTTTTGTATTTTGGTGTTTTGAATTTTGATTTAGCTATTTTTATAGTCTAATTTGTTGGGCAACCGCAATAATAGTTTTAATGAGTCTGTGTGTTTTTTATAATTTCAAAGCGTTATATAGCGTTTAGTACAATATGTCAAATAAGTTTTTCATTTTTTTGTTGTCTTTGTTTAGATCTTTATGTAGGTTGTCTATTTTTTTGTTATCACATGTTTTATAAGGCATCATTGTTTATAGTAATAGGAATATGAATACATATATTTTTTGGTTTACAAGATTTGAGATGTTATTTTTTTATATATTTTTGTGGTTGTATCTTGGCAAG
>M01075:29:000000000-A53YN:1:1101:19026:5084
AAAGTACACAGTTTGGGTTGCATATTTGATTGCCAGATGCAATGGAAGGACCAATACCTGTATCTGCATTAATACATGCTGCAACGTTAGTTGTATGTGGAATAATATTAGGTAGTTTTGTATTTTGGTGTTTTGAATTTTGATTTAGCTATTTTTATAGTCTAATTTGTTGGGCAACCGCAATAATAGTTTTAATGAGTCTGTGTGTTTTTTATAATTTCAAAGCGTTATATAGCGTTTAGTACAATATGTCAAATAAGTTTTTCATTTTTTTGTTGTCTTTGTTTAGATCTTTATGTAGGTTGTCTATTTTTTTGTTATCACATGTTTTATAAGGCATCATTGTTTATAGTAATAGGAATATGAATACATATATTTTTTGGTTTACAAGATTTGAGATGTTATTTTTTTATATATTTTTGTGGTTGTATCTTGGCAAG
>M01075:29:000000000-A53YN:1:1101:15826:5107
AGAGTACACAGTTTGGGTTGCATATTTGATTGCCAGATGCAATGGAAGGACCAATACCTGTATCTGCATTAATACATGCTGCAACGTTAGTTGTATGTGGAATAATATTAGGTAGTTTTGTATTTTGGTGTTTTGAATTTTGATTTAGCTATTTTTATAGTCTAATTTGTTGGGCAACCGCAATAATAGTTTTAATGAGTCTGTGTGTTTTTTATAATTTCAAAGCGTTATATAGCGTTTAGTACAATATGTCAAATAAGTTTTTCATTTTTTTGTTGTCTTTGTTTAGATCTTTATGTAGGTTGTCTATTTTTTTGTTATCACATGTTTTATAAGGCATCATTGTTTATAGTAATAGGAATATGAATACATATATTTTTTGGTTTACAAGATTTGAGATGTTATTTTTTTATATATTTTTGTGGTTGTATCTTGGCAAG
>M01075:29:000000000-A53YN:1:1101:15413:5111
AGAGTACACAGTTTGGGTTGCATATTTGATTGCCAGATGCAATGGAAGGACCAATACCTGTATCTGCATTAATACATGCTGCAACGTTAGTTGTATGTGGAATAATATTAGGTAGTTTTGTATTTTGGTGTTTTGAATTTTGATTTAGCTATTTTTATAGTCTAATTTGTTGGGCAACCGCAATAATAGTTTTAATGAGTCTGTGTGTTTTTTATAATTTCAAAGCGTTATATAGCGTTTAGTACAATATGTCAAATAAGTTTTTCATTTTTTTGTTGTCTTTGTTTAGATCTTTATGTAGGTTGTCTATTTTTTTGTTATCACATGTTTTATAAGGCATCATTGTTTATAGTAATAGGAATATGAATACATATATTTTTTGGTTTACAAGATTTGAGATGTTATTTTTTTATATATTTTTGTGGTTGTATCTTGGCAAG
>M01075:29:000000000-A53YN:1:1101:10645:5115
AGAGTACACAGTTTGGGTTGCATATTTGATTGCCAGATGCAATGGAAGGACCAATACCTGTATCTGCATTAATACATGCTGCAACGTTAGTTGTATGTGGAATAATATTAGGTAGTTTTGTATTTTGGTGTTTTGAATTTTGATTTAGCTATTTTTATAGTCTAATTTGTTGGGCAACCGCAATAATAGTTTTAATGAGTCTGTGTGTTTTTTATAATTTCAAAGCGTTATATAGCGTTTAGTACAATATGTCAAATAAGTTTTTCATTTTTTTGTTGTCTTTGTTTAGATCTTTATGTAGGTTGTCTATTTTTTTGTTATCACATGTTTTATAAGGCATCATTGTTTATAGTAATAGGAATATGAATACATATATTTTTTGGTTTACAAGATTTGAGATGTTATTTTTTTATATATTTTTGTGGTTGCATCTTGGCAAG
>M01075:29:000000000-A53YN:1:1101:21697:5130
AGAGTACACAGTTTGGGTTGCATATTTGATTGCCAGATGCAATGGAAGGACCAATACCTGTATCTGCATTAATACATGCTGCAACGTTAGTTGTATGTGGAATAATATTAGGTAGTTTTGTATTTTGGTGTTTTGAATTTTGATTTAGCTATTTTTATAGTCTAATTTGTTGGGCAACCGCAATAATAGTTTTAATGAGTCTGTGTGTTTTTTATAATTTCAAAGCGTTATATAGCGTTTAGTACAATATGTCAAATAAGTTTTTCATTTTTTTGTTGTCTTTGTTTAGATCTTTATGTAGGTTGTCTATTTTTTTGTTATCACATGTTTTATAAGGCATCATTGTTTATAGTAATAGGAATATGAATACATATATTTTTTGGTTTACAAGATTTGGGATGTTATTTTTTTATATATTTTTGTGGTTGTATCTTGGCAAG
>M01075:29:000000000-A53YN:1:1101:24485:5141
AGAGTACACAGTTTGGGTTGCATATTTGATTGCCAGATGCAATGGAAGGACCAATACCTGTATCTGCATTAATACATGCTGCAACGTTAGTTGTATGTGGAATAATATTAGGTAGTTTTGTATTTTGGTGTTTTGAATTTTGATTTAGCTATTTTTATAGTCTAATTTGTTGGGCAACCGCAATAATAGTTTTAATGAGTCTGTGTGTTTTTTATAATTTCAAAGCGTTATATAGCGTTTAGTACAATATGTCAAATAAGTTTTTCATTTTTTTGTTGTCTTTGTTTAGATCTTTATGTAGGTTGTCTATTTTTTTGTTATCACATGTTTTATAAGGCATCATTGTTTATAGTAATAGGAATATGAATACATATATTTTTTGGTTTACAAGATTTGAGATGTTATTTTTTTATATATTTTTGTGGTTGTATCTTGGCAAG
>M01075:29:000000000-A53YN:1:1101:12382:5165
AAAGTACACAGTTTGGATTACATATTTGATTGCCAGATGCAATGGAAGGACCAATACCTGTATCTGCATTAATACATGCTGCAACGTTAGTTGTATGTGGAATAATATTAGGTAGTTTTGTATTTTGGTGTTTTGAATTTTGATTTAGCTATTTTTATAGTCTAATTTGTTGGGCAACCGCAATAATAGTTTTAATGAGTCTGTGTGTTTTTTATAATTTCAAAGCGTTATATAGCGTTTAGTACAATATGTCAAATAAGTTTTTCATTTTTTTGTTGTTTTTGTTTAGATCTTTATGTAGGTTGTCTATTTTTTTGTTATCACATGTTTTATAAGGCATCATTGTTTATAGTAATAGGAATATGAATACATATATTTTTTGGTTTACAAGATTTGAGATGTTATTTTTTTATATATTTTTGTGGTTGTATCTTGGCAAG
>M01075:29:000000000-A53YN:1:1101:18495:5172
AAAGTACACAGTTTGGGTTGCACATTTGATTGCCAGATGCAATGGAAGGACCAATACCTGTATCTGCATTAATACATGCTGCAACGTTAGTTGTATGTGGAATAATATTAGGTAGTTTTGTATTTTGGTGTTTTGAATTTTGATTTAGCTATTTTTATAGTCTAATTTGTTGGGCAACCGCAATAATAGTTTTAATGAGTCTGTGTGTTTTTTATAATTTCAAAGCGTTATATAGCGTTTAGTACAATATGTCAAATAAGTTTTTCATTTTTTTGTTGTCTTTGTTTAGATCTTTATGTAGGTTGTCTATTTTTTTGTTATCACATGTTTTATAAGGCATCATTGTTTATAGTAATAGGAATATGAATACATATATTTTTTGGTTTACAAGATTTGAGATGTTATTTTTTTATATATTTTTGTGGTTGTATCTTGGCAAG
>M01075:29:000000000-A53YN:1:1101:8453:5183
AGAGTACACAGTTTGGGCTGCATATTTGATTGCCAGATGCAATGGAAGGACCAATACCTGTATCTGCATTAATACATGCTGCAACGTTAGTTGTATGTGGAATAATATTAGGTAGTTTTGTATTTTGGTGTTTTGAATTTTGATTTAGCTATTTTTATAGTCTAATTTGTTGGGCAACCGCAATAATAGTTTTAATGAGTCTGTGTGTTTTTTATAATTTCAAAGCGTTATATAGCGTTTAGTACAATATGTCAAATAAGTTTTTCATTTTTTTGTTGTCTTTGTTTAGATCTTTATGTAGGTTGTCTATTTTTTTGTTATCACATGTTTTATAAGGCATCATTGTTTATAGTAATAGGAATATGAATACATATATTTTTTGGTTTACAAGATTTGAGATGTTATTTTTTTATATATTTTTGTGGTTGTATCTTGGCAAG
>M01075:29:000000000-A53YN:1:1101:7959:5190
AGAGTACACAGTTTGGGTTGCACATTTGATTGCCAGATGCAATGGAAGGACCAATACCTGTATCTGCATTAATACATGCTGCAACGTTAGTTGTATGTGGAATAATATTAGGTAGTTTTGTATTTTGGTGTTTTGAATTTTGATTTAGCTATTTTTATAGTCTAATTTGTTGGGCAACCGCAATAATAGTTTTAATGAGTCTGTGTGTTTTTTATAATTTCAAAGCGTTATATAGCGTTTAGTACAATATGTCAAATAAGTTTTTCATTTTTTTGTTGTCTTTGTTTAGATCTTTATGTAGGTTGTCTATTTTTTTGTTATCACATGTTTTATAAGGCATCATTGTTTATAGTAATAGGAATATGAATACATATATTTTTTGGTTTACAAGATTTGAGATGTTATTTTTTTATATATTTTTGTGGTTGTATCTTGGCAAG
>M01075:29:000000000-A53YN:1:1101:16463:5212
AAAGTACACAGTTTGGGTTGCATATTTGATTGCCAGATGCAATGGAAGGACCAATACCTGTATCTGCATTAATATATGCTGCAACGTTAGTTGTATGTGGAATAATATTAGGTAGTTTTGTATTTTGGTGTTTTGAATTTTGATTTAGCTATTTTTATAGTCTAATTTGTTGGGCAACCGCAATAATAGTTTTAATGAGTCTGTGTGTTTTTTATAATTTGCAAAGCGTTATATAGCGTTTAGTACAATATGTCAAATAAGTTTTTCATTTTTTGTTGTCTTTGTTTAGATCTTTATGTAGGTTGTCTATTTTTTTGTTATCACATGTTTTATAAGGCATCATTGTTTATAGTAATAGGAATATGAATACATATATTTTTTGGTTTACAAGATTTGAGATGTTATTTTTTTATATATTTTTGTGGTTGTATCTTGGCAAG
>M01075:29:000000000-A53YN:1:1101:15338:5215
AAAGTACACAGTTTGGGCTGCACATTTGATTGCCAGATGCAATGGAAGGACCAATACCTGTATCTGCATTAATACATGCTGCAACGTTAGTTGTATGTGGAATAATATTAGGTAGTTTTGTATTTTGGTGTTTTGAATTTTGATTTAGCTATTTTTATAGTCTAATTTGTTGGGCAACCGCAATAATAGTTTTAATGAGTCTGTGTGTTTTTTATAATTTCAAAGCGTTATATAGCGTTTAGTACAATATGTCAAATAAGTTTTTCATTTTTTTGTTGTTTTTGTTTAGATCTTTATGTAGGTTGTCTATTTTTTTGTTATCACATGTTTTATAAGGCATCATTGTTTATAGTAATAGGAATATGAATACATATATTTTTTGGTTTACAAGATTTGAGATGTTATTTTTTTATATATTTTTGTGGTTGTATCTTGGCAAG
>M01075:29:000000000-A53YN:1:1101:12220:5222
AGAGTACACAGTTTGGGTTGCATATTTGATTGCCAGATGCAATGGAAGGACCAATACCTGTATCTGCATTAATACATGCTGCAACGTTAGTTGTATGTGGAATAATATTAGGTAGTTTTGTATTTTGGTGTTTTGAATTTTGATTTAGCTATTTTTATAGTCTAATTTGTTGGGCAACCGCAATAATAGTTTTAATGAGTCTGTGTGTTTTTTATAATTTCAAAGCGTTATATAGCGTTTAGTACAATATGTCAAATAAGTTTTTCATTTTTTTGTTGTCTTTGTTTAGATCTTTATGTAGGTTGTCTATTTTTTTGTTATCACATGTTTTATAAGGCATCATTGTTTATAGTAATAGGAATATGAATACATATATTTTTTGGTTTACAAGATTTGAGATGTTATTTTTTTATATATTTTTGTGGTTGTATCTTGGCAAG
>M01075:29:000000000-A53YN:1:1101:9751:5225
AAAGTACACAGTTTGGGTTGCATATTTGATTGCCAGATGCAATGGAAGGACCAATACCTGTATCTGCATTAGTACATGCTGCAACGTTAGTTGTATGTGGAATAATATTAGGTAGTTTTGTATTTTGGTGTTTTGAATTTTGATTTAGCTATTTTTATAGTCTAATTTGTTGGGCAACCGCAATAATAGTTTTAATGAGTCTGTGTGTTTTTTATAATTTCAAAGCGTTATATAGCGTTTAGTACAATATGTCAAATAAGTTTTTCATTTTTTTGTTGTCTTTGTTTAGATCTTTATGTAGGTTGTCTATTTTTTTGTTATCACATGTTTTATAAGGCATCATTGTTTATAGTAATAGGAATATGAATACATATATTTTTTGGTTTACAAGATTTGAGATGTTATTTTTTTATATATTTTTGTGGTTGTATCTTGGCAAG
>M01075:29:000000000-A53YN:1:1101:18404:5228
AGAGTACACAGTTTGGGTTGCATATTTGATTGCCAGATGCAATGGAAGGACCAATACCTGTATCTGCATTAATACATGCTGCAACGTTAGTTGTATGTGGAATAATATTAGGTAGTTTTGTATTTTGGTGCTTTGAATTTTGATTTAGCTATTTTTATAGTCTAATTTGTTGGGCAACCGCAATAATAGTTTTAATGAGTCTGTGTGTTTTTTATAATTTCAAAGCGTTATATAGCGTTTAGTACAATATGTCAAATAAGTTTTTCATTTTTTTGTTGTCTTTGTTTAGATCTTTATGTAGGTTGTCTATTTTTTTGTTATCACATGTTTTATAAGGCATCATTGTTTATAGTAATAGGAATATGAATACATATATTTTTTGGTTTACAAGATTTGAGATGTTATTTTTTTATATATTTTTGTGGTTGTATCTTGGCAAG
>M01075:29:000000000-A53YN:1:1101:12942:5236
AGAGTACACAGTTTGGGTTGCACATTTGATTGCCAGATGCAATGGAAGGACCAATACCTGTATCTGCATTAATACATGCTGCAACGTTAGTTGTATGTGGAATAATATTAGGTAGTTTTGTATTTTGGTGTTTTGAATTTTGATTTAGCTATTTTTATAGTCTAATTTGTTGGGCAACCGCAATAATAGTTTTAATGAGTCTGTGTGTTTTTTATAATTTCAAAGCGTTATATAGCGTTTAGTACAATATGTCAAATAAGTTTTTCATTTTTTTGTTGTCTTTGTTTAGATCTTTATGTAGGTTGTCTATTTTTTTGTTATCACATGTTTTATAAGGCATCATTGTTTATAGTAATAGGAATATGAATACATATATTTTTTGGTTTACAAGATTTGAGATGTTATTTTTTTATATATTTTTGTGGTTGTATCTTGGCAAG
>M01075:29:000000000-A53YN:1:1101:25336:5272
AGAGGACAAAGTTAGGGTTGCACATTTGATTGCCAGATGCAATGGAAGGACAAATACCTGTATCTGCATTAATACATGCTGCAACGTTAGTTGTATGTGGAATAATATTAGGTAGTTTTGTATTTTGGTGTTTTGAATTTTGATTTAGCTATTTTTATAGTCTAATTTGTTGGGCAACCGCAATAATAGTTTTAATGAGTCTGTGTGTTTTTTACAATTTCAAAGCGTTATATAGCGTTTAGTACAATATGTCAAATAAGTTTTTCATTTTTTTGTTGTCTTTGTTTAGATCTTTATGTAGGTTGTCTATTTTTTTGTTATCACATGTTTTATAAGGCATCATTGTTTATAGTAATAGGAATATGAATACATATATTTTTTGGTTTACAAGATTTGAGATGTTATTTTTTTATATATTTTTGTGGTTGTATCTTGGCAAT
>M01075:29:000000000-A53YN:1:1101:13156:5272
AAAGTACACAGTTTGGGTTGCATATTTGATTGCCAGATGCAATGGAAGGACCAATACCTGTATCTGCATTAATACATGCTGCAACGTTAGTTGTATGTGGAATAATATTAGGTAGTTTTGTATTTTGGTGTTTTGAATTTTGATTTAGCTATTTTTATAGTCTAATTTGTTGGGCAACCGCAATAATAGTTTTAATGAGTCTGTGTGTTTTTTATAATTTCAAAGCGTTATATAGCGTTTAGTACAATATGTCAAATAAGTTTTTCATTTTTTTGTTGTCTTTGTTTAGATCTTTATGTAGGTTGTCTATTTTTTTGTTATCACATGTTTTATAAGGCATCATTGTTTATAGTAATAGGAATATGAATACATATATTTTTTGGTTTACAAGATTTGAGATGTTATTTTTTTATATATTTTTGTGGTTGTATCTTGGCAAG
>M01075:29:000000000-A53YN:1:1101:8668:5278
AGAGTACACAGTTTGGGCTCCATATTTGATTGCCAGATGCAATGGAAGGACCAATACCTGTATCTGCATTAATACATGCTGCAACGTTAGTTGTATGTGGAATAATATTAGGTAGTTTTGTATTTTGGTGTTTTGAATTTTGATTTAGCTATTTTTATAGTCTAATTTGTTGGGCAACCGCAATAATAGTTTTAATGAGTCTGTGTGTTTTTTATAATTTCAAAGCGTTATATAGCGTTTAGTACAATATGTCAAATAAGTTTTTCATTTTTTTGTTGTCTTTGTTTAGATCTTTATGTAGGTTGTCTATTTTTTTGTTATCACATGTTTTATAAGGCATCATTGTTTATAGTAATAGGAATATGAATACATATATTTTTTGGTTTACAAGATTTGAGATGTTATTTTTTTATATATTTTTGTGGTTGTATTTTGGCAAG
>M01075:29:000000000-A53YN:1:1101:13163:5289
AAAGTACACAGTTTGGGTTGCATATTTGATTGCCAGATGCAATGGAAGGACCAATACCTGTATCTGCATTAATACATGCTGCAACGTTAGTTGTATGTGGAATAATATTAGGTAGTTTTGTATTTTGGTGTTTTGAATTTTGATTTAGCTATTTTTATAGTCTAATTTGTTGGGCAACCGCAATAATAGTTTTAATGAGTCTGTGTGTTTTTTATAATTTCAAAGCGTTATATAGCGTTTAGTACAATATGTCAAATAAGTTTTTCATTTTTTTGTTGTCTTTGTTTAGATCTTTATGTAGGTTGTCTATTTTTTTGTTATCACATGTTTTATAAGGCATCATTGTTTATAGTAATAGGAATATGAATACATATATTTTTTGGTTTACAAGATTTGAGATGTTATTTTTTTATATATTTTTGTGGTTGTATCTTGGCAAG
>M01075:29:000000000-A53YN:1:1101:14331:5300
AAAGTACACAGTTTGGGCTACATATTTGATTGCCAGATGCAATGGAAGGACCAATACCTGTATCTGCATTAATACATGCTGCAACGTTAGTTGTATGTGGAATAATATTAGGTAGTTTTGTATTTTGGTGTTTTGAATTTTGATTTAGCTATTTTTATAGTCTAATTTGTTGGGCAACCGCAATAATAGTTTTAATGAGTCTGTGTGTTTTTTATAATTTCAAAGCGTTATATAGCGTTTAGTACAATATGTCAAATAAGTTTTTCATTTTTTTGTTGTTTTTGTTTAGATCTTTATGTAGGTTGTCTATTTTTTTGTTATCACATGTTTTATAAGGCATCATTGTTTATAGTAATAGGAATATGAATACATATATTTTTTGGTTTACAAGATTTGAGATGTTATTTTTTTATATATTTTTGTGGTTGTATCTTGGCAAG
>M01075:29:000000000-A53YN:1:1101:22960:5327
AGAGTACACAGTTTGGCTTGCATATTTGATTGCCAGATGCAATGGAAGGACCAATACCTGTATCTGCATTAATACATGCCGCAACGTTAGTTGTATGTGGAATAATATTAGGTAGTTTTGTATTTTGGTGTTTTGAATTTTGATTTAGCTATTTTTATAGTCTAATTTGTTGGGCAACCGCAATAATAGTTTTAATGAGTCTGTGTGTTTTTTATAATTTCAAAGCGTTATATAGCGTTTAGTACAATATGTCAAATAAGTTTCTCATTTTTTTGTTGTCTTTGTTTAGATCTTTATGTAGGTTGTCTATTTTTTTGTTATCACATGTTTTATAAGGCATCATTGTTTATAGTAATAGGAATATGAATACATATATTTTTTGGTTTACAAGATTTGAGATGTTATTTTTTTATATATTTTTGTGGTTGTATCTTAGCAAG
>M01075:29:000000000-A53YN:1:1101:24729:5339
AGAGTACAAAGTTAGGGTTGCATATTTGATTGCCAGATGCAATGGAAGGACAAATACCTGTATCTGCATTAATACATGCTGCAACGTTAGTTGTATGTGGAATAATATTAGGTAGTTTTGTATTTTGGTGTTTTGAATTTTGATTTAGCTATTTTTATAGTCTAATTTGTTGGGCAACCGCAATAATAGTTTTAATGAGTCTGTGTGTTTTTTATAATTTCAAAGCGTTATATAGCGTTTAGTACAATATGTCAAATAAGTTTTTCATTTTTTTGTTGTCTTTGTTTAGATCTTTATGTAGGTTGTCTATTTCTTTGTTATCACATGTTTTATAAGGCATCATTGTTTATAGTAATAGGAATATGAATACATATATTTTTTGGTTTACAAGATTTGAGATGTTATTTTTTTATATATTTTTGTGGTTGTATCTTGGCAAG
>M01075:29:000000000-A53YN:1:1101:24713:5349
AGAGTACACAGTTTGGGTTGCATATTTGATTGCCAGATGCAATGGAAGGACTAATACCTGTATCTGCATTAATACATGCTGCAACGTTAGTTGTATGTGGAATAATATTAGGTAGTTTTGTATTTTGGTGTTTTGAATTTTGATTTAGCTATTTTTATAGTCTAATTTGTTGGGCAACCGCAATAATAGTTTTAATGAGTCTGTGTGTTTTTTATAATTTCAAAGCGTTATATAGCGTTTAGTACAATATGTCAAATAAGTTTTTCATTTTTTTGTTGTCTTTGTTTAGATCTTTATGTAGGTTGTCTATTTCTTTGTTATCACATGTTTTATAAGGCATCATTGTTTATAGTAATAGGAATATGAATACATATATTTTTTGGTTTACAAGATTTGAGATGTTATTTTTTTATATATTTTTGTGGTTGTATCTTGGCAAG
>M01075:29:000000000-A53YN:1:1101:15315:5418
AAAGTACACAGTTTGGGCTGCACATTTGATTGCCAGATGCAATGGAAGGACCAATACCTGTATCTGCATTAATACATGCTGCAACGTTAGTTGTATGTGGAATAATATTAGGTAGTTTTGTATTTTGGTGTTTTGAATTTTGATTTAGCTATTTTTATAGTCTAATTTGTTGGGCAACCGCAATAATAGTTTTAATGAGTCTGTGTGTTTTTTATAATTTCAAAGCGTTATATAGCGTTTAGTACAATATGTCAAATAAGTTTTTCATTTTTTTGTTGTCTTTGTTTAGATCTTTATGTAGGTTGTCTATTTTTTTGTTATCACATGTTTTATAAGGCATCATTGTTTATAGTAATAGGAATATGAATACATATATTTTTTGGTTTACAAGATTTGAGATGTTATTTTTTTATATATTTTTGTGGTTGTATCTTGGCAAG
>M01075:29:000000000-A53YN:1:1101:18689:5437
AAAGTACACAGTTTGGGTTGCATATTTGATTGCCAGATGCAATGGAAGGACCAATACCTGTATCTGCATTAATACATGCTGCAACGTTAGTTGTATGTGGAATAATATTAGGTAGTTTTGTATTTTGGTGTTTTGAATTTTGATTTAGCTATTTTTATAGTCTAATTTGTTGGGCAACCGCAATAATAGTTTTAATGAGTCTGTGTGTTTTTTATAATTTCAAAGCGTTATATAGCGTTTAGTACAATATGTCAAATAAGTTTTTCATTTTTTTGTTGTCTTTGTTTAGATCTTTATGTAGGTTGCCTATTTTTTTGTTATCACATGTTTTATAAGGCATCATTGTTTATAGTAATAGGAATATGAATACATATATTTTTTGGTTTACAAGATTTGAGATGTTATTTTTTTATATATTTTTGTGGTTGTATCTTGGCAAG
>M01075:29:000000000-A53YN:1:1101:20646:5462
AAAGTACACAGTTTGGGTTGCACATTTGATTGCCAGATGCAATGGAAGGACCAATACCTGTATCTGCATTAATACATGCTGCAACGTTAGTTGTATGTGGAATAATATTAGGTAGTTTTGTATTTTGGTGTTTTGAATTTTGATTTAGCTATTTTTATAGTCTAATTTGTTGGGCAACCGCAATAATAGTTTTAATGAGTCTGTGTGTTTTTTATAATTTCAAAGCGTTATATAGCGTTTAGTACAATATGTCAAATAAGTTTTTCATTTTTTTGTTGTCTTTGTTTAGATCTTTATGTAGGTTGTCTATTTTTTTGTTATCACATGTTTTATAAGGCATCATTGTTTATAGTAATAGGAATATGAATACATATATTTTTTGGTTTACAAGATTTGAGATGTTATTTTTTTATATATTTTTGTGGTTGTATCTTGGCAAG
>M01075:29:000000000-A53YN:1:1101:18969:5463
AGAGTACACAGTTTGGGTTGCACATTTGATTGCCAGATGCAATGGAAGGACCAATACCTGTATCTGCATTAATACATGCTGCAACGTTAGTTGTATGTGGAATAATATTAGGTAGTTTTGTATTTTGGTGTTTTGAATTTTGATTTAGCTATTTTTATAGTCTAATTTGTTGGGCAACCGCAATAATAGTTTTAATGAGTCTGTGTGTTTTTTATAATTTCAAAGCGTTATATAGCGTTTAGTACAATATGTCAAATAAGTTTTTCATTTTTTTGTTGTCTTTGTTTAGATCTTTATGTAGGTTGTCTATTTTTTTGTTATCACATGTTTTATAAGGCATCATTGTTTATAGTAATAGGAATATGAATACATATATTTTTTGGTTTACAAGATTTGAGATGTTATTTTTTTATATATTTTTGTGGTTGTATCTTGGCAAG
>M01075:29:000000000-A53YN:1:1101:24004:5479
AGAGTACACAGTTTGGGTTGCATATCTGATTGCCAGATGCAATGGAAGGACCAATACCTGTATCTGCATTAATACATGCTGCAACGTTAGTTGTATGTGGAATAATATTAGGTAGTTTTGTATTTTGGTGTTTTGAATTTTGATTTAGCTATTTTTATAGTCTAATTTGTTGGGCAACCGCAATAATAGTTTTAATGAGTCTGTGTGTTTTTTATAATTTCAAAGCGTTATATAGCGTTTAGTACAATATGTCAAATAAGTTTTTCATTTTTTTGTTGTCTTTGTTTAGATCTTTATGTAGGTTGTCTATTTTTTTGTTATCACATGTTTTATAAGGCATCATTGTTTATAGTAATAGGAATATGAATACATATATTTTTTGGTTTACAAGATTTGAGATGTTATTTTTTTATATATTTTTGTGGTTGTATCTTGGCAAG
>M01075:29:000000000-A53YN:1:1101:16579:5486
AGAGTACACAGTTTGGGTTCCACATTTGATTGCCAGATGCAATGGAAGGACCAATACCTGTACCTGCATTAATACATGCTGCAACGTTAGTTGTATGTGGAATAATATTAGGTAGTTTTGTATTTTGGTGTTTTGAATTTTGATTTAGCTATTTTTATAGTCTAATTTGTTGGGCAACCGCAATAATAGTTTTAATGAGTCTGTGTGTTTTTTATAATTTCAAAGCGTTATATAGCGTTTAGTACAATATGTCAAATAAGTTTTTCATTTTTTTGTTGTCTTTGTTTAGATCTTTATGTAGGTTGTCTATTTTTTTGTTATCACATGTTTTATAAGGCATCATTGTTTATAGTAATAGGAATATGAATACATATATTTTTTGGTTTACAAGATTTGAGATGTTATTTTTTTATATATTTTTGTGGTTGTATTTTGGCAAG
>M01075:29:000000000-A53YN:1:1101:12851:5488
AAAGTACACAGTTTGGGTTGCATATTTGATTGCCAGATGCAATGGAAGGACCAATACCTGTATCTGCATTAATACATGCTGCAACGTTAGTTGTATGTGGAATAATATTAGGTAGTTTTGTATTTTGGTGTTTTGAATTTTGATTTAGCTATTTTTATAGTCTAATTTGTTGGGCAACCGCAATAATAGTTTTAATGAGTCTGTGTGTTTTTTATAATTTCAAAGCGTTATATAGCGTTTAGTACAATATGTCAAATAAGTTTTTCATTTTTTTGTTGTTTTTGTTTAGATCTTTATGTAGGTTGTCTATTTTTTTGTTATCACATGTTTTATAAGGCATCATTGTTTATAGTAATAGGAATATGAATACATATATTTTTTGGTTTACAAGATTTGAGATGTTATTTTTTTATATATTTTTGTGGTTGTATCTTGGCAAG
>M01075:29:000000000-A53YN:1:1101:14843:5501
AGAGTACACAGTTTGGGTTGCATATTTGATTGCCAGATGCAATGGAAGGACCAATACCTGTATCTGCATTAATACATGCTGCAACGTTAGTTGTATGTGGAATAATATTAGGTAGTTTTGTATTTTGGTGTTTTGAATTTCGATTTAGCTATTTTTATAGTCTAATTTGTTGGGCAACCGCAATAATAGTTTTAATGAGTCTCTGTGTTTTTTATAATTTCAAAGCGTTATATAGCGTTTAGTACAATATGTCAAATAAGTTTTTCATTTTTTTGTTGTTTTTGTTTAGATCTTTATGTAGGTTGTCTATTTTTTTGTTATCACATGTTTTATAAGGCATCATTGTTTATAGTAATAGGAATATGAATACATATATTTTTTGGTTTACAAGATTTGAGATGTTATTTTTTTATATATTTTTGTGGTTGTATCTTGGCAAG
>M01075:29:000000000-A53YN:1:1101:16585:5504
AGAGTACACAGTTTGGGTTCCACATTTGATTGCCAGATGCAATGGAAGGACCAATACCTGTACCTGCATTAATACATGCTGCAACGTTAGTTGTATGTGGAATAATATTAGGTAGTTTTGTATTTTGGTGTTTTGAATTTTGATTTAGCTATTTTTATAGTCTAATTTGTTGGGCAACCGCAATAATAGTTTTAATGAGTCTGTGTGTTTTTTATAATTTCAAAGCGTTATATAGCGTTTAGTACAATATGTCAAATAAGTTTTTAATTTTTTTGTTGTTTTTGTTTAGATCTTTATGTAGGTTGTCTATTTTTTTGTTATCACATGTTTTATAAGGCATCATTGTTTATAGTAATAGGAATATGAATACATATATTTTTTGGTTTACAAGATTTGAGATGTTATTTTTTTATATATTTTTGTGGTTGTATTTTGGCAAG
>M01075:29:000000000-A53YN:1:1101:9238:5507
AGAGTACACAGTTTGGGTTGCACATTTGATTGCCAGATGCAATGGAAGGACCAATACCTGTATCTGCATTAATACATGCTGCAACGTTAGTTGTATGTGGAATAATATTAGGTAGTTTTGTATTTTGGTGTTTTGAATTTTGATTTAGCTATTTTTATAGTTTAATTTGTTGGGCAACCGCAATAATAGTTTTAATGAGTCTGTGTGTTTTTTATAATTTCAAAGCGTTATATAGCGTTTAGTACAATATGTCAAATAAGTTTTTCATTTTTTTGTTGTCTTTGTTTAGATCTTTATGTAGGTTGTCTATTTTTTTGTTATCACATGTTTTATAAGGCATCATTGTTTATAGTAATAGGAATATGAATACATATATTTTTTGGTTTACAAGATTTGAGATGTTATTTTTTTATATATTTTTGTGGTTGTATCTTGGCAAG
>M01075:29:000000000-A53YN:1:1101:13782:5510
AGAGTACACAGTTTGGGTTGCATATTTGATTGCCAGATGCAATGGAAGGACCAATACCTGTATCTGCATTAATACATGCTGCAACGTTAGTTGTATGTGGAATAATATTAGGTAGTTTTGTATTTTGGTGTTTTGAATTTTGATTTAGCTATTTTTATAGTCTAATTTGCTGGGCAACCGCAATAATAGTTTTAATGAGTCTGTGTGTTTTTTATAATTTCAAAGCGTTATATAGCGTTTAGTACAATATGTCAAATAAGTTTTTCATTTTTTTGTTGTCTTTGTTTAGATCTTTATGTAGGTTGTCTATTTTTTTGTTATCACATGTTTTATAAGGCATCATTGTTTATAGTAATAGGAATATGAATACATATATTTTTTGGTTTACAAGATTTGAGATGTTATTTTTTTATATATTTTTGTGGTTGTATCTTGGCAAG
>M01075:29:000000000-A53YN:1:1101:9217:5512
AGAGTACACAGTTTGGGTTGCACATTTGATTGCCAGATGCAATGGAAGGACCAATACCTGTATCTGCATTAATACATGCTGCAACGTTAGTTGTATGTGGAATAATATTAGGTAGTTTTGTATTTTGGTGTTTTGAATTTTGATTTAGCTATTTTTATAGTTTAATTTGTTGGGCAACCGCAATAATAGTTTTAATGAGTCTGTGTGTTTTTTATAATTTCAAAGCGTTATATAGCGTTTAGTACAATATGTCAAATAAGTTTTTCATTTTTTTGTTGTCTTTGTTTAGATCTTTATGTAGGTTGTCTATTTTTTTGTTATCACATGTTTTATAAGGCATCATTGTTTATAGTAATAGGAATATGAATACATATATTTTTTGGTTTACAAGATTTGAGATGTTATTTTTTTATATATTTTTGTGGTTGTATCTTGGCAAG
>M01075:29:000000000-A53YN:1:1101:20832:5520
AGAGTACACAGTTTGGGTTGCATATTTGATTGCCAGATGCAATGGAAGGACCAATACCTGTATCTGCATTAATACATGCTGCAACGTTAGTTGTATGTGGAATAATATTAGGTAGTTTTGTATTTTGGTGTTTTGAATTTTGATTTAGCTATTTTTATAGTCTAATTTGTTGGGCAACCGCAATAATAGTTTTAATGAGTCTGTGTGTTTTTTATAATTTCAAAGCGTTATATAGCGTTTAGTACAATATGTCAAATAAGTTTTTCATTTTTTTGTTGTCTTTGTTTAGATCTTTATGTAGGTTGTCTATTTTTTTGTTATCACATGTTTTATAAGGCATCATTGTTTATAGTAATAGGAATATGAATACATATATTTTTTGGTTTACAAGATTTGAGATGTTATTTTTTTACATATTTTTGTGGTTGTATCTTAGCAAG
>M01075:29:000000000-A53YN:1:1101:15977:5530
AAAGTACACAGTTTGGCCTGCATATTTGATTGCCAGATGCAATGGAAGGACCAATACCTGTATCTGCATTAATACATGCTGCAACGTTAGTTGTATGTGGAATAATATTAGGTAGTTTTGTATTTTGGTGTTTTGAATTTTGATTTAGCTATTTTTATAGTCTAATTTGTTGGGCAACCGCAATAATAGTTTTAATGAGTCTGTGTGTTTTTTATAATTTCAAAGCGTTATATAGCGTTTAGTACAATATGTCAAATAAGTTTTTCATTTTTTTGTTGTTTTTGTTTAGATCTTTATGTAGGTTGTCTATTTTTTTGTTATCACATGTTTTATAAGGCATCATTGTTTATAGTAATAGGAATATGAATACATATATTTTTTGGTTTACAAGATTTGAGATGTTATTTTTTTATATATTTTTGTGGTTGTATCTTAGCAAG
>M01075:29:000000000-A53YN:1:1101:14327:5537
AGAGTACACAGTTTGGATTGCATATTTGATTGCCAGATGCAATGGAAGGACCAATACCTGTATCTGCATTAATACATGCTGCAACGTTAGTTGTATGTGGAATAATATTAGGTAGTTTTGTATTTTGGTGTTTTGAATTTTGATTTAGCTATTTTTATAGTCTGATTTGTTGGGCAACCGCAATAATAGTTTTAATGAGTCTGTGTGTTTTTTATAATTTCAAAGCGTTATATAGCGTTTAGTACAATATGTCAAATAAGTTTTTCATTTTTTTGTTGTTTTTGTTTAGATCTTTATGTAGGTTGTCTATTTTTTTGTTATCACATGTTTTATAAGGCATCATTGTTTATAGTAATAGGAATATGAATACATATATTTTTTGGTTTACAAGATTTGAGATGTTATTTTTTTATATATTTTTGTGGTTGTATCTTGGCAAG
>M01075:29:000000000-A53YN:1:1101:15965:5545
AAAGTACACAGTTTGGCCTGCATATTTGATTGCCAGATGCAATGGAAGGACCAATACCTGTATCTGCATTAATACATGCTGCAACGTTAGTTGTATGTGGAATAATATTAGGTAGTTTTGTATTTTGGTGTTTTGAATTTTGATTTAGCTATTTTTATAGTCTAATTTGTTGGGCAACCGCAATAATAGTTTTAATGAGTCTGTGTGTTTTTTATAATTTCAAAGCGTTATATAGCGTTTAGTACAATATGTCAAATAAGTTTTTCATTTTTTTGTTGTCTTTGTTTAGATCTTTATGTAGGTTGTCTATTTTTTTGTTATCACATGTTTTATAAGGCATCATTGTTTATAGTAATAGGAATATGAATACATATATTTTTTGGTTTACAAGATTTGAGATGTTATTTTTTTATATATTTTTGTGGTTGTATCTTAGCAAG
>M01075:29:000000000-A53YN:1:1101:11571:5562
AGAGTACACAGTTTGGGTTGCATATTTGATTGCCAGATGCAATGGAAGGACCAATACCTGTATCTGCATTAATACATGCTGCAACGTTAGTTGTATGTGGAATAATATTAGGTAGTTTTGTATTTTGGTGTTTTGAATTTTGATTTAGCTATTTTTATAGTCTAATTTGTTGGGCAACCGCAATAATAGTTTTAATGAGTCTGTGTGTTTTTTATAATTTCAAAGCGTTATATAGCGTTTAGTACAATATGTCAAATAGGTTTTTCATTTTTTTGTTGTCTTTGTTTAGATCTTTATGTAGGTTGTCTATTTTTTTGTTATCACATGTTTTATAAGGCATCATTGTTTATAGTAATAGGAATATGAATACATATATTTTTTGGTTTACAAGATTTGAGATGTTATTTTTTTATATATTTTTGTGGCTGTATCTTGGCAAG
>M01075:29:000000000-A53YN:1:1101:7259:5566
AGAGTACACAGTTTGGGTTGCATATTTGATTGCCAGATGCAATGGAAGGACCAATACCTGTATCTGCATTAATACATGCTGCAACGTTAGTTGTATGTGGAATAATATTAGGTAGTTTTGTATTTTGGTGTTTTGAATTTTGATTTAGCTATTTTTATAGTCTAATTTGTTGGGCAACCGCAATAATAGTTTTAATGAGTCTGTGTGTTTTTTATAATTTCAAAGCGTTATATAGCGTTTAGTACAATATGTCAAATAAGTTTTTCATTTTTTTGTTGTCTTTGTTTAGATCTTTATGTAGGTTGTCTATTTTTTTGTTATCACATGTTTTATAAGGCATCATTGTTTATAGTAATAGGAATATGAATACATATATTTTTTGGTTTACAAGATTTGAGATGTTATTTTTTTATATATTTTTGTGGTTGTATCTTGGCAAG
>M01075:29:000000000-A53YN:1:1101:24841:5580
AGAGTACAAAGTTTGGGTTCCATATTTGATTGCCAGATGCAATGGAAGGACAAATACCTGTATCTGCATTAATACATGCTGCAACGTTAGTTGTATGTGGAATAATATTAGGTAGTTTTGTATTTTGGTGTTTTGAATTTTGATTTAGCTATTTTTATAGTCTAATTTGTTGGGCAACCGCAATAATAGTTTTAATGAGTCTGTGTGTTTTTTATAATTTCAAAGCGTTATATAGCGTTTAGTACAATATGTCAAATAAGTTTTTCATTTTTTTGTTGTCTTTGTTTAGATCTTTATGTAGGTTGTCTATTTTTTTGTTATCACATGTTTTATAAGGCATCATTGTTTATAGTAATAGGAATATGAATACATATATTTTTTGGTTTACAAGATTTGAGATGTTATTTTTTTATATATTTTTGTGGTTGTATCTTGGCAAG
>M01075:29:000000000-A53YN:1:1101:6899:5583
AGAGTACACAGTTTGGGTTGCATATTTGATTGCCAGATGCAATGGAAGGACCAATACCTGTATCTGCATTAATACATGCTGCAACGTTAGTTGTATGTGGAATAATATTAGGTAGTTTTGTATTTTGGTGTTTTGAATTTTGATTTAGCTATTTTTATAGTCTAATTTGTTGGGCAACCGCAATAATAGTTTTAATGAGTCTGTGTGTTTTTTATAATTTCAAAGCGTTATATAGCGTTTAGTACAATATGTCAAATAAGTTTTTCATTTTTTTGTTGTCTTTGTTTAGATCTTTATGTAGGTTGTCTATTTTTTTGTTATCACATGTTTTATAAGGCATCATTGTTTATAGTAATAGGAATATGAATACATATATTTTTTGGTTTACAAGATTTGGGATGTTATTTTTTTATATATTTTTGTGGTTGTATCTTGGCAAG
>M01075:29:000000000-A53YN:1:1101:7263:5587
AGAGTACACAGTTTGGGTTGCATATTTGATTGCCAGATGCAATGGAAGGACCAATACCTGTATCTGCATTAATACATGCTGCAACGTTAGTTGTATGTGGAATAATATTAGGTAGTTTTGTATTTTGGTGTTTTGAATTTTGATTTAGCTATTTTTATAGTCTAATTTGTTGGGCAACCGCAATAATAGTTTTAATGAGTCTGTGTGTTTTTTATAATTTCAAAGCGTTATATAGCGTTTAGTACAATATGTCAAATAAGTTTTTCATTTTTTTGTTGTCTTTGTTTAGATCTTTATGTAGGTTGTCTATTTTTTTGTTATCACATGTTTTATAAGGCATCATTGTTTATAGTAATAGGAATATGAATACATATATTTTTTGGTTTACAAGATTTGAGATGTTATTTTTTTATATATTTTTGTGGTTGTATCTTGGCAAG
>M01075:29:000000000-A53YN:1:1101:11018:5598
AGAGTACACAGTTTGGGTTGCATATTTGATTGCCAGATGCAATGGAAGGACCAATACCTGTATCTGCATTAATACATGCTGCAACGTTAGTTGTATGTGGAATAATATTAGGTAGTTTTGTATTTTGGTGTTTTGAATTTTGATTTAGCTATTTTTATAGTCTAATTTGTTGGGCAACCGCGATAATAGTTTTAATGAGTCTGTGTGTTTTTTATAATTTCAAAGCGTTATATAGCGTTTAGTACAATATGTCAAATAAGTTTTTCATTTTTTTGTTGTCTTTGTTTAGATCTTTATGTAGGTTGTCTATTTTTTTGTTATCACATGTTTTATAAGGCATCATTGTTTATAGTAATAGGAATATGAATACATATATTTTTTGGTTTACAAGATTTGAGATGTTATTTTTTTATATATTTTTGTGGTTGTATCTTGGCAAG
>M01075:29:000000000-A53YN:1:1101:17698:5603
AAAGTACACAGTTTGGCTTGCATATTTGATTGCCAGATGCAATGGAAGGACCAATACCTGTATCTGCATTAATACATGCTGCAACGTTAGTTGTATGTGGAATAATATTAGGTAGTTTTGTATTTTGGTGTTTTGAATTTTGATTTAGCTATTTTTATAGTCTAATTTGTTGGGCAACCGCAATAATAGTTTTAATGAGTCTGTGTGTTTTTTATAATTTCAAAGCGTTATATAGCGTTTAGTACAATATGTCAAATAAGTTTTTCATTTTTTTGTTGTCTTTGTTTAGATCTTTATGTAGGTTGTCTATTTTTTTGTTATCACATGTTTTATAAGGCATCATTGTTTATAGTAATAGGAATATGAATACATATATTTTTTGGTTTACAAGATTTGAGATGTTATTTTTTTATATATTTTTGTGGTTGTATCTTGGCAAG
>M01075:29:000000000-A53YN:1:1101:23538:5632
AGAGTACACAGTTTGGGTTGCACATTTGATTGCCAGATGCAATGGAAGGACCAATACCTGTATCTGCATTAATACATGCTGCAACGTTAGTCGTATGTGGAATAATATTAGGTAGTTTTGTATTTTGGTGTTTTGAATTTTGATTTAGCTATTTTTATAGTCTAATTTGTTGGGCAACCGCAATAATAGTTTTAATGAGTCTGTGTGTTTTTTATAATTTCAAAGCGTTATATAGCGTTTAGTACAATATGTCAAATAAGTTTTTCATTTTTTTGTTGTCTTTGTTTAGATCTTTATGTAGGTTGTCTATTTTTTTGTTATCACATGTTTTATAAGGCATCATTGTTTATAGTAATAGGAATATGAATACATATATTTTTTGGTTTACAAGATTTGAGATGTTATTTTTTTATATATTTTTGTGGTTGTATCTTAGCAAG
>M01075:29:000000000-A53YN:1:1101:14350:5634
AGAGTACACAGTTTGGGTTGCATATTTGATTGCCAGATGCAATGGAAGGACCAATACCTGTATCTGCATTAATACATGCTGCAACGTTAGTTGTATGTGGAATAATATTAGGTAGTTTTGTATTTTGGTGTTTTGAATTTTGATTTAGCTATTTTTATAGTCTAATTTGTTGGGCAACCGCAATAATAGTTTTAATGAGTCTGTGTGTTTTTTATAATTTCAAAGCGTTATATAGCGTTTAGTACAATATGTCAAATAAGTTTTTCATTTTTTTGTTGTTTTTGTTTAGATCTTTATGTAGGTTGTCTATTTTTTTGTTATCACATGTTTTATAAGGCATCATTGTTTATAGTAATAGGAATATGAATACATATATTTTTTGGTTTACAAGATTTGAGATGTTATTTTTTTATATATTTTTGTGGTTGTATCTTGGCAAG
>M01075:29:000000000-A53YN:1:1101:17639:5654
AGAGTACACAGTTTGGGTTGCATATTTGATTGCCAGATGCAATGGAAGGACCAATACCTGTATCTGCATTAATACATGCTGCAACGTTAGTTGTACGTGGAATAATATTAGGTAGTTTTGTATTTTGGTGTTTTGAATTTTGATTTAGCTATTTTTATAGTCTAATTTGTTGGGCAACCGCAATAATAGTTTTAATGAGTCTGTGTGTTTTTTATAATTTCAAAGCGTTATATAGCGTTTAGTACAATATGTCAAATAAGTTTTTCATTTTTTTGTTGTTTTTGTTTAGATCTTTATGTAGGTTGTCTATTTTTTTGTTATCACATGTTTTATAAGGCATCATTGTTTATAGTAATAGGAATATGAATACATATATTTTTTGGTTTACAAGATTTGAGATGTTATTTTTTTATATATTTTTGTGGTTGTATCTTAGCAAG
>M01075:29:000000000-A53YN:1:1101:16257:5659
AGAGTACACAGTTTGGGTTGCATATTTGATTGCCAGATGCAATGGAAGGACCAATACCTGTATCTGCATTAATACATGCTGCAACGTTAGTTGTATGTGGAATAATATTAGGTAGTTTTGTATTTTGGTGTTTTGAATTTTGATTTAGCTATTTTTATAGTCTAATTTGTTGGGCAACCGCAATAATAGTTTTAATGAGTCTGTGTGTTTTTTATAATTTCAAAGCGTTATATAGCGTTTAGTACAATATGTCAAATAAGTTTTTCATTTTTTTGTTGTTTTTGTTTAGATCTTTATGTAGGTTGTCTATTTTTTTGTTATCACATGTTTTATAAGGCATCATTGTTTATAGTAATAGGAATATGAATACATATATTTTTTGGTTTACAAGATTTGAGATGTTATTTTTTTATATATTTTTGTGGTTGTATCTTGGCAAG
>M01075:29:000000000-A53YN:1:1101:24256:5666
AGAGTACACAGTTTGGGTTGCATATTTGATTGCCAGATGCAATGGAAGGACCAATACCTGTATCTGCATTAATACATGCTGCAACGTTAGTTGTATGTGGAATAATATTAGGTAGTTTTGTATTTTGGTGTTTTGAATTTTGATTTAGCTATTTTTATAGTCTAATTTGTTGGGCAACCGCAATAATAGTTTTAATGAGTCCGTGTGTTTTTTATAATTTCAAAGCGTTATATAGCGTTTAGTACAATATGTCAAATAAGTTTTTCATTTTTTTGTTGTCTTTGTTTAGATCTTTATGTAGGTTGTCTATTTTTTTGTTATCACATGTTTTATAAGGCATCATTGTTTATAGTAATAGGAATATGAATACATATATTTTTTGGTTTACAAGATTTGAGATGTTATTTTTTTATATATTTTTGTGGTTGTATCTTGGCAAG
>M01075:29:000000000-A53YN:1:1101:19701:5669
AGAGTACACAGTTTGGGTTGCATATTTGATTGCCAGATGCAATGGAAGGACCAATACCTGTATCTGCATTAATACATGCTGCAACGTTAGTTGTATGTGGAATAATATTAGGTAGTTTTGTATTTTGGTGTTTTGAATTTTGATTTAGCTATTTTTATAGTCTAATTTGTTGGGCAACCGCAATAATAGTTTTAATGAGTCTGTGTGTTTTTTATAATTTCAAAGCGTTATATAGCGTTTAGTACAATATGTCAAATAAGTTTTTCATTTTTTTGTTGTCTTTGTTTAGATCTTTATGTAGGTTGTCTATTTTTTTGTTATCACATGTTTTATAAGGCATCATTGTTTATAGTAATAGGAATATGAATACATATATTTTTTGGTTTACAAGATTTGAGATGTTATTTTTTTATATATTTTTGTGGTTGTATCTTGGCAAG
>M01075:29:000000000-A53YN:1:1101:20492:5686
AAAGTACACAGTTTGGGTTGCATATTTGACTGCCAGATGCAATGGAAGGACCAATACCTGTATCTGCATTAATACATGCTGCAACGTTAGTTGTATGTGGAATAATATTAGGTAGTTTTGTATTTTGGTGTTTTGAATTTTGATTTAGCTATTTTTATAGTCTAATTTGTTGGGCAACCGCAATAATAGTTTTAATGAGTCTGTGTGTTTTTTATAATTTCAAAGCGTTATATAGCGTTTAGTACAATATGTCAAATAAGTTTTTCATTTTTTTGTTGTCTTTGTTTAGATCTTTATGTAGGTTGTCTATTTTTTTGTTATCACATGTTTTATAAGGCATCATTGTTTATAGTAATAGGAATATGAATACATATATTTTTTGGTTTACAAGATTTGAGATGTTATTTTTTTATATATTTTTGTGGTTGTATCTTGGCAAG
>M01075:29:000000000-A53YN:1:1101:16580:5708
AGAGTACACAGTTTGGGCTGCATATTTGATTGCCAGATGCAATGGAAGGACCAATACCTGTATCTGCATTAATACATGCTGCAACGTTAGTTGTATGTGGAATAATATTAGGTAGTTTTGTATTTTGGTGTTTTGAATTTTGATTTAGCTATTTTTATAGTCTAATTTGTTGGGCAACCGCAATAATAGTTTTAATGAGTCTGTGTGTTTTTTATAATTTCAAAGCGTTATATAGCGTTTAGTACAATATGTCAAATAAGTTTTTCATTTTTTTGTTGTCTTTGTTTAGATCTTTATGTAGGTTGTCTATTTTTTTGTTATCACATGTTTTATAAGGCATCATTGTTTATAGTAATAGGAATATGAATACATATATTTTTTGGTTTACAAGATTTGAGATGTTATTTTTTTATATATTTTTGTGGTTGTATCTTAGCAAG
>M01075:29:000000000-A53YN:1:1101:22150:5709
AAAGTACACAGTTTGGGTTGCACATTTGATTGCCAGATGCAATGGAAGGACCAATACCTGTATCTGCATTAATACATGCTGCAACGTTAGTTGTATGTGGAATAATATTAGGTAGTTTTGTATTTTGGTGTTTTGAATTTTGATTTAGCTATTTTTATAGTCTAATTTGTTGGGCAACCGCAATAATAGTTTTAATGAGTCTGTGTGTTTTTTATAATTTCAAAGCGTTATATAGCGTTTAGTACAATATGTCAAATAAGTTTTTCATTTTTTTGTTGTTTTTGTTTAGATCTTTATGTAGGTTGTCTATTTTTTTGTTATCACATGTTTTATAAGGCATCATTGTTTATAGTAATAGGAATATGAATACATATATTTTTTGGTTTACAAGATTTGAGATGTTATTTTTTTATATATTTTTGTGGTTGTATCTTGGCAAG
>M01075:29:000000000-A53YN:1:1101:19862:5716
AAAGTACACAGTTTGGGTTGCACATTTGATTGCCAGATGCAATGGAAGGACCAATACCTGTATCTGCATTAATACATGCTGCAACGTTAGTTGTATGTGGAATAATATTAGGTAGTTTTGTATTTTGGTGTTTTGAATTTTGATTTAGCTATTTTTATAGTCTAATTTGTTGGGCAACCGCAATAATAGTTTTAATGAGTCTGTGTGTTTTTTATAATTTCAAAGCGTTATATAGCGTTTAGTACAATATGTCAAATAAGTTTTTCATTTTTTTGTTGTTTTTGTTTAGATCTTTATGTAGGTTGTCTATTTTTTTGTTATCACATGTTTTATAAGGCATCATTGTTTATAGTAATAGGAATATGAATACATATATTTTTTGGTTTACAAGATTTGAGATGTTATTTTTTTATATATTTTTGTGGTTGTATCTTGGCAAG
>M01075:29:000000000-A53YN:1:1101:13422:5757
AAAGTACACAGTTTGGGTTGCATATTTGATTGCCAGATGCAATGGAAGGACCAATACCTGTATCTGCATTAATACATGCTGCAACGTTAGTTGTATGTGGAATAATATTAGGTAGTTTTGTATTTTGGTGTTTTGAATTTTGATTTAGCTATTTTTATAGTCTAATTTGTTGGGCAACCGCAATAATAGTTTTAATGAGTCTGTGTGTTTTTTATAATTTCAAAGCGTTATATAGCGTTTAGTACAATATGTCAAATAAGTTTTTCATTTTTTTGTTGTCTTTGTTTAGATCTTTATGTAGGTTGTCTATTTTTTTGTTATCACATGTTTTATAAGGCATCATTGTTTATAGTAATAGGAATATGAATACATATATTTTTTGGTTTACAAGATTTGAGATGTTATTTTTTTATATATTTTTGTGGTTGTATCTTGGCAAG
>M01075:29:000000000-A53YN:1:1101:18704:5773
AGAGTACACAGTTTGGGTTGCACATTTGATTGCCAGATGCAATGGAAGGACCAATACCTGTATCTGCATTAATACATGCTGCAACGTTAGTTGTATGTGGAATAATATTAGGTAGTTTTGTATTTTGGTGTTTTGAATTTTGATTTAGCTATTTTTATAGTCTAATTTGTTGGGCAACCGCAATAATAGTTTTAATGAGTCTGTGTGTTTTTTATAATTTCAAAGCGTTATATAGCGTTTAGTACAATATGTCAAATAAGTTTTTCATTTTTTTGTTGTTTTTGTTTAGATCTTTATGTAGGTTGTCTATTTTTTTGTTATCACATGTTTTATAAGGCATCATTGTTTATAGTAATAGGAATATGAATACATATATTTTTTGGTTTACAAGATTTGAGATGTTATTTTTTTATATATTTTTGTGGTTGTATCTTAGCAAG
>M01075:29:000000000-A53YN:1:1101:25305:5790
AAGCGTACACAGTTTGGGTTGCATATTTGCTTGCCAGATGCAATGGAAGGACCAATACCTGTATCTGCATTAATACATGCTGCAACGTTAGTTGTATGTGGAATAATATTAGGTAGTTTTGTATTTTGGTGTTTTGAATTTTGATTTAGCTATTTTTATAGTCTAATTTGTTGGGCAACCGCAATAATAGTTTTAATGAGTCTGTGTGTTTTTTATAATTCAAAGCGTTATATAGCGTTTAGTACAATATGTCAAATAAGTTTTTCATTTTTTTGTTGTCTTTGTTTAGATCTTTATGTAGGTTGTCTATTTTTTTGTTATCACATGTTTTATAAGGCATCATTGTTTATAGTAATAGGAATATGAATACATATATTTTTTGGTTTACAAGATTTGAGATGTTATTTTTTTATATATTTTTGTGGTTGTATCTTGGCAAG
>M01075:29:000000000-A53YN:1:1101:10912:5793
AGAGTACACAGTTTGGGTTGCATATTTGATTGCCAGATGCAATGGAAGGACCAATACCTGTATCTGCATTAATACATGCTGCAACGTTAGTTGTATGTGGAATAATATTAGGTAGTTTTGTATTTTGGTGTTTTGAATTTTGATTTAGCTATTTTTATAGTCTAATTTGTTGGGCAACCGCAATAATAGTTTTAATGAGTCTGTGTGTTTTTTATAATTTCAAAGCGTTATATAGCGTTTAGTACAATATGTCAAATAAGTTTTTCATTTTTTTGTTGTCTTTGTTTAGATCTTTATGTAGGTTGTCTATTTTTTTGTTATCACATGTTTTATAAGGCATCATTGTTTATAGTAATAGGAATATGAATACATATATTTTTTGGTTTACAAGATTTGAGATGTTATTTTTTTATATATCTTTGTGGTTGTATCTTGGCAAG
>M01075:29:000000000-A53YN:1:1101:15674:5796
AAAGTACACAGTTTGGGTTGCATATTTGATTGCCAGATGCAATGGAAGGACCAATACCTGTATCTGCATTAATACATGCTGCAACGTTAGTTGTATGTGGAATAATATTAGGTAGTTTTGTATTTTGGTGTTTTGAATTTTGATTTAGCTATTTTTATAGTCTAATTTGTTGGGCAACCGCAATAATAGTTTTAATGAGTCTGTGTGTTTTTTATAATTTCAAGGCGTTATATAGCGTTTAGTACAATATGTCAAATAAGTTTTTCATTTTTTTGTTGTCTTTGTTTAGATCTTTATGTAGGTTGTCTATTTTTTTGTTATCACATGTTTTATAAGGCATCATTGTTTATAGTAATAGGAATATGAATACATATATTTTTTGGTTTACAAGATTTGAGATGTTATTTTTTTATATATTTTTGTGGTTGTATCTTAGCAAG
>M01075:29:000000000-A53YN:1:1101:18942:5830
AGAGTACACAGTTTGGGTTGCACATTTGATTGCCAGATGCAATGGAAGGACCAATACCTGTATCTGCATTAATACATGCTGCAACGCTAGTTGTATGTGGAATAATATTAGGTAGTTTTGTATTTTGGTGTTTTGAATTTTGATTTAGCTATTTTTATAGTCTAATTTGTTGGGCAACCGCAATAATAGTTTTAATGAGTCTGTGTGTTTTTTATAATTTCAAAGCGTTATATAGCGTTTAGTACAATATGTCAAATAAGTTTTTCATTTTTTTGTTGTTTTTGTTTAGATCTTTATGTAGGTTGTCTATTTTTTTGTTATCACATGTTTTATAAGGCATCATTGTTTATAGTAATAGGAATATGAATACATATATTTTTTGGTTTACAAGATTTGAGATGTTATTTTTTTATATATTTTTGTGGTTGTATCTTGGCAAG
>M01075:29:000000000-A53YN:1:1101:14204:5834
AGAGTACACAGTTTGGGCTGCATATTTGATTGCCAGATGCAATGGAAGGACCAATACCTGTATCTGCATTAATACATGCTGCAACGTTAGTTGTATGTGGAATAATATTAGGTAGTTTTGTATTTTGGTGTTTTGAATTTTGATTTAGCTATTTTTATAGTCTAATTTGTTGGGCAACCGCAATAATAGTTTTAATGAGTCTGTGTGTTTTTTATAATTTCAAAGCGTTATATAGCGTTTAGTACAATATGTCAAATAAGTTTTTCATTTTTTTGTTGTCTTTGTTTAGATCTTTATGTAGGTTGTCTATTTTTTTGTTATCACATGTTTTATAAGGCATCATTGTTTATAGTAATAGGAATATGAATACATATATTTTTTGGTTTACAAGATTTGAGATGTTATTTTTTTATATATTTTTGTGGTTGTATCTTGGCAAG
>M01075:29:000000000-A53YN:1:1101:22169:5864
AAAGTACACAGTTTGGGTTGCATATTTGATTGCCAGATGCAATGGAAGGACCAATACCTGTATCTGCATTAATACATGCTGCAACGTTAGTTGTATGTGGAATAATATTAGGTAGTTTTGTATTTTGGTGTTTTGAATTTTGATTTAGCTATTTTTATAGTCTAATTTGTTGGGCAACCGCAATAATAGTTTTAATGAGTCTGTGTGTTTTTTATAATTTCAAAGCGTTATATAGCGTTTAGTACAATATGTCAAATAAGTTTTTCATTTTTTTGTTGTCTTTGTTTAGATCTTTATGTAGGTTGTCTATTTTTTTGTTATCACATGTTTTATAAGGCATCATTGTTTATAGTAATAGGAATATGAATACATATATTTTTTGGTTTACAAGATTTGAGATGTTATTTTTTTATATATTTTTGTGGTTGTATCTTGGCAAG
>M01075:29:000000000-A53YN:1:1101:12061:5985
AGAGTACACAGTTTGGGTTGCACATTTGATTGCCAGATGCAATGGAAGGACCAATACCTGTATCTGCATTAATACATGCTGCAACGTTAGTTGTATGTGGAATAATATTAGGTAGTTTTGTATTTTGGTGTTTTGAATTTTGATTTAGCTATTTTTATAGTCTAATTTGTTGGGCAACCGCAATAATAGTTTTAATGAGTCTGTGTGTTTTTTATAATTTCAAAGCGTTATATAGCGTTTAGTACAATATGTCAAATAAGTTTTTCATTTTTTTGTTGTCTTTGTTTAGATCTTTATGTAGGTTGTCTATTTTTTTGTTATCACATGTTTTATAAGGCATCATTGTTTATAGTAATAGGAATATGAATACATATATTTTTTGGTTTACAAGATTTGAGATGTTATTTTTTTATATATTTTTGTGGTTGTATCTTGGCAAG
>M01075:29:000000000-A53YN:1:1101:20538:5989
AGAGTACACAGTTTGGCTTGCATATTTGATTGCCAGATGCAATGGAAGGACCAATACCTGTATCTGCATTAATACATGCTGCAACGTTAGTTGTATGTGGAATAATATTAGGTAGTTTTGTATTTTGGTGTTTTGAATTTTGATTTAGCTATTTTTATAGTCTAATTTGTTGGGCAACCGCAATAATAGTTTTAATGAGTCTGTGTGTTTTTTATAATTTCAAAGCGTTATATAGCGTTTAGTACAATATGTCAAATAAGTTTTTCATTTTTTTGTTGTCTTTGTTTAGATCTTTATGTAGGTTGTCTATTTTTTTGTTATCACATGTTTTATAAGGCATCATTGTTTATAGTAATAGGAATATGAATACATATATTTTTTGGTTTACAAGATTTGAGATGTTATTTTTTTATATATTTTTGTGGTTGTATCTTGGCAAG
>M01075:29:000000000-A53YN:1:1101:24720:5993
AGAGTGCACAGTTTGGGTTGCATATTTGATTGCCAGATGCAATGGAAGGACCAATACCTGTATCTGCATTAATACATGCTGCAACGTTAGTTGTATGTGGAATAATATTAGGTAGTTTTGTATTTTGGTGTTTTGAATCTTGATTTAGCTATTTTTATAGTCTAATTTGTTGGGCAACCGCAATAATAGTTTTAATGAGTCTGTGTGTTTTTTATAATTTCAAAGCGTTATATAGCGTTTAGTACAATATGTCAAATAAGTTTTTCATTTTTTTGTTGTCTTTGTTTAGATCTTTATGTAGGTTGTCTATTTTTTTGTTATCACATGTTTTATAAGGCATCATTGTTTATAGTAATAGGAATATGAATACATATATTTTTTGGTTTACAAGATTTGAGATGTTATTTTTTTATATATTTTTGTGGTTGTATCTTGGCAAG
>M01075:29:000000000-A53YN:1:1101:6975:6015
AGAGTACACAGTTTGGGTTGCACATTTGATTGCCAGATGCAATGGAAGGACCAATACCTGTATCTGCATTAATACATGCTGCAACGTTAGTTGTATGTGGAATAATATTAGGTAGTTTTGTATTTTGGTGTTTTGAATTTTGATTTAGCTATTTTTATAGTCTAATTTGTTGGGCAACCGCAATAATAGTTTTAATGAGTCTGTGTGTTTTTTATAATTTCAAAGCGTTATATAGCGTTTAGTACAATATGTCAAATAAGTTTTTCATTTTTTTGTTGTCTTTGTTTAGATCTTTATGTAGGTTGTCTATTTTTTTGTTATCACATGTTTTATAAGGCATCATTGTTTATAGTAATAGGAATATGAATACATATATTTTTTGGTTTACAAGATTTGAGATGTTATTTTTTTATATATTTTTGTGGTTGTATCTTGGCAAG
>M01075:29:000000000-A53YN:1:1101:12900:6018
AGAGTACACAGTTTGGGTTGCACATTTGATTGCCAGATGCAATGGAAGGACCAATACCTGTATCTGCATTAATACATGCTGCAACGTTAGTTGTATGTGGAATAATATTAGGTAGTTTTGTATTTTGGTGTTTTGAATTTTGATTTAGCTATTTTTATAGTCTAATTTGTTGGGCAACCGCAATAATAGTTTTAATGAGTCTGTGTGTTTTTTATAATTTCAAAGCGTTATATAGCGTTTAGTACAATATGTCAAATAAGTTTTTCATTTTTTTGTTGTCTTTGTTTAGATCTTTATGTAGGTTGTCTATTTTTTTGTTATCACATGTTTTATAAGGCATCATTGTTTATAGTAATAGGAATATGAATACATATATTTTTTGGTTTACAAGATTTGAGATGTTATTTTTTTATATATTTTTGTGGTTGTATCTTGGCAAG
>M01075:29:000000000-A53YN:1:1101:14907:6024
AGAGTACACAGTTTGGGTTGCACATTTGATTGCCAGATGCAATGGAAGGACCAATACCTGTATCTGCATTAATACATGCTGCAACGTTAGTTGTATGTGGAATAATATTAGGTAGTTTTGTATTTTGGTGTTTTGAATTTTGATTTAGCTATTTTTATAGTCTAATTTGTTGGGCAACCGCAATAATAGTTTTAATGAGTCTGTGTGTTTTTTATAATTTCAAAGCGTTATATAGCGTTTAGTACAATATGTCAAATAAGTTTTTCATTTTTTTGTTGTCTTTGTTTAGATCTTTATGTAGGTTGTCTATTTTTTTGTTATCACATGTTTTATAAGGCATCATTGTTTATAGTAATAGGAATATGAATACATATATTTTTTGGTTTACAAGATTTGAGATGTTATTTTTTTATATATTTTTGTGGTTGTATTTTAGCAAG
>M01075:29:000000000-A53YN:1:1101:12884:6027
AGAGTACACAGTTTGGGTTGCACATTTGATTGCCAGATGCAATGGAAGGACCAATACCTGTATCTGCATTAATACATGCTGCAACGTTAGTTGTATGTGGAATAATATTAGGTAGTTTTGTATTTTGGTGTTTTGAATTTTGATTTAGCTATTTTTATAGTCTAATTTGTTGGGCAACCGCAATAATAGTTTTAATGAGTCTGTGTGTTTTTTATAATTTCAAAGCGTTATATAGCGTTTAGTACAATATGTCAAATAAGTTTTTCATTTTTTTGTTGTCTTTGTTTAGATCTTTATGTAGGTTGTCTATTTTTTTGTTATCACATGTTTTATAAGGCATCATTGTTTATAGTAATAGGAATATGAATACATATATTTTTTGGTTTACAAGATTTGAGATGTTATTTTTTTATATATTTTTGTGGTTGTATCTTGGCAAG
>M01075:29:000000000-A53YN:1:1101:22792:6032
AGAGTACACAGTTTGGATTGCATATTTGATTGCCAGATGCAATGGAAGGACCAATACCTGTATCTGCATTAATACATGCTGCAACGTTAGCTGTATGTGGAATAATATTAGGTAGTTTTGTATTTTGGTGTTTTGAATTTTGATTTAGCTATTTTTATAGTCTAATTTGTTGGGCAACCGCAATAATAGTTTTAATGAGTCTGTGTGTTTTTTATAATTTCAAAGCGTTATATAGCGTTTAGTACAATATGTCAAATAAGTTTTTCATTTTTTTGTTGTCTTTGTTTAGATCTTTATGTAGGTTGTCTATTTTTTTGTTATCACATGTTTTATAAGGCATCATTGTTTATAGTAATAGGAATATGAATACATATATTTTTTGGTTTACAAGATTTGAGATGTTATTTTTTTATATATTTTTGTGGTTGTATCTTGGCAAG
>M01075:29:000000000-A53YN:1:1101:21346:6050
AAAGTACACAGTTTGGGTTGCATATTTGATTGCCAGATGCAATGGAAGGACCAATACCTGTATCTGCATTAATACATGCTGCAACGTTAGTTGTATGTGGAATAATATTAGGTAGTTTTGTATTTTGGTGTTTTGAATTTTGATTTAGCTATTTTTATAGTCTAATTTGTTGGGCAACCGCAATAATAGTTTTAATGAGTCTGTGTGTTTTTTATAATTTCAAAGCGTTATATAGCGTTTAGTACAATATGTCAAATAAGTTTTTCATTTTTTTGTTGTCTTTGTTTAGATCTTTATGTAGGTTGTCTATTTTTTTGTTATCACATGTTTTATAAGGCATCATTGTTTATAGTAATAGGAATATGAATACATATATTTTTTGGTTTACAAGATTTGAGATGTTATTTTTTTATATATTTTTGTGGTTGTATCTTGGCAAG
>M01075:29:000000000-A53YN:1:1101:22846:6060
AGAGTACACAGTTTGGGCTGCATATTTGATTGCCAGATGCAATGGAAGGACCAATACCTGTATCTGCATTAATACATGCTGCAACGTTAGTTGTATGTGGAATAATATTAGGTAGTTTTGTATTTTGGTGTTTTGAATTTTGATTTAGCTATTTTTATAGTCTAATTTGTTGGGCAACCGCAATAATAGTTTTAATGAGTCTGTGTGTTTTTTATAATTTCAAAGCGTTATATAGCGTTTAGTACAATATGTCAAATAAGTTTTTCATTTTTTTGTTGTCTTTGTTTAGATCTTTATGTAGGTTGTCTATTTTTTTGTTATCACATGTTTTATAAGGCATCAATGTTTATAGTAATAGGAATATGAATACATATATTTTTTGGTTTACAAGATTTGAGATGTTATTTTTTTATATATTTTTGTGGTTGTATCTTGGCAAG
>M01075:29:000000000-A53YN:1:1101:15036:6070
AGAGTACACAGTTTGGGTTGCATATTTGATTGCCAGATGCAATGGAAGGACCAATACCTGTATCTGCATTAATACATGCTGCAACGTTAGTTGTATGTGGAATAATATTAGGTAGTTTTGTATTGTGGTGTTTTGAATTTTGATTTAGCTATTTTTATAGTCTAATTTGTTGGGCAACCGCAATAATAGTTTTAATGAGTCTGTGTGTTTTTTATAATTTCAAAGCGTTATATAGCGTTTAGTACAATATGTCAAATAAGTTTTTCATTTTTTTGTTGTCTTTGTTTAGATCTTTATGTAGGTTGTCTATTTTTTTGTTATCACATGTTTTATAAGGCATCATTGTTTATAGTAATAGGAATATGAATACATATATTTTTTGGTTTACAAGATTTGAGATGTTATTTTTTTATATATTTTTGTGGTTGTATCTTGGCAAG
>M01075:29:000000000-A53YN:1:1101:10197:6074
AAAGTACACAGTTTGGGTTGCATATTTGATTGCCAGATGCAATGGAAGGACCAATACCTGTATCTGCATTAATACATGCTGCAACGTTAGTTGTATGTGGAATAATATTAGGTAGTTTTGTATTTTGGTGTTTTGAATTTTGATTTAGCTATTTTTATAGTCTAATTTGTTGGGCAACCGCAATAATAGTTTTAATGAGTCTGTGTGTTTTTTATAATTTCAAAGCGTTATATAGCGTTTAGTACAATATGTCAAATAAGTTTTTCATTTTTTTGTTGTCTTTGTTTAGATCTTTATGTAGGTTGTCTATTTTTTTGTTATCACATGTTTTATAAGGCATCATTGTTTATAGTAATAGGAATATGAATACATATATTTTTTGGTTTACAAGATTTGAGATGTTATTTTTTTATATATTTTTGTGGTTGTATCTTGGCAAG
>M01075:29:000000000-A53YN:1:1101:17455:6080
AAAGTACACAGTTTGGGCTGCATATTTGATTGCCAGATGCAATGGAAGGACCAATACCTGTATCTGCATTAATACATGCTGCAACGTTAGTTGTATGTGGAATAATATTAGGTAGTTTTGTATTTTGGTGTTTTGAATTTTGATTTAGCTATTTTTATAGTCTAATTTGTTGGGCAACCGCAATAATAGTTTTAATGAGTCTGTGTGTTTTTTATAATTTCAAAGCGTTATATAGCGTTTAGTACAATATGTCAAATAAGTTTTTCATTTTTTTGTTGTCTTTGTTTAGATCTTTATGTAGGTTGTCTATTTTTTTGTTATCACATGTTTTATAAGGCATCATTGTTTATAGTAATAGGAATATGAATACATATATTTTTTGGTTTACAAGATTTGAGATGTTATTTTTTTATATATTTTTGTGGTTGTATCTTGGCAAG
>M01075:29:000000000-A53YN:1:1101:20446:6150
AGAGTACAGAGTTTGGCTTGCATATTTGATTGCCAGATGCAATGGAAGGACCAATACCTGTATCTGCATTAATACATGCTGCAACGTTAGTTGTATGTGGAATAATATTAGGTAGTTTTGTATTTTGGTGTTTTGAATTTTGATTTAGCTATTTTTATAGTCTAATTTGTTGGGCAACCGCAATAATAGTTTTAATGAGTCTGTGTGTTTTTTATAATTTCAAAGCGTTATATAGCGTTTAGTACAATATGTCAAATAAGTTTTTCATTTTTTTGTTGTCTTTGTTTAGATCTTTATGTAGGTTGTCTATTTTTTTGTTATCACATGTTTTATAAGGCATCATTGTTTATAGTAATAGGAATATGAATACATATATTTTTTGGTTTACAAGATTTGAGATGTTATTTTTTTATATATTTTTGTGGTTGTATCTTGGCAAG
>M01075:29:000000000-A53YN:1:1101:20629:6159
AGAGTACACAGTTTGGGTTGCACATTTGATTGCCAGATGCAATGGAAGGACCAATACCTGTATCTGCATTAATACATGCTGCAACGTTAGTTGTATGTGGAATAATATTAGGTAGTTTTGTATTTTGGTGTTTTGAATTTTGATTTAGCTATTTTTATAGTCTAATTTGTTGGGCAACCGCAATAATAGTTTTAATGAGTCTGTGTGTTTTTTATAATTTCAAAGCGTTATATAGCGTTTAGTACAATATGTCAAATAAGTTTTTCATTTTTTTGTTGTCTTTGTTTAGATCTTTATGTAGGTTGTCTATTTTTTTGTTATCACATGTTTTATAAGGCATCATTGTTTATAGTAATAGGAATATGAATACATATATTTTTTGGTTTACAAGATTTGAGATGTTATTTTTTTATATATTTTTGTGGTTGTATCTTGGCAAG
>M01075:29:000000000-A53YN:1:1101:23741:6224
AGAGTACACAGTTTGGGCTGCATATTTGATTGCCAGATGCAATGGAAGGACCAATACCTGTATCTGCATTAATACATGCTGCAACGTTAGTTGTATGTGGAATAATATTAGGTAGTTTTGTATTTTGGTGTTTTGAATTTTGATTTAGCTATTTTTATAGTCTAATTTGTTGGGCAACCGCAATAATAGTTTTAATGAGTCTGTGTGTTTTTTATAATTTCAAAGCGTTATATAGCGTTTAGTACAATATGTCAAATAAGTTTTTCATTTTTTTGTTGTCTTTGTTTAGATCTTTATGTAGGTTGTCTATTTTTTTGTTATCACATGTTTTATAAGGCATCATTGTTTATAGTAATAGGAATATGAATACATATATTTTTTGGTTTACAAGATTTGAGATGTTATTTTTTTATATATTTTTGTGGTTGTATCTTGGCAAG
>M01075:29:000000000-A53YN:1:1101:15950:6227
AGAGTACACAGTTTGGGTTGCATATTTGATTGCCAGATGCAATGGAAGGACCAATACCTGTATCTGCATTAATACATGCTGCAACGTTAGTTGTATGTGGAATAATATTAGGTAGTTTTGTATTTTGGTGCTTTGAATTTTGATTTAGCTATTTTTATAGTCTAATTTGTTGGGCAACCGCAATAATAGTTTTAATGAGTCTGTGTGTTTTTTATAATTTCAAAGCGTTATATAGCGTTTAGTACAATATGTCAAATAAGTTTTTCATTTTTTTGTTGTCTTTGTTTAGATCTTTATGTAGGTTGTCTATTTTTTTGTTATCACATGTTTTATAAGGCATCATTGTTTATAGTAATAGGAATATGAATACATATATTTTTTGGTTTACAAGATTTGAGATGTTATTTTTTTATATATTTTTGTGGTTGTATCTTGGCAAG
>M01075:29:000000000-A53YN:1:1101:6059:6232
AAAGTACACAGTTTGGGTTGCACATTTGATTGCCAGATGCAATGGAAGGACCAATACCTGTATCTGCATTAATACATGCTGCAACGTTAGTTGTATGTGGAATAATATTAGGTAGTTTTGTATTTTGGTGTTTTGAATTTTGATTTAGCTATTTTTATAGTCTAATTTGTTGGGCAACCGCAATAATAGTTTTAATGAGTCTGTGTGTTTTTTATAATTTCAAAGCGTTATATAGCGTTTAGTACAATATGTCAAATAAGTTTTTCATTTTTTTGTTGTCTTTGTTTAGATCTTTATGTAGGTTGTCTATTTTTTTGTTATCACATGTTTTATAAGGCATCATTGTTTATAGTAATAGGAATATGAATACATATATTTTTTGGTTTACAAGATTTGAGATGTTATTTTTTTATATATTTTTGTGGTTGTATCTTGGCAAG
>M01075:29:000000000-A53YN:1:1101:19237:6238
AAAGTACACAGTTTGGGTTGCATATTTGATTGCCAGACGCAATGGAAGGACCAATACCTGTATCTGCATTAATACATGCTGCAACGTTAGTTGTATGTGGAATAATATTAGGTAGTTTTGTATTTTGGTGTTTTGAATTTTGATTTAGCTATTTTTATAGTCTAATTTGTTGGGCAACCGCAATAATAGTTTTAATGAGTCTGTGTGTTTTTTATAATTTCGAAGCGTTATACAGCGTTTAGTACAATATGTCAAATAAGTTTTTCATTTTTTTGTTGTCTTTGTTTAGATCTTTATGTAGGTTGTCTATTTTTTTGTTATCACATGTTTTATAAGGCATCATTGTTTATAGTAATAGGAATATGGATACATATATTTTTTGGTTTACAAGATTTGAGATGTTATTTTTTTATATATTTTTGTGGTTGTATCTTGGCAAG
>M01075:29:000000000-A53YN:1:1101:14813:6248
AGAGTACACAGTTTGGGTTGCATATTTGATTGCCAGATGCAATGGAAGGACCAATACCTGTATCTGCATTAATACATGCTGCAACGTTAGTTGTATGTGGAATAATATTAGGTAGTTTTGTATTTTGGTGTTTTGAATTTTGATTTAGCTATTTTTATAGTCTAATTTGTTGGGCAACCGCAATAATAGTTTTAATGAGTCTGTGTGTTTTTTATAATTTCAAAGCGTTATATAGCGTTTAGTACAATATGTCAAATAAGTTTTTCATTTTTTTGTTGTCTTTGTTTAGATCTTTATGTAGGTTGTCTATTTTTTTGTTATCACATGTTTTATAAGGCATCATTGTTTATAGTAATAGGAATATGAATACATATATTTTTTGGTTTACAAGATTTGAGATGTTATTTTTTTATATATTTTTGTGGTTGTATCTTGGCAAG
>M01075:29:000000000-A53YN:1:1101:15358:6257
AGAGTACACAGTTTGGGTTGCATATTTGATTGCCAGATGCAATGGAAGGACCAATACCTGTATCTGCATTAATACATGCTGCAACGTTAGTTGTATGTGGAATAATATTAGGTAGTTTTGTATTTTGGTGTTTTGAATTTTGATTTAGCTATTTTTATAGTCTAATTTGTTGGGCAACCGCAATAATAGTTTTAATGAGTCTGTGTGTTTTTTATAATTTGCAAAGCGTTATATAGCGTTTAGTACAATATGTCAAATAAGTTTTTCATTTTTTTGTTGTCTTTGTTTAGATCTTTATGTAGGTTGTCTATTTTTTTGTTATCACATGTTTTTAAGGCATCATTGTTTATAGTAATAGGAATATGAATACATATATTTTTTGGTTTACAAGATTTGAGATGTTATTTTTTTATATATTTTTGTGGTTGTATCTTGGCAAG
>M01075:29:000000000-A53YN:1:1101:5606:6266
AAAGTACACAGTTTGGGTTGCATATTTGATTGCCAGATGCAATGGAAGGACCAATACCTGTATCTGCATTAATACATGCTGCAACGTTAGTTGTATGTGGAATAATATTAGGTAGTTTTGTATTTTGGTGTTTTGAATTTTGATTTAGCTATTTTTATAGTCTAATTTGTTGGGCAACCGCAATAATAGTTTTAATGAGTCTGTGTGTTTTTTATAATTTCAAAGCGTTATATAGCGTTTAGTACAATATGTCAAATAAGTTTTTCATTTTTTTGTTGTCTTTGTTTAGATCTTTATGTAGGTTGTCTATTTTTTTGTTATCACATGTTTTATAAGGCATCATTGTTTATAGTAATAGGAATATGAATACATATATTTTTTGGTTTACAAGATTTGAGATGTTATTTTTTTATATATTTTTGTGGTTGTATCTTGGCAAG
>M01075:29:000000000-A53YN:1:1101:7930:6294
AGAGTACACAGTTTGGGTTGCATATTTGATTGCCAGATGCAATGGAAGGACCAATATCTGTATCTGCATTAATACATGCTGCAACGTTAGTTGTATGTGGAATAATATTAGGTAGTTTTGTATTTTGGTGTTTTGAATTTTGATTTAGCTATTTTTATAGTCTAATTTGTTGGGCAACCGCAATAATAGTTTTAATGAGTCTGTGTGTTTTTTATAATTTCAAAGCGTTATATAGCGTTTAGTACAATATGTCAAATAAGTTTTTCATTTTTTTGTTGTCTTTGTTTAGATCTTTATGTAGGTTGTCTATTTTTTTGTTATCACATGTTTTATAAGGCATCATTGTTTATAGTAATAGGAATATGAATACATATATTTTTTGGTTTACAAGATTTGAGATGTTATTTTTTTATATATTTTTGTGGTTGTATCTTGGCAAG
>M01075:29:000000000-A53YN:1:1101:15466:6295
AGAGTACACAGTTTGGGTTGCATATTTGATTGCCAGATGCAATGGAAGGACCAATACCTGTATCTGCATTAATACATGCTGCAACGTTAGTTGTATGTGGAATAATATTAGGTAGTTTTGTATTTTGGTGTTTTGAATTTTGATTTAGCTATTTTTATAGTCTAATTTGTTGGGCAACCGCAATAATAGTTTTAATGAGTCTGTGTGTTTTTTATAATTTCAAAGCGTTATATAGCGTTTAGTACAATATGTCAAATAAGTTTTTCATTTTTTTGTTGTCTTTGTTTAGATCTTTATGTAGGTTGTCTATTTTTTTGTTATCACATGTTTTATAAGGCATCATTGTTTATAGTAATAGGAATATGAATACATATATTTTTTGGTTTACAAGATTTGAGATGTTATTTTTTTATATATTTTTGTGGTTGTATCTTGGCAAG
>M01075:29:000000000-A53YN:1:1101:15427:6310
AGAGTACACAGTTTGGGTTGCATATTTGATTGCCAGATGCAATGGAAGGACCAATACCTGTATCTGCATTAATACATGCTGCAACGTTAGTTGTATGTGGAATAATATTAGGTAGTTTTGTATTTTGGTGTTTTGAATTTTGATTTAGCTATTTTTATAGTCTAATTTGTTGGGCAACCGCAATAATAGTTTTAATGAGTCTGTGTGTTTTTTATAATTTCAAAGCGTTATATAGCGTTTAGTACAATATGTCAAATAAGTTTTTCATTTTTTTGTTGTCTTTGTTTAGATCTTTATGTAGGTTGTCTATTTTTTTGTTATCACATGTTTTATAAGGCATCATTGTTTATAGTAATAGGAATATGAATACATATATTTTTTGGTTTACAAGATTTGAGATGTTATTTTTTTATATATTTTTGTGGTTGTATCTTGGCAAG
>M01075:29:000000000-A53YN:1:1101:21297:6312
AAAGTACACAGTTTGGCTTGCATATTTGATTGCCAGATGCAATGGAAGGACCAATACCTGTATCTGCATTAATACATGCTGCAACGTTAGTTGTATGTGGAATAATATTAGGTAGTTTTGTATTTTGGTGTTTTGAATTTTGATTTAGCTATTTTTATAGTCTAATTTGTTGGGCAACCGCAATAATAGTTTTAATGAGTCTGTGTGTTTTTTATAATTTCAAAGCGTTATATAGCGTTTAGTACAATATGTCAAATAAGTTTTTCATTTTTTTGTTGTCTTTGTTTAGATCTTTATGTAGGTTGTCTATTTTTTTGTTATCACATGTTTTATAAGGCATCATTGTTTATAGTAATAGGAATATGAATACATATATTTTTTGGTTTACAAGATTTGAGATGTTATTTTTTTATATATTTTTGTGGTTGTATCTTGGCAAG
>M01075:29:000000000-A53YN:1:1101:9024:6314
AGAGTACACAGTTTGGGTTGCATATTTGATTGCCAGATGCAATGGAAGGACCAATACCTGTATCTGCATTAATACATGCTGCAACGTTAGTTGTATGTGGAATAATATTAGGTAGTTTTGTATTTTGGTGTTTTGAATTTTGATTTAGCTATTTTTATAGTCTAATTTGTTGGGCAACCGCAATAATAGTTTTAATGAGTCTGTGTGTTTTTTATAATTTCAAAGCGTTATATAGCGTTTAGTACAATATGTCAAATAAGTTTTTCATTTTTTTGTTGTCTTTGTTTAGATCTTTATGTAGGTTGTCTATTTTTTTGTTATCACATGTTTTATAAGGCATCATTGTTTATAGTAATAGGAATATGAATACATATATTTTTTGGTTTACAAGATTTGAGATGTTATTTTTTTATATATTTTTGTGGTTGTATCTTGGCAAG
>M01075:29:000000000-A53YN:1:1101:9034:6329
AGAGTACACAGTTTGGGTTGCATATTTGATTGCCAGATGCAATGGAAGGACCAATACCTGTATCTGCATTAATACATGCTGCAACGTTAGTTGTATGTGGAATAATATTAGGTAGTTTTGTATTTTGGTGTTTTGAATTTTGATTTAGCTATTTTTATAGTCTAATTTGTTGGGCAACCGCAATAATAGTTTTAATGAGTCTGTGTGTTTTTTATAATTTCAAAGCGTTATATAGCGTTTAGTACAATATGTCAAATAAGTTTTTCATTTTTTTGTTGTCTTTGTTTAGATCTTTATGTAGGTTGTCTATTTTTTTGTTATCACATGTTTTATAAGGCATCATTGTTTATAGTAATAGGAATATGAATACATATATTTTTTGGTTTACAAGATTTGAGATGTTATTTTTTTATATATTTTTGTGGTTGTATCTTGGCAAG
>M01075:29:000000000-A53YN:1:1101:6858:6341
AGAGTACACAGTTTGGGTTACATATTTGATTGCCAGATGCAATGGAAGGACCAATACCTGTATCTGCATTAATACATGCTGCAACGTTAGTTGTATGTGGAATAATATTAGGTAGTTTTGTATTTTGGTGTTTTGAATTTTGATTTAGCTATTTTTATAGTCTAATTTGTTGGGCAACCGCAATAATAGTTTTAATGAGTCTGTGTGTTTTTTATAATTTCAAAGCGTTATATAGCGTTTAGTACAATATGTCAAATAAGTTTTTCATTTTTTTGTTGTCTTTGTTTAGATCTTTATGTAGGTTGTCTATTTTTTTGTTATCACATGTTTTATAAGGCATCATTGTTTATAGTAATAGGAATATGAATACATATATTTTTTGGTTTACAAGATTTGAGATGTTATTTTTTTATATATTTTTGTGGTTGTATCTTGGCAAG
>M01075:29:000000000-A53YN:1:1101:6742:6356
AAAGTACACAGTTTGGGTTGCATATTTGATTGCCAGATGCAATGGAAGGACCAATACCTGTATCTGCATTAATACATGCTGCAACGTTAGTTGTATGTGGAATAATATTAGGTAGTTTTGTATTTTGGTGTTTTGAATTTTGATTTAGCTATTTTTATAGTCTAATTTGTTGGGCAACCGCAATAATAGTTTTAATGAGTCTGTGTGTTTTTTATAATTTCAAAGCGTTATATAGCGTTTAGTGCAATATGTCAAATAAGTTTTTCATTTTTTTGTTGTCTTTGTTTAGATCTTTATGTAGGTTGTCTATTTTTTTGTTATCACATGTTTTATAAGGCATCATTGTTTATAGTAATAGGAATATGAATACATATATTTTTTGGTTTACAAGATTTGAGATGTTATTTTTTTATATATTTTTGTGGTTGTATCTTGGCAAG
>M01075:29:000000000-A53YN:1:1101:25840:6357
AGAGTACACAGTTTGGACTGCACATTTGATTGCCAGATGCAATGGAAGGACCAATACCTGTATCTGCATTAATACATGCTGCAACGTTAGTTGTATGTGGAATAATATTAGGTAGTTTTGTATTTTGGTGTTTTGAATTTTGATTTAGCTATTTTTATAGTCTAATTTGTTGGGCAACCGCAATAATAGCTTTAATGAGTCTGTGTGTTTTTTATAATTTCAAAGCGTTATATAGCGTTTAGTACAATATGTCAAATAAGTTTTTCATTTTTTTGTTGTCTTTGTTTAGATCTTTATGTAGGTTGTCTATTTTTTTGTTATCACATGTTTTATAAGGCATCATTGTTTATAGTAATAGGAATATGAATACATATATTTTTTGGTTTACAAGATTTGAGATGTTATTTTTTTATATATTTTTGTGGTTGTATCTTGGCAAG
>M01075:29:000000000-A53YN:1:1101:12320:6361
AAAGTACACAGTTTGGGTTGCATATTTGATTGCCAGATGCAATGGAAGGACCAATACCTGTATCTGCATTAATACATGCTGCAACGTTAGTTGTATGTGGAATAATATTAGGTAGTTTTGTATTTTGGTGTTTTGAATTTTGATTTAGCTATTTTTATAGTCTAATTTGTTGGGCAACCGCAATAATAGTTTTAATGAGTCTGTGTGTTTTTTACAATTCCAAAGCGTTATATAGCGTTTAGTACAATATGTCAAATAAGTTTTTCATTTTTTTGTTGTCTTTGTTTAGATCTTTATGTAGGTTGTCTATTTTTTTGTTATCACATGTTTTATAAGGCATCATTGTTTATAGTAATAGGAATATGAATACATATATTTTTTGGTTTACAAGATTTGAGATGTTATTTTTTTATATATTTTTGTGGTTGTATCTTGGCAAG
>M01075:29:000000000-A53YN:1:1101:25878:6363
AGAGTACACAGTTTGGGTTGCATATTTGATTGCCAGATGCAATGGAAGGACCAATACCTGTATCTGCATTAATACATGCTGCAACGTTAGTTGTATGTGGAATAATATTAGGTAGTTTTGTATTTTGGTGTTTTGAATTTTGATTTAGCTATTTTTATAGTCTAATTTGTTGGGCAACCGCAATAATAGTTTTAATGAGTCTGTGTGTTTTTTATAATTTCAAAGCGTTATATAGCGTTTAGTACAATATGTCAAATAAGTTTTTCATTTTTTTGTTGTCTTTGTTTAGATCTTTATGTAGGTTGTCTATTTTTTTGTTATCACATGTTTTATAAGGCATCATTGTTTATAGTAATAGGAATATGAATACATATATTTTTTGGTTTACAAGATTTGAGATGTTATTTTTTTATATATTTTTGTGGTTGTATCTTGGCAAG
>M01075:29:000000000-A53YN:1:1101:11720:6382
AAAGTACACAGTTTGGGTTGCATATTTGATTGCCAGATGCAATGGAAGGACCAATACCTGTATCTGCATTAATACATGCTGCAACGTTAGTTGTATGTGGAATAATATTAGGTAGTTTTGTATTTTGGTGTTTTGAATTTTGATTTAGCTATTTTTATAGTCTAATTTGTTGGGCAACCGCAATAATAGTTTTAATGAGTCTGTGTGTTTTTTATAATTTCAAAGCGTTATATAGCGTTTAGTACAATATGTCAAATAAGTTTTTCATTTTTTTGTTGTCTTTGTTTAGATCTTTATGTAGGTTGTCTATTTTTTTGTTATCACATGTTTTATAAGGCATCATTGTTTATAGTAATAGGAATATGAATACATATATTTTTTGGTTTACAAGATTTGAGATGTTATTTTTTTATATATTTTTGTGGTTGTATCTTGGCAAG
>M01075:29:000000000-A53YN:1:1101:10127:6387
AGAGTACACAGTTTGGGTTGCACATTTGATTGCCAGATGCAATGGAAGGACCAATACCTGTATCTGCATTAATACATGCTGCAACGTTAGTTGTATGTGGAATAATATTAGGTAGTTTTGTATTTTGGTGTTTTGAATTTTGATTTAGCTATTTTTATAGTCTAATTTGTTGGGCAACCGCAATAATAGTTTTAATGAGTCTGTGTGTTTTTTATAATTTCAAAGCGTTATATAGCGTTTAGTACAATATGTCAAATAAGTTTTTCATTTTTTTGTTGTCTTTGTTTAGATCTTTATGTAGGTTGTCTATTTTTTTGTTATCACATGTTTTATAAGGCATCATTGTTTATAGTAATAGGAATATGAATACATATATTTTTTGGTTTACAAGATTTGAGATGTTATTTTTTTATATATTTTTGTGGTTGTATCTTGGCAAG
>M01075:29:000000000-A53YN:1:1101:23401:6390
AAAGTACACAGTTTGGGTTGCATATTTGATTGCCAGATGCAATGGAAGGACCAATACCTGTATCTGCATTAATACATGCTGCAACGTTAGTTGTATGTGGAATAATATTAGGTAGTTTTGTATTTTGGTGTTTTGAATTTTGATTTAGCTATTTTTATAGTCTAATTTGTTGGGCAACCGCAATAATAGTTTTAATGAGTCTGTGTGTTTTTTATAATTTCAAAGCGTTATATAGCGTTTAGTACAATATGTCAAATAAGTTTTTCATTTTTTTGTTGTCTTTGTTTAGATCTTTATGTAGGTTGTCTATTTTTTTGTTATCACATGTTTTATAAGGCATCATTGTTTATAGTAATAGGAATATGAATACATATATTTTTTGGTTTACAAGATTTGAGATGTTATTTTTTTATATATTTTTGTGGTTGTACTTTAGCAAG
>M01075:29:000000000-A53YN:1:1101:11888:6393
AGAGTACACAGTTTGGGCTGCATATTTGATTGCCAGATGCGATGGAAGGACCAATACCTGTATCTGCATTAATACATGCTGCAACGTTAGTTGTATGTGGAATAATATTAGGTAGTTTTGTATTTTGGTGTTTTGAATTTTGATTTAGCTATTTTTATAGTCTAATTTGTTGGGCAACCGCAATAATAGTTTTAATGAGTCTGTGTGTTTTTTATAATTTCAAAGCGTTATATAGCGTTTAGTACAATATGTCAAATAAGTTTTTCATTTTTTTGTTGTCTTTGTTTAGATCTTTATGTAGGTTGTCTATTTTTTTGTTATCACATGTTTTATAAGGCATCATTGTTTATAGTAATAGGAATATGAATACATATATTTTTTGGTTTACAAGATTTGAGATGTTATTTTTTTATATATTTTTGTGGTTGTATCTTGGCAAG
>M01075:29:000000000-A53YN:1:1101:10122:6406
AGAGTACACAGTTTGGGTTGCATATTTGATTGCCAGATGCAATGGAAGGACCAATACCTGTATCTGCATTAATACATGCTGCAACGTTAGTTGTATGTGGAATAATATTAGGTAGTTTTGTATTTTGGTGTTTTGAATTTTGATTTAGCTATTTTTATAGTCTAATTTGTTGGGCAACCGCAATAATAGTTTTAATGAGTCTGTGTGTTTTTTATAATTTCAAAGCGTTATATAGCGTTTAGTACAATATGTCAAATAAGTTTTTCATTTTTTTGTTGTCTTTGTTTAGATCTTTATGTAGGTTGTCTATTTTTTTGTTATCACATGTTTTATAAGGCATCATTGTTTATAGTAATAGGAATATGAATACATATATTTTTTGGTTTACAAGATTTGAGATGTTATTTTTTTATATATTTTTGTGGTTGTATCTTGGCAAG
>M01075:29:000000000-A53YN:1:1101:24334:6430
AGAGTACACAGTTTGGGCTGCATATTTGATTGCCAGATGCAATGGAAGGACCAATACCTGTATCTGCATTAATACATGCTGCAACGTTAGTTGTATGTGGAATAATATTAGGTAGTTTTGTATTTTGGTGTTTTGAATTTTGATTTAGCTATTTTTATAGTCTAATTTGTTGGGCAACCGCAATAATAGTTTTAATGAGTCTGTGTGTTTTTTATAATTTCAAAGCGTTATATAGCGTTTAGTACAATATGTCAAATAAGTTTTTCATTTTTTTGTTGTCTTTGTTTAGATCTTTATGTAGGTTGTCTATTTTTTTGTTATCACATGTTTTATAAGGCATCATTGTTTATAGTAATAGGAATATGAATACATATATTTTTTGGTTTACAAGATTTGAGATGCTATTTTTTTATATATTTTTGTGGTTGTATCTTGGCAAG
>M01075:29:000000000-A53YN:1:1101:8291:6438
AAAGTACACAGTTTGGGTTGCATATTTGATTGCCAGATGCAATGGAAGGACCAATACCTGTATCTGCATTAATACATGCTGCAACGTTAGTTGTATGTGGAATAATATTAGGTAGTTTTGTATTTTGGTGTTTTGAATTTTGATTTAGCTATTTTTATAGTCTAATTTGTTGGGCAACCGCAATAATAGTTTTAATGAGTCTGTGTGTTTTTTATAATTTCAAAGCGTTATATAGCGTTTAGTACAATATGTCAAATAAGTTTTTCATTTTTTTGTTGTCTTTGTTTAGATCTTTATGTAGGTTGTCTATTTTTTTGTTATCACATGTTTTATAAGGCATCATTGTTTATAGTAATAGGAATATGAATACATATATTTTTTGGTTTACAAGATTTGAGATGTTATTTTTTTATATATTTTTGTGGTTGTATCTTGGCAAG
>M01075:29:000000000-A53YN:1:1101:22460:6476
AGAGTACACAGTTTGGGTTGCATATTTGATTGCCAGATGCAATGGAAGGACCAATACCTGTATCTGCATTAATACATGCTGCAACGTTAGTTGTATGTGGAATAATATTAGGTAGTTTTGTATTTTGGTGTTTTGAATTTTGATTTAGCTATTTTTATAGTCTAATTTGTTGGGCAACCGCAATAATAGTTTTAATGAGTCTGTGTGTTTTTTATAATTTCAAAGCGTTATATAGCGTTTAGTACAATATGTCAAATAAGTTTTTCATTTTTTTGTTGTCTTTGTTTAGATCTTTATGTAGGTTGTCTATTTTTTTGTTATCACATGTTTTATAAGGCATCATTGTTTATAGTAATAGGAATATGAATACATATATTTTTTGGTTTACAAGATTTGAGATGTTATTTTTTTATATATTTTTGTGGTTGTATTTTAGCAAG
>M01075:29:000000000-A53YN:1:1101:12631:6480
AAAGTACACAGTTTGGATTGCACATTTGATTGCCAGATGCAACGGAAGGACCAATACCTGTATCTGCATTAATACATGCTGCAACGTTAGTTGTATGTGGAATAATATTAGGTAGTTTTGTATTTTGGTGTTTTGAATTTTGATTTAGCTATTTTTATAGTCTAATTTGTTGGGCAACCGCAATAATAGTTTTAATGAGTCTGTGTGTTTTTTATAATTTCAAAGCGTTATATAGCGTTTAGTACAATATGTCAAATAAGTTTTTCATTTTTTTGTTGTCTTTGTTTAGATCTTTATGTAGGTTGTCTATTTTTTTGTTATCACATGTTTTATAAGGCATCATTGTTTATAGTAATAGGAATATGAATACATATATTTTTTGGTTTACAAGATTTGAGATGTTATTTTTTTATATATTTTTGTGGTTGTATCTTGGCAAG
>M01075:29:000000000-A53YN:1:1101:5760:6506
AGAGTACACAGTTTGGGTTGCATATTTGATTGCCAGATGCAATGGAAGGACCAATACCTGTATCTGCATTAATACATGCTGCAACGTTAGTTGTATGTGGAATAATATTAGGTAGTTTTGTATTTTGGTGTTTTGAATTTTGATTTAGCTATTTTTATAGTCTAATTTGTTGGGCAGCCGCAATAATAGTTTTAATGAGTCTGTGTGTTTTTTATAATTTCAAAGCGTTATATAGCGTTTAGTACAATATGTCAAATAAGTTTTTCATTTTTTTGTTGTCTTTGTTTAGATCTTTATGTAGGTTGTCTATTTTTTTGTTATCACATGTTTTATAAGGCATCATTGTTTATAGTAATAGGAATATGAATACATATATTTTTTGGTTTACAAGATTTGAGATGTTATTTTTTTATATATTTTTGTGGTTGTATCTTGGCAAG
>M01075:29:000000000-A53YN:1:1101:5056:6516
AGAGTACACAGTTTGGGTTACATATTTGATTGCCAGATGCAATGGAAGGACCAATACCTGTATCTGCATTAATACATGCTGCAACGTTAGTTGTATGTGGAATAATATTAGGTAGTTTTGTATTTTGGTGTTTTGAATTTTGATTTAGCTATTTTTATAGTCTAATTTGTTGGGCAACCGCAATAATAGTTTTAATGAGTCTGTGTGTTTTTTATAATTTCAAAGCGTTATATAGCGTTTAGTACAATATGTCAAATAAGTTTTTCATTTTTTTGTTGTCTTTGTTTAGATCTTTATGTAGGTTGTCTATTTTTTTGTTATCACATGTTTTATAAGGCATCATTGTTTATAGTAATAGGAATATGAATACATATATTTTTTGGTTTACAAGATTTGAGATGTTATTTTTTTATATATTTTTGTGGTTGTATCTTGGCAAG
>M01075:29:000000000-A53YN:1:1101:5744:6521
AGAGTACACAGTTTGGGTTGCATATTTGATTGCCAGATGCAATGGAAGGACCAATACCTGTATCTGCATTAATACATGCTGCAACGTTAGTTGTATGTGGAATAATATTAGGTAGTTTTGTATTTTGGTGTTTTGAATTTTGATTTAGCTATTTTTATAGTCTAATTTGTTGGGCAGCCGCAATAATAGTTTTAATGAGTCTGTGTGTTTTTTATAATTTCAAAGCGTTATATAGCGTTTAGTACAATATGTCAAATAAGTTTTTCATTTTTTTGTTGTCTTTGTTTAGATCTTTATGTAGGTTGTCTATTTTTTTGTTATCACATGTTTTATAAGGCATCATTGTTTATAGTAATAGGAATATGAATACATATATTTTTTGGTTTACAAGATTTGAGATGTTATTTTTTTATATATTTTTGTGGTTGTATCTTGGCAAG
>M01075:29:000000000-A53YN:1:1101:5574:6529
AGAGTACACAGTTTGGGTTGCACATTTGATTGCCAGATGCAATGGAAGGACCAATACCTGTATCTGCATTAATACATGCTGCAACGTTAGTTGTATGTGGAATAATATTAGGTAGTTTTGTATTTTGGTGTTTTGAATTTTGATTTAGCTATTTTTATAGTCTAATTTGTTGGGCAACCGCAATAATAGTTTTAATGAGTCTGTGTGTTTTTTATAATTTCAAAGCGTTATATAGCGTTTAGTACAATATGTCAAATAAGTTTTTCATTTTTTTGTTGTCTTTGTTTAGATCTTTATGTAGGTTGTCTATTTTTTTGTTATCACATGTTTTATAAGGCATCATTGTTTATAGTAATAGGAATATGAATACATATATTTTTTGGTTTACAAGATTTGAGATGTTATTTTTTTATATATTTTTGTGGTTGTATTTTAGCAAG
>M01075:29:000000000-A53YN:1:1101:22144:6531
AGAGTACACAGTTTGGGTTGCATATTTGATTGCCAGATGCAATGGAAGGACCAATACCTGTATCTGCATTAATACATGCTGCAACGTTAGTTGTATGTGGAATAATATTAGGTAGTTTTGTATTTTGGTGTTTTGAATTTTGATTCAGCTATTTTTATAGTCTAATTTGTTGGGCAACCGCAATAATAGTTTTAATGGGTCTGTGTGTTTTTTATAATTTCAAAGCGTTATATAGCGTTTAGTACAATATGTCAAATAAGTTTTTCATTTTTTTGTTGTCTTTGTTTAGATCTTTATGTAGGTTGTCTATTTTTTTGTTATCACATGTTTTATAAGGCATCATTGTTTATAGTAATAGGAATATGAATACATATATTTTTTGGTTTACAAGATTTGAGATGTTATTTTTTTATATATTTTTGTGGTTGTATCTTGGCAAG
>M01075:29:000000000-A53YN:1:1101:9024:6538
AGAGTACACAGTTTGGGTTGCATATTTGATTGCCAGATGCAATGGAAGGACCAATACCTGTATCTGCATTAATACATGCTGCAACGTTAGTTGTATGTGGAATAATATTAGGTAGTTTTGTATTTTGGTGTTTTGAATTTTGATTTAGCTATTTTTATAGTCTAATTTGTTGGGCAACCGCAATAATAGTTTTAATGAGTCTGTGTGTTTTTTATAATTTCAAAGCGTTATATAGCGTTTAGTACAATATGTCAAATAAGTTTTTCATTTTTTTGTTGTCTTTGTTTAGATCTTTATGTGGGTTGTCTATTTTTTTGTTATCACATGTTTTATAAGGCATCATTGTTTATAGTAATAGGAATATGAATACATATATTTTTTGGTTTACAAGATTTGAGATGTTATTTTTTTATATATTTTTGTGGTTGTATCTTGGCAAG
>M01075:29:000000000-A53YN:1:1101:11551:6561
AAAGTACACAGTTTGGGTTGCACATTTGATTGCCAGATGCAATGGAAGGACCAATACCTGTATCTGCATTAATACATGCTGCAACGTTAGTTGTATGTGGAATAATATTAGGTAGTTTTGTATTTTGGTGTTTTGAATTTTGATTTAGCTATTTTTATAGTCTAATTTGTTGGGCAACCGCAATAATAGTTTTAATGAGTCTGTGTGTTTTTTATAATTTCAAAGCGTTATATAGCGTTTAGTACAATATGTCAAATAAGTTTTTCATTTTTTTGTTGTCTTTGTTTAGATCTTTATGTAGGTTGTCTATTTTTTTGTTATCACATGTTTTATAAGGCATCATTGTTTATAGTAATAGGAATATGAATACATATATTTTTTGGTTTACAAGATTTGAGATGTTATTTTTTTATATATTTTTGTGGTTGTATCTTGGCAAG
>M01075:29:000000000-A53YN:1:1101:9175:6567
AAAGTACACAGTTTGGGTTCCATATTTGATTGCCAGATGCAATGGAAGGACCAATACCTGTATCTGCATTAATACATGCTGCAACGTTAGTTGTATGTGGAATAATATTAGGTAGTTTTGTATTTTGGTGTTTTGAATTTTGATTTAGCTATTTTTATAGTCTAATTTGTTGGGCAACCGCAATAATAGTTTTAATGAGTCTGTGTGTTTTTTATAATTTCAAAGCGTTATATAGCGTTTAGTACAATATGTCAAATAAGTTTTTCATTTTTTTGTTGTCTTTGTTTAGATCTTTATGTAGGTTGTCTATTTTTTTGTTATCACATGTTTTATAAGGCATCATTGTTTATAGTAATAGGAATATGAATACATATATTTTTTGGTTTACAAGATTTGAGATGTTATTTTTTTATATATTTTTGTGGTTGTATCTTAGCAAG
>M01075:29:000000000-A53YN:1:1101:25068:6569
AGAGTACACAGTTTGGGCTGCATATTTGATTGCCAGATGCAATGGAAGGACCAATACCTGTATCTGCATTAATACATGCTGCAACGTTAGTTGTATGTGGAATAATATTAGGTAGTTTTGTATTTTGGTGTTTTGAATTTTGATTTAGCTATTTTTATAGTCTAATTTGTTGGGCAACCGCAATAATAGTTTTAATGAGTCTGTGTGTTTTTTATAATTTCTAAGCGTTATATAGCGTTTAGTACAATATGTCAAATAAGTTTTTCATTTTTTTGTTGTCTTTGTTTAGATCTTTATGTAGGTTGTCTATTTTTTTGTTATCACATGTTTTATAAGGCATCATTGTTTATAGTAATAGGAATATGAATACATATATTTTTTGGTTTACAAGATTTGAGATGTTATTTTTTTATATATTTTTGTGGTTGTATCTTGGCAAG
>M01075:29:000000000-A53YN:1:1101:9158:6572
AAAGTACACAGTTTGGGTTACATATTTGATTGCCAGATGCAATGGAAGGACCAATACCTGTATCTGCATTAATACATGCTGCAACGTTAGTTGTATGTGGAATAATATTAGGTAGTTTTGTATTTTGGTGTTTTGAATTTTGATTTAGCTATTTTTATAGTCTAATTTGTTGGGCAACCGCAATAATAGTTTTAATGAGTCTGTGTGTTTTTTATAATTTCAAAGCGTTATATAGCGTTTAGTACAATATGTCAAATAAGTTTTTCATTTTTTTGTTGTCTTTGTTTAGATCTTTATGTAGGTTGTCTATTTTTTTGTTATCACATGTTTTATAAGGCATCATTGTTTATAGTAATAGGAATATGAATACATATATTTTTTGGTTTACAAGATTTGAGATGTTATTTTTTTATATATTTTTGTGGTTGTATCTTAGCAAG
>M01075:29:000000000-A53YN:1:1101:26068:6582
AGAGTACACAGTTTGGGTTGCATATTTGATTGCCAGATGCAATGGAAGGACCAATACCTGTATCTGCATTAATACATGCTGCAACGTTAGTTGTATGTGGAATAATATTAGGTAGTTTTGTATTTTGGTGTTTTGAATTTTGATTTAGCTATTTTTATAGTCTAATTTGTTGGGCAACCGCAATAATAGTTTTAATGAGTCTGTGTGTTTTTTATAATTTCAAAGCGTTATATAGCGTTTAGTACAATATGTCAAATAAGTTTTTCATTTTTTTGTTGTCTTTGTTTAGATCTTTATGTAGGTTGTCTATTTTTTTGTTATCACATGTTTTATAAGGCATCATTGTTTATAGTAATAGGAATATGAATACATATATTTTTTGGTTTACAAGATTTGAGATGTTATTTTTTTATATATTTTTGTGGTTGTATCTTAGCAAG
>M01075:29:000000000-A53YN:1:1101:5658:6590
AGAGTACACAGTTTGGGTTGCATATTTGATTGCCAGATGCAATGGAAGGACCAATACCTGTATCTGCATTAATACATGCTGCAACGTTAGTTGTATGTGGAATAATATTAGGTAGTTTTGTATTTTGGTGTTTTGAATTTTGATTTAGCTATTTTTATAGTCTAATTTGTTGGGCAACCGCAATAATAGTTTTAATGAGTCTGTGTGTTTTTTATAATTTCAAAGCGTTATATAGCGTTTAGTACAATATGTCAAATAAGTTTTTCATTTTTTTGTTGTCTTTGTTTAGATCTTTATGTAGGTTGTCTATTTTTTTGTTATCACATGTTTTATAAGGCATCATTGTTTATAGTAATAGGAATATGAATACATATATTTTTTGGTTTACAAGATTTGAGATGTTATTTTTTTATATATTTTTGTGGTTGTATTTTGGCAAG
>M01075:29:000000000-A53YN:1:1101:20410:6613
AGAGTACACAGTTTGGGTTGCACATTTGATTGCCAGATGCAATGGAAGGACCAATACCTGTATCTGCATTAATACATGCTGCAACGTTAGTTGTATGTGGAATAATATTAGGTAGTTTTGTATTTTGGTGTTTTGAATTTTGATTTAGCTATTTTTATAGTCTAATTTGTTGGGCAACCGCAATAATAGTTTTAATGAGTCTGTGTGTTTTTTATAATTTCAAAGCGTTATATAGCGTTTAGTACAATATGTCAAATAAGTTTTTCATTTTTTTGTTGTCTTTGTTTAGATCTTTATGTAGGTTGTCTATTTTTTTGTTATCACATGTTTTATAAGGCATCATTGTTTATAGTAATAGGAATATGAATACATATATTTTTTGGTTTACAGGATTTGAGATGTTATTTTTTTATATATTTTTGTGGTTGTATCTTGGCAAG
>M01075:29:000000000-A53YN:1:1101:5330:6620
AGAGTACACAGTTTGGGTTGCATATTTGATTGCCAGATGCAATGGAAGGACCAATACCTGTATCTGCATTAATACATGCTGCAACGTTAGTTGTATGTGGAATAATATTAGGTAGTTTTGTATTTTGGTGTTTTGAATTTTGATTTAGCTATTTTTATAGTCTAATTTGTTGGGCAACCGCAATAATAGTTTTAATGAGTCTGTGTGTTTTTTATAATTTCAAAGCGTTATATAGCGTTTAGTACAATATGTCAAATAAGTTTTTCATTTTTTTGTTGTCTTTGTTTAGATCTTTATGTAGGTTGTCTATTTTTTTGTTATCACATGTTTTATAAGGCATCATTGTTTATAGTAATAGGAATATGAATACATATATTTTTTGGTTTACAAGATTTGAGATGTTATTTTTTTATATATTTTTGTGGTTGTATCTTGGCAAG
>M01075:29:000000000-A53YN:1:1101:17699:6621
AGAGTACACAGTTTGGGTTACATATTTGATTGCCAGATGCAATGGAAGGACCAATACCTGTATCTGCATTAATACATGCTGCAACGTTAGTTGTATGTGGAATAATATTAGGTAGTTTTGTATTTTGGTGTTTTGAATTTTGATTTAGCTATTTTTATAGTCTAATTTGTTGGGCAACCGCAATAATAGTTTTAATGAGTCTGCGTGTTTTTTATAATTTCAAAGCGTTATATAGCGTTTAGTACAATATGTCAAATAAGTTTTTCATTTTTTTGTTGTCTTTGTTTAGATCTTTATGTAGGTTGTCTATTTTTTTGTTATCACATGTTTTATAAGGCATCATTGTTTATAGTAATAGGAATATGAATACATATATTTTTTGGTTTACAAGATTTGAGATGTTATTTTTTTATATATTTTTGTGGTTGTATCTTAGCAAG
>M01075:29:000000000-A53YN:1:1101:21995:6662
AGAGTACACAGTTTGGGTTGCATATTTGATTGCCAGATGCAATGGAAGGACCAATACCTGTATCTGCATTAATACATGCTGCAACGTTAGTTGTATGTGGAATAATATTAGGTAGTTTTGTATTTTGGTGTTTTGAATTTTGATTTAGCTATTTTTATAGTCTAATTTGTTGGGCAACCGCAATAATAGTTTTAATGAGTCTGTGTGTTTTTTATAATTTCAAAGCGTTATATAGCGTTTAGTACAATATGTCAAATAAGTCTTTCATTTTTTTGTTGTCTTTGTTTAGATCTTTATGTAGGTTGTCTATTTTTTTGTTATCACATGTTTTATAAGGCATCATTGTTTATAGTAATAGGAATATGAATACATATATTTTTTGGTTTACAAGATTTGAGATGTTATTTTTTTATATATTTTTGTGGTTGTATCTTGGCAAG
>M01075:29:000000000-A53YN:1:1101:11115:6669
AGAGTACACAGTTTGGGTTGCACATTTGATTGCCAGATGCAATGGAAGGACCAATACCTGTATCTGCATTAATACATGCTGCAACGTTAGTTGTATGTGGAATAATATTAGGTAGTTTTGTATTTTGGTGTTTTGAATTTTGATTTAGCTATTTTTATAGTCTAATTTGTTGGGCAACCGCAATAATAGTTTTAATGAGTCTGTGTGTTTTTTATAATTTCAAAGCGCTATATAGCGTTTAGTACAATATGTCAAATAAGTTTTTCATTTTTTTGTTGTCTTTGTTTAGATCTTTATGTAGGTTGTCTATTTTTTTGTTATCACATGTTTTATAAGGCATCATTGTTTATAGTAATAGGAATATGAATACATATATTTTTTGGTTTACAAGATTTGAGATGTTATTTTTTTATATATTTTTGTGGTTGTATCTTGGCAAG
>M01075:29:000000000-A53YN:1:1101:9257:6669
AGAGTACACAGTTTGGGTTGCATATTTGATTGCCAGATGCAATGGAAGGACCAATACCTGTATCTGCATTAATACATGCTGCAACGTTAGTTGTATGTGGAATAATATTAGGTAGTTTTGTATTTTGGTGTTTTGAATTTTGATTTAGCTATTTTTATAGTCTAATTTGTTGGGCAACCGCAATAATAGTTTTAATGAGTCTGTGTGTTTTTTATAATTTCAAAGCGTTATATAGCGTTTAGTACAATATGTCAAATAAGTTTTTCATTTTTTTGTTGTCTTTGTTTAGATCTTTATGTAGGTTGTCTATTTTTTTGTTATCACATGTTTTATAAGGCATCATTGTTTATAGTAATAGGAATATGAATACATATATTTTTTGGTTTACAAGATTTGAGATGTTATTTTTTTATATATTTTTGTGGTTGTATCTTGGCAAG
>M01075:29:000000000-A53YN:1:1101:23333:6678
AAAGTACACAGTTTGGGTTGCACATTTGATTGCCAGATGCAATGGAAGGACCAATACCTGTATCTGCATTAATACATGCTGCAACGTTAGTTGTATGTGGAATAATATTAGGTAGTTCTGTATTTTGGTGTTTTGAATTTTGATTTAGCTATTTTTATAGTCTAATTTGTTGGGCAACCGCAATAATAGTTTTAATGAGTCTGTGTGTTTTTTATAATTTCAAAGCGTTATATAGCGTTTAGTACAATATGTCAAATAAGTTTTTCATTTTTTTGTTGTCTTTGTTTAGATCTTTATGTAGGTTGTCTATTTTTTTGTTATCACATGTTTTATAAGGCATCATTGTTTATAGTAATAGGAATATGAATACATATATTTTTTGGTTTACAAGATTTGAGATGTTATTTTTTTATATATTTTTGTGGTTGTATCTTGGCAAG
>M01075:29:000000000-A53YN:1:1101:16593:6687
AGAGTACACAGTTTGGGTTGCACATTTGATTGCCAGATGCAATGGAAGGACCAATACCTGTATCTGCATTAATACATGCTGCAACGTTAGTTGTATGTGGAATAATATTAGGTAGTTTTGTATTTTGGTGTTTTGAATTTTGATTTAGCTATTTTTATAGTCTAATTTGTTGGGCAACCGCAATAATAGTTTTAATGAGTCTGTGTGTTTTCTATAATTTCAAAGCGTTATATAGCGTTTAGTACAATATGTCAAATAAGTTTTTCATTTTTTTGTTGTCTTTGTTTAGATCTTTATGTAGGTTGTCTATTTTTTTGTTATCACATGTTTTATAAAGCATCATTGTTTATAGTAATAGGAATATGAATACATATATTTTTTGGTTTACAAGATTTGAGATGTTATTTTTTTATATATTTTTGTGGTTGTATCTTGGCAAG
>M01075:29:000000000-A53YN:1:1101:5898:6701
AGAGTACACAGTTTGGGTTGCATATTTGATTGCCAGATGCAATGGAAGGACCAATACCTGTATCTGCATTAATACATGCTGCAACGTTAGTTGTATGTGGAATAATATTAGGTAGTTTTGTATTTTGGTGTTTTGAATTTTGATTTAGCTATTTTTATAGTCTAATTTGTTGGGCAACCGCAATAATAGTTTTAATGAGTCTGTGTGTTTTTTATAATTTCAAAGCGTTATATAGCGTTTAGTACAATATGTCAAATAAGTTTTTCATTTTTTTGTTGTCTTTGTTTAGATCTTTATGTAGGTTGTCTATTTTTTTGTTATCACATGTTTTATAAGGCATCATTGTTTATAGTAATAGGAATATGAATACATATATTTTTTGGTTTACAAGATTTGAGATGTTATTTTTTTATATATTTTTGTGGTTGTATTTTGGCAAG
>M01075:29:000000000-A53YN:1:1101:15039:6711
AAAGTACACAGTTTGGGTTGCATATTTGATTGCCAGATGCAATGGAAGGACCAATACCTGTATCTGCATTAATACATGCTGCAACGTTAGTTGTATGTGGAATAATATTAGGTAGTTTTGTATTTTGGTGTTTTGAATTTTGATTTAGCTATTTTTATAGTCTAATTTGTTGGGCAACCGCAATAATAGTTTTAATGAGTCTGTGTGTTTTTTATAATTTCAAAGCGTTATATAGCGTTTAGTACAATATGTCAAATAAGTTTTTCATTTTTTTGTTGTCTTTGTTTAGATCTTTATGTAGGTTGTCTATTTTTTTGTTATCACATGTTTTATAAGGCATCATTGTTTATAGTAATAGGAATACGAATACATATATTTTTTGGTTTACAAGATTTGAGATGTTATTTTTTTATATATTTTTGTGGTTGTATCTTGGCAAG
>M01075:29:000000000-A53YN:1:1101:15027:6723
AAAGTACACAGTTTGGGTTGCATATTTGATTGCCAGATGCAATGGAAGGACCAATACCTGTATCTGCATTAATACATGCTGCAACGTTAGTTGTATGTGGAATAATATTAGGTAGTTTTGTATTTTGGTGTTTTGAATTTTGATTTAGCTATTTTTATAGTCTAATTTGTTGGGCAACCGCAATAATAGTTTTAATGAGTCTGTGTGTTTTTTATAATTTCAAAGCGTTATATAGCGTTTAGTACAATATGTCAAATAAGTTTTTCATTTTTTTGTTGTTTTTGTTTAGATCTTTATGTAGGTTGTCTATTTTTTTGTTATCACATGTTTTATAAGGCATCATTGTTTATAGTAATAGGAATACGAATACATATATTTTTTGGTTTACAAGATTTGAGATGTTATTTTTTTATATATTTTTGTGGTTGTATCTTGGCAAG
>M01075:29:000000000-A53YN:1:1101:16042:6733
AGAGTACACAGTTTGGGTTGCACATTTGATTGCCAGATGCAATGGAAGGACCAATACCTGTATCTGCATTAATACATGCTGCAACGTTAGTTGTATGTGGAATAATATTAGGTAGTTTTGTATTTTGGTGTTTTGAATTTTGATTTAGCTATTTTTATAGTCTAATTTGTTGGGCAACCGCAATAATAGTTTTAATGAGTCTGTGTGTTTTTTATAATTTCAAAGCGTTATATAGCGTTTAGTACAATATGTCAAATAAGTTTTTCATTTTTTTGTTGTCTTTGTTTAGATCTTTATGTAGGTTGTCTATTTTTTTGTTATCACATGTTTTATAAGGCATCATTGTTTATAGTAATAGGAATATGAATACATATATTTTTTGGTTTACAAGATTTGAGATGTTATTTTTTTATATATTTTTGTGGTTGTATCTTGGCAAG
>M01075:29:000000000-A53YN:1:1101:18169:6747
AGAGTACACAGTTTGGGTTGCATATTTGATTGCCAGATGCAATGGAAGGACCAATACCTGTATCTGCATTAATACATGCTGCAACGTTAGTTGTATGTGGAATAATATTAGGTAGTTTTGTATTTTGGTGTTTTGAATTTTGATTTAGCTATTTTTATAGTCTAATTTGTTGGGCAACCGCAATAATAGTTTTAATGAGTCTGTGTGTTTTTTATAATTTCAAAGCGTTATATAGCGTTTAGTACAATATGTCAAATAAGTTTTTCATTTTTTTGTTGTTTTTGTTTAGATCTTTATGTAGGTTGTCTATTTTTTTGTTATCACATGTTTTATAAGGCATCATTGTTTATAGTAATAGGAATATGAATACATATATTTTTTGGTTTACAAGATTTGAGATGTTATTTTTTTATATATTTTTGTGGTTGTATCTTGGCAAG
>M01075:29:000000000-A53YN:1:1101:8182:6762
AGAGTACACAGTTTGGGTTGCATATTTGATTGCCAGATGCAATGGAAGGACCAATACCTGTATCTGCATTAATACATGCTGCAACGTTAGTTGTATGTGGAATAATATTAGGTAGTTTTGTATTTTGGTGTTTTGAATTTTGATTTAGCTATTTTTATAGTCTAATTTGTTGGGCAACCGCAATAATAGTTTTAATGAGTCTGTGTGTTTTTTATAATTTCAAAGCGTTATATAGCGTTTAGTACAATATGTCAAATAAGTTTTTCATTTTTTTGTTGTCTTTGTTTAGATCTTTATGTAGGTTGTCTATTTTTTTGTTATCACATGTTTTATAAGGCATCATTGTTTATAGTAATAGGAATATGAATACATATATTTTTTGGTTTACAAGATTTGAGATGTTATTTTTTTATATATTTTTGTGGTTGTATCTTGGCAAG
>M01075:29:000000000-A53YN:1:1101:7653:6762
AGAGTACACAGTTTGGGTTGCATATTTGATTGCCAGATGCAATGGAAGGACCAATACCTGTATCTGCATTAATACATGCTGCAACGTTAGTTGTATGTGGAATAATATTAGGTAGTTTTGTATTTTGGTGTTTTGAATTTTGATTTAGCTATTTTTATAGTCTAATTTGTTGGGCAACCGCAATAATAGTTTTAATGAGTCTGTGTGTTTTTTATAATTTGCAAAGCGTTATATAGCGTTTAGTACAATATGTCAAATAAGTTTTTCATTTTTTTGTTGTCTTTGTTTAGATCTTTATGTAGGTTGTCTATTTTTTTGTTATCACATGTTTTATAAGGCATCATTGTTTATAGTAATAGGAATATGAATACATATATTTTTTGGTTTACAAGATTTGAGATGTTATTTTTTATATATTTTTGTGGTTGTATCTTGGCAAG
>M01075:29:000000000-A53YN:1:1101:8165:6767
AGAGTACACAGTTTGGGTTGCATATTTGATTGCCAGATGCAATGGAAGGACCAATACCTGTATCTGCATTAATACATGCTGCAACGTTAGTTGTATGTGGAATAATATTAGGTAGTTTTGTATTTTGGTGTTTTGAATTTTGATTTAGCTATTTTTATAGTCTAATTTGTTGGGCAACCGCAATAATAGTTTTAATGAGTCTGTGTGTTTTTTATAATTTCAAAGCGTTATATAGCGTTTAGTACAATATGTCAAATAAGTTTTTCATTTTTTTGTTGTCTTTGTTTAGATCTTTATGTAGGTTGTCTATTTTTTTGTTATCACATGTTTTATAAGGCATCATTGTTTATAGTAATAGGAATATGAATACATATATTTTTTGGTTTACAAGATTTGAGATGTTATTTTTTTATATATTTTTGTGGTTGTATCTTGGCAAG
>M01075:29:000000000-A53YN:1:1101:8800:6779
AGAGTACACAGTTTGGGTTGCATATTTGATTGCCAGATGCAATGGAAGGACCAATACCTGTATCTGCACTAATACATGCTGCAACGTTAGTTGTATGTGGAATAATATTAGGTAGTTTTGTATTTTGGTGTTTTGAATTTTGATTTAGCTATTTTTATAGTCTAATTTGTTGGGCAACCGCAATAATAGTTTTAATGAGTCTGTGTGTTTTTTATAATTTCAAAGCGTTATATAGCGTTTAGTACAATATGTCAAATAAGTTTTTCATTTTTTTGTTGTCTTTGTTTAGATCTTTATGTAGGTTGTCTATTTTTTTGTTATCACATGTTTTATAAGGCATCATTGTTTATAGTAATAGGAATATGAATACATATATTTTTTGGTTTACAAGATTTGAGATGTTATTTTTTTATATATTTTTGTGGTTGTATCTTAGCAAG
>M01075:29:000000000-A53YN:1:1101:7645:6786
AGAGTACACAGTTTGGGTTGCATATTTGATTGCCAGATGCAATGGAAGGACCAATACCTGTATCTGCATTAATACATGCTGCAACGTTAGTTGTATGTGGAATAATATTAGGTAGTTTTGTATTTTGGTGTTTTGAATTTTGATTTAGCTATTTTTATAGTCTAATTTGTTGGGCAACCGCAATAATAGTTTTAATGAGTCTGTGTGTTTTTTATAATTTGCAAAGCGTTATATAGCGTTTAGTACAATATGTCAAATAAGTTTTTCATTTTTTTGTTGTCTTTGTTTAGATCTTTATGTAGGTTGTCTATTTTTTTGTTATCACATGTTTTATAAGGCATCATTGTTTATAGTAATAGGAATATGAATACATATATTTTTTGGTTTACAAGATTTGAGATGTTATTTTTTATATATTTTTGTGGTTGTATCTTGGCAAG
>M01075:29:000000000-A53YN:1:1101:11672:6786
AGAGTACACAGTTTGGGTTGCATATTTGATTGCCAGATGCAATGGAAGGACCAATACCTGTATCTGCATTAATACATGCTGCAACGTTAGTTGTATGTGGAATAATATTAGGTAGTTTTGTATTTTGGTGTTTTGAATTTTGATTTAGCTATTTTTATAGTCTAATTTGTTGGGCAACCGCAATAATAGTTTTAATGAGTCTGTGTGTTTTTCATAATTTCAAAGCGTTATATAGCGTTTAGTACAATATGTCAAATAAGTTTTTCATTTTTTTGTTGTCTTTGTTTAGATCTTTATGTAGGTTGTCTATTTTTTTGTTATCACATGTTTTATAAGGCATCATTGTTTATAGTAATAGGAATATGAATACATATATTTTTTGGTTTACAAGATTTGAGATGTTATTTTTTTATATATTTTTGTGGTTGTATCTTAGCAAG
>M01075:29:000000000-A53YN:1:1101:8788:6796
AGAGTACACAGTTTGGGTTGCATATTTGATTGCCAGATGCAATGGAAGGACCAATACCTGTATCTGCACTAATACATGCTGCAACGTTAGTTGTATGTGGAATAATATTAGGTAGTTTTGTATTTTGGTGTTTTGAATTTTGATTTAGCTATTTTTATAGTCTAATTTGTTGGGCAACCGCAATAATAGTTTTAATGAGTCTGTGTGTTTTTTATAATTTCAAAGCGTTATATAGCGTTTAGTACAATATGTCAAATAAGTTTTTCATTTTTTTGTTGTCTTTGTTTAGATCTTTATGTAGGTTGTCTATTTTTTTGTTATCACATGTTTTATAAGGCATCATTGTTTATAGTAATGGGAATATGAATACATATATTTTTTGGTTTACAAGATTTGAGATGTTATTTTTTTATATATTTTTGTGGTTGTATCTTAGCAAG
>M01075:29:000000000-A53YN:1:1101:16394:6797
AGAGTACACAGTTTGGATTACACACTTGATTGCCAGATGCAATGGAAGGACCAATACCTGTATCTGCATTAATACATGCTGCAACGTTAGTTGTATGTGGAATAATATTAGGTAGTTTTGTATTTTGGTGTTTTGAATTTTGATTTAGCTATTTTTATAGTCTAATTTGTTGGGCAACCGCAATAATAGTTTTAATGAGTCTGTGTGTTTTTTATAATTTCAAAGCGTTATATAGCGTTTAGTACAATATGTCAAATAAGTTTTTCATTTTTTTGTTGTCTTTGTTTAGATCCTTATGTAGGTTGTCTATTTTTTTGTTATCACATGTTTTATAAGGCATCATTGTTTATAGTAATAGGAATATGAATACATATATTTTTTGGTTTACAAGATTTGAGATGTTATTTTTTTATATATTTTTGTGGTTGTATCTTGGCAAG
>M01075:29:000000000-A53YN:1:1101:15149:6845
AGAGTACACAGTTTGGGTTGCACATTTGATTGCCAGATGCAATGGAAGGACCAATACCTGTATCTGCATTAATACATGCTGCAACGTTAGTTGTATGTGGAATAATATTAGGTAGTTTTGTATTTTGGTGTTTTGAATTTTGATTTAGCTATTTTTATAGTCTAATTTGTTGGGCAACCGCAATAATAGTTTTAATGAGTCTGTGTGTTTTTTATAATTTCAAAGCGTTATATAGCGTTTAGTACAATATGTCAAATAAGTTTTTCATTTTTTTGTTGTCTTTGTTTAGATCTTTATGTAGGTTGTCTATTTTTTTGTTATCACATGTTTTATAAGGCATCATTGTTTATAGTAATAGGAATATGAATACATATATTTTTTGGTTTACAAGATTTGAGATGTTATTTTTTTATATATTTTTGTGGTTGTATCTTGGCAAG
>M01075:29:000000000-A53YN:1:1101:16691:6846
AGAGTACACAGTTTGGGTTGCACATTTGATTGCCAGATGCAATGGAAGGACCAATACCTGTATCTGCATTAATACATGCTGCAACGTTAGTTGTATGTGGAATAATATTAGGTAGTTTTGTATTTTGGTGTTTTGAATTTTGATTTAGCTATTTTTATAGTCTAATTTGTTGGGCAACCGCAATAATAGTTTTAATGAGTCTGTGTGTTTTTTATAATTTCAAAGCGTTATATAGCGTTTAGTACAATATGTCAAATAAGTTTTTCATTTTTTTGTTGTCTTTGTTTAGATCTTTATGTAGGTTGTCTATTTTTTTGTTATCACATGTTTTATAAGGCATCATTGTTTATAGTAATAGGAATATGAATACAGATATTTTTTGGTTTACAAGATTTGAGATGTTATTTTTTTATATATTTTTGTGGTTGTATCTTGGCAAG
>M01075:29:000000000-A53YN:1:1101:21663:6851
AAAGTACACAGTTTGGGTTACATATTTGATTGCCAGATGCAATGGAAGGACCAATACCTGTATCTGCATTAATACATGCTGCAACGTTAGTTGTATGTGGAATAATATTAGGTAGTTTTGTATTTTGGTGTTTTGAATTTTGATTTAGCTATTTTTATAGTCTAATTTGTTGGGCAACCGCAATAATAGTTTTAATGAGTCTGTGTGTTTTTTATAATTTCAAAGCGTTATATAGCGTTCAGTACAATATGTCAAATAAGTTTTTCATTTTTTTGTTGTCTTTGTTTAGATCTTTATGTAGGTTGTCTATTTTTTTGTTATCACATGTTTTATAAGGCATCATTGTTTATAGTAATAGGAATATGAATACATATATTTTTTGGTTTACAAGATTTGAGATGTTATTTTTTTATATATTTTTGTGGTTGTATCTTGGCAAG
>M01075:29:000000000-A53YN:1:1101:16610:6879
AAAGTACACAGTTTGGGTTGCATATTTGATTGCCAGATGCAATGGAAGGACCAATACCTGTATCTGCATTAATACATGCTGCAACGTTAGTTGTATGTGGAATAATATTAGGTAGTTTTGTATTTTGGTGTTTTGAATTTTGATTTAGCTATTTTTATAGTCTAATTTGTTGGGCAACCGCAATAATAGTTTTAATGAGTCTGTGTGTTTTTTATAATTTCAAAGCGTTATATAGCGTTTAGTACAATATGTCAAATAAGTTTTTCATTTTTTTGTTGTCTTTGCTTAGATCTTTATGTAGGTTGTCTATTTTTTTGTTATCACATGTTTTATAAGGCATCATTGTTTATAGTAATAGGAATATGAATACATATATTTTTTGGTTTACAAGATTTGAGATGTTATTTTTTTATATATTTTTGTGGTTGTATCTTGGCAAG
>M01075:29:000000000-A53YN:1:1101:19410:6879
AAAGTACACAGTTTGGGTTGCATATTTGATTGCCAGATGCAATGGAAGGACCAATACCTGTATCTGCATTAATACATGCTGCAACGTTAGTTGTATGTGGAATAATATTAGGTAGTTTTGTATTTTGGTGTTTTGAATTTTGATTTAGCTATTTTTATAGTCTAATTTGTTGGGCAACCGCAATAATAGTTTTAATGAGTCTGTGTGTTTTTTATAATTTCAAAGCGTTATATAGCGTTTAGTACAATATGTCAAATAAGTTTTTCATTTTTTTGTTGTCTTTGTTTAGATCTTTATGTAGGTTGTCTATTTTTTTGTTATCACATGTTTTATAAGGCATCATTGTTTATAGTAATAGGAATATGAATACATATATTTTTTGGTTTACAAGATTTGAGATGTTATTTTTTTATATATTTTTGTGGTTGTATCTTGGCAAG
>M01075:29:000000000-A53YN:1:1101:14571:6887
AAAGTACACAGTTTGGGTTGCATATTTGATTGCCAGATGCAATGGAAGGACCAATACCTGTATCTGCATTAATACATGCTGCAACGTTAGTTGTATGTGGAATAATATTAGGTAGTTTTGTATTTTGGTGTTTTGAATTTTGATTTAGCTATTTTTATAGTCTAATTTGTTGGGCAACCGCAATAATAGTTTTAATGAGTCTGTGTGTTTTTTATAATTTCAAAGCGTTATATAGCGTTTAGTACAATATGTCAAATAAGTTTTTCATTTTTTTGTTGTCTTTGTTTAGATCTTTATGTAGGTTGTCTATTTTTTTGTTATCACATGTTTTATAAGGCATCATTGTTTATAGTAATAGGAATATGAATACATATATTTTTTGGTTTACAAGATTTGAGATGTTATTTTTTTATATATTTTTGTGGTTGTATCTTGGCAAG
>M01075:29:000000000-A53YN:1:1101:19898:6896
GAAGTACACAGTTTGGGTTGCATATTTGATTGCCAGATGCAATGGAAGGACCAATACCTGTATCTGCATTAATACATGCTGCAACGTTAGTTGTATGTGGAATAATATTAGGTAGTTTTGTATTTTGGTGTTTTGAATTTTGATTTAGCTATTTTTATAGTCTAATTTGTTGGGCAACCGCAATAATAGTTTTAATGAGTCTGTGTGTTTTTTATAATTTCAAAGCGTTATATAGCGTTTAGTACAATATGTCAAATAAGTTTTTCATTTTTTTGTTGTCTTTGTTTAGATCTTTATGTAGGTTGTCTATTTTTTTGTTATCACATGTTTTATAAGGCATCATTGTTTATAGTAATAGGAATATGAATACATATATTTTTTGGTTTACAAGATTTGAGATGTTATTTTTTTATATATTTTTGTGGTTGTATCTTGGCAAG
>M01075:29:000000000-A53YN:1:1101:19880:6897
GAAGTACACAGTTTGGGTTGCATATTTGATTGCCAGATGCAATGGAAGGACCAATACCTGTATCTGCATTAATACATGCTGCAACGTTAGTTGTATGTGGAATAATATTAGGTAGTTTTGTATTTTGGTGTTTTGAATTTTGATTTAGCTATTTTTATAGTCTAATTTGTTGGGCAACCGCAATAATAGTTTTAATGAGTCTGTGTGTTTTTTATAATTTCAAAGCGTTATATAGCGTTTAGTACAATATGTCAAATAAGTTTTTCATTTTTTTGTTGTCTTTGTTTAGATCTTTATGTAGGTTGTCTATTTTTTTGTTATCACATGTTTTATAAGGCATCATTGTTTATAGTAATAGGAATATGAATACATATATTTTTTGGTTTACAAGATTTGAGATGTTATTTTTTTATATATTTTTGTGGTTGTATCTTGGCAAG
>M01075:29:000000000-A53YN:1:1101:10016:6907
AGAGTACACAGTTTGGGTTGCATATTTGATTGCCAGATGCAATGGAAGGACCAATACCTGTATCTGCATTAATACATGCTGCAACGTTAGTTGTATGTGGAATAATATTAGGTAGTTTTGTATTTTGGTGTTTTGAATTTTGATTTAGCTATTTTTATAGTCTAATTTGTTGGGCAACCGCAATAATAGTTTTAATGAGTCTGTGTGTTTTTTATAATTTCAAAGCGTTATATAGCGTTTAGTACAATATGTCAAATAAGTTTTTCATTTTTTTGTTGTCTTTGTTTAGATCTTTATGTAGGTTGTCTATTTTTTTGTTATCACATGTTTTATAAGGCATCATTGTTTATAGTAATAGGAATATGAATACATATATTTTTTGGTTTACAAGATTTGAGATGTTATTTTTTTATATATTTTTGTGGTTGTATCTTAGCAAG
>M01075:29:000000000-A53YN:1:1101:8988:6914
AGAGTACACAGTTTGGGTTGCACATTTGATTGCCAGATGCAATGGAAGGACCAATACCTGTATCTGCATTAATACATGCTGCAACGTTAGTTGTATGTGGAATAATATTAGGTAGTTTTGTATTTTGGTGTTTTGAATTTTGATTTAGCTATTTTTATAGTCTAATTTGTTGGGCAACCGCAATAATAGTTTTAATGAGTCTGTGTGTTTTTTATAATTTCAAAGCGTTATATAGCGTTTAGTACAATATGTCAAATAAGTTTTTCATTTTTTTGTTGTCTTTGTTTAGATCTTTATGTAGGTTGTCTATTTTTTTGTTATCACATGTTTTATAAGGCATCATTGTTTATAGTAATAGGAATATGAATACATATATTTTTTGGTTTACAAGATTTGAGATGTTATTTTTTTATATATTTTTGTGGTTGTATCTTGGCAAG
>M01075:29:000000000-A53YN:1:1101:26088:6921
AGAGTACACAGTTTGGGCTGCACATTTGATTGCCAGATGCAATGGAAGGACCAATACCTGTATCTGCATTAATACATGCTGCAACGTTAGTTGTATGTGGAATAATATTAGGTAGTTTTGTATTTTGGTGTTTTGAATTTTGATTTAGCTATTTTTATAGTCTAATTTGTTGGGCAACCGCAATAATAGTTTTAACGAGTCTGTGTGTTTTTTATAATTTCAAAGCGTTATATAGCGTTTAGTACAATATGTCAAATAAGTTTTTCATTTTTTTGTTGTCTTTGTTTAGATCTTTATGTAGGTTGTCTATTTTTTTGTTATCACATGTTTTATAAGGCATCATTGTTTATAGTAATAGGAATATGAATACATATATTTTTTGGTTTACAAGATTTGAGATGTTATTTTTTTATATATTTTTGTGGTTGTATCTTAGCAAG
>M01075:29:000000000-A53YN:1:1101:20029:6927
AGAGTACACAGTTTGGGTTGCACATTTGATTGCCAGATGCAATGGAAGGACCAATACCTGTATCTGCATTAATACATACTGCAACGTTAGTTGTATGTGGAATAATATTAGGTAGCTTTGTATTTTGGTGTTTTGAATTTTGATTTAGCTATTTTTATAGTCTAATTTGTTGGGCAACCGCAATAATAGTTTTAATGAGTCTGTGTGTTTTTTATAATTTCAAAGCGTTATATAGCGTTTAGTACAATATGTCAAATAAGTTTTTCATTTTTTTGTCGTCTTTGTTTAGATCTTTATGTAGGTTGTCTATTTTTTTGTTATCACATGTTTTATAAGGCATCATTGTTTATAGTAATAGGAATATGAATACATATATTTTTTGGTTTACAAGATTTGAGATGTTATTTTTTTATATATTTTTGTGGTTGTATCTTGGCAAG
>M01075:29:000000000-A53YN:1:1101:23706:6940
AGAGTACACAGTTTGGGCTGCATATTTGATTGCCAGATGCAATGGAAGGACCAATACCTGTATCTGCATTAATACATGCTGCAACGTTAGTTGTATGTGGAATAATATTAGGTAGTTTTGTATTTTGGTGTTTTGAATTTTGATTTAGCTATTTTTATAGTCTAATTTGTTGGGCAACCGCAATAATAGTTTTAATGAGTCTGTGTGTTTTTTATAATTTCAAAGCGTTATATAGCGTTTAGTACAATATGTCAAATAAGTTTTTCATTTTTTTGTTGTCTTTGTTTAGATCTTTATGTAGGTTGTCTATTTTTTTGTTATCACATGTTTTATAAGGCATCATTGTTTATAGTAATAGGAATATGAATACATATATTTTTTGGTTTACAAGATTTGAGATGTTATTTTTTTATATATTTTTGTGGTTGTATCTTGGCAAG
>M01075:29:000000000-A53YN:1:1101:11659:6944
AGAGTACACAGTTTGGGTTGCATATTTGATTGCCAGATGCAATGGAAGGACCAATACCTGTATCTGCATTAATACATGCTGCAACGTTAGTTGTATGTGGAATAATATTAGGTAGTTTTGTATTTTGGTGTTTTGAATTTTGATTTAGCTATTTTTATAGTCTAATTTGTTGGGCAACCGCAATAATAGTTTTAATGAGTCTGTGTGTTTTTTATAATTTCAAAGCGTTATATAGCGTTTAGTACAATATGTCAAATAAGTTTTTCATTTTTTTGTTGTCTTTGTTTAGATCTTTATGTAGGTTGTCTATTTTTTTGTTATCACATGTTTTATAAGGCATCATTGTTTATAGTAATAGGAATATGAATACATATATTTTTTGGTTTACAAGATTTGAGATGTTATTTTTTTATATATTTTTGTGGTTGTATCTTGGCAAG
>M01075:29:000000000-A53YN:1:1101:26080:6946
AGAGTACACAGTTTGGGCTGCACATTTGATTGCCAGATGCAATGGAAGGACCAATACCTGTATCTGCATTAATACATGCTGCAACGTTAGTTGTATGTGGAATAATATTAGGTAGTTTTGTATTTTGGTGTTTTGAATTTTGATTTAGCTATTTTTATAGTCTAATTTGTTGGGCAACCGCAATAATAGTTTTAACGAGTCTGTGTGTTTTTTATAATTTCAAAGCGTTATATAGCGTTTAGTACAATATGTCAAATAAGTTTTTCATTTTTTTGTTGTCTTTGTTTAGATCTTTATGTAGGTTGTCTATTTTTTTGTTATCACATGTTTTATAAGGCATCATTGTTTATAGTAATAGGAATATGAATACATATATTTTTTGGTTTACAAGATTTGAGATGTTATTTTTTTATATATTTTTGTGGTTGTATCTTAGCAAG
>M01075:29:000000000-A53YN:1:1101:13720:6950
AGAGTACACAGTTTGGGTTGCATATTTGATTGCCAGATGCAATGGAAGGACCAATACCTGTATCTGCATTAATACATGCTGCAACGTTAGTTGTATGTGGAATAATATTAGGTAGTTTTGTATTTTGGTGTTTTGAATTTTGATTTAGCTATTTTTATAGTCTAATTTGTTGGGCAACCGCAATAATAGTTTTAATGAGTCTGTGTGTTTTTTATAATTTCAAAGCGTTATATAGCGTTTAGTACAATATGTCAAATAAGTTTTTCATTTTTTTGTTGTCTTTGTTTAGATCTTTATGTAGGTTGTCTATTTTTTTGTTATCACATGTTTTATAAGGCATCATTGTTTATAGTAATAGGAATATGAATACATATATTTTTTGGTTTACAAGATTTGAGATGTTATTTTTTTATATATTTTTGTGGTTGTATCTTGGCAAG
>M01075:29:000000000-A53YN:1:1101:14791:6952
AAAGTACACAGTTTGGGTTGCATATTTGATTGCCAGATGCAATGGAAGGACCAATACCTGTATCTGCATTAATACATGCTGCAACGTTAGTTGTATGTGGAATAATATTAGGTAGTTTTGTATTTTGGTGTTTTGAATTTTGATTTAGCTATTTTTATAGTCTAATTTGTTGGGCAACCGCAATAATAGTTTTAATGAGTCTGTGTGTTTTTTATAATTTCAAAGCGTTATATAGCGTTTAGTACAATATGTCAAATAAGTTTTTCATTTTTTTGTTGTCTTTGTTTAGATCTTTATGTAGGTTGTCTATTTTTTTGTTATCACATGTTTTATAAGGCATCATTGTTTATAGTAATAGGAATATGAATACATATATTTTTTGGTTTACAAGATTTGAGATGTTATTTTTTTATATATTTTTGTGGTTGTATCTTGGCAAG
>M01075:29:000000000-A53YN:1:1101:22479:6959
AAAGTACACAGTTTGGGTTGCATATTTGATTGCCAGATGCAATGGAAGGACCAATACCTGTATCTGCATTAATACATGCTGCAACGTTAGTTGTATGTGGAATAATATTAGGTAGTTTTGTATTTTGGTGTTTTGAATTTTGATTTAGCTATTTTTATAGTCTAATTTGTTGGGCAACCGCAATAATAGTTTTAATGAGTCTGTGTGTTTTTTATAATTTCAAAGCGTTATATAGCGTTTAGTACAATATGTCAAATAAGTTTTTCATTTTTTTGTTGTCTTTGTTTAGATCTTTATGTAGGTTGTCTATTTTTTTGTTATCACATGTTTTATAAGGCATCATTGTTTATAGTAATAGGAATATGAATACATATATTTTTTGGTTTACAAGATTTGAGATGTTATTTTTTTATATATTTTTGTGGTTGTATCTTGGCAAG
>M01075:29:000000000-A53YN:1:1101:16085:6962
AGAGTACACAGTTTGGGTTGCACATTTGATTGCCAGATGCAATGGAAGGACCAATACCTGTATCTGCATTAATACATGCTGCAACGTTAGTTGTATGTGGAATAATATTAGGTAGTTTTGTATTTTGGTGTTTTGAATTTTGATTTAGCTATTTTTATAGTCTAATTTGTTGGGCAACCGCAATAATAGTTTTAATGAGTCTGTGTGTTTTTTATAATTTCAAAGCGTTATATAGCGTTTAGTACAATATGTCAAATAAGTTTTTCATTTTTTTGTTGTCTTTGTTTAGATCTTTATGTAGGTTGTCTATTTTTTTGTTATCACATGTTTTATAAGGCATCATTGTTTATAGTAATAGGAATATGAATACATATATTTTTTGGTTTACAAGATTTGAGATGTTATTTTTTTATATATTTTTGTGGTTGTATCTTGGCAAG
>M01075:29:000000000-A53YN:1:1101:8991:6965
AGAGTACACAGTTTGGGTTGCATATTTGATTGCCAGATGCAATGGAAGGACCAACACCTGTATCTGCATTAATACATGCTGCAACGTTAGTTGTATGTGGAATAATATTAGGTAGTTTTGTATTTTGGTGTTTTGAATTTTGATTTAGCTATTTTTATAGTCTAATTTGTTGGGCAACCGCAATAATAGTTTTAATGAGTCTGTGTGTTTTTTATAATTTCAAAGCGCTATATAGCGTTTAGTACAATATGTCAAATAAGTTTTTCATTTTTTTGTTGTCTTTGTTTAGATCTTTATGTAGGTTGTCTATTTTTTTGTTATCACATGTTTTATAAGGCATCATTGTTTATAGTAATAGGAATATGAATACATATATTTTTTGGTTTACAAGATTTGAGATGTTATTTTTTTATATATTTTTGTGGTTGTATCTTGGCAAG
>M01075:29:000000000-A53YN:1:1101:16062:6966
AGAGTACACAGTTTGGGTTGCACATTTGATTGCCAGATGCAATGGAAGGACCAATACCTGTATCTGCATTAATACATGCTGCAACGTTAGTTGTATGTGGAATAATATTAGGTAGTTTTGTATTTTGGTGTTTTGAATTTTGATTTAGCTATTTTTATAGTCTAATTTGTTGGGCAACCGCAATAATAGTTTTAATGAGTCTGTGTGTTTTTTATAATTTCAAAGCGTTATATAGCGTTTAGTACAATATGTCAAATAAGTTTTTCATTTTTTTGTTGTCTTTGTTTAGATCTTTATGTAGGTTGTCTATTTTTTTGTTATCACATGTTTTATAAGGCATCATTGTTTATAGTAATAGGAATATGAATACATATATTTTTTGGTTTACAAGATTTGAGATGTTATTTTTTTATATATTTTTGTGGTTGTATCTTGGCAAG
>M01075:29:000000000-A53YN:1:1101:5626:6978
AGAGTACACAGTTTGGGTTGCATATTTGATTGCCAGATGCAATGGAAGGACCAATACCTGTATCTGCATTAATACATGCTGCAACGTTAGTTGTATGTGGAATAATATTAGGTAGTTTTGTATTTTGGTGTTTTGAATTTTGATTTAGCTATTTTTATAGTCTAATTTGTTGGGCAACCGCAATAATAGTTTTAATGAGTCTGTGTGTTCTTTATAATTTCAAAGCGTTATATAGCGTTTAGTACAATATGTCAAATAAGTTTTTCATTTTTTTGTTGTCTTTGTTTAGATCTTTATGTAGGTTGTCTATTTTTTTGTTATCACATGTTTTATAAGGCATCATTGTTTATAGTAATAGGAATATGAATACATATATTTTTTGGTTTACAAGATTTGAGATGTTATTTTTTTATATATTTTTGTGGTTGTATCTTGGCAAG
>M01075:29:000000000-A53YN:1:1101:21621:7027
AGAGTACACAGTTTGGGTTGCATATTTGATTGCCAGATGCAATGGAAGGACCAATACCTGTATCTGCATTAATACATGCTGCGACGTTAGTTGTATGTGGAATAATATTAGGTAGTTTTGTATTTTGGTGTTTTGAATTTTGATTTAGCTATTTTTATAGTCTAATTTGTTGGGCAACCGCAATAATAGTTTTAATGAGTCTGTGTGTTTTTTATAATTTCAAAGCGTTATATAGCGTTTAGTACAATATGTCAAATAAGTTTTTCATTTTTTTGTTGTCTTTGTTTAGATCTTTATGTAGGTTGTCTATTTTTTTGTTATCACATGTTTTATAAGGCATCATTGTTTATAGTAATAGGAATATGAATACATATATTTTTTGGTTTACAAGATTTGAGATGTTATTTTTTTATATATTTTTGTGGTTGTATCTTGGCAAG
>M01075:29:000000000-A53YN:1:1101:7983:7054
AGAGTACACAGTTTGGGTTGCACATTTGATTGCCAGATGCAATGGAAGGACCAATACCTGTATCTGCATTAATACATGCTGCAACGTTAGTTGTATGTGGAATAATATTAGGTAGTTTTGTATTTTGGTGTTTTGAATTTTGATTTAGCCATTTTTATAGTCTAATTTGTTGGGCAACCGCAATAATAGTTTTAATGAGTCTGTGTGTTTTTTATAATTTCAAAGCGTTATATAGCGTTTAGTACAATATGTCAAATAAGTTTTTCATTTTTTTGTTGTCTTTGTTTAGATCTTTATGTAGGTTGTCTATTTTTTTGTTATCACATGTTTTATAAGGCATCATTGTTTATAGTAATAGGAATATGAATACATATATTTTTTGGTTTACAAGATTTGAGATGTTATTTTTTTATATATTTTTGTGGTTGTATCTTGGCAAG
>M01075:29:000000000-A53YN:1:1101:5239:7084
AAAGTACACAGTTTGGGTTGCATATTTGATTGCCAGATGCAATGGAAGGACCAATACCTGTATCTGCATTAATACATGCTGCAACGTTAGTTGTATGTGGAATAATATTAGGTAGTTTTGTATTTTGGTGTTTTGAATTTTGATTTAGCTATTTTTATAGTCTAATTTGTTGGGCAACCGCAATAATAGTTTTAATGAGTCTGTGTGTTTTTTATAATTTCAAAGCGTTATATAGCGTTTAGTACAATATGTCAAATAAGTTTTTCATTTTTTTGTTGTCTTTGTTTAGATCTTTATGTAGGTTGTCTATTTTTTTGTTATCACATGTTTTATAAGGCATCATTGTTTATAGTAATAGGAATATGAATACATATATTTTTTGGTTTACGAGATTTGAGATGTTATTTTTTTATATATTTTTGTGGTTGTATCTTAGCAAG
>M01075:29:000000000-A53YN:1:1101:18122:7094
AGAGTACACAGTTTGGGTTACATATTTGATTGCCAGATGCAATGGAAGGACCAATACCTGTATCTGCATTAATACATGCTGCAACGTTAGTTGTATGTGGAATAATATTAGGTAGTTTTGTATTTTGGTGTTTTGAATTTTGATTTAGCTATTTTTATAGTCTAATTTGTTGGGCAACCGCAATAATAGTTTTAATGAGTCTGTGTGTTTTTTATAATTTCAAAGCGTTATATAGCGTTTAGTACAATATGTCAAATAAGTTTTTCATTTTTTTGTTGTCTTTGTTTAGATCTTTATGTAGGTTGTCTATTTTTTTGTTATCACATGTTTTATAAGGCATCATTGTTTATAGTAATAGGAATATGAATACATATATTTTTTGGTTTACAAGATTTGAGATGTTATTTTTTTATATATTTTTGTGGTTGTATCTTGGCAAG
>M01075:29:000000000-A53YN:1:1101:6225:7112
AAGAGTACACAGTTTGGGTTGCATATTTGATTGCCAGATGCAATGGAAGGACCAATACCTGTATCTGCATTAATACATGCTGCAACGTTAGTTGTATGTGGAATAATATTAGGTAGTTTTGTATTTTGGTGTTTTGAATTTTGATTTAGCTATTTTTATAGTCTAATTTGTTGGGCAACCGCAATAATAGTTTTAATGAGTCTGTGTGTTTTTTATAATTGCAAAGCGTTATATAGCGTTTAGTACAATATGTCAAATAAGTTTTTCATTTTTTTGTTGTCTTTGTTTAGATCTTTATGTAGGTTGTCTATTTTTTGTTATCACATGTTTTATAAGGCATCATTGTTTATAGTAATAGGAATATGAATACATATATTTTTTGGTTTACAGGATTTGAGATGTTATTTTTTTATATATTTTTGTGGTTGTATCTTGGCAAG
>M01075:29:000000000-A53YN:1:1101:15927:7118
AGAGTACACAGTTTGGGTTGCATATTTGATTGCCAGATGCAATGGAAGGACCAATACCTGTATCTGCATTAATACATGCTGCAACGTTAGTTGTATGTGGAATAATATTAGGTAGTTTTGTATTTTGGTGTTTTGAATTTTGATTTAGCTATTTTTATAGTCTAATTTGTTGGGCAACCGCAATAATAGTTTTAATGAGTCTGTGTGTTTTTTATAATTTCAAAGCGTTATATAGCGTTTAGTACAATATGTCAAATAAGTTTTTCATTTTTTTGTTGTTTTTGTTTAGATCTTTATGTAGGTTGTCTATTTTTTTGTTATCACATGTTTTATAAGGCATCATTGTTTATAGTAATAGGAATATGAATACATATATTTTTTGGTTTACAAGATTTGAGATGTTATTTTTTTATATATTTTTGTGGTTGTATCTTGGCAAG
>M01075:29:000000000-A53YN:1:1101:14588:7125
AGAGTACACAGTTTGGGTTGCATATTTGATTGCCAGATGCAATGGAAGGACCAATACCTGTATCTGCATTAATACATGCTGCAACGTTAGTTGTATGTGGAATAATATTAGGTAGTTTTGTATTTTGGTGTTTTGAATTTTGATTTAGCTATTTTTATAGTCTAATTTGTTGGGCAACCGCAATAATAGTTTTAATGAGTCTGTGTGTTTTTTATAATTTCAAAGCGTTATATAGCGTTTAGTACAATATGTCAAATAAGTTTTTCATTTTTTTGTTGTCTTTGTTTAGATCTTTATGTAGGTTGTCTATTTTTTTGTTATCACATGTTTTATAAGGCATCATTGTTTATAGTAATAGGAATATGAATACATATATTTTTTGGTTTACAAGATTTGAGATGTTATTTTTTTATATATTTTTGTGGTTGTATCTTGGCAAG
>M01075:29:000000000-A53YN:1:1101:10722:7136
AGAGTACACAGTTTGGGTTGCATATTTGATTGCCAGATGCAATGGAAGGACCAATACCTGTATCTGCATTAATACATGCTGCAACGTTAGTTGTATGTGGAATAATATTAGGTAGTTTTGTATTTTGGTGTTTTGAATTTTGATTTAGCTATTTTTATAGTCTAATTTGTTGGGCAACCGCAATAATAGTTTTAATGAGTCTGTGTGTTTTTTATAATTTCGCAAAGCGTTATATAGCGTTTAGTACAATATGTCAAATAAGTTTTTCATTTTTTTGTTGTCTTTGTTTAGATCTTTATGTAGGTTGTCTATTTTTTTGTTATCACATGTTTTATAAGGCATCATTGTTTATAGTAATAGGAATATGAATACATATATTTTTTGGTTTACAAGATTTGAGATGTTATTTTTTTATATATTTTTGTGGTTGTATCTTGGCA
>M01075:29:000000000-A53YN:1:1101:17448:7147
AGAGTACACAGTTTGGGTTGCATATTTGATTGCCAGATGCAATGGAAGGACCAATACCTGTATCTGCATTAATACATGCTGCAACGTTAGTTGTATGTGGAATAATATTAGGTAGTTTTGTATTTTGGTGTTTTGAATTTTGATTTAGCTATTTTTATAGTCTAATTTGTTGGGCAACCGCAATAATAGTTTTAATGAGTCTGTGTGTTTTTTATAATTTCAAAGCGTTATATAGCGTTTAGTACAATATGTCAAATAAGTTTTTCATTTTTTCGTTGTCTTTGTTTAGATCTTTATGTAGGTTGTCTATTTTTTTGTTATCACATGTTTTATAAGGCATCATTGTTTATAGTAATAGGAATATGAATACATATATTTTTTGGTTTACAAGATTTGAGATGTTATTTTTTTATATATTTTTGTGGTTGTATCTTGGCAAG
>M01075:29:000000000-A53YN:1:1101:17445:7165
AGAGTACACAGTTTGGGTTGCATATTTGATTGCCAGATGCAATGGAAGGACCAATACCTGTATCTGCATTAATACATGCTGCAACGTTAGTTGTATGTGGAATAATATTAGGTAGTTTTGTATTTTGGTGTTTTGAATTTTGATTTAGCTATTTTTATAGTCTAATTTGTTGGGCAACCGCAATAATAGTTTTAATGAGTCTGTGTGTTTTTTATAATTTCAAAGCGTTATATAGCGTTTAGTACAATATGTCAAATAAGTTTTTCATTTTTTCGTTGTCTTTGTTTAGATCTTTATGTAGGTTGTCTATTTTTTTGTTATCACATGTTTTATAAGGCATCATTGTTTATAGTAATAGGAATATGAATACATATATTTTTTGGTTTACAAGATTTGAGATGTTATTTTTTTATATATTTTTGTGGTTGTATCTTGGCAAG
>M01075:29:000000000-A53YN:1:1101:25184:7200
AGAGTACACAGTTTGGGCTGCATATTTGATTGCCAGATGCAATGGAAGGACCAATACCTGTATCTGCATTAATACATGCTGCAACGTTAGTTGTATGTGGAATAGTATTAGGTAGTTTTGTATTTTGGTGTTTTGAATTTTGATTTAGCTATTTTTATAGTCTAATTTGTTGGGCAACCGCAATAATAGTTTTAATGAGTCTGTGTGTTTTTTATAATTTCAAAGCGTTATATAGCGTTTAGTACAATATGTCAAATAAGTTTTTCATTTTTTTGTTGTCTTTGTTTAGATCTTTATGTAGGTTGTCTATTTTTTTGTTATCACATGTTTTATAAGGCATCATTGTTTATAGTAATAGGAATATGAATACATATATTTTTTGGCTTACAAGATTTGAGATGTTATTTTTTTATATATTTTTGTGGTTGTATCTTGGCAAG
>M01075:29:000000000-A53YN:1:1101:22719:7250
AGAGTACACAGTTTGGGTTGCATATTCGATTGCCAGATGCAATGGAAGGACCAATACCTGTATCTGCATTAATACATGCTGCAACGTTAGTTGTATGTGGAATAATATTAGGTAGTTTTGTATTTTGGTGTTTTGAATTTTGATTTAGCTATTTTTATAGTCTAATTTGTTGGGCAACCGCAATAATAGTTTTAATGAGTCTGTGTGTTTTTTATAATTTCAAAGCGTTATATAGCGTTTAGTACAATATGTCAAATAAGTTTTTCATTTTTTTGTTGTTTTTGTTTAGATCTTTATGTAGGTTGTCTATTTTTTTGTTATCACATGTTTTATAAGGCATCATTGTTTATAGTAATAGGAATATGAATACATATATTTTTTGGTTTACAAGATTTGAGATGTTATTTTTTTATATATTTTTGTGGTTGTATCTTGGCAAG
>M01075:29:000000000-A53YN:1:1101:21621:7263
AGAGTACACAGTTTGGGTTGCACATTTGATTGCCAGATGCAATGGAAGGACCAATACCTGTATCTGCATTAATACATGCTGCAACGTTAGTTGTATGTGGAATAATATTAGGTAGTTTTGTATTTTGGTGTTTTGAATTTTGATTTAGCTATTTTTATAGTCTAATTTGTTGGGCAACCGCAATAATAGTTTTAATGAGTCTGTGTGTTTTTTATAATTTCAAAGCGTTATATAGCGTTTAGTACAATATGTCAAATAAGTTTTTCATTTTTTTGTTGTCTTTGTTTAGATCTTTATGTAGGTTGTCTATTTTTTTGTTATCACATGTTTTATAAGGCATCATTGTTTATAGTAATAGGAATATGAATACATATATTTTTTGGTTTACAAGATTTGAGATGTTATTTTTTTATATATTTTTGTGGTTGTATCTTGGCAAG
>M01075:29:000000000-A53YN:1:1101:8785:7264
AGAGTACACAGTTTGGGTTGCACATTTGATTGCCAGATGCAATGGAAGGACCAATACCTGTATCTGCATTAATACATGCTGCAACGTTAGTTGTATGTGGAATAATATTAGGTAGTTTTGTATTTTGGTGTTTTGAATTTTGATTTAGCTATTTTTATAGTCTAATTTGTTGGGCAACCGCAATAATAGTTTTAATGAGTCTGTGTGTTTTTTATAATTTGCAAAGCGTTATATAGCGTTTAGTACAATATGTCAAATAAGTTTTTCATTTTTTTGTTGTCTTTGTTTAGATCTTTATGTAGGTTGTCTATTTTTTGTTATCACATGTTTTATAAGGCATCATTGTTTATAGTAATAGGAATATGAATACATATATTTTTTGGTTTACAAGATTTGAGATGTTATTTTTTTATATATTTTTGTGGTTGTATCTTGGCAAG
>M01075:29:000000000-A53YN:1:1101:22707:7266
AGAGTACACAGTTTGGGTTGCATATTCGATTGCCAGATGCAATGGAAGGACCAATACCTGTATCTGCATTAATACATGCTGCAACGTTAGTTGTATGTGGAATAATATTAGGTAGTTTTGTATTTTGGTGTTTTGAATTTTGATTTAGCTATTTTTATAGTCTAATTTGTTGGGCAACCGCAATAATAGTTTTAATGAGTCTGTGTGTTTTTTATAATTTCAAAGCGTTATATAGCGTTTAGTACAATATGTCAAATAAGTTTTTCATTTTTTTGTTGTCTTTGTTTAGATCTTTATGTAGGTTGTCTATTTTTTTGTTATCACATGTTTTATAAGGCATCATTGTTTATAGTAATAGGAATATGAATACATATATTTTTTGGTTTACAAGATTTGAGATGTTATTTTTTTATATATTTTTGTGGTTGTATCTTGGCAAG
>M01075:29:000000000-A53YN:1:1101:6355:7269
AAAGTACACAGTTTGGGTTGCATATTTGATTGCCAGATGCAATGGAAGGACCAATACCTGTATCTGCATTAATACATGCTGCAACGTTAGTTGTATGTGGAATAATATTAGGTAGTTTTGTATTTTGGTGTTTTGAATTTTGATTTAGCTATTTTTATAGTCTAATTTGTTGGGCAACCGCAATAATAGTTTTAATGAGTCTGTGTGTTTTTTATAATTTCAAAGCGTTATATAGCGTTTAGTACAATATGTCAAATAAGTTTTTCATTTTTTTGTTGTCTTTGTTTAGATCTTTATGTAGGTTGTCTATTTTTTTGTTATCACATGTTTTATAAGGCATCATTGTTTATAGTAATAGGAATATGAATACATATATTTTTTGGTTTACAAGATTTGAGATGTTATTTTTTTATATATTTTTGTGGTTGTATCTTGGCAAG
>M01075:29:000000000-A53YN:1:1101:9226:7270
AGAGTACACAGTTTGGGTTGCATATTTGATTGCCAGATGCAATGGAAGGACCAATACCTGTATCTGCATTAATACATGCTGCAACGTTAGTTGTATGTGGAATAATATTAGGTAGTTTTGTATTTTGGTGTTTTGAATTTTGATTTAGCTATTTTTATAGTCTAATTTGTTGGGCAACCGCAATAATAGTTTTAATGAGTCTGTGTGTTTTTTATAATTTCAAAGCGTTATATAGCGTTTAGTACAATATGTCAAATAAGTTTTTCATTTTTTTGTTGTTTTTGTTTAGATCTTTATGTAGGTTGTCTATTTTTTTGTTATCACATGTTTTATAAGGCATCATTGTTTATAGTAATAGGAATATGAATACATATATTTTTTGGTTTACAAGATTTGAGATGTTATTTTTTTATATATTTTTGTGGTTGTATCTTGGCAAG
>M01075:29:000000000-A53YN:1:1101:20184:7296
AGAGTACACAGTTTGGGTTGCACATTTGATTGCCAGATGCAATGGAAGGACCAATACCTGTATCTGCATTAATACATGCTGCAACGTTAGTTGTATGTGGAATAATATTAGGTAGTTTTGTATTTTGGTGTTTTGAATTTTGATTTAGCTATTTTTATAGTCTAATTTGTTGGGCAACCGCAATAATAGTTTTAATGAGTCTGTGTGTTTTTTATAATTTCAAAGCGTTATATAGCGTTTAGTACAATATGTCAAATAAGTTTTTCATTTTTTTGTTGTCTTTGTTTAGATCTTTATGTAGGTTGTCTATTTTTTTGTTATCACATGTTTTATAAGGCATCATTGTTTATAGTAATAGGAATATGAATACATATATTTTTTGGTTTACAAGATTTGAGATGTTATTTTTTTATATATTTTTGTGGTTGTATCTTGGCAAG
>M01075:29:000000000-A53YN:1:1101:4689:7314
AGAGTACACAGTTTGGGTTGCACATTTGATTGCCAGATGCAATGGAAGGACCAATACCTGTATCTGCATTAATACATGCTGCAACGTTAGTTGTATGTGGAATAATATTAGGTAGTTTTGTATTTTGGTGTTTTGAATTTTGATTTAGCTATTTTTATAGTCTAATTTGTTGGGCAACCGCAATAATAGTTTTAATGAGTCTGTGTGTTTTTTATAATTTCAAAGCGTTATATAGCGTTTAGTACAATATGTCAAATAAGTTTTTCATTTTTTTGTTGTCTTTGTTTAGATCTTTATGTAGGTTGTCTATTTTTTTGTTATCACATGTTTTATAAGGCATCATTGTTTATAGTAATAGGAATATGAATACATATATTTTTTGGTTTACAAGATTTGAGATGTTATTTTTTTATATATTTTTGTGGTTGTATCTTGGCAAG
>M01075:29:000000000-A53YN:1:1101:4829:7315
AGAGTACACAGTTTGGGTTGCATATTTGATTGCCAGATGCAATGGAAGGACCAATACCTGTATCTGCATTAATACATGCTGCAACGTTAGTTGTGTGTGGAATAATATTAGGTAGTTTTGTATTTTGGTGTTTTGAATTTTGATTTAGCTATTTTTATAGTCTAATTTGTTGGGCAACCGCAATAATAGTTTTAATGAGTCTGTGTGTTTTTTATAATTTCAAAGCGTTATATAGCGTTTAGTACAATATGTCAAATAAGTTTTTCATTTTTTTGTTGTCTTTGTTTAGATCTTTATGTAGGTTGTCTATTTTTTTGTTATCACATGTTTTATAAGGCATCATTGTTTATAGTAATAGGAATATGAATACATATATTTTTTGGTTTACAAGATTTGAGATGTTATTTTTTTATATATTTTTGTGGTTGTATCTTGGCAAG
>M01075:29:000000000-A53YN:1:1101:15205:7317
AGAGTACACAGTTTGGGTTGCACATTTGATTGCCAGATGCAATGGAAGGACCAATACCTGTATCTGCATTAATACATGCTGCAACGTTAGTTGTATGTGGAATAATATTAGGTAGTTTTGTATTTTGGTGTTTTGAATTTTGATTTAGCTATTTTTATAGTCTAATTTGTTGGGCAACCGCAATAATAGTTTTAATGAGTCTGTGTGTTTTTTATAATTTCAAAGCGTTATATAGCGTTTAGTACAATATGTCAAATAAGTTTTTCATTTTTTTGTTGTCTTTGTTTAGATCTTTATGTAGGTTGTCTATTTTTTTGTTATCACATGTTTTATAAGGCATCATTGTTTATAGTAATAGGAATATGAATACATATATTTTTTGGTTTACAAGATTTGAGATGTTATTTTTTTATATATTTTTGTGGTTGTATCTTGGCAAG
>M01075:29:000000000-A53YN:1:1101:12897:7326
AGAGTACACAGTTTGGGTTGCATATTTGATTGCCAGATGCAATGGAAGGACCAATACCTGTATCTGCATTAATACATGCTGCAACGTTAGTTGTATGTGGAATAATATTAGGTAGTTTTGTATTTTGGTGTTTTGAATTTTGATTTAGCTATTTTTATAGTCTAATTTGTTGGGCAACCGCAATAATAGTTTTAATGAGTCTGTGTGTTTTTTATAATTTCAAGGCGTTATATAGCGTTTAGTACAATATGTCAAATAAGTTTTTCATTTTTTTGTTGTCTTTGTTTAGATCTTTATGTAGGTTGTCTATTTTTTTGTTATCACATGTTTTATAAGGCATCATTGTTTATAGTAATAGGAATATGAATACATATATTTTTTGGTTTACAAGATTTGAGATGTTATTTTTTTATATATTTTTGTGGTTGTATCTTGGCAAG
>M01075:29:000000000-A53YN:1:1101:4816:7328
AGAGTACACAGTTTGGGTTGCATATTTGATTGCCAGATGCAATGGAAGGACCAATACCTGTATCTGCATTAATACATGCTGCAACGTTAGTTGTGTGTGGAATAATATTAGGTAGTTTTGTATTTTGGTGTTTTGAATTTTGATTTAGCTATTTTTATAGTCTAATTTGTTGGGCAACCGCAATAATAGTTTTAATGAGTCTGTGTGTTTTTTATAATTTCAAAGCGTTATATAGCGTTTAGTACAATATGTCAAATAAGTTTTTCATTTTTTTGTTGTCTTTGTTTAGATCTTTATGTAGGTTGTCTATTTTTTTGTTATCACATGTTTTATAAGGCATCATTGTTTATAGTAATAGGAATATGAATACATATATTTTTTGGTTTACAAGATTTGAGATGTTATTTTTTTATATATTTTTGTGGTTGTATCTTGGCAAG
>M01075:29:000000000-A53YN:1:1101:20731:7358
AAAGTACACAGTTTGGGTTGCACATTTGATTGCCAGATGCAATGGAAGGACCAATACCTGTATCTGCATTAATACATGCTGCAACGTTAGTTGTATGTGGAATAATATTAGGTAGTTTTGTATTTTGGTGTTTTGAATTTTGATTTAGCTATTTTTATAGTCTAATTTGTTGGGCAACCGCAATAATAGTTTTAATGAGTCTGTGTGTTTTTTATAATTTCAAAGCGTTATATAGCGTTTAGTACAATATGTCAAATAAGTTTTTCATTTTTTTGTTGTCTTTGTTTAGATCTTTATGTAGGTTGTCTATTTTTTTGTTATCACATGTTTTATAAGGCATCATTGTTTATAGTAATAGGAATATGAATACATATATTTTTTGGTTTACAAGATTTGAGATGTTATTTTTTTATATATTTTTGTGGTTGTATCTTGGCAAG
>M01075:29:000000000-A53YN:1:1101:7158:7374
AGAGTACACAGTTTGGGTTGCATATTTGATTGCCAGATGCAATGGAAGGACCAATACCTGTATCTGCATTAATACATGCTGCAACGTTAGTTGTATGTGGAATAATATTAGGTAGTTTTGTATTTTGGTGTTTTGAATTTTGATTTAGCTATTTTTATAGTCTAATTTGTTGGGCAACCGCAATAATAGTTTTAATGAGTCTGTGTGTTTTTTATAATTTCAAAGCGTTATATAGCGTTTAGTACAATATGTCAAATAAGTTTTTCATTTTTTTGTTGTCTTTGTTTAGATCTTTATGTAGGTTGTCTATTTTTTTGTTATCACATGTTTTATAAGGCATCATTGTTTATAGTAATAGGAATATGAATACATATATTTTTTGGTTTACAAGATTTGAGATGTTATTTTTTTATATATTTTTGTGGTTGTATCTTGGCAAA
>M01075:29:000000000-A53YN:1:1101:11133:7376
AGAGTACACAGTTTGGGTTGCATATTTGATTGCCAGATGCAATGGAAGGACCAATACCTGTATCTGCATTAATACATGCTGCAACGTTAGTTGTATGTGGAATAATATTAGGTAGTTTTGTATTTTGGTGTTTTGAATTTTGATTTAGCTATTTTTATAGTCTAATTTGTTGGGCAACCGCAATAATAGTTTTAATGAGTCTGTGTGTTTTTTATAATTTCAAAGCGTTATATAGCGTTTAGTACAATATGTCAAATAAGTTTTTCATTTTTTTGTTGTCTTTGTTTAGATCTTTATGTAGGTTGTCTATTTTTTTGTTATCACATGTTTTATAAGGCATCATTGTTTATAGTAATAGGAATATGAATACATATATTTTTTGGTTTACAAGATTTGAGATGTTATTTTTTTATATATTTTTGTGGTTGTATCTTGGCAAG
>M01075:29:000000000-A53YN:1:1101:7170:7387
AGAGTACACAGTTTGGGTTGCATATTTGATTGCCAGATGCAATGGAAGGACCAATACCTGTATCTGCATTAATACATGCTGCAACGTTAGTTGTATGTGGAATAATATTAGGTAGTTTTGTATTTTGGTGTTTTGAATTTTGATTTAGCTATTTTTATAGTCTAATTTGTTGGGCAACCGCAATAATAGTTTTAATGAGTCTGTGTGTTTTTTATAATTTCAAAGCGTTATATAGCGTTTAGTACAATATGTCAAATAAGTTTTTCATTTTTTTGTTGTCTTTGTTTAGATCTTTATGTAGGTTGTCTATTTTTTTGTTATCACATGTTTTATAAGGCATCATTGTTTATAGTAATAGGAATATGAATACATATATTTTTTGGTTTACAAGATTTGAGATGTTATTTTTTTATATATTTTTGTGGTTGTATCTTGGCAAA
>M01075:29:000000000-A53YN:1:1101:20668:7397
AGAGTACACAGTTTGGGTTGCACATTTGATTGCCAGATGCAATGGAAGGACCAATACCTGTATCTGCATTAATACATGCTGCAACGTTAGTTGTATGTGGAATAATATTAGGTAGTTTTGTATTTTGGTGTTTTGAATTTTGATTTAGCTATTTTTATAGTCTAATTTGTTGGGCAACCGCAATAATAGTTTTAATGAGTCTGTGTGTTTTTTATAATTTCAAAGCGTTATATAGCGTTTAGTACAATATGTCAAATAAGTTTTTCATTTTTTTGTTGTCTTTGTTTAGATCTTTATGTAGGTTGTCTATTTTTTTGTTATCACATGTTTTATAAGGCATCATTGTTTATAGTAATAGGAATATGAATACATATATTTTTTGGTTTACAAGATTTGAGATGTTATTTTTTTATATATTTTTGTGGTTGTATCTTGGCAAG
>M01075:29:000000000-A53YN:1:1101:14556:7420
AGAGTACACAGTTTGGGCTGCATATTTGATTGCCAGATGCAATGGAAGGACCAATACCTGTATCTGCATTAATACATGCTGCAACGTTAGTTGTATGTGGAATAATATTAGGTAGTTTTGTATTTTGGTGTTTTGAATTTTGATTTAGCTATTTTTATAGTCTAATTTGTTGGGCAACCGCAATAATAGTTTTAATGAGTCTGTGTGTTTTTTATAATTTGCAAAGCGTTATATAGCGTTTAGTACAATATGTCAAATAAGTTTTTCATTTTTTTGTTGTCTTTGTTTAGATCTTTATGTAGGTTGTCTATTTTTTTGTTATCACATGTTTTATAAGGCATCATTGTTTATAGTAATAGGAATATGAATACATATATTTTTTGGTTTACAAGATTTGAGATGTTATTTTTTATATATTTTTGTGGTTGTATCTTAGCAAG
>M01075:29:000000000-A53YN:1:1101:8861:7431
AGAGTACACAGTTTGGGTTGCACATTTGATTGCCAGATGCAATGGAAGGACCAATACCTGTATCTGCATTAATACATGCTGCAACGTTAGTTGTATGTGGAATAATATTAGGTAGTTTTGTATTTTGGTGTTTTGAATTTTGATTTAGCTATTTTTATAGTCTAATTTGTTGGGCAACCGCAATAATAGTTTTAATGAGTCTGTGTGTTTTTTATAATTTCAAAGCGTTATATAGCGTTTAGTACAATATGTCAAATAAGTTTTTCATTTTTTTGTTGTCTTTGTTTAGATCTTTATGTAGGTTGTCTATTTTTTTGTTATCACATGTTTTATAAGGCATCATTGTTTATAGTAATAGGAATATGAATACATATATTTTTTGGTTTACAAGATTTGAGATGTTATTTTTTTATATATTTTTGTGGTTGTATCTTGGCAAG
>M01075:29:000000000-A53YN:1:1101:11835:7447
AAAGTACACAGTTTGGGTTGCATATTTGATTGCCAGATGCAATGGAAGGACCAATACCTGTATCTGCATTAATACATGCTGCAACGTTAGTTGTATGTGGAATAATATTAGGTAGTTTTGTATTTTGGTGTTTTGAATTTTGATTTAGCTATTTTTATAGTCTAATTTGTTGGGCAACCGCAATAATAGTTTTAATGAGTCTGTGTGTTTTTTATAATTTCAAAGCGTTATATAGCGTTTAGTACAATATGTCAAATAAGTTTTTCATTTTTTTGTTGTTTTTGTTTAGATCTTTATGTAGGTTGTCTATTTTTTTGTTATCACATGTTTTATAAGGCATCATTGTTTATAGTAATAGGAATATGAATACATATATTTTTTGGTTTACAAGATTTGAGATGTTATTTTTTTATATATTTTTGTGGTTGTATCTTGGCAAG
>M01075:29:000000000-A53YN:1:1101:7310:7459
AGAGTACACAGTTTGGGCTGCATATTTGATTGCCAGATGCAATGGAAGGACCAATACCTGTATCTGCATTAATACATGCTGCAACGTTAGTTGTATGTGGAATAATATTAGGTAGTTTTGTATTTTGGTGTTTTGAATTTTGATTTAGCTATTTTTATAGTCTAATTTGTTGGGCAACCGCAATAATAGTTTTAATGAGTTTGTGTGTTTTTTATAATTTCAAAGCGTTATATAGCGTTTAGTACAATATGTCAAATAAGTTTTTCATTTTTTTGTTGTCTTTGTTTAGATCTTTATGTAGGTTGTCTATTTTTTTGTTATCACATGTTTTATAAGGCATCATTGTTTATAGTAATAGGAATATGAATACATATATTTTTTGGTTTACAAGATTTGAGATGTTATTTTTTTATATATTTTTGTGGTTGTATCTTGGCAAG
>M01075:29:000000000-A53YN:1:1101:19531:7485
AAAGTACACAGTTTGGGTTGCATATTTGATTGCCAGATGCAATGGAAGGACCAATACCTGTATCTGCATTAATACATGCTGCAACGTTAGTTGTATGTGGAATAATATTAGGTAGTTTTGTATTTTGGTGTTTTGAATTTTGATTTAGCTATTTTTATAGTCTAATTTGTTGGGCAACCGCAATAATAGTTTTAATGAGTCTGTGTGTTTTTTATAATTTCAAAGCGTTATATAGCGTTTAGTACAATATGTCAAATAAGTTTTTCATTTTTTTGTTGTCTTTGTTTAGATCTTTATGTAGGTTGTCTATTTTTTTGTTATCACATGTTTTATAAGGCATCATTGTTTATAGTAATAGGAATATGAATACATATATTTTTTGGTTTACAAGATTTGAGATGTTATTTCTTTATATATTTTTGTGGTTGTATCTTAGCAAG
>M01075:29:000000000-A53YN:1:1101:19431:7486
AAAGTACACAGTTTGGGTTGCATATTTGATTGCCAGATGCAATGGAAGGACCAATACCTGTATCTGCATTAATACATGCTGCAACGTTAGTTGTATGTGGAATAATATTAGGTAGTTTTGTATTTTGGTGTTTTGAATTTTGATTTAGCTATTTTTATAGTCTAATTTGTTGGGCAACCGCAATAATAGTTTTAATGAGTCTGTGTGTTTTTTATAATTTCAAAGCGTTATATAGCGTTTAGTACAATATGTCAAATAAGTTTTTCATTTTTTTGTTGTTTTTGTTTAGATCTTTATGTAGGTTGTCTATTTTTTTGTTATCACATGTTTTATAAGGCATCATTGTTTATAGTAATAGGAATATGAATACATATATTTTTTGGTTTACAAGATTTGAGATGTTATTTTTTTATATATTTTTGTGGTTGTATCTTGGCAAG
>M01075:29:000000000-A53YN:1:1101:8819:7492
AGAGTACACAGTTTGGGTTCCATATTTGATTGCCAGATGCAATGGAAGGACCAATACCTGTATCTGCATTAATACATGCTGCAACGTTAGTTGTATGTGGAATAATATTAGGTAGTTTTGTATTTTGGTGTTTTGAATTTTGATTTAGCTATTTTTATAGTCTAATTTGTTGGGCAACCGCAATAATAGTTTTAATGAGTCTGTGTGTTTTTTATAATTTCAAAGCGTTATATAGCGTTTAGTACAATATGTCAAATAAGTTTTTCATTTTTTTGTTGTCTTTGTTTAGATCTTTATGTAGGTTGTCTATTTTTTTGTTATCACATGTTTTATAAGGCATCATTGTTTATAGTAATAGGAATATGAATACATATATTTTTTGGTTTACAAGATTTGAGATGTTATTTTTTTATATATTTTTGTGGTTGTATCTTAGCAAG
>M01075:29:000000000-A53YN:1:1101:10806:7503
AGAGTACACAGTTTGGGTTGCACATTTGATTGCCAGATGCAATGGAAGGACCAATACCTGTATCTGCATTAATACATGCTGCAACGTTAGTTGTATGTGGAATAATATTAGGTAGTTTTGTATTTTGGTGTTTTGAATTTTGATTTAGCTATTTTTATAGTCTAATTTGTTGGGCAACCGCAATAATAGTTTTAATGAGTCTGTGTGTTTTTTATAATTTCAAAGCGTTATATAGCGTTTAGTACAATATGTCAAATAAGTTTTTCATTTTTTTGTTGTCTTTGTTTAGATCTTTATGTAGGTTGTCTATTTTTTTGTTATCACATGTTTTATAAGGCATCATTGTTTATAGTAATAGGAATATGAATACATATATTTTTTGGTTTACAAGATTTGAGATGTTATTTTTTTATATATTTTTGTGGTTGTATCTTGGCAAG
>M01075:29:000000000-A53YN:1:1101:6315:7519
AAAGTACACAGTTTGGGTTGCATATTTGATTGCCAGATGCAATGGAAGGACCAATACCTGTATCTGCATTAATACATGCTGCAACGTTAGTTGTATGTGGAATAATATTAGGTAGTTTTGTATTTTGGTGTTTTGAATTTTGATTTAGCTATTTTTATAGTCTAATTTGTTGGGCAACCGCAATAATAGTTTTAATGAGTCTGTGTGTTTTTTATAATTTCAAAGCGTTATATAGCGTTTAGTACAATATGTCAAATAAGTTTTTCATTTTTTTGTTGTTTTTGTTTAGATCTTTATGTAGGTTGTCTATTTTTTTGTTATCACATGTTTTATAAGGCATCATTGTTTATAGTAATAGGAATATGAATACATATATTTTTTGGTTTACAAGATTTGAGATGTTATTTTTTTATATATTTTTGTGGTTGTATCTTGGCAAG
>M01075:29:000000000-A53YN:1:1101:21697:7531
AGAGTACACAGTTTGGGTTGCACATTTGATTGCCAGATGCAATGGAAGGACCAATACCTGTATCTGCATTAATACATGCTGCAACGTTAGTCGTATGTGGAATAATATTAGGTAGTTTTGTATTTTGGTGTTTTGAATTTTGATTTAGCTATTTTTATAGTCTAATTTGTTGGGCAACCGCAATAATAGTTTTAATGAGTCTGTGTGTTTTTTATAATTTCAAAGCGTTATATAGCGTTTAGTACAATATGTCAAATAAGTTTTTCATTTTTTTGTTGTCTTTGTTTAGATCTTTATGTAGGTTGTCTATTTTTTTGTTATCACATGTTTTATAAGGCATCATTGTTTATAGTAATAGGAATATGAATACATATATTTTTTGGTTTACAAGATTTGAGATGTTATTTTTTTATATATTTTTGTGGTTGTATCTTGGCAAG
>M01075:29:000000000-A53YN:1:1101:16967:7541
AGAGTACACAGTTTGGGCTGCATATTTGATTGCCAGATGCAATGGAAGGACCAATACCTGTATCTGCATTAATACATGCTGCAACGTTAGTTGTATGTGGAATAATATTAGGTAGTTTTGTATTTTGGTGTTTTGAATTTTGATTTAGCTATTTTTATAGTCTAATTTGTTGGGCAACCGCAATAATAGTTTTAATGAGTCTGTGTGTTTTTTATAATTTCAAAGCGTTATATAGCGTTTAGTACAATATGTCAAATAAGTTTTTCATTTTCTTGTTGTTTTTGTTTAGATCTTTATGTAGGTTGTCTATTTTTTTGTTATCACATGTTTTATAAGGCATCATTGTTTATAGTAATAGGAATATGAATACATATATTTTTTGGTTTACAAGATTTGAGATGTTATTTTTTTATATATTTTTGTGGTTGTATCTTGGCAAG
>M01075:29:000000000-A53YN:1:1101:11497:7555
AGAGTACACAGTTTGGGTTGCATATTTGATTGCCAGATGCAATGGAAGGACCAATACCTGTATCTGCATTAATACATGCTGCAACGTTAGTTGTATGTGGAATAATATTAGGTAGTTTTGTATTTTGGTGTTTTGAATTTTGATTTAGCTATTTTTATAGTCTAACTTGTTGGGCAACCGCAATAATAGTTTTAATGAGTCTGTGTGTTTTTTATAATTTCAAAGCGTTATATAGCGTTTAGTACAATATGTCAAATAAGTTTTTCATTTTTTTGTTGTCTTTGTTTAGATCTTTATGTAGGTTGTCTATTTTTTTGTTATCACATGTTTTATAAGGCATCATTGTTTATAGTAATAGGAATATGAATACATATATTTTTTGGTTTACAAGATTTGAGATGTTATTTTTTTATATATTTTTGTGGTTGTATCTTGGCAAG
>M01075:29:000000000-A53YN:1:1101:14192:7560
AAAGTACACAGTTTGGGTTGCACATTTGATTGCCAGATGCAATGGAAGGACCAATACCTGTATCTGCATTAATACATGCTGCAACGTTAGTTGTATGTGGAATAATATTAGGTAGTTTTGTATTTTGGTGTTTTGAATTTTGATTTAGCTATTTTTATAGTCTAATTTGTTGGGCAACCGCAATAATAGTTTTAATGAGTCTGTGTGTTTTTTATAATTTCAAAGCGTTATATAGCGTTTAGTACAATATGTCAAATAAGTTTTTCATTTTTTTGTTGTCTTTGTTTAGATCTTTATGTAGGTTGTCTATTTTTTTGTTATCACATGTTTTATAAGGCATCATTGTTTATAGTAATAGGAATATGAATACATATATTTTTCGGTTTACAAGATTTGAGATGTTATTTTTTTATATATTTTTGTGGTTGTATCTTGGCAAG
>M01075:29:000000000-A53YN:1:1101:22047:7570
AGAGTACACAGTTTGGATTGCATATTTGATTGCCAGATGCAATGGAAGGACCAATACCTGTATCTGCATTAATACATGCTGCAACGTTAGTTGTATGTGGAATAATATTAGGTAGTTTTGTATTTTGGTGTTTTGAATTTTGATTTAGCTATTTTTATAGTCTAATTTGTTGGGCAACCGCAATAATAGTTTTAATGAGTCTGTGTGTTTTTTATAATTTCAAAGCGTTATATAGCGTTTAGTACAATATGTCAAATAAGTTTTTCATTTTTTTGTTGTTTTTGTTTAGATCTTTATGTAGGTTGTCTATTTTTTTGTTATCACATGTTTTATAAGGCATCATTGTTTATAGTAATAGGAATATGAATACATATATTTTTTGGTTTACAAGATTTGAGATGTTATTTTTTTATATATTTTTGTGGTTGTATCTTGGCAAG
>M01075:29:000000000-A53YN:1:1101:20081:7583
AAAGTACACAGTTTGGGTTGCACATTTGATTGCCAGATGCAATGGAAGGACCAATACCTGTATCTGCATTAATACATGCTGCAACGTTAGTTGTATGTGGAATAATATTAGGTAGTTTTGTATTTTGGTGTTTTGAATTTTGATTTAGCTATTTTTATAGTCTAATTTGTTGGGCAACCGCAATAATAGTTTTAATGAGTCTGTGTGTTTTTTATAATTTGCAAAGCGTTATATAGCGTTTAGTACAATATGTCAAATAAGTTTTTCATTTTTTGTTGTCTTTGTTTAGATCTTTATGTAGGTTGTCTATTTTTTTGTTATCACATGTTTTATAAGGCATCATTGTTTATAGTAATAGGAATATGAATACATATATTTTTTGGTTTACAAGATTTGAGATGTTATTTTTTTATATATTTTTGTGGTTGTATCTTGGCAAG
>M01075:29:000000000-A53YN:1:1101:25590:7685
AGAGTACACAGTTTGGGTTGCATATTTGATTGCCAGATGCAATGGAAGGACCAATACCTGTATCTGCATTAATACATGCTGCAACGTTAGTTGTATGTGGAATAATATTAGGTAGTTTTGTATTTTGGTGTTTTGAATTTTGATTTAGCTATTTTTATAGTCTAATTTGTTGGGCAACCGCAATAATAGTTTTAATGAGTCTGTGTGTTTTTTATAATTTCAAAGCGTTATATAGCGTTTAGTACAATATGTCAAATAAGTTTTTCATTTTTTTGTTGTCTTTGTTTAGATCTTTATGTAGGTTGTCTATTTTTTTGTTATCACATGTTTTATAAGGCATCATTGTTTATAGTAATAGGAATATGAATACATATATTTTTTGGTTTACAAGATTTGAGATGTTATTTTTTTATATATTTTTGTGGTTGTATCTTGGCAAG
>M01075:29:000000000-A53YN:1:1101:25571:7696
AGAGTACACAGTTTGGGTTGCATATTTGATTGCCAGATGCAATGGAAGGACCAATACCTGTATCTGCATTAATACATGCTGCAACGTTAGTTGTATGTGGAATAATATTAGGTAGTTTTGTATTTTGGTGTTTTGAATTTTGATTTAGCTATTTTTATAGTCTAATTTGTTGGGCAACCGCAATAATAGTTTTAATGAGTCTGTGTGTTTTTTATAATTTCAAAGCGTTATATAGCGTTTAGTACAATATGTCAAATAAGTTTTTCATTTTTTTGTTGTCTTTGTTTAGATCTTTATGTAGGTTGTCTATTTTTTTGTTATCACATGTTTTATAAGGCATCATTGTTTATAGTAATAGGAATATGAATACATATATTTTTTGGTTTACAAGATTTGAGATGTTATTTTTTTATATATTTTTGTGGTTGTATCTTGGCAAG
>M01075:29:000000000-A53YN:1:1101:19792:7699
AGAGTACACAGTTTGGGCTGCATATTTGATTGCCAGATGCAATGGAAGGACCAATACCTGTATCTGCATTAATACATGCTGCAACGTTAGTTGTATGTGGAATAATATTAGGTAGTTTTGTATTTTGGTGTTTTGAATTTTGATTTAGCTATTTTTATAGTCTAATTTGTTGGGCAACCGCAATAATAGTTTTAATGAGTCTGTGTGTTTTTTATAATTTCAAAGCGTTATATAGCGTTTAGTACAATATGTCAAATAAGTTTTTCATTTTTTTGTTGTCTTTGTTTAGATCTTTATGTAGGTTGTCTATTTTTTTGTTATCACATGTTTTATAAGGCATCATTGTTTATAGTAATAGGAATATGAATACATATATTTTTTGGTTTACAAGATTTGAGATGTTATTTTTTTATATATTTTTGTGGTTGTATCTTGGCAAG
>M01075:29:000000000-A53YN:1:1101:12494:7713
AGAGTACACAGTTTGGATTGCATATTTGATTGCCAGATGCAATGGAAGGACCAATACCTGTATCTGCATTAATACATGCTGCAACGTTAGTTGTATGTGGAATAATATTAGGTAGTTTTGTATTTTGGTGTTTTGAATTTTGATTTAGCTATTTTTATAGTCTAATTTGTTGGGCAACCGCAATAATAGTTTTAATGAGTCTGTGTGTTTTTTATAATTTCAAAGCGTTATATAGCGTTTAGTACAATATGTCAAATAAGTTTTTCATTTTTTTGTTGTCTTTGTTTAGATCTTTATGTAGGTTGTCTATTTTTTTGTTATCACATGTTTTATAAGGCATCATTGTTTATAGTAATAGGAATATGAATACATATATTTTTTGGTTTACAAGATTTGAGATGTTATTTTTTTATATATTTTTGTGGTTGTATCTTGGCAAG
>M01075:29:000000000-A53YN:1:1101:17574:7717
AGAGTACACAGTTTGGGTTGCATATTTGATTGCCAGATGCAATGGAAGGACCAATACCTGTATCTGCATTAATACATGCTGCAACGTTAGTTGTATGTGGAATAATATTAGGTAGTTTTGTATTTTGGTGTTTTGAATTTTGATTTAGCTATTTTTATAGTCTAATTTGTTGGGCAACCGCAATAATAGTTTTAATGAGTCTGTGTGTTTTTTATAATTTCAAAGCGTTATATAGCGTTTAGTACAATATGTCAAATAAGTTTTTCATTTTTTTGTTGTCTTTGTTTAGATCTTTATGTAGGTTGTCTATTTTTTTGTTATCACATGTTTTATAAGGCATCATTGTTTATAGTAATAGGAATATGAATACATATATTTTTTGGTTTACAAGATTTGAGATGTTATTTTTTTATATATTTTTGTGGTTGTATCCTGGCAAG
>M01075:29:000000000-A53YN:1:1101:11518:7721
AAAGTACACAGTTTGGGTTGCATATTTGATTGCCAGATGCAATGGAAGGACCAATACCTGTATCTGCATTAATACATGCTGCAACGTTAGTTGTATGTGGAATAATATTAGGTAGTTTTGTATTTTGGTGTTTTGAATTTTGATTTAGCTATTTTTATAGTCTAATTTGTTGGGCAACCGCAATAATAGTTTTAATGAGTCTGTGTGTTTTTTATAATTTCAAAGCGTTATATAGCGTTTAGTACAATATGTCAAATAAGTTTTTCATTTTTTTGTTGTCTTTGTTTAGATCTTTATGTAGGTTGTCTATTTTTTTGTTATCACATGTTTTATAAGGCATCATTGTTTATAGTAATAGGAATATGAATACATATATTTTTTGGTTTACAAGATTTGAGATGTTATTTTTTTATATATTTTTGTGGTTGTATCTTGGCAAG
>M01075:29:000000000-A53YN:1:1101:16209:7722
AGAGTACACAGTTTGGGTTGCATATTTGATTGCCAGATGCAATGGAAGGACCAATACCTGTATCTGCATTAATACATGCTGCAACGTTAGTTGTATGTGGAATAATATTAGGTAGTTTTGTATTTTGGTGTTTTGAATTTTGATTTAGCTATTTTTATAGTCTAATTTGTTGGGCAACCGCAATAATAGTTTTAATGAGTCTGTGTGTTTTTTATAATTTCAAAGCGTTATATAGCGTTTAGTACAATATGTCAAATAAGTTTTTCATTTTTTTGTTGTCTTTGTTTAGATCTTTATGTAGGTTGTCTATTTTTTTGTTATCACATGTTTTATAAGGCATCATTGTTTATAGTAATAGGAATATGAATACATATATTTTTTGGTTTACAAGATTTGAGATGTTATTTTTTTATATATTTTTGTGGTTGTATCTTGGCAAG
>M01075:29:000000000-A53YN:1:1101:17558:7724
AGAGTACACAGTTTGGGTTGCATATTTGATTGCCAGATGCAATGGAAGGACCAATACCTGTATCTGCATTAATACATGCTGCAACGTTAGTTGTATGTGGAATAATATTAGGTAGTTTTGTATTTTGGTGTTTTGAATTTTGATTTAGCTATTTTTATAGTCTAATTTGTTGGGCAACCGCAATAATAGTTTTAATGAGTCTGTGTGTTTTTTATAATTTCAAAGCGTTATATAGCGTTTAGTACAATATGTCAAATAAGTTTTTCATTTTTTTGTTGTCTTTGTTTAGATCTTTATGTAGGTTGTCTATTTTTTTGTTATCACATGTTTTATAAGGCATCATTGTTTATAGTAATAGGAATATGAATACATATATTTTTTGGTTTACAAGATTTGAGATGTTATTTTTTTATATATTTTTGTGGTTGTATCCTGGCAAG
>M01075:29:000000000-A53YN:1:1101:19673:7728
AGAGTACACAGTTTGGCTTGCATATTTGATTGCCAGATGCAATGGAAGGACCAATACCTGTATCTGCATTAATACATGCTGCAACGTTAGTTGTATGTGGAATAATATTAGGTAGTTTTGTATTTTGGTGTTTTGAATTTTGATTTAGCTATTTTTATAGTCTAATTTGTTGGGCAACCGCAATAATAGTTTTAATGAGTCTGTGTGTTTTTTATAATTTCAAAGCGTTATATAGCGTTTAGTACAATATGTCAAATAAGTTTTTCATTTTTTTGTTGTTTTTGTTTAGATCTTTATGTAGGTTGTCTATTTTTTTGTTATCACATGTTTTATAAGGCATCATTGTTTATAGTAATAGGAATATGAATACATATATTTTTTGGTTTACAAGATTTGAGATGTTATTTTTTTATATATTTTTGTGGTTGTATCTTGGCAAG
>M01075:29:000000000-A53YN:1:1101:13208:7730
AGAGTACACAGTTTGGGTTACATATTTGATTGCCAGATGCAATGGAAGGACCAATACCTGTATCTGCATTAATACATGCTGCAACGTTAGTTGTATGTGGAATAATATTAGGTAGTTTTGTATTTTGGTGTTTTGAATTTTGATTTAGCTATTTTTATAGTCTAATTTGTTGGGCAACCGCAATAATAGTTTTAATGAGTCTGTGTGTTTTTTATAATTTCAAAGCGTTATATAGCGTTTAGTACAATATGTCAAATAAGTTTTTCATTTTTTTGTTGTCTTTGTTTAGATCTTTATGTAGGTTGTCTATTTTTTTGTTATCACATGTTTTATAAGGCATCATTGTTTATAGTAATAGGAATATGAATACATATATTTTTTGGTTTACAAGATTTGAGATGTTATTTTTTTATATATTTTTGTGGTTGTATCTTGGCAAG
>M01075:29:000000000-A53YN:1:1101:20029:7744
AGAGTACACAGTTTGGGTTGCACATTTGATTGCCAGATGCAATGGAAGGACCAATACCTGTATCTGCATTAATACATGCTGCAACGTTAGTTGTATGTGGAATAATATTAGGTAGTTTTGTATTTTGGTGTTTTGAATTTTGATTTAGCTATTTTTATAGTCTAATTTGTTGGGCAACCGCAATAATAGTTTTAATGAGTCTGTGTGTTTTTTATAATTTCAAAGCGTTATATAGCGTTTAGTACAATATGTCAAATAAGTTTTTCATTTTTTTGTTGTCTTTGTTTAGATCTTTATGTAGGTTGTCTATTTTTTTGTTATCACATGTTTTATAAGGCATCATTGTTTATAGTAATAGGAATATGAATACATATATTTTTTGGTTTACAAGATTTGAGATGTTATTTTTTTATATATTTTTGTGGTTGTATCTTGGCAAG
>M01075:29:000000000-A53YN:1:1101:6044:7759
AGAGTACACAGTTTGGATTGCATATTTGATTGCCAGATGCAATGGAAGGACCAATACCTGTATCTGCATTAATACATGCTGCAACGTTAGTTGTATGTGGAATAATATTAGGTAGTTTTGTATTTTGGTGTTTTGAATTTTGATTTAGCTATTTTTATAGTCTAATTTGTTGGGCAACCGCAATAATAGTTTTAATGAGTCTGTGTGTTTTTTATAATTTCAAAGCGTTATATAGCGTTTAGTACAATATGTCAAATAAGTTTTTCATTTTTTTGTTGTCTTTGTTTAGATCTTTATGTAGGTTGTCTATTTTTTTGTTATCACATGTTTTATAAGGCATCATTGTTTATAGTAATAGGAATATGAATACATATATTTTTTGGTTTACAAGATTTGAGATGTTATTTTTTTATATATTTTTGTGGTTGTATCTTGGCAAG
>M01075:29:000000000-A53YN:1:1101:20018:7763
AGAGTACACAGTTTGGGTTGCACATTTGATTGCCAGATGCAATGGAAGGACCAATACCTGTATCTGCATTAATACATGCTGCAACGTTAGTTGTATGTGGAATAATATTAGGTAGTTTTGTATTTTGGTGTTTTGAATTTTGATTTAGCTATTTTTATAGTCTAATTTGTTGGGCAACCGCAATAATAGTTTTAATGAGTCTGTGTGTTTTTTATAATTTCAAAGCGTTATATAGCGTTTAGTACAATATGTCAAATAAGTTTTTCATTTTTTTGTTGTCTTTGTTTAGATCTTTATGTAGGTTGTCTATTTTTTTGTTATCACATGTTTTATAAGGCATCATTGTTTATAGTAATAGGAATATGAATACATATATTTTTTGGTTTACAAGATTTGAGATGTTATTTTTTTATATATTTTTGTGGTTGTATCTTGGCAAG
>M01075:29:000000000-A53YN:1:1101:12931:7765
AGAGTACACAGTTTGGGTTGCATATTTGATTGCCAGATGCAATGGAAGGACCAATACCTGTATCTGCATTAATACATGCTGCAACGTTAGTTGTATGTGGAATAATATTAGGTAGTTTTGTATTTTGGTGTTTTGAATTTTGATTTAGCTATTTTTATAGTCTAATTTGTTGGGCAACCGCAATAATAGTTTTAATGAGTCTGTGTGTTTTTTATAATTTCAAAGCGTTATATAGCGTTTAGTACAATATGTCAAATAAGTTTTTCATTTTTTTGTTGTCTTTGTTTAGATCTTTATGTAGGTTGTCTATTTTTTTGTTATCACATGTTTTATAAGGCATCATTGTTTATAGTAATAGGAATATGAATACATATATTTTTTGGTTTACAAGATTTGAGATGTTATTTTTTTATATATTTTTGTGGTTGTATCTTGGCAAG
>M01075:29:000000000-A53YN:1:1101:6042:7777
AGAGTACACAGTTTGGATTGCATATTTGATTGCCAGATGCAATGGAAGGACCAATACCTGTATCTGCATTAATACATGCTGCAACGTTAGTTGTATGTGGAATAATATTAGGTAGTTTTGTATTTTGGTGTTTTGAATTTTGATTTAGCTATTTTTATAGTCTAATTTGTTGGGCAACCGCAATAATAGTTTTAATGAGTCTGTGTGTTTTTTATAATTTCAAAGCGTTATATAGCGTTTAGTACAATATGTCAAATAAGTTTTTCATTTTTTTGTTGTCTTTGTTTAGATCTTTATGTAGGTTGTCTATTTTTTTGTTATCACATGTTTTATAAGGCATCATTGTTTATAGTAATAGGAATATGAATACATATATTTTTTGGTTTACAAGATTTGAGATGTTATTTTTTTATATATTTTTGTGGTTGTATCTTGGCAAG
>M01075:29:000000000-A53YN:1:1101:25253:7782
AGAGTACACAGTTTGGGTTGCATATTTGATTGCCAGATGCAATGGAAGGACCAATACCTGTATCTGCATTAATACATGCTGCAACGTTAGTTGTATGTGGAATAATATTAGGTAGTTTTGTATTTTGGTGTTTTGAATTTTGATTTAGCTATTTTTATAGTCTAATTTGTTGGGCAACCGCAATAATAGTTTTAATGAGTCTGTGTGTTTTTTATAATTTCAAAGCGTTATATAGCGTTTAGTACAATATGTCAAATAAGTTTTTCATTTTTTTGTTGTCTTTGTTTAGATCTTTATGTAGGTTGTCTATTTTTTTGTTATCACATGTTTTATAAGGCATCATTGTTTATAGTAATAGGAATATGAATACATATATTTTTTGGTTTACAAGATTTGAGACGTTATTTTTTTATATATTTTTGTGGTTGTATCTTGGCAAG
>M01075:29:000000000-A53YN:1:1101:14131:7792
AGAGTACACAGTTTGGGCTGCATATTTGATTGCCAGATGCAATGGAAGGACCAATACCTGTATCTGCATTAATACATGCTGCAACGTTAGTTGTATGTGGAATAATATTAGGTAGTTTTGTATTTTGGTGTTTTGAATTTTGATTTAGCTATTTTTATAGTCTAATTTGTTGGGCAACCGCAATAATAGTTTTAATGAGTCTGTGTGTTTTTTATAATTTCAAAGCGTTATATAGCGTTTAGTACAATATGTCAAATAAGTTTTTCATTTTTTTGTTGTCTTTGTTTAGATCTTTATGTAGGTTGTCTATTTTTTTGTTATCACATGTTTTATAAGGCATCATTGTTTATAGTAATAGGAATATGAATACATATATTTTTTGGTTTACAAGATTTGAGATGTTATTTTTTTATATATTTTTGTGGTTGTATCTTGGCAAG
>M01075:29:000000000-A53YN:1:1101:8678:7814
AAAGTACACAGTTTGGGTTGCATATTTGATTGCCAGATGCAATGGAAGGACCAATACCTGTATCTGCATTAATACATGCTGCAACGTTAGTTGTATGTGGAATAATATTAGGTAGTTTTGTATTTTGGTGTTTTGAATTTTGATTTAGCTATTTTTATAGTCTAATTTGTTGGGCAACCGCAATAATAGTTTTAATGAGTCTGTGTGTTTTTTATAATTTCAAAGCGTTATATAGCGTTTAGTACAATATGTCAAATAAGTTTTTCATTTTTTTGTTGTCTTTGTTTAGATCTTTATGTAGGTTGTCTATTTTTTTGTTATCACATGTTTTATAAGGCATCATTGTTTATAGTAATAGGAATATGAATACATATATTTTTTGGTTTACAAGATTTGAGATGTTATTTTTTTATATATTTTTGTGGTTGTATCTTGGCAAG
>M01075:29:000000000-A53YN:1:1101:25113:7817
AAAGTACACAGTTTGGGCTGCACATTTGATTGCCAGATGCAATGGAAGGACCAATACCTGTATCTGCATTAATACATGCTGCAACGTTAGTTGTATGTGGAATAATATTAGGTAGTTTTGTATTTTGGTGTTTTGAATTTTGATTTAGCTATTTTTATAGTCTAATTTGTTGGGCAACCGCAATAATAGTTTTAATGAGTCTGTGTGTTTTTTATAATTTCAAAGCGTTATATAGCGTTTAGTACAATATGTCAAATAAGTTTTTCATTTTTTTATTGTCTTTGTTTAGATCTTTATGTAGGTTGTCTATTTTTTTGTTATCACATGTTTTATAAGGCATCATTGTTTATAGTAATAGGAATATGAATACATATATTTTTTGGTTTACAAGATTTGAGATGTTATTTTTTTATATATTTTTGTGGTTGTATCTTGGCAAG
>M01075:29:000000000-A53YN:1:1101:18723:7817
AAAGTACACAGTTTGGGTTGCACATTTGATTGCCAGATGCAATGGAAGGACCAATACCTGTATCTGCATTAATACATGCTGCAACGTTAGTTGTATGTGGAATAATATTAGGTAGTTTTGTATTTTGGTGTTTTGAATTTTGATTTAGCTATTTTTATAGTCTAATTTGTTGGGCAACCGCAATAATAGTTTTAATGAGTCTGTGTGTTTTTTATAATTTCAAAGCGTTATATAGCGTTTAGTACAATATGTCAAATAAGTTTTTCATTTTTTTGTTGTCTTTGTTTAGATCTTTATGTAGGTTGTCTATTTTTTTGTTATCACATGTTTTATAAGGCATCATTGTTTATAGTAATAGGAATATGAATACATATATTTTTTGGTTTACAAGATTTGAGATGTTATTTTTTTATATATTTTTGTGGTTGTATCTTGGCAAG
>M01075:29:000000000-A53YN:1:1101:22976:7824
AGAGTACACAGTTTGGATTGCACATTTGATTGCCAGATGCAATGGAAGGACCAATACCTGTATCTGCATTAATACATGCTGCAACGTTAGTTGTATGTGGAATAATATTAGGTAGTTTTGTATTTTGGTGTTTTGAATTTTGATTTAGCTATTTTTATAGTCTAATTTGTTGGGCAACCGCAATAATAGTTTTAATGAGTCTGTGTGTTTTTTATAATTTCAAAGCGTTATATAGCGTTTAGTACAATATGTCAAATAAGTTTTTCATTTTTTTGTTGTCTTTGTTTAGATCTTTATGTAGGTTGTCTATTTTTTTGTTATCACATGTTTTATAAGGCATCATTGTTTATAGTAATAGGAATATGAATACATATATTTTTTGGTTTACAAGATTTGAGATGTTATTTTTTTATATATTTTTGTGGTTGTATTTTGGCAAG
>M01075:29:000000000-A53YN:1:1101:9134:7826
AGAGTACACAGTTTGGGTTGCACATTTGATTGCCAGATGCAATGGAAGGACCAATACCTGTATCTGCATTAATACATGCTGCAACGTTAGTTGTATGTGGAATAATATTAGGTAGTTTTGTATTTTGGTGTTTTGAATTTTGATTTAGCTATTTTTATGGTCTAATTTGTTGGGCAACCGCAATAATAGTTTTAATGAGTCTGTGTGTTTTTTATAATTTCAAAGCGTTATATAGCGTTTAGTACAATATGTCAAATAAGTTTTTCATTTTTTTGTTGTCTTTGTTTAGATCTTTATGTAGGTTGTCTATTTTTTTGTTATCACATGTTTTATAAGGCATCATTGTTTATAGTAATAGGAATATGAATACATATATTTTTTGGTTTACAAGATTTGAGATGTTATTTTTTTATATATTTTTGTGGTTGTATCTTGGCAAG
>M01075:29:000000000-A53YN:1:1101:22960:7838
AGAGTACACAGTTTGGATTGCACATTTGATTGCCAGATGCAATGGAAGGACCAATACCTGTATCTGCATTAATACATGCTGCAACGTTAGTTGTATGTGGAATAATATTAGGTAGTTTTGTATTTTGGTGTTTTGAATTTTGATTTAGCTATTTTTATAGTCTAATTTGTTGGGCAACCGCAATAATAGTTTTAATGAGTCTGTGTGTTTTTTATAATTTCAAAGCGTTATATAGCGTTTAGTACAATATGTCAAATAAGTTTTTCATTTTTTTGTTGTCTTTGTTTAGATCTTTATGTAGGTTGTCTATTTTTTTGTTATCACATGTTTTATAAGGCATCATTGTTTATAGTAATAGGAATATGAATACATATATTTTTTGGTTTACAAGATTTGAGATGTTATTTTTTTATATATTTTTGTGGTTGTATTTTGGCAAG
>M01075:29:000000000-A53YN:1:1101:22326:7839
AGAGTACACAGTTTGGGTTGCACATTTGATTGCCAGATGCAATGGAAGGACCAATACCTGTATCTGCATTAATACATGCTGCAACGTTAGTTGTATGTGGAATAATATTAGGTAGTTTTGTATTTTGGTGTTTTGAATTTTGATTTAGCTATTTTTATAGTCTAATTTGTTGGGCAACCGCAATAATAGTTTTAATGAGTCTGTGTGTTTTTTATAATTTCAAGGCGTTATATAGCGTTTAGTACAATATGTCAAATAAGTTTTTCATTTTTTTGTTGTTTTTGTTTAGATCTTTATGTAGGTAGTCTATTTTTTTGTTATCACATGTTTTATAAGGCATCATTGTTTATAGTAATAGGAATATGAATACATATATTTTTTGGTTTACAAGATTTGAGATGTTATTTTTTTATATATTTTTGTGGTTGTATCTTGGCAAG
>M01075:29:000000000-A53YN:1:1101:13855:7845
AGAGTACACAGTTTGGGTTGCACATTTGATTGCCAGATGCAATGGAAGGACCAATACCTGTATCTGCATTAATACATGCTGCAACGTTAGTTGTATGTGGAATAATATTAGGTAGTTTTGTATTTTGGTGTTTTGAATTTTGATTTAGCTATTTTTATAGTCTAATTTGTTGGGCAACCGCAATAATAGTTTTAATGAGTCTGTGTGTTTTTTATAATTTCAAAGCGTTATATAGCGTTTAGTACAATATGTCAAATAAGTTTTTCATTTTTTTGTTGTCTTTGTTTAGATCTTTATGTAGGTTGTCTATTTTTTTGTTATCACATGTTTTATAAGGCATCATTGTTTATAGTAATAGGAATATGAATACATATATTTTTTGGTTTACAAGATTTGAGATGTTATTTTTTTATATATTTTTGTGGTTGAATCTTAGCAAG
>M01075:29:000000000-A53YN:1:1101:16864:7869
AGAGTACACAGTTTGGGTTGCACATTTGATCGCCAGATGCAATGGAAGGACCAATACCTGTATCTGCATTAATACATGCTGCAACGTTAGTTGTATGTGGAATAATATTAGGTAGTTTTGTATTTTGGTGTTTTGAATTTTGATTTAGCTATTTTTATAGTCTAATTTGTTGGGCAACCGCAATAATAGTTTTAATGAGTCTGTGTGTTTTTTATAATTTCAAAGCGTTATATAGCGTTTAGTACAATATGTCAAATAAGTTTTTCATTTTTTTGTTGTCTTTGTTTAGATCTTTATGTAGGTTGTCTATTTTTTTGTTATCACATGTTTTATAAGGCATCATTGTTTATAGTAATAGGAATATGAATACATATATTTTTTGGTTTACAAGATTTGAGATGTTATTCTTTTATATATTTTTGTGGTTGTATCTTGGCAAG
>M01075:29:000000000-A53YN:1:1101:16883:7870
AGAGTACACAGTTTGGGTTGCACATTTGATCGCCAGATGCAATGGAAGGACCAATACCTGTATCTGCATTAATACATGCTGCAACGTTAGTTGTATGTGGAATAATATTAGGTAGTTTTGTATTTTGGTGTTTTGAATTTTGATTTAGCTATTTTTATAGTCTAATTTGTTGGGCAACCGCAATAATAGTTTTAATGAGTCTGTGTGTTTTTTATAATTTCAAAGCGTTATATAGCGTTTAGTACAATATGTCAAATAAGTTTTTCATTTTTTTGTTGTCTTTGTTTAGATCTTTATGTAGGTTGTCTATTTTTTTGTTATCACATGTTTTATAAGGCATCATTGTTTATAGTAATAGGAATATGAATACATATATTTTTTGGTTTACAAGATTTGAGATGTTATTCTTTTATATATTTTTGTGGTTGTATCTTGGCAAG
>M01075:29:000000000-A53YN:1:1101:25590:7874
AGAGTACACAGTTTGGGTTGCACATTTGATTGCCAGATGCAATGGAAGGACCAATACCTGTATCTGCATTAATACATGCTGCAACGTTAGTTGTATGTGGAGTAATATTAGGTAGTTTTGTATTTTGGTGTTTTGAATTTTGATTTAGCTATTTTTATAGTCTAATTTGTTGGGCAACCGCAATAATAGTTTTAATGAGTCTGTGTGTTTTTATAATTTCCAAAGCGTTATATAGCGTTTAGTACAATATGTCAAATAAGTTTTTCATTTTTTTGTTGTCTTTGTTTAGATCTTTATGTAGGTTGTCTATTTTTTTGTTATCACATGTTTTATAAGGCATCATTGTTTATAGTAATAGGAATATGAATACATATATTTTTTGGTTTACAAGATTTGAGATGTTATTTTTTTATATATCTTTGTGGTTGTATCTTGGCAAG
>M01075:29:000000000-A53YN:1:1101:15998:7876
AGAGTACACAGTTTGGGCTGCATATTTGATTGCCAGATGCAATGGAAGGACCAATACCTGTATCTGCATTAATACATGCTGCAACGTTAGTTGTATGTGGAATAATATTAGGTAGTTTTGTATTTTGGTGTTTTGAATTTTGATTTAGCTATTTTTATAGTCTAATTTGTTGGGCAACCGCAATAATAGTTTTAATGAGTCTGTGTGTTTTTTATAATTTCAAAGCGTTATATAGCGTTTAGTACAATATGTCAAATAAGTTTTTCATTTTTTTGTTGTCTTTGTTTAGATCTTTATGTAGGTTGTCTATTTTTTTGTTATCACATGTTTTATAAGGCATCATTGTTTATAGTAATAGGAATATGAATACATATATTTTTTGGTTTACAAGATTTGAGATGTTATTTTTTTATATATTTTTGTGGTTGTATCTTGGCAAG
>M01075:29:000000000-A53YN:1:1101:16425:7878
AGAGTACACGGTTTGGGTTGCATATTTGATTGCCAGATGCAATGGAAGGACCAATACCTGTATCTGCATTAATACATGCTGCAACGTTAGTTGTATGTGGAATAATATTAGGTAGTTTTGTATTTTGGTGTTTTGAATTTTGATTTAGCTATTTTTATAGTCTAATTTGTTGGGCAACCGCAATAATAGTTTTAATGAGTCTGTGTGTTTTTTATAATTTCAAAGCGTTATATAGCGTTTAGTACAATATGTCAAATAAGTTTTTCATTTTTTTGTTGTTTTTGTTTAGATCTTTATGTAGGTTGTCTATTTTTTTGTTATCACATGTTTTATAAGGCATCATTGTTTATAGTAATAGGAATATGAATACATATATTTTTTGGTTTACAAGATTTGAGATGTTATTTTTTTATATATTTTTGTGGTTGTATCTTGGCAAG
>M01075:29:000000000-A53YN:1:1101:10151:7880
AAAGTACACAGTTTGGGTTGCATATTTGATTGCCAGATGCAATGGAAGGACCAATACCTGTATCTGCATTAATACATGCTGCAACGTTAGTTGTATGTGGAATAATATTAGGTAGTTTTGTATTTTGGTGTTTTGAATTTTGATTTAGCTATTTTTATAGTCTAATTTGTTGGGCAACCGCAATAATAGTTTTAATGAGTCTGTGTGTTTTTTATAATTTCAAAGCGTTATATAGCGTTTAGTACAATATGTCAAATAAGTTTTTCATTTTTTTGTTGTCTTTGTTTAGATCTTTATGTAGGTTGTCTATTTTTTTGTTATCACATGTTTTATAAGGCATCATTGTTTATAGTAATAGGAATATGAATACATATATTTTTTGGTTTACAAGATTTGAGATGTTATTTTTTTATATATTTTTGTGGTTGTATCTTGGCAAG
>M01075:29:000000000-A53YN:1:1101:16015:7885
AGAGTACACAGTTTGGGCTGCATATTTGATTGCCAGATGCAATGGAAGGACCAATACCTGTATCTGCATTAATACATGCTGCAACGTTAGTTGTATGTGGAATAATATTAGGTAGTTTTGTATTTTGGTGTTTTGAATTTTGATTTAGCTATTTTTATAGTCTAATTTGTTGGGCAACCGCAATAATAGTTTTAATGAGTCTGTGTGTTTTTTATAATTTCAAAGCGTTATATAGCGTTTAGTACAATATGTCAAATAAGTTTTTCATTTTTTTGTTGTCTTTGTTTAGATCTTTATGTAGGTTGTCTATTTTTTTGTTATCACATGTTTTATAAGGCATCATTGTTTATAGTAATAGGAATATGAATACATATATTTTTTGGTTTACAAGATTTGAGATGTTATTTTTTTATATATTTTTGTGGTTGTATCTTGGCAAG
>M01075:29:000000000-A53YN:1:1101:24450:7885
AAAGTACACAGTTTGGGTTGCACATTTGATTGCCAGATGCAATGGAAGGACCAATACCTGTATCTGCATTAATACATGCTGCAACGTTAGTTGTATGTGGAATAATATTAGGTAGTTTTGTATTTTGGTGTTTTGAATTTTGATTTAGCTATTTTTATAGTCTAATTTGTTGGGCAACCGCAATAATAGTTTTAATGAGTCTGTGTGTTTTTTATAATTTCAAAGCGTTATATAGCGTTTAGTACAATATGTCAAATAAGTTTTTCATTTTTTTGTTGTCTTTGTTTAGGTCTTTATGTAGGTTGTCTATTTTTTTGTTATCACATGTTTTATAAGGCATCATTGTTTATAGTAATAGGAATATGAATACATATATTTTTTGGTTTACAAGATTTGAGATGTTATTTTTTTATATATTTTTGTGGTTGTATCTTAGCAAG
>M01075:29:000000000-A53YN:1:1101:16409:7885
AGAGTACACAGTTTGGGTTGCATATTTGATTGCCAGATGCAATGGAAGGACCAATACCTGTATCTGCATTAATACATGCTGCAACGTTAGTTGTATGTGGAATAATATTAGGTAGTTTTGTATTTTGGTGTTTTGAATTTTGATTTAGCTATTTTTATAGTCTAATTTGTTGGGCAACCGCAATAATAGTTTTAATGAGTCTGTGTGTTTTTTATAATTTCAAAGCGTTATATAGCGTTTAGTACAATATGTCAAATAAGTTTTTCATTTTTTTGTTGTCTTTGTTTAGATCTTTATGTGGGTTGTCTATTTTTTTGTTATCACATGTTTTATAAGGCATCATTGTTTATAGTAATAGGAATATGAATACATATATTTTTTGGTTTACAAGATTTGAGATGTTATTTTTTTATATATTTTTGTGGTTGTATCTTGGCAAG
>M01075:29:000000000-A53YN:1:1101:6139:7892
AGAGTACACAGTTTGGGTTGCATATTTGATTGCCAGATGCAATGGAAGGACCAATACCTGTATCTGCATTAATACATGCTGCAACGTTAGTTGTATGTGGAATAATATTAGGTAGTTTTGTATTTTGGTGTTTTGAATTTTGATTTAGCTATTTTTATAGTCTAATTTGTTGGGCAACCGCAATAATGGTTTTAATGAGTCTGTGTGTTTTTTATAATTTCAAAGCGTTATATAGCGTTTAGTACAATATGTCAAATAAGTTTTTCATTTTTTTGTTGTCTTTGTTTAGATCTTTATGTAGGTTGTCTATTTTTTTGTTATCACATGTTTTATAAGGCATCATTGTTTATAGTAATAGGAATATGAATACATATATTTTTTGGTTTACAAGATTTGAGATGTTATTTTTTTATATATTTTTGTGGTTGTATCTTGGCAAG
>M01075:29:000000000-A53YN:1:1101:23535:7893
AAAGTACACAGTTTGGGTTGCATATTTGATTGCCAGATGCAATGGAAGGACCAATACCTGTATCTGCATTAATACATGCTGCAACGTTAGTTGTATGTGGAATAATATTAGGTAGTTTTGTATTTTGGTGTTTTGAATTTTGATTTAGCTATTTTTATAGTCTAATTTGTTGGGCAACCGCAATAATAGTTTTAATGAGTCTGTGTGTTTTTTATAATTTCAAAGCGTTATATAGCGTTTAGTACAATATGTCAAATAAGTTTTTCATTTTTTTGTTGTCTTTGTTTAGATCTTTATGTAGGTTGTCTATTTTTTTGTTATCACATGTTTTATAAGGCATCATTGTTTATAGTAATAGGAATATGAATACATATATTTTTTGGTTTACAAGATTTGAGATGTTATTTTTTTATATATTTTTGTGGTTGTATCTTAGCAAG
>M01075:29:000000000-A53YN:1:1101:27413:7894
AGAGTACGCAGTTTGGGTTGCATATTTGATTGCCAGATGCAATGGAAGGACCAATACCTGTATCTGCATTAATACATGCTGCAACGTTAGTTGTATGTGGAATAATATTAGGTAGTTTTGTATTTTGGTGTTTTGAATTTTGATTTAGCTATTTTTATAGTCTAATTTGTTGGGCAACCGCAATAATAGTTTTAATGAGTCTGTGTGTTTTTTATAATTTGCAAAGCGTTATATAGCGTTTAGTACAATATGTCAAATAAGTTTTTCATTTTTTTGTTGTCTTTGTTTAGATCTTTATGTAGGTTGTCTATTTTTTGTTATCACATGTTTTATAAGGCATCATTGTTTATAGTAATAGGAATATGAATACATATATTTTTTGGTTTACAAGATTTGAGATGTTATTTTTTTATATATTTTTGTGGTTGTATTTTAGCAAG
>M01075:29:000000000-A53YN:1:1101:17678:7902
AGAGTACACAGTTTGGGTTGCATATTTGATTGCCAGATGCAATGGAAGGACCAATACCTGTATCTGCATTAATACATGCTGCAACGTTAGTTGTATGTGGAATAATATTAGGTAGTTTTGTATTTTGGTGTTTTGAATTTTGATTTAGCTATTTTTATAGTCTAATTTGTTGGGCAACCGCAATAATAGTTTTAATGAGTCTGTGTGTTTTTTATAATTTCAAAGCGTTATATAGCGTTTAGTACAATATGTCAAATAAGTTTTTCATTTTTTTGTTGTCTTTGTTTAGATCTTTATGTAGGTTGTCTATTTTTTTGTTATCACATGTTTTATAAGGCATCATTGTTTATAGTAATAGGAATATGAATACATATATTTTTTGGTTTACAAGATTTGAGATGTTATTTTTTTATATATTTTTGTGGTTGTATCTTGGCAAG
>M01075:29:000000000-A53YN:1:1101:12734:7921
AGAGTACACAGTTTGGATTGCATATTTGATTGCCAGATGCAATGGAAGGACCAATACCTGTATCTGCATTAATACATGCTGCAACGTTAGTTGTATGTGGAATAATATTAGGTAGTTTTGTATTTTGGTGTTTTGAATTTTGATTTAGCTATTTTTATAGTCTAATTTGTTGGGCAACCGCAATAATAGTTTTAATGAGTCTGTGTGTTTTTTATAATTTCAAAGCGTTATATAGCGTTTAGTACAATATGTCAAATAAGTTTTCCATTTTTTTGTTGTCTTTGTTTAGATCTTTATGTAGGTTGTCTATTTTTTTGTTATCACATGTTTTATAAGGCATCATTGTTTATAGTAATAGGAATATGAATACATATATTTTTTGGTTTACAAGATTTGAGATGTTATTTTTTTATATATTTTTGTGGTTGTATCTTGGCAAG
>M01075:29:000000000-A53YN:1:1101:4805:7924
AGAGTACACAGTTTGGGTTGCACATTTGATTGCCAGATGCAATGGAAGGACCAATACCTGTATCCGCATTAATACATGCTGCAACGTTAGTTGTATGTGGAATAATATTAGGTAGTTTTGTATTTTGGTGTTTTGAATTTTGATTTAGCTATTTTTATAGTCTAATTTGTTGGGCAACCGCAATAATAGTTTTAATGAGTCTGTGTGTTTTTTATAATTTCAAAGCGTTATATAGCGTTTAGTACAATATGTCAAATAAGTTTTTCATTTTTTTGTTGTCTTTGTTTAGATCTTTATGTAGGTTGTCTATTTTTTTGTTATCACATGTTTTATAAGGCATCATTGTTTATAGTAATAGGAATATGAATACATATATTTTTTGGTTTACAAGATTTGAGATGTTATTTTTTTATATATTTTTGTGATTGTATCTTGGCAAG
>M01075:29:000000000-A53YN:1:1101:11818:7935
AGAGTACACAGTTTGGATTGCATATTTGATTGCCAGATGCAATGGAAGGACCAATACCTGTATCTGCATTAATACATGCTGCAACGTTAGTTGTATGTGGAATAATATTAGGTAGTTTTGTATTTTGGTGTTTTGAATTTTGATTTAGCTATTTTTATAGTCTAATTTGTTGGGCAACCGCAATAATAGTTTTAATGAGTCTGTGTGTTTTTTATAATTTCAAAGCGTTATATAGCGTTTAGTACAATATGTCAAATAAGTTTTTCATTTTTTTGTTGTCTTTGTTTAGATCTTTATGTAGGTTGTCTATTTTTTTGTTATCACATGTTTTATAAGGCATCATTGTTTATAGTAATAGGAATATGAATACATATATTTTTTGGTTTACAAGATTTGAGATGTTATTTTTTTATATATTTTTGTGGTTGTATCTTGGCAAG
>M01075:29:000000000-A53YN:1:1101:4761:7942
AGAGTACACAGTTTGGGCTGCATATTTGATTGCCAGATGCAATGGAAGGACCAATACCTGTATCTGCATTAATACATGCTGCAACGTTAGTTGTATGTGGAATAATATTAGGTAGTTTTGTATTTTGGTGTTTTGAATTTTGATTTAGCTATTTTTATAGTCTAATTTGTTGGGCAACCGCAATAATAGTTTTAATGAGTCTGTGTGTTTTTTATAATTTCAAAGCGTTATATAGCGTTTAGTACAATATGTCAAATAAGTTTTTCATTTTTTTGTTGTCTTTGTTTAGATCTTTATGTAGGTTGTCTATTTTTTTGTTATCACATGTTTTATAAGGCATCATTGTTTATAGTAATAGGAATATGAATACATATATTTTTTGGTTTACAAGATTTGAGATGTTATTTTTTTATATATTTTTGTGGTTGTATCTTGGCAAG
>M01075:29:000000000-A53YN:1:1101:21335:7973
AGAGTACACAGTTTGGGTTGCACATTTGATTGCCAGATGCAATGGAAGGACCAATACCTGTATCTGCATTAATACATGCTGCAACGTTAGTTGTATGTGGAATAATATTAGGTAGTTTTGTATTTTGGTGTTTTGAATTTTGATTTAGCTATTTTTATAGTCTAATTTGTTGGGCAACCGCAATAATAGTTTTAATGAGTCTGTGTGTTTTTTATAATTTCAAAGCGTTATATAGCGTTTAGTACAATATGTCAAATAAGTTTTTCATTTTTTTGTTGTCTTTGTTTAGATCTTTATGTAGGTTGTCTATTTTTTTGTTATCACATGTTTTATAAGGCATCATTGTTTATAGTAATAGGAATATGAATACATATATTTTTTGGTTTACAAGATTTGAGATGTTATTTTTTTATATATTTTTGTGGTTGTATCTTGGCAAG
>M01075:29:000000000-A53YN:1:1101:24307:7974
AGAGTACACAGTTTGGGTTGCACATTTGATTGCCAGATGCAATGGAAGGACCAATACCTGTATCTGCATTAATACATGCTGCAACGTTAGTTGTATGTGGAATAATATTAGGTAGTTTTGTATTTTGGTGTTTTGAATTTTGATTTAGCTATTTTTATAGTCTAATTTGTTGGGCAACCGCAATAATAGTTTTAATGAGTCTGTGTGTTTTTTATAATTTCAAAGCGTTGTATAGCGTTTAGTACAATATGTCAAATAAGTTTTTCATTTTTTTGTTGTTTTTGTTTAGATCTTTATGTAGGTTGTCTATTTTTTTGTTATCACATGTTTTATAAGGCATCATTGTTTATAGTAATAGGAATATGAATACATATATTTTTTGGTTTACAAGATTTGAGATGTTATTTTTTTATATATTTTTGTGGTTGTATCTTGGCAAG
>M01075:29:000000000-A53YN:1:1101:23415:7985
AGAGTACACTGTTTGGGTTGCATATTTGATTGCCAGATGCAATGGAAGGACCAATACCTGTATCTGCATTAATACATGCTGCAACGTTAGTTGTATGTGGAATAATATTAGGTAGTTTTGTATTTTGGTGTTTTGAATTTTGATTTAGCTATTTTTATAGTCTAATTTGTTGGGCAACCGCAATAATAGTTTTAATGAGTCTGTGTGTTTTTTATAATTTCAAAGCGTTATATAGCGTTTAGTACAATATGTCAAATAAGTTTTTCATTTTTTTGTTGTCTTTGTTTAGATCTTTATGTAGGTTGTCTATTTTTTTGTTATCACATGTTTTATAAGGCATCATTGTTTATAGTAATAGGAATATGAATACATATATTTTTTGGTTTACAAGATTTGAGATGTTATTTTTTTATATATTTTTGTGGTTGTATCTTGGCAAG
>M01075:29:000000000-A53YN:1:1101:13533:7996
AAAGTACACAGTTTGGGTTGCATATTTGATTGCCAGATGCAATGGAAGGGCCAATACCTGTATCTGCATTAATACATGCTGCAACGTTAGTTGTATGTGGAATAATATTAGGTAGTTTTGTATTTTGGTGTTTTGAATTTTGATTTAGCTATTTTTATAGTCTAATTTGTTGGGCAACCGCAATAATAGTTTTAATGAGTCTGTGTGTTTTTTATAATTTCAAAGCGTTATATAGCGTTTAGTACAATATGTCAAATAAGTTTTTCATTTTTTTGTTGTTTTTGTTTAGATCTTTATGTAGGTTGTCTATTTTTTTGTTATCACATGTTTTATAAGGCATCATTGTTTATAGTAATAGGAATATGAATACATATATTTTTTGGTTTACAAGATTTGAGATGTTATTTTTTTATATATTTTTGTGGTTGTATCTTGGCAAG
>M01075:29:000000000-A53YN:1:1101:25258:8009
AAAGTACACAGTTTGGGTTGCATATTTGATTGCCAGATGCAATGGAAGGACCAATACCTGTATCTGCATTAATACATGCTGCAACGTTAGTTGTATGTGGAATAATATTAGGTAGTTTTGTATTTTGGTGTTTTGAATTTTGATTTAGCTATTTTTATAGTCTAATTTGTTGGGCAACCGCAATAATAGTTTTAATGAGTCTGTGTGTTTTTTATAATTTCAAAGCGTTATATAGCGTTTAGTACAATATGTCAAATAAGTTTTTCATTTTTTTGTTGTCTTTGTTTAGATCTTTACGTAGGTTGTCTATTTTTTTGTTATCACATGTTTTATAAGGCATCATTGTTTATAGTAATAGGAATATGAATACATATATTTTTTGGTTTACAAGATTTGAGATGTTATTTTTTCATATATTTTTGTGGTTGTATCTTGGCAAG
>M01075:29:000000000-A53YN:1:1101:25848:8013
AAAGTACACAGTTTGGGTTGCATATTTGATTGCCAGATGCAATGGAAGGACCAATACCTGTATCTGCATTAATACATGCTGCAACGTTAGTTGTATGTGGAATAATATTAGGTAGTTTTGTATTTTGGTGTTTTGAATTTTGATTTAGCTATTTTTATAGTCTAATTTGTTGGGCAACCGCAATAATAGTTTTAATGAGTCTGTGTGTTTTTTATAATTTCAAAGCGTTATATAGCGTTTAGTACAATATGTCAAATAAGTTTTTCATTTTTTTGTTGTCTTTGTTTAGATCTTTATGTAGGTTGTCTATTTTTTTGTTATCACATGTTTTATAAGGCATCATTGTTTATAGTAATAGGAATATGAATACATATATTTTTTGGTTTACAAGATTTGAGATGTTATTTTTTTATATATTTTTGTGGTTGTATCTTGGCAAG
>M01075:29:000000000-A53YN:1:1101:25247:8023
AAAGTACACAGTTTGGGTTGCATATTTGATTGCCAGATGCAATGGAAGGACCAATACCTGTATCTGCATTAATACATGCTGCAACGTTAGTTGTATGTGGAATAATATTAGGTAGTTTTGTATTTTGGTGTTTTGAATTTTGATTTAGCTATTTTTATAGTCTAATTTGTTGGGCAACCGCAATAATAGTTTTAATGAGTCTGTGTGTTTTTTATAATTTCAAAGCGTTATATAGCGTTTAGTACAATATGTCAAATAAGTTTTTCATTTTTTTGTTGTCTTTGTTTAGATCTTTACGTAGGTTGTCTATTTTTTTGTTATCACATGTTTTATAAGGCATCATTGTTTATAGTAATAGGAATATGAATACATATATTTTTTGGTTTACAAGATTTGAGATGTTATTTTTTCATATATTTTTGTGGTTGTATCTTGGCAAG
>M01075:29:000000000-A53YN:1:1101:12585:8025
AGAGTACACAGTTTGGGTTGCATATTTGATTGCCAGATGCAATGGAAGGACCAATACCTGTATCTGCATTAATACATGCTGCAACGTTAGTTGTATGTGGAATAATATTAGGTAGTTTTGTATTTTGGTGTTTTGAATTTTGATTTAGCTATTTTTATAGTCTAATTTGTTGGGCAACCGCAATAATAGTTTTAATGAGTCTGTGTGTTTTTTATAATTTCAAAGCGTTATATAGCGTTTAGTACAATATGTCAAATAAGTTTTTCATTTTTTTGTTGTCTTTGTTTAGATCTTTATGTAGGTTGTCTATTTTTTTGTTATCACATGTTTTATAAGGCATCATTGTTTATAGTAATAGGAATATGAATACATATATTTTTTGGTTTACAAGATTTGAGATGTTATTTTTTTATATATTTTTGTGGTTGTATCTTGGCAAG
>M01075:29:000000000-A53YN:1:1101:18761:8037
AGAGTACACAGTTTGGGTTGCATATTTGATTGCCAGATGCAATGGAAGGACCAATACCTGTATCTGCATTAATACATGCTGCAACGTTAGTTGTATGTGGAATAATATTAGGTAGTTTTGTATTTTGGTGTTTTGAATTTTGATTTAGCTATTTTTATAGTCTAATTTGTTGGGCAACCGCAATAATAGTTTTAATGAGTCTGTGTGTTTTTTATAATTTCAAAGCGTTATATAGCGTTTAGTACAATGTGTCAAATAAGTTTTTCATTTTTTTGTTGTCTTTGTTTAGATCTTTATGTAGGTTGTCTATTTTTTTGTTATCACATGTTTTATAAGGCATCATTGTTTATAGTAATAGGAATATGAATACATATATTTTTTGGTTTACAAGATTTGAGATGTTATTTTTTTATATATTCTTGTGGTTGTATCTTGGCAAG
>M01075:29:000000000-A53YN:1:1101:19691:8051
AGAGTACACAGTTTGGGTTGCATATTTGATTGCCAGATGCAATGGAAGGACCAATACCTGTATCTGCATTAATACATGCTGCAACGTTAGTTGTATGTGGAATAATATTAGGTAGTTTTGTATTTTGGTGTTTTGAATTTTGATTTAGCTATTTTTATAGTCTAATTTGTTGGGCAACCGCAATAATAGTTTTAATGAGTCTGTGTGTTTTTTATAATTTCAAAGCGTTATATAGCGTTTAGTACAATATGTCAAATAAGTTTTTCATTTTTTTGTTGTCTTTGTTTAGATCTTTATGTAGGTTGTCTATTTTTTTGTTATCACATGTTTTATAAGGCATCATTGTTTATAGTAATAGGAATATGAATACATATATTTTTTGGTTTACAAGATTTGAGATGTTATTTTTTTATATATTTTTGTGGTTGTATCTTGGCAAG
>M01075:29:000000000-A53YN:1:1101:24264:8079
AGAGTACACAGTTTGGGTTGCACATTTGATTGCCAGATGCAATGGAAGGACCAATACCTGTATCTGCATTAATACATGCTGCAACGTTAGTTGTATGTGGAATAATATTAGGTAGTTTTGTATTTTGGTGTTTTGAATTTTGATTTAGCTATTTTTATAGTCTAATTTGTTGGGCAACCGCAATAATAGTTTTAATGAGTCTGTGTGTTTTTTATAATTTCAAAGCGTTATATAGCGTTTAGTACAATATGTCAAATAAGTTTTTCATTTTTTTGTTGTCTTTGTTTAGATCTTTATGTAGGTTGTCTATTTTTTTGTTATCACATGTTTTATAAGGCATCATTGTTTATAGTAATAGGAATATGAATACATATATTTTTTGGTTTACAAGATTTGAGATGTTATTTTTTTATATATTTTTGTGGTTGTATCTTGGCAAG
>M01075:29:000000000-A53YN:1:1101:5946:8091
TGAGTACACAGTTTGGGTTGCATATTTGATTGCCAGATGCAATGGAAGGACCAATACCTGTATCTGCATTAATACATGCTGCAACGTTAGTTGTATGTGGAATAATATTAGGTAGTTTTGTATTTTGGTGTTTTGAATTTTGATTTAGCTATTTTTATAGTCTAATTTGTTGGGCAACCGCAATAATAGTTTTAATGAGTCTGTGTGTTTTTTATAATTTCAAAGCGTTATATAGCGTTTAGTACAATATGTCAAATAAGTTTTTCATTTTTTTGTTGTCTTTGTTTAGATCTTTATGTAGGTTGTCTATTTTTTTGTTATCACATGTTTTATAAGGCATCATTGTTTATAGTAATAGGAATATGAATACATATATTTTTTGGTTTACAAGATTTGAGATGTTATTTTTTTATATATTTTTGTGGTTGTATCTTGGCAAG
>M01075:29:000000000-A53YN:1:1101:20610:8103
AGAGTACACAGTTTGGGTTGCATATTTGATTGCCAGATGCAATGGAAGGACCAATACCTGTATCTGCATTAATACATGCTGCAACGTTAGTTGTATGTGGAATAATATCAGGTAGTTTTGTATTTTGGTGTTTTGAATTTTGATTTAGCTATTTTTATAGTCTAATTTGTTGGGCAACCGCAATAATAGTTTTAATGAGTCTGTGTGTTTTTTATAATTTCAAAGCGTTATATAGCGTTTAGTACAATATGTCAAATAAGTTTTTCATTTTTTTGTTGTCTTTGTTTAGATCTTTATGTAGGTTGTCTATTTTTTTGTTATCACATGTTTTATAAGGCATCATTGTTTATAGTAATAGGAATATGAATACATATATTTTTTGGTTTACAAGATTTGAGATGTTATTTTTTTATATATTTTTGTGGTTGTATCTTGGCAAG
>M01075:29:000000000-A53YN:1:1101:20595:8115
AGAGTACACAGTTTGGGTTGCATATTTGATTGCCAGATGCAATGGAAGGACCAATACCTGTATCTGCATTAATACATGCTGCAACGTTAGTTGTATGTGGAATAATATTAGGTAGTTTTGTATTTTGGTGTTTTGAATTTTGATTTAGCTATTTTTATAGTCTAATTTGTTGGGCAACCGCAATAATAGTTTTAATGAGTCTGTGTGTTTTTTATAATTTCAAAGCGTTATATAGCGTTTAGTACAATATGTCAAATAAGTTTTTCATTTTTTTGTTGTTTTTGTTTAGATCTTTATGTAGGTTGTCTATTTTTTTGTTATCACATGTTTTATAAGGCATCATTGTTTATAGTAATAGGAATATGAATACATATATTTTTTGGTTTACAAGATTTGAGATGTTATTTTTTTATATATTTTTGTGGTTGTATCTTGGCAAG
>M01075:29:000000000-A53YN:1:1101:13664:8123
AGAGTACACAGTTTGGGTTGCATATTTGATTGCCAGATGCAATGGAAGGACCAATACCTGTATCTGCATTAATACATGCTGCAACGTTAGTTGTATGTGGAATAATATTAGGTAGTTTTGTATTTTGGTGTTTTGAATTTTGATTTAGCTATTTTTATAGTCTAATTTGTTGGGCAACCGCAATAATAGTTTTAATGAGTCTGTGTGTTTTTTATAATTTCAAAGCGTTATATAGCGTTTAGTACAATATGTCAAATAAGTTTTTCATTTTTTTGTTGTCTTTGTTTAGATCTTTATGTAGGTTGTCTATTTTTTTGTTATCACATGTTTTATAAGGCATCATTGTTTATAGTAATAGGAATATGAATACATATATTTTTTGGTTTACAAGATTTGAGATGTTATTTTTTTATATATTTTTGTGGTTGTATCTTGGCAAG
>M01075:29:000000000-A53YN:1:1101:4243:8126
AGAGTACACAGTTTGGGTTGCATATTTGATTGCCAGATGCAATGGAAGGACCAATACCTGTATCTGCATTAATACATGCTGCAACGTTAGTTGTATGTGGAATAATATTAGGTAGTTTTGTATTTTGGTGTTTTGAATTTTGATTTAGCTATTTTTATAGTCTAATTTGTTGGGCAACCGCAATAATAGTTTTAATGAGTCTGTGTGTTTTTTATAATTTCAAAGCGTTATATAGCGTTTAGTACAATATGTCAAATAAGTTTTTCATTTTTTTGTTGTCTTTGTTTAGATCTTTATGTAGGTTGTCTATTTTTTTGTTATCACATGTTTTATAAGGCATCATTGTTTATAGTAATAGGAATATGAATACATATATTTTTTGGTTTACAAGATTTGAGATGTTATTTTTTTATATATTTTTGTGGTTGTATCTTGGCAAG
>M01075:29:000000000-A53YN:1:1101:11783:8162
AGAGTACACAGTTTGGGTTGCATATTTGATTGCCAGATGCAATGGAAGGACCAATACCTGTATCTGCATTAATACATGCTGCAACGTTAGTTGTATGTGGAATAATATTAGGTAGTTTTGTATTTTGGTGTTTTGAATTTTGATTTAGCTATTTTTATAGTCTAATTTGTTGGGCAACCGCAATAATAGTTTTAATGAGTCTGTGTGTTTTTTATAATTTCAAAGCGTTATATAGCGTTTAGTACAATATGTCAAATAAGTTTTTCATTTTTTTGTTGTCTTTGTTTAGATCTTTATGTAGGTTGTCTATTTTTTTGTTATCACATGTTTTATAAGGCATCATTGTTTATAGTAATAGGAATATGAATACATATATTTTTTGGTTTACAAGATTTGAGATGTTATTTTTTTATATATTTTTGTGGTTGTATCTTGGCAAG
>M01075:29:000000000-A53YN:1:1101:19337:8174
AGAGTACACAGTTTGGGTTGCACATTTGATTGCCAGATGCAATGGAAGGACCAATACCTGTATCTGCATTAATACATGCTGCAACGTTAGTTGTATGTGGAATAATATTAGGTAGTTTTGTATTTTGGTGTTTTGAATTTTGATTTAGCTATTTTTATAGTCTAATTTGTTGGGCAACCGCAATAATAGTTTTAATGAGTCTGTGTGTTTTTTATAATTTCAAAGCGTTATATAGCGTTTAGTACAATATGTCAAATAAGTTTTTCATTTTTTTGTTGTCTTTGTTTAGATCTTTATGTAGGTTGTCTATTTTTTTGTTATCACATGTTTTATAAGGCATCATTGTTTATAGTAATAGGAATATGAATACATATATTTTTTGGTTTACAAGATTTGAGATGTTATTTTTTTATATATTTTTGTGGTTGTATCTTGGCAAG
>M01075:29:000000000-A53YN:1:1101:15075:8187
AGAGTACACAGTTTGGGTTGCATATTTGATTGCCAGATGCAATGGAAGGACCAATACCTGTATCTGCATTAATACATGCTGCAACGTTAGTTGTATGTGGAATAATATTAGGTAGTTTTGTATTTTGGTGTTTTGAATTTTGATTTAGCTATTTTTATAGTCTAATTTGTTGGGCAACCGCAATAATAGTTTTAATGAGTCTGTGTGTTTTTTATAATTTCAAAGCGTTATATAGCGTTTAGTACAATATGTCAAATAAGTTTTTCATTTTTTTGTTGTCTTTGTTTAGATCTTTATGTAGGTTGTCTATTTTTTTGTTATCACATGTTTTATAAGGCATCATTGTTTATAGTAATAGGAATATGAATACATATATTTTTTGGTTTACAAGATTTGAGATGTTATTTTTTTATATATTTTTGTGGTTGTATCTTGGCAAG
>M01075:29:000000000-A53YN:1:1101:14773:8195
AGAGTACACAGTTTGGGTTGCATATTTGATTGCCAGATGCAATGGAAGGACCAATACCTGTATCTGCATTAATACATGCTGCAACGTTAGTTGTATGTGGAATAATATTAGGTAGTTTTGTATTTTGGTGTTTTGAATTTTGATTTAGCTATTTTTATAGTCTAATTTGTTGGGCAACCGCAATAATAGTTTTAATGAGTCTGTGTGTTTTTTATAATTTCAAAGCGTTATATAGCGTTTAGTACAATATGTCAAATAAGTTTTTCATTTTTTTGTTGTCTTTGTTTAGATCTTTATGTAGGTTGTCTATTTTTTTGTTATCACATGTTTTATAAGGCATCATTGTTTATAGTAATAGGAATATGAATACATATATTTTTTGGTTTACAAGATTTGAGATGTTATTTTTTTATATATTTTTGTGGTTGTATCTTGGCAAG
>M01075:29:000000000-A53YN:1:1101:22057:8199
AGAGTACACAGTTTGGGTTGCATATTTGATTGCCAGATGCAATGGAAGGACCAATACCTGTATCTGCATTAATACATGCTGCAACGTTAGTTGTATGTGGGATAATATTAGGTAGTTTTGTATTTTGGTGTTTTGAATTTTGATTTAGCTATTTTTATAGTCTAATTTGTTGGGCAACCGCAATAATAGTTTTAATGAGTCTGTGTGTTTTTTATAATTTCAAAGCGTTATATAGCGTTTAGTACAATATGTCAAATAAGTTTTTCATTTTTTTGTTGTTTTTGTTTAGATCTTTATGTAGGTTGTCTATTTTTTTGTTATCACATGTTTTATAAGGCATCATTGTTTATAGTAATAGGAATATGAATACATATATTTTTTGGTTTACAAGATTTGAGATGTTATTTTTTTATATATTTTTGTGGTTGTATCTTGGCAAG
>M01075:29:000000000-A53YN:1:1101:22039:8209
AGAGTACACAGTTTGGGTTGCATATTTGATTGCCAGATGCAATGGAAGGACCAATACCTGTATCTGCATTAATACATGCTGCAACGTTAGTTGTATGTGGGATAATATTAGGTAGTTTTGTATTTTGGTGTTTTGAATTTTGATTTAGCTATTTTTATAGTCTAATTTGTTGGGCAACCGCAATAATAGTTTTAATGAGTCTGTGTGTTTTTTATAATTTCAAAGCGTTATATAGCGTTTAGTACAATATGTCAAATAAGTTTTTCATTTTTTTGTTGTTTTTGTTTAGATCTTTATGTAGGTTGTCTATTTTTTTGTTATCACATGTTTTATAAGGCATCATTGTTTATAGTAATAGGAATATGAATACATATATTTTTTGGTTTACAAGATTTGAGATGTTATTTTTTTATATATTTTTGTGGTTGTATCTTGGCAAG
>M01075:29:000000000-A53YN:1:1101:20792:8219
AGAGTACACAGTTTGGGTTGCACATTTGATTGCCAGATGCAATGGAAGGACCAATACCTGTATCTGCATTAATACATGCTGCAACGTTAGTTGTATGTGGAATAATATTAGGTAGTTTTGTATTTTGGTGTTTTGAATTTTGATTTAGCTATTTTTATAGTCTAATTTGTTGGGCAACCGCAATAATAGTTTTAATGAGTCTGTGTGTTTTTTATAATTTCAAAGCGTTATATAGCGTTTAGTACAATATGTCAAATAAGTTTTTCATTTTTTTGTTGTCTTTGTTTAGATCTTTATGTAGGTTGTCTATTTTTTTGTTATTACATGTTTTATAAGGCATCATTGTTTATAGTAATAGGAATATGAATACATATATTTTTTGGTTTACAAGATTTGAGATGTTATTTTTTTATATATTTTTGTGGTTGTATCTTGGCAAG
>M01075:29:000000000-A53YN:1:1101:4722:8240
AAAGTACACAGTTTGGGTTGCATATTTGATTGCCAGATGCAATGGAAGGACCAATACCTGTATCTGCATTAATACATGCTGCAACGTTAGTTGTATGTGGAATAATATTAGGTAGTTTTGTATTTTGGTGTTTTGAATCTTGATTTAGCTATTTTTATAGTCTAATTTGTTGGGCAACCGCAATAATAGTTTTAATGAGTCTGTGTGTTTTTTATAATTCCAAAGCGTTATATAGCGTTTAGTACAATATGTCAAATAAGTTTTTCATTTTTTTGTTGTCTTTGTTTAGATCTTTATGTAGGTTGTCTATTTTTTTGTTATCACATGTTTTATAAGGCATCATTGTTTATAGTAATAGGAATATGAATACATATATTTTTTGGTTTACAAGATTTGAGATGTTATTTTTTTATATATTTTTGTGGTTGTATCTTGGCAAG
>M01075:29:000000000-A53YN:1:1101:7050:8245
AAAGTACACAGTTTGGGTTGCATATTTGATTGCCAGATGCAATGGAAGGACCAATACCTGTATCTGCATTAATACATGCTGCAACGTTAGTTGTATGTGGAATAATATTAGGTAGTTTTGTATTTTGGTGTTTTGAATTTTGATTTAGCTATTTTTATAGTCTAATTTGTTGGGCAACCGCAATAATAGTTTTAATGAGTCTGTGTGTTTTTTATAATTTCAAAGCGTTATATAGCGTTTAGTACAATATGTCAAATAAGTTTTTCATTTTTTTGTTGTCTTTGTTTAGATCTTTATGTAGGTTGTCTATTTTTTTGTTATCACATGTTTTATAAGGCATCATTGTTTATAGTAATAGGAATATGAATACATATATTTTTTGGTTTACAAGATTTGAGATGTTATTTTTTTATATATTTTTGTGGTTGTATCTTGGCAAG
>M01075:29:000000000-A53YN:1:1101:27453:8252
AGAGTACACAGTTTGGGTTGCACATTTGATTGCCAGATGCAATGGAAGGACCAATACCTGTATCTGCATTAATACATGCTGCAACGTTAGTTGTATGTGGAATAATATTAGGTAGTTTTGTATTTTGGTGTTTTGAATTTTGATTTAGCTATTTTTATAGTCTAATTTGTTGGGCAACCGCAATAATAGTTTTAATGAGTCTGTGTGTTTTTTATAATTTCAAAGCGTTATATAGCGTTTAGTACAATATGTCAAATAAGTTTTTCATTTTTTTGTTGTCTTTGTTTAGATCTTTATGTAGGTTGTCTATTTTTTTGTTATCACATGTTTTATAAGGCATCATTGTTTATAGTAATAGGAATATGAATACATATATTTTTTGGTTTACAAGATTTGAGATGTTATTTTTTTATATATTTTTGTGGTTGTATCTTGGCAAG
>M01075:29:000000000-A53YN:1:1101:24160:8261
AGAGTACACAGTTTGGGTTGCACATTTGATTGCCAGATGCAATGGAAGGACCAATACCTGTATCTGCATTAATACATGCTGCAACGTTAGTTGTATGTGGAATAATATTAGGTAGTTTTGTATTTTGGTGTTTTGAATTTTGATTTAGCTATTTTTATAGTCTAATTTGTTGGGCAACCGCAATAATAGTTTTAATGAGTCTGTGTGTTTTTTATAATTTCAAAGCGTTATATAGCGTTTAGTACAATATGTCAAATAAGTTTTTCATTTTTTTGTTGTCTTTGTTTAGATCTTTATGTAGGTTGTCTATTTTTTTGTTATCACATGTTTTATAAGGCATCATTGTTTATAGTAATAGGAATATGAATACATATATTTTTTGGTTTACAAGATTTGAGATGTTATTTTTTTATATATTTTTGTGGTTGTATCTTGGCAAG
>M01075:29:000000000-A53YN:1:1101:24730:8273
AGAGTACACAGTTTGGGTTGCACATTTGATTGCCAGATGCAATGGAAGGACCAATACCTGTATCTGCATTAATACATGCTGCAACGTTAGTTGTATGTGGAATAATATTAGGTAGTTTTGTATTTTGGTGTTTTGAATTTTGATTTAGCTATTTTTATAGTCTAATTTGTTGGGCAACCGCAATAATAGTTTTAATGAGTCTGTGTGTTTTTTATAATTTCAAAGCGTTATATAGCGTTTAGTACAATATGTCAAATAAGTTTTTCATTTTTTTGTTGTCTTTGTTTAGATCTTTATGTAGGTTGTCTATTTTTTTGTTATCACATGTTTTATAAGGCATCATTGTTTATAGTAATAGGAATATGAATACATATATTTTTTGGTTTACAAGATTTGAGATGTTATTTTTTTATATATTTTTGTGGTTGTATCTTGGCAAG
>M01075:29:000000000-A53YN:1:1101:15251:8275
AGAGTACACAGTTTGGGTTGCACATTTGATTGCCAGATGCAATGGAAGGACCAATACCTGTATCTGCATTAATACATGCTGCAACGTTAGTTGTATGTGGAATAATATTAGGTAGTTTTGTATTTTGGTGTTTTGAATTTTGATTTAGCTATTTTTATAGTCTAATTTGTTGGGCAACCGCAATAATAGTTTTAATGAGTCTGTGTGTTTTTTATAATTTCAAAGCGTTATATAGCGTTTAGTACAATATGTCAAATAAGTTTTTCATTTTTTTGTTGTCTTTGTTTAGATCTTTATGTAGGTTGTCTATTTTTTTGTTATCACATGTTTTATAAGGCATCATTGTTTATAGTAATAGGAATATGAATACATATATTTTTTGGTTTACAAGATTTGAGATGTTATTTTTTTATATATTTTTGTGGTTGTATCTTGGCAAG
>M01075:29:000000000-A53YN:1:1101:23310:8284
AGAGTACACAGTTTGGGTTACACATTTGATTGCCAGATGCAATGGAAGGACCAATACCTGTATTTGCATTAATACATGCTGCAACGTTAGTTGTATGTGGAATAATATTAGGTAGTTTTGTATTTTGGTGTTTTGAATTTTGATTTAGCTATTTTTATAGTCTAATTTGTTGGGCAACCGCAATAATAGTTTTAATGAGTCTGTGTGTTTTTTATAATTTCAAAGCGTTATATAGCGTTTAGTACAATATGTCAAATAAGTTTTTCATTTTTTTGTTGTCTTTGTTTAGATCTTTATGTAGGTTGTCTATTTTTTTGTTATCACATGTTTTATAAGGCATCATTGTTTATAGTAATAGGAATATGAATACATATATTTTTTGGTTTACAAGATTTGAGATGTTATTTTTTTATATATTTTTGTGGTTGTATCTTGGCAAG
>M01075:29:000000000-A53YN:1:1101:24089:8284
AGAGTACACAGTTTGGGTTGCACATTTGATTGCCAGATGCAATGGAAGGACCAATACCTGTATCTGCATTAATACATGCTGCAACGTTAGTTGTATGTGGAATAATATTAGGTAGTTTTGTATTTTGGTGTTTTGAATTTTGATTTAGCTATTTTTATAGTCTAATTTGTTGGGCAACCGCAATAATAGTTTTAATGAGTCTGTGTGTTTTTTATAATTTCAAAGCGTTATATAGCGTTTAGTACAATATGTCAAATAAGTTTTTCATTTTTTTGTTGTCTTTGTTTAGATCTTTATGTAGGTTGTCTATTTTTTTGTTATCACATGTTTTATAAGGCATCATTGTTTATAGTAATAGGAATATGAATACATATATTTTTTGGTTTACAAGATTTGAGATGTTATTTTTTTATATATTTTTGTGGTTGTATCTTGGCAAG
>M01075:29:000000000-A53YN:1:1101:19565:8330
AGAGTACACAGTTTGGGTTGCATATTTGATTGCCAGATGCAATGGAAGGACCAATACCTGTATCTGCATTAATACATGCTGCAACGTTAGTTGTATGTGGAATAATATTAGGTAGTTTTGTATTTTGGTGTTTTGAATTTTGATTTAGCTATTTTTATAGTCTAATTTGTTGGGCAACCGCAATAATAGTTTTAATGAGTCTGTGTGTTTTTTATAATTTCAAAGCGTTATATAGCGTTTAGTACAATATGTCAAATAAGTTTTTCATTTTTTTGTTGTCTTTGTTTAGATCTTTATGTAGGTTGTCTATTTTTTTTGTTATCACATGTTTTATAAGGCATCATTGTTTATAGTAATAGGAATATGAATACATATATTTTTTGGTTTACAAGATTTGAGATGTTATTTTTTATATATTTTTGTGGTTGTATCTTGGCAAG
>M01075:29:000000000-A53YN:1:1101:5143:8340
AAAGTACACAGTTTGGGTTGCATATTTGATTGCCAGATGCAATGGAAGGACCAATACCTGTATCTGCATTAATACATGCTGCAACGTTAGTTGTATGTGGAATAATATTAGGTAGTTTTGTATTTTGGTGTTTTGAATTTTGATTTAGCTATTTTTATAGTCTAATTTGTTGGGCAACCGCAATAATAGTTTTAATGAGTCTGTGTGTTTTTTATAATTTCAAAGCGTTATATAGCGTTTAGTACAATATGTCAAATAAGTTTTTCATTTTTTTGTTGTTTTTGTTTAGATCTTTATGTAGGTTGTCTATTTTTTTGTTATCACATGTTTTATAAGGCATCATTGTTTATAGTAATAGGAATATGAATACATATATTTTTTGGTTTACAAGATTTGAGATGTTATTTTTTTATATATTTTTGTGGTTGTATCTTGGCAAG
>M01075:29:000000000-A53YN:1:1101:27212:8382
AAAGTACACAGTTTGGGTTGCATATTTGATTGCCAGATGCAATGGAAGGACCAATACCTGTATCTGCATTAATACATGCTGCAACGTTAGTTGTATGTGGAATAATATTAGGTAGTTTTGTATTTTGGTGTTTTGAATTTTGATTTAGCTATTTTTATAGTCTAATTTGTTGGGCAACCGCAATAATAGTTTTAATGAGTCTGTGTGTTTTTTATAATTTGCAAAGCGTTATATAGCGTTTAGTACAATATGTCAAATAAGTTTTTCATTTTTTTGTTGTCTTTGTTTAGATCTTTATGTAGGTTGTCTATTTTTTTGTTATCACATGTTTTATAAGGCATCATTGTTTATAGTAATAGGAATATGAATACATATATTTTTGGTTTACAAGATTTGAGATGTTATTTTTTTATATATTTTTGTGGTTGTATCTTGGCAAG
>M01075:29:000000000-A53YN:1:1101:5540:8389
AGAGTACACAGTTTGGGTTACATATTTGATTGCCAGATGCAATGGAAGGACCAATACCTGTATCTGCATTAATACATGCTGCAACGTTAGTTGTATGTGGAATAATATTAGGTAGTTTTGTATTTTGGTGTTTTGAATTTTGATTTAGCTATTTTTATAGTCTAATTTGTTGGGCAACCGCAATAATAGTTTTAATGAGTCTGTGTGTTTTTTATAATTTCAAAGCGTTATATAGCGTTTAGTACAATATGTCAAATAAGTTTTTCATTTTTTTGTTGTCTTTGTTTAGATCTTTATGTAGGTTGTCTATTTTTTTGTTATCACATGTTTTATAAGGCATCATTGTTTATAGTAATAGGAATATGAATACATATATTTTTTGGTTTACAAGATTTGAGATGTTATTTTTTTATATATTTTTGTGGTTGTATCTTGGCAAG
>M01075:29:000000000-A53YN:1:1101:27229:8389
AAAGTACACAGTTTGGGTTGCATATTTGATTGCCAGATGCAATGGAAGGACCAATACCTGTATCTGCATTAATACATGCTGCAACGTTAGTTGTATGTGGAATAATATTAGGTAGTTTTGTATTTTGGTGTTTTGAATTTTGATTTAGCTATTTTTATAGTCTAATTTGTTGGGCAACCGCAATAATAGTTTTAATGAGTCTGTGTGTTTTTTATAATTTGCAAAGCGTTATATAGCGTTTAGTACAATATGTCAAATAAGTTTTTCATTTTTTTGTTGTCTTTGTTTAGATCTTTATGTAGGTTGTCTATTTTTTTGTTATCACATGTTTTATAAGGCATCATTGTTTATAGTAATAGGAATATGAATACATATATTTTTGGTTTACAAGATTTGAGATGTTATTTTTTTATATATTTTTGTGGTTGTATCTTGGCAAG
>M01075:29:000000000-A53YN:1:1101:21992:8409
AGAGTACACAGTTTGGGTTGCACATTTGATTGCCAGATGCAATGGAAGGACCAATACCTGTATCTGCATTAATACATGCTGCAACGTTAGTTGTATGTGGAATAATATTAGGTAGTTTTGTATTTTGGTGTTTTGAATTTTGATTTAGCTATTTTTATAGTCTAATTTGTTGGGCAACCGCAATAATAGTTTTAATGAGTCTGTGTGTTTTTTATAATTTCAAAGCGTTATATAGCGTTTAGTACAATATGTCAAATAAGTTTTTCATTTTTTTGTTGTCTTTGTTTAGATCTTTATGTAGGTTGTCTATTTTTTTGTTATCACATGTTTTATAAGGCATCATTGTTTATAGTAATAGGAATATGAATACATATATTTTTTGGTTTACAAGATTTGAGATGTTATTTTTTTATATATTTTTGTGGTTGTATCTTGGCAAG
>M01075:29:000000000-A53YN:1:1101:23580:8421
AAAGTACACAGTTTGGGTTGCATATTTGATTGCCAGATGCAATGGAAGGACCAATACCTGTATCTGCATTAATACATGCTGCAACGTTAGTTGTATGTGGAATAATATTAGGTAGTTTTGTATTTTGGTGTTTTGAATTTTGATTTAGCTATTTTTATAGTCTAATTTGTTGGGCAACCGCAATAATAGTTTTAATGAGTCTGTGTGTTTTTTATAATTTCAAAGCGTTATATAGCGTTTAGTACAATATGTCAAATAAGTTTTTCATTTTTTTGTTGTCTTTGTTTAGATCTTTATGTAGGTTGTCTATTTTTTTGTTATCACATGTTTTATAAGGCATCATTGTTTATAGTAATAGGAATATGAATACATATATTTTTTGGTTTACAAGATTTGAGATGTTATTTTTTTATATATTTTTGTGGTTGTATCTTGGCAAG
>M01075:29:000000000-A53YN:1:1101:23575:8443
AAAGTACACAGTTTGGGTTGCATATTTGATTGCCAGATGCAATGGAAGGACCAATACCTGTATCTGCATTAATACATGCTGCAACGTTAGTTGTATGTGGAATAATATTAGGTAGTTTTGTATTTTGGTGTTTTGAATTTTGATTTAGCTATTTTTATAGTCTAATTTGTTGGGCAACCGCAATAATAGTTTTAATGAGTCTGTGTGTTTTTTATAATTTCAAAGCGTTATATAGCGTTTAGTACAATATGTCAAATAAGTTTTTCATTTTTTTGTTGTCTTTGTTTAGATCTTTATGTAGGTTGTCTATTTTTTTGTTATCACATGTTTTATAAGGCATCATTGTTTATAGTAATAGGAATATGAATACATATATTTTTTGGTTTACAAGATTTGAGATGTTATTTTTTTATATATTTTTGTGGTTGTATCTTGGCAAG
>M01075:29:000000000-A53YN:1:1101:9757:8446
AAAGTACACAGTTTGGGTTGCATATTTGATTGCCAGATGCAATGGAAGGACCAATACCTGTATCTGCATTAATACATGCTGCAACGTTAGTTGTATGTGGAATAATATTAGGTAGTTTTGTATTTTGGTGTTTTGAATTTTGATTTAGCTATTTTTATAGTCTAATTTGTTGGGCAACCGCAATAATAGTTTTAATGAGTCTGTGTGTTTTTTATAATTTCAAAGCGTTATATAGCGTTTAGTACAATATGTCAAATAAGTTTTTCATTTTTTTGTTGTCTTTGTTTAGATCTTTATGTAGGTTGTCTATTTTTTTGTTATCACATGTTTTATAAGGCATCATTGTTTATAGTAATAGGAATATGAATACATATATTTTTTGGTTTACAAGATTTGAGATGTTATTTTTTTATATATTTTTGTGGTTGTATCTTGGCAAG
>M01075:29:000000000-A53YN:1:1101:9316:8466
AGAGTACACAGTTTGGGCTGCATATTTGATTGCCAGATGCAATGGAAGGACCAATACCTGTATCTGCATTAATACATGCTGCAACGTTAGTTGTATGTGGAATAATATTAGGTAGTTTTGTATTTTGGTGTTTTGAATTTTGATTTAGCTATTTTTATAGTCTAATTTGTTGGGCAACCGCAATAATAGTTTTAATGAGTCTGTGTGTTTTTTATAATTTCAAAGCGTTATATAGCGTTTAGTACAATATGTCAAATAAGTTTTTCATTTTTTTGTTGTCTTTGTTTAGATCTTTATGTAGGTTGTCTATTTTTTTGTTATCACATGTTTTATAAGGCATCATTGTTTATAGTAATAGGAATATGAATACATATATTTTTTGGTTTACAAGATTTGAGATGTTATTTTTTTATATATTTTTGTGGTTGTATCTTGGCAAG
>M01075:29:000000000-A53YN:1:1101:20709:8470
AAAGTACACAGTTTGGGTTGCATATTTGATTGCCAGATGCAATGGAAGGACCAATACCTGTATCTGCATTAATACATGCTGCAACGTTAGTTGTATGTGGAATAATATTAGGTAGTTTTGTATTTTGGTGTTTTGAATTTTGATTTAGCTATTTTTATAGTCTAATTTGTTGGGCAACCGCAATAATAGTTTTAATGAGTCTGTGTGTTTTTTATAATTTCAAAGCGTTATATAGCGTTTAGTACAATATGTCAAATAAGTTTTTCATTTTTTTGTTGTCTTTGTTTAGATCTTTATGTAGGTTGTCTATTTTTTTGTTATCACATGTTTTATAAGGCATCATTGTTTATAGTAATAGGAATATGAATACATATATTTTTTGGTTTACAAGATTTGAGATGTTATTTTTTTATATATTTTTGTGGTTGTATCTTGGCAAG
>M01075:29:000000000-A53YN:1:1101:22568:8484
AGAGTACACAGTTTGGGTTGCATATTTGATTGCCAGATGCAATGGAAGGACCAATACCTGTATCTGCATTAATACATGCTGCAACGTTAGTTGTATGTGGAATAATATTAGGTAGTTTTGTATTTTGGTGTTTTGAATTTTGATTTTGCTATTTTTATAGTCTAATTTGTTGGGCAACCGCAATAATAGTTTTAATGAGTCTGTGTGTTTTTTATAATTTCAAAGCGTTATATAGCGTTTAGTACAATATGTCAAATAAGTTTTTCATTTTTTTGTTGTTTTTGTTTAGATCTTTATGTAGGTTGTCTATTTTTTTGTTATCACATGTTTTATAAGGCATCATTGTTTATAGTAATAGGAATATGAATACATATATTTTTTGGTTTACAAGATTTGAGATGTTATTTTTTTATATATTTTTGTGGTTGTATCTTAGCAAG
>M01075:29:000000000-A53YN:1:1101:10488:8491
AGAGTACACAGTTTGGGCTGCACATTTGATTGCCAGATGCAATGGAAGGACCAATACCTGTATCTGCATTAATACATGCTGCAACGTTAGTTGTATGTGGAATAATATTAGGTAGCTTTGTATTTTGGTGTTTTGAATTTTGATTTAGCTATTTTTATAGTCTAATTTGTTGGGCAACCGCAATAATAGTTTTAATGAGTCTGTGTGTTTTTTATAATTTCAAAGCGTTATATAGCGTTTAGTACAATATGTCAAATAAGTTTTTCATTTTTTTGTTGTTTTTGTTTAGATCTTCATGTAGGTTGTCTATTTTTTTGTTATCACATGTTTTATAAGGCATCATTGTTTATAGTAATAGGAATATGAATACATATATTTTTTGGTTTACAAGATTTGAGATGTTATTTTTTTATATATTTTTGTGGTTGTATCTTGGCAAG
>M01075:29:000000000-A53YN:1:1101:25941:8501
AGAGTACACAGTTTGGGCTGCATATTTGATTGCCAGATGCAATGGAAGGACCAATACCTGTATCTGCATTAATACATGCTGCAACGTTAGTTGTATGTGGAATAATATTAGGTAGTTTTGTATTTTGGTGTTTTGAATTTTGATTTAGCTATTTTTATAGTCTAATTTGTTGGGCAACCGCAATAATAGTTTTAATGAGTCTGTGTGTTTTTTATAATTTCAAAGCGTTATATAGCGTTTAGTACAATATGTCAAATAAGTTTTTCATTTTTTTGTTGTCTTTGTTTAGATCTTTATGTAGGTTGTCTATTTTTTTGTTATCACATGTTTTATAAGGCATCATTGTTTATAGTAATAGGAATATGAATACATATATTTTTTGGTTTACAAGATTTGAGATGTTATTTTTTTATATATTTTTGTGGTTGTATCTTGGCAAG
>M01075:29:000000000-A53YN:1:1101:25948:8517
AGAGTACACAGTTTGGGCTGCATATTTGATTGCCAGATGCAATGGAAGGACCAATACCTGTATCTGCATTAATACATGCTGCAACGTTAGTTGTATGTGGAATAATATTAGGTAGTTTTGTATTTTGGTGTTTTGAATTTTGATTTAGCTATTTTTATAGTCTAATTTGTTGGGCAACCGCAATAATAGTTTTAATGAGTCTGTGTGTTTTTTATAATTTCAAAGCGTTATATAGCGTTTAGTACAATATGTCAAATAAGTTTTTCATTTTTTTGTTGTCTTTGTTTAGATCTTTATGTAGGTTGTCTATTTTTTTGTTATCACATGTTTTATAAGGCATCATTGTTTATAGTAATAGGAATATGAATACATATATTTTTTGGTTTACAAGATTTGAGATGTTATTTTTTTATATATTTTTGTGGTTGTATCTTGGCAAG
>M01075:29:000000000-A53YN:1:1101:23803:8525
AGAGTACACAGTTTGGGTTGCATATTTGATTGCCAGATGCAATGGAAGGACCAATACCTGTATCTGCATTAATACATGCTGCAACGTTAGTTGTATGTGGAATAATATTAGGTAGTTTTGTATTTTGGTGTTTTGAATTTTGATTTAGCTATTTTTATAGTCTAATTTGTTGGGCAACCGCAATAATAGTTTTAATGAGTCTGTGTGTTTTTTATAATTTCAAAGCGTTATATAGCGTTTAGTACAATATGTCAAATAAGTTTTTCATTTTTTTGTTGTCTTTGTTTAGATCTTTATGTAGGTTGTCTATTTTTTTGTTATCACATGTTTTATAAGGCATCATTGTTTATAGTAATAGGAATATGAATACATATATTTTTTGGTTTACAAGATTTGAGATGTTATTTTTTTATATATTTTTGTGGTTGTATCTTGGCAAG
>M01075:29:000000000-A53YN:1:1101:23817:8537
AGAGTACACAGTTTGGGTTGCATATTTGATTGCCAGATGCAATGGAAGGACCAATACCTGTATCTGCATTAATACATGCTGCAACGTTAGTTGTATGTGGAATAATATTAGGTAGTTTTGTATTTTGGTGTTTTGAATTTTGATTTAGCTATTTTTATAGTCTAATTTGTTGGGCAACCGCAATAATAGTTTTAATGAGTCTGTGTGTTTTTTATAATTTCAAAGCGTTATATAGCGTTTAGTACAATATGTCAAATAAGTTTTTCATTTTTTTGTTGTCTTTGTTTAGATCTTTATGTAGGTTGTCTATTTTTTTGTTATCACATGTTTTATAAGGCATCATTGTTTATAGTAATAGGAATATGAATACATATATTTTTTGGTTTACAAGATTTGAGATGTTATTTTTTTATATATTTTTGTGGTTGTATCTTGGCAAG
>M01075:29:000000000-A53YN:1:1101:22229:8539
AAAGTACACAGTTTGGGCTGCATATTTGATTGCCAGATGCAATGGAAGGACCAATACCTGTATCTGCATTAATACATGCTGCAACGTTAGTTGTATGTGGAATAATATTAGGTAGTTTTGTATTTTGGTGTTTTGAATTTTGATTTAGCTATTTTTATAGTCTAATTTGTTGGGCAACCGCAATAATAGTTTTAATGAGTCTGTGTGTTTTTTATAATTTCAAAGCGTTATATAGCGTTTAGTACAATATGTCAAATAAGTTTTTCATTTTTTTGTTGTTTTTGTTTAGATCTTTATGTAGGTTGTCTATTTTTTTGTTATCACATGTTTTATAAGGCATCATTGTTTATAGTAATAGGAATATGAATACATATATTTTTTGGTTTACAAGATTTGAGATGTTATTTTTTTATATATTTTTGTGGTTGTATCTTGGCAAG
>M01075:29:000000000-A53YN:1:1101:23203:8542
AGAGTACACAGTTTGGGTTGCATATTTGATTGCCAGATGCAATGGAAGGACCAATACCTGTATCTGCATTAATACATGCTGCAACGTTAGTTGTATGTGGAATAATATTAGGTAGTTTTGTATTTTGGTGTTTTGAATTTTGATTTAGCTATTTTTATAGTCTAATTTGTTGGGCAACCGCAATAATAGTTTTAATGAGTCTGTGTGTTTTTTATAATTTCAAAGCGTTATATAGCGTTTAGTACAATATGTCAAATAAGTTTTTCATTTTTTTGTTGTCTTTGTTTAAATCTTTATGTAGGTTGTCTATTTTTTTGTTATCACATGTTTTATAAGGCATCATTGTTTATAGTAATAGGAATATGAATACATATATTTTTTGGTTTACAAGATTTGAGATGTTATTTTTTTATATATTTTTGTGGTTGTATCTTGGCAAG
>M01075:29:000000000-A53YN:1:1101:19833:8558
AGAGTACACAGTTTGGGTTGCATATTTGATTGCCAGATGCAATGGAAGGACCAATACCTGTATCTGCATTAATACATGCTGCAACGTTAGTTGTATGTGGAATAATATTAGGTAGTTTTGTATTTTGGTGTTTTGAATTTTGATTTAGCTATTTTTATAGTCTAATTTGTTGGGCAACCGCAATAATAGTTTTAATGAGTCTGTGTGTTTTTTATAATTTCAAAGCGTTATATAGCGTTTAGTACAATATGTCAAATAAGTTTTTCATTTTTTTGTTGTCTTTGTTTAGATCTTTATGTAGGTTGTCTATTTTTTTGTTATCACATGTTTTATAAGGCATCATTGTTTATAGTAATAGGAATATGAATACATATATTTTTTGGTTTACAAGATTTGAGATGTTATTTTTTTATATATTTTTGTGGTTGTATCTTGGCAAG
>M01075:29:000000000-A53YN:1:1101:4892:8571
AGAGTACACAGTTTGGGTTGCACATTTGATTGCCAGATGCAATGGAAGGACCAATACCTGTATCTGCATTAATACATGCTGCAACGTTAGTTGTATGTGGAATAATATTAGGTAGTTTTGTATTTTGGTGTTTTGAATTTTGATTTAGCTATTTTTATAGTCTAATTGGTTGGGCAACCGCAATAATAGTTTTAATGAGTCTGTGTGTTTTTTATAATTTCAAAGCGTTATATAGCGTTTAGTACAATATGTCAAATAAGTTTTTCATTTTTTTGTTGTCTTTGTTTAGATCTTTATGTAGGTTGTCTATTTTTTTGTTATCACATGTTTTATAAGGCATCATTGTTTATAGTAATAGGAATATGAATACATATATTTTTTGGTTTACAAGATTTGAGATGTTATTTTTTTATATATTTTTGTGGTTGTATCTTGGCAAG
>M01075:29:000000000-A53YN:1:1101:19146:8584
AAAGTACACAGTTTGGGTTGCATATTTGATTGCCAGATGCAATGGAAGGACCAATACCTGTATCTGCATTAATACATGCTGCAACGTTAGTTGTATGTGGAATAATATTAGGTAGTTTTGTATTTTGGTGTTTTGAATTTTGATTTAGCTATTTTTATAGTCTAATTTGTTGGGCAACCGCAATAATAGTTTTAATGAGTCTGTGTGTTTTTTATAATTTCAAAGCGTTATATAGCGTTTAGTACAATATGTCAAATAAGTTTTTCATTTTTTTGTTGTCTTTGTTTAGATCTTTATGTAGGTTGTCTATTTTTTTGTTATCACATGTTTTATAAGGCATCATTGTTTATAGTAATAGGAATATGAATACATATATTTTTTGGTTTACAAGATTTGAGATGTTATTTTTTTATATATCTTTGTGGTTGTATCTTAGCAAG
>M01075:29:000000000-A53YN:1:1101:15022:8588
AGAGTACACAGTTTGGATTGCATATTTGATTGCCAGATGCAATGGAAGGACCAATACCTGTATCTGCATTAATACATGCTGCAACGTTAGTTGTATGTGGAATAATATTAGGTAGTTTTGTATTTTGGTGTTTTGAATTTTGATTTAGCTATTTTTATAGTCTAATTTGTTGGGCAACCGCAATAATAGTTTTAATGAGTCTGTGTGTTTTTTATAATTTCAAAGCGTTATATAGCGTTTAGTACAATATGTCAAATAAGTTTTTCATTTTTTTGTTGTCTTTGTTTAGATCTTTATGTAGGTTGTCTATTTTTTTGTTATCACATGTTTTATAAGGCATCATTGTTTATAGTAATAGGAATATGAATACATATATTTTTTGGTTTACAAGATTTGAGATGTTATTTTTTTATATATTTTTGTGGTTGTATCTTGGCAAG
>M01075:29:000000000-A53YN:1:1101:20838:8616
AGAGTACACAGTTTGGGTTGCACATTTGATTGCCAGATGCAATGGAAGGACCAATACCTGTATCTGCATTAATACATGCTGCAACGTTAGTTGTATGTGGAATAATATTAGGTAGTTTTGTATTTTGGTGTTTTGAATTTTGATTTAGCTATTTTTATAGTCTAATTTGTTGGGCAACCGCAATAATAGTTTTAATGAGTCTGTGTGTTTTTTATAATTTCAAAGCGTTATATAGCGTTTAGTACAATATGTCAAATAAGTTTTTCATTTTTTTGTTGTTTTTGTTTAGATCTTTATGTAGGTTGTCTATTTTTTTGTTATCACATGTTTTATAAGGCATCATTGTTTATAGTAATAGGAATATGAATACATATATTTTTTGGTTTACAAGATTTGAGATGTTATTTTTTTATATATTTTTGTGGTTGTATCTTGGCAAG
>M01075:29:000000000-A53YN:1:1101:15875:8618
AGAGTACACAGTTTGGGTTCCATATTTGATTGCCAGATGCAATGGAAGGACCAATACCTGTATCTGCATTAATACATGCTGCAACGTTAGTTGTATGTGGAATAATATTAGGTAGTTTTGTATTTTGGTGTTTTGAATTTTGATTTAGCTATTTTTATAGTCTAATTTGTTGGGCAACCGCAATAATAGTTTTAATGAGTCTGTGTGTTTTTTATAATTTAAAGCGTTATATAGCGTTTAGTACAATATGTCAAATAAGTTTTTCATTTTTTTGTTGTCTTTGTTTAGATCTTTATGTAGGTTGTCTATTTTTTTGTTATCACATGTTTTATAAGGCATCATTGTTTATAGTAATAGGAATATGAATACATATATTTTTTTGGTTTACAAGATTTGAGATGTTATTTTTTTATATATTTTTGTGGTTGTATCTTGGCAAG
>M01075:29:000000000-A53YN:1:1101:12951:8623
AGAGTACACAGTTTGGGTTGCACATTTGATTGCCAGATGCAATGGAAGGACCAATACCTGTATCCGCATTAATACATGCTGCAACGTTAGTTGTATGTGGAATAATATTAGGTAGTTTTGTATTTTGGTGTTTTGAATTTTGATTTAGCTATTTTTATAGTCTAATTTGTTGGGCAACCGCAATAATAGTTTTAATGAGTCTGTGTGTTTTTTATAATTTCAAAGCGTTATATAGCGTTTAGTACAATATGTCAAATAAGTTTTTCATTTTTTTGTTGTCTTTGTTTAGATCTTTATGTAGGTTGTCTATTTTTTTGTTATCACATGTTTTATAAGGCATCATTGTTTATAGTAATAGGAATATGAATACATATATTTTTTGGTTTACAAGATTTGAGATGTTATTTTTTTATATATTTTTGTGGTTGTATCTTGGCAAG
>M01075:29:000000000-A53YN:1:1101:17141:8624
AGAGTACACAGTTTGGGTTGCATATTTGATTGCCAGATGCAATGGAAGGACCAATACCTGTATCTGCATTAATACATGCTGCAACGTTAGTTGTATGTGGAATAATATTAGGTAGTTTTGTATTTTGGTGTTTTGAATTTTGATTTAGCTATTTTTATAGTCTAATTTGTTGGGCAACCGCAATAATAGTTTTAATGAGTCTGTGTGTTTTTTATAATTTCAAAGCGTTATGTAGCGTTTAGTACAATATGTCAAATAAGTTTTTCATTTTTTTGTTGTCTTTGTTTAGATCTTTATGTAGGTTGTCTATTTTTTTGTTATCACATGTTTTATAAGGCATCATTGTTTATAGTAATAGGAATATGAATACATATATTTTTTGGTTTACAAGATCTGAGATGTTATTTTTTTATATATTTTTGTGGTTGTATCTTGGCAAG
>M01075:29:000000000-A53YN:1:1101:24498:8640
AGAGTACACAGTTTGGATTGCATATTTGGTTGCCAGATGCAATGGAAGGACCAATACCTGTATCTGCATTAATACATGCTGCAACGTTAGTTGTATGTGGAATAATATTAGGTAGTTTTGTATTTTGGTGTTTTGAATTTTGATTTAGCTATTTTTATAGTCTAATTTGTTGGGCAACCGCAATAATAGTTTTAATGAGTCTGTGTGTTTTTTATAATTTCAAAGCGTTATATAGCGTTTAGTACAATATGTCAAATAAGTTTTTCATTTTTTTGTTGTTTTTGTTTAGATCTTTATGTAGGTTGTCTATTTTTTTGTTATCACATGTTTTATAAGGCATCATTGTTTATAGTAATAGGAATATGAATACATATATTTTTTGGTTTACAAGATTTGAGATGTTATTTTTTTATATATTTTTGTGGTTGTGTCTTGGCAAG
>M01075:29:000000000-A53YN:1:1101:23633:8640
AAAGTACACAGTTTGGGCTGCATATTTGATTGCCAGATGCAATGGAAGGACCAATACCTGTATCTGCATTAATACATGCTGCAACGTTAGTTGTATGTGGAATAATATTAGGTAGTTTTGTATTTTGGTGTTTTGAATTTTGATTTAGCTATTTTTATAGTCTAATTTGTTGGGCAACCGCAATAATAGTTTTAATGAGTCTGTGTGTTTTTTATAATTTCAAAGCGTTATATAGCGTTTAGTACAATATGTCAAATAAGTTTTTCATTTTTTTGTTGTCTTTGTTTAGATCTTTATGTAGGTTGTCTATTTTTTTGTTATCACATGTTTTATAAGGCATCATTGTTTATAGTAATAGGAATATGAATACATATATTTTTTGGTTTACAAGATTTGAGATGTTATTTTTTTATATATTTTTGTGGTTGTATCTTGGCAAG
>M01075:29:000000000-A53YN:1:1101:24482:8656
AGAGTACACAGTTTGGATTGCATATTTGGTTGCCAGATGCAATGGAAGGACCAATACCTGTATCTGCATTAATACATGCTGCAACGTTAGTTGTATGTGGAATAATATTAGGTAGTTTTGTATTTTGGTGTTTTGAATTTTGATTTAGCTATTTTTATAGTCTAATTTGTTGGGCAACCGCAATAATAGTTTTAATGAGTCTGTGTGTTTTTTATAATTTCAAAGCGTTATATAGCGTTTAGTACAATATGTCAAATAAGTTTTTCATTTTTTTGTTGTCTTTGTTTAGATCTTTATGTAGGTTGTCTATTTTTTTGTTATCACATGTTTTATAAGGCATCATTGTTTATAGTAATAGGAATATGAATACATATATTTTTTGGTTTACAAGATTTGAGATGTTATTTTTTTATATATTTTTGTGGTTGTGTCTTGGCAAG
>M01075:29:000000000-A53YN:1:1101:7193:8666
AAAGTACACAGTTTGGGTTGCATATTTGATTGCCAGATGCAATGGAAGGACCAATACCTGTATCTGCATTAATACATGCTGCAACGTTAGTTGTATGTGGAATAATATTAGGTAGTTTTGTATTTTGGTGTTTTGAATTTTGATTTAGCTATTTTTATAGTCTAATTTGTTGGGCAACCGCAATAATAGTTTTAATGAGTCTGTGTGTTTTTTATAATTTCAAAGCGTTATATAGCGTTTAGTACAATATGTCAAATAAGTTTTTCATTTTTTTGTTGTCTTTGTTTAGATCTTTATGTAGGTTGTCTATTTTTTTGTTATCACATGTTTTATAAGGCATCATTGTTTATAGTAATAGGAATATGAATACATATATTTTTTGGTTTACAAGATTTGAGATGTTATTTTTTTATATATTTTCGTGGTTGTATCTTGGCAAG
>M01075:29:000000000-A53YN:1:1101:12094:8674
AAAGTACACAGTTTGGGTTGCACATTTGATTGCCAGATGCAATGGAAGGACCAATACCTGTATCTGCATTAATACATGCTGCAACGTTAGTTGTATGTGGAATAATATTAGGTAGTTTTGTATTTTGGTGTTTTGAATTTTGATTTAGCTATTTTTATAGTCTAATTTGTTGGGCAACCGCAATAATAGTTTTAATGAGTCTGTGTGTTTTTTATAATTTCAAAGCGTTATATAGCGTTTAGTACAATATGTCAAATAAGTTTTTCATTTTTTTGTTGTCTTTGTTTAGATCTTTATGTAGGTTGTCTATTTTTTTGTTATCACATGTTTTATAAGGCATCATTGTTTATAGTAATAGGAATATGAATACATATATTTTTTGGTTTACAAGATTTGAGATGTTATTTTTTTATATATTTTTGTGGTTGTATCTTAGCAAG
>M01075:29:000000000-A53YN:1:1101:24655:8693
AGAGTACACAGTTTGGGTTGCATATTTGATTGCCAGATGCAATGGAAGGACCAATACCTGTATCTGCATTAATACATGCTGCAACGTTAGTTGTATGTGGAATAATATTAGGTAGTTTTGTATTTTGGTGTTTTGAATTTTGATTTAGCTATTTTTATAGTCTAATTTGTTGGGCAACCGCAATAATAGTTTTAATGAGTCTGTGTGTTTTTTATAATTTCAAAGCGTTATATAGCGTTTAGTACAATATGTCAAATAAGTTTTTCATTTTTTTGTTGTCTTTGTTTAGATCTTTACGTAGGTTGTCTATTTTTTTGTTATCACATGTTTTATAAGGCATCATTGTTTATAGTAATAGGAATATGAATACATATATTTTTTGGTTTACAAGATTTGAGATGTTATTTTTTTATATATTTTTGTGGTTGTATCTTGGCAAG
>M01075:29:000000000-A53YN:1:1101:27285:8699
AGAGTACACAGTTTGGGTTGCACATTTGATTGCCAGATGCAATGGAAGGACCAATACCTGTATCTGCATTAATACATGCTGCAACGTTAGTTGTATGTGGAATAATATTAGGTAGTTTTGTATTTTGGTGTTTTGAATTTTGATTTAGCTATTTTTATAGTCTAATTTGTTGGGCAACCGCAATAATAGTTTTAATGAGTCTGTGTGTTTTTTATAATTTCAAAGCGTTATATAGCGTTTAGTACAATATGTCAAATAAGTTTTTCATTTTTTTGTTGTCTTTGTTTAGATCTTTATGTAGGTTGTCTATTTTTTTGTTATCACATGTTTTATAAGGCATCATTGTTTATAGTAATAGGAATATGAATACATATATTTTTTGGTTTACAAGATTTGAGATGTTATTTTTTTATATATTTTTGTGGTTGTATCTTGGCAAG
>M01075:29:000000000-A53YN:1:1101:22830:8704
AAAGTACACAGTTTGGGTTGCATATTTGATTGCCAGATGCAATGGAAGGACCAATACCTGTATCTGCATTAATACATGCTGCAACGTTAGTTGTATGTGGAATAATATTAGGTAGTTTTGTATTTTGGTGTTTTGAATTTTGATTTAGCTATTTTTATAGTCTAATTTGTTGGGCAACCGCAATAATAGTTTTAATGAGTCTGTGTGTTTTTTATAATTTCAAAGCGTTATATAGCGTTTAGTACAATATGTCAAATAAGTTTTTCATTTTTTTGTTGTCTTTGTTTAGATCTTTATGTAGGTTGTCTATTTTTTTGTTATCACATGTTTTATAAGGCATCATTGTTTATAGTAATAGGAATATGAATACATATATTTTTTGGTTTACAAGATTTGAGATGTTATTTTTTTATATATTTTTGTGGTTGTATCTTGGCAAG
>M01075:29:000000000-A53YN:1:1101:8021:8708
AGAGTACACAGTTTGGGTTGCATATTTGATTGCCAGATGCAATGGAAGGACCAATACCTGTATCTGCATTAATACATGCTGCAACGTTAGTTGTATGTGGAATAATATTAGGTAGTTTTGTATTTTGGTGTTTTGAATTTTGATTTAGCTATTTTTATAGTCTAATTTGTTGGGCAACCGCAATAATAGTTTTAATGAGTCTGTGTGTTTTTTATAATTTCAAAGCGTTATATAGCGTTTAGTACAATATGTCAAATAAGTTTTTCATTTTTTTGTTGTCTTTGTTTAGATCTTTATGTAGGTTGTCTATTTTTTTGTTATCACATGTTTTATAAGGCATCATTGTTTATAGTAATAGGAATATGAATACATATATTTTTTGGTTTACAAGATTTGAGATGTTATTTTTTTATATATTTTTGTGGTTGTATCTTGGCAAG
>M01075:29:000000000-A53YN:1:1101:13230:8715
AAAGTACACAGTTTGGGTTGCATATTTGATTGCCAGATGCAATGGAAGGACCAATACCTGTATCTGCATTAATACATGCTGCAACGTTAGTTGTATGTGGAATAATATTAGGTAGTTTTGTATTTTGGTGTTTTGAATTTTGATTTAGCTATTTTTATAGTCTAATTTGTTGGGCAACCGCAATAATAGTTTTAATGAGTCTGTGTGTTTTTTATAATTTCAAAGCGTTATATAGCGTTTAGTACAATATGTCAAATAAGTTTTTCATTTTTTTGTTGTTTTTGTTTAGATCTTTATGTAGGTTGTCTATTTTTTTGTTATCACATGTTTTATAAGGCATCATTGTTTATAGTAATAGGAATATGAATACATATATTTTTTGGTTTACAAGATTTGAGATGTTATTTTTTTATATATTTTTGTGGTTGTATTTTAGCAAG
>M01075:29:000000000-A53YN:1:1101:17789:8718
AAAGTACACAGTTTGGGTTGCATATTTGATTGCCAGATGCAATGGAAGGACCAATACCTGTATCTGCATTAATACATGCTGCAACGTTAGTTGTATGTGGAATAATATTAGGTAGTTTTGTATTTTGGTGTTTTGAATTTTGATTTAGCTATTTTTATAGTCTAATTTGTTGGGCAACCGCAATAATAGTTTTAATGAGTCTGTGTGTTTTTTATAATTTCAAAGCGTTATATAGCGTTTAGTACAATATGTCAAATAAGTTTTTCATTTTTTTGTTGTCTTTGTTTAGATCTTTATGTAGGTTGTCTATTTTTTTGTTATCACATGTTTTATAAGGCATCATTGTTTATAGTAATAGGAATATGAATACATATATTTTTTGGTTTACAAGATTTGAGATGTTATTTTTTTATATATTTTTGTGGTTGTATCTTGGCAAG
>M01075:29:000000000-A53YN:1:1101:13285:8721
AGAGTACACAGTTTGGGCTGCATATTTGATTGCCAGATGCAATGGAAGGACCAATACCTGTATCTGCATTAATACATGCTGCAACGTTAGTTGTATGTGGAATAATATTAGGTAGTTTTGTATTTTGGTGTTTTGAATTTTGATTTAGCTATTTTTATAGTCTAATTTGTTGGGCAACCGCAATAATAGTTTTAATGAGTCTGTGTGTTTTTTATAATTTCAAAGCGTTATATAGCGTTTAGTACAATATGTCAAATAAGTTTTTCATTTTTTTGTTGTCTTTGTTTAGATCTTTATGTAGGTTGTCTATTTTTTTGTTATCACATGTTTTATAAGGCATCATTGTTTATAGTAATAGGAATATGAATACATATATTTTTTGGTTTACAAGATTTGAGATGTTATTTTTTTATATATTTTTGTGGTTGTATCTTGGCAAG
>M01075:29:000000000-A53YN:1:1101:23938:8787
AAAGTACACAGTTTGGGTTGCATATTTGATTGCCAGATGCAATGGAAGGACCAATACCTGTATCTGCATTAATACATGCTGCAACGTTAGTTGTATGTGGAATAATATTAGGTAGTTTTGTATTTTGGTGTTTTGAATTTTGATTTAGCTATTTTTATAGTCTAATTTGTTGGGCAACCGCAATAATAGTTTTAATGAGTCTGTGTGTTTTTTATAATTTCAAAGCGTTATATAGCGTTTAGTACAATATGTCAAATAAGTTTTTCATTTTTTTGTTGTTTTTGTTTAGATCTTTATGTAGGTTGTCTATTTTTTTGTTATCACATGTTTTATAAGGCATCATTGTTTATAGTAATAGGAATATGAATACATATATTTTTTGGTTTACAAGATTTGAGATGTTATTTTTTTATATATTTTTGTGGTTGTATCTTAGCAAG
>M01075:29:000000000-A53YN:1:1101:7337:8805
AGAGTACACAGTTTGGGTTGCATATTTGGTTGCCAGATGCAATGGAAGGACCAATACCTGTATCTGCATTAATACATGCTGCAACGTTAGTTGTATGTGGAATAATATTAGGTAGTTTTGTATTTTGGTGTTTTGAATTTTGATTTAGCTATTTTTATAGTCTAATTTGTTGGGCAACCGCAATAATAGTTTTAATGAGTCTGTGTGTTTTTTATAATTTCAAAGCGTTATGTAGCGTTTAGTACAATATGTCAAATAAGTTTTTCATTTTTTTGTTGTTTTTGTTTAGATCTTTATGTAGGTTGTCTATTTTTTTGTTATCACATGTTTTATAAGGCATCATTGTTTATAGTAATAGGAATATGAATACATATATTTTTTGGTTTACAAGATTTGAGATGTTATTTTTTTATATATTTTTGTGGTTGTATCTTGGCAAG
>M01075:29:000000000-A53YN:1:1101:23993:8809
AGAGTACACAGTTTGGGTTGCACATTTGATTGCCAGATGCAATGGAAGGACCAATACCTGTATCTGCATTAATACATGCTGCAACGTTAGTTGTATGTGGAATAATATTAGGTAGTTTTGTATTTTGGTGTTTTGAATTTTGATTTAGCTATTTTTATAGTCTAATTTGTTGGGCAACCGCAATAATAGTTTTAATGAGTCTGTGTGTTTTTTATAATTTCAAAGCGTTATATAGCGTTTAGTACAATATGTCAAATAAGTTTTTCATTTTTTTGTTGTCTTTGTTTAGATCTTTATGTAGGTTGTCTATTTTTTTGTTATCACATGTTTTATAAGGCATCATTGTTTATAGTAATAGGAATATGAATACATATATTTTTTGGTTTACAAGATTTGAGATGTTATTTTTTTATATATTTTTGTGGTTGTATCTTGGCAAG
>M01075:29:000000000-A53YN:1:1101:25620:8811
AAAGTACACAGTTTGGGTTGCATATTTGATTGCCAGATGCAATGGAAGGACCAATACCTGTATCTGCATTAATACATGCTGCAACGTTAGTTGTATGTGGAATAATATTAGGTAGTTTTGTATTTTGGTGTTTTGAATTTTGATTTAGCTATTTTTATAGTCTAATTTGTTGGGCAACCGCAATAATAGTTTTAATGAGTCTGTGTGTTTTTTATAATTTCAAAGCGTTATATAGCGTTTAGTACAATATGTCAAATAAGTTTTTCATTTTTTTGTTGTCTTTGTTTAGATCTTTATGTAGGTTGTCTATTTTTTTGTTATCACATGTTTTATAAGGCATCATTGTTTATAGTAATAGGAATATGAATACATATATTTTTTGGTTTACAAGATTTGAGATGTTATTTTTTTATATATTTTTGTGGTTGTATCTTGGCAAG
>M01075:29:000000000-A53YN:1:1101:25332:8821
AGAGTACACAGTTTGGGTTGCATATTTGATTGCCAGATGCAATGGAAGGACCAATACCTGTATCTGCATTAATACATGCTGCAACGTTAGTTGTATGTGGAATAATATTAGGTAGTTTTGTATTTTGGTGTTTTGAATTTTGATTTAGCTATTTTTATAGTCTAATTTGTTGGGCAACCGCAATAATAGTTTTAATGAGTCTGTGTGTTTTTTATAATTTCAAAGCGTTATATAGCGTTTAGTACAATATGTCAAATAAGTTTTTCATTTTTTTGTTGTCTTTGTTTAGATCTTTATGTAGGTTGTCTATTTTTTTGTTATCACATGTTTTATAAGGCATCATTGTTTATAGTAATAGGAATATGAATACATATATTTTTTGGTTTACAAGATTTGAGATGTTATTTTTTTATATATTTTTGTGGTTGTATCTTAGCAAG
>M01075:29:000000000-A53YN:1:1101:9332:8825
AGAGTACACAGTTTGGGTTGCATATTTGATTGCCAGATGCAATGGAAGGACCAATACCTGTATCTGCATTAATACATGCTGCAACGTTAGTTGTATGTGGAATAATATTAGGTAGTTTTGTATTTTGGTGTTTTGAATTTTGATTTAGCTATTTTTATAGTCTAATTTGTTGGGCAACCGCAATAATAGTTTTAATGAGTCTGTGTGTTTTTTATAATTTCAAAGCGTTATATAGCGTTTAGTACAATATGTCAAATAAGTTTTTCATTTTTTTGTTGTCTTTGTTTAGATCTTTATGTAGGTTGTCTATTTTTTTATTATCACATGTTTTATAAGGCATCATTGTTTATAGTAATAGGAATATGAATACATATATTTTTTGGTTTACAAGATTTGAGATGTTATTTTTTTATATATTTTTGTGGTTGTATCTTGGCAAG
>M01075:29:000000000-A53YN:1:1101:4733:8830
AGAGTACACAGTTTGGGTTGCACATTTGATTGCCAGATGCAATGGAAGGACCAATACCTGTATCTGCATTAATACATGCTGCAACGTTAGTTGTATGTGGAATAATATTAGGTAGTTTTGTATTTTGGTGTTTTGAATTTTGATTTAGCTATTTTTATAGTCTAATTTGTTGGGCAACCGCAATAATAGTTTTAATGAGTCTGTGTGTTTTTTATAATTTCAAAGCGTTATATAGCGTTTAGTACAATATGTCAAATAAGTTTTTCATTTTTTTGTTGTTTTTGTTTAGATCTTTATGTAGGTTGTCTATTTTTTTGTTATCACATGTTTTATAAGGCATCATTGTTTATAGTAATAGGAATATGAATACATATATTTTTTGGTTTACAAGATTTGAGATGTTATTTTTTTATATATTTTTGTGGTTGTATTTTAGCAAG
>M01075:29:000000000-A53YN:1:1101:4682:8852
AGAGTACACAGTTTGGGTTGCATATTTGATTGCCAGATGCAATGGAAGGACCAATACCTGTATCTGCATTAATACATGCTGCAACGTTAGTTGTATGTGGAATAATATTAGGTAGTTTTGTATTTTGGTGTTTTGAATTTTGATTTAGCTATTTTTATAGTCTAATTTGTTGGGCAACCGCAATAATAGTTTTAATGAGTCTGTGTGTTTTTTATAATTTCAAAGCGTTATATAGCGTTTAGTACAATATGTCAAATAAGTTTTTCATTTTTTTGTTGTCTTTGTTTAGATCTTTATGTAGGTTGTCTATTTTTTTGTTATCACATGTTTTATAAGGCATCATTGTTTATAGTAATAGGAATATGAATACATATATTTTTTGGTTTACAAGATTTGAGATGTTATTTTTTTATATATTTTTGTGGTTGTATCTTGGCAAG
>M01075:29:000000000-A53YN:1:1101:9721:8854
AAAGTACACAGTTTGGGTTGCATATTTGATTGCCAGATGCAATGGAAGGACCAATACCTGTATCTGCATTAATACATGCTGCAACGTTAGTTGTATGTGGAATAATATTAGGTAGTTTTGTATTTTGGTGTTTTGAATTTTGATTTAGCTATTTTTATAGTCTAATTTGTTGGGCAACCGCAATAATAGTTTTAATGAGTCTGTGTGTTTTTTATAATTTCAAAGCGTTATATAGCGTTTAGTACAATATGTCAAATAAGTTTTTCATTTTTTTGTTGTCTTTGTTTAGATCTTTATGTAGGTTGTCTATTTTTTTGTTATCACATGTTTTATAAGGCATCATTGTTTATAGTAATAGGAATATGAATACATATATTTTTTGGTTTACAAGATTTGAGATGTTATTTTTTTATATATTTTTGTGGTTGTATCTTAGCAAG
>M01075:29:000000000-A53YN:1:1101:9014:8863
AAAGTACACAGTTTGGATTGCATATTTGATTGCCAGATGCAATGGAAGGACCAATACCTGTATCTGCATTAATACATGCTGCAACGTTAGTTGTATGTGGAATAATATTAGGTAGTTTTGTATTTTGGTGTTTTGAATTTTGATTTAGCTATTTTTATAGTCTAATTTGTTGGGCAACCGCAATAATAGTTTTAATGAGTCTGTGTGTTTTTTATAATTTCAAAGCGTTATATAGCGTTTAGTACAATATGTCAAATAAGTTTTTCATTTTTTTGTTGTCTTTGTTTAGATCTTTATGTAGGTTGTCTATTTTTTTGTTATCACATGTTTTATAAGGCATCATTGTTTATAGTAATAGGAATATGAATACATATATTTTTTGGTTTACAAGATTTGAGATGTTATTTTTTTATATATTTTTGTGGTTGTATCTTGGCAAG
>M01075:29:000000000-A53YN:1:1101:9034:8866
AAAGTACACAGTTTGGATTGCATATTTGATTGCCAGATGCAATGGAAGGACCAATACCTGTATCTGCATTAATACATGCTGCAACGTTAGTTGTATGTGGAATAATATTAGGTAGTTTTGTATTTTGGTGTTTTGAATTTTGATTTAGCTATTTTTATAGTCTAATTTGTTGGGCAACCGCAATAATAGTTTTAATGAGTCTGTGTGTTTTTTATAATTTCAAAGCGTTATATAGCGTTTAGTACAATATGTCAAATAAGTTTTTCATTTTTTTGTTGTCTTTGTTTAGATCTTTATGTAGGTTGTCTATTTTTTTGTTATCACATGTTTTATAAGGCATCATTGTTTATAGTAATAGGAATATGAATACATATATTTTTTGGTTTACAAGATTTGAGATGTTATTTTTTTATATATTTTTGTGGTTGTATCTTGGCAAG
>M01075:29:000000000-A53YN:1:1101:25383:8885
AAAGTACACAGTTTGGGCTGCATATTTGATTGCCAGATGCAATGGAAGGACCAATACCTGTATCTGCATTAATACATGCTGCAACGTTAGTTGTATGTGGAATAATATTAGGTAGTTTTGTATTTTGGTGTTTTGAATTTTGATTTAGCTATTTTTATAGTCTAATTTGTTGGGCAACCGCAATAATAGTTTTAATGAGTCTGTGTGTTTTTTATAATTTCAAAGCGTTATATAGCGTTTAGTACAATATGTCAAATAAGTTTTTCATTTTTTTGTTGTCTTTGTTTAGATCTTTATGTAGGTTGTCTATTTTTTTGTTATCACATGTTTTATAAGGCATCATTGTTTATAGTAATAGGAATATGAATACATATATTTTTTGGTTTACAAGATTTGAGATGTTATTTTTTTATATATTTTTGTGGTTGTATCTTGGCAAG
>M01075:29:000000000-A53YN:1:1101:25063:8886
AGAGTACACAGTTTGGGTTGCATATTTGATTGCCAGATGCAATGGAAGGACCAATACCTGTATCTGCATTAATACATGCTGCAACGTTAGTTGTATGTGGAATAATATTAGGTAGTTTTATATTTTGGTGTTTTGAATTTTGATTTAGCTATTTTTATAGTCTAATTTGTTGGGCAACCGCAATAATAGTTTTAATGAGTCTGTGTGTTTTTTATAATTTCAAAGCGTTATATAGCGTTTAGTACAATATGTCAAATAAGTTTTTCATTTTTTTGTTGTCTTTGTTTAGATCTTTATGTAGGTTGTCTATTTTTTTGTTATCACATGTTTTATAAGGCATCATTGTTTATAGTAATAGGAATATGAATACATATATTTTTTGGTTTACAAGATTTGAGATGTTATTTTTTTATATATTTTTGTGGTTGTATCTTGGCAAG
>M01075:29:000000000-A53YN:1:1101:23262:8886
AGAGTACACAGTTTGGGTTGCATATTTGATTGCCAGATGCAATGGAAGGACCAATACCTGTATCTGCATTAATACATGCTGCAACGTTAGTTGTATGTGGAATAATATTAGGTAGTTTTGTATTTTGGTGTTTTGAATTTTGATTTAGCTATTTTTATAGTCTAATTTGTTGGGCAACCGCAATAATAGTTTTAATGAGTCTGTGTGTTTTTTATAATTTCAAAGCGTTATATAGCGTTTAGTACAATATGTCAAATAAGTTTTTCATTTTTTTGTTGTCTTTGTTTAGATCTTTATGTAGGTTGTCTATTTTTTTGTTATCACATGTTTTATAAGGCATCATTGTTTATAGTAATAGGAATATGAATACATATATTTTTTGGTTTACAAGATTTGAGATGTTATTTTTTTATATATTTTTGTGGTTGTATCTTGGCAAG
>M01075:29:000000000-A53YN:1:1101:26821:8888
AGAGTACACAGTTCGGGTTGCACATTTGATTGCCAGATGCAATGGAAGGACCAATACCTGTATCTGCATTAATACATGCTGCAACGTTAGTTGTATGTGGAATAATATTAGGTAGTTTTGTATTTTGGTGTTTTGAATTTTGATTTAGCTATTTTTATAGTCTAATTTGTTGGGCAACCGCAATAATAGCTTTAATGAGTCTGTGTGTTTTTTATAATTTCAAAGCGTTATATAGCGTTTAGCACAATATGTCAAATAAGTTTTTCATTTTTTTGTTGTCTTTGTTTAGATCTTTATGTAGGTTGTCTATTTTTTTGTTATCACATGTTTTATAAGGCATCATTGTTTATAGTAATAGGAATATGAATACATATATTTTTTGGTTTACAAGATTTGAGATGTTATTTTTTTATATATTTTTGTGGTTGTATCTTAGCAAG
>M01075:29:000000000-A53YN:1:1101:10487:8891
AAAGTACACAGTTTGGGTTGCATATTTGATTGCCAGATGCAATGGAAGGACCAATACCTGTATCTGCATTAATACATGCTGCAACGTTAGTTGTATGTGGAATAATATTAGGTAGTTTTGTATTTTGGTGTTTTGAATTTTGATTTAGCTATTTTTATAGTCTAATTTGTTGGGCAACCGCAATAATAGTTTTAATGAGTCTGTGTGTTTTTTATAATTTTAAAGCGTTATATAGCGTTTAGTACAATATGTCAAATAAGTTTTTCATTTTTTTGTTGTTTTTGTTTAGATCTTTATGTAGGTTGTCTATTTTTTTGTTATCACATGTTTTATAAGGCATCATTGTTTATAGTAATAGGAATATGAATACATATATTTTTTGGTTTACAAGATTTGAGATGTTATTTTTTTATATATTTTTGTGGTTGTATCTTGGCAAG
>M01075:29:000000000-A53YN:1:1101:6947:8895
AAAGTACACAGTTTGGGTTGCATATTTGATTGCCAGATGCAATGGAAGGACCAATACCTGTATCTGCATTAATACATGCTGCAACGTTAGTTGTATGTGGAATAATATTAGGTAGTTTTGTATTTTGGTGTTTTGAATTTTGATTTAGCTATTTTTATAGTCTAATTTGTTGGGCAACCGCAATAATAGTTTTAATGAGTCTGTGTGTTTTTTATAATTTCAAAGCGTTATATAGCGTTTAGTACAATATGTCAAATAAGTTTTTCATTTTTTTGTTGTCTTTGTTTAGATCTTTATGTAGGTTGTCTATTTTTTTGTTATCACATGTTTTATAAGGCATCATTGTTTATAGTAATAGGAATATGAATACATATATTTTTTGGTTTACAAGATTTGAGATGTTATTTTTTTATATATTTTTGTGGTTGTATCTTGGCAAG
>M01075:29:000000000-A53YN:1:1101:25636:8895
AAAGTACACAGTTTGGGCTGCACATTTGATTGCCAGATGCAATGGAAGGACCAATACCTGTATCTGCATTAATACATGCTGCAACGTTAGTTGTATGTGGAATAATATTAGGTAGTTTTGTATTTTGGTGTTTTGAATTTTGATTTAGCTATTTTTATAGTCTAATTTGTTGGGCAACCGCAATAATAGTTTTAATGAGTCTGTGTGTTTTTTATAATTTCAAAGCGTTATATAGCGTTTAGTACAATATGTCAAATAAGTTTTTCATTTTTTTGTTGTCTTTGTTTAGATCTTTATGTAGGTTGTCTATTTTTTTGTTATCACATGTTTTATAAGGCATCATTGTTTATAGTAATAGGAATATGAATACATATATTTTTTGGTTTACAAGATTTGAGATGTTATTTTTTTATATATTTTTGTGGTTGTATCTTGGCAAG
>M01075:29:000000000-A53YN:1:1101:26815:8905
AGAGTACACAGTTCGGGTTGCACATTTGATTGCCAGATGCAATGGAAGGACCAATACCTGTATCTGCATTAATACATGCTGCAACGTTAGTTGTATGTGGAATAATATTAGGTAGTTTTGTATTTTGGTGTTTTGAATTTTGATTTAGCTATTTTTATAGTCTAATTTGTTGGGCAACCGCAATAATAGCTTTAATGAGTCTGTGTGTTTTTTATAATTTCAAAGCGTTATATAGCGTTTAGCACAATATGTCAAATAAGTTTTTCATTTTTTTGTTGTCTTTGTTTAGATCTTTATGTAGGTTGTCTATTTTTTTGTTATCACATGTTTTATAAGGCATCATTGTTTATAGTAATAGGAATATGAATACATATATTTTTTGGTTTACAAGATTTGAGATGTTATTTTTTTATATATTTTTGTGGTTGTATCTTAGCAAG
>M01075:29:000000000-A53YN:1:1101:14829:8910
AGAGTACACAGTTTGGGCTGCATATTTGATTGCCAGATGCAATGGAAGGACCAATACCTGTATCTGCATTAATACATGCTGCAACGTTAGTTGTATGTGGAATAATATTAGGTAGTTTTGTATTTTGGTGTTTTGGATTTTGATTTAGCTATTTTTATAGTCTAATTTGTTGGGCAACCGCAATAATAGTTTTAATGAGTCTGTGTGTTTTTTATAATTTCAAAGCGTTATATAGCGTTTAGTACAATATGTCAAATAAGTTTTTCATTTTTTTGTTGTCTTTGTTTAGATCTTTATGTAGGTTGTCTATTTTTTTGTTATCACATGTTTTATAAGGCATCATTGTTTATAGTAATAGGAATATGAATACATATATTTTTTGGTTTACAAGATTTGAGATGTTATTTTTTTATATATTTTTGTGGTTGTATCTTAGCAAG
>M01075:29:000000000-A53YN:1:1101:5691:8921
AGAGTACACAGTTTGGGTTGCACATTTGATTGCCAGATGCAATGGAAGGACCAATACCTGTATCTGCATTAATACATGTTGCAACGTTAGTTGTATGTGGAATAATATTAGGTAGTTTTGTATTTTGGTGTTTTGAATTTTGATTTAGCTATTTTTATAGTCTAATTTGTTGGGCAACCGCAATAATAGTTTTAATGAGTCTGTGTGTTTTTTATAATTTCAAAGCGTTATATAGCGTTTAGTACAATATGTCAAATAAGTTTTTCATTTTTTTGTTGTCTTTGTTTAGATCTTTATGTAGGTTGTCTATTTTTTTGTTATCACATGTTTTATAAGGCATCATTGTTTATAGTAATAGGAATATGAATACATATATTTTTTGGTTTACAAGATTTGAGATGTTATTTTTTTATATATTTTTGTGGTTGTATCTTGGCAAG
>M01075:29:000000000-A53YN:1:1101:24995:8936
AGAGTACGCAGTTTGGGTTACATATTTGATTGCCAGATGCAATGGAAGGACCAATACCTGTATCTGCATTAATACATGCTGCAACGTTAGTTGTATGTGGAATAATATTAGGTAGTTTTGTATTTTGGTGTTTTGAATTTTGATTTAGCTATTTTTATAGTCTAATTTGTTGGGCAACCGCAATAATAGTTTTAATGAGTCTGTGTGTTTTTTATAATTTCAAAGCGTTATATAGCGTTTAGTACAATATGTCAAATAAGTTTTTCATTTTTTTGTTGTCTTTGTTTAGATCTTTATGTAGGTTGTCTATTTTTTTGTTATCACATGTTTTATAAGGCATCATTGTTTATAGTAATAGGAATATGAATACATATATTTTTTGGTTTACAAGATTTGAGATGTTATTTTTTTATATATTTTTGTGGTTGTATCTTGGCAAG
>M01075:29:000000000-A53YN:1:1101:26336:8937
AAAGTACACAGTTTGGGTTGCATATTTGATTGCCAGATGCAATGGAAGGACCAATACCTGTATCTGCATTAATACATGCTGCAACGTTAGTTGTATGTGGAATAATATTAGGTAGTTTTGTATTTTGGTGTTTTGAATTTTGATTTAGCTATTTTTATAGTCTAATTTGTTGGGCAACCGCAATAATAGTTTTAATGAGTCTGTGTGTTTTTTATAATTTCAAAGCGTTATATAGCGTTTAGTACAATATGTCAAATAAGTTTTTCATTTTTTTGTTGTCTTTGTTTAGATCTTTATGTAGGTTGTCTATTTTTTTGTTATCACATGTTTTATAAGGCATCATTGTTTATAGTAATAGGAATATGAATACATATATTTTTTGGTTTACAAGATTTGAGATGTTATTTTTTTATATATTTTTGTGGTTGTATCTTGGCAAG
>M01075:29:000000000-A53YN:1:1101:9115:8946
AGAGTACACAGTTTGGGCTGCATATTTGATTGCCAGATGCAATGGAAGGACCAATACCTGTATCTGCATTAATACATGCTGCAACGTTAGTTGTATGTGGAATAATATTAGGTAGTTTTGTATTTTGGTGTTTTGAATTTTGATTTAGCTATTTTTATAGTCTAATTTGTTGGGCAACCGCAATAATAGTTTTAATGAGTCTGTGTGTTTTTTATAATTTCAAAGCGTTATATAGCGTTTAGTACAATATGTCAAATAAGTTTTTCATTTTTTTGTTGTCTTTGTTTAGATCTTTATGTAGGTTGTCTATTTTTTTGTTATCACATGTTTTATAAGGCATCATTGTTTATAGTAATAGGAATATGAATACATATATTTTTTGGTTTACAAGATTTGAGATGTTATTTTTTTATATATTTTTGTGGTTGTATCTTGGCAAG
>M01075:29:000000000-A53YN:1:1101:17406:8963
AAAGTACACAGTTTGGGTTGCACATTTGATTGCCAGATGCAATGGAAGGACCAATACCTGTATCTGCATTAATACATGCTGCAACGTTAGTTGTATGTGGAATAATATTAGGTAGTTTTGTATTTTGGTGTTTTGAATTTTGATTTAGCTATTTTTATAGTCTAATTTGTTGGACAACCGCAATAATAGTTTTAATGAGTCTGTGTGTTTTTTATAATTTCAAAGCGTTATATAGCGTTTAGTACAATATGTCAAATAAGTTTTTCATTTTTTTGTTGTCTTTGTTTAGATCTTTATGTAGGTTGTCTATTTTTTTGTTATCACATGTTTTATAAGGCATCATTGTTTATAGTAATAGGAATATGAATACATATATTTTTTGGTTTACAAGATTTGAGATGTTATTTTTTTATATATTTTTGTGGTTGTATCTTGGCAAG
>M01075:29:000000000-A53YN:1:1101:13156:8977
AGAGTACACAGTTTGGGTTGCATATTTGATTGCCAGATGCAATGGAAGGACCAATACCTGTATCTGCATTAATACATGCTGCAACGTTAGTTGTATGTGGAATAATATTAGGTAGTTTTGTATTTTGGTGTTTTGAATTTTGATTTAGCTATTTTTATAGTCTAATTTGTTGGGCAACCGCAATAATAGTTTTAATGAGTCTGTGTGTTTTTTATAATTTCAAAGCGTTATATAGCGTTTAGTACAATATGTCAAATAAGTTTTTCATTTTTTTGTTGTCTTTGTTTAGATCTTTATGTAGGTTGTCTATTTTTTTGTTATCACATGTTTTATAAGGCATCATTGTTTATAGTAATAGGAATATGAATACATATATTTTTTGGTTTACAAGATTTGAGATGTTATTTTTTTATATATTTTTGTGGTTGTATCTTGGCAAG
>M01075:29:000000000-A53YN:1:1101:10401:8987
AGAGTACACAGTTTGGGCTGCATATTTGATTGCCAGATGCAATGGAAGGACCAATACCTGTATCTGCATTAATACATGCTGCAACGTTAGTTGTATGTGGAATAATATTAGGTAGTTTTGTATTTTGGTGTTTTGAATTTTGATTTAGCTATTTTTATAGTCTAATTTGTTGGGCAACCGCAATAATAGTTTTAATGAGTCTGTGTGTTTTTTATAATTTCAAAGCGTTATATAGCGTTTAGTACAATATGTCAAATAAGTTTTTCATTTTTTTGTTGTCTTTGTTTAGATCTTTATGTAGGTTGTCTATTTTTTTGTTATCACATGTTTTATAAGGCATCATTGTTTATAGTAATAGGAATATGAATACATATATTTTTTGGTTTACAAGATTTGAGATGTTATTTTTTTATATATTTTTGTGGTTGTATCTTGGCAAG
>M01075:29:000000000-A53YN:1:1101:5144:9008
AAAGTACACAGTTTGGGTTGCATATTTGATTGCCAGATGCAATGGAAGGACCAATACCTGTATCTGCATTAATACATGCTGCAACGTTAGTTGTATGTGGAATAATATTAGGTAGTTTTGTATTTTGGTGTTTTGAATTTTGATTTAGCTATTTTTATAGTCTAATTTGTTGGGCAACCGCAATAATAGTTTTAATGAGTCTGTGTGTTTTTTATAATTTGCAAAGCGTTATATAGCGTTTAGTACAATATGTCAAATAAGTTTTTCATTTTTTTGTTGTCTTTGTTTAGATCTTTATGTAGGTTGTCTATTTTTTTGTTATCACATGTTTTATAAGGCATCATTGTTTATAGTAATAGGAATATGAATACATATATTTTTTGGTTTACAAGATTTGAGATGTTATTTTTTATATATTTTTGTGGTTGTATCTTGGCAAG
>M01075:29:000000000-A53YN:1:1101:24234:9017
AAAGTACACAGTTTGGGTTGCATATTTGATTGCCAGATGCAATGGAAGGACCAATACCTGTATCTGCATTAATACATGCTGCAACGTTAGTTGTATGTGGAATAATATTAGGTAGTTTTGTATTTTGGTGTTTTGAATTTTGATTTAGCTATTTTTATAGTCTAATTTGTTGGGCAACCGCAATAATAGTTTTAATGAGTCTGTGTGTTTTTTATAATTTCAAAGCGTTATATAGCGTTTAGTACAATATGTCAAATAAGTTTTTCATTTTTTTGTTGTCTTTGTTTAGATCTTTATGTAGGTTGTCTATTTTTTTGTTATCACATGTTTTATAAGGCATCATTGTTTATAGTAATAGGAATATGAATACATATATTTTTTGGTTTACAAGATTTGAGATGTTATTTTTTTATATATTTTTGTGGTTGTATCTTGGCAAG
>M01075:29:000000000-A53YN:1:1101:17800:9029
AGAGTACACAGTTTGGATTACATATTTGATTGCCAGATGCAATGGAAGGACCAATACCTGTATCTGCATTAATACATGCTGCAACGTTAGTTGTATGTGGAATAATATTAGGTAGTTTTGTATTTTGGTGTTTTGAATTTTGATTTAGCTATTTTTATAGTCTAATTTGTTGGGCAACCGCAATAATAGTTTTAATGAGTCTGTGTGTTTTTTATAATTTCAAAGCGTTATATAGCGTTTAGTACAATATGTCAAATAATTTTTTCATTTTTTTGTTGTCTTTGTTTAGATCTTTATGTAGGTTGTCTATTTTTTTGTTATCACATGTTTTATAAGGCATCATTGTTTATAGTAATAGGAATATGAATACATATATTTTTTGGTTTACAAGATTTGAGATGTTATTTTTTTATATATTTTTGTGGTTGTATCTTGGCAAG
>M01075:29:000000000-A53YN:1:1101:13778:9032
AAAGTACACAGTTTGGGTTGCATATTTGATTGCCAGATGCAATGGAAGGACCAATACCTGTATCTGCATTAATACATGCTGCAACGTTAGTTGTATGTGGAATAATATTAGGTAGTTTTGTATTTTGGTGTTTTGAATTTTGATTTAGCTATTTTTATAGTCTAATTTGTTGGGCAACCGCAATAATAGTTTTAATGAGTCTGTGTGTTTTTTATAATTTCAAAGCGTTATATAGCGTTTAGTACAATATGTCAAATAAGTTTTTCATTTTTTTGTTGTCTTTGTTTAGATCTTTATGTAGGTTGTCTATTTTTTTGTTATCACATGTTTTATAAGGCATCATTGTTTATAGTAATAGGAATATGAATACATATATTTTTTGGTTTACAAGATTTGAGATGTTATTTTTTTATATATTTTTGTGGTTGTATCTTGGCAAG
>M01075:29:000000000-A53YN:1:1101:25027:9033
AGAGTACACAGTTTGGGTTGCACATTTGATTGCCAGATGCAATGGAAGGACCAATACCTGTATCTGCATTAATACATGCTGCAACGTTAGTTGTATGTGGAATAATATTAGGTAGTTTTGTATTTTGGTGTTTTGAATTTTGATTTAGCTATTTTTATAGTCTAATTTGTTGGGCAACCGCAATAATAGTTTTAATGAGTCTGTGTGTTTTTTATAATTTCAAAGCGTTATATAGCGTTTAGTACAATATGTCAAATAAGTTTTTCATTTTTTTGTTGTCTTTGTTTAGATCTTTATGTAGGTTGTCTATTTTTTTGTTATCACATGTTTTATAAGGCATCATTGTTTATAGTAATAGGAATATGAATACATACATTTTTTGGTTTACAAGATTTGAGATGTTATTTTTTTATATATTTTTGTGGTTGTATCTTGGCAAG
>M01075:29:000000000-A53YN:1:1101:14648:9058
AAAGTACACAGTTTGGGCTGCACATTTGATTGCCAGATGCAATGGAAGGACCAATACCTGTATCTGCATTAATACATGCTGCAACGTTAGTTGTATGTGGAATAATATTAGGTAGTTTTGTATTTTGGTGTTTTGAATTTTGATTTAGCTATTTTTATAGTCTAATTTGTTGGGCAACCGCAATAATAGTTTTAATGAGTCTGTGTGTTTTTTATAATTTCAAAGCGTTATATAGCGTTTAGTACAATATGTCAAATAAGTTTTTCATTTTTTTGTTGTCTTTGTTTAGATCTTTATGTAGGTTGTCTATTTTTTTGTTATCACATGTTTTATAAGGCATCATTGTTTATAGTAATAGGAATATGAATACATATATTTTTTGGTTTACAAGATTTGAGATGTTATTTTTTTATATATTTTTGTGGTTGTATCTTGGCAAG
>M01075:29:000000000-A53YN:1:1101:19324:9065
AGAGTACACAGTTTGGGTTGCATATTTGATTGCCAGATGCAATGGAAGGACCAATACCTGTATCTGCATTAATACATGCTGCAACGTTAGTTGTATGTGGAATAATATTAGGTAGTTTTGTATTTTGGTGTTTTGAATTTTGATTTAGCTATTTTTATAGTCTAATTTGTTGGGCAACCGCAATAATAGTTTTAATGAGTCTGTGTGTTTTTTATAATTTCAAAGCGTTATATAGCGTTTAGTACAATATGTCAAATAAGTTTTTCATTTTTTTGTTGTCTTTGTTTAGATCTTTATGTAGGTTGTCTATTTTTTTGTTATCACATGTTTTATAAGGCATCATTGTTTATAGTAATAGGAATATGAATACATATATTTTTTGGTTTACAAGATTTGAGATGTTATTTTTTTATATATTTTTGTGGTTGTATCTTGGCAAG
>M01075:29:000000000-A53YN:1:1101:24175:9075
AGAGTACACAGTTTGGGTTGCACATTTGATTGCCAGATGCAATGGAAGGACCAATACCTGTATCTGCATTAATACATGCTGCAACGTTAGTTGTATGTGGAATAATATTAGGTAGTTTTGTATTTTGGTGTTTTGAATTTTGATTTAGCTATTTTTATAGTCTAATTTGTTGGGCAACTGCAATAATAGTTTTAATGAGTCTGTGTGTTTTTTATAATTTGCAAAGCGTTATATAGCGTTTAGTACAATATGTCAAATAAGTTTTTCATTTTTTTGTTGTCTTTGTTTAGATCTTTATGTAGGTTGTCTATTTTTTTGTTATCACATGTTTTATAAGGCATCATTGTTTATAGTAATAGGAATATGAATACATATATTTTTTGGTTTACAAGATTTGAGATGTTATTTTTTATATATTTTTGTGGTTGTATCTTAGCAAG
>M01075:29:000000000-A53YN:1:1101:13914:9109
AAAGTACACAGTTTGGGTTGCATATTTGATTGCCAGATGCAATGGAAGGACCAATACCTGTATCTGCATTAATACATGCTGCAACGTTAGTTGTATGTGGAATAATATTAGGTAGTTTTGTATTTTGGTGTTTTGAATTTTGATTTAGCTATTTTTATAGTCTAATTTGTTGGGCAACCGCAATAATAGTTTTAATGAGTCTGTGTGTTTTTTATAATTTCAAAGCGTTATATAGCGTTTAGTACAATATGTCAAATAAGTTTTTCATTTTTTTGTTGTCTTTGTTTAGATCTTTATGTAGGTTGTCTATTTTTTTGTTATCACATGTTTTATAAGGCATCATTGTTTATAGTAATAGGAATATGAATACATATATTTTTTGGTTTACAAGACTTGAGATGTTATTTTTTTATATATTTTTGTGGTTGTATCTTGGCAAG
>M01075:29:000000000-A53YN:1:1101:9336:9111
AAAGTACACAGTTTGGGTTGCACATTTGATTGCCAGATGCAATGGAAGGACCAATACCTGTATCTGCATTAATACATGCTGCAACGTTAGTTGTATGTGGAATAATATTAGGTAGTTTTGTATTTTGGTGTTTTGAATTTTGATTTAGCTATTTTTATAGTCTAATTTGTTGGGCAACCGCAATAATAGTTTTAATGAGTCTGTGTGTTTTTTATAATTTCAAAGCGTTATATAGCGTTTAGTACAATATGTCAAATAAGTTTTTCATTTTTTTGTTGTCTTTGTTTAGATCTTTATGTAGGTTGTCTATTTTTTTGTTATCACATGTTTTATAAGGCATCACTGTTTATAGTAATAGGAATATGAATACATATATTTTTTGGTTTACAAGATTTGAGATGTTATTTTTTTATATATTTTTGTGGTTGTATCTTGGCAAG
>M01075:29:000000000-A53YN:1:1101:12379:9113
AGAGTACACAGTTTGGGTTGCACATTTGATTACCAGATGCAATGGAAGGACCAATACCTGTATCTGCATTAATACATGCTGCAACGTTAGTTGTATGTGGAATAATATTAGGTAGTTTTGTATTTTGGTGTTTTGAATTTTGATTTAGCTATTTTTATAGTCTAATTTGTTGGGCAACCGCAATAATAGTTTTAATGAGTCTGTGTGTTTTTTATAATTTCAAAGCGTTATATAGCGTTTAGTACAATATGTCAAATAAGTTTTTCATTTTTTTGTTGTCTTTGTTTAGATCTTTATGTAGGTTGTCTATTTTTTTGTTATCACATGTTTTATAAGGCATCATTGTTTATAGTAATAGGAATATGAATACATATATTTTTTGGTTTACAAGATTTGAGATGTTATTTTTTTATATATTTTTGTGGTTGTATCTTGGCAAG
>M01075:29:000000000-A53YN:1:1101:27073:9119
AGAGTACACAGTTTGGGTTGCATATTTGATTGCCAGATGCAATGGAAGGACCAATACCTGTATCTGCATTAATACATGCTGCAACGTTAGTTGTATGTGGAATAATATTAGGTAGTTTTGTATTTTGGTGTTTTGAATTTTGATTTAGCTATTTTTATAGTCTAATTTGTTGGGCAACCGCAATAATAGTTTTAATGAGTCTGTGTGTTTTTTATAATTTCAAAGCGTTATATAGCGGTTAGTACAATATGTCAAATAAGTTTTTCATTTTTTTGTTGTCTTTGTTTAGATCTTTATGTAGGTTGTCTATTTTTTTGTTATCACATGTTTTATAAGGCATCATTGTTTATAGTAATAGGAATATGAATACATATATTTTTTGGTTTACAAGATTTGAGATGTTATTTTTTTATATATTTTTGTGGTTGTATCTTGGCAAG
>M01075:29:000000000-A53YN:1:1101:6561:9121
AGAGTACACAGTTTGGGTTGCATATTTGATTGCCAGATGCAATGGAAGGACCAATACCTGTATCTGCATTAATACATGCTGCAACGTTAGTTGTATGTGGAATAATATTAGGTAGTTTTGTATTTTGGTGTTTTGAATTTTGATTTAGCTATTTTTATAGTCTAATTTGTTGGGCAACCGCAATAATAGTTTTAATGAGTCTGTGTGTTTTTTATAATTTCAAAGCGTTATATAGCGTTTAGTACAATATGTCAAATAAGTTTTTCATTTTTTTGTTGTCTTTGTTTAGATCTTTATGTAGGTTGTCTATTTTTTTGTTATCACATGTTTTATAAGGCATCATTGTTTATAGTAATAGGAATATGAATACATATATTTTTTGGTTTACAAGATTTGAGATGTTATTTTTTTATATATTTTTGTGGTTGTATCTTGGCAAG
>M01075:29:000000000-A53YN:1:1101:5103:9163
AGAGTACACAGTTTGGGTTGCATATTTGATTGCCAGATGCAATGGAAGGACCAATACCTGTATCTGCATTAATACATGCTGCAACGTTAGTTGTATGTGGAATAATATTAGGTAGTTTTGTATTTTGGTGTTTTGAATTTTGATTTAGCTATTTTTATAGTCTAATTTGTTGGGCAACCGCAATAATAGTTTTAATGAGTCTGTGTGTTTTTTATAATTTCAAAGCGTTATATAGCGTTTAGTACAATATGTCAAATAAGTTTTTCATTTTTTTGTTGTTTTTGTTTAGATCTTTATGTAGGTTGTCTATTTTTTTGTTATCACATGTTTTATAAGGCATCATTGTTTATAGTAATAGGAATATGAACACATATATTTTTTGGTTTACAAGATTTGAGATGTTATTTTTTTATATATTTTTGTGGTTGTATCTTGGCAAA
>M01075:29:000000000-A53YN:1:1101:19283:9166
AGAGTACACAGTTTGGGTTGCACATTTGATTGCCAGATGCAATGGAAGGACCAATACCTGTATCTGCATTAATACATGCTGCAACGTTAGTTGTATGTGGAATAATATTAGGTAGTTTTGTATTTTGGTGTTTTGAATTTTGATTTAGCTATTTTTATAGTCTAATTTGTTGGGCAACCGCAATAATAGTTTTAATGAGTCTGTGTGTTTTTTATAATTTCAAAGCGTTATATAGCGTTTAGTACAATATGTCAAATAAGTTTTTCATTTTTTTGTTGTCTTTGTTTAGATCTTTATGTAGGTTGTCTATTTTTTTGTTATCACATGTTTTATAAGGCATCATTGTTTATAGTAATAGGAATATGAATACATATATTTTTTGGTTTACAAGATTTGAGATGTTATTTTTTTATATATTTTTGTGGTTGTATCTTGGCAAG
>M01075:29:000000000-A53YN:1:1101:20302:9172
AGAGTACACAGTTTGGGTTGCACATTTGATTGCCAGATGCAATGGAAGGACCAATACCTGTATCTGCATTAATACATGCTGCAACGTTAGTTGTATGTGGAATAATATTAGGTAGTTTTGTATTTTGGTGTTTTGAATTTTGATTTAGCTATTTTTATAGTCTAATTTGTTGGGCAACCGCAATAATAGTTTTAATGAGTCTGTGTGTTTTTTATAATTTCAAAGCGTTATATAGCGTTTAGTACAATATGTCAAATAAGTTTTTCATTTTTTTGTTGTTTTTGTTTAGATCTTTATGTAGGTTGTCTATTTTTTTGTTATCACATGTTTTATAAGGCATCATTGTTTATAGTAATAGGAATATGAATACATATATTTTTTGGTTTACAAGATTTGAGATGTTATTTTTTTATATATTTTTGTGGTTGTATCTTGGCAAG
>M01075:29:000000000-A53YN:1:1101:4294:9184
AAAGTACACAGTTTGGGTTGCACATTTGATTGCCAGATGCAATGGAAGGACCAATACCTGTATCTGCATTAATACATGCTGCAACGTTAGTTGTATGTGGAATAATATTAGGTAGTTTTGTATTTTGGTGTTTTGAATTTTGATTTAGCTATTTTTATAGTCTAATTTGTTGGGCAACCGCAATAATAGTTTTAATGAGTCTGTGTGTTTTTTATAATTTCAAAGCGTTATATAGCGTTTAGTACAATATGTCAAATAAGTTTTTCATTTTTTTGTTGTCTTTGTTTAGATCTTTATGTAGGTTGTCTATTTTTTTGTTATCACATGTTTTATAAGGCATCATTGTTTATAGTAATAGGAATATGAATACATATATTTTTTGGTTTACAAGATTTGAGATGTTATTTTTTTATATATTTTTGTGGTTGTATCTTGGCAAG
>M01075:29:000000000-A53YN:1:1101:24127:9187
AAAGTACACAGTTTGGGTTGCATATTTGATTGCCAGATGCAATGGAAGGACCAATACCTGTATCTGCATTAATACATGCTGCAACGTTAGTTGTATGTGGAATAATATTAGGTAGTTTTGTATTTTGGTGTTTTGAATTTTGATTTAGCTATTTTTATAGTCTAATTTGTTGGGCAACCGCAATAATAGTTTTAATGAGTCTGTGTGTTTTTTATAATTTCAAAGCGTTATATAGCGTTTAGTACAATATGTCAAATAAGTTTTTCATTTTTTTGTTGTCTTTGTTTAGATCTTTATGTAGGTTGTCTATTTTTTTGTTATCACATGTTTTATAAGGCATCATTGTTTATAGTAATAGGAATATGAATACATATATTTTTTGGTTTACAAGATTTGAGATGTTATTTTTTTATATATTTTTGTGGTTGTATCTTGGCAAG
>M01075:29:000000000-A53YN:1:1101:20298:9191
AGAGTACACAGTTTGGGTTGCACATTTGATTGCCAGATGCAATGGAAGGACCAATACCTGTATCTGCATTAATACATGCTGCAACGTTAGTTGTATGTGGAATAATATTAGGTAGTTTTGTATTTTGGTGTTTTGAATTTTGATTTAGCTATTTTTATAGTCTAATTTGTTGGGCAACCGCAATAATAGTTTTAATGAGTCTGTGTGTTTTTTATAATTTCAAAGCGTTATATAGCGTTTAGTACAATATGTCAAATAAGTTTTTCATTTTTTTGTTGTCTTTGTTTAGATCTTTATGTAGGTTGTCTATTTTTTTGTTATCACATGTTTTATAAGGCATCATTGTTTATAGTAATAGGAATATGAATACATATATTTTTTGGTTTACAAGATTTGAGATGTTATTTTTTTATATATTTTTGTGGTTGTATCTTGGCAAG
>M01075:29:000000000-A53YN:1:1101:19755:9217
AAAGTACACAGTTTGGGTTGCATATTTGATTGCCAGATGCAATGGAAGGACCAATACCTGTATCTGCATTAATACATGCTGCAACGTTAGTTGTATGTGGAATAATATTAGGTAGTTTTGTATTTTGGTGTTTTGAATTTTGATTTAGCTATTTTTATAGTCTAATTTGTTGGGCAACCGCAATAATAGTTTTAATGAGTCTGTGTGTTTTTTATAATTTCAAAGCGTTATATAGCGGTTAGTACAATATGTCAAATAAGTTTTTCATTTTTTTGTTGTTTTTGTTTAGATCTTTATGTAGGTTGTCTATTTTTTTGTTATCACATGTTTTATAAGGCATCATTGTTTATAGTAATAGGAATATGAATACATATATTTTTTGGTTTACAAGATTTGAGATGTTATTTTTTTATATATTTTTGTGGTTGTATCTTGGCAAG
>M01075:29:000000000-A53YN:1:1101:20894:9219
AGAGTACACAGTTTGGCTTGCACATTTGATTGCCAGATGCAATGGAAGGACCAATACCTGTATCTGCATTAATACATGCTGCAACGTTAGTTGTATGTGGAATAATATTAGGTAGTTTTGTATTTTGGTGTTTTGAATTTTGATTTAGCTATTTTTATAGTCTAATTTGTTGGGCAACCGCAATAATAGTTTTAATGAGTCTGTGTGTTTTTTATAATTTCAAAGCGTTATATAGCGTTTAGTACAATATGTCAAATAAGTTTTTCATTTTTTTGTTGTTTTTGTTTAGATCTTTATGTAGGTTGTCTATTTTTTTGTTATCACATGTTTTATAAGGCATCATTGTTTATAGTAATAGGAATATGAATACATATATTTTTTGGTTTACAAGATTTGAGATGTTATTTTTTTATATATTTTTGTGGTTGTATCTTGGCAAG
>M01075:29:000000000-A53YN:1:1101:17728:9223
AGAGTACACAGTTTGGGTTGCATATTTGATTGCCAGATGCAATGGAAGGACCAATACCTGTATCTGCATTAATACATGCTGCAACGTTAGTTGTATGTGGAATAATATTAGGTAGTTTTGTATTTTGGTGTTTTGAATTTTGATTTAGCTATTTTTATAGTCTAATTTGTTGGGCAACCGCAATAATAGTTTTAATGAGTCTGTGTGTTTTTTATAATTTCAAAGCGTTATATAGCGTTTAGTACAATATGTCAAATAAGTTTTTCATTTTTTTGTTGTCTTTGTTTAGATCTTTATGTAGGTTGTCTATTTTTTTGTTATCACATGTTTTATAAGGCATCATTGTTTATAGTAATAGGAATATGAATACATATATTTTTTGGTTTACAAGATTTGAGATGTTATTTTTTTATATATTTTCGTGGTTGTATCTTGGCAAG
>M01075:29:000000000-A53YN:1:1101:11711:9235
AGAGTACACAGTTTGGGTTGCATATTTGATTGCCAGATGCAATGGAAGGACCAATACCTGTATCTGCATTAATACATGCTGCAACGTTAGTTGTATGTGGAATAATATTAGGTAGTTTTGTATTTTGGTGTTTTGAATTTTGATTTAGCTATTTTTATAGTCTAATTTGTTGGGCAACCGCAATAATAGTTTTAATGAGTCTGTGTGTTTTTTATAATTTCAAAGCGTTATATAGCGTTTAGTACAATATGTCAAATAAGTTTTTCATTTTTTTGTTGTCTTTGTTTAGATCTTTATGTAGGTTGTCTATTTTTTTGTTATCACATGTTTTATAAGGCATCATTGTTTATAGTAATAGGAATATGAATACATATATTTTTTGGTTTACAAGATTTGAGATGTTATTTTTTTATATATTTTTGTGGTTGTATCTTGGCAAG
>M01075:29:000000000-A53YN:1:1101:15260:9242
AGAGTATACAGTTTGGGTTGCATATTTGATTGCCAGATGCAATGGAAGGACCAATACCTGTATCTGCATTAATACATGCTGCAACGTTAGTTGTATGTGGAATAATATTAGGTAGTTTTGTATTTTGGTGTTTTGAATTTTGATTTAGCTATTTTTATAGTCTAATTTGTTGGGCAACCGCAATAATAGTTTTAATGAGTCTGTGTGTTTTTTATAATTTCAAAGCGTTATATAGCGTTTAGTACAATATGTCAAATAAGTTTTTCATTTTTTTGTTGTCTTTGTTTAGATCTTTATGTAGGTTGTCTATTTTTTTGTTATCACATGTTTTATAAGGCATCATTGTTTATAGTAATAGGAATATGAATACATATATTTTTTGGTTTACAAGATTTGAGATGTTATTTTTTTATATATTTTTGTGGTTGTATCTTGGCAAG
>M01075:29:000000000-A53YN:1:1101:17730:9244
AGAGTACACAGTTTGGGTTGCATATTTGATTGCCAGATGCAATGGAAGGACCAATACCTGTATCTGCATTAATACATGCTGCAACGTTAGTTGTATGTGGAATAATATTAGGTAGTTTTGTATTTTGGTGTTTTGAATTTTGATTTAGCTATTTTTATAGTCTAATTTGTTGGGCAACCGCAATAATAGTTTTAATGAGTCTGTGTGTTTTTTATAATTTCAAAGCGTTATATAGCGTTTAGTACAATATGTCAAATAAGTTTTTCATTTTTTTGTTGTCTTTGTTTAGATCTTTATGTAGGTTGTCTATTTTTTTGTTATCACATGTTTTATAAGGCATCATTGTTTATAGTAATAGGAATATGAATACATATATTTTTTGGTTTACAAGATTTGAGATGTTATTTTTTTATATATTTTCGTGGTTGTATCTTGGCAAG
>M01075:29:000000000-A53YN:1:1101:8550:9247
AGAGTACACAGTTTGGGTTGCATATTTGATTGCCAGATGCAATGGAAGGACCAATACCTGTATCTGCATTAATACATGCTGCAACGTTAGTTGTATATGGAATAATATTAGGTAGTTTTGTATTTTGGTGTTTTGAATTTTGATTTAGCTATTTTTATAGTCTAATTTGTTGGGCAACCGCAATAATAGTTTTAATGAGTCTGTGTGTTTTTTATAATTTCAAAGCGTTATATAGCGTTTAGTACAATATGTCAAATAAGTTTTTCATTTTTTTGTTGTCTTTGTTTAGATCTTTATGTAGGTTGTCTATTTTTTTGTTATCACATGTTTTATAAGGCATCATTGTTTATAGTAATAGGAATATGAATACATATATTTTTTGGTTTACAAGATTTGAGATGTTATTTTTTTATATATTTTTGTGGTTGTATCTTGGCAAG
>M01075:29:000000000-A53YN:1:1101:26437:9253
AAAGTACACAGTTTGGGTTGCATATTTGATTGCCAGATGCAATGGAAGGACCAATACCTGTATCTGCATTAATACATGCTGCAACGTTAGTTGTATGTGGAATAATATTAGGTAGTTTTGTATTTTGGTGTTTTGAATTTTGATTTAGCTATTTTTATAGTCTAATTTGTTGGGCAACCGCAATAATAGTTTTAATGAGTCTGTGTGTTTTTTATAATTTCAAAGCGTTATATAGCGTTTAGTACAATATGTCAAATAAGTTTTTCATTTTTTTGTTGTCTTTGTTTAGATCTTTATGTAGGTTGTCTATTTTTTTGTTATCACATGTTTTATAAGGCATCATTGTTTATAGTAATAGGAATATGAATACATATATTTTTTGGTTTACAAGATTTGAGATGTTATTTTTTTATATATTTTTGTGGTTGTATCTTAGCAAG
>M01075:29:000000000-A53YN:1:1101:23395:9259
AGAGTACACAGTTTGGGTTGCATATTTGATTGCCAGATGCAATGGAAGGACCAATACCTGTATCTGCATTAATACATGCTGCAACGTTAGTTGTATGTGGAATAATATTAGGTAGTTTTGTATTTTGGTGTTTTGAATTTTGATTTAGCTATTTTTATAGTCTAATTTGTTGGGCAACCGCAATAATAGTTTTAATGAGTCTGTGTGTTTTTTATAATTTCAAAGCGTTATATAGCGTTTAGTACAATATGTCAAATAAGTTTTTCATTTTTTTGTTGTTTTTGTTTAGATCTTTATGTAGGTTGTCTATTTTTTTGTTATCACATGTTTTATAAGGCATCATTGTTTATAGTAATAGGAATATGAATACATATATTTTTTGGTTTACAAGATTTGAGATGTTATTTTTTTATATATTTTTGTGGTTGTATCTTAGCAAG
>M01075:29:000000000-A53YN:1:1101:22385:9268
AGAGTACACAGTTTGGGTTGCATATTTGATTGCCAGATGCAATGGAAGGACCAATACCTGTATCTGCATTAATACATGCTGCAACGTTAGTTGTATGTGGAATAATATTAGGTAGTTTTGTATTTTGGTGTTTTGAATTTTGATTTAGCTATTTTTATAGTCTAATTTGTTGGGCAACCGCAATAATAGTTTTAATGAGTCTGTGTGTTTTTTATAATTTCAAAGCGTTATATAGCGTTTAGTACAATATGTCAAATAAGTTTTTCATTTTTTTGTTGTCTTTGTTTAGATCTTTATGTAGGTTGTCTATTTTTTTGTTATCACATGTTTTATAAGGCATCATTGTTTATAGTAATAGGAATATGAATACATATATTTTTTGGTTTACAAGATTTGAGATGTTATTTTTTTATATATTTTTGTGGTTGTATCTTGGCAAG
>M01075:29:000000000-A53YN:1:1101:28018:9293
AGAGTACACAGTTTGGGTTGCACATTTGATTGCCAGATGCAATGGAAGGACCAATACCTGTATCTGCATTAATACATGCTGCAACGTTAGTTGTATGTGGAATAATATTAGGTAGTTTTGTATTTTGGTGTTTTGAATTTTGATTTAGCTATTTTTATAGTCTAATTTGTTGGGCAACCGCAATAATAGTTTTAATGAGTCTGTGTGTTTTTTATAATTTCAAAGCGTTATATAGCGTTTAGTACAATATGTCAAATAAGTTTTTCATTTTTTTGTTGTCTTTGTTTAGATCTTTATGTAGGTTGTCTATTTTTTTGTTATCACATGTTTTATAAGGCATCATTGTTTATAGTAATAGGAATATGAATACATATATTTTTTGGTTTACAAGATTTGAGATGTTATTTTTTTATATATTTTTGTGGTTGTATCTTGGCAAG
>M01075:29:000000000-A53YN:1:1101:10083:9297
AGAGTACACAGTTTGGGTTGCATATTTGATTGCCAGATGCAATGGAAGGACCAATACCTGTATCTGCATTAATACATGCTGCAACGTTAGTTGTATGTGGAATAATATTAGGTAGTTTTGTATTTTGGTGTTTTGAATTTTGATTTAGCTATTTTTATAGTCCAATTTGTTGGGCAACCGCAATAATAGTTTTAATGAGTCTGTGTGTTTTTTATAATTTCAAAGCGTTGTATAGCGTTTAGTACAATATGTCAAATAAGTTTTTCATTTTTTTGTTGTCTTTGTTTAGATCTTTATGTAGGTTGTCTATTTTTTTGTTATCACATGTTTTATAAGGCATCATTGTTTATAGTAATAGGAATATGAATACATATATTTTTTGGTTTACAAGATTTGAGATGTTATTTTTTTATATATTTTTGTGGTTGTATTTTGGCAAG
>M01075:29:000000000-A53YN:1:1101:19290:9299
AAAGTACACAGTTTGGGCTGCATATTTGATTGCCAGATGCAATGGAAGGACCAATACCTGTATCTGCATTAATACATGCTGCAACGTTAGTTGTATGTGGAATAATATTAGGTAGTTTTGTATTTTGGTGTTTTGAATTTTGATTTAGCTATTTTTATAGTCTAATTTGTTGGGCAACCGCAATAATAGTTTTAATGAGTCTGTGTGTTTTTTATAATTTCAAAGCGTTATATAGCGTTTAGTACAATATGTCAAATAAGTTTTTCATTTTTTTGTTGTCTTTGTTTAGATCTTTATGTAGGTTGTCTATTTTTTTGTTATCACATGTTTTATAAGGCATCATTGTTTATAGTAACAGGAATATGAATACATATATTTTTTGGTTTACAAGATTTGAGATGTTATTTTTTTATATATTTTTGTGGTTGTATCTTGGCAAG
>M01075:29:000000000-A53YN:1:1101:22911:9316
AAAGTACACAGTTTGGGTTGCATATTTGATTGCCAGATGCAATGGAAGGACCAATACCTGTATCTGCATTAATACATGCTGCAACGTTAGTTGTATGTGGAATAATATTAGGTAGTTTTGTATTTTGGTGTTTTGAATTTTGATTTAGCTATTTTTATAGTCTAATTTGTTGGGCAACCGCAATAATAGTTTTAATGAGTCTGTGTGTTTTTTATAATTTCAAAGCGTTATATAGCGTTTAGTACAATATGTCAAATAAGTTTTTCATTTTTTTGTTGTCTTTGTTTAGATCTTTATGTAGGTTGTCTATTTTTTTGTTATCACATGTTTTATAAGGCATCATTGTTTATAGTAATAGGAATATGAATACATATATTTTTTGGTTTACAAGATTTGAGATGTTATTTTTTTATATATTTTTGTGGTTGTATCTTGGCAAG
>M01075:29:000000000-A53YN:1:1101:17430:9331
AAAGTACACAGTTTGGGTTGCATATTTGATTGCCAGATGCAATGGAAGGACCAATACCTGTATCTGCATTAATACATGCTGCAACGTTAGTTGTATGTGGAATAATATTAGGTAGTTTTGTATTTTGGTGTTTTGAATTTTGATTTAGCTATTTTTATAGTCTAATTTGTTGGGCAACCGCAATAATAGTTTTAATGAGTCTGTGTGTTTTTTATAATTTCAAAGCGTTATATAGCGTTTAGTACAATATGTCAAATAAGTTTTTCATTTTTTTGTTGTCTTTGTTTAGATCTTTATGTAGGTTGTCTATTTTTTTGTTATCACATGTTTTATAAGGCATCATTGTTTATAGTAATAGGAATATGAATACATATATTTTTTGGTTTACAAGATTTGAGATGTTATTTTTTTATATATTTTTGTGGTTGTATCTTGGCAAG
>M01075:29:000000000-A53YN:1:1101:11479:9343
AGAGTACACAGTTTGGGTTGCACATTTGATTGCCAGATGCAATGGAAGGACCAATACCTGTATCTGCATTAATACATGCTGCAACGTTAGTTGTATGTGGAATAATATTAGGTAGTTTTGTATTTTGGTGTTTTGAATTTTGATTTAGCTATTTTTATAGTCTAATTTGTTGGGCAACCGCAATAATAGTTTTAATGAGTCTGTGTGTTTTTTATAATTTCAAAGCGTTATATAGCGTTTAGTACAATATGTCAAATAAGCTTTTCATTTTTTTGTTGTCTTTGTTTAGATCTTTATGTAGGTTGTCTATTTTTTTGTTATCACATGTTTTATAAGGCATCATTGTTTATAGTAATAGGAATATGAATACATATATCTTTTGGTTTACAAGATTTGAGATGTTATTTTTTTATATATTTTTGTGGTTGTATCTTGGCAAG
>M01075:29:000000000-A53YN:1:1101:17650:9353
AGAGTACACAGTTTGGGTTGCACATTTGATTGCCAGATGCAATGGAAGGACCAATACCTGTATCTGCATTAATACATGCTGCAACGTTAGTTGTATGTGGAATAATATTAGGTAGTTTTGTATTTTGGTGTTTTGAATTTTGATTTAGCTATTTTTATAGTCTAATTTGTTGGGCAACCGCAATAATAGTTTTAATGAGTCTGTGTGTTTTTTATAATTTCAAAGCGTTATATAGCGTTTAGTACAATATGTCAAATAAGTTTTTCATTTTTTTGTTGTTTTTGTTTAGATCTTTATGTAGGTTGTCTATTTTTTTGTTATCACATGTTTTATAAGGCATCATTGTTTATAGTAATAGGAATATGAATACATATATTTTTTGGTTTACAAGATTTGAGATGTTATTTTTTTATATATTTTTGTGGTTGTATCTTGGCAAG
>M01075:29:000000000-A53YN:1:1101:26987:9356
AGAGTACACAGTTTGGGTTGCATATTTGATTGCCAGATGCAATGGAAGGACCAATACCTGTATCTGCATTAATACATGCTGCAACGTTAGTTGTATGTGGAATAATATTAGGTAGTTTTGTATTTTGGTGTTTTGAATTTTGATTTAGCTATTTTTATAGTCTAATTTGTTGGGCAACCGCAATAATAGTTTTAATGAGTCTGTGTGTTTTTTATAATTTCAAAGCGTTATATAGCGTTTAGTACAATATGTCAAATAAGTTTTTCATTTTTTTGTTGTCTTTGTTTAGATCTTTATGTAGGTTGTCTATTTTTTTGTTATCACATGTTTTATAAGGCATCATTGTTTATAGTAATAGGAATATGAATACATATATTTTTTGGTTTACAAGATTTGAGATGTTATTTTTTTATATATTTTTGTGGTTGTATCTTGGCAAG
>M01075:29:000000000-A53YN:1:1101:15819:9358
AGAGTACACAGTTTGGGTTGCATATTTGATTGCCAGATGCAATGGAAGGACCAATACCTGTATCTGCATTAATACATGCTGCAACGTTAGTTGTATGTGGAATAATATTAGGTAGTTTTGTATTTTGGTGTTTTGAATTTTGATTTAGCTATTTTTATAGTCTAATTTGTTGGGCAACCGCAATAATAGTTTTAATGAGTCTGTGTGTTTTTTATAATTTCAAAGCGTTATATAGCGTTTAGTACAATATGTCAAATAAGTTTTTCATTTTTTTGTTGTCTTTGTTTAGATCTTTATGTAGGTTGTCTATTTTTTTGTTATCACATGTTTTATAAGGCATCATTGTTTATAGTAATAGGAATATGAATACATATATTTTTTGGTTTACAAGATTTGAGATGTTATTTTTTTATATATTTTTGTGGTTGTATCTTAGCAAG
>M01075:29:000000000-A53YN:1:1101:23130:9368
AGAGTACACAGTTCGGGTTGCATATTTGATTGCCAGATGCAATGGAAGGACCAATACCTGTATCTGCATTAATACATGCTGCAACGTTAGTTGTATGTGGAATAATATTAGGCAGTTTTGTATTTTGGTGTTTTGAATTTTGATTTAGCTATTTTTATAGTCTAATTTGTTGGGCAACCGCAATAATAGTTTTAATGAGTCTGTGTGTTTTTTATAATTTCAAAGCGTTATATAGCGTTTAGTACAATATGTCAAATAAGTTTTTCATTTTTTTGTTGTCTTTGTTTAGATCTTTATGTAGGTTGTCTATTTTTTTGTTATCACATGTTTTATAAGGCATCATTGTTTATAGTAATAGGAATATGAATACACATATTTTTTGGTTTACAAGATTTGAGATGTTATTTTTTTATATATTTTTGTGGTTGTATCTTGGCAAG
>M01075:29:000000000-A53YN:1:1101:15832:9371
AGAGTACACAGTTTGGGTTGCATATTTGATTGCCAGATGCAATGGAAGGACCAATACCTGTATCTGCATTAATACATGCTGCAACGTTAGTTGTATGTGGAATAATATTAGGTAGTTTTGTATTTTGGTGTTTTGAATTTTGATTTAGCTATTTTTATAGTCTAATTTGTTGGGCAACCGCAATAATAGTTTTAATGAGTCTGTGTGTTTTTTATAATTTCAAAGCGTTATATAGCGTTTAGTACAATATGTCAAATAAGTTTTTCATTTTTTTGTTGTCTTTGTTTAGATCTTTATGTAGGTTGTCTATTTTTTTGTTATCACATGTTTTATAAGGCATCATTGTTTATAGTAATAGGAATATGAATACATATATTTTTTGGTTTACAAGATTTGAGATGTTATTTTTTTATATATTTTTGTGGTTGTATCTTAGCAAG
>M01075:29:000000000-A53YN:1:1101:14055:9392
AGAGTACACAGTTTGGGTTGCATATTTGATTGCCAGATGCAATGGAAGGACCAATACCTGTATCTGCATTAATACATGCTGCAACGTTAGTTGTATGTGGAATAATATTAGGTAGTTTTGTATTTTGGTGTTTTGAATTTTGATTTAGCTATTTTTATAGTCTAATTTGTTGGGCAACCGCAATAATAGTTTTAATGAGTCTGTGTGTTTTTTATAATTTCAAAGCGTTATATAGCGTTTAGTACAATATGTCAAATAAGTTTTTCATTTTTTTGTTGTTTTTGTTTAGATCTTTATGTAGGTTGTCTATTTTTTTGTTATCACATGTTTTATAAGGCATCATTGTTTATAGTAATAGGAATATGAATACATATATTTTTTGGTTTACAAGATTTGAGATGTTATTTTTTTATATATTTTTGTGGTTGTATCTTGGCAAG
>M01075:29:000000000-A53YN:1:1101:18089:9406
AGAGTACACAGTTTGGGTTGCATATTTGATTGCCAGATGCAATGGAAGGACCAATACCTGTATCTGCATTAATACATGCTGCAACGTTAGTTGTATGTGGAATAATATTAGGTAGTTTTGTATTTTGGTGTTTTGAATTTTGATTTAGCTATTTTTATAGTCTAATTTGTTGGGCAACCGCAATAATAGTTTTAATGAGTCTGTGTGTTTTTTATAATTTCAAAGCGTTATATAGCGTTTAGTACAATATGTCAAATAAGTTTTTCATTTTTTTGTTGTCTTTGTTTAGATCTTTATGTAGGTTGTCTATTTTTTTGTTATCACATGTTTTATAAGGCATCATTGTTTATAGTAATAGGAATATGAATACATATATTTTTTGGTTTACAAGATTTGAGATGTTATTTTTTTATATATTTTTGTGGTTGTATCTTGGCAAG
>M01075:29:000000000-A53YN:1:1101:16580:9407
AGAGTACACAGTTTGGGTTGCATATTTGATTGCCAGATGCAATGGAAGGACCAATACCTGTATCTGCATTAATACATGCTGCAACGTTAGTTGTATGTGGAATAATATTAGGTAGTTTTGTATTTTGGTGTTTTGAATTTTGATTTAGCTATTTTTATAGTCTAATTTGTTGGGCAACCGCAATAATAGTTTTAATGAGTCTGTGTGTTTTTTATAATTTCAAAGCGTTATATAGCGTTTAGTACAATATGTCAAATAAGTTTTTCATTTTTTTGTTGTCTTTGTTTAGATCTTTATGTAGGTTGTCTATTTTTTTGTTATCACATGTTTTATAAGGCATCATTGTTTATAGTAATAGGAATATGAATACATATATTTTTTGGTTTACAAGATTTGAGATGTTATTTTTTTATATATTTTTGTGGTTGTATCTTGGCAAG
>M01075:29:000000000-A53YN:1:1101:13087:9409
AAAGTACACAGTTTGGGTTGCACATTTGATTGCCAGATGCAATGGAAGGACCAATACCTGTATCTGCATTAATACATGCTGCAACGTTAGTTGTATGTGGAATAATATTAGGTAGTTTTGTATTTTGGTGTTTTGAATTTTGATTTAGCTATTTTTATAGTCTAATTTGTTGGGCAACCGCAATAATAGTTTTAATGAGTCTGTGTGTTTTTTATAATTTCAAAGCGTTATATAGCGTTTAGTACAATATGTCAAATAAGTTTTTCATTTTTTTGTTGTCTTTGTTTAGATCTTTATGTAGGTTGTCTATTTTTTTGTTATCACATGTTTTATAAGGCATCATTGTTTATAGTAATAGGAATATGAATACATATATTTTTTGGTTTACAAGATTTGAGATGTTATTTTTTTATATATTTTTGTGGTTGTATCTTGGCAAG
>M01075:29:000000000-A53YN:1:1101:9242:9420
AAAGTACACAGTTTGGGTTGCATATTTGATTGCCAGATGCAATGGAAGGACCAATACCTGTATCTGCATTAATACATGCTGCAACGTTAGTTGTATGTGGAATAATATTAGGTAGTTTTGTATTTTGGTGTTTTGAATTTTGATTTAGCTATTTTTATAGTCTAATTTGTTGGGCAACCGCAATAATAGTTTTAATGAGTCTGTGTGTTTTTTATAATTTCAAAGCGTTATATAGCGTTTAGTACAATATGTCAAATAAGTTTTTCATTTTTTTGTTGCCTTTGTTTAGATCTTTATGTAGGTTGTCTATTTTATTGTTATCACATGTTTTATAAGGCATCATTGTTTATAGTAATAGGAATATGAATACATATATTTTTTGGTTTACAAGATTTGAGATGTTATTTTTTTATATATTTTTGTGGTTGTATCTTGGCAAG
>M01075:29:000000000-A53YN:1:1101:6705:9426
AGAGTACACAGTTTGGGTTGCACATTTGATTGCCAGATGCAATGGAAGGACCAATACCTGTATCTGCATTAATACATGCTGCAACGTTAGTTGTATGTGGAATAATATTAGGTAGTTTTGTATTTTGGTGTTTTGAATTTTGATTTAGCTATTTTTATAGTCTAATTTGTTGGGCAACCGCAATAATAGTTTTAATGAGTCTGTGTGTTTTTTATAATTTCAAAGCGTTATATAGCGTTTAGTACAATATGTCAAATAAGTTTTTCATTTTTTTGTTGTCTTTGTTTAGATCTTTATGTAGGTTGTCTATTTTTTTGTTATCACATGTTTTATAAGGCATCATTGTTTATAGTAATAGGAATATGAATACATATATTTTTTGGTTTACAAGATTTGAGATGTTATTTTTTTATATATTTTTGTGGTTGTATCTTGGCAAG
>M01075:29:000000000-A53YN:1:1101:28298:9438
AAAGTACACAGTTTGGGTTGCATATTTGATTGCCAGATGCAATGGAAGGACCAATACCTGTATCTGCATTAATACATGCTGCAACGTTAGTTGTATGTGGAATAATATTAGGTAGTTTTGTATTTTGGTGTTTTGAATTTTGATTTAGCTATTTTTATAGTCTAATTTGTTGGGCAACCGCAATAATAGTTTTAATGAGTCTGTGTGTTTTTTATAATTTCAAAGCGTTATATAGCGTTTAGTACAATATGTCAAATAAGTTTTTCATTTTTTTGTTGTCTTTGTTTAGATCTTTATGTAGGTTGTCTATTTTTTTGTTATCACATGTTTTATAAGGCATCATTGTTTATAGTAATAGGAATATGAATACATATATTTTTTGGTTTACAAGATTTGAGATGTTATTTTTTTATATATTTTTGTGGTTGTATCTTGGCAAG
>M01075:29:000000000-A53YN:1:1101:4249:9464
AGAGTACACAGTTTGGGTTGCACATTTGATTGCCAGATGCAATGGAAGGACCAATACCTGTATCTGCATTAATACATGCTGCAACGTTAGTTGTATGTGGAATAATATTAGGTAGTTTCGTATTTTGGTGTTTTGAATTTTGATTTAGCTATTTTTATAGTCTAATTTGTTGGGCAACCGCAATAATAGTTTTAATGAGTCTGTGTGTTTTTTATAATTTCAAAGCGTTATATAGCGTTTAGTACAATATGTCAAATAAGTTTTTCATTTTTTTGTTGTCTTTGTTTAGATCTTTATGTAGGTTGTCTATTTTTTTGTTATCACATGTTTTATAAGGCATCATTGTTTATAGTAATAGGAATATGAATACATATATTTTTTGGTTTACAAGATTTGAGATGTTATTTTTTTATATATTTTTGTGGTTGTATCTTGGCAAG
>M01075:29:000000000-A53YN:1:1101:28410:9493
AAAGTACACAGTTTGGGTTGCATATTTGATTGCCAGATGCAATGGAAGGACCAATACCTGTATCTGCATTAATACATGCTGCAACGTTAGTTGTATGTGGAATAATATTAGGTAGTTTTGTATTTTGGTGTTTTGAATTTTGATTTAGCTATTTTTATAGTCTAATTTGTTGGGCAACCGCAATAATAGTTTTAATGAGTCTGTGTGTTTTTTATAATTTCAAAGCGTTATATAGCGTTTAGTACAATATGTCAAATAAGTTTTTCATTTTTTTGTTGTCTTTGTTTAGATCTTTATGTAGGTTGTCTATTTTTTTGTTATCACATGTTTTATAAGGCATCATTGTTTATAGTAATAGGAATATGAATACATATATTTTTTGGTTTACAAGATTTGAGATGTTATTTTTTTATATATTTTTGTGGTTGTATCTTGGCAAG
>M01075:29:000000000-A53YN:1:1101:24393:9512
AGTACACAGTTTGGGTTGCATATTTGATTGCCAGATGCAATGGAAGGACCAATACCTGTATCTGCATTAATACATGCTGCAACGTTAGTTGTATGTGGAATAATATTAAGTAGTTTTGTATTTTGGTGTTTTGAATTTTGATTTAGCTATTTTTATAGTCTAATTTGTTGGGCAACCGCAATAATAGTTTTAATGAGTCTGTGTGGTTTTTATAATTTCGCAAAGCGTTATATAGCGTTTAGTACAATATGTCAAATAAGTTTTTCATTTTTTTGTTGTTTTTGTTTAGATCTTTATGTAGGTTGTCTATTTTTTTGTTATCACATGTTTTATAAGGCATCATTGTTTATAGTAATAGGAATATGAATACATATATTTTTTGGTTTACAAGATTTGAGATGTTATTTTTTTATATATTTTTGTGGTTGTATCTTGGCAAG
>M01075:29:000000000-A53YN:1:1101:28399:9512
AAAGTACACAGTTTGGGTTGCATATTTGATTGCCAGATGCAATGGAAGGACCAATACCTGTATCTGCATTAATACATGCTGCAACGTTAGTTGTATGTGGAATAATATTAGGTAGTTTTGTATTTTGGTGTTTTGAATTTTGATTTAGCTATTTTTATAGTCTAATTTGTTGGGCAACCGCAATAATAGTTTTAATGAGTCTGTGTGTTTTTTATAATTTCAAAGCGTTATATAGCGTTTAGTACAATATGTCAAATAAGTTTTTCATTTTTTTGTTGTCTTTGTTTAGATCTTTATGTAGGTTGTCTATTTTTTTGTTATCACATGTTTTATAAGGCATCATTGTTTATAGTAATAGGAATATGAATACATATATTTTTTGGTTTACAAGATTTGAGATGTTATTTTTTTATATATTTTTGTGGTTGTATCTTGGCAAG
>M01075:29:000000000-A53YN:1:1101:13515:9539
AAAGTACACAGTTTGGGTTGCATATTTGATTGCCAGATGCAATGGAAGGACCAATACCTGTATCTGCATTAATACATGCTGCAACGTTAGTTGTATGTGGAATAATATTAGGTAGTTTTGTATTTTGGTGTTTTGAATTTTGATTTAGCTATTTTTATAGTCTAATTTGTTGGGCAACCGCAATAATAGTTTTAATGAGTCTGTGTGTTTTTTATAATTTCAAAGCGTTATATAGCGTTTAGTACAATATGTCAAATAAGTTTTTCATTTTTTTGTTGTCTTTGTTTAGATCTTTATGTAGGTTGTCTATTTTTTTGTTATCACATGTTTTATAAGGCATCATTGTTTATAGTAATAGGAATATGAATACATATATTTTTTGGTTTACAAGATTTGAGATGTTATTTTTTTATATATTTTTGTGGTTGTATCTTGGCAAG
>M01075:29:000000000-A53YN:1:1101:4983:9554
AAAGTACACAGTTTGGGTTGCATATTTGATTGCCAGATGCAATGGAAGGACCAATACCTGTATCTGCATTAATACATGCTGCAACGTTAGTTGTATGTGGAATAATATTAGGTAGTTTTGTATTTTGGTGTTTTGAATTTTGATTTAGCTATTTTTATAGTCTAATTTGTTGGGCAACCGCAATAATAGTTTTAATGAGTCTGTGTGTTTTTTATAATTTCAAAGCGTTATATAGCGTTTAGTACAATATGTCAAATAAGTTTTTCATTTTTTTGTTGTCTTTGTTTAGATCTTTATGTAGGTTGTCTATTTTTTTGTTATCACATGTTTTATAAGGCATCATTGTTTATAGTAATAGGAATATGAATACATATATTTTTTGGTTTACAAGATTTGAGATGTTATTTTTTTATATATTTTTGTGGTTGTATCTTGGCAAG
>M01075:29:000000000-A53YN:1:1101:23961:9570
AGAGTACACAGTTTGGGTTGCATATTTGATTGCCAGATGCAATGGAAGAACCAATACCTGTATCTGCATTAATACATGCTGCAACGTTAGTTGTATGTGGAATAATATTAGGTAGTTTTGTATTTTGGTGTTTTGAATTTTGATTTAGCTATTTTTATAGTCTAATTTGTTGGGCAACCGCAATAATAGTTTTAATGAGTCTGTGTGTTTTTTATAATTTCAAAGCGTTATATAGCGTTTAGTACAATATGTCAAATAAGTTTTTCATTTTTTTGTTGTCTTTGTTTAGATCTTTATGTAGGTTGTCTATTTTTTTGTTATCACATGTTTTATAAGGCATCATTGTTTATAGTAATAGGAATATGAATACATATATTTTTTGGTTTACAAGATTTGAGATGTTATTTTTTTATATATTTTTGTGGTTGTATCTTGGCAAG
>M01075:29:000000000-A53YN:1:1101:16443:9578
AGAGTACACAGTTTGGGTTGCACATTTGATTGCCAGATGCAATGGAAGGACCAATACCTGTATCTGCATTAATACATGCTGCAACGTTAGTTGTATGTGGAATAATATTAGGTAGTTTTGTATTTTGGTGTTTTGAATTTTGATTTAGCTATTTTTATAGTCTAATTTGTTGGGCAACCGCAATAATAGTTTTAATGAGTCTGTGTGTTTTTTATAATTTCAAAGCGTTATATAGCGTTTAGTACAATATGTCAAATAAGTTTTTCATTTTTTTGTTGTCTTTGTTTAGATCTTTATGTAGGTTGTCTATTTTTTTGTTATCACATGTTTTATAAGGCATCATTGTTTATAGTAATAGGAATATGAATACATATATTTTTTGGTTTACAAGATTTGAGATGTTATTTTTTTATATATTTTTGTGGTTGTATCTTGGCAAG
>M01075:29:000000000-A53YN:1:1101:5447:9578
AGAGTACACAGTTTGGGTTGCACATTTGATTGCCAGATGCAATGGAAGGACCAATACCTGTATCTGCATTAATACATGCTGCAACGTTAGTTGTATGTGGAATAATATTAGGTAGTTTTGTATTTTGGTGTTTTGAATTTTGATTTAGCTATTTTTATAGTCTAATTTGTTGGGCAACCGCAATAATAGTTTTAATGAGTCTGTGTGTTTTTTATAATTTCAAAGCGTTATATAGCGTTTAGTACAATATGTCAAATAAGTTTTTCATTTTTTTGTTGTCTTTGTTTAGATCTTTATGTAGGTTGTCTATTTTTTTGTTATCACATGTTTTATAAGGCATCATTGTTTATAGTAATAGGAATATGAATACATATATTTTTTGGTTTACAAGATTTGAGATGTTATTTTTTTATATATTTTTGTGGTTGTATCTTGGCAAG
>M01075:29:000000000-A53YN:1:1101:5431:9590
AGAGTACACAGTTTGGGTTGCACATTTGATTGCCAGATGCAATGGAAGGACCAATACCTGTATCTGCATTAATACATGCTGCAACGTTAGTTGTATGTGGAATAATATTAGGTAGTTTTGTATTTTGGTGTTTTGAATTTTGATTTAGCTATTTTTATAGTCTAATTTGTTGGGCAACCGCAATAATAGTTTTAATGAGTCTGTGTGTTTTTTATAATTTCAAAGCGTTATATAGCGTTTAGTACAATATGTCAAATAAGTTTTTCATTTTTTTGTTGTCTTTGTTTAGATCTTTATGTAGGTTGTCTATTTTTTTGTTATCACATGTTTTATAAGGCATCATTGTTTATAGTAATAGGAATATGAATACATATATTTTTTGGTTTACAAGATTTGAGATGTTATTTTTTTATATATTTTTGTGGTTGTATCTTGGCAAG
>M01075:29:000000000-A53YN:1:1101:4628:9593
AAAGTACACAGTTTGGGTTGCATATTTGATTGCCAGATGCAATGGAAGGACCAATACCTGTATCTGCATTAATACATGCTGCAACGTTAGTTGTATGTGGAATAATATTAGGTAGTTTTGTATTTTGGTGTTTTGAATTTTGATTTAGCTATTTTTATAGTCTAATTTGTTGGGCAACCGCAATAATAGTTTTAATGAGTCTGTGTGTTTTTTATAATTTCAAAGCGTTATATAGCGTTTAGTACAATATGTCAAATAAGTTTTTCATTTTTTTGTTGTCTTTGTTTAGATCTTTATGTAGGTTGTCTATTTTTTTGTTATCACATGTTTTATAAGGCATCATTGTTTATAGTAATAGGAATATGAATACATATATTTTTTGGTTTACAAGATTTGAGATGTTATTTTTTTATATATTTTTGTGGTTGTATCTTGGCAAG
>M01075:29:000000000-A53YN:1:1101:6671:9598
AGAGTACACAGTTTGGATTGCATATTTGATTGCCAGATGCAATGGAAGGACCAATACCTGTATCTGCATTAATACATGCTGCAACGTTAGTTGTATGTGGAATAATATTAGGTAGTTTTGTATTTTGGTGTTTTGAATTTTGATTTAGCTATTTTTATAGTCTAATTTGTTGGGCAACCGCAATAATAGTTTTAATGAGTCTGTGTGTTTTTTATAATTTCAAAGCGTTATATAGCGTTTAGTACAATATGTCAAATAAGTTTTTCATTTTTTTGTTGTCTTTGTTTAGATCTTTATGTAGGTTGTCTATTTTTTTGTTATCACATGTTTTATAAGGCATCATTGTTTATAGTAATAGGAATATGAATACATATATTTTTTGGTTTACAAGATTTGAGATGTTATTTTTTTATATATTTTTGTGGTTGTATCTTGGCAAG
>M01075:29:000000000-A53YN:1:1101:10929:9606
AGAGTACACAGTTTGGGCTACATATTTGATTGCCAGATGCAATGGAAGGACCAATACCTGTATCTGCATTAATACATGCTGCAACGTTAGTTGTATGTGGAATAATATTAGGTAGTTTTGTATTTTGGTGTTTTGAATTTTGATTTAGCTATTTTTATAGTCTAATTTGTTGGGCAACCGCAATAATAGTTTTAACGAGTCTGTGTGTTTTTTATAATTTGCAAAGCGTTATATAGCGTTTAGTACAATATGTCAAATAAGTTTTTCATTTTTTTGTTGTCTTTGTTTAGATCTTTATGTAGGTTGTCTATTTTTTGTTATCACATGTTTTATAAGGCATCATTGTTTATAGTAATAGGAATATGAATACATATATTTTTTGGTTTACAAGATTTGAGATGTTATTTTTTTATATATTTTTGTGGTTGTATCTTGGCAAG
>M01075:29:000000000-A53YN:1:1101:16539:9607
AGAGTACACAGTTTGGGTTGCATATTTGATTGCCAGATGCAATGGAAGGACCAATACCTGTATCTGCATTAATACATGCTGCAACGTTAGTTGTATGTGGAATAATATTAGGTAGTTTTGTATTTTGGTGTTTTGAATTTTGATTTAGCTATTTTTATAGTCTAATTTGTTGGGCAACCGCAATAATAGTTTTAATGAGTCTGTGTGTTTTTTATAATTTCAAAGCGTTATATAGCGTTTAGTACAATATGTCAAATAAGTTTTTCATTTTTTTGTTGTCTTTGTTTAGATCTTTATGTAGGTTGTCTATTTTTTTGTTATCACATGTTTTATAAGGCATCATTGTTTATAGTAATAGGAATATGAATACATATATTTTTTGGTTTACAAGATTTGAGATGTTATTTTTTTATATATTTTTGTGGTTGTATCTTGGCAAG
>M01075:29:000000000-A53YN:1:1101:6331:9612
AGAGTACACAGTTTGGGTTGCATATTTGATTGCCAGATGCAATGGAAGGACCAATACCTGTATCTGCATTAATACATGCTGCAACGTTAGTTGTATGTGGAATAATATTAGGTAGTTTTGTATTTTGGTGTTTTGAATTTTGATTTAGCTATTTTTATAGTCTAATTTGTTGGGCAACCGCAATAATAGTTTTAATGAGTCTGTGTGTTTTTTATAATTTCAAAGCGTTATATAGCGTTTAGTACAATATGTCAAATAAGTTTTTCATTTTTTTGTTGTTTTTGTTTAGATCTTTATGTAGGTTGTCTATTTTTTTGTTATCACGTGTTTTATAAGGCATCATTGTTTATAGTAATAGGAATATGAATACATATATTTTTTGGTTTACAAGATTTGAGATGTTATTTTTTTATATATTTTTGTGGTTGTATCTTGGCAAG
>M01075:29:000000000-A53YN:1:1101:9293:9618
AGAGTACACAGTTTGGGTTGCATATTTGATTGCCAGATGCAATGGAAGGACCAATACCTGTATCTGCATTAATACATGCTGCAACGTTAGTTGTATGTGGAATAATATTAGGTAGTTTTGTATTTTGGTGTTTTGAATTTTGATTTAGCTATTTTTATAGTCTAATTTGTTGGGCAACCGCAATAATAGTTTTAATGAGTCTGTGTGTTTTTTATAATTTCAAAGCGTTATATAGCGTTTAGTACAATATGTCAAATAAGTTTTTCATTTTTTTGTTGTCTTTGTTTAGATCTTTATGTAGGTTGTCTATTTTTTTGTTATCACATGTTTTATAAGGCATCATTGTTTATAGTAATAGGAATATGAATACATATATTTTTTGGTTTACAAGATTTGAGATGTTATTTTTTTATATATTTTTGTGGTTGTATCTTGGCAAG
>M01075:29:000000000-A53YN:1:1101:10138:9618
AGAGTACACAGTTTGGGCTGCATATTTGATTGCCAGATGCAATGGAAGGACCAATACCTGTATCTGCATTAATACATGCTGCAACGTTAGTTGTATGTGGAATAATATTAGGTAGTTTTGTATTTTGGTGTTTTGAATTTTGATTTAGCTATTTTTATAGTCTAATTTGTTGGGCAACCGCAATAATAGTTTTAATGAGTCTGTGTGTTTTTTATAATTTCAAAGCGTTATATAGCGTTTAGTACAATATGTCAAATAAGTTTTTCATTTTTTTGTTGTCTTTGTTTAGATCTTTATGTAGGTTGTCTATTTTTTTGTTATCACATGTTTTATAAGGCATCATTGTTTATAGTAATAGGAATATGAATACATATATTTTTTGGTTTACAAGATTTGAGATGTTATTTTTTTATATATTTTTGTGGTTGTATCTTGGCAAG
>M01075:29:000000000-A53YN:1:1101:9275:9634
AGAGTACACAGTTTGGGTTGCATATTTGATTGCCAGATGCAATGGAAGGACCAATACCTGTATCTGCATTAATACATGCTGCAACGTTAGTTGTATGTGGAATAATATTAGGTAGTTTTGTATTTTGGTGTTTTGAATTTTGATTTAGCTATTTTTATAGTCTAATTTGTTGGGCAACCGCAATAATAGTTTTAATGAGTCTGTGTGTTTTTTATAATTTCAAAGCGTTATATAGCGTTTAGTACAATATGTCAAATAAGTTTTTCATTTTTTTGTTGTCTTTGTTTAGATCTTTATGTAGGTTGTCTATTTTTTTGTTATCACATGTTTTATAAGGCATCATTGTTTATAGTAATAGGAATATGAATACATATATTTTTTGGTTTACAAGATTTGAGATGTTATTTTTTTATATATTTTTGTGGTTGTATCTTGGCAAG
>M01075:29:000000000-A53YN:1:1101:9017:9638
AGAGTACACAGTTTGGGTTGCATATTTGATTGCCAGATGCAATGGAAGGACCAATACCTGTATCTGCATTAATACATGCTGCAACGTTAGTTGTATGTGGAATAATATTAGGTAGTTTTGTATTTTGGTGTTTTGAATTTTGATTTAGCTATTTTTATAGTCTAATTTGTTGGGCAACCGCAATAATAGTTTTAATGAGTCTGTGTGTTTTTTATAATTTGCAAAGCGTTATATAGCGTTTAGTACAATATGTCAAATAAGTTTTTCATTTTTTGTTGTCTTTGTTTAGATCTTTATGTAGGTTGTCTATTTTTTTGTTATCACATGTTTTATAAGGCATCATTGTTTATAGTAATAGGAATATGAATACATATATTTTTTGGTTTACAAGATTTGAGATGTTATTTTTTTATATATTTTTGTGGTTGTATCTTGGCAAG
>M01075:29:000000000-A53YN:1:1101:9383:9657
AGAGTACACAGTTTGGGTTGCATATTTGATTGCCAGATGCAATGGAAGGACCAATACCTGTATCTGCATTAATACATGCTGCAACGTTAGTTGTATGTGGAATAATATTAGGTAGTTTTGTATTTTGGTGTTTTGAATTTTGATTTAGCTATTTTTATAGTCTAATTTGTTGGGCAACCGCAATAATAGTTTTAATGAGTCTGTGTGTTTTTTATAATTTGCAAAGCGTTATATAGCGTTTAGTACAATATGTCAAATAAGTTTTTCATTTTTTTGTTGTCTTTGTTTAGATCTTTATGTAGGTTGTCTATTTTTTTGTTATCACATGTTTTATAAGGCATCATTGTTTATAGTAATAGGAATATGAATACATATATTTTTTGGTTTACAAGATTTGAGATGTTATTTTTTTATATATTTTTGTGGTTGTATCTTGGCAA
>M01075:29:000000000-A53YN:1:1101:20439:9658
AGAGTACACAGTTTGGGTTGCATATTTGATTGCCAGATGCAATGGAAGGACCAATACCTGTATCTGCATTAATACATGCTGCAACGTTAGTTGTATGTGGAATAATATTAGGTAGTTTTGTATTTTGGTGTTTTGAATTTTGATTTAGCTATTTTTATAGTCTAATTTGTTGGGCAACCGCAATAATAGTTTTAATGAGTCTGTGTGTTTTTTATAATTTCAAAGCGTTATATAGCGTTTAGTACAATATGTCAAATGAGTTTTTCATTTTTTTGTTGTCTTTGTTTAGATCTTTATGTAGGTTGTCTATTTTTTTGTTATCACATGTTTTATAAGGCATCATTGTTTATAGTAATAGGAATATGAATACATATATTTTTTGGTTTACAAGATTTGAGATGTTATTTTTTTATATATTTTTGTGGTTGTATCTTGGCAAG
>M01075:29:000000000-A53YN:1:1101:22075:9660
AGAGTACACAGTTTGGGTTGCATATTTGATTGCCAGATGCAATGGAAGGACCAATACCTGTATCTGCATTAATACATGCTGCAACGTTAGTTGTATGTGGAATAATATTAGGTAGTTTTGTATTTTGGTGTTTTGAATTTTGATTTAGCTATTTTTATAGTCTAATTTGTTGGGCAACCGCAATAATAGTTTTAATGAGTCTGTGTGTTTTTTATAATTTCAAAGCGTTATATAGCGTTTAGTACAATATGTCAAATAAGTTTTTCATTTTTTTGTTGTTTTTGTTTAGATCTTTATGTAGGTTGTCTATTTTTTTGTTATCACATGTTTTATAAGGCATCATTGTTTATAGTAATAGGAATATGAATACATATATTTTTTGGTTTACAAGATTTGAGATGTTATTTTTTTATATATTTTTGTGGTTGTATCTTGGCAAG
>M01075:29:000000000-A53YN:1:1101:21457:9673
AGAGTACACAGTTTGGGTTACATATTTGATTGCCAGATGCAATGGAAGGACCAATACCTGTATCTGCATTAATACATGCTGCAACGTTAGTTGTATGTGGAATAATATTAGGTAGTTTTGTATTTTGGTGTTTTGAATTTTGATTTAGCTATTTTTATAGTCTAATTTGTTGGGCAACCGCAATAATAGTTTTAATGAGTCTGTGTGTTTTTTATAATTTCAAAGCGTTATATAGCGTTTAGTACAATATGTCAAATAAGTTTTTCATTTTTTTGTTGTCTTTGTTTAGATCTTTATGTAGGTTGTCTATTTTTTTGTTATCACATGTTTTATAAGGCATCATTGTTTATAGTAATAGGAATATGAATACATATATTTTTTGGTTTACAAGATTTGAGATGTTATTTTTTTATATATTTTTGTGGTTGTATCTTGGCAAG
>M01075:29:000000000-A53YN:1:1101:3557:9676
AGAGTACACAGTTTGGGTTGCACATTTGATTGCCAGATGCAATGGAAGGACCAATACCTGTATCTGCATTAATACATGCTGCAACGTTAGTTGTATGTGGAATAATATTAGGTAGTTTTGTATTTTGGTGTTTTGAATTTTGATTTAGCTATTTTTATAGTCTAATTTGTTGGGCAACCGCAATAATAGTTTTAATGAGTCTGTGTGTTTTTTATAATTTCAAAGCGTTATATAGCGTTTAGTACAATATGTCAAATAAGTTTTTCATTTTTTTGTTGTCTTTGTTTAGATCTTTATGTAGGTTGTCTATTTTTTTGTTATCACATGTTTTATAAGGCATCATTGTTTATAGTAATAGGAATATGAATACATATATTTTTTGGTTTACAAGATTTGAGATGTTATTTTTTTATATATTTTTGTGGTTGTATCTTGGCAAG
>M01075:29:000000000-A53YN:1:1101:21272:9685
AGAGTACACAGTTTGGGTTGCATATTTGATTGCCAGATGCAATGGAAGGACCAATACCTGTATCTGCATTAATACATGCTGCAACGTTAGTTGTATGTGGAATAATATTAGGTAGTTTTGTATTTTGGTGTTTTGAATTTTGATTTAGCTATTTTTATAGTCTAATTTGTTGGGCAACCGCAATAATAGTTTTAATGAGTCTGTGTGTTTTTTATAATTTCAAAGCGTTATATAGCGTTTAGTACAATATGTCAAATAAGTTTTTCATTTATTTGTTGTCTTTGTTTAGATCTTTATGTAGGTTGTCTATTTTTTTGTTATCACATGTTTTATAAGGCATCATTGTTTATAGTAATAGGAATATGAATACATATATTTTTTGGTTCACAAGATTTGAGATGTTATTTTTTTATATATTTTTGTGGTTGTATCTTGGCAAG
>M01075:29:000000000-A53YN:1:1101:17892:9703
AAAGTACACAGTTTGGGTTGCATATTTGATTGCCAGATGCAATGGAAGGACCAATACCTGTATCTGCATTAATACATGCTGCAACGTTAGTTGTATGTGGAATAATATTAGGTAGTTTTGTATTTTGGTGTTTTGAATTTTGATTTAGCTATTTTTATAGTCTAATTTGTTGGGCAACCGCAATAATAGTTTTAATGAGTCTGTGTGTTTTTTATAATTTCAAAGCGTTATATAGCGTTTAGTACAATATGTCAAATAAGTTTTTCATTTTTTTGTTGTCTTTGTTTAGATCTTTATGTAGGTTGTCTATTTTTTTGTTATCACATGTTTTATAAGGCATCATTGTTTATAGTAATAGGAATATGAATACATATATTTTTTGGTTTACAAGATTTGAGATGTTATTTTTTTATATATTTTTGTGGTTGTATCTTGGCAAG
>M01075:29:000000000-A53YN:1:1101:24418:9706
AGGGTACACAGTTTGGGTTGCATATTTGATTGCCAGATGCAATGGAAGGACCAATACCTGTATCTGCATTAATACATGCTGCAACGTTAGTTGTATGTGGAATAATATTAGGTAGTTTTGTATTTTGGTGTTTTGAATTTTGATTTAGCTATTTTTATAGTCTAATTTGTTGGGCAACCGCAATAATAGTTTTAATGAGTCTGTGTGTTTTTCATAATTTCAAAGCGTTATATAGCGTTTAGTACAATATGTCAAATAAGTTTTTCATTTTTTTGTTGTCTTTGTTTAGATCTTTATGTAGGTTGTCTATTTTTTTGTTATCACATGTTTTATAAGGCATCATTGTTTATAGTAATAGGAATATGAATACATATATTTTTTGGTTTACAAGATTTGAGATGTTATTTTTTTACATATTTTTGTGGTTGTATCTTGGCAAG
>M01075:29:000000000-A53YN:1:1101:25167:9715
AAAGTACACAGTTTGGGTTGCATATTTGATTGCCAGATGCAATGGAAGGACCAATACCTGTATCTGCATTAATACATGCTGCAACGTTAGTTGTATGTGGAATAATATTAGGTAGTTTTGTATTTTGGTGTTTTGAATTTTGATTTAGCTATTTTTATAGTCTAATTTGTTGGGCAACCGCAATAATAGTTTTAATGAGTCTGTGTGTTTTTTATAATTTGCAAAGCGTTATATAGCGTTTAGTACAATATGTCAAATAAGTTTTTCATTTTTTGTTGTTTTTGTTTAGATCTTTATGTAGGTTGTCTATTTTTTTGTTATCACATGTTTTATAAGGCATCATTGTTTATAGTAATAGGAATATGAATACATATATTTTTTGGTTTACAAGATTTGAGATGTTATTTTTTTATATATTTTTGTGGTTGTATCTTAGCAAG
>M01075:29:000000000-A53YN:1:1101:17879:9719
AAAGTACACAGTTTGGGTTGCATATTTGATTGCCAGATGCAATGGAAGGACCAATACCTGTATCTGCATTAATACATGCTGCAACGTTAGTTGTATGTGGAATAATATTAGGTAGTTTTGTATTTTGGTGTTTTGAATTTTGATTTAGCTATTTTTATAGTCTAATTTGTTGGGCAACCGCAATAATAGTTTTAATGAGTCTGTGTGTTTTTTATAATTTCAAAGCGTTATATAGCGTTTAGTACAATATGTCAAATAAGTTTTTCATTTTTTTGTTGTCTTTGTTTAGATCTTTATGTAGGTTGTCTATTTTTTTGTTATCACATGTTTTATAAGGCATCATTGTTTATAGTAATAGGAATATGAATACATATATTTTTTGGTTTACAAGATTTGAGATGTTATTTTTTTATATATTTTTGTGGTTGTATCTTGGCAAG
>M01075:29:000000000-A53YN:1:1101:17898:9722
AAAGTACACAGTTTGGGTTGCATATTTGATTGCCAGATGCAATGGAAGGACCAATACCTGTATCTGCATTAATACATGCTGCAACGTTAGTTGTATGTGGAATAATATTAGGTAGTTTTGTATTTTGGTGTTTTGAATTTTGATTTAGCTATTTTTATAGTCTAATTTGTTGGGCAACCGCAATAATAGTTTTAATGAGTCTGTGTGTTTTTTATAATTTCAAAGCGTTATATAGCGTTTAGTACAATATGTCAAATAAGTTTTTCATTTTTTTGTTGTCTTTGTTTAGATCTTTATGTAGGTTGTCTATTTTTTTGTTATCACATGTTTTATAAGGCATCATTGTTTATAGTAATAGGAATATGAATACATATATTTTTTGGTTTACAAGATTTGAGATGTTATTTTTTTATATATTTTTGTGGTTGTATCTTGGCAAG
>M01075:29:000000000-A53YN:1:1101:6454:9735
AGAGTACACAGTTTGGGTTGCACATTTGATTGCCAGATGCAATGGAAGGACCAATACCTGTATCTGCATTAATACATGCTGCAACGTTAGTTGTATGTGGAATAATATTAGGTAGTTTTGTATTTTGGTGTTTTGAATTTTGATTTAGCTATTTTTATAGTCTAATTTGTTGGGCAACCGCAATAATAGTTTTAATGAGTCTGTGTGTTTTTTATAATTTCAAAGCGTTATATAGCGTTTAGTACAATATGTCAAATAAGTTTTTCATTTTTTTGTTGTCTTTGTTTAGATCTTTATGTAGGTTGTCTATTTTTTTGTTATCACATGTTTTATAAGGCATCATTGTTTATAGTAATAGGAATATGAATACATATATTTTTTGGTTTACAAGATTTGAGATGTTATTTTTTTATATATTTTTGTGGTTGTATCTTGGCAAG
>M01075:29:000000000-A53YN:1:1101:20113:9739
AGAGTACACAGTTTGGGTTGCATATTTGATTGCCAGATGCAATGGAAGGACCAATACCTGTATCTGCATTAATACATGCTGCAACGTTAGTTGTATGTGGAATAATATTAGGTAGTTTTGTATTTTGGTGTTTTGAATTTTGATTTAGCTATTTTTATAGTCTAATTTGTTGGGCAACCGCAATAATAGTTTTAATGAGTCTGTGTGTTTTTTATAATTTCAAAGCGTTATATAGCGTTTAGTACAATATGTCAAATAAGTTTTTCATTTTTTTGTTGTTTTTGTTTAGATCTTTATGTAGGTTGTCTATTTTTTTGTTATCACATGTTTTATAAGGCATCATTGTTTATAGTAATAGGAATATGAATACATATATTTTTTGGTTTACAAGATTTGAGATGTTATTTTTTTATATATTTTTGTGGTTGTATCTTGGCAAG
>M01075:29:000000000-A53YN:1:1101:8112:9754
AGAGTACACAGTTTGGGTTGCATATTTGATTGCCAGATGCAATGGAAGGACCAATACCTGTATCTGCATTAATACATGCTGCAACGTTAGTTGTATGTGGAATAATATTAGGTAGTTTTGTATTTTGGTGTTTTGAATTTTGATTTAGCTATTTTTATAGTCTAATTTGTTGGGCAACCGCAATAATAGTTTTAATGAGTCTGTGTGTTTTTATAATTTCCAAAGCGTTATATAGCGTTTAGTACAATATGTCAAATAAGTTTTTCATTTTTTTGTTGTTTTTGTTTAGATCTTTATGTAGGTTGTCTATTTTTTTGTTATCACATGTTTTATAAGGCATCATTGTTTATAGTAATAGGAATATGAATACATATATTTTTTGGTTTACAAGATTTGAGATGTTATTTTTTTATATATTTTTGTGGTTGTATCTTGGCAAG
>M01075:29:000000000-A53YN:1:1101:20119:9757
AGAGTACACAGTTTGGGTTGCATATTTGATTGCCAGATGCAATGGAAGGACCAATACCTGTATCTGCATTAATACATGCTGCAACGTTAGTTGTATGTGGAATAATATTAGGTAGTTTTGTATTTTGGTGTTTTGAATTTTGATTTAGCTATTTTTATAGTCTAATTTGTTGGGCAACCGCAATAATAGTTTTAATGAGTCTGTGTGTTTTTTATAATTTCAAAGCGTTATATAGCGTTTAGTACAATATGTCAAATAAGTTTTTCATTTTTTTGTTGTCTTTGTTTAGATCTTTATGTAGGTTGTCTATTTTTTTGTTATCACATGTTTTATAAGGCATCATTGTTTATAGTAATAGGAATATGAATACATATATTTTTTGGTTTACAAGATTTGAGATGTTATTTTTTTATATATTTTTGTGGTTGTATCTTGGCAAG
>M01075:29:000000000-A53YN:1:1101:7363:9761
AGAGTACACAGTTTGGGTTGCACATTTGATTGCCAGATGCAATGGAAGGACCAATACCTGTATCTGCATTAATACATGCTGCAACGTTAGTTGTATGTGGAATAATATTAGGTAGTTTTGTATTTTGGTGTTTTGAATTTTGATTTAGCTATTTTTATAGTCTAATTTGTTGGGCAACCGCAATAATAGTTTTAATGAGTCTGTGTGTTTTTTATAATTTCAAAGCGTTATATAGCGTTTAGTACAATATGTCAAATAAGTTTTTCATTTTTTTGTTGTTTTTGTTTAGATCTTTATGTAGGTTGTCTATTTTTTTGTTATCACATGTTTTATAAGGCATCATTGTTTATAGTAATAGGAATATGAATACATATATTTTTTGGTTTACAAGATTTGAGATGTTATTTTTTTATATATTTTTGTGGTTGTATCTTGGCAAG
>M01075:29:000000000-A53YN:1:1101:11213:9779
AGAGTACACAGTTTGGGCTGCACATTTGATTGCCAGATGCAATGGAAGGACCAATACCTGTATCTGCATTAATACATGCTGCAACGTTAGTTGTATGTGGAATAATATTAGGTAGTTTTGTATTTTGGTGTTTTGAATTTTGATTTAGCTATTTTTATAGTCTAATTTGTTGGGCAACCGCAATAATAGTTTTAATGAGTCTGTGTGTTTTTTATAATTTCAAAGCGTTATATAGCGTTTAGTACAATATGTCAAATAAGTTTTTCATTTTTTTGTTGTCTTTGTTTAGATCTTTATGTAGGTTGTCTATTTTTTTGTTATCACATGTTTTATAAGGCATCATTGTTTATAGTAATAGGAATATGAATACATATATTTTTTGGTTTACAAGATTTGAGATGTTATTTTTTTATATATTTTTGTGGTTGTATCTTGGCAAG
>M01075:29:000000000-A53YN:1:1101:12428:9783
AGAGTACACAGTTTGGGTTACATATTTGATTGCCAGATGCAATGGAAGGACCAATACCTGTATCTGCATTAATACATGCTGCAACGTTAGTTGTATGTGGAATAATATTAGGTAGTTTTGTATTTTGGTGTTTTGAATTTTGATTTAGCTATTTTTATAGTCTAATTTGTTGGGCAACCGCAATAATAGTTTTAATGAGTCTGTGTGTTTTTTATAATTTCAAAGCGTTATATAGCGTTTAGTACAATATGTCAAATAAGTTTTTCATTTTTTTGTTGTCTTTGTTTAGATCTTTATGTAGGTTGTCTATTTTTTTGTTATCACATGTTTTATAAGGCATCATTGTTTATAGTAATAGGAATATGAATACATATATTTTTTGGTTTACAAGATTTGAGATGTTATTTTTTTATATATTTTTGTGGTTGTATCTTGGCAAG
>M01075:29:000000000-A53YN:1:1101:12446:9785
AGAGTACACAGTTTGGGTTACATATTTGATTGCCAGATGCAATGGAAGGACCAATACCTGTATCTGCATTAATACATGCTGCAACGTTAGTTGTATGTGGAATAATATTAGGTAGTTTTGTATTTTGGTGTTTTGAATTTTGATTTAGCTATTTTTATAGTCTAATTTGTTGGGCAACCGCAATAATAGTTTTAATGAGTCTGTGTGTTTTTTATAATTTCAAAGCGTTATATAGCGTTTAGTACAATATGTCAAATAAGTTTTTCATTTTTTTGTTGTCTTTGTTTAGATCTTTATGTAGGTTGTCTATTTTTTTGTTATCACATGTTTTATAAGGCATCATTGTTTATAGTAATAGGAATATGAATACATATATTTTTTGGTTTACAAGATTTGAGATGTTATTTTTTTATATATTTTTGTGGTTGTATCTTGGCAAG
>M01075:29:000000000-A53YN:1:1101:6914:9785
AGAGTACACAGTTTGGGTTGCATATTTGATTGCCAGATGCAATGGAAGGACCAATACCTGTATCTGCATTAATACATGCTGCAACGTTAGTTGTATGTGGAATAATATTAGGTAGTTTTGTATTTTGGTGTTTTGAATTTTGATTTAGCTATTTTTATAGTCTAATTTGTTGGGCAACCGCAATAATAGTTTTAATGAGTCTGTGTGTTTTTTATAATTTCAAAGCGTTATATAGCGTTTAGTACAATATGTCAAATAAGTTTTTCATTTTTTTGTTGTTTTTGTTTAGATCTTTATGTAGGTTGTCTATTTTTTTGTTATCACATGTTTTATAAGGCATCATTGTTTATAGTAATAGGAATATGAATACATATATTTTTTGGTTTACAAGATTTGAGATGTTATTTTTTTATATATTTTTGTGGTTGTATCTTGGCAAG
>M01075:29:000000000-A53YN:1:1101:18138:9786
AGAGTACACAGTTTGGGTTGCATATTTGATTGCCAGATGCAATGGAAGGACCAATACCTGTATCTGCATTAATACATGCTGCAACGTTAGTTGTATGTGGAATAATATTAGGTAGTTTTGTATTTTGGTGTTTTGAATTTTGATTTAGCTATTTTTATAGTCTAATTTGTTGGGCAACCGCAATAATAGTTTTAATGAGTCTGTGTGTTTTTTATAATTTCAAAGCGTTATATAGCGTTTAGTACAATATGTCAAATAAGTTTTTCATTTTTTTGTTGTCTTTGTTTAGATCTTTATGTAGGTTGTCTATTTTTTTGTTATCACATGTTTTATAAGGCATCATTGTTTATAGTAATAGGAATATGAATACATATATTTTTTGGTTTACAAGATTTGAGATGTTATTTTTTTATATATTTTTGTGGTTGTATCTTGGCAAG
>M01075:29:000000000-A53YN:1:1101:18122:9796
AGAGTACACAGTTTGGGTTGCATATTTGATTGCCAGATGCAATGGAAGGACCAATACCTGTATCTGCATTAATACATGCTGCAACGTTAGTTGTATGTGGAATAATATTAGGTAGTTTTGTATTTTGGTGTTTTGAATTTTGATTTAGCTATTTTTATAGTCTAATTTGTTGGGCAACCGCAATAATAGTTTTAATGAGTCTGTGTGTTTTTTATAATTTCAAAGCGTTATATAGCGTTTAGTACAATATGTCAAATAAGTTTTTCATTTTTTTGTTGTCTTTGTTTAGATCTTTATGTAGGTTGTCTATTTTTTTGTTATCACATGTTTTATAAGGCATCATTGTTTATAGTAATAGGAATATGAATACATATATTTTTTGGTTTACAAGATTTGAGATGTTATTTTTTTATATATTTTTGTGGTTGTATCTTGGCAAG
>M01075:29:000000000-A53YN:1:1101:11353:9819
AGAGTACACAGTTTGGGCTGCACATTTGATTGCCAGATGCAATGGAAGGACCAATACCTGTATCTGCATTAATACATGCTGCAACGTTAGTTGTATGTGGAATAATATTAGGTAGTTTTGTATTTTGGTGTTTTGAATTTTGATTTAGCTATTTTTATAGTCTAATTTGTTGGGCAACCGCAATAATAGTTTTAATGAGTCTGTGTGTTTTTTATAATTTCAAAGCGTTATATAGCGTTTAGTACAATATGTCAAATAAGTTTTTCATTTTTTTGTTGTCTTTGTTTAGATCTTTATGTAGGTTGTCTATTTTTTTGTTATCACATGTTTTATAAGGCATCATTGTTTATAGTAATAGGAATATGAATACATATATTTTTTGGTTTACAAGATTTGAGATGTTATTTTTTTATATATTTTTGTGGTTGTATCTTGGCAAG
>M01075:29:000000000-A53YN:1:1101:5024:9831
AGAGTACACAGTTTGGGTTGCATATTTGATTGCCAGATGCAATGGAAGGACCAATACCTGTATCTGCATTAATACATGCTGCAACGTTAGTTGTATGTGGAATAATATTAGGTAGTTTTGTATTTTGGTGTTTTGAATTTTGATTTAGCTATTTTTATAGTCTAATTTGTTGGGCAACCGCAATAATAGTTTTAATGAGTCTGTGTGTTTTTTATAATTTCAAAGCGTTATATAGCGTTTAGTACAATATGTCAAATAAGTTTTTCATTTCTTTGTTGTCTTTGTTTAGATCTTTATGTAGGTTGTCTATTTTTTTGTTATCACATGTTTTATAAGGCATCATTGTTTATAGTAATAGGAATATGAATACATATATTTTTTGGTTTACAAGATTTGAGATGTTATTTTTTTATATATTTTTGTGGTTGTATCTTAGCAAG
>M01075:29:000000000-A53YN:1:1101:24137:9832
AGAGTACACAGTTTGGGCTGCATATTTGATTGCCAGATGCAATGGAAGGACCAATACCTGTATCTGCATTAATACATGCTGCAACGTTAGTTGTATGTGGAATAATATTAGGTAGTTTTGTATTTTGGTGTTTTGAATTTTGATTTAGCTATTTTTATAGTCTAATTTGTTGGGCAACCGCAATAATAGTTTTAATGAGTCTGTGTGTTTTTTATAATTTCAAAGCGTTATATAGCGTTTAGTACAATATGTCAAATAAGTTTTTCATTTTTTTGTTGTCTTTGTTTAGATCTTTATGTAGGTTGTCTATTTTTTTGTTATCACATGTTTTATAAGGCATCATTGTTTATAGTAATAGGAATATGAATACATATATTTTTTGGTTTACAAGATTTGAGATGTTATTTTTTTATATATTTTTGTGGTTGTATCTTGGCAAG
>M01075:29:000000000-A53YN:1:1101:5042:9839
AGAGTACACAGTTTGGGTTGCATATTTGATTGCCAGATGCAATGGAAGGACCAATACCTGTATCTGCATTAATACATGCTGCAACGTTAGTTGTATGTGGAATAATATTAGGTAGTTTTGTATTTTGGTGTTTTGAATTTTGATTTAGCTATTTTTATAGTCTAATTTGTTGGGCAACCGCAATAATAGTTTTAATGAGTCTGTGTGTTTTTTATAATTTCAAAGCGTTATATAGCGTTTAGTACAATATGTCAAATAAGTTTTTCATTTCTTTGTTGTCTTTGTTTAGATCTTTATGTAGGTTGTCTATTTTTTTGTTATCACATGTTTTATAAGGCATCATTGTTTATAGTAATAGGAATATGAATACATATATTTTTTGGTTTACAAGATTTGAGATGTTATTTTTTTATATATTTTTGTGGTTGTATCTTAGCAAG
>M01075:29:000000000-A53YN:1:1101:12159:9839
AAAGTACACAGTTTGGGTTGCATATTTGATTGCCAGATGCAATGGAAGGACCAATACCTGTATCTGCATTAATACATGCTGCAACGTTAGTTGTATGTGGAATAATATTAGGTAGTTTTGTATTTTGGTGTTTTGAATTTTGATTTAGCTATTTTTATAGTCTAATTTGTTGGGCAACCGCAATAATAGTTTTAATGAGTCTGTGTGTTTTTTATAATTTCAAAGCGTTATATAGCGTTTAGTACAATATGTCAAATAAGTTTTTCATTTTTTTGTTGTCTTTGTTTAGATCTTTATGTAGGTTGTCTATTTTTTTGTTATCACATGTTTTATAAGGCATCATTGTTTATAGTAATAGGAATATGAATACATATATTTTTTGGTTTACAAGATTTGAGATGTTATTTTTTTATATATTTTTGTGGTTGTATCTTGGCAAG
>M01075:29:000000000-A53YN:1:1101:5596:9841
AGAGTACACAGTTTGGGTTGCATATTTGATTGCCAGATGCAATGGAAGGACCAATACCTGTATCTGCATTAATACATGCTGCAACGTTAGTTGTATGTGGAATAATATTAGGTAGTTTTGTATTTTGGTGTTTTGAATTTTGATTTAGCTATTTTTATAGTCTAATTTGTTGGGCAACCGCAATAATAGTTTTAATGAGTCTGTGTGTTTTTTATAATTTCAAAGCGTTATATAGCGTTTAGTACAATATGTCAAATAAGTTTTTCATTTTTTTGTTGTCTTTGTTTAGATCTTTATGTAGGTTGTCTATTTTTTTGTTATCACATGTTTTATAAGGCATCATTGTTTATAGTAATAGGAATATGAATACATATATTTTTTGGTTTACAAGATTTGAGATGTTATTTTTTTATATATTTTTGTGGTTGTATCTTGGCAGG
>M01075:29:000000000-A53YN:1:1101:6820:9874
AGAGTACACAGTTTGGGTTGCATATTTGATTGCCAGATGCAATGGAAGGACCAATACCTGTATCTGCATTAATACATGCTGCAACGTTAGTTGTATGTGGAATAATATTAGGTAGTTTTGTATTTTGGTGTTTTGAATTTTGATTTAGCTATTTTTATAGTCTAATTTGTTGGGCAACCGCAATAATAGTTTTAATGAGTCTGTGTGTTTTTTATAATTTCAAAGCGTTATATAGCGTTTAGTACAATATGTCAAATAAGTTTTTCATTTTTTTGTTGTTTTTGTTTAGATCTTTATGTAGGTTGTCTATTTTTTTGTTATCACATGTTTTATAAGGCATCATTGTTTATAGTAATAGGAATATGAATACATATATTTTTTGGTTTACAAGATTTGAGATGTTATTTTTTTATATATTTTTGTGGTTGTATCTTGGCAAG
>M01075:29:000000000-A53YN:1:1101:8732:9876
AAAGTACACAGTTTGGGTTGCACATTTGATTGCCAGATGCAATGGAAGGACCAATACCTGTATCTGCATTAATACATGCTGCAACGTTAGTTGTATGTGGAATAATATTAGGTAGTTTTGTATTTTGGTGTTTTGAATTTTGATTTAGCTATTTTTATAGTCTAATTTGTTGGGCAACCGCAATAATAGTTTTAATGAGTCTGTGTGTTTTTTATAATTTCAAAGCGTTATATAGCGTTTAGTACAATATGTCAAATAAGTTTTTCATTTTTTTGTTGTTTTTGTTTAGATCTTTATGTAGGTTGTCTATTTTTTTGTTATCACATGTTTTATAAGGCATCATTGTTTATAGTAATAGGAATATGAATACATATATTTTTTGGTTTACAAGATTTGAGATGTTATTTTTTTATATATTTTTGTGGTTGTATCTTGGCAAG
>M01075:29:000000000-A53YN:1:1101:15333:9905
AGAGTACACAGTTTGGGCTGCATATTTGATTGCCAGATGCAATGGAAGGACCAATACCTGTATCTGCATTAATACATGCTGCAACGTTAGTTGTATGTGGAATAATATTAGGTAGTTTTGTATTTTGGTGTTTTGAATTTTGATTTAGCTATTTTTATAGTCTAATTTGTTGGGCAACCGCAATAATAGTTTTAATGAGTCTGTGTGTTTTTTATAATTTCAAAGCGTTATATAGCGTTTAGTACAATATGTCAAATAAGTTTTTCATTTTTTTGTTGTCTTTGTTTAGATCTTTATGTAGGTTGTCTATTTTTTTGTTATCACATGTTTTATAAGGCATCATTGTTTATAGTAATAGGAATATGAATACATATATTTTTTGGTTTACAAGATTTGAGATGTTATTTTTTTATATATTTTTGTGGTTGTATCTTGGCAAG
>M01075:29:000000000-A53YN:1:1101:20114:9925
AGAGTACACAGTTTGGGTTGCACATTTGATTGCCAGATGCAATGGAAGGACCAATACCTGTATCTGCATTAATACATGCTGCAACGTTAGTTGTATGTGGAATAATATTAGGTAGTTTTGTATTTTGGTGTTTTGAATTTTGATTTAGCTATTTTTATAGTCTAATTTGTTGGGCAACCGCAATAATAGTTTTAATGAGTCTGTGTGTTTTTTATAATTTCAAAGCGTTATATAGCGTTTCGTACAATATGTCAAATAAGTTTTTCATTTTTTTGTTGTCTTTGTTTAGATCTTTATGTAGGTTGTCTATTTTTTTGTTATCACATGTTTTATAAGGCATCATTGTTTATAGTAATAGGAATATGAATACATATATTTTTTGGTTTACAAGATTTGAGATGTTATTTTTTTATATATTTTTGTGGTTGTATCTTGGCAAG
>M01075:29:000000000-A53YN:1:1101:22372:9936
AGAGTACACAGTTTGGGTTGCACATTTGATTGCCAGATGCAATGGAAGGACCAATACCTGTATCTGCATTAATACATGCTGCAACGTTAGTTGTATGTGGAATAATATTAGGTAGTTTTGTATTTTGGTGTTTTGAATTTTGATTTAGCTATTTTTATAGTCTAATTTGTTGGGCAACCGCAATAATAGTTTTAATGAGTCTGTGTGTTTTTTATAATTTCAAAGCGTTATATAGCGTTTAGTACAATATGTCAAATAAGTTTTTCATTTTTTTGTTGTCTTTGTTTAGATCTTTATGTAGGTTGTCTATTTTTTTGTTATCACATGTTTTATAAGGCATCATTGTTTATAGTAATAGGAATATGAATACATATATTTTTTGGTTTACAAGATTTGAGATGTTATTTTTTTATATATTTTTGTGGTTGTATCTTGGCAAG
>M01075:29:000000000-A53YN:1:1101:18503:9957
AAAGTACACAGTTTGGGTTGCATATTTGATTGCCAGATGCAATGGAAGGACCAATACCTGTATCTGCATTAATACATGCTGCAACGTTAGTTGTATGTGGAATAATATTAGGTAGTTTTGTATTTTGGTGTTTTGAATTTTGATTTAGCTATTTTTATAGTCTAATTTGTTGGGCAACCGCAATAATAGTTTTAATGAGTCTGTGTGTTTTTTATAATTTGCAAAGCGTTATATAGCGTTTAGTACAATATGTCAAATAAGTTTTTCATTTTTTTGTTGTCTTTGTTTAGATCTTTATGTAGGTTGTCTATTTTTTGTTATCACATGTTTTATAAGGCATCATTGTTTATAGTAATAGGAATATGAATACATATATTTTTTGGTTTACAAGATTTGAGATGTTATTTTTTTATATATTTTTGTGGTTGTATCTTGGCAAG
>M01075:29:000000000-A53YN:1:1101:24989:9972
AGAGTACACAGCTTGGGTTGCATATTTGATTGCCAGATGCAATGGAAGGACCAATACCTGTATCTGCATTAATACATGCTGCAACGTTAGTTGTATGTGGAATAATATTAGGTAGTTTTGTATTTTGGTGTTTTGAATTTTGATTTAGCTATTTTTATAGTCTAATTTGTTGGGCAACCGCAATAATAGTTTTAATGAGTCTGTGTGTTTTTTATAATTTCAAAGCGTTATATAGCGTTTAGTACAATATGTCAAATAAGTTTTTCATTTTTTTGTTGTCTTTGTTTAGATCTTTATGTAGGTTGTCTATTTTTTTGTTATCACATGTTTTATAAGGCATCATTGTTTATAGTAATAGGAATATGAATACATATATTTTTTGGTTTACAAGATTTGAGATGTTATTTTTTTATATATTTTTGTGGTTGTATCTTGGCAAG
>M01075:29:000000000-A53YN:1:1101:11816:10014
AGAGTACACAGTTTGGGTTGCATACTTGATTGCCAGATGCAATGGAAGGACCAATACCTGTATCTGCATTAATACATGCTGCAACGTTAGTTGTATGTGGAATAATATTAGGTAGTTTTGTATTTTGGTGTTTTGAATTTTGATTTAGCTATTTTTATAGTCTAATTTGTTGGGCAACCGCAATAATAGTTTTAATGAGTCTGTGTGTTTTTTATAATTTCAAAGCGTTATATAGCGTTTAGTACAATATGTCAAATAAGTTTTTCATTTTTTTGTTGTCTTTGTTTAGATCTTTATGTAGGTTGTCTATTTTTTTGTTATCACATGTTTTATAAGGCATCATTGTTTATAGTAATAGGAATATGAATACATATATTTTTTGGTTTACAAGATTTGAGATGTTATTTTTTTATATATTCTTGTGGTTGTATCTTGGCAAG
>M01075:29:000000000-A53YN:1:1101:16167:10023
AGAGTACACAGTTTGGGTTGCACATTTGATTGCCAGATGCAATGGAAGGACCAATACCTGTATCTGCATTAATACATGCTGCAACGTTAGTTGTATGTGGAATAATATTAGGTAATTTTGTATTTTGGTGTTTTGAATTTTGATTTAGCTATTTTTATAGTCTAATTTGTTGGGCAACCGCAATAATAGTTTTAATGAGTCTGTGTGTTTTTTATAATTTCAAAGCGTTATATAGCGTTTAGTACAATATGTCAAATAAGTTTTTCATTTTTTTGTTGTCTTTGTTTAGATCTTTATGTAGGTTGTCTATTTTTTTGTTATCACATGTTTTATAAGGCATCATTGTTTATAGTAATAGGAATATGAATACATATATTTTTTGGTTTACAAGATTTGAGATGTTATTTTTTTATATATTTTTGTGGTTGTATCTTGGCAAG
>M01075:29:000000000-A53YN:1:1101:13010:10029
AAAGTACACAGTTTGGATTGCATATTTGATTGCCAGATGCAATGGAAGGACCAATACCTGTATCTGCATTAATACATGCTGCAACGTTAGTTGTATGTGGAATAATATTAGGTAGTTTTGTATTTTGGTGTTTTGAATTTTGATTTAGCTATTTTTATAGTCTAATTTGTTGGGCAACCGCAATAATAGTTTTAATGAGTCTGTGTGTTTTTTATAATTTCAAAGCGTTATATAGCGTTTAGTACAATATGTCAAATAAGTTTTTCATTTTTTTGTTGTCTTTGTTTAGATCTTTATGTAGGTTGTCTATTTTTTTGTTATCACATGTTTTATAAGGCATCATTGTTTATAGTAATAGGAATATGAATACATATATTTTTTGGTTTACAAGATTTGAGATGTTATTTTTTTATATATTTTTGTGGTTGTATCTTGGCAAG
>M01075:29:000000000-A53YN:1:1101:26819:10047
AGAGTACACAGTTTGGGTTGCATATTTGATTGCCAGATGCAATGGAAGGACCAATACCTGTATCTGCATTAATACATGCTGCAACGTTAGTTGTATGTGGAATAATATTAGGTAGTTTTGTATTTTGGTGTTTTGAATTTTGATTTAGCTATTTTTATAGTCTAATTTGTTGGGCAACCGCAATAATAGTTTTAATGAGTCTGTGTGTTTTTTATAATTTCAAAGCGTTATATAGCGTTTAGTACAATATGTCAAATAAGTTTTTCATTTTTTTGTTGTCTTTGTTTAGATCTTTATGTAGGTTGTCTATTTTTTTGTTATCACATGTTTTATAAGGCATCATTGTTTATAGTAATAGGAATATGAATACATATATTTTTTGGTTTACAAGATTTGAGATGTTATTTTTTTATATATTTTTGTGGTTGTATCTTGGCAAG
>M01075:29:000000000-A53YN:1:1101:12369:10051
AAAGTACACAGTTTGGGTTGCACATTTGATTGCCAGATGCAATGGAAGGACCAATACCTGTATCTGCATTAATACATGCTGCAACGTTAGTTGTATGTGGAATAATATTAGGTAGTTTTGTATTTTGGTGTTTTGAATTTTGATTTAGCTATTTTTATAGTCTAATTTGTTGGGCAACCGCAATAATAGTTTTAATGAGTCTGTGTGTTTTTTATAATTTCAAAGCGTTATATAGCGTTTAGTACAATATGTCAAATAAGTTTTTCATTTTTTTGTTGTTTTTGTTTAGATCTTTATGTAGGTTGTCTATTTTTTTGTTATCACATGTTTTATAAGGCATCATTGTTTATAGTAATAGGAATATGAATACATATATTTTTTGGTTTACAAGATTTGAGATGTTATTTTTTTATATATTTTTGTGGTTGTATCTTAGCAAG
>M01075:29:000000000-A53YN:1:1101:13909:10051
AAAGTACACAGTTTGGGTTGCATATTTGATTGCCAGATGCAATGGAAGGACCAATACCTGTATCTGCATTAATACATGCTGCAACGTTAGTTGTATGTGGAATAATATTAGGTAGTTTTGTATTTTGGTGTTTTGAATTTTGATTTAGCTATTTTTATAGTCTAATTTGTTGGGCAACCGCAATAATAGTTTTAATGAGTCTGTGTGTTTTTTATAATTTCAAAGCGTTATATAGCGTTTAGTACAATATGTCAAATAAGTTTTTCATTTTTTTGTTGTCTTTGTTTAGATCTTTATGCAGGTTGTCTATTTTTTTGTTATCACATGTTTTATAAGGCATCATTGTTTATAGTAATAGGAATATGAATACATATATTTTTTGGTTTACAAGATTTGAGATGTTATTTTTTTATATATTTTTGTGGTTGTATCTTGGCAAG
>M01075:29:000000000-A53YN:1:1101:12387:10061
AAAGTACACAGTTTGGGTTGCACATTTGATTGCCAGATGCAATGGAAGGACCAATACCTGTATCTGCATTAATACATGCTGCAACGTTAGTTGTATGTGGAATAATATTAGGTAGTTTTGTATTTTGGTGTTTTGAATTTTGATTTAGCTATTTTTATAGTCTAATTTGTTGGGCAACCGCAATAATAGTTTTAATGAGTCTGTGTGTTTTTTATAATTTCAAAGCGTTATATAGCGTTTAGTACAATATGTCAAATAAGTTTTTCATTTTTTTGTTGTCTTTGTTTAGATCTTTATGTAGGTTGTCTATTTTTTTGTTATCACATGTTTTATAAGGCATCATTGTTTATAGTAATAGGAATATGAATACATATATTTTTTGGTTTACAAGATTTGAGATGTTATTTTTTTATATATTTTTGTGGTTGTATCTTAGCAAG
>M01075:29:000000000-A53YN:1:1101:28078:10096
AGAGTACACAGTTTGGGCTGCATATTTGATTGCCAGATGCAATGGAAGGACCAATACCTGTATCTGCATTAATACATGCTGCAACGTTAGTTGTATGTGGAATAATATTAGGTAGTTTTGTATTTTGGTGTTTTGAATTTTGATTTAGCTATTTTTATAGTCTAATTTGTTGGGCAACCGCAATAATAGTTTTAATGAGTCTGTGTGTTTTTTATAATTTCAAAGCGTTATATAGCGTTTAGTACAATATGTCAAATAAGTTTTTCATTTTTTTGTTGTCTTTGTTTAGATCTTTATGTAGGTTGTCTATTTTTTTGTTATCACATGTTTTATAAGGCATCATTGTTTATAGTAATAGGAATATGAATACATATATTTTTTGGTTTACAAGATTTGAGATGTTATTTTTTTATATATTTTTGTGGTTGTATCTTGGCAAG
>M01075:29:000000000-A53YN:1:1101:21112:10102
AGAGTACACAGTTTGGGTTGCATATTTGATTGCCAGATGCAATGGAAGGACCAATACCTGTATCTGCATTAATACATGCTGCAACGTTAGTTGTATGTGGAATAATATTAGGTAGTTTTGTATTTTGGTGTTTTGAATTTTGATTTAGCTATTTTTATAGTCTAATTTGTTGGGCAACCGCAATAATAGTTTTAATGAGTCTGTGTGTTTTTTATAATTTCAAAGCGTTATATAGCGTTTAGTACAATATGTCAAATAAGTTTTTCATTTTTTTGTTGTCTTTGTTTAGATCTTTATGTAGGTTGTCTATTTTTTTGTTATCACATGTTTTATAAGGCATCATTGTTTATAGTAATAGGAATATGAATACATATATTTTTTGGTTTACAAGATTTGAGATGTTATTTTTTTATATATTTTTGTGGTTGTATCTTGGCAAG
>M01075:29:000000000-A53YN:1:1101:11145:10114
AGAGTACACAGTTTGGGTTGCATATTTGATTGCCAGACGCAATAGAAGGACCAATACCTGTATCTGCATTAATACATGCTGCAACGTTAGTTGTATGTGGAATAATATTAGGTAGTTTTGTATTTTGGTGTTTTGAATTTTGATTTAGCTATTTTTATAGTCTAATTTGTTGGGCAACCGCAATAATAGTTTTAATGAGTCTGTGTGTTTTTTATAATTTCAAAGCGTTATATAGCGTTTAGTACAATATGTCAAATAAGTTTTTCATTTTTTTGTTGTCTTTGTTTAGATCTTTATGTAGGTTGTCTATTTTTTTGTTATCACATGTTTTATAAGGCATCATTGTTTATAGTAATAGGAATATGAATACATATATTTTTTGGTTTACAAGATTTGAGATGTTATTTTTTTATATATTCTTGTGGTTGTATCTTGGCAAG
>M01075:29:000000000-A53YN:1:1101:11880:10118
AGAGTACACAGTTTGGGTTGCATATTTGATTGCCAGATGCAATGGAAGGACCAATACCTGTATCTGCATTAATACATGCTGCAACGTTAGTTGTATGTGGAATAATATTAGGTAGTTTTGTATTTTGGTGTTTTGAATTTTGATTTAGCTATTTTTATAGTCTAATTTGTTGGGCAACCGCAATAATAGTTTTAATGAGTCTGTGTGTTTTTTATAATTTCAAAGCGTTATTTAGCGTTTAGTACAATATGTCAAATAAGTTTTTCATTTTTTTGTTGTCTTTGTTTAGATCTTTATGTAGGTTGTCTATTTTTTTGTTATCACATGTTTTATAAGGCATCATTGTTTATAGTAATAGGAATATGAATACATATATTTTTTGGTTTACAAGATTTGAGATGTTATTTTTTTATATATTTTTGTGGTTGTATCTTGGCAAG
>M01075:29:000000000-A53YN:1:1101:6837:10138
AGAGTACACAGTTTGGGTTGCACATTTGATTGCCAGATGCAATGGAAGGACCAATACCTGTATCTGCATTAATACATGCTGCAACGTTAGTTGTATGTGGAATAATATTAGGTAGTTTTGTATTTTGGTGTTTTGAATTTTGATTTAGCTATTTTTATAGTCTAATTTGTTGGGCAACCGCAATAATAGTTTTAATGAGTCTGTGTGTTTTTTATAATTTCAAAGCGTTATATAGCGTTTAGTACAATATGTCAAATAAGTTTTTCATTTTTTTGTTGTCTTTGTTTAGATCTTTATGTAGGTTGTCTATTTCTTTGTTATCACATGTTTTATAAGGCATCATTGTTTATAGTAATAGGAATATGAATACATATATTTTTTGGTTTACAAGATTTGAGATGTTATTTTTTTATATATTTTTGTGGTTGTATCTTGGCAAG
>M01075:29:000000000-A53YN:1:1101:21370:10143
AGAGTACACAGTTTGGGTTGCATATTTGATTGCCAGATGCAATGGAAGGACCAATACCTGTATCTGCATTAATACATGCTGCAACGTTAGTTGTATGTGGAATAATATTAGGTAGTTTTGTATTTTGGTGTTTTGAATTTTGATTTAGCTATTTTTATAGTCTAATTTGTTGGGCAACCGCAATAATAGTTTTAATGAGTCTGTGTGTTTTTTATAATTTCAAAGCGTTATATAGCGTTTAGTACAATATGTCAAATAAGTTTTTCATTTTTTTGTTGTCTTTGTTTAGATCTTTATGTAGGTTGTCTATTTTTTTGTTATCACATGTTTTATAAGGCATCATTGTTTATAGTAATAGGAATATGAATACATATATTTTTTGGTTTACAAGATTTGAGATGTTATTTTTTTATATATTTTTGTGGTTGTATCTTGGCAAG
>M01075:29:000000000-A53YN:1:1101:26239:10160
AGAGTACACAGTTTGGGTTGCATATTTGATTGCCAGATGCAATGGAAGGACCAATACCTGTATCTGCATTAATACATGCTGCAACGTTAGTTGTATGTGGAATAATATTAGGTAGTTTTGTATTTTGGTGTTTTGAATTTTGATTTAGCTATTTTTATAGTCTAATTTGTTGGGCAACCGCAATAATAGTTTTAATGAGTCTGTGTGTTTTTTATAATTTCAAAGCGTTATATAGCGTTTAGTACAATATGTCAAATAAGTTTTTCATTTTTTTGTTGTCTTTGTTTAGATCTTTATGTAGGTTGTCTATTTTTTTGTTATCACATGTTTTATAAGGCATCATTGTTTATAGTAATAGGAATATGAATACATATATTTTTTGGTTTACAAGATTTGAGATGTTATTTTTTTATATATTTTTGTGGTTGTATCTTAGCAAG
>M01075:29:000000000-A53YN:1:1101:21661:10176
AGAGTACACAGTTTGGATTGCATATTTGATTGCCAGATGCAATGGAAGGACCAATACCTGTATCTGCATTAATACATGCTGCAACGTTAGTTGTATGTGGAATAATATTAGGTAGTTTTGTATTTTGGTGTTTTGAATTTTGATTTAGCTATTTTTATAGTCTAATTTGTTGGGCAACCGCAATAATAGTTTTAATGAGTCTGTGTGTTTTTTATAATTTCAAAGCGTTATATAGCGTTTAGTACAATATGTCAAATAAGTTTTTCATTTTTTTGTTGTCTTTGTTTAGATCTTTATGTAGGTTGTCTATTTTTTTGTTATCACATGTTTTATAAGGCATCATTGTTTATAGTAATAGGAATATGAATACATATATTTTTTGGTTTACAAGATTTGAGATGTTATTTTTTTATATATTTTTGTGGTTGTATCTTGGCAAG
>M01075:29:000000000-A53YN:1:1101:25780:10179
AGAGTACACAGTTTGGGTTACACATTTGATTGCCGGATGCAATGGAAGGACCAATACCTGTATCTGCATTAATACATGCTGCAACGTTAGTTGTATGTGGAATAATATTAGGTAGTTTTGTATTTTGGTGTTTTGAATTTTGATTTAGCTATTTTTATAGTCTAATTTGTTGGGCAACCGCAATAATAGTTTTAATGAGTCTGTGTGTTTTTTATAATTTCAAAGCGTTATATAGCGTTTAGTACAATATGTCAAATAAGTTTTTCATTTTTTTGTTGTCTTTGTTTAGATCTTTATGTAGGTTGTCTATTTTTTTGTTATCACATGTTTTATAAGGCATCATTGTTTATAGTAATAGGAATATGAATACATATATTTTTTGGTTTACAAGATTTGAGATGTTATTTTTTTATATATTTTTGTGGTTGTATCTTAGCAAG
>M01075:29:000000000-A53YN:1:1101:7074:10193
AGAGTACACAGTTTGGGTTGCATATTTGATTGCCAGATGCAATGGAAGGACCAATACCTGTATCTGCATTAATACATGCTGCAACGTTAGTTGTATGTGGAATAATATTAGGTAGTTTTGTATTTTGATGTTTTGAATTTTGATTTAGCTATTTTTATAGTCTAATTTGTTGGGCAACCGCAATAATAGTTTTAATGAGTCTGTGTGTTTTTTATAATTTCAAAGCGTTATATAGCGTTTAGTACAATATGTCAAATAAGTTTTTCATTTTTTTGTTGTTTTTGTTTAGATCTTTATGTAGGTTGTCTATTTTTTTGTTATCACATGTTTTATAAGGCATCATTGTTTATAGTAATAGGAATATGAATACATATATTTTTTGGTTTACAAGATTTGAGATGTTATTTTTTTATATATTTTTGTGGTTGTATCTTGGCAAG
>M01075:29:000000000-A53YN:1:1101:9475:10194
AAAGTACACAGTTTGGGTTGCACATTTGATTGCCAGATGCAATGGAAGGACCAATACCTGTATCTGCATTAATACATGCTGCAACGTTAGTTGTATGTGGAATAATATTAGGTAGTTTTGTATTTTGGTGTTTTGAATTTTGATTTAGCTATTTTTATAGTCTAATTTGTTGGGCAACCGCAATAATAGTTTTAATGAGTCTGTGTGTTTTTTATAATTTCAAAGCGTTATATAGCGTTTAGTACAATATGTCAAATAAGTTTTTCATTTTTTTGTTGTCTTTGTTTAGATCTTTATGTAGGTTGTCTATTTTTTTGTTATCACATGTTTTATAAGGCATCATTGTTTATAGTAATAGGAATATGAATACATATATTTTTTGGTTTACAAGATTTGAGATGTTATTTTTTTATATATTTTTGTGGTTGTATCTTGGCAAG
>M01075:29:000000000-A53YN:1:1101:17397:10229
AGAGTACACAGTTTGGGTTGCATATTTGATTGCCAGATGCAATGGAAGGACCAATACCTGTATCTGCATTAATACATGCTGCAACGTTAGTTGTATGTGGAATAATATTAGGTAGTTTTGTATTTTGGTGTTTTGAATTTTGATTTAGCTATTTTTATAGTCTAATTTGTTGGGCAACCGCAATAATAGTTTTAATGAGTCTGTGTGTTTTTTATAATTTCAAAGCGTTATATAGCGTTTAGTACAATATGTCAAATAAGTTTTTCATTTTTTTGTTGTCTTTGTTTAGATCTTTACGTAGGTTGTCTATTTTTTTGTTATCACATGTTTTATAAGGCATCATTGTTTATAGTAATAGGAATATGAATACATATATTTTTTGGTTTACAAGATTTGAGATGTTATTTTTTTATATATTTTTGTGGTTGTATCTTGGCAAG
>M01075:29:000000000-A53YN:1:1101:8827:10237
AGAGTACACAGTTTGGGTTGCATATTTGATTGCCAGATGCAATGGAAGGACCAATACCTGTATCTGCATTAATACATGCTGCAACGTTAGTTGTATGTGGAATAATATTAGGTAGTTTTGTATTTTGGTGTTTTGAATTTTGATTTAGCTATTTTTATAGTCTAATTTGTTGGGCAACCGCAATAATAGTTTTAATGAGTCTGTGTGTTTTTTATAATTTCAAAGCGTTATATAGCGTTTAGTACAATATGTCAAATAAGTTTTTCATTTTTTTGTTGTCTTTGTTTAGATCTTTATGTAGGTTGTCTATTTTTTTGTTATCACATGTTTTATAAGGCATCATTGTTTATAGTAATAGGAATATGAATACATATATTTTTTGGTTTACAAGATTTGAGATGTTATTTTTTTATATATTTTTGTGGTTGTATCTTGGCAAG
>M01075:29:000000000-A53YN:1:1101:21211:10241
AGAGTACACAGTTTGGGTTGCATATTTGATTGCCAGATGCAATGGAAGGACCAATACCTGTATCTGCATTAATACATGCTGCAACGTTAGTTGTATGTGGAATAATATTAGGTAGTTTTGTATTTTGGTGTTTTGAATTTTGATTTAGCTATTTTTATAGTCTAATTTGTTGGGCAACCGCAATAATAGTTTTAATGAGTCTGTGTGTTTTTTATAATTTCAAAGCGTTATATAGCGTTTAGTACAATATGTCAAATAAGTTTTTCATTTTTTTGTTGTCTTTGTTTAGATCTTTAAGTAGGTTGTCTATTTTTTTGTTATCACATGTTTTATAAGGCATCATTGTTTATAGTAATAGGAATATGAATACATATATTTTTTGGTTTACAAGATTTGAGATGTTATTTTTTTATATATTTTTGTGGTTGTATCTTGGCAAG
>M01075:29:000000000-A53YN:1:1101:11404:10247
AGAGTACACAGTTTGGGTTGCACATTTGATTGCCAGATGCAATGGAAGGACCAATACCTGTATCTGCATTAATACATGCTGCAACGTTAGTTGTATGTGGAATAATATTAGGTAGTTTTGTATTTTGGTGTTTTGAATTTTGATTTAGCTATTTTTATAGTTTAATTTGTTGGGCAACCGCAATAATAGTTTTAATGAGTCTGTGTGTTTTTTATAATTTCAAAGCGTTATATAGCGTTTAGTACAATATGTCAAATAAGTTTTTCATTTTTTTGTTGTCTTTGTTTAGATCTTTATGTAGGTTGTCTATTTTTTTGTTATCACATGTTTTATAAGGCATCATTGTTTATAGTAATAGGAATATGAATACATATATTTTTTGGTTTACAAGATTTGAGATGTTATTTTTTTATATATTTTTGTGGTTGTATCTTGGCAAG
>M01075:29:000000000-A53YN:1:1101:21192:10253
AGAGTACACAGTTTGGGTTGCATATTTGATTGCCAGATGCAATGGAAGGACCAATACCTGTATCTGCATTAATACATGCTGCAACGTTAGTTGTATGTGGAATAATATTAGGTAGTTTTGTATTTTGGTGTTTTGAATTTTGATTTAGCTATTTTTATAGTCTAATTTGTTGGGCAACCGCAATAATAGTTTTAATGAGTCTGTGTGTTTTTTATAATTTCAAAGCGTTATATAGCGTTTAGTACAATATGTCAAATAAGTTTTTCATTTTTTTGTTGTCTTTGTTTAGATCTTTAAGTAGGTTGTCTATTTTTTTGTTATCACATGTTTTATAAGGCATCATTGTTTATAGTAATAGGAATATGAATACATATATTTTTTGGTTTACAAGATTTGAGATGTTATTTTTTTATATATTTTTGTGGTTGTATCTTGGCAAG
>M01075:29:000000000-A53YN:1:1101:9710:10264
AGAGTACACAGTTTGGGCTGCATATTTGATTGCCAGATGCAATGGAAGGACCAATACCTGTATCTGCATTAATACATGCTGCAACGTTAGTTGTATGTGGAATAATATTAGGTAGTTTTGTATTTTGGTGTTTTGAATTTTGATTTAGCTATTTTTATAGTCTAATTTGTTGGGCAACCGCAATAATAGTTTTAATGAGTCTGTGTGTTTTTTATAATTTCAAAGCGTTATATAGCGTTTAGTACAATATGTCAAATAAGTTTTTCATTTTTTTGTTGTCTTTGTTTAGATCTTTATGTAGGTTGTCTATTTTTTTGTTATCACATGTTTTATAAGGCATCATTGTTTATAGTAATAGGAATATGAATACATATATTTTTTGGTTTACAAGATTTGAGATGTTATTTTTTTATATATTTTTGTGGTTGTATCTTGGCAAG
>M01075:29:000000000-A53YN:1:1101:12061:10283
AGAGTACACAGTTTGGATTGCATATTTGATTGCCAGATGCAATGGAAGGACCAATACCTGTATCTGCATTAATACATGCTGCAACGTTAGTTGTATGTGGAATAATATTAGGTAGTTTTGTATTTTGGTGTTTTGAATTTTGATTTAGCTATTTTTATAGTCTAATTTGTTGGGCAACCGCAATAATAGTTTTAATGAGTCTGTGTGTTTTTTATAATTTCAAAGCGTTATATAGCGTTTAGTACAATATGTCAAATAAGTTTTTCATTTTTTTGTTGTCTTTGTTTAGGTCTTTATGTAGGTTGTCTATTTTTTTGTTATCACATGTTTTATAAGGCATCATTGTTTACAGTAATAGGAATATGAATACATATATTTTTTGGTTTACAAGATTTGAGATGTTATTTTTTTATGTATTTTTGTGGTTGTATCTTGGCAAG
>M01075:29:000000000-A53YN:1:1101:28186:10297
AGAGTACACAGTTTGGGCTGCATATTTGATTGCCAGATGCAATGGAAGGACCAATACCTGTATCTGCATTAATACATGCTGCAACGTTAGTTGTATGTGGAATAATATTAGGTAGTTTTGTATTTTGGTGTTTTGAATTTTGATTTAGCTATTTTTATAGTCTAATTTGTTGGGCAACCGCAATAATAGTTTTAATGAGTCTGTGTGTTTTTTATAATTTCAAAGCGTTATATAGCGTTTAGTACAATATGTCAAATAAGTTTTTCATTTTTTTGTTGTCTTTGTTTAGATCTTTATGTAGGTTGTCTATTTTTTTGTTATCACATGTTTTATAAGGCATCATTGTTTATAGTAATAGGAATATGAATACATATATTTTTTGGTTTACAAGATTTGAGATGTTATTTTTTTATATATTTTTGTGGTTGTATCTTAGCAAG
>M01075:29:000000000-A53YN:1:1101:12077:10300
AGAGTACACAGTTTGGATTGCATATTTGATTGCCAGATGCAATGGAAGGACCAATACCTGTATCTGCATTAATACATGCTGCAACGTTAGTTGTATGTGGAATAATATTAGGTAGTTTTGTATTTTGGTGTTTTGAATTTTGATTTAGCTATTTTTATAGTCTAATTTGTTGGGCAACCGCAATAATAGTTTTAATGAGTCTGTGTGTTTTTTATAATTTCAAAGCGTTATATAGCGTTTAGTACAATATGTCAAATAAGTTTTTCATTTTTTTGTTGTCTTTGTTTAGGTCTTTATGTAGGTTGTCTATTTTTTTGTTATCACATGTTTTATAAGGCATCATTGTTTACAGTAATAGGAATATGAATACATATATTTTTTGGTTTACAAGATTTGAGATGTTATTTTTTTATGTATTTTTGTGGTTGTATCTTGGCAAG
>M01075:29:000000000-A53YN:1:1101:17797:10322
AGAGTACACAGTTTGGATTACATATTTGATTGCCAGATGCAATGGAAGGACCAATACCTGTATCTGCATTAATACATGCTGCAACGTTAGTTGTATGTGGAATAATATTAGGTAGTTTTGTATTTTGGTGTTTTGAATTTTGATTTAGCTATTTTTATAGTCTAATTTGTTGGGCAACCGCAATAATAGTTTTAATGAGTCTGTGTGTTTTTTATAATTTCAAAGCGTTATATAGCGCTTAGTACAATATGTCAAATAAGTTTTTCATTTTTTTGTTGTCTTTGTTTAGATCTTTATGTAGGTTGTCTATTTTTTTGTTATCACATGTTTTATAAGGCATCATTGTTTATAGTAATAGGAATATGAATACATATATTTTTTGGTTTACAAGATTTGAGATGTTATTTTTTTATATATTTTTGTGGTTGTATCTTGGCAAG
>M01075:29:000000000-A53YN:1:1101:17805:10338
AGAGTACACAGTTTGGATTACATATTTGATTGCCAGATGCAATGGAAGGACCAATACCTGTATCTGCATTAATACATGCTGCAACGTTAGTTGTATGTGGAATAATATTAGGTAGTTTTGTATTTTGGTGTTTTGAATTTTGATTTAGCTATTTTTATAGTCTAATTTGTTGGGCAACCGCAATAATAGTTTTAATGAGTCTGTGTGTTTTTTATAATTTCAAAGCGTTATATAGCGCTTAGTACAATATGTCAAATAAGTTTTTCATTTTTTTGTTGTCTTTGTTTAGATCTTTATGTAGGTTGTCTATTTTTTTGTTATCACATGTTTTATAAGGCATCATTGTTTATAGTAATAGGAATATGAATACATATATTTTTTGGTTTACAAGATTTGAGATGTTATTTTTTTATATATTTTTGTGGTTGTATCTTGGCAAG
>M01075:29:000000000-A53YN:1:1101:20780:10347
AGAGTACACAGTTTGGGTTGCATATTTGATTGCCAGATGCAATGGAAGGACCAATACCTGTATCTGCATTAATACATGCTGCAACGTTAGTTGTATGTGGAATAATATTAGGTAGTTTTGTATTTTGGTGTTTTGAATTTTGATTTAGCTATTTTTATAGTCTAATTTGTTGGGCAACCGCAATAATAGTTTTAATGAGTCTGTGTGTTTTTTATAATTTCAAAGCGTTATATAGCGTTTAGTACAATATGTCAAATAAGTTTTTCATTTTTTTGTTGTCTTTGTTTAGATCTTTATGTAGGTTGTCTATTTTTTTGTTATCACATGTTTTATAAGGCATCATTGTTTATAGTAATAGGAATATGAATACATATATTTTTTGGTTTACAAGATTTGAGATGTTATTTTTTTATATATTTTTGTGGTTGTATCTTGGCAAG
>M01075:29:000000000-A53YN:1:1101:20153:10351
AGAGTACACAGTTTGGGTTGCATATTTGATTGCCAGATGCAATGGAAGGACCAATACCTGTATCTGCATTAATACATGCTGCAACGTTAGTTGTATGTGGAATAATATTAGGTAGTTTTGTATTTTGGTGTTTTGAATTTTGATTTAGCTATTTTTATAGTCTAATTTGTTGGGCAACCGCAATAATAGTTTTAATGAGTCTGTGTGTTTTTTATAATTTCAAAGCGTTATATAGCGTTTAGTACAATATGTCAAATAAGTTTTTCATTTTTTTGTTGTCTTTGTTTAGATCTTTATGTAGGTTGTCTATTTTTTTGTTATCACATGTTTTATAAGGCATCATTGTTTATAGTAATAGGAATATGAATACATATATTTTTTGGTTTACAAGATTTGAGATGTTATTTTTTTATATATTTTTGTGGTTGTATCTTGGCAAG
>M01075:29:000000000-A53YN:1:1101:7452:10354
AGAGTACACAGTTTGGGTTGCATATTTGATTGCCAGATGCAATGGAAGGACCAATACCTGTATCTGCATTAATACATGCTGCAACGTTAGTTGTATGTGGAATAATATTAGGTAGTTTTGTATTTTGGTGTTTTGAATTTTGATTTAGCTATTTTTATAGTCTAATTTGTTGGGCAACCGCAATAATAGTTTTAATGAGTCTGTGTGTTTTTTATAATTTCAAAGCGTTATATAGCGTTTAGTACAATATGTCAAATAAGTTTTTCATTTTTTTGTTGTTTTTGTTTAGATCTTTATGTAGGTTGTCTATTTTTTTGTTATCACATGTTTTATAAGGCATCATTGTTTATAGTAATAGGAATATGAATACATATATTTTTTGGTTTACAAGATTTGAGATGTTATTTTTTTATATATTTTTGTGGTTGTATCTTGGCAAG
>M01075:29:000000000-A53YN:1:1101:4958:10355
AAAGTACACAGTTTGGGTTGCACATTTGACTGCCAGATGCAATGGAAGGACCAATACCTGTATCTGCATTAATACATGCTGCAACGTTAGTTGTATGTGGAATAATATTAGGTAGTTTTGTATTTTGGTGTTTTGAATTTTGATTTAGCTATTTTTATAGTCTAATTTGTTGGGCAACCGCAATAATAGTTTTAATGAGTCTGTGTGTTTTTTATAATTTCAAAGCGTTATATAGCGTTTAGTACAATATGTCAAATAAGTTTTTCATTTTTTTGTTGTTTTTGTTTAGATCTTTATGTAGGTTGTCTATTTTTTTGTTATCACATGTTTTATAAGGCATCATTGTTTATAGTAATAGGAATATGAATACATATATTTTTTGGTTTACAAGATTTGAGATGTTATTTTTTTATATATTTTTGTGGTTGTATCTTGGCAAG
>M01075:29:000000000-A53YN:1:1101:18288:10366
AAAGTACACAGTTTGGGTTGCATATTTGATTGCCAGATGCAATGGAAGGACCAATACCTGTATCTGCATTAATACATGCTGCAACGTTAGTTGTATGTGGAATAATATTAGGTAGTTTTGTATTTTGGTGTTTTGAATTTTGATTTAGCTATTTTTATAGTCTAATTTGTTGGGCAACCGCAATAATAGTTTTAATGAGTCTGTGTGTTTTTTATAATTTCAAAGCGTTATATAGCGTTTAGTACAATATGTCAAATAAGTTTTTCATTTTTTTGTTGTTTTTGTTTAGATCTTTATGTAGGTTGTCTATTTTTTTGTTATCACATGTTTTATAAGGCATCATTGTTTATAGTAATAGGAATATGAATACATATATTTTTTGGTTTACAAGATTTGAGATGTTATTTTTTTATATATTTTTGTGGTTGTATCTTGGCAAG
>M01075:29:000000000-A53YN:1:1101:12232:10368
AGAGTACACAGTTTGGGTTGCATATTTGATTGCCAGATGCAATGGAAGGACCAATACCTGTATCTGCATTAATACATGCTGCAACGTTAGTTGTATGTGGAATAATATTAGGTAGTTTTGTATTTTGGTGTTTTGAATTTTGATTTAGCTATTTTTATAGTCTAATTTGTTGGGCAACCGCAATAATAGTTTTAATGAGTCTGTGTGTTTTTTATAATTTCAAAGCGTTATATAGCGTTTAGTACAATATGTCAAATAAGTTTTTCATTTTTTTGTTGTCTTTGTTTAGATCTTTATGTAGGTTGTCTATTTTTTTGTTATCACATGTTTTATAAGGCATCATTGTTTATAGTAATAGGAATATGAATACATATATTTTTTGGTTTACAAGATTTGAGATGTTATTTTTTTATATATTTTTGTGGTTGTATCTTGGCAAG
>M01075:29:000000000-A53YN:1:1101:10520:10371
AGAGTACACAGTTTGGGCTGCATATTTGATTGCCAGATGCAATGGAAGGACCAATACCTGTATCTGCATTAATACATGCTGCAACGTTAGTTGTATGTGGAATAATATTAGGTAGTTTTGTATTTTGGTGTTTTGAATTTTGATTTAGCTATTTTTATAGTCTAATTTGTTGGGCAACCGCAATAATAGTTTTAATGAGTCTGTGTGTTTTTTATAATTTCAAAGCGTTATATAGCGTTTAGTACAATATGTCAAATAAGTTTTTCATTTTTTTGTTGTCTTTGTTTAGATCTTTATGTAGGTTGTCTATTTTTTTGTTATCACATGTTTTATAAGGCATCATTGTTTATAGTAATAGGAATATGAATACATATATTTTTTGGTTTACAAGATTTGAGATGTTATTTTTTTATATATTTTTGTGGTTGTATCTTGGCAAG
>M01075:29:000000000-A53YN:1:1101:17253:10380
AGAGTACACAGTTTGGATTGCATATTTGATTGCCAGATGCAATGGAAGGACCAATACCTGTATCCGCATTAATACATGCTGCAACGTTAGTTGTATGTGGAATAATATTAGGTAGTTTTGTATTTTGGTGTTTTGAATTTTGATTTAGCTATTTTTATAGTCTAATTTGTTGGGCAACCGCAATAATAGTTTTAATGAGTCTGTGTGTTTTTTATAATTTCAAAGCGTTATATAGCGTTTAGTACAATATGTCAAATAAGTTTTTCATTTTTTTGTTGTCTTTGTTTAGATCTTTATGTAGGTTGTCTATTTTTTTGTTATCACATGTTTTATAAGGCATCATTGTTTATAGTAATAGGAATATGAATACATATATTTTTTGGTTTACAAGATTTGAGATGTTATTTTTTTATATATTTTTGTGGTTGTATCTTGGCAAG
>M01075:29:000000000-A53YN:1:1101:17347:10380
AGAGTACACAGTTTGGGTTGCATATTTGATTGCCAGATGCAATGGAAGGACCAATACCTGTATCTGCATTAATACATGCTGCAACGTTAGTTGTATGTGGAATAATATTAGGTAGTTTTGTATTTTGGTGTTTTGAATTTTGATTTAGCTATTTTTATAGTCTAATTTGTTGGGCAACCGCAATAATAGTTTTAATGAGTCTGTGTGTTTTTTATAATTTCAAAGCGTTATATAGCGTTTAGTACAATATGTCAAATAAGTTTTTCATTTTTTTGTTGTTTTTGTTTAGATCTTTATGTAGGTTGTCTATTTTTTTGTTATCACATGTTTTATAAGGCATCATTGTTTATAGTAATAGGAATATGAATACATATATTTTTTGGTTTACAAGATTTGAGATGTTATTTTTTTATATATTTTTGTGGTTGTATCTTGGCAAG
>M01075:29:000000000-A53YN:1:1101:15384:10382
AAAGTACACAGTTTGGGTTGCACATTTGATTGCCAGATGCAATGGAAGGACCAATACCTGTATCTGCATTAATACATGCTGCAACGTTAGTTGTATGTGGAATAATATTAGGTAGTTTTGTATTTTGGTGTTTTGAATTTTGATTTAGCTATTTTTATAGTCTAATTTGTTGGGCAACCGCAATAATAGTTTTAATGAGTCTGTGTGTTTTTTATAATTTCAAAGCGTTATATAGCGTTTAGTACAATATGTCAAATAAGTTTTTCATTTTTTTGTTGTCTTTGTTTAGATCTTTATGTAGGTTGTCTATTTTTTTGTTATCACATGTTTTATAAGGCATCATTGTTTATAGTAATAGGAATATGAATACATATATTTTTTGGTTTACAAGATTTGAGATGTTATTTTTTTATATATTTTTGTGGTTGTATCTTAGCAAG
>M01075:29:000000000-A53YN:1:1101:6040:10392
AGAGTACACAGTTTGGGCTGCATATTTGATTGCCAGATGCAATGGAAGGACCAATACCTGTATCTGCATTAATACATGCTGCAACGTTAGTTGTATGTGGAATAATATTAGGTAGTTTTGTATTTTGGTGTTTTGAATTTTGATTTAGCTATTTTTATAGTCTAATTTGTTGGGCAACCGCAATAATAGTTTTAATGAGTCTGTGTGTTTTTTATAATTTCAAAGCGTTATATAGCGTTTAGTACAATATGTCAAATAAGTTTTTCATTTTTTTGTTGTTTTTGTTTAGATCTTTATGTAGGTTGTCTATTTTTTTGTTATCACATGTTTTATAAGGCATCATTGTTTATAGTAATAGGAATATGAATACATATATTTTTTGGTTTACGAGATTTGAGATGTTATTTTTTTATATATTTTTGTGGTTGTATCTTGGCAAG
>M01075:29:000000000-A53YN:1:1101:4166:10394
AGAGTACACAGTTTGGGTTGCACATTTGATTGCCAGATGCAATGGAAGGACCAATACCTGTATCTGCATTAATACATGCTGCAACGTTAGTTGTATGTGGAATAATATTAGGTAGTTTTGTATTTTGGTGTTTTGAATTTTGATTTAGCTATTTTTATAGTCTAATTTGTTGGGCAACCGCAATAATAGTTTTAATGAGTCTGTGTGTTTTTTATAATTTCAAAGCGTTATATAGCGTTTAGTACAATATGTCAAATAAGTTTTTCATTTTTTTGTTGTCTTTGTTTAGATCTTTATGTAGGTTGTCTATTTTTTTGTTATCACATGTTTTATAAGGCATCATTGTTTATAGTAATAGGAATATGAATACATATATTTTTTGGTTTACAAGATTTGAGATGTTATTTTTTTATATATTTTTGTGGTTGTATCTTGGCAAG
>M01075:29:000000000-A53YN:1:1101:10917:10415
AGAGTACACAGTTTGGGTTGCATATTTGATTGCCAGATGCAATGGAAGGACCAATACCTGTATCTGCATTAATACATGCTGCAACGTTAGTTGTATGTGGAATAATATTAGGTAGTTTTGTATTTTGGTGTTTTGAATTTTGATTTAGCTATTTTTATAGTCTAATTTGTTGGGCAACCGCAATAATAGTTTTAATGAGTCTGTGTGTTTTTTATAATTTGCAAAGCGTTATATAGCGTTTAGTACAATATGTCAAATAAGTTTTTCATTTTTTTGTTGTCTTTGTTTAGATCTTTATGTAGGTTGTCTATTTTTTTGTTATCACATGTTTTATAAGGCATCATTGTTTATAGTAATAGGAATATGAATACATATATTTTTGGTTTACAAGATTTGAGATGTTATTTTTTTATATATTTTTGTGGTTGTATCTTAGCAAG
>M01075:29:000000000-A53YN:1:1101:10909:10432
AGAGTACACAGTTTGGGTTGCATATTTGATTGCCAGATGCAATGGAAGGACCAATACCTGTATCTGCATTAATACATGCTGCAACGTTAGTTGTATGTGGAATAATATTAGGTAGTTTTGTATTTTGGTGTTTTGAATTTTGATTTAGCTATTTTTATAGTCTAATTTGTTGGGCAACCGCAATAATAGTTTTAATGAGTCTGTGTGTTTTTTATAATTTGCAAAGCGTTATATAGCGTTTAGTACAATATGTCAAATAAGTTTTTCATTTTTTTGTTGTCTTTGTTTAGATCTTTATGTAGGTTGTCTATTTTTTTGTTATCACATGTTTTATAAGGCATCATTGTTTATAGTAATAGGAATATGAATACATATATTTTTGGTTTACAAGATTTGAGATGTTATTTTTTTATATATTTTTGTGGTTGTATCTTAGCAAG
>M01075:29:000000000-A53YN:1:1101:19740:10494
AGAGTACACAGTTTGGGTTGCATATTTGATTGCCAGATGCAATGGAAGGACCAATACCTGTATCTGCATTAATACATGCTGCAACGTTAGTTGTATGTGGAATAATATTAGGTAGTTTTGTATTTTGGTGTTTTGAATTTTGATTTAGCTATTTTTATAGTCTAATTTGTTGGGTAACCGCAATAATAGTTTTAATGAGTCTGTGTGTTTTTTATAATTTCAAAGCGTTATATAGCGTTTAGTACAATATGTCAAATAAGTTTTTCATTTTTTTGTTGTCTTTGTTTAGATCTTTATGTAGGTTGTCTATTTTTTTGTTATCACATGTTTTATAAGGCATCATTGTTTATAGTAATAGGAATATGAATACATATATTTTTTGGTTTACAAGATTTGAGATGTTATTTTTTTATATATTTTTGTGGTTGTATCTTGGCAAG
>M01075:29:000000000-A53YN:1:1101:28490:10507
AGAGTACACAGTTTGGGTTACATATTTGATTGCCAGATGCAATGGAAGGACCAATACCTGTATCTGCATTAATACATGCTGCAACGTTAGTTGTATGTGGAATAATATTAGGTAGTTTTGTATTTTGGTGTTTTGAATTTTGATTTAGCTATTTTTATAGTCTAATTTGTTGGGCAACCGCAATAATAGTTTTAATGAGTCTGTGTGTTTTTTATAATTTCAAAGCGTTATATAGCGTTTAGTACAATATGTCAAATAAGTTTTTCATTTTTTTGTTGTCTTTGTTTAGATCTTTATGTAGGTTGTCTATTTTTTTGTTATCACATGTTTTATAAGGCATCATTGTTTATAGTAATAGGAATATGAATACATATATTTTTTGGTTTACAAGATTTGAGATGTTATTTTTTTATATATTTTTGTGGTTGTATCTTGGCAAG
>M01075:29:000000000-A53YN:1:1101:28653:10512
AGAGTACACAGTTTGGGTTGCATATTTGATTGCCAGATGCAATGGAAGGACCAATACCTGTATCTGCATTAATACATGCTGCAACGTTAGTTGTATGTGGAATAATATTAGGTAGTTTTGTATTTTGGTGTTTTGAATTTTGATTTAGCTATTTTTATAGTCTAATTTGTTGGGCAACCGCAATAATAGTTTTAATGAGTCTGTGTGTTTTTTATAATTTCAAAGCGTTATATAGCGTTTAGTACAATATGTCAAATAAGTTTTTCATTTTTTTGTTGTCTTTGTTTAGATCTTTATGTAGGTTGTCTATTTTTTTGTTATCACATGTTTTATAAGGCATCATTGTTTATAGTAATAGGAATATGAATACATATATTTTTTGGTTTACAAGATTTGAGATGTTATTTTTTTATATATTTTTGTGGTTGTATCTTGGCAAG
>M01075:29:000000000-A53YN:1:1101:9854:10521
AAAGTACACAGTTTGGGTTGCACATTTGATTGCCAGATGCAATGGAAGGACCAATACCTGTATCTGCATTAATACATGCTGCAACGTTAGTTGTATGTGGAATAATATTAGGTAGTTTTGTATTTTGGTGTTTTGAATTTTGATTTAGCTATTTTTATAGTCTAATTTGTTGGGCAACCGCAATAATAGTTTTAATGAGTCTGTGTGTTTTTTATAATTTCAAAGCGTTATATAGCGTTTAGTACAATATGTCAAATAAGTTTTTCATTTTTTTGTTGTTTTTGTTTAGATCTTTATGTAGGTTGTCTATTTTTTTGTTATCACATGTTTTATAAGGCATCATTGTTTATAGTAATAGGAATATGAATACATATATTTTTTGGTTTACAAGATTTGAGATGTTATTTTTTTATATATTTTTGTGGTTGTATCTTGGCAAG
>M01075:29:000000000-A53YN:1:1101:5689:10531
AGAGTACACAGTTTGGGTTGCACATTTGATTGCCAGATGCAATGGAAGGACCAATACCTGTATCTGCATTAATACATGCTGCAACGTTAGTTGTATGTGGAATAATATTAGGTAGTTTTGTATTTTGGTGTTTTGAATTTTGATTTAGCTATTTTTATAGTCTAATTTGTTGGGCAACCGCAATAATAGTTTTAATGAGTCTGTGTGTTTTTTATAATTTGCAAAGCGTTATATAGCGTTTAGTACAATATGTCAAATAAGTTTTTCATTTTTTTGTTGTCTTTGTTTAGATCTTTATGTAGGTTGTCTATTTTTTTGTTATCACATGTTTTATAAGGCATCATTGTTTATGGTAATAGGAATATGAATACATATATTTTTTGGTTTACAAGATTTGAGATGTTATTTTTTATATATTTTTGTGGTTGTATCTTGGCAAG
>M01075:29:000000000-A53YN:1:1101:20362:10531
AAAGTACACAGTTTGGGTTGCATATTTGATTGCCAGATGCAATGGAAGGACCAATACCTGTATCTGCATTAATACATGCTGCAACGTTAGTTGTATGTGGAATAATATTAGGTAGTTTTGTATTTTGGTGTTTTGAATTTTGATTTAGCTATTTTTATAGTCTAATTTGTTGGGCAACCGCAATAATAGTTTTAATGAGTCTGTGTGTTTTTTATAATTTCAAAGCGTTATATAGCGTTTAGTACAATATGTCAAATAAGTTTTTCATTTTTTTGTTGTCTTTGTTTAGATCTTTATGTAGGTTGTCTATTTTTTTGTTATCACATGTTTTATAAGGCATCATTGTTTATAGTAATAGGAATATGAATACATATATTTTTTGGTTTACAAGATTTGAGATGTTATTTTTTTATATATTTTTGTGGTTGTATCTTGGCAAG
>M01075:29:000000000-A53YN:1:1101:18368:10532
AGAGTACACAGTTTGGGTTACACATTTGATTGCCAGATGCAATGGAAGGACCAATACCTGTATCTGCATTAATACATGCTGCAACGTTAGTTGTATGTGGAATAATATTAGGTAGTTTTGTATTTTGGTGTTTTGAATTTTGATTTAGCTATTTTTATAGTCTAATTTGTTGGGCAACCGCAATAATAGTTTTAATGAGTCTGTGTGTTTTTTATAATTTCAAAGCGTTATATAGCGTTTAGTACAATATGTCAAATAAGTTTTTCATTTTTTTGTTGTCTTTGTTTAGATCTTTATGTAGGTTGTCTATTTTTTTGTTATCACATGTTTTATAAGGCATCATTGTTTATAGTAATAGGAATATGAATACATATATTTTTTGGTTTACAAGATTTGAGATGTTATTTTTTTATATATTTTTGTGGTTGTATCTTGGCAAG
>M01075:29:000000000-A53YN:1:1101:22585:10533
AAAGTACACAGTTTGGGTTGCATATTTGATTGCCAGATGCAATGGAAGGACCAATACCTGTATCTGCATTAATACATGCTGCAACGTTAGTTGTATGTGGAATAATATTAGGTAGTTTTGTATTTTGGTGTTTTGAATTTTGATTTAGCTATTTTTATAGTCTAATTTGTTGGGCAACCGCAATAATAGTTTTAATGAGTCTGTGTGTTTTTTATAATTTCAAAGCGTTATATAGCGTTTAGTACAATATGTCAAATAAGTTTTTCATTTTTTTGTTGTCTTTGTTTAGATCTTTATGTAGGTTGTCTATTTTTTTGTTATCACATGTTTTATAAGGCATCATTGTTTATAGTAATAGGAATATGAATACATATATTTTTTGGTTTACAAGATTTGAGATGTTATTTTTTTATATATTTTTGTGGTTGTATCTTAGCAAG
>M01075:29:000000000-A53YN:1:1101:20756:10541
AGAGTACACAGTTTGGGTTGCATATTTGATTGCCAGATGCAATGGAAGGACCAATACCTGTATCTGCATTAATACATGCTGCAACGTTAGTTGTATGCGGAATAATATTAGGTAGTTTTGTATTTTGGTGTTTTGAATTTTGATTTAGCTATTTTTATAGTCTAATTTGTTGGGCAACCGCAATAATAGTTTTAATGAGTCTGTGTGTTTTTTATAATTTCAAAGCGTTATATAGCGTTTAGTACAATATGTCAAATAAGTTTTTCATTTTTTTGTTGTCTTTGTTTAGATCTTTATGTAGGTTGTCTATTTTTTTGTTATCACATGTTTTATAAGGCATCATTGTTTATAGTAATAGGAATATGAATACATATATTTTTTGGTTTACAAGATTTGAGATGTTATTTTTTTATATATTTTTGTGGTTGTATCTTGGCAAG
>M01075:29:000000000-A53YN:1:1101:7063:10553
AGAGTACACAGTTTGGGTTGCACATTTGATTGCCAGATGCAATGGAAGGACCAATACCTGTATCTGCATTAATACATGCTGCAACGTTAGTTGTATGTGGAATAATATTAGGTAGTTTTGTATTTTGGTGTTTTGAATTTTGATTTAGCTATTTTTATAGTCTAATTTGTTGGGCAACCGCAATAATAGTTTTAATGAGTCTGTGTGTTTTTTATAATTTCAAAGCGTTATATAGCGTTTAGTACAATATGTCAAATAAGTTTTTCATTTTTTTGTTGTCTTTGTTTAGATCTTTATGTAGGTTGTCTATTTTTTTGTTATCACACGTTTTATAAGGCATCATTGTTTATAGTAATAGGAATATGAATACATATATTTTTTGGTTTACAAGATTTGAGATGTTATTTTTTTATATATTTTTGTGGTTGTATCTTAGCAAG
>M01075:29:000000000-A53YN:1:1101:20768:10555
AGAGTACACAGTTTGGGTTGCATATTTGATTGCCAGATGCAATGGAAGGACCAATACCTGTATCTGCATTAATACATGCTGCAACGTTAGTTGTATGCGGAATAATATTAGGTAGTTTTGTATTTTGGTGTTTTGAATTTTGATTTAGCTATTTTTATAGTCTAATTTGTTGGGCAACCGCAATAATAGTTTTAATGAGTCTGTGTGTTTTTTATAATTTCAAAGCGTTATATAGCGTTTAGTACAATATGTCAAATAAGTTTTTCATTTTTTTGTTGTTTTTGTTTAGATCTTTATGTAGGTTGTCTATTTTTTTGTTATCACATGTTTTATAAGGCATCATTGTTTATAGTAATAGGAATATGAATACATATATTTTTTGGTTTACAAGATTTGAGATGTTATTTTTTTATATATTTTTGTGGTTGTATCTTGGCAAG
>M01075:29:000000000-A53YN:1:1101:27669:10563
AGAGTACACAGTTTGGGCTGCACATTTGATTGCCAGATGCAATGGAAGGACCAATACCTGTATCTGCATTAATACATGCTGCAACGTTAGTTGTATGTGGAATAATATTAGGTAGTTTTGTATTTTGGTGTTTTGAATTTTGATTTAGCTATTTTTATAGTCTAATTTGTTGGGCAACCGCAATAATAGTTTTAATGAGTCTGTGTGTTTTTTATAATTTCAAAGCGTTATATAGCGTTTAGTACAATATGTCAAATAAGTTTTTCATTTTTTTGTTGTCTTTGTTTAGATCTTTATGTAGGTTGTCTATTTTTTTGTTATCACATGTTTTATAAGGCATCATTGTTTATAGTAATAGGAATATGAATACATATATTTTTTGGTTTACAAGATTTGAGATGTTATTTTTTTATATATTTTTGTGGTTGTATCTTGGCAAG
>M01075:29:000000000-A53YN:1:1101:4635:10564
AGAGTACACAGTTTGGGCTGCATATTTGATTGCCAGATGCAATGGAAGGACCAATACCTGTATCTGCATTAATACATGCTGCAACGTTAGTTGTATGTGGAATAATATTAGGTAGTTTTGTATTTTGGTGTTTTGAATTTTGATTTAGCTATTTTTATAGTCTAATTTGTTGGGCAACCGCAATAATAGTTTTAATGAGTCTGTGTGTTTTTTATAATTTCAAAGCGTTATATAGCGTTTAGTACAATATGTCAAATAAGTTTTTCATTTTTTTGTTGTTTTTGTTTAGATCTTTATGTAGGTTGTCTATTTTTTTGTTATCACATGTTTTATAAGGCATCATTGTTTATAGTAATAGGAATATGAATACATATATTTTTTGGTTTACAAGATTTGAGATGTTATTTTTTTATATATTTTTGTGGTTGTATCTTGGCAAG
>M01075:29:000000000-A53YN:1:1101:15611:10576
AAAGTACACAGTTTGGGTTGCATATTTGATTGCCAGATGCAATGGAAGGACCAATACCTGTATCTGCATTAATACATGCTGCAACGTTAGTTGTATGTGGAATAATATTAGGTAGTTTTGTATTTTGGTGTTTTGAATTTTGATTTAGCTATTTTTATAGTCTAATTTGTTGGGCAACCGCAATAATAGTTTTAATGAGTCTGTGTGTTTTTTATAATTTCAAAGCGTTATATAGCGTTTAGTACAATATGTCAAATAAGTTTTTCATTTTTTTGTTGTCTTTGTTTAGATCTTTATGTAGGTTGTCTATTTTTTTGTTATCACATGTTTTATAAGGCATCATTGTTTATAGTAATAGGAATATGAATACATATATTTTTTGGTTTACAAGATTTGAGATGTTATTTTTTTATATATTTTTGTGGTTGTATCTTGGCAAG
>M01075:29:000000000-A53YN:1:1101:21712:10580
AAAGTACACAGTTTGGGTTGCATATTTGATTGCCAGATGCAATGGAAGGACCAATACCTGTATCTGCATTAATACATGCTGCAACGTTAGTTGTATGTGGAATAATATTAGGTAGTTTTGTATTTTGGTGTTTTGAATTTTGATTTAGCTATTTTTATAGTCTAATTTGTTGGGCAACCGCAATAATAGTTTTAATGAGTCTGTGTGTTTTTTATAATTTCAAAGCGTTATATAGCGTTTAGTACAATATGTCAGATAAGTTTTTCATTTTTTTGTTGTCTTTGTTTAGATCTTTATGTAGGTTGTCTATTTTTTTGTTATCACATGTTTTATAAGGCATCATTGTTTATAGTAATAGGAATATGAATACATATATTTTTTGGTCTACAAGATTTGAGATGTTATTTTTTTATATATTTTCGTGGTTGTATCTTGGCAAG
>M01075:29:000000000-A53YN:1:1101:27667:10581
AGAGTACACAGTTTGGGCTGCACATTTGATTGCCAGATGCAATGGAAGGACCAATACCTGTATCTGCATTAATACATGCTGCAACGTTAGTTGTATGTGGAATAATATTAGGTAGTTTTGTATTTTGGTGTTTTGAATTTTGATTTAGCTATTTTTATAGTCTAATTTGTTGGGCAACCGCAATAATAGTTTTAATGAGTCTGTGTGTTTTTTATAATTTCAAAGCGTTATATAGCGTTTAGTACAATATGTCAAATAAGTTTTTCATTTTTTTGTTGTCTTTGTTTAGATCTTTATGTAGGTTGTCTATTTTTTTGTTATCACATGTTTTATAAGGCATCATTGTTTATAGTAATAGGAATATGAATACATATATTTTTTGGTTTACAAGATTTGAGATGTTATTTTTTTATATATTTTTGTGGTTGTATCTTGGCAAG
>M01075:29:000000000-A53YN:1:1101:4636:10582
AGAGTACACAGTTTGGGCTGCATATTTGATTGCCAGATGCAATGGAAGGACCAATACCTGTATCTGCATTAATACATGCTGCAACGTTAGTTGTATGTGGAATAATATTAGGTAGTTTTGTATTTTGGTGTTTTGAATTTTGATTTAGCTATTTTTATAGTCTAATTTGTTGGGCAACCGCAATAATAGTTTTAATGAGTCTGTGTGTTTTTTATAATTTCAAAGCGTTATATAGCGTTTAGTACAATATGTCAAATAAGTTTTTCATTTTTTTGTTGTCTTTGTTTAGATCTTTATGTAGGTTGTCTATTTTTTTGTTATCACATGTTTTATAAGGCATCATTGTTTATAGTAATAGGAATATGAATACATATATTTTTTGGTTTACAAGATTTGAGATGTTATTTTTTTATATATTTTTGTGGTTGTATCTTGGCAAG
>M01075:29:000000000-A53YN:1:1101:7877:10590
AGAGTACACAGTTTGGGCTGCATATTTGATTGCCAGATGCAATGGAAGGACCAATACCTGTATCTGCATTAATACATGCTGCAACGTTAGTTGTATGTGGAATAATATTAGGTAGTTTTGTATTTTGGTGTTTTGAATTTTGATTTAGCTATTTTTATAGTCTAATTTGTTGGGCAACCGCAATAATAGTTTTAATGAGTCTGTGTGTTTTTTATAATTTGCAAAGCGTTATATAGCGTTTAGTACAATATGTCAAATAAGTTTTTCATTTTTTTGTTGTCTTTGTTTAGATCTTTATGTAGGTTGTCTATTTTTTGTTATCACATGTTTTATAAGGCATCATTGTTTATAGTAATAGGAATATGAATACATATATTTTTTGGTTTACAAGATTTGAGATGTTATTTTTTTATATATTTTTGTGGTTGTATCTTAGCAAG
>M01075:29:000000000-A53YN:1:1101:17797:10602
AGAGTACACAGTTTGGGTTGCATATTTGATTGCCAGATGCAAAGGAAGGACCAATACCTGTATCTGCATTAATACATGCTGCAACGTTAGTTGTATGTGGAATAATATTAGGTAGTTTTGTATTTTGGTGTTTTGAATTTTGATTTAGCTATTTTTATAGTCTAATTTGTTGGGCAACCGCAATAATAGTTTTAATGAGTCTGTGTGTTTTTTATAATTTCAAAGCGTTATATAGCGTTTAGTACAATATGTCAAATAAGTTTTTCATTTTTTTGTTGTCTTTGTTTAGATCTTTATGTAGGTTGTCTATTTTTTTGTTATCACATGTTTTATAAGGCATCATTGTTTATAGTAATAGGAATATGAATACATATATTTTTTGGTTTACAAGATTTGAGATGTTATTTTTTTATATATTTTTGTGGTTGTATCTTGGCAAG
>M01075:29:000000000-A53YN:1:1101:22165:10604
AGAGTACACAGTTTGGGTTGCATATTTGATTGCCAGATGCAATGGAAGGACCAATACCTGTATCTGCATTAATACATGCTGCAACGTTAGTTGTATGTGGAATAATATTAGGTAGTTTTGTATTTTGGTGTTTTGAATTTTGATTTAGCTATTTTTATAGTCTAATTTGTTGGGCAACCGCAATAATAGTTTTAATGAGTCTGTGTGTTTTTTATAATTTCAAAGCGTTATATAGCGTTTAGTACAATATGTCAAATAAGTTTTTCATTTTTTTGTTGTCTTTGTTTAGATCTTTATGTAGGTTGTCTATTTTTTTGTTATCACATGTTTTATAAGGCATCATTGTTTATAGTAATAGGAATATGAATACATATATTTTTTGGTTTACAAGATTTGAGATGTTATTTTTTTATATATTTTTGTGGTTGTATCTTGGCAAG
>M01075:29:000000000-A53YN:1:1101:14776:10629
AGAGTACACAGTTTGGGCTGCATATTTGATTGCCAGATGCAATGGAAGGACCAATACCTGTATCTGCATTAATACATGCTGCAACGTTAGTTGTATGTGGAATAATATTAGGTAGTTTTGTATTTTGGTGTTTTGAATTTTGATTTAGCTATTTTTATAGTCTAATTTGTTGGGCAACCGCAATAATAGTTTTAATGAGTCTGTGTGTTTTTTATAATTTCAAAGCGTTATATAGCGTTTAGTACAATATGTCAAATAAGTTTTTCATTTTTTTGTTGTCTTTGTTTAGATCTTTATGTAGGTTGTCTATTTTTTTGTTATCACATGTTTTATAAGGCATCATTGTTTATAGTAATAGGAATATGAATACATATATTTTTTGGTTTACAAGATTTGAGATGTTATTTTTTTATATATTTTTGTGGTTGTATCTTGGCAAG
>M01075:29:000000000-A53YN:1:1101:6127:10633
AGAGTACACAGTTTGGGTTGCACATTTGATTGCCAGATGCAATGGAAGGACCAATACCTGTATCTGCATTAATACATGCCGCAACGTTAGTTGTATGTGGAATAATATTAGGTAGTTTTGTATTTTGGTGTTTTGAATTTTGATTTAGCTATTTTTATAGTCTAATTTGTTGGGCAACCGCAATAATAGTTTTAATGAGTCTGTGTGTTTTTTATAATTTCAAAGCGTTATATAGCGTTTAGTACAATATGTCAAATAAGTTTTTCATTTTTTTGTTGTCTTTGTTTAGATCTTTATGTAGGTTGTCTATTTTTTTGTTATCACATGTTTTATAAGGCATCATTGTTTATAGTAATAGGAATATGAATACATATATTTTTTGGTTTACAAGATTTGAGATGTTATTTTTTTATATATTTTTGTGGTTGTATCTTAGCAAG
>M01075:29:000000000-A53YN:1:1101:24400:10661
AGAGTACACAGTTTGGATTGCATATTTGATTGCCAGATGCAATGGAAGGACCAATACCTGTATCTGCATTAATACATGCTGCAACGTTAGTTGTATGTGGAATAATATTAGGTAGTTTTGTATTTTGGTGTTTTGAATTTTGATTTAGCTATTTTTATAGTCTAATTTGTTGGGCAACCGCAATAATAGTTTTAATGAGTCTGTGTGTTTTTTATAATTTCAAAGCGTTATATAGCGTTTAGTACAATATGTCAAATAAGTTTTTCATTTTTTTGTTGTCTTTGTTTAGATCTTTATGTAGGTTGTCTATTTTTTTGTTATCACATGTTTTATAAGGCATCATTGTTTATAGTAATAGGAATATGAATACATATATTTTTTGGTTTACAAGATTTGAGATGTTATTTTTTTATATATTTTTGTGGTTGTATCTTAGCAAG
>M01075:29:000000000-A53YN:1:1101:11929:10668
AGAGTACACAGTTTGGGTTGCATATTTGATTGCCAGATGCAATGGAAGGACCAATACCTGTATCTGCATTAATACATGCTGCAACGTTAGTTGTATGTGGAATAATATTAGGTAGTTTTGTATTTTGGTGTTTTGAATTTTGATTTAGCTATTTTTATAGTCTAATTTGTTGGGCAACCGCAATAATAGTTTTAATGAGTCTGTGTGTTTTTTATAATTTCAAAGCGTTATATAGCGTTTAGTACAATATGTCAAATAAGTTTTTCATTTTTTTGTTGTCTTTGTTTAGATCTTTATGTAGGTTGTCTATTTTTTTGTTATCACATGTTTTATAAGGCATCATTGTTTATAGTAATAGGAATATGAATACATATATTTTTTGGTTTACAAGATTTGAGATGTTATTTTTTTATATATTTTTGTGGTTGTATCTTAGCAAG
>M01075:29:000000000-A53YN:1:1101:16656:10678
AAAGTACACAGTTTGGGTTGCACATTTGATTGCCAGATGCAATGGAAGGACCAATACCTGTATCTGCATTAATACATGCTGCAACGTTAGTTGTATGTGGAATAATATTAGGTAGTTTTGTATTTTGGTGTTCTGAATTTTGATTTAGCTATTTTTATAGTCTAATTTGTTGGGCAACCGCAATAATAGTTTTAATGAGTCTGTGTGTTTTTTATAATTTCAAAGCGTTATATAGCGTTTAGTACAATATGTCAAATAAGTTTTTCATTTTTTTGTTGTCCTTGTTTAGATCTTTATGTAGGTTGTCTATTTTTTTGTTATCACATGTTTTATAAGGCATCATTGTTTATAGTAATAGGAATATGAATACATATATTTTTTGGTTTACAAGATTTGAGATGTTATTTTTTTATATATTTTTGTGGTTGTATCTTGGCAAG
>M01075:29:000000000-A53YN:1:1101:16408:10696
AAAGTACACAGTTTGGGTTGCATATTTGATTGCCAGATGCAATGGAAGGACCAATACCTGTATCTGCATTAATACATGCTGCAACGTTAGTTGTATGTGGAATAATATTAGGTAGTTTTGTATTTTGGTGTTTTGAATTTTGATTTAGCTATTTTTATAGTCTAATTTGTTGGGCAACCGCAATAATAGTTTTAATGAGTCTGTGTGTTTTTTATAATTTCAAAGCGTTATATAGCGTTTAGTACAATATGTCAAATAAGTTTTTCATTTTTTTGTTGTCTTTGTTTAGATCTTTATGTAGGTTGTCTATTTTTTTGTTATCACATGTTTTATAAGGCATCATTGTTTATAGTAATAGGAATATGAATACATATATTTTTTGGTTTACAAGATTTGAGATGTTATTTTTTTATATATTTTTGTGGTTGTATCTTGGCAAG
>M01075:29:000000000-A53YN:1:1101:4127:10703
AAAGTACACAGTTTGGGTTGCATATTTGATTGCCAGATGCAATGGAAGGACCAATACCTGTATCTGCATTAATACATGCTGCAACGTTAGTTGTATGTGGAATAATATTAGGTAGTTTTGTATTTTGGTGTTTTGAATTTTGATTTAGCTATTTTTATAGTCTAATTTGTTGGGCAACCGCAATAATAGTTTTAATGAGTCTGTGTGCTTTTTATAATTTCAAAGCGTTATATAGCGTTTAGTACAATATGTCAAATAAGTTTTTCATTTTTTTGTTGTCTTTGTTTAGATCTTTATGTAGGTTGTCTATTTTTTTGTTATCACATGTTTTATAAGGCATCATTGTTTATAGTAATAGGAATATGAATACATATATTTTTTGGTTTACAAGATTTGAGATGTTATTTTTTTATATATTTTTGTGGTTGTATCTTGGCAAG
>M01075:29:000000000-A53YN:1:1101:28086:10718
AGAGTACACAGTTTGGGTTGCACATTTGATTGCCAGATGCAATGGAAGGACCAATACCTGTATCTGCATTAATACATGCTGCAACGTTAGTTGTATGTGGAATAATATTAGGTAGTTTTGTATTTTGGTGTTTTGAATTTTGATTTAGCTATTTTTATAGTCTAATTTGTTGGGCAACCGCAATAATAGTTTTAATGAGTCTATGTGTTTTTTATAATTTCGCAAAGCGTTATATAGCGTTTAGTACAATATGTCAAATAAGTTTTTCATTTTTTTGTTGTCTTTGTTTAGATCTTTATGTAGGTTGTCTATTTTTTTGTTATCACATGTTTTATAAGGCATCATTGTTTATAGTAATAGGAATATGAATACATATATTTTTTGGTTTACAAGATTTGAGATGTTATTTTTTTATATATTTTTGTGGTTGTATCTTGGCG
>M01075:29:000000000-A53YN:1:1101:11162:10726
AAAGTACACAGTTTGGACTGCATATTTGATTGCCAGATGCAATGGAAGGACCAATACCTGTATCTGCATTAATACATGCTGCAACGTTAGTTGTATGTGGAATAATATTAGGTAGTTTTGTATTTTGGTGTTTTGAATTTTGATTTAGCTATTTTTATAGTCTAATTTGTTGGGCAACCGCAATAATAGTTTTAGTGAGTCTGTGTGTTTTTTATAATTTCAAAGCGTTATATAGCGTTTAGTACAATATGTCAAATAAGTTTTTCATTTTTTTGTTGTCTTTGTTTAGATCTTTATGTAGGTTGTCTATTTTTTTGTTATCACATGTTTTATAAGGCATCATTGTTTATAGTAATAGGAATATGAATACATATATTTTTTGGTTTACAAGATTTGAGATGTTATTTTTTTATATATTTTTGTGGTTGTATCTTAGCAAG
>M01075:29:000000000-A53YN:1:1101:19626:10730
AAAGTACACAGTTTGGGTTGCATATTTGATTGCCAGATGCAATGGGAGGACCAATACCTGTATCTGCATTAATACATGCTGCAACGTTAGTTGTATGTGGAATAATATTAGGTAGTTTTGTATTTTGGTGTTTTGAATTTTGATTTAGCTATTTTTATAGTCTAATTTGTTGGGCAACCGCAATAATAGTTTTAATGAGTCTGTGTGTTTTTTATAATTTCAAAGCGTTATATAGCGTTTAGTACAATATGTCAAATAAGTTTTTCATTTTTTTGTTGTCTTTGTTTAGATCTTTATGTAGGTTGTCTATTTTTTTGTTATCACATGTTTTATAAGGCATCATTGTTTATAGTAATAGGAATATGAATACATATATTTTTTGGTTTACAAGATTTGAGATGTTATTTTTTTATATATTTTTGTGGTTGTATCTTGGCAAG
>M01075:29:000000000-A53YN:1:1101:5065:10755
AGAGTACACAGTTTGGGTTACATATTTGATTGCCAGATGCAATGGAAGGACCAATACCTGTATCTGCATTAATACATGCTGCAACGTTAGTTGTATGTGGAATAATATTAGGTAGTTTTGTATTTTGGTGTTTTGAATTTTGATTTAGCTATTTTTATAGTCTAATTTGTTGGGCAACCGCAATAATAGTTTTAATGAGTCTGTGTGTTTTTTATAATTTCAAAGCGTTATATAGCGTTTAGTACAATATGTCAAATAAGTTTTTCATTTTTTTGTTGTTTTTGTTTAGATCTTTATGTAGGTTGTCTATTTTTTTGTTATCACATGTTTTATAAGGCATCATTGTTTATAGTAATAGGAATATGAATACATATATTTTTTGGTTTACAAGATTTGAGATGTTATTTTTTTATATATTTTTGTGGTTGTATCTTGGCAAG
>M01075:29:000000000-A53YN:1:1101:25876:10761
AAAGTACACAGTTTGGGTTGCATATTTGATTGCCAGATGCAATGGAAGGACCAATACCTGTATCTGCATTAATACATGCTGCAACGTTAGTTGTATGTGGAATAATATTAGGTAGTTTTGTATTTTGGTGTTTTGAATTTTGATTTAGCTATTTTTATAGTCTAATTTGTTGGGCAACCGCAATAATAGTTTTAATGAGTCTGTGTGTTTTTTATAATTTCAAAGCGTTATATAGCGTTTAGTACAATATGTCAAATAAGTTTTTCATTTTTTTGTTGTCTTTGTTTAGATCTTTATGTAGGTTGTCTATTTTTTTGTTATCACATGTTTTATAAGGCATCATTGTTTATAGTAATAGGAATATGAATACATATATTTTTTGGTTTACAAGATTTGAGATGTTATTTTTTTATATATTTTTGTGGTTGTATCTTGGCAAG
>M01075:29:000000000-A53YN:1:1101:13207:10761
AGAGTACACAGTTTGGGTTGCACATTTGATTGCCAGATGCAATGGAAGGACCAATACCTGTATCTGCATTAATACATGCTGCAACGTTAGTTGTATGTGGAATAATATTAGGTAGTTTTGTATTTTGGTGTTTTGAATTTTGATTTAGCTATTTTTATAGTCTAATTTGTTGGGCAACCGCAATAATAGTTTTAATGAGTCTGTGTGTTTTTTATAATTTCAAAGCGTTATATAGCGTTTAGTACAATATGTCAAATAAGTTTTTCATTTTTTTGTTGTCTTTGTTTAGATCTTTATGTAGGTTGTCTATTTTTTTGTTATCACATGTTTTATAAGGCATCATTGTTTATAGTAATAGGAATATGAATACATATATTTTTTGGTTTACAAGATTTGAGATGTTATTTTTTTATATATTTTTGTGGTTGTATCTTGGCAAG
>M01075:29:000000000-A53YN:1:1101:18281:10763
AGAGTACACAGTTTGGGTTGCATATTTGATTGCCAGATGCAATGGAAGGACCAATACCTGTATCTGCATTAATACATGCTGCAACGTTAGTTGTATGTGGAATAATATTAGGTAGTTTTGTATTTTGGTGTTTTGAATTTTGATTTAGCTATTTTTATAGTCTAATTTGTTGGGCAACCGCAATAATAGTTTTAATGAGTCTGTGTGTTTTTTATAATTTCAAAGCGTTATATAGCGTTTAGTACAATATGTCAAATAAGTTTTTCATTTTTTTGTTGTCTTTGTTTAGATCTTTATGTAGGTTGTCTATTTTTTTGTTATCACATGTTTTATAAGGCATCATTGTTTATAGTAATAGGAATATGAATACATATATTTTTTGGTTTACAAGATTTGAGATGTTATTTTTTTATATATTTTTGTGGTTGTATCTTGGCAAG
>M01075:29:000000000-A53YN:1:1101:27264:10768
AGAGTACACAGTTTGGGTTGCATATTTGATTGCCAGATGCAATGGAAGGACCAATACCTGTATCTGCATTAATACATGCTGCAACGTTAGTTGTATGTGGAATAATATTAGGTAGTTTTGTATTTTGGTGTTTTGAATTTTGATTTAGCTATTTTTATAGTCTAATTTGTTGGGCAACCGCAATAATAGTTTTAATGAGTCTGTGTGTTTTTTATAATTTCAAAGCGTTATATAGCGTTTAGTACAATATGTCAAATAAGTTTTTCATTTTTTTGTTGTCTTTGTTTAGATCTTTATGTAGGTTGTCTATTTTTTTGTTATCACATGTTTTATAAGGCATCATTGTTTATAGTAATGGGAATATGAATACATATATTTTTTGGTTTACAAGATTTGAGATGTTATTTTTTTATATATTTTTGTGGTTGTATCTTGGCAAG
>M01075:29:000000000-A53YN:1:1101:11835:10769
AAAGTACACAGTTTGGGTTGCATATTTGATTGCCAGATGCAATGGAAGGACCAATACCTGTATCTGCATTAATACATGCTGCAACGTTAGTTGTATGTGGAATAATATTAGGTAGTTTTGTATTTTGGTGTTTTGAATTTTGATTTAGCTATTTTTATAGTCTAATTTGTTGGGCAACCGCAATAATAGTTTTAATGAGTCTGTGTGTTTTTTATAATTTCAAAGCGTTATATAGCGTTTAGTACAATATGTCAAATAAGTTTTTCATTTTTTTGTTGTCTTTGTTTAGATCTTTATGTAGGTTGTCTATTTTTTTGTTATCACATGTTTTATAAGGCATCATTGTTTATAGTAATAGGAATATGAATACATATATTTTTTGGTTTACAAGATTTGAGATGTTATTTTTTTATATATTTTTGTGGTTGTATCTTGGCAAG
>M01075:29:000000000-A53YN:1:1101:5007:10781
AAAGTACACAGTTTGGGTTGCATATTTGATTGCCAGATGCAATGGAAGGACCAATACCTGTATCTGCATTAATACATGCTGCAACGTTAGTTGTATGTGGAATAATATTAGGTAGTTTTGTATTTTGGTGTTTTGAATTTTGATTTAGCTATTTTTATAGTCTAATTTGTTGGGCAACCGCAATAATAGTTTTAATGAGTCTGTGTGTTTTTTATAATTTCAAAGCGTTATATAGCGTTTAGTACAATATGTCAAATAAGTTTTTCATTTTTTTGTTGTCTTTGTTTAGATCTTTATGTAGGTTGTCTATTTTTTTGTTATCACATGTTTTATAAGGCATCATTGTTTATAGTAATAGGAATATGAATACATATATTTTTTGGTTTACAAGATTTGAGATGTTATTTTTTTATATATTTTTGTGGTTGTATCTTGGCAAG
>M01075:29:000000000-A53YN:1:1101:24918:10782
AAAGTACACAGTTTGGGTTACATATTTGATTGCCAGATGCAATGGAAGGACCAATACCTGTATCTGCATTAATACATGCTGCAACGTTAGTTGTATGTGGAATAATATTAGGTAGTTTTGTATTTTGGTGTTTTGAATTTTGATTTAGCTATTTTTATAGTCTAATTTGTTGGGCAACCGCAATAATAGTTTTAATGAGTCTGTGTGTTTTTTATAATTTCAAAGCGTTATATAGCGTTTAGTACAATATGTCAAATAAGTTTTTCATTTTTTTGTTGTTTTTGTTTAGATCTTTATGTAGGTTGTCTATTTTTTTGTTATCACATGTTTTATAAGGCATCATTGTTTATAGTAATAGGAATATGAATACATATATTTTTTGGTTTACAAGATTTGAGATGTTATTTTTTTATATATTTTTGTGGTTGTATCTTAGCAAG
>M01075:29:000000000-A53YN:1:1101:25868:10787
AGAGTACACAGTTTGGGTTGCACATTTGATTGCCAGATGCAATGGAAGGACCAATACCTGTATCTGCATTAATACATGCTGCAACGTTAGTTGTATGTGGAATAATATTAGGTAGTTTTGTATTTTGGTGTTTTGAATTTTGATTTAGCTATTTTTATAGTCTAATTTGTTGGGCAACCGCAATAATAGTTTTAATGAGTCTGTGTGTTTTTTATAATTTCAAAGCGTTATATAGCGTTTAGTACAATATGTCAAATAAGTTTTTCATTTTTTTGTTGTCTTTGTTTAGATCTTTATGTAGGTTGCCTATTTTTTTGTTATCACATGTTTTATAAGGCATCATTGTTTATAGTAATAGGAATATGAATACATATATTTTTTGGTTTACAAGATTTGAGATGTTATTTTTTTATATATTTTTGTGGTTGTATCTTGGCAAG
>M01075:29:000000000-A53YN:1:1101:4132:10799
AGAGTACACAGTTTGGGTTGCACATTTGATTGCCAGATGCAATGGAAGGACCAATACCTGTATCTGCATTAATACATGCTGCAACGTTAGTTGTATGTGGAATAATATTAGGTAGTTTTGTATTTTGGTGTTTTGAATTTTGATTTAGCTATTTTTATAGTCTAATTTGTTGGGCAACCGCAATAATAGTTTTAATGAGTCTGTGTGTTTTTTATAATTTGCAAAGCGTTATATAGCGTTTAGTACAATATGTCAAATAAGTTTTTCATTTTTTTGTTGTCTTTGTTTAGATCTTTATGTAGGTTGTCTATTTTTTTGTTATCACATGTTTTATAAGGCATCATTGTTTATAGTAATAGGAATATGAATACATATATTTTTGGTTTACAAGATTTGAGATGTTATTTTTTTATATATTTTTGTGGTTGTATCTTGGCAAG
>M01075:29:000000000-A53YN:1:1101:25042:10799
AGAGTACACAGTTTGGATTGCATATTTGATTGCCAGATGCAATGGAAGGACCAATACCTGTATCTGCATTAATACATGCTGCAACGTTAGTTGTATGTGGAATAATATTAGGTAGTTTTGTATTTTGGTGTTTTGAATTTTGATTTAGCTATTTTTATAGTCTAATTTGTTGGGCAACCGCAATAATAGTTTTAATGAGTCTGTGTGTTTTTTATAATTTCAAAGCGTTATATAGCGTTTAGTACAATATGTCAAATAAGTTTTTCATTTTTTTGTTGTCTTTGTTTAGATCTTTATGTAGGTTGTCTATTTTTTTGTTATCACATGTTTTATAAGGCATCATTGTTTATAGTAATAGGAATATGAATACATATATTTTTTGGTTTACAAGATTTGAGATGTTATTTTTTTATATATTTTTGTGGTTGTATCTTAGCAAG
>M01075:29:000000000-A53YN:1:1101:5002:10800
AAAGTACACAGTTTGGGTTGCATATTTGATTGCCAGATGCAATGGAAGGACCAATACCTGTATCTGCATTAATACATGCTGCAACGTTAGTTGTATGTGGAATAATATTAGGTAGTTTTGTATTTTGGTGTTTTGAATTTTGATTTAGCTATTTTTATAGTCTAATTTGTTGGGCAACCGCAATAATAGTTTTAATGAGTCTGTGTGTTTTTTATAATTTCAAAGCGTTATATAGCGTTTAGTACAATATGTCAAATAAGTTTTTCATTTTTTTGTTGTTTTTGTTTAGATCTTTATGTAGGTTGTCTATTTTTTTGTTATCACATGTTTTATAAGGCATCATTGTTTATAGTAATAGGAATATGAATACATATATTTTTTGGTTTACAAGATTTGAGATGTTATTTTTTTATATATTTTTGTGGTTGTATCTTGGCAAG
>M01075:29:000000000-A53YN:1:1101:25060:10814
AGAGTACACAGTTTGGATTGCATATTTGATTGCCAGATGCAATGGAAGGACCAATACCTGTATCTGCATTAATACATGCTGCAACGTTAGTTGTATGTGGAATAATATTAGGTAGTTTTGTATTTTGGTGTTTTGAATTTTGATTTAGCTATTTTTATAGTCTAATTTGTTGGGCAACCGCAATAATAGTTTTAATGAGTCTGTGTGTTTTTTATAATTTCAAAGCGTTATATAGCGTTTAGTACAATATGTCAAATAAGTTTTTCATTTTTTTGTTGTCTTTGTTTAGATCTTTATGTAGGTTGTCTATTTTTTTGTTATCACATGTTTTATAAGGCATCATTGTTTATAGTAATAGGAATATGAATACATATATTTTTTGGTTTACAAGATTTGAGATGTTATTTTTTTATATATTTTTGTGGTTGTATCTTAGCAAG
>M01075:29:000000000-A53YN:1:1101:12037:10833
AGAGTACACAGTTTGGATTGCATATTTGATTGCCAGATGCAATGGAAGGACCAATACCTGTATCTGCATTAATACATGCTGCAACGTTAGTTGTATGTGGAATAATATTAGGTAGTTTTGTATTTTGGTGTTTTGAATTTTGATTTAGCTATTTTTATAGTCTAATTTGTTGGGCAACCGCAATAATAGTTTTAATGAGTCTGTGTGTTTTTTATAATTTCAAAGCGTTATATAGCGTTTAGTACAATATGTCAAATAAGTTTTTCATTTTTTTGTTGTCTTTGTTTAGATCTTTATGTAGGTTGTCTATTTTTTTGTTATCACATGTTTTATAAGGCATTATTGTTTATAGTAATAGGAATATGAATACATATATTTTTTGGTTTACAAGATTTGAGATGTTATTTTTTTATATATTTTTGTGGTTGTATCTTGGCAAG
>M01075:29:000000000-A53YN:1:1101:9681:10834
AAAGTACACAGTTTGGGTTGCACATTTGATTGCCAGATGCAATGGAAGGACCAATACCTGTATCTGCATTAATACATGCTGCAACGTTAGTTGTATGTGGAATAATATTAGGTAGTTTTGTATTTTGGTGTTTTGAATTTTGATTTAGCTATTTTTATAGTCTAATTTGTTGGGCAACCGCAATAATAGTTTTAATGAGTCTGTGTGTTTTTTATAATTTGCAAAGCGTTATATAGCGTTTAGTACAATATGTCAAATAAGTTTTTCATTTTTTTGTTGTCTTTGTTTAGATCTTTATGTAGGTTGTCTATTTTTTTGTTATCACATGTTTTATAAGGCATCATTGTTTATAGTAATAGGAATATGAATACATATATTTTTTGGTTTACAAGATTTGAGATGTTATTTTTTATATATTTTTGTGGTTGTATCTTGGCAAG
>M01075:29:000000000-A53YN:1:1101:21488:10839
AGAGTACACAGTTTGGGTTGCACATTTGATTGCCAGATGCAATGGAAGGACCAATACCTGTATCTGCATTAATACATGCTGCAACGTTAGTTGTATGTGGAATAATATTAGGTAGTTTTGTATTTTGGTGTTTTGAATTTTGATTTAGCTATTTTTATAGTCTAATTTGTTGGGCAACCGCAATAATAGTTTTAATGAGTCTGTGTGTTTTTTATAATTTCAAAGCGTTATATAGCGTTTAGTACAATATGTCAAATAAGTTTTTCATTTTTTTGTTGTTTTTGTTTAGATCTTTATGTAGGTTGTCTATTTTTTTGTTATCACATGTTTTATAAGGCATCATTGTTTATAGTAATAGGAATATGAATACATATATTTTTTGGTTTACAAGATTTGAGATGTTATTTTTTTATATATTTTTGTGGTTGTATCTTGGCAAG
>M01075:29:000000000-A53YN:1:1101:13265:10885
AGAGTACACAGTTTGGGTTGCATATTTGATTGCCAGATGCAATGGAAGGACCAATACCTGTATCTGCATTAATACATGCTGCAACGTTAGTTGTATGTGGAATAATATTAGGTAGTTTTGTATTTTGGTGTTTTGAATTTTGATTTAGCTATTTTTATAGTCTAATTTGTTGGGCAACCGCAATAATAGTTTTAATGAGTCTGTGTGTTTTTTATAATTTCAAAGCGTTATATAGCGTTTAGTACAATATGTCAAATAAGTTTTTCATTTTTTTGTTGTCTTTGTTTAGATCTTTATGTAGGTTGTCTATTTTTTTGTTATCACATGTTTTATAAGGCATCATTGTTTATAGTAATAGGAATATGAATACATATATTTTTTGGTTTACAAGATTTGAGATGTTATTTTTTTATATATTTTTGTGGTTGTATCTTGGCAAG
>M01075:29:000000000-A53YN:1:1101:25138:10887
AGAGTACACAGTTTGGGTTGCATATTTGATTGCCAGATGCAATGGAAGGACCAATACCTGTATCTGCATTAATACATGCTGCAACGTTAGTTGTATGTGGAATAATATTAGGTAGTTTTGTATTTTGGTGTTTTGAATTTTGATTTAGCTATTTTTATAGTCTAATTTGTTGGGCAACCGCAATAATAGTTTTAATGAGTCTGTGTGTTTTTTATAATTTCAAAGCGTTATATAGCGTTTAGTACAATATGTCAAATAAGTTTTTCATTTTTTTGTTGTTTTTGTTTAGATCTTTATGTAGGTTGTCTATTTTTTTGTTATCACATGTTTTATAAGGCATCATTGTTTATAGTAATAGGAATATGAATACATATATTTTTTGGTTTACAAGATTTGAGATGTTATTTTTTTATATATTTTTGTGGTTGTATCTTGGCAAG
>M01075:29:000000000-A53YN:1:1101:26689:10897
AGAGTACACAGTTTGGGCTGCATATTTGATTGCCAGATGCAATGGAAGGACCAATACCTGTATCTGCATTAATACATGCTGCAACGTTAGTTGTATGTGGAATAATATTAGGTAGTTTTGTATTTTGGTGTTTTGAATTTTGATTTAGCTATTTTTATAGTCTAATTTGTTGGGCAACCGCAATAATAGTTTTAATGAGTCTGTGTGTTTTTTATAATTTCAAAGCGTTATATAGCGTTTAGTACAATATGTCAAATAAGTTTTTCATTTTTTTGTTGTCTTTGTTTAGATCTTTATGTAGGTTGTCTATTTTTTTGTTATCACATGTTTTATAAGGCATCATTGTTTATAGTAATAGGAATATGAATACATATATTTTTTGGTTTACAAGATTTGAGATGTTATTTTTTTATATATTTTTGTGGTTGTATCTTAGCAAG
>M01075:29:000000000-A53YN:1:1101:10920:10897
AGAGTACACAGTTTGGGTTGCATATTTGATTGCCAGATGCAATGGAAGGACCAATACCTGTATCTGCATTAATACATGCTGCAACGTTAGTTGTATGTGGAATAATATTAGGTAGTTTTGTATTTTGGTGTTTTGAATTTTGATTTAGCTATTTTTATAGTCTAATTTGTTGGGCAACCGCAATAATAGTTTTAATGAGTCTGTGTGTTTTTTATAATTTCAAAGCGTTATACAGCGTTTAGTACAATATGTCAAATAAGTTTTTCATTTTTTTGTTGTTTTTGTTTAGATCTTTATGTAGGTTGTCTATTTTTTTGTTATCACATGTTTTATAAGGCATCATTGTTTATAGTAATAGGAATATGAATACATATATTTTTTGGTTTACAAGATTTGAGATGTTATTTTTTTATATATTTTTGCGGTTGTATCTTGGCAAG
>M01075:29:000000000-A53YN:1:1101:25152:10897
AGAGTACACAGTTTGGGTTGCATATTTGATTGCCAGATGCAATGGAAGGACCAATACCTGTATCTGCATTAATACATGCTGCAACGTTAGTTGTATGTGGAATAATATTAGGTAGTTTTGTATTTTGGTGTTTTGAATTTTGATTTAGCTATTTTTATAGTCTAATTTGTTGGGCAACCGCAATAATAGTTTTAATGAGTCTGTGTGTTTTTTATAATTTCAAAGCGTTATATAGCGTTTAGTACAATATGTCAAATAAGTTTTTCATTTTTTTGTTGTTTTTGTTTAGATCTTTATGTAGGTTGTCTATTTTTTTGTTATCACATGTTTTATAAGGCATCATTGTTTATAGTAATAGGAATATGAATACATATATTTTTTGGTTTACAAGATTTGAGATGTTATTTTTTTATATATTTTTGTGGTTGTATCTTGGCAAG
>M01075:29:000000000-A53YN:1:1101:22285:10902
AGAGTACACAGTTTGGGTTGCACATTTGATTGCCAGATGCAATGGAAGGACCAATACCTGTATCTGCATTAATACATGCTGCAACGTTAGTTGTATGTGGAATAATATTAGGTAGTTTTGTATTTTGGTGTTTTGAATTTTGATTTAGCTATTTTTATAGTCTAATTTGTTGGGCAACCGCAGTAATAGTTTTAATGAGTCTGTGTGTTTTTTATAATTTCAAAGCGTTATATAGCGTTTAGTACAATATGTCAAATAAGTTTTTCATTTTTTTGTTGTCTTTGTTTAGATCTTTATGTAGGTTGTCTATTTTTTTGTTATCACATGTTTTATAAGGCATCATTGTTTATAGTAATAGGAATATGAATACATATATTTTTTGGTTTACAAGATTTGAGATGTTATTTTTTTATATATTTTTGTGGTTGTATCTTGGCAAG
>M01075:29:000000000-A53YN:1:1101:15327:10907
AGAGTACACAGTTTGGGTTACATATTTGATTGCCAGATGCAATGGAAGGACCAATACCTGTATCTGCATTAATACATGCTGCAACGTTAGTTGTATGTGGAATAATATTAGGTAGTTTTGTATTTTGGTGTTTTGAATTTTGATTTAGCTATTTTTATAGTCTAATTTGTTGGGCAACCGCAATAATAGTTTTAATGAGTCTGTGTGTTTTTTATAATTTCAAAGCGTTATATAGCGTTTAGTACAATATGTCAAATAAGTTTTTCATTTTTTTGTTGTCTTTGTTTAGATCTTTATGTAGGTTGTCTATTTTTTTGTTATCACATGTTTTATAAGGCATCATTGTTTACAGTAATAGGAATATGAATACATATATTTTTTGGTTTACAAGATTTGAGATGTTATTTTTTTATATATTTTTGTGGTTGTATCTTGGCAAG
>M01075:29:000000000-A53YN:1:1101:26698:10911
AGAGTACACAGTTTGGGCTGCATATTTGATTGCCAGATGCAATGGAAGGACCAATACCTGTATCTGCATTAATACATGCTGCAACGTTAGTTGTATGTGGAATAATATTAGGTAGTTTTGTATTTTGGTGTTTTGAATTTTGATTTAGCTATTTTTATAGTCTAATTTGTTGGGCAACCGCAATAATAGTTTTAATGAGTCTGTGTGTTTTTTATAATTTCAAAGCGTTATATAGCGTTTAGTACAATATGTCAAATAAGTTTTTCATTTTTTTGTTGTCTTTGTTTAGATCTTTATGTAGGTTGTCTATTTTTTTGTTATCACATGTTTTATAAGGCATCATTGTTTATAGTAATAGGAATATGAATACATATATTTTTTGGTTTACAAGATTTGAGATGTTATTTTTTTATATATTTTTGTGGTTGTATCTTAGCAAG
>M01075:29:000000000-A53YN:1:1101:25590:10922
AAAGTACACAGTTTGGGTTGCACATTTGATTGCCAGATGCAATGGAAGGACCAATACCTGTATCTGCATTAATACATGCTGCAACGTTAGTTGTATGTGGAATAATATTAGGTAGTTTTGTATTTTGGTGTTTTGAATTTTGATTTAGCTATTTTTATAGTCTAATTTGTTGGGCAACCGCAATAATAGTTTTAATGAGTCTGTGTGTTTTTATAATTTCCAAAGCGTTATATAGCGTTTAGTACAATATGTCAAATAAGTTTTTCATTTTTTTGTTGTCTTTGTTTAGATCTTTATGTAGGTTGTCTATTTTTTTGTTATCACATGTTTTATAAGGCATCATTGTTTATAGTAATAGGAATATGAATACATATATTTTTTGGTTTACAAGATTTGAGATGTTATTTTTTTATATATTTTTGTGGTTGTATCTTGGCAAG
>M01075:29:000000000-A53YN:1:1101:25929:10950
AGAGTACACAGTTTGGGTTGCATATTTGATTGCCAGATGCAATGGAAGGACCAATACCTGTATCTGCATTAATACATGCTGCAACGTTAGTTGTATGTGGAATAATATTAGGTAGTTTTGTATTTTGGTGTTTTGAATTTTGATTTAGCTATTTTTATAGTCTAATTTGTTGGGCAACCGCAATAATAGTTTTAATGAGTCTGTGTGTTTTTTATAATTTCAAAGCGTTATATAGCGTTTAGTACAATATGTCAAATAAGTTTTTCATTTTTTTGTTGTCTTTGTTTAGATCTTTATGTAGGTTGTCTATTTTTTTGTTATCACATGTTTTATAAGGCATCATTGTTTATAGTAATAGGAATATGAATACATATATTTTTTGGTTTACAAGATTTGAGATGTTATTTTTTTATATATTTTTGTGGTTGTATCTTGGCAAG
>M01075:29:000000000-A53YN:1:1101:5247:10952
AAAGTACACAGTTTGGGTTGCATATTTGATTGCCAGATGCAATGGAAGGACCAATACCTGTATCTGCATTAATACATGCTGCAACGTTAGTTGTATGTGGAATAATATTAGGTAGTTTTGTATTTTGGTGTTTTGAATTTTGATTTAGCTATTTTTATAGTCTGATTTGTTGGGCAACCGCAATAATAGTTTTAATGAGTCTGTGTGTTTTTTATAATTTCAAAGCGTTATATAGCGTTTAGTACAATATGTCAAATAAGTTTTTCATTTTTTTGTTGTCTTTGTTTAGATCTTTATGTAGGTTGTCTATTTTTTTGTTATCACATGTTTTATAAGGCATCATTGTTTATAGTAATAGGAATATGAATACATATATTTTTTGGTTTACAAGATTTGAGATGTTATTTTTTTATATATTTTTGTGGTTGTATCTTGGCAAG
>M01075:29:000000000-A53YN:1:1101:12077:10953
AGAGTACACAGTTTGGGTTGCATATTTGATTGCCAGATGCAATGGAAGGACCAATACCTGTATCTGCATTAATACATGCTGCAACGTTAGTTGTATGTGGAATAATATTAGGTAGTTTTGTATTTTGGTGTTTTGAATTTTGATTTAGCTATTTTTATAGTCTAATTTGTTGGGCAACCGCAATAATAGTTTTAATGGGTCTGTGTGTTTTTTATAATTTCAAAGCGTTATATAGCGTTTAGTACAATATGTCAAATAAGTTTTTCATTTTTTTGTTGTCTTTGTTTAGATCTTTATGTAGGTTGTCTATTTTTTTGTTATCACATGTTTTATAAGGCATCATTGTTTATAGTAATAGGAATATGAATACATATATTTTTTGGTTTACAAGATTTGAGATGTTATTTTTTTATATATTTTTGTGGTTGTATCTTGGCAAG
>M01075:29:000000000-A53YN:1:1101:12329:10969
AGAGTACACAGTTTGGGTTACATATTTGATTGCCAGATGCAATGGAAGGACCAATACCTGTATCTGCATTAATACATGCTGCAACGTTAGTTGTATGTGGAATAATATTAGGTAGTTTTGTATTTTGGTGTTTTGAATTTTGATTTAGCTATTTTTATAGTCTAATTTGTTGGGCAACCGCAATAATAGTTTTAATGAGTCTGTGTGTTTTTTATAATTTCAAAGCGCTATATAGCGTTTAGTACAATATGTCAAATAAGTTTTTCATTTTTTTGTTGTCTTTGTTTAGATCTTTATGTAGGTTGTCTATTTTTTTGTTATCACATGTTTTATAAGGCATCATTGTTTATAGTAATAGGAATATGAATACATATATTTTTTGGTTTACAAGATTTGAGATGTTATTTTTTTATATATTTTTGTGGTTGTATCTTGGCAAG
>M01075:29:000000000-A53YN:1:1101:21312:10972
AGAGTACACAGTTTGGGCTCCATATTTGATTGCCAGATGCAATGGAAGGACCAATACCTGTATCTGCATTAATACATGCTGCAACGTTAGTTGTATGTGGAATAATATTAGGTAGTTTTGTATTTTGGTGTTTTGAATTTTGATTTAGCTATTTTTATAGTCTAATTTGTTGGGCAACCGCAATAATAGTTTTAATGAGTCTGTGTGTTTTTTATAATTTCAAAGCGTTATATAGCGTTTAGTACAATATGTCAAATAAGTTTTTCATTTTTTTGTTGTCTTTGTTTAGATCTTTATGTAGGTTGTCTATTTTTTTGTTATCACATGTTTTATAAGGCATCATTGTTTATAGTAATAGGAATATGAATACATATATTTTTTGGTTTACAAGATTTGAGATGTTATTTTTTTATATATTTTTGTGGTTGTATCTTGGCAAG
>M01075:29:000000000-A53YN:1:1101:14359:10981
AAAGTACACAGTTTGGGTTGCATATTTGATTGCCAGATGCAATGGAAGGACCAATACCTGTATCTGCATTAATACATGCTGCAACGTTAGTTGTATGTGGAATAATATTAGGTAGTTTTGTATTTTGGTGTTTTGAATTTTGATTTAGCTATTTTTATAGTCTAATTTGTTGGGCAACCGCAATAATAGTTTTAATGAGTCTGTGTGTTTTTTATAATTTGCAAAGCGTTATATAGCGTTTAGTACAATATGTCAAATAAGTTTTTCATTTTTTTGTTGTCTTTGTTTAGATCTTTATGTAGGTTGTCTATTTTTTGTTATCACATGTTTTATAAGGCATCATTGTTTATAGTAATAGGAATATGAATACATATATTTTTTGGTTTACAAGATTTGAGATGTTATTTTTTTATATATTTTTGTGGTTGTATCTTGGCAAG
>M01075:29:000000000-A53YN:1:1101:22248:10986
AAAGTACACAGTTTGGGTTGCATATTTGATTGCCAGATGCAATGGAAGGACCAATACCTGTATCTGCATTAATACATGCTGCAACGTTAGTTGTATGTGGAATAATATTAGGTAGTTTTGTATTTTGGTGTTTTGAATTTTGATTTAGCTATTTTTATAGTCTAATTTGTTGGGCAACCGCAATAATAGTTTTAATGAGTCTGTGTGTTTTTTATAATTTCAAAGCGTTATATAGCGTTTAGTACAATATGTCAAATAAGTTTTTCATTTTTTTGTTGTCTTTGTTTAGATCTTTATGTAGGTTGTCTATTTTTTTGTTATCACATGTTTTATAAGGCATCATTGTTTATAGTAATAGGAATATGAATACATATATTTTTTGGTTTACAAGATTTGAGATGTTATTTTTTTATATATTTTTGTGGTTGTATCTTGGCAAG
>M01075:29:000000000-A53YN:1:1101:26751:10989
AGAGTACACAGTTTGGGTTGCATATTTGATTGCCAGATGCAATGGAAGGACCAATACCTGTATCTGCATTAATACATGCTGCAACGTTAGTTGTATGTGGAATAATATTAGGTAGTTTTGTATTTTGGTGTTTTGAATTTTGATTTAGCTATTTTTATAGTCTAATTTGTTGGGCAACCGCAATAATAGTTTTAATGAGTCTGTGTGTTTTTTATAATTTCAAAGCGTTATATAGCGTTTAGTACAATATGTCAAATAAGTTTTTCATTTTTTTGTTGTCTTTGTTTAGATCTTTATGTAGGTTGTCTATTTTTTTGTTATCACATGTTTTATAAGGCATCATTGTTTATAGTAATAGGAATATGAATACATATATTTTTTGGTTTACAAGATTTGAGATGTTATTTTTTTATATATTTTTGTGGTTGTATCTTGGCAAG
>M01075:29:000000000-A53YN:1:1101:22267:10990
AAAGTACACAGTTTGGGTTGCATATTTGATTGCCAGATGCAATGGAAGGACCAATACCTGTATCTGCATTAATACATGCTGCAACGTTAGTTGTATGTGGAATAATATTAGGTAGTTTTGTATTTTGGTGTTTTGAATTTTGATTTAGCTATTTTTATAGTCTAATTTGTTGGGCAACCGCAATAATAGTTTTAATGAGTCTGTGTGTTTTTTATAATTTCAAAGCGTTATATAGCGTTTAGTACAATATGTCAAATAAGTTTTTCATTTTTTTGTTGTCTTTGTTTAGATCTTTATGTAGGTTGTCTATTTTTTTGTTATCACATGTTTTATAAGGCATCATTGTTTATAGTAATAGGAATATGAATACATATATTTTTTGGTTTACAAGATTTGAGATGTTATTTTTTTATATATTTTTGTGGTTGTATCTTGGCAAG
>M01075:29:000000000-A53YN:1:1101:26763:11002
AGAGTACACAGTTTGGGTTGCATATTTGATTGCCAGATGCAATGGAAGGACCAATACCTGTATCTGCATTAATACATGCTGCAACGTTAGTTGTATGTGGAATAATATTAGGTAGTTTTGTATTTTGGTGTTTTGAATTTTGATTTAGCTATTTTTATAGTCTAATTTGTTGGGCAACCGCAATAATAGTTTTAATGAGTCTGTGTGTTTTTTATAATTTCAAAGCGTTATATAGCGTTTAGTACAATATGTCAAATAAGTTTTTCATTTTTTTGTTGTCTTTGTTTAGATCTTTATGTAGGTTGTCTATTTTTTTGTTATCACATGTTTTATAAGGCATCATTGTTTATAGTAATAGGAATATGAATACATATATTTTTTGGTTTACAAGATTTGAGATGTTATTTTTTTATATATTTTTGTGGTTGTATCTTGGCAAG
>M01075:29:000000000-A53YN:1:1101:26239:11006
AAAGTACACAGTTTGGGTTGCATATTTGATTGCCAGATGCAATGGAAGGACCAATACCTGTATCTGCATTAATACATGCTGCAACGTTAGTTGTATGTGGAATAATATTAGGTAGTTCTGTATTTTGGTGTTTTGAATTTTGATTTAGCTATTTTTATAGTCTAATTTGTTGGGCAACCGCAATAATAGTTTTAATGAGTCTGTGTGTTTTTTATAATTTCAAAGCGTTATATAGCGTTTAGTACAATATGTCAAATAAGTTTTTCATTTTTTTGTTGTCTTTGTTTAGATCTTTATGTAGGTTGCCTATTTTTTTGTTATCACATGTTTTATAAGGCATCATTGTTTATAGTAATAGGAATATGAATACATATATTTTTTGGTTTACAAGATTTGAGATGTTATTTTTTTATATATTTTTGTGGTTGTATCTTGGCAAG
>M01075:29:000000000-A53YN:1:1101:26304:11010
AGAGTACACAGTTTGGGTTGCATATTTGATTGCCAGATGCAATGGAAGGACCAATACCTGTATCTGCATTAATACATGCTGCAACGTTAGTTGTATGTGGAATAATATTAGGTAGTTTTGTATTTTGGTGTTTTGAATTTTGATTTAGCTATTTTTATAGTCTAATTTGTTGGGCAACCGCAATAATAGTTTTAATGAGTCTGTGTGTTTTCTATAATTTCAAAGCGTTATATAGCGTTTAGTACAATATGTCAAATAAGTTTTTCATTTTTTTGTTGTCTTTGTTTAGATCTTTATGTAGGTTGTCTATTTTTTTGTTATCACATGTTTTATAAGGCATCATTGTTTATAGTAATAGGAATATGAATACATATATTTTTTGGTTTACAAGATTTGAGATGTTATTTTTTTATATATTTTTGTGGTTGTATCTTGGCAAG
>M01075:29:000000000-A53YN:1:1101:23515:11014
AAAGTACACAGTTTGGACTGCACATTTGATTGCCAGATGCAATGGAAGGACCAATACCTGTATCTGCATTAATACATGCTGCAACGTTAGTTGTATGTGGAATAATATTAGGTAGTTTTGTATTTTGGTGTTTTGAATTTTGATTTAGCTATTTTTATAGTCTAATTTGTTGGGCAACCGCAATAATAGTTTTAATGAGTCTGTGTGTTTTTTATAATTTCAAAGCGTTATATAGCGTTTAGTACAATATGTCAAATAAGTTTTTCATTTTTTTGTTGTCTTTGTTTAGATCTTTATGTAGGTTGTCTATTTTTTTGTTATCACATGTTTTATAAGGCATCATTGTTTATAGTAATAGGAATATGAATACATATATTTTTTGGTTTACAAGATTTGAGATGTTATTTTTTTATATATTTTTGTGGTTGTATCTTGGCAAG
>M01075:29:000000000-A53YN:1:1101:26836:11034
AGAGTACACAGTTTGGGTTGCACATTTGATTGCCAGATGCAATGGAAGGACCAATACCTGTATCTGCATTAATACATGCTGCAACGTTAGTTGTATGTGGAATAATATTAGGTAGTTTTGTATTTTGGTGTTTTGAATTTTGATTTAGCTATTTTTATAGTCTAATTTGTTGGGCAACCGCAATAATAGTTTTAATGAGTCTGTGTGTTTTTTATAATTTCAAAGCGTTATATAGCGTTTAGTACAATATGTCAAATAAGTTTTTCATTTTTTTGTTGTCTTTGTTTAGATCTTTATGTAGGTTGTCTATTTTTTTGTTATCACATGTTTTATAAGGCATCATTGTTTATAGTAATAGGAATATGAATACATATATTTTTTGGTTTACAAGATTTGAGATGTTATTTTTTTATATATTTTTGTGGTTGTATCTTGGCAAG
>M01075:29:000000000-A53YN:1:1101:25963:11047
AGAGTACACAGTTTGGGTTGCATATTTGATTGCCAGATGCAATGGAAGGACCAATACCTGTATCTGCATTAATACATGCCGCAACGTTAGTTGTATGTGGAATAATATTAGGTAGTTTTGTATTTTGGTGTTTTGAATTTTGATTTAGCTATTTTTATAGTCTAATTTGTTGGGCAACCGCAGTAATAGTTTTAATGAGTCTGTGTGTTTTTTATAATTTCAAAGCGTTATATAGCGTTTAGTACAATATGTCAAATAAGTTTTTCATTTTTTTGTTGTCTTTGTTTAGATCTTTATGTAGGTTGTCTATTTTTTTGTTATCACATGTTTTATAAGGCATCATTGTTTATAGTAATAGGAATATGAATACATATATTTTTTGGTTTACAAGATTTGAGATGTTATTTTTTTATATATTTTTGTGGTTGTATCTTGGCAAG
>M01075:29:000000000-A53YN:1:1101:15715:11048
AGAGTACACAGTTTGGGTTGCACATTTGATTGCCAGATGCAATGGAAGGACCAATACCTGTATCTGCATTAATACATGCTGCAACGTTAGTTGTATGTGGAATAATATTAGGTAGTTTTGTATTTTGGTGTTTTGAATTTTGATTTAGCTATTTTTATAGTCTAATTTGTTGGGCAACCGCAATAATAGTTTTAATGAGTCTGTGTGTTTTTTATAATTTCAAAGCGTTATATAGCGTTTAGTACAATATGTCAAATAAGTTTTTCATTTTTTTGTTGTCTTTGTTTAGATCTTTATGTAGGTTGTCGATTTTTTTGTTATCACATGTTTTATAAGGCATCATTGTTTATAGTAATAGGAATATGAATACATATATTTTTTGGTTTACAAGATTTGAGATGTTATTTTTTTATATATTTTTGTGGTTGTATCTTGGCAAG
>M01075:29:000000000-A53YN:1:1101:25968:11065
AGAGTACACAGTTTGGGTTGCATATTTGATTGCCAGATGCAATGGAAGGACCAATACCTGTATCTGCATTAATACATGCCGCAACGTTAGTTGTATGTGGAATAATATTAGGTAGTTTTGTATTTTGGTGTTTTGAATTTTGATTTAGCTATTTTTATAGTCTAATTTGTTGGGCAACCGCAGTAATAGTTTTAATGAGTCTGTGTGTTTTTTATAATTTCAAAGCGTTATATAGCGTTTAGTACAATATGTCAAATAAGTTTTTCATTTTTTTGTTGTCTTTGTTTAGATCTTTATGTAGGTTGTCTATTTTTTTGTTATCACATGTTTTATAAGGCATCATTGTTTATAGTAATAGGAATATGAATACATATATTTTTTGGTTTACAAGATTTGAGATGTTATTTTTTTATATATTTTTGTGGTTGTATCTTGGCAAG
>M01075:29:000000000-A53YN:1:1101:6883:11074
AGAGTACACAGTTTGGGCTGCATATTTGATTGCCAGATGCAATGGAAGGACCAATACCTGTATCTGCATTAATACATGCTGCAACGTTAGTTGTATGTGGAATAATATTAGGTAGTTTTGTATTTTGGTGTTTTGAATTTTGATTTAGCTATTTTTATAGTCTAATTTGTTGGGCAACCGCAATAATAGTTTTAATGAGTCTGTGTGTTTTTTATAATTTCAAAGCGTTATATAGCGTTTAGTACAATATGTCAAATAAGTTTTTCATTTTTTTGTTGTCTTTGTTTAGATCTTTATGTAGGTTGTCTATTTTTTTGTTATCACATGTTTTATAAGGCATCATTGTTTATAGTAATAGGAATATGAATACATATATTTTTTGGTTTACAAGATTTGAGATGTTATTTTTTTATATATTTTTGTGGTTGTATCTTGGCAAG
>M01075:29:000000000-A53YN:1:1101:9481:11074
AGAGTACACAGTTTGGGTTGCACATTTGATTGCCAGATGCAATGGAAGGACCAATACCTGTATCTGCATTAATACATGCTGCAACGTTAGTTGTATGTGGAATAATATTAGGTAGTTTTGTATTTTGGTGTTTTGAATTTTGATTTAGCTATTTTTATAGTCTAATTTGTTGGGCAACCGCAATAATAGTTTTAATGAGTCTGTGTGTTTTTTATAATTTCAAAGCGTTATATAGCGTTTAGTACAATATGTCAAATAAGTTTTTCATTTTTTTGTTGTCTTTGTTTAGATCTTTATGTAGGTTGTCTATTTTTTTGTTATCACATGTTTTATAAGGCATCATTGTTTATAGTAATAGGAATATGAATACATATATTTTTTGGTTTACAAGATTTGAGATGTTATTTTTTTATATATTTTTGTGGTTGTATCTTAGCAAG
>M01075:29:000000000-A53YN:1:1101:17629:11085
AAAGTACACAGTTTGGGTTGCATATTTGATTGCCAGATGCAATGGAAGGACCAATACCTGTATCTGCATTAATACATGCTGCAACGTTAGTTGTATGTGGAATAATATTAGGTAGTTTTGTATTTTGGTGTTTTGAATTTTGATTTAGCTATTTTTATAGTCTAATTTGTTGGGCAGCCGCAATAATAGTTTTAATGAGTCTGTGTGTTTTTTATAATTTCAAAGCGTTATATAGCGTTTAGTACAATATGTCAAATAAGTTTTTCATTTTTTTGTTGTCTTTGTTTAGATCTTTATGTAGGTTGTCTATTTTTTTGTTATCACATGTTTTATAAGGCATCATTGTTTATAGTAATAGGAATATGAATACATATATTTTTTGGTTTACAAGATTTGAGATGTTATTTTTTTATATATTTTTGTGGTTGTATCTTGGCAAG
>M01075:29:000000000-A53YN:1:1101:17647:11086
AAAGTACACAGTTTGGGTTGCATATTTGATTGCCAGATGCAATGGAAGGACCAATACCTGTATCTGCATTAATACATGCTGCAACGTTAGTTGTATGTGGAATAATATTAGGTAGTTTTGTATTTTGGTGTTTTGAATTTTGATTTAGCTATTTTTATAGTCTAATTTGTTGGGCAGCCGCAATAATAGTTTTAATGAGTCTGTGTGTTTTTTATAATTTCAAAGCGTTATATAGCGTTTAGTACAATATGTCAAATAAGTTTTTCATTTTTTTGTTGTCTTTGTTTAGATCTTTATGTAGGTTGTCTATTTTTTTGTTATCACATGTTTTATAAGGCATCATTGTTTATAGTAATAGGAATATGAATACATATATTTTTTGGTTTACAAGATTTGAGATGTTATTTTTTTATATATTTTTGTGGTTGTATCTTGGCAAG
>M01075:29:000000000-A53YN:1:1101:7355:11093
AGAGTACACAGTTTGGGTTGCACATTTGATTGCCAGATGCAATGGAAGGACCAATACCTGTATCTGCATTAATACATGCTGCAACGTTAGTTGTATGTGGAATAATATTAGGTAGTTTTGTATTTTGGTGTTTTGAATTTTGATTTAGCTATTTTTATAGTCTAATTTGTTGGGCAACCGCAATAATAGTTTTAATGAGTCTGTGTGTTTTTTATAATTTCAAAGCGTTATATAGCGTTTAGTACAATATGTCAAATAAGTTTTTCATTTTTTTGTTGTCTTTGTTTAGATCTTTATGTAGGTTGTCTATTTTTTTGTTATCACATGTTTTATAAGGCATCATTGTTTATAGTAATAGGAATATGAATACATATATTTTTTGGTTTACAAGATTTGAGATGTTATTTTTTTATATATTTTTGTGGTTGTATCTTGGCAAG
>M01075:29:000000000-A53YN:1:1101:13580:11097
AGAGTACACAGTTTGGGTTGCATATTTGATTGCCAGATGCAATGGAAGGACCAATACCTGTATCTGCATTAATACATGCTGCAACGTTAGTTGTATGTGGAATAATATTAGGTAGTTTTGTATTTTGGTGTTTTGAATTTTGATTTAGCTATTTTTATAGTCTAATTTGTTGGGCAACCGCAATAATAGTTTTAATGAGTCTGTGTGTTTTTTATAATTTCAAAGCGTTATATAGCGTTTAGTACAATATGTCAAATAAGTTTTTCATTTTTTTGTTGTCTTTGTTTAGATCTTTATGTAGGTTGTCTATTTTTTTGTTATCACATGTTTTATAAGGCATCATTGTTTATAGTAATAGGAATATGAATACATATATTTTTTGGTTTACAAGATTTGAGATGTTATTTTTTTATATATTTTTGTGGTTGTATCTTGGCAAG
>M01075:29:000000000-A53YN:1:1101:20911:11112
AGAGTACACAGTTTGGGTTGCATATTTGATTGCCAGATGCAATGGAAGGACCAATACCTGTATCTGCATTAATACATGCTGCAACGTTAGTTGTATGTGGAATAATATTAGGTAGTTTTGTATTTTGGTGTTTTGAATTTTGATTTAGCTATTTTTATAGTCTAATTTGTTGGGCAACCGCAATAATAGTTTTAATGGGTCTGTGTGTTTTTTATAATTTCAAAGCGTTATATAGCGTTTAGTACAATATGTCAAATAAGTTTTTCATTTTTTTGTTGTCTTTGTTTAGATCTTTATGTAGGTTGTCTATTTTTTTGTTATCACATGTTTTATAAGGCATCATTGTTTATAGTAATAGGAATATGAATACATATATTTTTTGGTTTACAAGATTTGAGATGTTATTTTTTTATATATTTTTGTGGTTGTATCTTGGCAAG
>M01075:29:000000000-A53YN:1:1101:5028:11119
AGAGTACACAGTTTGGGTTGCACATTTGATTGCCAGATGCAATGGAAGGACCAATACCTGTATCTGCATTAATACATGCTGCAACGTTAGTTGTATGTGGAATAATATTAGGTAGTTTTGTATTTTGGTGTTTTGAATTTTGATTTAGCTATTTTTATAGTCTAATTTGTTGGGCAACCGCAATAATAGTTTTAATGAGTCTGTGTGTTTTTTATAATTTCAAAGCGTTATATAGCGTTTAGTACAATATGTCAAATAAGTTTTTCATTTTTTTGTTGTCTTTGTTTAGATCTTTATGTAGGTTGTCTATTTTTTTGTTATCACATGTTTTATAAGGCATCATTGTTTATAGTAATAGGAATATGAATACATATATTTTTTGGTTTACAAGATTTGAGATGTTATTTTTTTATATATTTTTGTGGTTGTATCTTGGCAAG
>M01075:29:000000000-A53YN:1:1101:5046:11123
AGAGTACACAGTTTGGGTTGCACATTTGATTGCCAGATGCAATGGAAGGACCAATACCTGTATCTGCATTAATACATGCTGCAACGTTAGTTGTATGTGGAATAATATTAGGTAGTTTTGTATTTTGGTGTTTTGAATTTTGATTTAGCTATTTTTATAGTCTAATTTGTTGGGCAACCGCAATAATAGTTTTAATGAGTCTGTGTGTTTTTTATAATTTCAAAGCGTTATATAGCGTTTAGTACAATATGTCAAATAAGTTTTTCATTTTTTTGTTGTCTTTGTTTAGATCTTTATGTAGGTTGTCTATTTTTTTGTTATCACATGTTTTATAAGGCATCATTGTTTATAGTAATAGGAATATGAATACATATATTTTTTGGTTTACAAGATTTGAGATGTTATTTTTTTATATATTTTTGTGGTTGTATCTTGGCAAG
>M01075:29:000000000-A53YN:1:1101:20925:11124
AGAGTACACAGTTTGGGTTGCATATTTGATTGCCAGATGCAATGGAAGGACCAATACCTGTATCTGCATTAATACATGCTGCAACGTTAGTTGTATGTGGAATAATATTAGGTAGTTTTGTATTTTGGTGTTTTGAATTTTGATTTAGCTATTTTTATAGTCTAATTTGTTGGGCAACCGCAATAATAGTTTTAATGGGTCTGTGTGTTTTTTATAATTTCAAAGCGTTATATAGCGTTTAGTACAATATGTCAAATAAGTTTTTCATTTTTTTGTTGTTTTTGTTTAGATCTTTATGTAGGTTGTCTATTTTTTTGTTATCACATGTTTTATAAGGCATCATTGTTTATAGTAATAGGAATATGAATACATATATTTTTTGGTTTACAAGATTTGAGATGTTATTTTTTTATATATTTTTGTGGTTGTATCTTGGCAAG
>M01075:29:000000000-A53YN:1:1101:12397:11127
AGAGTACACAGTTTGGGTTGCACATTTGATTGCCAGATGCAATGGAGGGACCAATACCTGTATCTGCATTAATACATGCTGCAACGTTAGTTGTATGTGGAATAATATTAGGTAGTTTTGTATTTTGGTGTTTTGAATTTTGATTTAGCTATTTTTGTAGTCTAATTTGTTGGGCAACCGCAATAATAGTTTTAATGAGTCTGTGTGTTTTTTATAATTTCAAAGCGTTATATAGCGTTTAGTACAATATGTCAAATAAGTTTTTCATTTTTTTGTTGTCTTTGTTTAGATCTTTATGTAGGTTGTCTATTTTTTTGTTATCACATGTTTTATAAGGCATCATTGTTTATAGTAATAGGAATATGAATACATATATTTTTTGGTTTACAAGATTTGAGATGTTATTTTTTTATATATTTTTGTGGTTGTATCTTAGCAAG
>M01075:29:000000000-A53YN:1:1101:25378:11149
AGAGTACACAGTTTGGGCTGCATATTTGATTGCCAGATGCAATGGAAGGACCAATACCTGTATCTGCATTAATACATGCTGCAACGTTAGTTGTATGTGGAATAATATTAGGTAGTTTTGTATTTTGGTGTTTTGAATTTTGATTTAGCTATTTTTATAGTCTAATTTGTTGGGCAACCGCAATAATAGTTTTAATGAGTCTGTGTGTTTTTTATAATTTCAAAGCGTTATATAGCGTTTAGTACAATATGTCAAATAAGTTTTTCATTTTTTTGTTGTCTTTGTTTAGATCTTTATGTAGGTTGTCTATTTTTTTGTTATCACATGTTTTATAAGGCATCATTGTTTATAGTAATAGGAATATGAATACATATATTTTTTGGTTTACAAGATTTGAGATGTTATTTTTTTATATATTTTTGTGGTTGTATCTTGGCAAG
>M01075:29:000000000-A53YN:1:1101:24877:11165
AGAGTACACAGTTTGGGTTGCACATTTGATTGCCAGATGCAATGGAAGGACCAATACCTGTATCTGCATTAATACATGCTGCAACGTTAGTTGTATGTGGAATAATATTAGGTAGTTTTGTATTTTGGTGTTTTGAATTTTGATTTAGCTATTTTTATAGTCTAATTTGTTGGGCAACCGCAATAATAGTTTTAATGAGTCTGTGTGTTTTTTATAATTTCAAAGCGTTATATAGCGTTTAGTACAATATGTCAAATAAGTTTTTCATTTTTTTGTTGTCTTTGTTTAGATCCTTATGTAGGTTGTCTATTTTTTTGTTATCACATGTTTTATAAGGCATCATTGTTTATAGTAATAGGAATATGAATACATATATTTTTTGGTTTACAAGATTTGAGATGTTATTTTTTTATATATTTTTGTGGTTGTATCTTGGCAAG
>M01075:29:000000000-A53YN:1:1101:13918:11180
AAAGTACACAGTTTGGGTTGCATATTTGATTGCCAGATGCAATGGAAGGACCAATACCTGTATCTGCATTAATACATGCTGCAACGTTAGTTGTATGTGGAATAATATTAGGTAGTTTTGTATTTTGGTGTTTTGAATTTTGATTTAGCTATTTTTATAGTCTAATTTGTTGGGCAACCGCAATAATAGTTTTAATGAGTCTGTGTGTTTTTTATAATTTCAAAGCGTTATATAGCGTTTAGTACAATATGTCAAATAAGTTTTTCATTTTTTTGTTGTCTTTGTTTAGATCTTTATGTAGGTTGTCTATTTTTTTGTTATCACATGTTTTATAAGGCATCATTGTTTATAGTAATAGGAATATGAATACATATATTTTTTGGTTTACAAGATTTGAGATGTTATTTTTTTATATATTTTTGTGGTTGTATCTTGGCAAG
>M01075:29:000000000-A53YN:1:1101:18365:11194
AGAGTACACAGTTTGGGTTGCACATTTGATTGCCAGATGCAATGGAAGGACCAATACCTGTATCTGCATTAATACATGCTACAACGTTAGTTGTATGTGGAATAATATTAGGTAGTTTTGTATTTTGGTGTTTTGAATTTTGATTTAGCTATTTTTATAGTCTAATTTGTTGGGCAACCGCAATAATAGTTTTAATGAGTCTGTGTGTTTTTTATAATTTCAAAGCGTTATATAGCGTTTAGTACAATATGTCAAATAAGTTTTTCATTTTTTTGTTGTCTTTGTTTAGATCTTTATGTAGGTTGTCTATTTTTTTGTTATCACATGTTTTATAAGGCATCATTGTTTATAGTAATAGGAATATGAATACATATATTTTTTGGTTTACAAGATTTGAGATGTTATTTTTTTATATATTTTTGTGGTTGTATCTTGGCAAG
>M01075:29:000000000-A53YN:1:1101:15026:11201
AAAGTACACAGTTTGGGTTGCATATTTGATTGCCAGATGCAATGGAAGGACCAATACCTGTATCTGCATTAATACATGCTGCAACGTTAGTTGTATGTGGAATAATATTAGGTAGTTTTGTATTTTGGTGTTTTGAATTTTGATTTAGCTATTTTTATAGTCTAATTTGTTGGGCAACCGCAATAATAGTTTTAATGAGTCTGTGTGTTTTTTATAATTTCAAAGCGTTATATAGCGTTTAGTACAATATGTCAAATAAGTTTTTCATTTTTTTGTTGTCTTTGTTTAGATCTTTATGTAGGTTGTCTATTTTTTTGTTATCACATGTTTTATAAGGCATCATTGTTTATAGTAATAGGAATATGAATACATATATTTTTTGGTTTACAAGATTTGAGATGTTATTTTTTTATATATTTTTGTGGTTGTATTTTGGCAAG
>M01075:29:000000000-A53YN:1:1101:11456:11222
AGAGTACACAGTTTGGGTTGCACATTTGATTGCCAGATGCAATGGAAGGACCAATACCTGTATCTGCATTAATACATGCTGCAACGTTAGTTGTATGTGGAATAATATTAGGTAGTTTTGTATTTTGGTGTTGTGAATTTTGATTTAGCTATTTTTATAGTCTAATTTGTTGGGCAACCGCAATAATAGTTTTAATGAGTCTGTGTGTTTTTTATAATTTCAAAGCGTTATATAGCGTTTAGTACAATATGTCAAATAAGTTTTTCATTTTTTTGTTGTCTTTGTTTAGATCTTTATGTAGGTTGTCTATTTTTTTGTTATCACATGTTTTATAAGGCATCATTGTTTATAGTAATAGGAATATGAATACATATATTTTTTGGTTTACAAGATTTGAGATGTTATTTTTTTATATATTTTTGTGGTTGTATCTTGGCAAG
>M01075:29:000000000-A53YN:1:1101:21374:11231
AGAGTACACAGTTTGGGCTGCATATTTGATTGCCAGATGCAATGGAAGGACCAATACCTGTATCTGCATTAATACATGCTGCAACGTTAGTTGTATGTGGAATAATATTAGGTAGTTTTGTATTTTGGTGTTTTGAATTTTGATTTAGCTATTTTTATAGTCTAATTTGTTGGGCAACCGCAATAATAGTTTTAATGAGTCTGTGTGTTTTTTATAATTTCAAAGCGTTATATAGCGTTTAGTACAATATGTCAAATAAGTTTTTCATTTTTTTGTTGTCTTTGTTTAGATCTTTATGTAGGTTGTCTATTTTTTTGTTATCACATGTTTTATAAGGCATCATTGTTTATAGTAATAGGAATATGAATACATATATTTTTTGGTTTACAAGATTTGAGATGTTATTTTTTTATATATTTTTGTGGTTGTATCTTGGCAAG
>M01075:29:000000000-A53YN:1:1101:6196:11242
AGAGTACACAGTTTGGGTTGCACATTTGATTGCCAGATGCAATGGAAGGACCAATACCTGTATCTGCATTAATACATGCTGCAACGTTAGTTGTATGTGGAATAATATTAGGTAGTTTTGTATTTTGGTGTTTTGAATTTTGATTTAGCTATTTTTATAGTCTAATTTGTTGGGCAACCGCAATAATAGTTTTAATGAGTCTGTGTGTTTTTTATAATTTCAAAGCGTTATATAGCGTTTAGTACAATATGTCAAATAAGTTTTTCATTTTTTTGTTGTTTTTGTTTAGATCTTTATGTAGGTTGTCTATTTTTTTGTTATCACATGTTTTATAAGGCATCATTGTTTATAGTAATAGGAATATGAATACATATATTTTTTGGTTTACAAGATTTGAGATGTTATTTTTTTATATATTTTTGTGGTTGTATCTTGGCAAG
>M01075:29:000000000-A53YN:1:1101:20680:11248
AGAGTACACAGTTTGGGTTGCACATTTGATTGCCAGATGCAATGGAAGGACCAATACCTGTATCTGCATTAATACATGCTGCAACGTTAGTTGTATGTGGAATAATATTAGGTAGTTTTGTATTTTGGTGTTTTGAATTTTGATTTAGCTATTTTTATAGTCTAATTTGTTGGGCAACCGCAATAATAGTTTTAATGAGTCTGTGTGTTTTTTATAATTTCAAAGCGTTATATAGCGTTTAGTACAATATGTCAAATAAGTTTTTCATTTTTTTGTTGTCTTTGTTTAGATCTTTATGTAGGTTGTCTATTTTTTTGTTATCACATGTTTTATAAGGCATCATTGTTTATAGTAATAGGAATATGAATACATATATTTTTTGGTTTACAAGATTTGAGATGTTATTTTTTTATATATTTTTGTGGTTGTATCTTGGCAAG
>M01075:29:000000000-A53YN:1:1101:8643:11249
AGAGTACACAGTTTGGGCTGCATATTTGATTGCCAGATGCAATGGAAGGACCAATACCTGTATCTGCATTAATACATGCTGCAACGTTAGTTGTATGTGGAATAATATTAGGTAGTTTTGTATTTTGGTGTTTTGAATTTTGATTTAGCTATTTTTATAGTCTAATTTGTTGGGCAACCGCAATAATAGTTTTAATGAGTCTGTGTGTTTTTTATAATTTCAAAGCGTTATATAGCGTTTAGTACAATATGTCAAATAAGTTTTTCATTTTTTTGTTGTCTTTGTTTAGATCTTTATGTAGGTTGTCTATTTTTTTGTTATCACATGTTTTATAAGGCATCATTGTTTATAGTAATAGGAATATGAATACATATATTTTTTGGTTTACAAGATTTGAGATGTTATTTTTTTATATATTTTTGTGGTTGTATCTTGGCAAG
>M01075:29:000000000-A53YN:1:1101:20919:11253
AGAGTACACAGTTTGGGTTGCACATTTGATTGCCAGATGCAATGGAAGGACCAATACCTGTATCTGCATTAATACATGCTGCAACGTTAGTTGTATGTGGAATAATATTAGGTAGTTTTGTATTTTGGTGTTTTGAATTTTGATTTAGCTATTTTTATAGTCTAATTTGTTGGGCAACCGCAATAATAGTTTTAATGAGTCTGTGTGTTTTTTATAATTTCAAAGCGTTATATAGCGTTTAGTACAATATGTCAAATAAGTTTTTCATTTTTTTGTTGTCTTTGTTTAGATCTTTATGTAGGTTGTCTATTTTTTTGTTATCACATGTTTTATAAGGCATCATTGTTTATAGTAATAGGAATATGAATACATATATTTTTTGGTTTACAAGATTTGAGATGTTATTTTTTTATATATTTTTGTGGTTGTATCTTGGCAAG
>M01075:29:000000000-A53YN:1:1101:19458:11257
AGAGTACACAGTTTGGGCTGCATATTTGATTGCCAGATGCAATGGAAGGACCAATACCTGTATCTGCATTAATACATGCTGCAACGTTAGTTGTATGTGGAATAATATTAGGTAGTTTTGTATTTTGGTGTTTTGAATTTTGATTTAGCTATTTTTATAGTCTAATTTGTTGGGCAACCGCAATAATAGTTTTAATGAGTCTGTGTGTTTTTTATAATTTCAAAGCGTTATATAGCGTTTAGTACAATATGTCAAATAAGTTTTTCATTTTTTTGTTGTCTTTGTTTAGATCTTTATGTAGGTTGTCTATTTTTTTGTTATCACATGTTTTATAAGGCATCATTGTTTATAGTAATAGGAATATGAATACATATATTTTTTGGTTTACAAGATTTGAGATGTTATTTTTTTATATATTTTTGTGGTTGTATCTTGGCAAG
>M01075:29:000000000-A53YN:1:1101:7358:11258
AAAGTACACAGTTTGGGTTGCATATTTGATTGCCAGATGCAATGGAAGGACCAATACCTGTATCTGCATTAATACATGCTGCAACGTTAGTTGTATGTGGAATAATATTAGGTAGTTTTGTATTTTGGTGTTTTGAATTTTGATTTAGCTATTTTTATAGTCTAATTTGTTGGGCAACCGCAATAATAGTTTTAATGAGTCTGTGTGTTTTTTATAATTTCAAAGCGTTATATAGCGTTTAGTACAATATGTCAAATAAGTTTTTCATTTTTTTGTTGTCTTTGTTTAGATCTTTATGTAGGTTGTCTATTTTTTTGTTATCACATGTTTTATAAGGCATCATTGTTTATAGTAATAGGAATATGAATACATATATTTTTTGGTTTACAAGATTTGAGATGTTATTTTTTTATATATTTTTGTGGTTGTATCTTGGCAAG
>M01075:29:000000000-A53YN:1:1101:22720:11263
AAAGTACACAGTTTGGGTTGCATATTTGATTGCCAGATGCAATGGAAGGACCAATACCTGTATCTGCATTAATACATGCTGCAACGTTAGTTGTATGTGGAATAATATTAGGTAGTTTTGTATTTTGGTGTTTTGAATTTTGATTTAGCTATTTTTATAGTCTAATTTGTTGGGCAACCGCAATAATAGTTTTAATGAGTCTGTGTGTTTTTTATAATTTCGCAAAGCGTTATATAGCGTTTAGTACAATATGTCAAATAAGTTTTTCATTTTTTTGTTGTCTTTGTTTAGATCTTTATGTAGGTTGTCTATTTTTTTGTTATCACATGTTTTATAAGGCATCATTGTTTATAGTAATAGGAATATGAATACATATATTTTTTGGTTTACAAGATTTGAGATGTTATTTTTTTATATATTTTTGTGGTTGTATCTTGGCA
>M01075:29:000000000-A53YN:1:1101:14151:11265
AGAGTACACAGTTTGGGTTGCATATTTGATTGCCAGATGCAATGGAAGGACCAATACCTGTATCTGCATTAATACATGCTGCAACGTTAGTTGTATGTGGAATAATATTAGGTAGTTTTGTATTTTGGTGTTTTGAATTTTGATTTAGCTATTTTTATAGTCTAATTTGTTGGGCAACCGCAATAATAGTTTTAATGAGTCTGTGTGTTTTTTATAATTTCAAAGCGTTATATAGCGTTTAGTACAATATGTCAAATAAGTTTTTCATTTTTTTGTTGTCTTTGTTTAGATCTTTATGTAGGTTGTCTATTTTTTTGTTATCACATGTTTTATAAGGCATCATTGTTTATAGTAATAGGAATATGAATACATATATTTTTTGGTTTACAAGATTTGAGATGTTATTTTTTTATATATTTTTGTGGTTGTATCTTGGCAAG
>M01075:29:000000000-A53YN:1:1101:16608:11265
AGAGTACACAGTTTGGATTGCATATTTGATTGCCAGATGCAATGGAAGGACCAATACCTGTATCTGCATTAATACATGCTGCAACGTTAGTTGTATGTGGAATAATATTAGGTAGTTTTGTATTTTGGTGTTTTGAATTTTGATTTAGCTATTTTTATAGTCTAATTTGTTGGGCAACCGCAATAATAGTTTTAATGAGTCTGTGTGTTTTTTATAATTTCAAAGCGTTATATAGCGTTTAGTACAATATGTCAAATAAGTTTTTCATTTTTTTGTTGTCTTTGTTTAGATCTTTATGTAGGTTGTCTATTTTTTTGTTATCTCATGTTTTATAAGGCATCATTGTTTATAGTAATAGGAATATGAATACATATATTTTTTGGTTTACAAGATTTGAGATGTTATTTTTTTATATATTTTTGTGGTTGTATCTTAGCAAG
>M01075:29:000000000-A53YN:1:1101:19443:11266
AGAGTACACAGTTTGGGCTGCATATTTGATTGCCAGATGCAATGGAAGGACCAATACCTGTATCTGCATTAATACATGCTGCAACGTTAGTTGTATGTGGAATAATATTAGGTAGTTTTGTATTTTGGTGTTTTGAATTTTGATTTAGCTATTTTTATAGTCTAATTTGTTGGGCAACCGCAATAATAGTTTTAATGAGTCTGTGTGTTTTTTATAATTTCAAAGCGTTATATAGCGTTTAGTACAATATGTCAAATAAGTTTTTCATTTTTTTGTTGTCTTTGTTTAGATCTTTATGTAGGTTGTCTATTTTTTTGTTATCACATGTTTTATAAGGCATCATTGTTTATAGTAATAGGAATATGAATACATATATTTTTTGGTTTACAAGATTTGAGATGTTATTTTTTTATATATTTTTGTGGTTGTATCTTGGCAAG
>M01075:29:000000000-A53YN:1:1101:9113:11279
AGAGTACACAGTTTGGGTTGCACATTTGATTGCCAGATGCAATGGAAGGACCAATACCTGTATCTGCATTAATACATGCTGCAACGTTAGTTGTATGTGGAATAATATTAGGTAGTTTTGTATTTTGGTGTTTTGAATTTTGATTTAGCTATTTTTATAGTCTAATTTGTTGGGCAACCGCAATAATAGTTTTAATGAGTCTGTGTGTTTTTTATAATTTCAAAGCGTTATATAGCGTTTAGTACAATATGTCAAATAAGTTTTTCATTTTTTTGTTGTCTTTGTTTAGATCTTTATGTAGGTTGTCTATTTTTTTGTTATCACATGTTTTATAAGGCATCATTGTTTATAGTAATAGGAATATGAATACATATATTTTTTGGTTTACAAGATTTGAGATGTTATTTTTTTATATATTTTTGTGGTTGTATCTTGGCAAG
>M01075:29:000000000-A53YN:1:1101:16660:11284
AAAGTACACAGTTTGGGTTGCACATTTGATTGCCAGATGCAATGGAAGGACCAATACCTGTATCTGCATTAATACATGCTGCAACGTTAGTTGTATGTGGAATAATATTAGGTAGTTTTGTATTTTGGTGTTTTGAATTTTGATTTAGCTATTTTTATAGTCTAATTTGTTGGGCAACCGCAATAATAGTTTTAATGAGTCTGTGTGTTTTTTATAATTTCAAAGCGTTATATAGCGTTTAGTACAATATGTCAAATAAGTTTTTCATTTTTTTGTTGTCTTTGTTTAGATCTTTATGTAGGTTGTCTATTTTTTTGTTATCACATGTTTTATAAGGCATCATTGTTTATAGTAATAGGAATATGAATACATATATTTTTTGGTTTACAAGATTTGAGATGTTATTTTTTTATATATTTTTGTGGTTGTATCTTGGCAAG
>M01075:29:000000000-A53YN:1:1101:11834:11285
AGAGTACACAGTTTGGGTTGCATATTTGATTGCCAGATGCAATGGAAGGACCAATACCTGTATCTGCATTAATACATGCTGCAACGTTAGTTGTATGTGGAATAATATTAGGTAGTTTTGTATTTTGGTGTTTTGAATTTTGATTTAGCTATTTTTATAGTCTAATTTGTTGGGCAACCGCAATAATAGTTTTAATGAGTCTGTGTGTTTTTTATAATTTCAAAGCGTTATATAGCGTTTAGTACAATATGTCAAATAAGTTTTTCATTTTTTTGTTGTCTTTGTTTAGATCTTTATGTAGGTTGTCTATTTTTTTGTTATCACATGTTTTATAAGGCATCATTGTTTATAGTAATAGGAATATGAATACATATATTTTTTGGTTTACAAGATTTGAGATGTTATTTTTTTATATATTTTTGTGGTTGTATCTTGGCAAG
>M01075:29:000000000-A53YN:1:1101:19176:11288
AAAGTACACAGTTTGGGTTGCATATTTGATTGCCAGATGCAATGGAAGGACCAATACCTGTATCTGCATTAATACATGCTGCAACGTTAGTTGTATGTGGAATAATATTAGGTAGTTTTGTATTTTGGTGTTTTGAATTTTGATTTAGCTATTTTTATAGTCTAATTTGTTGGGCAACCGCAATAATAGTTTTAATGAGTCTGTGTGTTTTTTATAATTTCAAAGCGTTATATAGCGTTTAGTACAATATGTCAAATAAGTTTTTCATTTTTTTGTTGTCTTTGTTTAGATCTTTATGTAGGTTGTCTATTTTTTTGTTATCACATGTTTTATAAGGCATCATTGTTTATAGTAATAGGAATATGAATACATATATTTTTTGGTTTACAAGATTTGAGATGTTATTTTTTTATATATTTTTGTGGTTGTATCTTGGCAAG
>M01075:29:000000000-A53YN:1:1101:2759:11288
AAAGTACACAGTTTGGGTTGCATATTTGATTGCCAGATGCAATGGAAGGACCAATACCTGTATCTGCATTAATACATGCTGCAACGTTAGTTGTATGTGGAATAATATTAGGTAGTTTTGTATTTTGGTGTTTTGAATTTTGATTTAGCTATTTTTATAGTCTAATTTGTTGGGCAACCGCAATAATAGTTTTAATGAGTCTGTGTGTTTTTTATAATTTCAAAGCGTTATATAGCGTTTAGTACAATATGTCAAATAAGTTTTTCATTTTTTTGTTGTCTTTGTTTAGATCTTTATGTAGGTTGTCTATTTTTTTGTTATCACATGTTTTATAAGGCATCATTGTTTATAGTAATAGGAATATGAATACATATATTTTTTGGTTTACAAGATTTGAGATGTTATTTTTTTATATATTTTTGTGGTTGTATCTTGGCAAG
>M01075:29:000000000-A53YN:1:1101:10632:11288
AGAGTACACAGTTTGGGTTGCACATTTGATTGCCAGATGCAATGGAAGGACCAATACCTGTATCTGCATTAATACATGCTGCAACGTTAGTTGTATGTGGAATAATATTAGGTAGTTTTGTATTTTGGTGTTTTGAATTTTGATTTAGCTATTTTTATAGTCTAATTTGTTGGGCAACCGCAATAATAGTTTTAATGAGTCTGTGTGTTTTTTATAATTTCAAAGCGTTATATAGCGTTTAGTACAATATGTCAAATAAGTTTTTCATTTTTTTGTTGTCTTTGTTTAGATCTTTATGTAGGTTGTCTATTTTTTTGTTATCACATGTTTTATAAGGCATCATTGTTTATAGTAATAGGAATATGAATACATATATTTTTTGGTTTACAAGATTTGAGATGTTATTTTTTTATATATTTTTGTGGTTGTATCTTGGCAAG
>M01075:29:000000000-A53YN:1:1101:11851:11293
AGAGTACACAGTTTGGGTTGCATATTTGATTGCCAGATGCAATGGAAGGACCAATACCTGTATCTGCATTAATACATGCTGCAACGTTAGTTGTATGTGGAATAATATTAGGTAGTTTTGTATTTTGGTGTTTTGAATTTTGATTTAGCTATTTTTATAGTCTAATTTGTTGGGCAACCGCAATAATAGTTTTAATGAGTCTGTGTGTTTTTTATAATTTCAAAGCGTTATATAGCGTTTAGTACAATATGTCAAATAAGTTTTTCATTTTTTTGTTGTCTTTGTTTAGATCTTTATGTAGGTTGTCTATTTTTTTGTTATCACATGTTTTATAAGGCATCATTGTTTATAGTAATAGGAATATGAATACATATATTTTTTGGTTTACAAGATTTGAGATGTTATTTTTTTATATATTTTTGTGGTTGTATCTTGGCAAG
>M01075:29:000000000-A53YN:1:1101:16676:11298
AAAGTACACAGTTTGGGTTGCACATTTGATTGCCAGATGCAATGGAAGGACCAATACCTGTATCTGCATTAATACATGCTGCAACGTTAGTTGTATGTGGAATAATATTAGGTAGTTTTGTATTTTGGTGTTTTGAATTTTGATTTAGCTATTTTTATAGTCTAATTTGTTGGGCAACCGCAATAATAGTTTTAATGAGTCTGTGTGTTTTTTATAATTTCAAAGCGTTATATAGCGTTTAGTACAATATGTCAAATAAGTTTTTCATTTTTTTGTTGTCTTTGTTTAGATCTTTATGTAGGTTGTCTATTTTTTTGTTATCACATGTTTTATAAGGCATCATTGTTTATAGTAATAGGAATATGAATACATATATTTTTTGGTTTACAAGATTTGAGATGTTATTTTTTTATATATTTTTGTGGTTGTATCTTGGCAAG
>M01075:29:000000000-A53YN:1:1101:14296:11298
AGAGTACACAGTTTGGGTTGCACATTTGATTGCCAGATGCAATGGAAGGACCAATACCTGTATCTGCATTAATACATGCTGCAACGTTAGTTGTATGTGGAATAATATTAGGTAGTTTTGTATTTTGGTGTTTTGAATTTTGATTTAGCTATTTTTATAGTCTAATTTGTTGGGCAACCGCAATAATAGTTTTAATGAGTCTGTGTGTTTTTTATAATTTCAAAGCGTTATATAGCGTTTAGTACAATATGTCAAATAAGTTTTTCATTTTTTTGTTGTCTTTGTTTAGATCTTTATGTAGGTTGTCTATTTTTTTGTTATCACATGTTTTATAAGGCATCATTGTTTATAGTAATAGGAATATGAATACATATATTTTTTGGTTTACAAGATTTGAGATGTTATTTTTTTATATATTTTTGTGGTTGTATCTTGGCAAG
>M01075:29:000000000-A53YN:1:1101:10020:11303
AGAGTACACAGTTTGGGTTGCACATTTGATTGCCAGATGCAATGGAAGGACCAATACCTGTATCTGCATTAATACATGCTGCAACGTTAGTTGTATGTGGAATAATATTAGGTAGTTTTGTATTTTGGAGTTTTGAATTTTGATTTAGCTATTTTTATAGTCTAATTTGTTGGGCAACCGCAATAATAGTTTTAATGAGTCTGTGTGTTTTTTATAATTTCAAAGCGTTATATAGCGTTTAGTACAATATGTCAAATAAGTTTTTCATTTTTTTGTTGTCTTTGTTTAGATCTTTATGTAGGTTGTCTGTTTTTTTGTTATCACATGTTTTATAAGGCATCATTGTTTATAGTAATAGGAATATGAATACATATATTTTTTGGTTTACAAGATTTGGGATGTTATTTTTTTATATATTTTTGTGGTTGTATCTTGGCAAG
>M01075:29:000000000-A53YN:1:1101:24285:11310
AGAGTACACAGTTTGGGTTGCATATTTGATTGCCAGATGCAATGGAAGGACCAATACCTGTATCTGCATTAATACATGCTGCAACGTTAGTTGTATGTGGAATAATATTAGGTAGTTTTGTATTTTGGTGTTTTGAATTTTGATTTAGCTATTTTTATAGTCTAATTTGTTGGGCAACCGCAATAATAGTTTTAATGAGTCTGTGTGTTTTTTATAATTTCAAAGCGTTATATAGCGTTTAGTACAATATGTCAAATAAGTTTTTCATTTTTTTGTTGTCTTTGTTTAGATCTTTATGTAGGTTGTCTATTTTTTTGTTATCACATGTTTTATAAGGCATCATTGTTTATAGTAATAGGAATATGAATACATATATTTTTTGGTTTACAAGATTTGAGATGTTATTTTTTTATATATTTTTGTGGTTGTATCTTGGCAAG
>M01075:29:000000000-A53YN:1:1101:24698:11333
AAAGTACACAGTTTGGGTTGCATATTTGATTGCCAGATGCAATGGAAGGACCAATACCTGTATCTGCATTAATACATGCTGCAACGTTAGTTGTATGTGGAATAATATTAGGTAGTTTTGTATTTTGGTGTTTTGAATTTTGATTTAGCTATTTTTATAGTCTAATTTGTTGGGCAACCGCAATAATAGTTTTAATGAGTCTGTGTGTTTTTTATAATTTCAAAGCGTTATATAGCGTTTAGTACAATATGTCAAATAAGTTTTTCATTTTTTTGTTGTCTTTGTTTAGATCTTTATGTAGGTTGTCTATTTTTTTGTTATCACATGTTTTATAAGGCATCATTGTTTATAGTAATAGGAATATGAATACATATATTTTTTGGTTTACAAGATTTGAGATGTTATTTTTTTATATATTTTTGTGGTTGTATCTTAGCAAG
>M01075:29:000000000-A53YN:1:1101:4342:11334
AAAGTACACAGTTTGGGCTGCATATTTGATTGCCAGATGCAATGGAAGGACCAATACCTGTATCTGCATTAATACATGCTGCAACGTTAGTTGTATGTGGAATAATATTAGGTAGTTTTGTATTTTGGTGTTTTGAATTTTGATTTAGCTATTTTTATAGTCTAATTTGTTGGGCAACCGCAATAATAGTTTTAATGAGTCTGTGTGTTTTTTATAATTTCAAAGCGTTATATAGCGTTTAGTACAATATGTCAAATAAGTTTTTCATTTTTTTGTTGTCTTTGTTTAGATCTTTATGTAGGTTGTCTATTTTTTTGTTATCACATGTTTTATAAGGCATCATTGTTTATAGTAATAGGAATATGAATACATATATTTTTTGGTTTACAAGATTTGAGATGTTATTTTTTTATATATTTTTGTGGTTGTATCTTAGCAAG
>M01075:29:000000000-A53YN:1:1101:20291:11348
AGAGTACACAGTTTGGGTTGCACATTTGATTGCCAGATGCAATGGAAGGACCAATACCTGTATCTGCATTAATACATGCTGCAACGTTAGTTGTATGTGGAATAATATTAGGTAGTTTTGTATTTTGGTGTTTTGAATTTTGATTTAGCTATTTTTATAGTCTAATTTGTTGGGCAACCGCAATAATAGTTTTAATGAGTCTGTGTGTTTTTTATAATTTCAAAGCGTTATATAGCGTTTAGTACAATATGTCAAATAAGTTTTTCATTTTTTTGTTGTCTTTGTTTAGATCTTTATGTAGGTTGTCTATTTTTTTGTTATCACATGTTTTATAAGGCATCATTGTTTATAGTAATAGGAATATGAATACATATATTTTTTGGTTTACAAGATTTGAGATGTTATTTTTTTATATATTTTTGTGGTTGTATTTTAGCAAG
>M01075:29:000000000-A53YN:1:1101:23065:11356
AGAGTACACAGTTTGGGTTGCATATTTGATTGCCAGATGCAATGGAAGGACCAATACCTGTATCTGCATTAATACATGCTGCAACGTTAGTTGTATGTGGAATAATATTAGGTAGTTTTGTATTTTGGTGTTTTGAATTTTGATTTAGCTATTTTTATAGTCTAATTTGTTGGGCAACCGCAATAATAGTTTTAATGAGTCTGTGTGTTTTTTATAATTTCAAAGCGTTATATAGCGTTTAGTACAATATGTCAAATAAGTTTTTCATTTTTTTGTTGTCTTTGTTTAGATCTTTATGTAGGTTGTCTATTTTTTTGTTATCACATGTTTTATAAGGCATCATTGTTTATAGTAATAGGAATATGAATACATATATTTTTTGGTTTACAAGATTTGAGATGTTATTTTTTTATATATTTTTGTGGTTGTATCTTAGCAAG
>M01075:29:000000000-A53YN:1:1101:23133:11366
AGAGTACACAGTTTGGGTTACACATTTGATTGCCAGATGCAATGGAAGGACCAATACCTGTATCTGCATTAATACATGCTGCAACGTTAGTTGTATGTGGAATAATATTAGGTAGTTTTGTATTTTGGTGTTTTGAATTTTGATTTAGCTATTTTTATAGTCTAATTTGTTGGGCAACCGCAATAATAGTTTTAATGAGTCTGTGTGTTTTTTATAATTTCAAAGCGTTATATAGCGTTTAGTACAATATGTCAAATAAGTTTTTCATTTTTTTGTTGTCTTTGTTTAGATCTTTATGTAGGTTGTCTATTTTTTTGTTATCACATGTTTTATAAGGCATCATTGTTTATAGTAATAGGAATATGAATACATATATTTTTTGGTTTACAAGATTTGAGATGTTATTTTTTTATATATTTTTGTGGTTGTATCTTGGCAAG
>M01075:29:000000000-A53YN:1:1101:24416:11369
AAAGTACACAGTTTGGGTTGCATATTTGATTGCCAGATGCAATGGAAGGACCAATACCTGTATCTGCATTAATACATGCTGCAACGTTAGTTGTATGTGGAATAATATTAGGTAGTTTTGTATTTTGGTGTTTTGAATTTTGATTTAGCTATTTTTATAGTCTAATTTGTTGGGCAACCGCAATAATAGTTTTAATGAGTCTGTGTGTTTTTTATAATTTCAAAGCGTTATATAGCGTTTAGTACAATATGTCAAATAAGTTTTTCATTTTTTTGTTGTCTTTGTTTAGATCTTTATGTAGGTTGTCTATTTTTTTGTTATCACATGTTTTATAAGGCATCATTGTTTATAGTAATAGGAATATGAATACATATATTTTTTGGTTTACAAGATTTGAGATGTTATTTTTTTATATATTTTTGTGGTTGTATCTTGGCAAG
>M01075:29:000000000-A53YN:1:1101:3227:11394
AGAGTACACAGTTTGGGTTGCATATTTGATTGCCAGATGCAATGGAAGGACCAATACCTGTATCTGCATTAATACATGCTGCAACGTTAGTTGTATGTGGAATAATATTAGGTAGTTTTGTATTTTGGTGTTTTGAATTTTGATTTAGCTATTTTTATAGTCTAATTTGTTGGGCAACCGCAATAATAGTTTTAATGAGTCTGTGTGTTTTTTATAATTTCAAAGCGTTATATAGCGTTTAGTACAATATGTCAAATAAGTTTTTCATTTTTTTGTTGTCTTTGTTTAGATCTTTATGTAGGTTGTCTATTTTTTTGTTATCACATGTTTTATAAGGCATCATTGTTTATAGTAATAGGAATATGAATACATATATTTTTTGGTTTACAAGATTTGAGATGTTATTTTTTTATATATTTTTGTGGTTGTATCTTGGCAAG
>M01075:29:000000000-A53YN:1:1101:27616:11406
AAAGTACACAGTTTGGGTTGCATATTTGATTGCCAGATGCAATGGAAGGACCAATACCTGTATCTGCATTAATACATGCTGCAACGTTAGTTGTATGTGGAATAATATTAGGTAGTTTTGTATTTTGGTGTTTTGAATTTTGATTTAGCTATTTTTATAGTCTAATTTGTTGGGCAACCGCAATAATAGTTTTAATGAGTCTGTGTGTTTTTTATAATTTCAAAGCGTTATATAGCGTTTAGTACAATATGTCAAATAAGTTTTTCATTTTTTTGTTGTCTTTGTTTAGATCTTTATGTAGGTTGTCTATTTTTTTGTTATCACATGTTTTATAAGGCATCATTGTTTATAGTAATAGGAATATGAATACATATATTTTTTGGTTTACAAGATTTGAGATGTTATTTTTTTATATATTTTTGTGGTTGTATCTTGGCAAG
>M01075:29:000000000-A53YN:1:1101:6127:11458
AAAGTACACAGTTTGGGTTGCATATTTGATTGCCAGATGCAATGGAAGGACCAATACCTGTATCTGCATTAATACATGCTGCAACGTTAGTTGTATGTGGAATAATATTAGGTAGCTTTGTATTTTGGTGTTTTGAATTTTGATTTAGCTATTTTTATAGTCTAATTTGTTGGGCAACCGCAATAATAGTTTTAATGAGTCTGTGTGGTTTTTATAATTTCAAAGCGTTATATAGCGTTTAGTACAATATGTCAAATAAGTTTTTCATTTTTTTGTTGTCTTTGTTTAGATCTTTATGTAGGTTGTCTATTTTTTTGTTATCACATGTTTTATAAGGCATCATTGTTTATAGTAATAGGAATATGAATACATATATTTTTTGGTTTACAAGATTTGAGATGTTATTTTTTTATATATTTTTGTGGTTGTATCTTGGCAAG
>M01075:29:000000000-A53YN:1:1101:3284:11478
AAAGTACACAGTTTGGGTTGCACATTTGATTGCCAGATGCAATGGAAGGACCAATACCTGTATCTGCATTAATACATGCTGCAACGTTAGTTGTATGTGGAATAATATTAGGTAGTTTTGTATTTTGGTGTTTTGAATTTTGATTTAGCTATTTTTATAGTCTAATTTGTTGGGCAACCGCAATAATAGTTTTAATGAGTCTGTGTGTTTTTTATAATTTCAAAGCGTTATATAGCGTTTAGTACAATATGTCAAATAAGTTTTTCATTTTTTTGTTGTCTTTGTTTAGATCTTTATGTAGGTTGTCTATTTTTTTGTTATCACATGTTTTATAAGGCATCATTGTTTATAGTAATAGGAATATGAATACATATATTTTTTGGTTTACAAGATTTGAGATGTTATTTTTTTATATATTTTTGTGGTTGTATCTTAGCAAG
>M01075:29:000000000-A53YN:1:1101:14586:11485
AGAGTACACAGTTTGGGTTGCATATTTGATTGCCAGATGCAATGGAAGGACCAATACCTGTATCTGCATTAATACATGCTGCAACGTTAGTTGTATGTGGAATAATATTAGGTAGTTTTGTATTTTGGTGTTTTGAATTTTGATTTAGCTATTTTTATAGTCTAATTTGTTGGGCAACCGCAATAATAGTTTTAATGAGTCTGTGTGTTTTTTATAATTTCAAAGCGTTATATAGCGTTTAGTACAATATGTCAAATAAGTTTTTCATTTTTTTGTTGTCTTTGTTTAGATCTTTATGTAGGTTGTCTATTTTTTTGTTATCACATGTTTTATAAGGCATCATTGTTTATAGTAATAGGAATATGAATACATATATTTTTTGGTTTACAAGATTTGAGATGTTATTTTTTTATATATTTTTGTGGTTGTATCTTGGCAAG
>M01075:29:000000000-A53YN:1:1101:8625:11505
AGAGTACACAGTTTGGGTTGCATATTTGATTGCCAGATGCAATGGAAGGACCAATACCTGTATCTGCATTAATACATGCTGCAACGTTAGTTGTATGTGGAATAATATTAGGTAGTTTTGTATTTTGGTGTTTTGAATTTTGATTTAGCTATTTTTATAGTCTAATTTGATGGGCAACCGCAATAATAGTTTTAATGAGTCTGTGTGTTTTTTATAATTTCAAAGCGTTATATAGCGTTTAGTACAATATGTCAAATAAGTTTTTCATTTTTTTGTTGTCTTTGTTTAGATCTTTATGTAGGTTGTCTATTTTTTTGTTATCACATGTTTTATAAGGCATCATTGTTTATAGTAATAGGAATATGAATACATATATTTTTTGGTTTATAAGATTTGAGATGTTATTTTTTTATATATTTTTGTGGTTGTATCTTGGCAAG
>M01075:29:000000000-A53YN:1:1101:11408:11514
AGAGTACACAGTTTGGGTTGCACATTTGATTGCCAGATGCAATGGAAGGACCAATACCTGTATCTGCATTAATACATGCTGCAGCGTTAGTTGTATGTGGAATAATATTAGGTAGTTTTGTATTTTGGTGTTTTGAATTTTGATTTAGCTATTTTTATAGTCTAATTTGTTGGGCAACCGCAATAATAGTTTTAATGAGTCTGTGTGTTTTTTATAATTTCAAAGCGTTATATAGCGTTTAGTACAATATGTCAAATAAGTTTTTCATTTTTTTGTTGTCTTTGTTTAGATCTTTATGTAGGTTGTCTATTTTTTTGTTATCACATGTTTTATAAGGCATCATTGTTTATAGTAATAGGAATATGAATACATATATTTTTTGGTTTACAAGATTTGAGATGTTATTTTTTTATATATTTTTGTGGTTGTATCTTGGCAAG
>M01075:29:000000000-A53YN:1:1101:5593:11530
AAAGTACACAGTTTGGGTTGCATATTTGATTGCCAGATGCAATGGAAGGACCAATACCTGTATCTGCATTAATACATGCTGCAACGTTAGTTGTATGTGGAATAATATTAGGTAGTTTTGTATTTTGGTGTTTTGAATTTTGATTTAGCTATTTTTATAGTCTAATTTGTTGGGCAACCGCAATAATAGTTTTAATGAGTCTGTGTGTTTTTTATAATTTCAAAGCGTTATATAGCGTTTAGTACAATATGTCAAATAAGTTTTTCATTTTTTTGTTGTCTTTGTTTAGATCTTTATGTAGGTTGTCTATTTTTTTGTTATCACATGTTTTATAAGGCATCATTGTTTATAGTAATAGGAATATGAATACATATATTTTTTGGTTTACAAGATTTGAGATGTTATTTTTTTATATATTTTTGTGGTTGTATCTTGGCAAG
>M01075:29:000000000-A53YN:1:1101:25634:11555
AGAGTACACAGTTTGGGTTGCATATTTGATTGCCAGATGCAATGGAAGGACCAATACCTGTATCTGCATTAATACATGCTGCAACGTTAGTTGTATGTGGAATAATATTAGGTAGTTTTGTATTTTGGTGTTTTGAATTTTGATTTAGCTATTTTTATAGTCTAATTTGTTGGGCAACCGCAATAATAGTTTTAATGAGTCTGTGTGTTTTTTATAATTTCAAAGCGTTATATAGCGTTTAGTACAATATGTCAAATAAGTTTTTCATTTTTTTGTTGTCTTTGTTTAGATCTTTATGTAGGTTGTCTATTTTTTTGTTATCACATGTTTTATAAGGCATCATTGTTTATAGTAATAGGAATATGAATACATATATTTTTTGGTTTACAAGATTTGAGATGTTATTTTTTTATATATTTTTGTGGTTGTATCTTGGCAAG
>M01075:29:000000000-A53YN:1:1101:19882:11579
AAAGTACACAGTTTGGGTTGCATATTTGATTGCCAGATGCAATGGAAGGACCAATACCTGTATCTGCATTAATACATGCTGCAACGTTAGTTGTATGTGGAATAATATTAGGTAGTTTTGTATTTTGGTGTTTTGAATTTTGATTTAGCTATTTTTATAGTCTAATTTGTTGGGCAACCGCAATAATAGTTTTAATGAGTCTGTGTGTTTTTTATAATTTCAAAGCGTTATATAGCGTTTAGTACAATATGTCAAATAAGTTTTTCATTTTTTTGTTGTCTTTGTTTAGATCTTTATGTAGGTTGTCTATTTTTTTGTTATCACATGTTTTATAAGGCATCATTGTTTATAGTAATAGGAATATGAATACATATATTTTTTGGTTTACAAAATTTGAGATGTTATTTTTTTATATATTTTTGTGGTTGTATCTTGGCAAG
>M01075:29:000000000-A53YN:1:1101:27440:11584
AGAGTACACAGTTTGGATTGCACATTTGATTGCCAGATGCAATGGAAGGACCAATACCTGTATCTGCATTAATACATGCTGCAACGTTAGTTGTATGTGGAATAATATTAGGTAGTTTTGTATTTTGGTGTTTTGAATTTTGATTTAGCTATTTTTATAGTCTAATTTGTTGGGCAACCGCAATAATAGTTTTAATGAGTCTGTGTGTTTTTTATAATTTCAAAGCGTTATATAGCGTTTAGTACAATATGTCAAATAAGTTTTTCATTTTTTTGTTGTCTTTGTTTAGATCTTTATGTAGGTTGTCTATTTTTTTGTTATCACATGTTTTATAGGGCATCATTGTTTATAGTAATAGGAATATGAATACATATATTTTTTGGTTTACAAGGTTTGAGATGTTATTTTTTTATATATTTTTGTGGTTGTATCTTGGCAAG
>M01075:29:000000000-A53YN:1:1101:18807:11595
AGAGTACACAGTTTGGGTTGCATATTTGATTGCCAGATGCAATGGAAGGACCAATACCTGTATCTGCATTAATACATGCTGCAACGTTAGTTGTATGTGGAATAATATTAGGTAGTTTTGTATTTTGGTGTTTTGAATTTTGATTTAGCTATTTTTATAGTCTAATTTGTTGGGCAACCGCAATAATAGTTTTAATGAGTCTGTGTGTTTTTTATAATTTCAAAGCGTTATATAGCGTTTAGTACAATATGTCAAATAAGTTTTTCATTTTTTTGTTGTCTTTGCTTAGATCTTTATGTAGGTTGTCTATTTTTTTGTTATCACATGTTTTATAAGGCATCATTGTTTATAGTAATAGGAATATGAATACATATATTTTTTGGTTTACAAGATTTGAGATGTTATTTTTTTATATATTTTTGTGGTTGTATCTTGGCAAG
>M01075:29:000000000-A53YN:1:1101:3743:11612
AGAGTACACAGTTTGGGTTGCACATTTGATTGCCAGATGCAATGGAAGGACCAATACCTGTATCTGCATTAATACATGCTGCAACGTTAGTTGTATGTGGAATAATATTAGGTAGTTTTGTATTTTGGTGTTTTGAATTTTGATTTAGCTATTTTTATAGTCTAATTTGTTGGGCAACCGCAATAATAGTTTTAATGAGTCTGTGTGTTTTTTATAATTTCAAAGCGTTATATAGCGTTTAGTACAATATGTCAAATAAGTTTTTCATTTTTTTGTTGTCTTTGTTTAGATCTTTATGTAGGTTGTCTATTTTTTTGTTATCACATGTTTTATAAGGCATCATTGTTTATAGTAATAGGAATATGAATACATATATTTTTTGGTTTACAAGATTTGAGATGTTATTTTTTTATATATTTTTGTGGTTGTATCTTGGCAAG
>M01075:29:000000000-A53YN:1:1101:24122:11630
AGAGTACACAGTTTGGGTTGCACATTTGATTGCCAGATGCAATGGAAGGACCAATACCTGTATCTGCATTAATACATGCTGCAACGTTAGTTGTATGTGGAATAATATTAGGTAGTTTTGTATTTTGGTGTTTTGAATTTTGATTTAGCTATTTTTATAGTCTAATTTGTTGGGCAACCGCAATAATAGTTTTAATGAGTCTGTGTGTTTTTTATAATTTCAAAGCGTTATATAGCGTTTAGTACAATATGTCAAATAAGTTTTTCATTTTTTTGTTGTCTTTGTTTAGATCTTTATGTAGGTTGTCTATTTTTTTGTTATCACATGTTTTATAAGGCATCATTGTTTATAGTAATAGGAATATGAATACATATATTTTTTGGTTTACAAGATTTGAGATGTTATTTTTTTATATATTTTTGTGGTTGTATTTTGGCAAG
>M01075:29:000000000-A53YN:1:1101:19264:11637
AGAGTACACAGTTTGGGTTGCATATTTGATTGCCAGATGCAATGGAAGGACCAATACCTGTATCTGCATTAATACATGCTGCAACGTTAGTTGTATGTGGAATAATATTAGGTAGTTTTGTATTTTGGTGTTTTGAATTTTGATTTAGCTATTTTTATAGTCTAATTTGTTGGGCAACCGCAATAATAGTTTTAATGAGTCTGTGTGTTTTTTATAATTTGCAAAGCGTTATATAGCGTTTAGTACAATATGTCAAATAAGTTTTTCATTTTTTTGTTGTCTTTGTTTAGATCTTTATGTAGGTTGTCTATTTTTTTGTTATCACATGTTTTATAAGGCATCATTGTTTATAGTAATAGGAATATGAATACATATATTTTTTGGTTTACAAGATTTGAGATGTTATTTTTTATATATTTTTGTGGTTGTATTTTGGCAAG
>M01075:29:000000000-A53YN:1:1101:14303:11646
AGAGTACACAGTTTGGGTTGCATATTTGATTGCCAGATGCAATGGAAGGACCAATACCTGTATCTGCATTAATACATGCTGCAACGTTAGTTGTATGTGGAATAATATTAGGTAGTTTTGTATTTTGGTGTTTTGAATTTTGATTTAGCTATTTTTATAGTCTAATTTGTTGGGCAACCGCAATAATAGTTTTAATGAGTCTGTGTGTTTTTTATAATTTCAAAGCGTTATATAGCGTTTAGTACAATATGTCAAATAAGTTTTTCATTTTTTTGTTGTCTTTGTTTAGATCTTTATGTAGGTTGTCTATTTTTTTGTTATCACATGTTTTATAAGGCATCATTGTTTATAGTAATAGGAATATGAATACATATATTTTTTGGTTTACAAGATTTGAGATGTTATTTTTTTATATATTTTTGTGGTTGTATCTTGGCAAG
>M01075:29:000000000-A53YN:1:1101:6707:11660
AGAGTACACAGTTTGGGTTGCATATTTGATTGCCAGATGCAATGGAAGGACCAATACCTGTATCTGCATTAATACATGCTGCAACGTTAGTTGTATGTGGAATAATATTAGGTAGTTTTGTATTTTGGTGTTTTGAATTTTGATTTAGCTATTTTTATAGTCTAATTTGTTGGGCAACCGCAATAATAGTTTTAATGAGTCTGTGTGTTTTTTATAATTTCAAAGCGTTATATAGCGTTTAGTACAATATGTCAAATAAGTTTTTCATTTTTTTGTTGTCTTTGTTTAGATCTTTATGTAGGTTGTCTATTTTTTTGTTATCACATGTTTTATAAGGCATCATTGTTTATAGTAATAGGAATATGAATACATATATTTTTTGGTTTACAAGATTTGAGATGTTATTTTTTTATATATTTTTGTGGTTGTATCTTGGCAAG
>M01075:29:000000000-A53YN:1:1101:17682:11668
AGAGTACACAGTTTGGGTTGCACATTTGATTGCCAGATGCAATGGAAGGACCAATACCTGTATCTGCATTAATACATGCTGCAACGTTAGTTGTATGTGGAATAATATTAGGTAGTTTTGTATTTTGGTGTTTTGAATTTTGATTTAGCTATTTTTATAGTCTAATTTGTTGGGCAACCGCAATAATAGTTTTAATGAGTCTGTGTGTTTTTTATAATTTCAAAGCGTTATATAGCGTTTAGTACAATATGTCAAATAAGTTTTTCATTTTTTTGTTGTCTTTGTTTAGATCTTTATGTAGGTTGTCTATTTTTTTGTTATCACATGTTTTATAAGGCATCATTGTTTATAGTAATAGGAATATGAATACATATATTTTTTGGTTTACAAGATTTGAGATGTTATTTTTTTATATATTTTTGTGGTTGTATCTTGGCAAG
>M01075:29:000000000-A53YN:1:1101:16531:11669
AGAGTACACAGTTTGGGTTGCACATTTGATTGCCAGATGCAATGGAAGGACCAATACCTGTATCTGCATTAATACATGCTGCAACGTTAGTTGTATGTGGAATAATATTAGGTAGTTTTGTATTTTGGTGTTTTGAATTTTGATTTAGCTATTTTTATAGTCTAATTTGTTGGGCAACCGCAATAATAGTTTTAATGAGTCTGTGTGTTTTTTATAATTTCAAAGCGTTATATAGCGTTTAGTACAATATGTCAAATAAGTTTTTCATTTTTTTGTTGTCTTTGTTTAGATCTTTATGTAGGTTGTCTATTTTTTTGTTATCACATGTTTTATAAGGCATCATTGTTTATAGTAATAGGAATATGAATACATATATTTTTTGGTTTACAAGATTTGAGATGTTATTTTTTTATATATTTTTGTGGTTGTATCTTGGCAAG
>M01075:29:000000000-A53YN:1:1101:28878:11682
AGAGTACACAGTTTGGGTTGCACATTTGATTGCCAGATGCAATGGAAGGACCAATACCTGTATCTGCATTAATACATGCTGCAACGTTAGTTGTATGTGGAATAATATTAGGTAGTTTTGTATTTTGGTGTTTTGAATTTTGATTTAGCTATTTTTATAGTCTAATTTGTTGGGCAACCGCAATAATAGTTTTAATGAGTCTGTGTGTTTTTTATAATTTCAAAGCGTTATATAGCGTTTAGTACAATATGTCAAATAAGTTTTTCATTTTTTTGTTGTCTTTGTTTAGATCTTTATGTAGGTTGTCTATTTTTTTGTTATCACATGTTTTATAAGGCATCATTGTTTATAGTAATAGGAATATGAATACATATATTTTTTGGTTTACAAGATTTGAGATGTTATTTTTTTATATATTTTTGTGGTTGTATCTTGGCAAG
>M01075:29:000000000-A53YN:1:1101:11351:11686
AGAGTACACAATTTGGGTTGCATATTTGATTGCCAGATGCAATGGAAGGACCAATACCTGTATCTGCATTAATACATGCTGCAACGTTAGTTGTATGTGGAATAATATTAGGTAGTTTTGTATTTTGGTGTTTTGAATTTTGATTTAGCTATTTTTATAGTCTAATTTGTTGGGCAACCGCAATAATAGTTTTAATGAGTCTGTGTGTTTTTTATAATTTCAAAGCGTTATATAGCGTTTAGTACAATATGTCAAATAAGTTTTTCATTTTTTTGTTGTCTTTGTTTAGATCTTTATGTAGGTTGTCTATTTTTTTGTTATCACATGTTTTATAAGGCATCATTGTTTATAGTAATAGGAATATGAATACATATATTTTTTGGTTTACAAGATTTGAGATGTTATTTTTTTATATATTTTTGTGGTTGTATCTTGGCAAG
>M01075:29:000000000-A53YN:1:1101:3454:11687
AGAGTACACAGTTTGGGTTGCATATTTGATTGCCAGATGCAATGGAAGGACCAATACCTGTATCTGCATTAATACATGCTGCAACGTTAGTTGTATGTGGAATAATATTAGGTAGTTTTGTATTTTGGTGTTTTGAATTTTGATTTAGCTATTTTTATAGTCTGATTTGTTGGGCAACCGCAATAATAGTTTTAATGAGTCTGTGTGTTTTTTATAATTTCAAAGCGTCATATAGCGTTTAGTACAATATGTCAAATAAGTTTTTCATTTTTTTGTTGTCTTTGTTTAGATCTTTATGTAGGTTGTCTATTTTTTTGTTATCACATGTTTTATAAGGCATCATTGTTTATAGTAATAGGAATATGAATACATATATTTTTTGGTTTACAAGATTTGAGATGTTATTTTTTTATATATTTTTGTGGTTGTATCTTGGCAAG
>M01075:29:000000000-A53YN:1:1101:27079:11698
AAAGTACACAGTTTGGGTTGCATATTTGATTGCCAGATGCAATGGAAGGACCAATACCTGTATCTGCATTAATACATGCTGCAACGTTAGTTGTATGTGGAATAATATTAGGTAGTTTTGTATTTTGGTGTTTTGAATTTTGATTTAGCTATTTTTATAGTCTAATTTGTTGGGCAACCGCAATAATAGTTTTAATGAGTCTGTGTGTTTTTTATAATTTCAAAGCGTTATATAGCGTTTAGTACAATATGTCAAATAAGTTTTTCATTTTTTTGTTGTCTTTGTTTAGATCTTTATGTAGGTTGTCTATTTTTTTGTTATCACATGTTTTATAAGGCATCATTGTTTATAGTAATAGGAATATGAATACATATATTTTTTGGTTTACAAGATTTGAGATGTTATTTTTTTATATATTTTTGTGGTTGTATCTTGGCAAG
>M01075:29:000000000-A53YN:1:1101:2499:11700
AAAGTACACAGTTTGGGTTGCATATTTGATTGCCGGATGCAATGGAAGGACCAATACCTGTATCTGCATTAATACATGCTGCAACGTTAGTTGTATGTGGAATAATATTAGGTAGTTTTGTATTTTGGTGTTTTGAATTTTGATTTAGCTATTTTTATAGTCTAATTTGTTGGGCAACCGCAATAATAGTTTTAATGAGTCTGTGTGTTTTTTATAATTTAAAGCGTTATATAGCGTTTAGTACAATATGTCAAATAAGTTTTTCATTTTTTTTGTTGTTTTTGTTTAGGTCTTTATGTAGGTTGTCTATTTTTTTGTTATCACATGTTTTATAAGGCATCATTGTTTATAGTAATAGGAATATGAATACATATATTTTTTGGTTTACAAGATTTGAGATGTTATTTTTTTATATATTTTTGTGGTTGTATCTTGGCAAG
>M01075:29:000000000-A53YN:1:1101:20601:11702
AGAGTACACAGTTTGGGTTGCATATTTGATTGCCAGATGCAATGGAAGGACCAATACCTGTATCTGCATTAATACATGCTGCAACGTTAGTTGTATGTGGAATAATATTAGGTAGTTTTGTATTTTGGTGTTTTGAATTTTGATTTAGCTATTTTTATAGTCTAATTTGTTGGGCAACCGCAATAATAGTTTTAATGAGTCTGTGTGTTTTTTATAATTTCAAAGCGTTATATAGCGTTTAGTACAATATGTCAAATAAGTTTTTCATTTTTTTGTTGTTTTTGTTTAGATCTTTATGTAGGTTGTCTATTTTTTTGTTATCACATGTTTTATAAGGCATCATTGTTTATAGTAATAGGAATATGAATACATATATTTTTTGGTTTACAAGATTTGAGATGTTATTTTTTTATATATTTTTGTGGTTGTATCTTGGCAAG
>M01075:29:000000000-A53YN:1:1101:25341:11713
GAGTACACAGTTTGGGTTGCATATTTGATTGCCAGATGCAATGGAAGGACCAATACCTGTATCTGCATTAATACATGCTGCAACGTTAGTTGTATGTGGAATAATATTAGGTAGTTTTGTATTTTGGTGTTTTGAATTTTGATTTAGCTATTTTTATAGTCTAATTTGTTGGGCAACCGCAATAATAGTTTTAATGAGTCTGTGTGTTTTTTATAATTTCCAAAGCGTTATATAGCGTTTAGTACAATATGTCAAATAAGTTTTTCATTTTTTTGTTGTTTTTGTTTAGATCTTTATGTAGGTTGTCTATTTTTTTGTTATCACATGTTTTATAAGGCATCATTGTTTATAGTAATAGGAATATGAATACATATATTTTTTGGTTTACAAGATTTGAGATGTTATTTTTTTATATATTTTTGTGGTTGTATCTTGGCAAG
>M01075:29:000000000-A53YN:1:1101:2640:11720
AGAGTACACAGTTTGGGTTGCATATTTGATCGCCAGATGCAATGGAAGGACCAATACCTGTATCTGCATTAATACATGCTGCAACGTTAGTTGTATGTGGAATAATATTAGGTAGTTTTGTATTTTGGTGTTTTGAATTTTGATTTAGCTATTTTTATAGTCTAATTTGTTGGGCAACCGCAATAATAGTTTTAATGAGTCTGTGTGTTTTTTATAATTTCAAAGCGTTATATAGCGTTTAGTACAATATGTCAAATAAGTTTTTCATTTTTTTGTTGTCTTTGTTTAGATCTTTATGTAGGTTGTCTATTTTTTTGTTATCACATGTTTTATAAGGCATCATTGTTTATAGTAATAGGAATATGAATACATATATTTTTTGGTTTACAAGATTTGAGATGTTATTTTTTTATATATTTTTGTGGTTGTATCTTGGCAAG
>M01075:29:000000000-A53YN:1:1101:12072:11722
AAAGTACACAGTTTGGGCTGCATATTTGATTGCCAGATGCAATGGAAGGACCAATACCTGTATCTGCATTAATACATGCTGCAACGTTAGTTGTATGTGGAATAATATTAGGTAGTTTTGTATTTTGGTGTTTTGAATTTTGATTTAGCTATTTTTATAGTCTAATTTGTTGGGCAACCGCAATAATAGTTTTAATGAGTCTGTGTGTTTTTTATAATTTCAAAGCGTTATATAGCGTTTAGTACAATATGTCAAATAAGTTTTTCATTTTTTTGTTGTCTTTGTTTAGATCTTTATGTAGGTTGTCTATTTTTTTGTTATCACATGTTTTATAAGGCATCATTGTTTATAGTAATAGGAATATGAATACATATATTTTTTGGTTTACAAGATTTGAGATGTTATTTTTTTATATATTTTTGTGGTTGTATCTTGGCAAG
>M01075:29:000000000-A53YN:1:1101:20896:11745
AAAGTACACAGTTTGGGCTGCATATTTGATTGCCAGATGCAATGGAAGGACCAATACCTGTATCTGCATTAATACATGCTGCAACGTTAGTTGTATGTGGAATAATATTAGGTAGTTTTGTATTTTGGTGTTTTGAATTTTGATTTAGCTATTTTTATAGTCTAATTTGTTGGGCAACCGCAATAATAGTTTTAATGAGTCTGTGTGTTTTTTATAATTTCAAAGCGTTATATAGCGTTTAGTACAATATGTCAAATAAGTTTTTCATTTTTTTGTTGTCTTTGTTTAGATCTTTATGTAGGTTGTCTATTTTTTTGTTATCACATGTTTTATAAGGCATCATTGTTTATAGTAATAGGAATATGAATACATATATTTTTTGGTTTACAAGATTTGAGATGTTATTTTTTTATATATTTTTGTGGTTGTATCTTGGCAAG
>M01075:29:000000000-A53YN:1:1101:26807:11749
AGAGTACACAGTTTGGGTTGCACATTTGATTGCCAGATGCAATGGAAGGACCAATACCTGTATCTGCATTAATACATGCTGCGACGTTAGTTGTATGTGGAATAATATTAGGTAGTTTTGTATTTTGGTGTTTTGAATTTTGATTTAGCTATTTTTATAGTCTAATTTGTTGGGCAACCGCAATAATAGTTTTAATGAGTCTGTGTGTTTTTTATAATTTCAAAGCGTTATATAGCGTTTAGTACAATATGTCAAATAAGTTTTTCATTTTTTTGTTGTCTTTGTTTAGATCTTTATGTAGGTTGTCTATTTTTTTGTTATCACATGTTTTATAAGGCATCATTGTTTATAGTAATAGGAATATGAATACATATATTTTTTGGTTTACAAGATTTGAGATGTTATTTTTTTATATATTTTTGTGGTTGTATCTTAGCAAG
>M01075:29:000000000-A53YN:1:1101:18134:11749
AGAGTACACAGTTTGGGTTGCATATTTGATTGCCAGATGCAATGGAAGGACCAATACCTGTATCTGCATTAATACATGCTGCAACGTTAGTTGTATGTGGAATAATATTAGGTAGTTTTGTATTTTGGTGTTTTGAATTTTGATTTAGCTATTTTTATAGTCTAATTTGTTGGGCAACCGCAATAATAGTTTTAATGAGTCTGTGTGTTTTTTATAATTTCAAAGCGTTATATAGCGTTTAGTACAATATGTCAAATAAGTTTTTCATTTTTTTGTTGTCTTTGTTTAGATCTTTATGTAGGTTGTCTATTTTTTTGTTATCACATGTTTTATAAGGCATCATTGTTTATAGTAATAGGAATATGAATACATATATTTTTTGGTTTACAAGATTTGAGATGTTATTTTTTTATATATTTTTGTGGTTGTATCTTGGCAAG
>M01075:29:000000000-A53YN:1:1101:8909:11756
AGAGTACACAGTTTGGGTTGCATATTTGATTGCCAGATGCAATGGAAGGACCAATACCTGTATCTGCATTAATACATGCTGCAACGTTAGTTGTATGTGGAATAATATTAGGTAGTTTTGTATTTTGGTGTTTTGAATTTTGATTTAGCTATTTTTATAGTCTAATTTGTTGGGCAACCGCAATAATAGTTTTAATGAGTCTGTGTGTTTTTTATAATTTCAAAGCGTTATATAGCGTTTAGTACAATATGTCAAATAAGTTTTTCATTTTTTTGTTGTCTTTGTTTAGATCTTTATGTAGGTTGTCTATTTTTTTGTTATCACATGTTTTATAAGGCATCATTGTTTATAGTAATAGGAATATGAATACATATATTTTTTGGTTTACAAGATTTGAGATGTTATTTTTTTATATATTTTTGTGGTTGTATCTTGGCAAG
>M01075:29:000000000-A53YN:1:1101:8661:11771
AAAGTACACAGTTTGGGTTGCATATTTGATTGCCAGATGCAATGGAAGGACCAATACCTGTATCTGCATTAATACATGCTGCAACGTTAGTTGTATGTGGAATAATATTAGGTAGTTTTGTATTTTGGTGTTTTGAATTTTGATTTAGCTATTTTTATAGTCTAATTTGTTGGGCAACCGCAATAATAGTTTTAATGAGTCTGTGTGTTTTTTATAATTTGCAAAGCGTTATATAGCGTTTAGTACAATATGTCAAATAAGTTTTTCATTTTTTGTGGTCTTTGTTTAGATCTTTATGTAGGTTGTCTACTTTTTTGTTATCACATGTTTTATAAGGCATCATTGTTTATAGTAATAGGAATATGAATACATATATTTTTTGGTTTACAAGATTTGAGATGTTATTTTTTTATATATTTTTGTGGTTGTATCTTGGCAAG
>M01075:29:000000000-A53YN:1:1101:8154:11786
AAAGTACACAGTTTGGGTTGCATATTTGATTGCCAGATGCAATGGAAGGACCAATACCTGTATCTGCATTAATACATGCTGCAACGTTAGTTGTATGTGGAATAATATTAGGTAGTTTTGTATTTTGGTGTTTTGAATTTTGATTTAGCTATTTTTATAGTCTAATTTGTTGGGCAACCGCAATAATAGTTTTAATGAGTCTGTGTGTTTTTTATAATTTCAAAGCGTTATATAGCGTTTAGTACAATATGTCAAATAAGTTTTTCATTTTTTTGTTGTCTTTGTTTAGATCTTTATGTAGGTTGTCTATTTTTTTGTTATCACATGTTTTATAAGGCATCATTGTTTATAGTAATAGGAATATGAATACATATATTTTTTGGTTTACAAGATTTGAGATGTTATTTTTTTATATATTTTTGTGGTTGTATCTTGGCAAG
>M01075:29:000000000-A53YN:1:1101:10710:11789
AGAGTACACAGTTTGGGTTGCATATTTGATTGCCAGATGCAATGGAAGGACCAATACCTGTATCTGCATTAATACATGCTGCAACGTTAGTTGTATGTGGAATAATATTAGGTAGTTTTGTATTTTGGTGTTTTGAATTTTGATTTAGCTACTTTTATAGTCTAATTTGTTGGGCAACCGCAATAATAGTTTTAATGAGTCTGTGTGTTTTTTATAATTTCAAAGCGTTATATAGCGTTTAGTACAATATGTCAAATAAGTTTTTCATTTTTTTGTTGTCTTTGTTTAGATCTTTATGTAGGTTGTCTATTTTTTTGTTATCACATGTTTTATAAGGCATCATTGTTTATAGTAATAGGAATATGAATACATATATTTTTTGGTTTACAAGATTTGAGATGTTATTTTTTTATATATTTTTGTGGTTGTATCTTGGCAAG
>M01075:29:000000000-A53YN:1:1101:18354:11791
AAAGTACACAGTTTGGGTTGCATATTTGATTGCCAGATGCAATGGAAGGACCAATACCTGTATCTGCATTAATACATGCTGCAACGTTAGTTGTATGTGGAATAATATTAGGTAGTTTTGTATTTTGGTGTTTTGAATTTTGATTTAGCTATTTTTATAGTCTAATTTGTTGGGCAACCGCAATAATAGTTTTAATGAGTCTGTGTGTTTTTTATAATTTCAAAGCGTTATATAGCGTTTAGTACAATATGTCAAATAAGTTTTTCATTTTTTTGTTGTCTTTGTTTAGATCTTTATGTAGGTTGTCTATTTTTTTGTTATCACATGTTTTATAAGGCATCATTGTTTATAGTAATAGGAATATGAATACATATATTTTTTGGTTTACAAGATTTGAGATGTTATTTTTTTATATATTTTTGTGGTTGTATCTTGGCAAG
>M01075:29:000000000-A53YN:1:1101:13172:11793
AAAGTACACAGTTTGGGTTGCATATTTGATTGCCAGATGCAATGGAAGGACCAATACCTGTATCTGCATTAATACATGCTGCAACGTTAGTTGTATGTGGAATAATATTAGGTAGTTTTGTATTTTGGTGTTTTGAATTTTGATTTAGCTATTTTTATAGTCTAATTTGTTGGGCAACCGCAATAATAGTTTTAATGAGTCTGTGTGTTTTTTATAATTTCAAAGCGTTATATAGCGTTTAGTACAATATGTCAAATAAGTTTTTCATTTTTTTGTTGTCTTTGTTTAGATCTTTATGTAGGTTGTCTATTTTTTTGTTATCACATGTTTTATAAGGCATCATTGTTTATAGTAATAGGAATATGAATACATATATTTTTTGGTTTACAAGATTTGAGATGTTATTTTTTTATATATTTTTGTGGTTGTATCTTGGCAAG
>M01075:29:000000000-A53YN:1:1101:20399:11807
AGAGTACACAGTTTGGGTTGCATATTTGATTGCCAGATGCAATGGAAGGACCAATACCTGTATCTGCATTAATACATGCTGCAACGTTAGTTGTATGTGGAATAATATTAGGTAGTTTTGTATTTTGGTGTTTTGAATTTTGATTTAGCTATTTTTATAGTCTAATTTGTTGGGCAACCGCAATAATAGTTTTAATGAGTCTGTGTGTTTTTTATAATTTCAAAGCGTTATATAGCGTTTAGTACAATATGTCAAATAAGTTTTTCATTTTTTTGTTGTCTTTGTTTAGATCTTTATGTAGGTTGTCTATTTTTTTGTTATCGCATGTTTTATAAGGCATCATTGTTTATAGTAATAGGAATATGAATACATATATTTTTTGGTTTACAAGATTTGAGATGTTATTTTTTTATATATTTTTGTGGTTGTATCTTGGCAAG
>M01075:29:000000000-A53YN:1:1101:13849:11809
AGAGTACACAGTTTGGGTTGCACATTTGATTGCCAGATGCAATGGAAGGACCAATACCTGTATCTGCATTAATACATGCTGCAACGTTAGTTGTATGTGGAATAATATTAGGTAGTTTTGTATTTTGGTGTTTTGAATTTTGATTTAGCTATTTTTATAGTCTAATTTGTCGGGCAACCGCAATAATAGTTTTAATGAGTCTGTGTGTTTTTTATAATTTCAAGGCGTTATATAGCGTTTAGTACAATATGTCAAATAAGTTTTTCATTTTTTTGTTGTTTTTGTTTAGATCTTTATGTAGGTTGTCTATTTTTTTGTTATCACATGTTTTATAAGGCATCATTGTTTATAGTAATAGGAATATGAATACATATATTTTTTGGTTTACAAGATTTGAGATGTTATTTTTTTATATATTTTTGTGGTTGTATCTTGGCAAG
>M01075:29:000000000-A53YN:1:1101:7189:11819
AGAGTACACAGTTTGGGTTGCATATTTGATTGCCAGATGCAATGGAAGGACCAATACCTGTATCTGCATTAATACATGCTGCAACGTTAGTTGTATGTGGAATAATATTAGGTAGTTTTGTATTTTGGTGTTTTGAATTTTGATTTAGCTATTTTTATAGTCTAATTTGTTGGGCAACCGCAATAATAGTTTTAATGAGTCTGTGTGTTTTTTATAATTTCAAAGCGTTATATAGCGTTTAGTACAATATGTCAAATAAGTTTTTCATTTCTTTGTTGTCTTTGTTTAGATCTTTATGTAGGTTGTCTATTTTTTTGTTATCACATGTTTTATAAGGCATCATTGTTTATAGTAATAGGAATATGAATACATATATTTTTTGGTTTACAAGATTTGAGATGTTATTTTTTTATATATTTTTGTGGTTGTATCTTGGCAAG
>M01075:29:000000000-A53YN:1:1101:21352:11826
AGAGTACACAGTTTGGGCTGCATATTTGATTGCCAGATGCAATGGAAGGACCAATACCTGTATCTGCATTAATGCATGCTGCAACGTTAGTTGTATGTGGAATAATATTAGGTAGTTTTGTATTTTGGTGTTTTGAATTTTGATTTAGCTATTTTTATAGTCTAATTTGTTGGGCAACCGCAATAATAGTTTTAATGAGTCTGTGTGTTTTTTATAATTTCAAAGCGTTATATAGCGTTTAGTACAATATGTCAAATAAGTTTTTCATTTTTTTGTTGTTTTTGTTTAGATCTTTATGTAGGTTGTCTATTTTTTTGTTATCACATGTTTTATAAGGCATCATTGTTTATAGTAATAGGAATATGAATACATATATTTTTTGGTTTACAAGATTTGAGATGTTATTTTTTTATATATTTTTGTGGTTGTATCTTGGCAAG
>M01075:29:000000000-A53YN:1:1101:26317:11826
AGAGTACACAGTTTGGGTTGCATATTTGATTGCCAGATGCAATGGAAGGACCAATACCTGTATCTGCATTAATACATGCTGCAACGTTAGTTGTATGTGGAATAATATTAGGTAGTTTTGTATTTTGGTGTTTTGAATTTTGATTTAGCTATTTTTATAGTCTAATTTGTTGGGCAACCGCAATAATAGTTTTAATGAGTCTGTGTGTTTTTTATAATTTCAAAGCGTTATATAGCGTTTAGTACAATATGTCAAATAAGTTTTTCATTTTTTTGTTGTCTTTGTTTAGATCTTTATGTAGGTTGTCTATTTTTTTGTTATCACATGTTTTATAAGGCATCATTGTTTATAGTAATAGGAATATGAATACATATATTTTTTGGTTTACAAGATTTGAGATGTTATTTTTTTATATATTTTTGTGGTTGTATCTTGGCAAG
>M01075:29:000000000-A53YN:1:1101:6685:11839
AGAGTACACAGTTTGGATTGCATATTTGATTGCCAGATGCAATGGAAGGACCAACACCTGTATCTGCATTAATACATGCTGCAACGTTAGTTGTATGTGGAATAATATTAGGTAGTTTTGTATTTTGGTGTTTTGAATTTTGATTTAGCTATTTTTATAGTCTAATTTGTTGGGCAACCGCAATAATAGTTTTAATGAGTCTGTGTGTTTTTTATAATTTCAAAGCGTTATATAGCGTTTAGTACAATATGTCAAATAAGTTTTTCATTTTTTTGTTGTCTTTGTTTAGATCTTTATGTAGGTTGTCTATTTTTTTGTTATCGCATGTTTTATAAGGCATCATTGTTTATAGTAATAGGAATATGAATACATATATCTTTTGGTTTACAAGATTTGAGATGTTATTTTTTTATATATTTTTGTGGTTGTATCTTGGCAAG
>M01075:29:000000000-A53YN:1:1101:7698:11852
AGAGTACACAGTTTGGGTTGCATATTTGATTGCCAGATGCAATGGAAGGACCAATACCTGTATCTGCATTAATACATGCTGCAACGTTAGTTGTATGTGGAATAATATTAGGTAGTTTTGTATTTTGGTGTTTTGAATTTTGATTTAGCTATTTTTATAGTCTAATTTGTTGGGCAACCGCAATAATAGTTTTAATGAGTCTGTGTGTTTTTTATAATTTCAAAGCGTTATATAGCGTTTAGTACAATATGTCAAATAAGTTTTTCATTTTTTTGTTGTCTTTGTTTAGATCTTTATGTAGGTTGTCTATTTTTTTGTTATCACATGTTTTATAAGGCATCATTGTTTATAGTAATAGGAATATGAATACATATATTTTTTGGTTTACAAGATTTGAGATGTTATTTTTTTATATATTTTTGTGGTTGTATCTTAGCAAG
>M01075:29:000000000-A53YN:1:1101:19422:11880
AAAGTACACAGTTTGGGTTGCATATTTGATTGCCAGATGCAATGGAAGGACCAATACCTGTATCTGCATTAATACATGCTGCAACGTTAGTTGTATGTGGAATAATATTAGGTAGTTTTGTATTTTGGTGTTTTGAATTTTGATTTAGCTATTTTTATAGTCTAATTTGTTGGGCAACCGCAATAATAGTTTTAATGAGTCTGTGTGTTTTTTATAATTTCAAAGCGTTATATAGCGTTTAGTACAATATGTCAAATAAGTTTTTCATTTTTTTGTTGTCTTTGTTTAGATCTTTATGTAGGTTGTCTATTTTTTTGTTATCACATGTTTTATAAGGCATCATTGTTTATAGTAATAGGAATATGAATACATATATTTTTTGGTTTACAAGATTTGAGATGTTATTTTTTTATATATTTTTGTGGTTGTATCTTGGCAAG
>M01075:29:000000000-A53YN:1:1101:25382:11889
AGAGTACACAGTTTGGATTGCACATTTGATTGCCAGATGCAATGGAAGGACCAATACCTGTATCTGCATTAATACATGCTGCAACGTTAGTTGTATGTGGAATAATATTAGGTAGTTTTGTATTTTGGTGTTTTGAATTTTGATTTAGCTATTTTTATAGTCTAATTTGTTGGGCAACCGCAATAATAGTTTTAATGAGTCTGTGTGTTTTTTATAATTTCAAAGCGTTATATAGCGTTTAGTACAATATGTCAAATAAGTTTTTCATTTTTTTGTTGTCTTTGTTTAGATCTTTATGTAGGTTGTCTATTTTTTTGTTATCACATGTTTTATAAGGCATCATTGTTTATAGTAATAGGAATATGAATACATATATTTTTTGGTTTACAAGATTTGAGATGTTATTTTTTTATATATTTTTGTGGTTGTATCTTGGCAAG
>M01075:29:000000000-A53YN:1:1101:18557:11890
AGAGTACACAGTTTGGGTTGCATATTTGATTGCCAGATGCAATGGAAGGACCAATACCTGTATCTGCATTAATACATGCTGCAACGTTAGTTGTATGTGGAATAATATTAGGTAGTTTTGTATTTTGGTGTTTTGAATTTTGATTTAGCTATTTTTATAGTCTAATTTGTTGGGCAACCGCAATAATAGTTTTAATGAGTCTGTGTGTTTTTTATAATTTCAAAGCGTTATATAGCGTTTAGTACAATATGTCAAATAAGTTTTTCATTTTTTTGTTGTCTTTGTTTAGATCTTTATGTAGGTTGTCTATTTTTTTGTTATCACATGTTTTATAAGGCATCATTGTTTATAGTAATAGGAATATGAATACATATATTTTTTGGTTTACAAGATTTGAGATGTTATTTTTTTATATATTTTTGTGGTTGTATCTTGGCAAG
>M01075:29:000000000-A53YN:1:1101:12899:11891
AAAGTACACAGTTTGGGTTGCATATTTGATTGCCAGATGCAATGGAAGGACCAATACCTGTATCTGCATTAATACATGCTGCAACGTTAGTTGTATGTGGAATAATATTAGGTAGTTTTGTATTTTGGTGTTTTGAATTTTGATTTAGCTATTTTTATAGTCTAATTTGTTGGGCAACCGCAATAATAGTTTTAATGAGTCTGTGTGTTTTTTATAATTTCAAAGCGTTATATAGCGTTTAGTACAATATGTCAAATAAGTTTTTCATTTTTTTGTTGTCTTTGTTTAGATCTTTATGTAGGTTGTCTATTTTTTTGTTATCACATGTTTTATAAGGCATCATTGTTTATAGTAATAGGAATATGAATACATATATTTTTTGGTTTACAAGATTTGAGATGTTATTTTTTTATATATTTTTGTGGTTGTATCTTAGCAAG
>M01075:29:000000000-A53YN:1:1101:15620:11903
AGAGTACACAGTTTGGGTTGCACATTTGATTGCCAGATGCAATGGAAGGACCAATACCTGTATCTGCATTAATACATGCTGCAACGTTAGTTGTATGTGGAATAATATTAGGTAGTTTTGTATTTTGGTGTTTTGAATTTTGATTTAGCTATTTTTATAGTCTAATTTGTTGGGCAACCGCAATAATAGTTTTAATGAGTCTGTGTGTTTTTTATAATTTCAAAGCGTTATATAGCGTTTAGTACAATATGTCAAATAAGTTTTTCATTTTTTTGTTGTCTTTGTTTAGATCTTTATGTAGGTTGTCTATTTTTTTGTTATCACATGTTTTATAGGGCATCATTGTTTATAGTAATAGGAATATGAATACATATATTTTTTGGTTTACAAGATTCGAGATGTTATTTTTTTATATATTTTTGTGGTTGTATCTTGGCAAG
>M01075:29:000000000-A53YN:1:1101:6654:11905
AGAGTACACAGTTTGGGTTGCACATTTGATTGCCAGATGCAATGGAAGGACCATTACCTGTATCTGCATTAATACATGCTGCAACGTTAGTTGTATGCGGAATAATATTAGGTAGTTTTGTATTTTGGTGTTTTGAATTTTGATTTAGCTATTTTTATAGTCTAATTTGTTGGGCAACCGCAATAATAGTTTTAATGAGTCTGTGTGTTTTTTATAATTTCAAAGCGTTATATAGCGTTTAGTACAATATGTCAAATAAGTTTTTCATTTTTTTGTTGTCTTTGTTTAGATCTTTATGTAGGTTGTCTATTTTTTTGTTATCACATGTTTTATAAGGCATCATTGTTTATAGTAATAGGAATATGAATACATATATTTTTTGGTTTACAAGATTTGAGATGTTATTTTTTTATATATTTTTGTGGTTGTATCTTGGCAAG
>M01075:29:000000000-A53YN:1:1101:23652:11911
AAAGTACACAGTTTGGGTTGCATATTTGATTGCCAGATGCAATGGAAGGACCAATACCTGTATCTGCATTAATACATGCTGCAACGTTAGTTGTATGTGGAATAATATTAGGTAGTTTTGTATTTTGGTGTTTTGAATTTTGGTTTAGCTATTTTTATAGTCTAATTTGTTGGGCAACCGCAATAATAGTTTTAATGAGTCTGTGTGTTTTTTATAATTTCAAAGCGTTATATAGCGTTTAGTACAATATGTCAAATAAGTTTTTCATTTTTTTGTTGTCTTTGTTTAGATCTTTATGTAGGTTGTCTATTTTTTTGTTATCACATGTTTTATAAGGCATCATTGTTTATAGTAATAGGAATATGAATACATATATTTTTTGGTTTACAAGATTTGAGATGTTATTTTTTTATATATTTTTGTGGTTGTATCTTGGCAAG
>M01075:29:000000000-A53YN:1:1101:5723:11919
AGAGTACACAGTTTGGGTTGCACATTTGATTGCCAGATGCAATGGAAGGACCAATACCTGTATCTGCATTAATACATGCTGCAACGTTAGTTGTATGTGGAATAATATTAGGTAGTTTTGTATTTTGGTGTTTTGAATTTTGATTTAGCTATTTTTATAGTCTAATTTGTTGGGCAACCGCAATAATAGTTTTAATGAGTCTGTGTGTTTTTTATAATTTCAAAGCGTTATATAGCGTTTAGTACAATATGTCAAATAAGTTTTTCATTTTTTTGTTGTCTTTGTTTAGATCTTTATGTAGGTTGTCTATTTTTTTGTTATCACATGTTTTATAAGGCATCATTGTTTATAGTAATAGGAATATGAATACATATATTTTTTGGTTTACAAGATTTGAGATGTTATTTTTTTATATATTTTTGTGGTTGTATCTTGGCAAG
>M01075:29:000000000-A53YN:1:1101:12837:11930
AGAGTACACAGTTTGGGTTGCACATTTGATTGCCAGATGCAATGGAAGGACCAATACCTGTATCTGCATTAATACATGCTGCAACGTTAGTTGTATGTGGAATAATATTAGGTAGTTTTGTATTTTGGTGTTTTGAATTTTGATTTAGCTATTTTTATAGTCTAATTTGTTGGGCAACCGCAATAATAGTTTTAATGAGTCTGTGTGTTTTTTATAATTTCAAAGCGTTATATAGCGTTTAGTACAATATGTCAAATAAGTTTTTCATTTTTTTGTTGTCTTTGTTTAGATCTTTATGTAGGTTGTCTATTTTTTTGTTATCACATGTTTTATAAGGCATCATTGTTTATAGTAATAGGAATATGAATACATATATTTTTTGGTTTACAAGATTTGAGATGTTATTTTTTTATATATTTTTGTGGTTGTATCTTGGCAAG
>M01075:29:000000000-A53YN:1:1101:3836:11938
AGAGTACACAGTTTGGATTGCATATTTGATTGCCAGATGCAATGGAAGGACCAATACCTGTATCTGCATTAATACATGCTGCAACGTTAGTTGTATGTGGAATAATATTAGGTAGTTTTGTATTTTGGTGTTTTGAATTTTGATTTAGCTATTTTTATAGTCTAATTTGTTGGGCAACCGCAATAATAGTTTTAATGAGTCTGTGTGTTTTTTATAATTTCAAAGCGTTATATAGCGTTTAGTACAATATGTCAAATAAGTTTTTCATTTTTTTGTTGTCTTTGTTTAGATCTTTATGTAGGTTGTCTATTTTTTTGTTATCACATGTTTTATAAGGCATCATTGTTTATAGTAATAGGAATATGAATACATATATTTTTTGGTTTACAAGATTTGAGATGTTATTTTTTTATATATTTTTGTGGTTGTATCTTGGCAAG
>M01075:29:000000000-A53YN:1:1101:4321:11952
[truncated: 9,600,427 more chars]
