# Supplementary material for: Deep Sequencing of the Trypanosoma cruzi GP63 Surface Proteases Reveals Diversity and Diversifying Selection among Chronic and Congenital Chagas Disease Patients
Source: PLoS Negl Trop Dis. 2015 Apr 7;9(4):e0003458. doi: 10.1371/journal.pntd.0003458 (PMC4388557; doi:10.1371/journal.pntd.0003458)
Supplement: S1 Appendix — (GZ) [file pntd.0003458.s004.gz › Users/martin/Data/Data_analysis_Cruzi_deep_seq/Deep_cruzi_data/Data_cruzi_deep/Bol_chron_ND5/B00EVBA_S1_L001_joined_t.fasta]

>M01075:30:000000000-A542C:1:1101:14937:1648
AGAGTACGCAGTTTGGGTTACACATTTGATTACCAGATGCAATGGAAGGACCAATACCTGTATCTGCATTAATACATGCTGCAACGTTAGTTGTATGTGGAATAATATTAGGTAGTTTTATATTTTGGTGTTTCGAATTTTGATTTAGCTATTTTTATAGTATAATTTGCTGAACAACCGCAATAATAGTATTAATGAGTCTGTGTGTCTTTTATAATTTCAAAACGTTATATAGCATTTAGTACAATCTGTCAAATAAGTTTTTCGTTTTTTTGTTGTATTTGTTTAGATCTTTATGTAGGTTGCTTATTTTTTTGTTATCACATGTTTTATAAGGCATCTTTGTTTATAGTAATAGGCATATGAATACATATATTCTTTGGTCTACAAGATTTAAGATGTTATTTTTTTATATACTTTTGTGGTTGTATCTTAGCAAG
>M01075:30:000000000-A542C:1:1101:13724:1784
AGAGTACACAGTTTGGGTTGCATATTTGATTACCAGATGCAATGGAAGGACCAATACCTGTATCTGCATTAATACATGCTGCAACGTTAGTTGTATGTGGAATAATATTAGGTAGTTTTATATTTTGGTGTTTCGAATTTTGATTTAGCTATTTTTATAGTATAATTTGCTGAACAACCGCAATAATGGTATTAATGAGTCTGTGTGTCTTTTATAATTTCAAAACGTTATATAGCATTTAGTACAATCTGTCAAATAAGTTTTTCGTTTTTTTGTTGTATTTGTTTAGATCTTTATGTAGGTTGCTTATTTTTTTGTTATCACATGTTTTATAAGGCATCTTTGTTTATAGTAATAGGCATATGAATACATATATTCTTTGGTCTACAAGATTTAAGATGTTATTTTTTTATATACTTTTGTGGTTGTATCTTGGCAAG
>M01075:30:000000000-A542C:1:1101:16989:2036
TGAGTACACAGTTTGGGTTGCATATTTGATTACCAGATGCAATGGAAGGACCAATACCTGTATCTGCATTAATACATGCTGCAACGTTAGTTGTATGTGGAATAATATTAGGTAGTTTTATATTTTGGTGTTTCGAATTTTGATTTAGCTATTTTTATAGTATAATTTGCTGAACAACCGCATTAATAGTATTAATGAGTCTGTGTGTCTTTTATAATTTCAAAACGTTATATAGCATTTAGTACAATCTGTCAAATAAGTTTTTCGTTTTTTTGTTGTATTTGTTTAGATCTTTATGTAGGTTGCTTATTTTTTTGTTATCACATGTTTTATAAGGCATCTTTGTTTATAGTAATAGGCATATGAATACATATATTCTTTGGTCTACAAGATTTAAGATGTTATTTTTTTATATACTTTTGTGGTTGTATCTTAGCAAG
>M01075:30:000000000-A542C:1:1101:14754:2124
AGAGTACACAGTTTGGGTTGCACATTTGATTACCAGATGCAATGGAAGGACCAATACCTGTATCTGCATTAATACATGCTGCAACGTTAGTTGTATGTGGAATAATATTAGGTAGTTTTATATTTTGGTGTTTCGAATTTTGATTTAGCTATTTTTATAGTATAATTTGCTGAACAACCGCAATAATAGTATTAATGAGTCTGTGTGTCTTTTATAATTTCAAAACGTTATATAGCATTTAGTACAATCTGTCAAATAAGTTTTTCGTTTTTTTGTTGTATTTGTTTAGATCTTTATGTAGGTTGCTTATTTTTTTGTTATCACATGTTTTATAAGGCATCTTTGTTTATAGTAATAGGCATATGAATACATATATTCTTTGGTCTACAAGATTTAAGATGTTATTTTTTTATATACTTTTGTGGTTGTATTTTAGCAAG
>M01075:30:000000000-A542C:1:1101:15643:2175
AGAGTACACAGTTTGGGTTACATATTTGATTACCAGATGCAATGGAAGGACCAATACCTGTATCTGCATTAATACATGCTGCAACGTTAGTTGTATGTGGAATAATATTAGGTAGTTTTATATTTTGGTGTTTCGAATTTTGATTTAGCTATTTTTATAGTATAATTTGCTGAACAACCGCAATAATAGTATTAATGAGTCTGTGTGTCTTTTATAATTTGCAAAACGTTATATAGCATTTAGTACAATCTGTCAAATAAGTTTTTCGTTTTTTGTTGTATTTGTTTAGATCTTTATGTAGGTTGCTTATTTTTTTGTTATCACATGTTTTATAAGGCATCTTTGTTTATAGTAATAGGCATATGAATACATATATTCTTTGGTCTACAAGATTTAAGATGTTATTTTTTTATATACTTTTGTGGTTGTATTTTAGCAAG
>M01075:30:000000000-A542C:1:1101:17050:2375
AAAGTACACAGTTTGGGTTACATATTTGATTACCAGATGCAATGGAAGGACCAATACCTGTATCTGCATTAATACATGCTGCAACGTTAGTTGTATGTGGAATAATATTAGGTAGTTTTATATTTTGGTGTTTCGAATTTTGATTTAGCTATTTTTATAGTATAATTTGCTGAACAACCGCAATAATAGTATTAATGAGTCTGTGTGTCTTTTATAATTTCAAAACGTTATATAGCATTTAGTACAATCTGTCAAATAAGTTTTTCGTTTTTTTGTTGTATTTGTTTAGATCTTTATGTAGGTTGCTTATTTTTTTGTTATCACATGTTTTATAAGGCATCTTTGTTTATAGTAATAGGCATATGAATACATATATTCTTTGGTCTACAAGATTTAAGATGTTATTTTTTTATATACTTTTGTGGTTGTATTTTAGCAAG
>M01075:30:000000000-A542C:1:1101:14060:2481
AAAGTACACAGTTTGGGTTACATATTTGATTACCAGATGCAATGGAAAGACCAATACCTGTATCTGCATTAATACATGCTGCAACGTTAGTTGTATGTGGAATAATATTAGGTAGTTTTATATTTTGGTGTTTCGAATTTTGATTTAGCTATTTTTATAGTATAATTTGCTGAACAACCGCAATAATAGTATTAATGAGTCTGTGTGTCTTTTATAATTTCAAAACGTTATATAGCATTTAGTACAATCTGTCAAATAAGTTTTTCGTTTTTTTGTTGTATTTGTTTAGATCTTTATGTAGGCTGCTTATTTTTTTGTTATCACATGTTTTATAAGGCATCTTTGTTTATAGTAATAGGCATATGAATACATATATTCTTTGGTCTACGAGATTTAAGATGTTATTTTTTTATATACTTTTGTGGTTGTATTTTAGCAAG
>M01075:30:000000000-A542C:1:1101:11220:2621
AGAGTACACAGTTTGGGTTACATATTTGATTACCAGATGCAATGGAAGGACCAATACCTGTATCTGCATTAATACATGCTGCAACGTTAGTTGTATGTGGAATAATATTAGGTAGTTTTATATTTTGGTGTTTCGAATTTTGATTTAGCTATTTTTATAGTATAATTTGCTGAACAACCGCAATAATAGTATTAATGAGTCTGTGTGTCTTTTATAATTTCAAAACGTTATATAGCATTTAGTACAATCTGTCAAATAAGTTTTTCGTTTTTTTGTTGTATTTGTTTAGATCTTTATGTAGGTTGCTTATTTTTTTGTTATCACATGTTTTATAAGGCATCTTTGTTTATAGTAATAGGCATATGAATACATATATTCTTTGGTCTACAAGATTTAAGATGTTATTTTTTTATATACTTTTGTGGTTGTATTTTAGCAAG
>M01075:30:000000000-A542C:1:1101:12642:2791
AAAGTACACAGTTTGGGTTACATATTTGATTACCAGCTGCAATGGAAGGACCAATACCTGTATCTGCATTAATACATGCTGCAACGTTAGTTGTATGTGGAATAATATTAGGTAGTTTTATATTTTGGTGTTTCGAATTTTGATTTAGCTATTTTTATAGTATAATTTGCTGAACAACCGCAATAATAGTATTAATGAGTCTGTGCGTCTTTTATAATTTCAAAACGTTATATAGCATTTAGTACAATCTGTCAAATAAGTTTTTCGTTTTTTTGTTGTATTTGTTTAGATCTTTATGTAGGTTGCTTATTTTTTTGTTATCACATGTTTTATAAGGCATCTTTGTTTATAGTAATAGGCATATGAATACATATATTCTTTGGTCTACAAGATTTAAGATGTTATTTTTTTATATACTTTTGTGGTTGTATTTTGGCAAG
>M01075:30:000000000-A542C:1:1101:13436:2893
AGAGTACACAGTTTGGGTTACATATTTGATTACCAGATGCAATGGAAGGACCAATACCTGTATCTGCATTAATACATGCTGCAACGTTAGTTGTATGTGGAATAATATTAGGTAGTTTTATATTTTGGTGTTTCGAATTTTGATTTAGCTATTTTTATAGTATAATTTGCTGAACAACCGCAATAATAGTATTAATGAGTCTGTGTGTCTTTTATAATTTCAAAACGTTATATAGCATTTAGTACAATCTGTCAAATAAGTTTTTCGTTTTTTTGTTGTATTTGTTTAGATCTTTATGTAGGTTGCTTATTTTTTTGTTATCACATGTTTTATAAGGCATCTTTGTTTATAGTAATAGGCATATGAATACATATATTCTTTGGTCTACGAGATTTAAGATGTTATTTTTTTATATACTTTTGTGGTTGTATTTTAGCAAG
>M01075:30:000000000-A542C:1:1101:13538:3320
AGAGTACACAGTTTGGGTTACATATTTGATTACCAGATGCAATGGAAGGACCAATACCTGTATCTGCATTAATACATGCTGCAACGTTAGTTGTATGTGGAATAATATTAGGTAGTTTTATATTTTGGTGTTTCGAATTTTGATTTAGCTATTTTTATAGTATAATTTGCTGAACAACCGCAATAATAGTATTAATGAGTCTGTGTGTCTTTTATAATTTCAAAACGTTATATAGCATTTAGTACAATCTGTCAAATAAGTTTTTCGTTTTTTTGTTGTATTTGTTTAGATCTTTATGTAGGTTGCTTATTTTTTTGTTATCACATGTTTTATAAGGCATCTTTGTTTATAGTAATAGGCATATGAATACATATATTCTTTGGTCTACAAGATTTAAGATGTTATTTTTTTATATACTTTTGTGGTTGTATCTTGGCAAG
>M01075:30:000000000-A542C:1:1101:19727:3488
AAAGTACACAGTTTGGGTTACATATTTGATTACCAGATGCAATGGAAGGACCAATACCTGTATCTGCATTAATACATGCTGCAACGTTAGTTGTATGTGGAATAATATTAGGTAGTTTTATATTTTGGTGTTTCGAATTTTGATTTAGCTATTTTTATAGTATAATTTGCTGAACAACCGCAATAATAGTATTAATGAGTCTGTGTGTCTTTTATAATTTCAAAACGTTATATAGCATTTAGTACAATCTGTCAAATAAGTTTTTCGTTTTTTTGTTGTATTTGTTTAGATCTTTATGTAGGTTGCTTATTTTTTTGTTATCACATGTTTTATAAGGCATCTTTGTTTATAGTAATAGGCATATGAATACATATATTCTTTGGTCTACAAGATTTAAGATGTTATTTTTTTATATACTTTTGTGGTTGTATTTTAGCAAG
>M01075:30:000000000-A542C:1:1101:19341:3493
AGAGTACACAGTCTGGGTTACATATTTGATTACCAGATGCAATGGAAGGACCAATACCTGTATCTGCATTAATACATGCTGCAACGTTAGTTGTATGTGGAATAATATTAGGTAGTTTTATATTTTGGTGTTTCGAATTTTGATTTAGCTATTTTTATAGTATAATTTGCTGAACAACCGCAATAATAGTATTAATGAGTCTGTGTGTCTTTTATAATTTCAAAACGTTATATAGCATTTAGTACAATCTGTCAAATAAGTTTTTCGTTTTCTTGTTGTATTTGTTTAGATCTTTATGTAGGTTGCTTATTTTTTTGTTATCACATGTTTTATAAGGCATCTTTGTTTATAGTAATAGGCATATGAATACATATATTCTTTGGTCTACAAGATTTAAGATGTTATTTTTTTATATACTTTTGTGGTTGTATCTTAGCAAG
>M01075:30:000000000-A542C:1:1101:17125:3604
AGAGTACACAGTTTGGGTTGCATATTTGATTACCAGATGCAATGGAAGGACCAATACCTGTATCTGCATTAATACATGCTGCAACGTTAGTTGTATGTGGAATAATATTAGGTAGTTTTATATTTTGGTGTTTCGAATTTTGATTTAGCTATTTTTATAGTATAATTTGCTGAACAACCGCAATAATAGTATTAATGAGTCTGTGTGTCTTTTATAATTTCAAAACGTTATATAGCATTTAGTACAATCTGTCAAATAAGTTTTTCGTTTTTTTGTTGTATTTGTTTAGATCTTTATGTAGGTTGCTTATTTTTTTGTTATCACATGTTTTATAAGGCATCTTTGTTTATAGTAATAGGCATATGAATACATATATTCTTTGGCCTACAAGATTTAAGATGTTATTTTTTTATATACTTTTGTGGTTGTATCTTAGCAAG
>M01075:30:000000000-A542C:1:1101:10739:3696
AGAGTACACAGTTTGGGTTACATATTTGATTACCAGATGCAATGGAAGGACCAATACCTGTATCTGCATTAATACATGCTGCAACGTTAGTTGTATGTGGAATAATATTAGGTAGTTTTATATTTTGGTGTTTCGAATTTTGATTTAGCTATTTTTATAGTATAATTTGCTGAACAACCGCAATAATAGTATTAATGAGTCTGTGTGTCTTTTATAATTTCAAAACGTTATATAGCATTTAGTACAATCTGTCAAATAAGTTTTTCGTTTTTTTGTTGTATTTGTTTAGATCTTTATGTAGGTTGCTTATTTTTTTGTTATCACATGTTTTATAAGGCATCTTTGTTTATAGTAATAGGCATATGAATACATATATTCTTTGGTCTACAAGATTTAAGATGTTATTTTTTTATATACTTTTGTGGTTGTATTTTAGCAAG
>M01075:30:000000000-A542C:1:1101:9802:3701
AAAGTACACAGTTTGGGTTGCATATTTGATTACCAGATGCAATGGAAGGACCAATACCTGTATCTGCATTAATACATGCTGCAACGTTAGTTGTATGTGGAATAATATTAGGTAGTTTTATATTTTGGTGTTTCGAATTTTGATTTAGCTATTTTTATAGTATAATTTGCTGAACAACCGCAATAATAGTATTAATGAGTCTGTGTGTCTTTTATAATTTCAAAACGTTATATAGCATTTAGTACAATCTGTCAAATAAGTTTTTCGTTTTTTTGTTGTATTTGTTTAGATCTTTATGTAGGTTGCTTATTTTTTTGTTATCACATGTTTTATAAGGCATCTTTGTTTATAGTAATAGGCATATGAATACATATATTCTTTGGTCTACAAGATTTAAGATGTTATTTTTTCATATACTTTTGTGGTTGTATTTTAGCAAG
>M01075:30:000000000-A542C:1:1101:19013:3727
AAAGTACACAGTTTGGGTTACATATTTGATCACCAGATGCAATGGAAGGACCAATACCTGTATCTGCATTAATACATGCTGCAACGTTAGTTGTATGTGGAATAATATTAGGTAGTTTTATATTTTGGTGTTTCGAATTTTGATTTAGCTATTTTTATAGTATAATTTGCTGAACAACCGCAATAATAGTATTAATGAGTCTGTGTGTCTTTTATAATTTCAAAACGTTATATAGCATTTAGTACAATCTGTCAAATAAGTTTTTCGTTTTTTTGTTGTATTTGTTTAGATCTTTATGTAGGTCGCTTATTTTTTTGTTATCACATGTTTTATAAGGCATCTTTGTTTATAGTAATAGGCATATGAATACATATATTCTTTGGTCTACAAGATTTAAGATGTTATTTTTTTATATACTTTTGTGGTTGTATTTTAGCAAG
>M01075:30:000000000-A542C:1:1101:12367:3841
AAAGTACACAGTTTGGGTTACATATTTGATTACCAGATGCAATGGAAGGACCAATACCTGTATCTGCATTAAATACATGCTGCAACGTTAGTTGTATGTGGAATAATATTAGGTAGTTTTATATTTTGGTGTTTCGAATTTTGATTTAGCTATTTTTATAGTATAATTTGCTGAACAACCGCAATAATAGTATTAATGAGTCTGTGTGTCTTTTATAATTGCAAAACGTTATATAGCATTTAGTACAATCTGTCAAATAAGTTTTTCGTTTTTTTGTTGTATTTGTTTAGATCTTTATGTAGGTTGCTTATTTTTTGTTATCACATGTTTTATAAGGCATCTTTGTTTATAGTAATAGGCATATGAATACATATATTCTTTGGTCTACAAGATTTAAGATGTTATTTTTTTATATACTTTTGTGGTTGTATTTTAGCAAG
>M01075:30:000000000-A542C:1:1101:15175:3860
AAAGTACACAGTTTGGGTTGCATATTTGATTACCAGATGCAATGGAAGGACCAATACCTGTATCTGCATTAATACATGCTGCAACGTTAGTTGTATGTGGAATAATATTAGGTAGTTTTATATTTTGGTGTTTCGAATTTTGATTTAGCTATTTTTATAGTATAATTTGCTGAACAACCGCAATAATAGTATTAATGAGTCTGTGTGTCTTTTATAATTTCAAAACGTTATATAGCATCTAGTACAATCTGTCAAATAAGTTTTTCGTTTTTTTGTTGTATTTGTTTAGATCTTTATGTAGGTTGCTTATTTTTTTGTTATCACATGTTTTATAAGGCATCTTTGTTTATAGTAATAGGCATATGAATACATATATTCTTTGGTCTACAAGATTTAAGATGTTATTTTTTTATATACTTTTGTGGTTGTATTTTAGCAAG
>M01075:30:000000000-A542C:1:1101:11479:3872
AAAGTACACAGTTTGGGTTGCATATTTGATTACCAGATGCAATGGAAGGACCAATACCTGTATCTGCATTAATACATGCTGCAACGTTAGTTGTATGTGGAATAATATTAGGTAGTTTTATATTTTGGTGTTTCGAATTTTGATTTAGCTATTTTTATAGTATAATTTGCTGAACAACCGCAATAATAGTATTAATGAGTCTGTGTGTCTTTTATAATTTCAAAACGTTATATAGCATTTAGTACAATCTGTCAAATAAGTTTTTCGTTTTTTTGTTGTATTTGTTTAGATCTTTATGTAGGTTGCTTATTTTTTTGTTATCACATGTTTTATAAGGCATCTTTGTTTATAGTAATAGGCATATGAATACATATATTCTTTGGTCTACAAGATTTAAGATGTTATTTTTTTATATACTTTTGTGGTTGTATCTTGGCAAG
>M01075:30:000000000-A542C:1:1101:18461:3950
AAAGTACACAGTTTGGGTTACATATTTGATTACCAGATGCAATGGAAGGACCAATACCTGTATCTGCATTAATACATGCTGCAACGTTAGTTGTATGTGGAATAATATTAGGTAGTTTTATATTTTGGTGTTTCGAATTTTGATTTAGCTATTTTTATAGTATAATTTGCTGAACAACCGCAATAATAGTATTAATGAGTCTGTGTGTCTTTTATAATTTCAAAACGTTATATAGCATTTAGTACAATCTGTCAAATAAGTTTTTCGTTTTTTTGTTGTATTTGTTTAGATCTTTATGTAGGTTGCTTATTTTTTTGTTATCACATGTTTTATAAGGCATCTTTGTTTATAGTAATAGGCATATGAATACATATATTCTTTGGTCTACAAGATTTAAGATGTTATTTTTTTATATACTTTTGTGGTAGTATTTTAGCAAG
>M01075:30:000000000-A542C:1:1101:23736:4115
AAAGTACACAGTTTGGGCTGCATATTTGATTACCAGATGCAATGGAAGGACCAATACCTGTATCTGCATTAATACATGCTGCAACGTTAGTTGTATGTGGAATAATATTAGGTAGTTTTATATTTTGGTGTTTCGAATTTTGATTTAGCTATTTTTATAGTATAATTTGCTGAACAACCGCAATAATAGTATTAATGAGTCTGTGTGTCTTTTATAATTTCAAAACGTTATATAGCATTTAGTACAATCTGTCAAATAAGTTTTTCGTTTTTTTGTTGTATTTGTTTAGATCTTTATGTAGGTTGCTTATTTTTTTGTTATCACATGTTTTATAAGGCATCTTTGTTTATAGTAATAGGCATATGAATACATATATTCTTTGGTCTACAAGATTTAAGATGTTATTTTTTTATATACTTTTGTGGTTGTATTTTAGCAAG
>M01075:30:000000000-A542C:1:1101:20878:4132
AAAGTACACAGTTTGGGTTACATATTTGATTACCAGATGCAATGGAAGGACCAATACCTGTATCTGCATTAATACATGCTGCAACGTTAGTTGTATGTGGAATAATATTAGGTAGTTTTATATTTTGGTGTTTCGAATTTTGATTTAGCTATTTTTATAGTATAATTTGCTGAACAACCGCAATAATAGTATTAATGAGTCTGTGTGTCTTTTATAATTTCAAAACGTTATATAGCATTTAGTACAATCTGTCAAATAAGTTTTTCGTTTTTTTGTTGTATTTGTTTAGATCTTTATGTAGGTTGCTTATTTTTTTGTTATCACATGTTTTATAAGGCATCTTTGTTTATAGTAATAGGCATATGAATACATATATTCTTTGGTCTACAAGATTTAAGATGTTATTTTTTTATATACTTTTGTGGTTGTATTTTAGCAAG
>M01075:30:000000000-A542C:1:1101:17712:4207
AAAGTACACAGTTTGGGTTACATATTTGATTACCAGATGCAATGGAAGGACCAATACCTGTATCTGCATTAATACATGCTGCAACGTTAGTTGTATGTGGAATAATATTAGGTAGTTTTATATTTTGGTGTTTCGAATTTTGATTTAGCTATTTTTATAGTATAATTTGCTGAACAACCGCAATAATAGTATTAATGAGTCTGTGTGTCTTTTATAATTTCAAAACGTTATATAGCATTTAGTACAATCTGTCAAATAAGTTTTTCGTTTTTTTGTTGTATTTGTTTAGATCTTTATGTAGGTTGCTTATTTTTTTGTTATCACATGTTTTATAAGGCATCTTTGTTTATAGTAATAGGCATATGAATACATATATTCTTTGGTCTACAAGATTTAAGATGTTATTTTTTTATATACTTTTGTGGTTGTATTTTAGCAAG
>M01075:30:000000000-A542C:1:1101:21139:4296
AGAGTACACAGTTTGGGTTGCATATTTGATTACCAGATGCAATGGAAGGACCAATACCTGTATCTGCATTAATACATGCTGCAACGTTAGTTGTATGTGGAATAATATTAGGTAGTTTTATATTTTGGTGTTTCGAATTTTGATTTAGCTATTTTTATAGTATAATTTGCTGAACAACCGCAATAATAGTATTAATGAGTCTGTGTGTCTTTTATAATTTCAAAACGTTATATAGCATTTAGTACAATCTGTCAAATAAGTTTTTCGTTTTTTTGTTGTATTTGTTTAGATCTTTATGTAGGTTGCTTATTTTTTTGTTATCACATATTTTATAAGGCATCTTTGTTTATAGTAATAGGCATATGAATACATATATTCTTTGGTCTACAAGATTTAAGATGTTATCTTTTTATATACTTTTGTGGTTGTATTTTAGCAAG
>M01075:30:000000000-A542C:1:1101:16950:4388
AGAGTACACAGTTTGGGTTACATATTTGATTACCAGATGCAATGGAAGGACCAATACCTGTATCTGCATTAATACATGCTGCAACGTTAGTTGTATGTGGAATAATATTAGGTAGTCTTATATTTTGGTGTTTCGAATTTTGATTTAGCTATTTTTATAGTATAATTTGCTGAACAACCGCAATAATAGTATTAATGAGTCTGTGTGTCTTTTATAATTTCAAAACGTTATATAGCATTTAGTACAATCTGTCAAATAAGTTTTTCGTTTTTTTGTTGTATTTGTTTAGATCTTTATGTAGGTTGCTTATTTTTTTGTTATCACATGTTTTATAAGGCATCTTTGTTTATAGTAATAGGCATATGAATACATATATTCTTTGGTCTACAAGATTTAAGATGTTATTTTTTTATATACTTTTGTGGTTGTATTTTAGCAAG
>M01075:30:000000000-A542C:1:1101:15450:4560
AGAGTACACAGTTTGGGTTACATATTTGATTACCAGATGCAATGGAAGGACCAATACCTGTATCTGCATTAATACATGCTGCAACGTTAGTTGTATGTGGAATAATATTAGGTAGTTTTATATTTTGGTGTTTCGAATTTTGATTTAGCTATTTTTATAGTATAATTTGCTGAACAACCGCAATAATAGTATTAATGAGTCTGTGTGTCTTTTATAATTTCAAAACGTTATATAGCATTTAGTACAATCTGTCAAATAAGTTTTTCGTTTTTTTGTTGTATTTGTTTAGATCTTTATGTAGGTTGCTTATTTTTTTGTTATCACATGTTTTATAAGGCATCTTTGTTTATAGTAATAGGCATATGAATACATATATTCTTTGGTCTACAAGATTTAAGATGTTATTTTTTTATATACTTTTGTGGTTGTATTTTAGCAAG
>M01075:30:000000000-A542C:1:1101:9121:4560
AGAGTACACAGTTTGGGTTGCATATTTGATTACCAGATGCAATGGAAGGACCAATACCTGTATCTGCATTAATACATGCTGCAACGTTAGTTGTATGTGGAATAATATTAGGTAGTTTTATATTTTGGTGTTTCGAATTTTGATTTAGCTATTTTTATAGTATAATTTGCTGAACAACCGCAATAATAGTATTAATGAGTCTGTGTGTCTTTTATAATTTCAAAACGTTATATAGCATTTAGTACAATCTGTCAAATAAGTTTTTCGTTTTTTTGTTGTATTTGTTTAGATCTTTATGTAGGTTGCTTATTTTTTTGTTATCACATGTTTTATAAGGCATCTTTGTTTATAGTAATAGGCATATGAATACATATATTCTTTGGTCTACAAGATTTAAGATGTTATTTTTTTATAGACTTTTGTGGTTGTATTTTAGCAAG
>M01075:30:000000000-A542C:1:1101:14674:4572
AAAGTACACAGTTTGGGTTACATATTTGATTACCAGATGCAATGGAAGGACCAATACCTGTATCTGCATTAATACATGCTGCAACGTTAGTTGTATGTGGAATAATATTAGGTAGTTTTATATTTTGGTGTTTCGAATTTTGATTTAGCTATTTTTATAGTATAATTTGCTGAACAACCGCAATAATAGTATTAATGAGTCTGTGTGTCTTTTATAATTTCAAAACGTTATATAGCATTTAGTACAATCTGTCAAATAAGTTTTTCGTTTTTTTGTTGTATTTGTTTAGATCTTTATGTAGGTTGCTTATTTTTTTGTTATCACATGTTTTATAAGGCATCTTTGTTTATAGTAATAGGCATATGAATACATATATTCTTTGGTCTACAAGATTTAAGATGTTATTTTTTTATATACTTTTGTGGTTGTATCTTAGCAAG
>M01075:30:000000000-A542C:1:1101:22181:4585
AAAGTACACAGTTTGGGTTACATATTTGATTACCAGACGCAATGGAAGGACCAATACCTGTATCTGCATTAATACATGCTGCAACGTTAGTTGTATGTGGAATAATATTAGGTAGTTTTATATTTTGGTGTTTCGAATTTTGATTTAGCTATTTTTATAGTATAATTTGCTGAACAACCGCAATAATAGTATTAATGAGTCTGTGTGTCTTTTATAATTTCAAAACGTTATATAGCATTTAGTACAATCTGTCAAATAAGTTTTTCGTTTTTTTGTTGTATTTGTTTAGATCTTTATGTAGGTTGCTTATTTTTTTGTTATCACATGTTTTATAAGGCATCTTTGTTTATAGTAATAGGCATATGAATACATATATTCTTTGGTCTACAAGATTTAAGATGTTATTTTTTTATATACTTTTGTGGTTGTATTTTAGCAAG
>M01075:30:000000000-A542C:1:1101:10845:4634
AGAGTACACAGTTTGGGTTACATATTTGATTACCAGATGCAATGGAAGGACCAATACCTGTATCTGCATTAATACATGCTGCAACGTTAGTTGTATGTGGAATAATATTAGGTAGTTTTATATTTTGGTGTTTCGAATTTTGATTTAGCTATTTTTATAGTATAATTTGCTGAACAACCGCAATAATAGTATTAATGAGTCTGTGTGTCTTTTATAATTTGCAAAACGTTATATAGCATTTAGTACAATCTGTCAAATAAGTTTTTCGTTTTTTTGTTGTATTTGTTTAGATCTTTATGTAGGTTGCTTATTTTTTTGTTATCACATGTTTTATAAGGCATCTTTGTTTATAGTAATAGGCATATGAATACATATATTCTTTGGTCTACAAGATTTAAGATGTTATTTTTTATATACTTTTGTGGTTGTATCTTAGCAAG
>M01075:30:000000000-A542C:1:1101:11301:4663
AAAGTACACAGTTTGGGTTACACATTTGATTACCAGATGCAATGGAAGGACCAATACCTGTATCTGCATTAATACATGCTGCAACGTTAGTTGTATGTGGAATAATATTAGGTAGTTTTATATTTTGGTGTTTCGAATTTTGATTTAGCTATTTTTATAGTATAATTTGCTGAACAACCGCAATAATAGTATTAATGAGTCTGTGTGTCTTTTATAATTTCAAAACGTTATATAGCATTTAGTACAATCTGTCAAATAAGTTTTTCGTTTTTTTGTTGTATTTGTTTAGATCTTTATGTAGGTTGCTTATTTTTTTGTTATCACATGTTTTATAAGGCATCTTTGTTTATAGTAATAGGCATATGAATACATATATTCTTTGGTCTACAAGATTTAAGATGTTATTTTTTTATATACTTTTGTGGTTGTATCTTAGCAAG
>M01075:30:000000000-A542C:1:1101:22396:4670
AAAGTACACAGTTTGGGTTGCATATTTGATTACCAGATGCAATGGAAGGACCAATACCTGTATCTGCATTAATACATGCTGCAACGTTAGTTGTATGTGGAATAATATTAGGTAGTTTTATATTTTGGTGTTTCGAATTTTGATTTAGCTATTTTTATAGTATAATTTGCTGAACAACCGCAATAATAGTATTAATGAGTCTGTGTGTCTTTTATAATTTCAAAACGTTATATAGCATTTAGTACAATCTGTCGAATAAGTTTTTCGTTTTTTTGTTGTATTTGTTTAGATCTTTATGTAGGTTGCTTATTTTTTTGTTATCACATGTTTTATAAGGCATCTTTGTTTATAGTAATAGGCATATGAATACATATATTCTTTGGTCTACAAGATTTAAGATGTTATTTTTTTATATACTTTTGTGGTTGTATTTTAGCAAG
>M01075:30:000000000-A542C:1:1101:20458:4686
AAAGTACACAGTTTGGGTTGCATATTTGATTACCAGATGCAATGGAAGGACCAATACCTGTATCTGCATTAATACATGCTGCAACGTTAGTTGTATGTGGAATAATATTAGGTAGTTTTATATTTTGGTGTTTCGAATTTTGATTTAGCTATTTTTATAGTATAATTTGCTGAACAACCGCAATAATAGTATTAATGAGTCTGTGTGTCTTTTATAATTTCAAAACGTTATATAGCATTTAGTACAATCTGTCAAATAAGTTTTTCGTTTTTTTGTTGTATTTGTTTAGATCTTTATGTAGGTTGCTTATTTTTTTGTTATCACATGTTTTATAAGGCATCTTTGTTTATAGTAATAGGCACATGAATACATATATTCTTTAGTCTACAAGATTTAAGATGTTATTTTTTTATATACTTTTGTGGTTGTATTTTAGCAAG
>M01075:30:000000000-A542C:1:1101:18249:4690
AGAGTACACAGTTTGGGTTACATATTTGATTACCAGATGCAATGGAAGGACCAATACCTGTATCTGCATTAATACATGCTGCAACGTTAGTTGTATGTGGAATAATATTAGGTAGTTTTATATTTTGGTGTTTCGAATTTTGATTTAGCTATTTTTATAGTATAACTTGCTGAACAACCGCAATAATAGTATTAATGAGTCTGTGTGTCTTTTATAATTTCAAAACGTTATATAGCATTTAGTACAATCTGTCAAATAAGTTTTTCGTTTTTTTGTTGTATTTGTTTAGATCTTTATGTAGGTTGCTTATTTTTTTGTTATCACATGTTTTATAAGGCATCTTTGTTTATAGTAATAGGCATATGAATACATATATTCTTTGGTCTACAAGATTTAAGATGTTATTTTTTTATATACTTTTGTGGTTGTATTTTAGCAAG
>M01075:30:000000000-A542C:1:1101:12688:4787
AGAGTACACAGTTTGGGTTGCATATTTGATTACCAGATGCAATGGAAGGACCAATACCTGTATCTGCATTAAATACATGCTGCAACGTTAGTTGTATGTGGAATAATATTAGGTAGTTTTATATTTTGGTGTTTCGAATTTTGATTTAGCTATTTTTATAGTATAATTTGCTGAACAACCGCAATAATAGTATTAATGAGTCTGTGTGTCTTTTATAATTGCAAAACGTTATATAGCATTTAGTACAATCTGTCAAATAAGTTTTTCGTTTTTTTGTTGTATTTGTTTAGATCTTTATGTAGGTTGCTTATTTTTTGTTATCACATGTTTTATAAGGCATCTTTGTTTATAGTAATAGGCATATGAATACATATATTCTTTGGTCTACAAGATTTAAGATGTTATTTTTTTATATACTTTTGTGGTTGTATTTTAGCAAG
>M01075:30:000000000-A542C:1:1101:7651:4825
AGAGTACACAGTTTGGGTTGCATATTTGATTACCAGATGCAATGGAAGGACCAATACCTGTATCTGCATTAATACATGCTGCAACGTTAGTTGTATGTGGAATAATATTAGGTAGTTTTATATTTTGGTGTTTCGAATTTTGATTTAGCTATTTTTATAGTATAATTTGCTGAACAACCGCAATAATAGTATTAATGAGTCTGTGTGTCTTTTATAATTTCAAAACGTTATATAGCATTTAGTACAATCTGTCAAATAAGTTTTTCGTTTTTTTGTTGTATTTGTTTAGATCTTTATGTAGGTTGCTTATTTTTTTGTTATCACATGTTTTATAAGGCATCTTTGTTTATAGTAATAGGCATATGAATGCATATATTCTTTGGTCTACAAGATTTAAGATGTTATTTTTTTATATACTTTTGTGGTTGTATTTTAGCAAG
>M01075:30:000000000-A542C:1:1101:10066:4880
AAAGTACACAGTTTGGGTTACATATTTGATTACCAGATGCAATGGAAGGACCAATACCTGTATCTGCATTAATACATGCTGCAACGTTAGTTGTATGTGGAATAATATTAGGTAGTTTTATATTTTGGTGTTTCGAATTTTGATTTAGCTATTTTTATAGTATAATTTGCTGAACAACCGCAATAATAATATTAATGAGTCTGTGTGTCTTTTATAATTTCAAAACGTTATATAGCATTTAGTACAATCTGTCAAATAAGTTTTTCGTTTTTTTGTTGTGTTTGTTTAGATCTTTATGTAGGTAGCTTATTTTTTTGTTATCACATGTTTTATAAGGCATCTTTGTTTATAGTAATAGGCATATGAATACATATATTCTTTGGTCTACAAGATTTAAGATGTTATTTTTTTATATACTTTTGTGGTTGTATCTTAGCAAG
>M01075:30:000000000-A542C:1:1101:18756:4938
AAAGTACACAGTTTGGGTTGCATATTTGATTACCAGATGCAATGGAAGGACCAATACCTGTATCTGCATTAATACATGCTGCAACGTTAGTTGTATGTGGAATAATATTAGGTAGTTTTATATTTTGGTGTTTCGAATTTTGATTTAGCTATTTTTATAGTATAATTTGCTGAACAACCGCAATAATAGTATTAATGAGTCTGTGTGTCTTTTATAATTTCAAAACGTTATATAGCATTTAGTACAATCTGTCAAATAAGTTTTTCGTTTTTTTGTTGTATTTGTTTAGATCTTTATGTAGGTTGCTTATTTTTTTGTTATCACATGTTTTATAAGGCATCTTTGTTTATAGTAATGGGCATATGAATACATATATTCTTTGGTCTACAAGATTTAAGATGTTATTTTTTTATATACTTTTGTGGTTGTATTTTAGCAAG
>M01075:30:000000000-A542C:1:1101:17941:4961
AGAGTACACAGTTTGGATTACACATTTGATTACCAGATGCAATGGAAGGACCAATACCTGTATCTGCATTAATACATGCTGCAACGTTAGTTGTATGTGGAATAATATTAGGTAGTTTTATATTTTGGTGTTTCGAATTTTGATTTAGCTATTTTTATAGTATAATTTGCTGAACAACCGCAATAATAGTATTAATGAGTCTGTGTGTCTTTTATAATTTCAAAACGTTATATAGCATTTAGTACAATCTGTCAAATAAGTTTTTCGTTTTTTTGTTGTATTTGTTTAGATCTTTATGTAGGTTGCTTATTTTTTTGTTATCACATGTTTTATAAGGCATCTTTGTTTATAGTAATAGGCATATGAATACATATATTCTTTGGTCTACAAGATTTAAGATGTTATTTTTTTATATACTTTTGTGGTTGTATTTTAGCAAG
>M01075:30:000000000-A542C:1:1101:10198:5028
AAAGTACACAGTTTGGATTGCATATTTGATTACCAGATGCAATGGAAGGACCAATACCTGTATCTGCATTAATACATGCTGCAACGTTAGTTGTATGTGGAATAATATTAGGCAGTTTTATATTTTGGTGTTTCGAATTTTGATTTAGCTATTTTTATAGTATAATTTGCTGAACAACCGCAATAATAGTATTAATGAGTCTGTGTGTCTTTTATAATTTCAAAACGTTATATAGCATTTAGTACAACCTGTCAGATAAGTTTTTCGTTTTTTTGTTGTATTTGTTTAGATCTTTATGTAGGTTGCTTATTTTTTTGTTATCACATGTTTTATAAGGCATCTTTGTTTATAGTAATAGGCATATGAATACATATATTCTTTGGTCTACAAGATTTAAGATGTTATTTTTTTATATACTTTTGTGGTTGTATTTTAGCAAG
>M01075:30:000000000-A542C:1:1101:16738:5131
AAAGTACACAGTTTGGGTTGCATATTTGATTACCAGATGCAATGGAAGGACCAATACCTGTATCTGCATTAAATACATGCTGCAACGTTAGTTGTATGTGGAATAATATTAGGTAGTTTTATATTTTGGTGTTTCGAATTTTGATTTAGCTATTTTTATAGTATAATTCGCTGAACAACCGCAATAATAGTATTAATGAGTCTGTGTGTCTTTTATAATTGCAAAACGTTATATAGCATTTAGTACAATCTGTCAAATAAGTTTTTCGTTTTTTTGTTGTATTTGTTTAGATCTTTATGTAGGTTGCTTATTTTTTGTTATCACATGTTTTATAAGGCATCTTTGTTTATAGTAATAGGCATATGAATACATATATTCTTTGGTCTACAAGATTTAAGATGTTATTTTTTTATATACTTTTGTGGTTGTATTTTAGCAAG
>M01075:30:000000000-A542C:1:1101:14149:5135
AAAGTACACAGTTTGGACTGCATATTTGATTACCAGATGCAATGGAAGGACCAATACCTGTATCTGCATTAATACATGCTGCAACGTTAGTTGTATGTGGAATAATATTAGGTAGTTTTATATTTTGGTGTTTCGAATTTTGATTTAGCTATTTTTATAGTATAATTTGCTGAACAACCGCAATAATAGTATTAATGAGTCTGTGTGTCTTTTATAATTTCAAAACGTTATATAGCATTTAGTACAATCTGTCAAATAAGTTTTTCGTTTTTTTGTTGTATTTGTTTAGATCTTTATGTAGGTTGCTTATTTCTTTGTTATCACATGTTTTATAAGGCATCTTTGTTTATAGTAATAGGCATATGAATACATATATTCTTTGGTCTACAAGATTTAAGATGTTATTTTTTTATATACTTTTGTGGTTGTATTTTAGCAAG
>M01075:30:000000000-A542C:1:1101:13292:5136
AAAGTACACAGTTTGGGTTACATATTTGATTACCAGATGCAATGGAAGGACCAATACCTGTATCTGCATTAATACATGCTGCAACGTTAGTTGTATGTGGAATAATATTAGGTAGTTTTATATTTTGGTGTTTCGAATTTTGATTTAGCTATTTTTATAGTATAATTTGCTGAACAACCGCAATAATAGTATTAATGAGTCTGTGTGTCTTTTATAATTTCAAAACGTTATATAGCATTTAGTACAATCTGTCAAATAAGTTTTTCGTTTTTTTGTTGTATTTGTTTAGATCTTTATGTAGGTTGCTTATTTTTTTGTTATCACATGTTTTATAAGGCATCTTTGTTTATAGTAATAGGCATATGAATACATATATTCTTTGGTCTACAAGATTTAAGATGTTATTTTTTTATATACTTTTGTGGTTGTATTTTAGCAAG
>M01075:30:000000000-A542C:1:1101:12924:5162
AGAGTACACAGTTTGGGTTGCATATTTGATTACCAGATGCAATGGAAGGACCAATACCTGTATCTGCATTAATACATGCTGCAACGTTAGTTGTATGTGGAATAATATTAGGTAGTTTTATATTTTGGTGTTTCGAATTTTGATTTAGCTATTTTTATAGTATAATTTGCTGAACAACCGCAATAATAGTATTAATGAGTCTGTGTGTCTTTTATAATTTCAAAACGTTATATAGCATTTAGTACAATCTGTCAAATAAGTTTTTCGTTTTTTTGTTGTATTTGTTTAGATCTTTATGTACGTTGCTTATTTTTTTGTTATCACATGTTTTATAAGGCATCTTTGTTTATAGTAATAGGCATATGAATACATATATTCTTTGGTCTACAAGATTTAAGATGTTATTTTTTTATATACTTTTGTGGTTGTATTTTAGCAAG
>M01075:30:000000000-A542C:1:1101:11045:5164
AGAGTACACAGTTTGGGTTACACATTTGATTACCAGATGCAATGGAAGGACCAATACCTGTATCTGCATTAATACATGCTGCAACGTTAGTTGTATGTGGAATAATATTAGGTAGTTTTATATTTTGGTGTTTCGAATTTTGATTTAGCTATTTTTATAGTATAATTTGCTGAACAACCGCAATAATAGTATTAATGAGTCTGTGTGTCTTTTATAATTTCAGAACGTTATATAGCATTTAGTACAATCTGTCAAATAAGTTTTTCGTTTTTTTGTTGTATTTGTTTAGATCTTTATGTAGGTTGCTTATTTTTTTGTTATCACATGTTTTATAAGGCATCTTTGTTTATAGTAATAGGCATATGAATACATATATTCTTTGGTCTACAAGATTTAAGATGTTATTTTTTTATATACTTTTGTGGTTGTATCTTAGCAAG
>M01075:30:000000000-A542C:1:1101:14183:5165
AGAGTACACAGTTTGGGTTACATATTTGATTACCAGATGCAATGGAAGGACCAATACCTGTATCTGCATTAATACATGCTGCAACGTTAGTTGTATGTGGAATAATATTAGGTAGTTTTATATTTTGGTGTTTCGAATTTTGATTTAGCTATTTTTATAGTATAATTTGCTGAACAACCGCAATAATAGTATTAATGAGTCTGTGTGTCTTTTATAATTTCAAAACGTTATATAGCATTTAGTACAATCTGTCAAATAAGTTTTTCGTTTTTTTGTTGTATTTGTTTAGATCTTTATGTAGGTTGCTTATTTTTTTGTTATCACATGTTTTATAAGGCATCTTTGTTTATAGTAATAGGCATATGAATACATATATTCTTTGGTCTACAAGATTTAAGATGTTATTTTTTTATATACTTTTGTGGTTGTATTTTAGCAAG
>M01075:30:000000000-A542C:1:1101:10130:5167
AAAGTACACAGTTTGGGTTACATATTTGATTACCAGATGCAATGGAAGGACCAATACCTGTATCTGCATTAATACATGCTGCAACGTTAGTTGTATGTGGAATAATATTAGGTAGTTTTATATTTTGGTGTTTCGAATTTTGATTTAGCTATTTTTATAGTATAATTTGCTGAACAACCGCAATAATAGTATTAATGAGTCTGTGTGTCTTTTATAATTTCAAAACGTTATATAGCATTTAGTACAATCTGTCAAATAAGTTTTTCGTTTTTTTGTTGTATTTGTTTAGATCTTTATGTAGGTTGCTTATTTTTTTGTTATCACATGTTTTATAAGGCATCTTTGTTTATAGTAATAGGCATATGAATACATATATTCTTTGGTCTACAAGATTTAAGATGTTATTTTTTTATATACTTTTGTGGTTGTATTTTAGCAAG
>M01075:30:000000000-A542C:1:1101:18515:5168
AAAGTACACAGTTTGGGTTACACATTTGATTACCAGATGCAATGGAAGGACCAATACCTGTATCTGCATTAATACATGCTGCAACGTTAGTTGTATGTGGAATAATATTAGGTAGTTTTATATTTTGGTGTTTCGAATTTTGATTTAGCTATTTTTATAGTATAATTTGCTGAACAACCGCAATAATAGTATTAATGAGTCTGTGTGTCTTTTATAATTTCAAAACGTTATATAGCATTTAGTACAATCTGTCAAATAAGTTTTTCGTTTTTTTGTTGTATTTGTTTAGATCTTTATGTAGGTTGCTTATTTTTTTGTTATCACATGTTTTATAAGGCATCTTTGTTTATAGTAATAGGCATATGAATACATATATTCTTTGGTCTACAAGATTTAAGATGTTATTTTTTTATATACTTTTGTGGTTGTATTTTAGCAAG
>M01075:30:000000000-A542C:1:1101:11087:5175
AAAGTACACAGTTTGGGTTACATATTTGATTACCAGATGCAATGGAAGGACCAATACCTGTATCTGCATTAATACATGCTGCAACGTTAGTTGTATGTGGAATAATATTAGGTAGTTTTATATTTTGGTGTTTCGAATTTTGATTTAGCTATTTTTATAGTATAATTTGCTGAACAACCGCAATAATAGTATTAATGAGTCTGTGTGTCTTTTATAATTTCAAAACGTTATATAGCATTTAGTACAATCTGTCAAATAAGTTTTTCGTTTTTTTGTTGTATTTGTTTAGATCTTTATGTAGGTTGCTTATTTTTTTGTTATCACATGTTTTATAAGGCATCTTTGTTTATAGTAATAGGCATATGAATACATATATTCTTTGGTCTACAAGGTTTAAGATGTTATTTTTTTATATACCTTTGTGGTTGTATTTTAGCAAG
>M01075:30:000000000-A542C:1:1101:21669:5182
AAAGTACACAGTTTGGGTTGCATATTTGATTACCAGATGCAATGGAAGGACCAATACCTGTATCTGCATTAATACATGCTGCAACGTTAGTTGTATGTGGAATAATATTAGGTAGTTTTATATTTTGGTGTTTCGAATTTTGATTTAGCTATTTTTATAGTATAATTTGCTGAACAACCGCAATAATAGTATTAATGAGTCTGTGTGTCTTTTATAATTTCAAAACGTTATATAGCATTTAGTACAATCTGTCAAATAAGTTTTTCGTTTTTTTGTTGTATTTGTTTAGATCTTTATGTAGGTTGCTTATTTTTTTGTTATCACATGTTTTATAAGGCATCTTTGTTTATAGTAATAGGCATATGAATACATATATTCTTTGGTCTACAAGATTTAAGATGTTATTTTTTTATATACTTTTGTGGTTGTATTTTAGCAAG
>M01075:30:000000000-A542C:1:1101:16730:5195
AGAGACACAGTTTGGGTTACATATTTGATTACCAGATGCAATGGAAGGACCAATACCTGTATCTGCATTAATACATGCTGCAACGTTAGTTGTATGTGGAATAATATTAGGTAGTTTTATATTTTGGTGTTTCGAATTTTGATTTAGCTATTTTTATAGTATAATTTGCTGAACAACCGCAATAATAGTATTAATGAGTCTGTGTGTCTTTTATAATTTCCAAAACGTTATATAGCATTTAGTACAATCTGTCAAATAAGTTTTTCGTTTTTTTGTTGTATTTGTTTAGATCTTTATGTAGGTTGCTTATTTTTTTGTTATCACATGTTTTATAAGGCATCTTTGTTTATAGTAATAGGCATATGAATACATATATTCTTTGGTCTACAAGATTTAAGATGTTATTTTTTTATATACTTTTGTGGTTGTATTTTAGCAAG
>M01075:30:000000000-A542C:1:1101:19788:5244
AAAGTACACAGTTTGGGTTACATATTTGATTACCAGATGCAATGGAAGGACCAATACCTGTATCTGCATTAATACATGCTGCAACGTTAGTTGTATGTGGAATAATATTAGGTAGTTTTATATTTTGGTGTTTCGAATTTTGATTTAGCTATTTTTATAGTATAATTTGCTGAACAACCGCAATAATAGTATTAATGAGTCTGTGTGTCTTTTATAATTTCAAAACGTTATATAGCATTTAGTACAATCTGTCAAATAAGTTTTTCGTTTTTTTGTTGTATTTGTTTAGATCTTTATGTAGGTTGCTTATTTTTTTGTTATCACATGTTTTATAAGGCATCTTTGTTTATAGTAATAGGCATATGAATACATATATTCTTTGGTCTACAAGATTTAAGATGTTATTTTTTTATATACTTTTGTGGTTGTATTTTAGCAAG
>M01075:30:000000000-A542C:1:1101:10896:5308
AAAGTACACAGTTTGGGTTACATATTTGATTACCAGATGCAATGGAAGGACCAATACCTGTATCTGCATTAATACATGCTGCAACGTTAGTTGTATGTGGAATAATATTAGGTAGTTTTATATTTTGGTGTTTCGAATTTTGATTTAGCTATTTTTATAGTATAATTTGCTGAACAACCGCAATAATAGTATTAATGAGTCTGTGTGTCTTTTATAATTTCAAAACGTTATATAGCATTTAGTACAATCTGTCAAATAAGCTTTTCGTTTTTTTGTTGTATTTGTTTAGATCTTTATGTAGGTTGCTTATTTTTTTGTTATCACATGTTTTATAAGGCATCTTTGTTTATAGTAATAGGCATATGAATACATATATTCTTTGGTCTACAAGATTTAAGATGTTATTTTTTTATATACTTTTGTGGTTGTATCTTAGCAAG
>M01075:30:000000000-A542C:1:1101:6563:5468
AAAGTACACAGTTTGGGTTGCATATTTGATTACCAGATGCAATGGAAGGACCAATACCTGTATCTGCATTAATACATGCTGCAACGTTAGTTGTATGTGGAATAATATTAGGTAGTTTTATATTTTGGTGTTTCGAATTTTGATTTTGCTATTTTTATAGTATAATTTGCTGAACAACCGCAATAATAGTATTAATGAGTCTGTGTGTCTTTTATAATTTCAAAACGTTATATAGCATTTAGTACAATCTGTCAAATAAGTTTTTCGTTTTTTTGTTGTATTTGTTTAGATCTTTATGTAGGTTGCTTATTTTTTTGTTATCACATGTTTTATAAGGCATCTTTGTTTATAGTAATAGGCATATGAATACATATATTCTTTGGTCTACAAGATTTAAGATGTTATTTTTTTATATACTTTTGTGGTTGTATTTTAGCAAG
>M01075:30:000000000-A542C:1:1101:9737:5481
AAAGTACACAGTTTGGGTTGCATATTTGATTACCAGATGCAATGGAAGGACCAATACCTGTATCTGCATTAATACATGCTGCAACGTTAGTTGTATGTGGAATAATATTAGGTAGTTTTATATTTTGGTGTTTCGAATTTTGATTTAGCTATTTTTATAGTATAATTTGCTGAACAACCGCAATAATAGTATTAATGAGTCTGTGTGTCTTTTATAATTTGCAAAACGTTATATAGCACTTAGTACAATCTGTCAAATAAGTTTTTCGTTTTTTTGTTGTATTTGTTTAGATCTTTATGTAGGTTGCTTATTTTTTGTTATCACATGTTTTATAAGGCATCTTTGTTTATAGTAATAGGCATATGAATACATATATTCTTTGGTCTACAAGATTTAAGATGTTATTTTTTTATATACTTTTGTGGTTGTATTTTAGCAAG
>M01075:30:000000000-A542C:1:1101:7705:5496
AAAGTACACAGTTTGGGTTACATATTTGATTACCAGATGCAATGGAAGGACCAATACCTGTATCTGCATTAATACATGCTGCAACGTTAGTTGTATGTGGAATAATATTAGGTAGTTTTATATTTTGGTGTCTCGAATTTTGATTTAGCTATTTTTATAGTATAATTTGCTGAACAACCGCAATAATAGTATTAATGAGTCTGTGTGTCTTTTATAATTTCAAAACGTTATATAGCGTTTAGTACAATCTGTCAAATAAGTTTTTCGTTTTTTTGTTGTATTTGTTTAGATCTTTATGTAGGTTGCTTATTTTTTTGTTATCACATGTTTTATAAGGCATCTTTGTTTATAGTAATAGGCATATGAATACATATATTCTTTGGTCTACAAGATTTAAGATGTTATTTTTTTATATACTTTTGTGGTTGTATCTTAGCAAG
>M01075:30:000000000-A542C:1:1101:14205:5503
AGAGTACACAGTTTGGGTTACATATTTGATTACCAGATGCAATGGAAGGACCAATACCTGTATCTGCATTAATACATGCTGCAACGTTAGTTGTATGTGGAATAATATTAGGTAGTTTTATATTTTGGTGTTTCGAATTTTGATTTAGCTATTTTTATAGTATGATTTGCTGAACAACCGCAATAATAGTATTAATGAGTCTGTGTGTCTTTTATAATTTCAAAACGTTATATAGCATTTAGTACAATCTGTCAAATAAGTTTTTCGTTTTTTTGTTGTATTTGTTTAGATCTTTATGTAGGTTGCTTATTTTTTTGTTATCACATGTTTTATAAGGCATCTTTGTTTATAGTAATAGGCATATGAATACATATATTCTTTGGTCTACAAGATTTAAGATGTTATTTTTTTATATACTTTTGTGGTTGTATTTTAGCAAG
>M01075:30:000000000-A542C:1:1101:7555:5524
AAAGTACACAGTTTGGGTTACACATTTGATTACCAGATGCAATGGAAGGACCAATACCTGTATCTGCATTAATACATGCTGCAACGTTAGTTGTATGTGGAATAATATTAGGTAGTTTTATATTTTGGTGTTTCGAATTTTGATTTAGCTATTTTTATAGTATAATTTGCTGAACAACCGCAATAATAGTATTAATGAGTCTGTGTGTCTTTTATAATTTCAAAACGTTATATAGCATTTAGTACAATCTGTCAAATAAGTTTTTCGTTTTTTTGTTGTATTTGTTTAGATCTTTATGTAGGTTGCTTATTTTTTTGTTATCACATGTTTTATAAGGCATCTTTGTTTATAGTAATAGGCATATGAATACATATATTCTTTGGTCTACAAGATTTAAGATGTTATTTTTTTATATACTTTTGTGGTTGTATTTTAGCAAG
>M01075:30:000000000-A542C:1:1101:12567:5569
AAAGTACACAGTTTGGGTTACATATTTGATTACCAGATGCAATGGAAGGACCAATACCTGTATCTGCATTAATACATGCTGCAACGTTAGTTGTATGTGGAATAATATTAGGTAGTTTTATATTTTGGTGTTTCGAATTTTGATTTAGCTATTTTTATAGTATAATTTGCTGAACAACCGCAATAATAGTATTAATGAGTCTGTGTGTCTTTTATAATTTCAAAACGTTATATAGCATTTAGTACAATCTGTCAAATAAGTTTTTCGTTTTTTTGTTGTATTTGTTTAGATCTTTATGTAGGTTGCTTATTTTTTTGTTATCACATGTTTTATAAGGCATCTTTGTTTATAGTAATAGGCATATGAATACATATATTCTTTGGTCTACGAGATTTAAGATGTTATTTTTTTATATACTTTTGTGGTTGTATTTTAGCAAG
>M01075:30:000000000-A542C:1:1101:14107:5581
AAAGTACACAGTTTGGGTTACATATTTGATTACCAGATGCAATGGAAGGACCAATACCTGTATCTGCATTAATACATGCTGCAACGTTAGTTGTATGTGGAATAATATTAGGTAGTTTTATATTTTGGTGTTTCGAATTTTGATTTAGCTATTTTTATAGTATAATTTGCTGAACAACCGCAATAATAGTATTAATGAGTCTGTGTGTCTTTTATAATTTCAAAACGTTATATAGCATTTAGTACAATCTGTCAAATAAGTTTTTCGTTTTTTTGTTGTATTTGTTTAGATCTTTATGTAGGTTGCTTATTTTTTTGTTATCACATGTTTTATAAGGCATCTTTGTTTATAGTAATAGGCATATGAATACATATATTCTTTGGTCTACAAGATTTAAGATGTTATTTTTTTATATACTTTTGTGGTTGTATTTTAGCAAG
>M01075:30:000000000-A542C:1:1101:9972:5609
AGAGTACACAGTTTGGGTTACATATTTGATTACCAGATGCAATGGAAGGACCAATACCTGTATCTGCATTAATACATGCTGCAACGTTAGTTGTATGTGGAATAATATTAGGTAGTTTTATATTTTGGTGTTTCGAATTTTGATTTAGCTATTTTTATAGTATAATTTGCTGAACAACCGCAATAATAGTATTAATGAGTCTGTGTGTCTTTTATAATTTCAAAACGTTATATAGCATTTAGTACAATCTGTCAAATAAGTTTTTCGTTTTTTTGTTGTATTTGTTTAGATCTTTATGTAGGTTGCTTATTTTTTTGTTATCACATGTTTTATAAGGCATCTTTGTTTATAGTAATAGGCATATGAATACATATATTCTTTGGTCTACAAGATTTAAGATGTTATTTTTTTATATACTTTTGTGGTTGTATTTTAGCAAG
>M01075:30:000000000-A542C:1:1101:10190:5612
AAAGTACACAGTTTGGGTTGCATATTTGATTACCAGATGCAATGGAAGGACCAATACCTGTATCTGCATTAATACATGCTGCAACGTTAGTTGTATGTGGAATAATATTAGGTAGTTTTATATTTTGGTGTTTCGAATTTTGATTTAGCTATTTTTATAGTATAATTTGCTGAACAACCGCAATAATAGTATTAATGAGTCTGTGTGTCTTTTATAATTTCAAAACGTTATATAGCATTTAGTACAATCTGTCAAATAAGTTTTTCGTTTTTTTGTTGTATTTGTTTAGATCTTTATGTAGGTTGCTTATTTTTTTGTTATCACATGTTTTATAAGGCATCTTTGTTTATAGTAATAGGCATATGAATACATATATTCTTTGGTCTACAAGATTTAAGATGTTATTTTTTTATATACTTTTGTGGTTGTATCTTGGCAAG
>M01075:30:000000000-A542C:1:1101:17726:5669
AGAGTACACAGTTTGGGTTACATATTTGATTACCAGATGCAATGGAAGGACCAATACCTGTATCTGCATTAATACATGCTGCAACGTTAGTTGTATGTGGAATAATATTAGGTAGTTTTATATTTTGGTGTTTCGAATTTTGATTTAGCTATTTTTATAGTATAATTTGCTGAACAACCGCAATAATAGTATTAATGAGTCTGTGTGTCTTTTATAATTTCAAAACGTTATATAGCATTTAGTACAATCTGTCAAATAAGTTTTTCGTTTTTTTGTTGTATTTGTTTAGATCTTTATGTAGGTTGCTTATTTTTTTGTTATCACATGTTTTATAAGGCATCTTTGTTTATAGTAATAGGCATATGAATACATATATTCTTTGGTCTACAAGATTTAAGATGTTATTTTTTTATACACTTTTGTGGTTGTATTTTAGCAAG
>M01075:30:000000000-A542C:1:1101:16877:5696
AAAGTACACAGTTTGGGTTACATATTTGATTACCAGATGCAATGGAAGGACCAATACCTGTATCTGCATTAATACATGCTGCAACGTTAGTTGTATGTGGAATAATATTAGGTAGTTTTATATTTTGGTGTTTCGAATTTTGATTTAGCTATTTTTATAGTATAATTTGCTGAACAACCGCAATAATAGTATTAATGAGTCTGTGTGTCTTTTATAATTTCAAAACGTTATATAGCATTTAGTACAATCTGTCAAATAAGTTTTTCGTTTTTTTGTTGTATTTGTTTAGATCTTTATGTAGGTTGCTTATTTTTTTGTTATCACATGTTTTATAAGGCATCTTTGTTTATAGTAATAGGCATATGAATACATATATTCTTTGGTCTACAAGATTTAAGATGTTATTTTTTTATATACTTTTGTGGTTGTATTTTAGCAAG
>M01075:30:000000000-A542C:1:1101:16995:5731
AAAGTACACAGTTTGGGTTGCATATTTGATTACCAGATGCAATGGAAGGACCAATACCTGTATCTGCATTAATACATGCTGCAACGTTAGTTGTATGTGGAATAATATTAGGTAGTTTTATATTTTGGTGTTTCGAATTTTGATTTAGCTATTTTTATAGTATAATTTGCTGAACAACCGCAATAATAGTATTAATGAGTCTGTGTGTCTTTTATAATTTCAAAACGTTATATAGCATTTAGTACAATCTGTCAAATAAGTTTTTCGTTTTTTTGTTGTATTTGTTTAGATCTTTATGTAGGTTGCTTATTTTTTTGTTATCACATGTTTTATAAGGCATCTTTGTTTATAGTAATAGGCATATGAATACATATATTCTTTGGTCTACAAGATTTAAGATGTTATTTTTTTATATACTTTTGTGGTTGTATTTTAGCAAG
>M01075:30:000000000-A542C:1:1101:17524:5737
AAAGTACACAGTTTGGGTTACATATTTGATTACCAGATGCAATGGAAGGACCAATACCTGTATCTGCATTAATACATGCTGCAACGTTAGTTGTATGTGGAATAATATTAGGTAGTTTTATATTTTGGTGTTTCGAATTTTGATTTAGCTATTTTTATAGTATAATTTGCTGAACAACCGCAATAATAGTATTAATGAGTCTGTGTGTCTTTTATAATTTCAAAACGTTATATAGCATTTAGTACAATCTGTCAAATAAGTTTTTCGTTTTTTTGTTGTATTTGTTTAGATCTTTATGTAGGTTGCTTATTTTTTTGTTATCACATGTTTTATAAGGCATCTTTGTTTATAGTAATAGGCATATGAATACATATATTCTTTGGTCTACAAGATTTAAGATGTTATTTTTTTATATACTTTTGTGGTTGTATTTTAGCAAG
>M01075:30:000000000-A542C:1:1101:20683:5757
AGAGTACACAGTTTGGGCTGCACATTTGATTACCAGATGCAATGAAAGGACCAATACCTGTATCTGCATTAATACATGCTGCAACGTTAGTTGTATGTGGAATAATATTAGGTAGTTTTATATTTTGGTGTTTCGAATTTTGATTTAGCTATTTTTATAGTATAATTTGCTGAACAACCGCAATAATAGTATTAATGAGTCTGTGTGTCTTTTATAATTTCAAAACGTTATATAGCATTTAGTACAATCTGTCAAATAAGTTTTTCGTTTTTTTGTTGTATTTGTTTAGATCTTTATGTAGGTTGCTTATTTTTTTGTTATCACATGTTTTATAAGGCATCTTTGTTTATAGTAATAGGCATATGAATACATATATTCTTTGGTCTACAAGATATAAGATGTTATTTTTTTATATACTTTTGTGGTTGTATTTTAGCAAG
>M01075:30:000000000-A542C:1:1101:17895:5781
AAAGTACACAGTTTGGGTTGCATATTTGATTACCAGATGCAATGGAAGGACCAATACCTGTATCTGCATTAATACATGCTGCAACGTTAGTTGTATGTGGAATAATATTAGGTAGTTTTATATTTTGGTGTTTCGAATTTTGATTTAGCTATTTTTATAGTATAATTTGCTGAACAACCGCAATAATAGTATTAATGAGTCTGTGTGTCTTTTATAATTTCAAAACGTTATATAGCATTTAGTACAATCTGTCAAATAAGTTTTTCGTTTTTTTGTTGTATTTGTTTAGATCTTTATGTAGGTTGCTTATTTTTTTGTTATCACATGTTTTATAAGGCATCTTTGTTTATAGTAATAGGCATATGAATACATATATTCTTTGGTCTACAAGATTTAAAATGTTATTTTTTTATATACTTTTGTGGTTGTATCTTGGCAAG
>M01075:30:000000000-A542C:1:1101:18010:5798
AGAGTACACAGTTTGGGTTACATATTTGATTACCAGATGCAATGGAAGGACCAATACCTGTATCTGCATTAATACATGCTGCAACGTTAGTTGTATGTGGAATAATATTAGGTAGTTTTATATTTTGGTGTTTCGAATTTTGATTTAGCTATTTTTATAGTATAATTTGCTGAACAACCGCAATAATAGTATTAATGAGTCTGTGTGTCTTTTATAATTTCAAAACGTTATATAGCATTTAGTACAATCTGTCAAATAAGTTTTTCGTTTTTTTGTTGTATTTGTTTAGATCTTTATGTAGGTTGCTTATTTTTTTGTTATCACATGTTTTATAAGGCATCTTTGTTTATAGTAATAGGCATATGAATACATATATTCTTTGGTCTACAAGATTTAAGATGTTATTTTTTTATATACTTTTGTGGTTGTATCTTGGCAAG
>M01075:30:000000000-A542C:1:1101:17815:5802
AAAGTACACAGTTTGGGTTACATATTTGATTACCAGATGCAATGGAAGGACCAATACCTGTATCTGCATTAATACATGCTGCAACGTTAGTTGTATGTGGAATAATATTAGGTAGTTTTATATTTTGGTGTTTCGAATTTTGATTTAGCTATTTTTATAGTATAATTTGCTGAACAACCGCAATAATAGTATTAATGAGTCTGTGTGTCTTTTATAATTTCAAAACGTTATATAGCATTTAGTACAATCTGTCAAATAAGTTTTTCGTTTTTTTGTTGTATTTGTTTAGATCTTTATGTAGGTTGCTTATTTTTTTGTTATCACATGTTTTATAAGGCATCTTTGTTTATAGTAATAGGCATATGAATACATATATTCCTTGGTCTACAAGATTTAAGATGTTATTTTTTTATATACTTTTGTGGTTGTATTTTAGCAAG
>M01075:30:000000000-A542C:1:1101:13351:5816
AAAGTACACAGTTTGGGTTACATATTTGATTACCAGATGCAATGGAAGGACCAATACCTGTATCTGCATTAATACATGCTGCAACGTTAGTTGTATGTGGAATAATATTAGGTAGTTTTATATTTTGGTGTTTCGAATTTTGATTTAGCTATTTTTATAGTATAATTTGCTGAACAACCGCAATAATAGTATTAATGAGTCTGTGTGTCTTTTATAATTTCAAAACGTTATATAGCATTTAGTACAATCTGTCAAATAAGTTTTTCGTTTTTTTGTTGTATTTGTTTAGATCTTTATGTAGGTTGCTTATTTTTTTGTTATCACATGTTTTATAAGGCATCTTTGTTTATAGTAATAGGCATATGAATACATATATTCTTTGGTCTACAAGATTTAAGATGTTATTTTTTTATATACTTTTGTGGTTGTATTTTAGCTAG
>M01075:30:000000000-A542C:1:1101:18325:5869
AGAGTACACAGTTTGGACTACATATTTGATTACCAGATGCAATGGAAGGACCAATACCTGTATCTGCATTAAATACATGCTGCAACGTTAGTTGTATGTGGAATAATATTAGGTAGTTTTATATTTTGGTGTTTCGAATTTTGATTTAGCTATTTTTATAGTATAATTTGCTGAACAACCGCAATAATAGTATTAATGAGTCTGTGTGTCTTTTATAATTGCAAAACGTTATATAGCATTTAGTACAATCTGTCAAATAAGTTTTTCGTTTTTTTGTTGTATTTGTTTAGATCTTTATGTAGGTTGCTTATTTTTTGTTATCACATGTTTTATAAGGCATCTTTGTTTATAGTAATAGGCATATGAATACATATATTCTTTGGTCTACAAGATTTAAGATGTTATTTTTTTATATACTCTTGTGGTTGTATTTTAGCAAG
>M01075:30:000000000-A542C:1:1101:25495:6009
AGAGTACACAGTTTGGGTTACATATTTGATTACCAGATGCAATGGAAGGACCAATACCTGTATCTGCATTAATACATGCTGCAACGTTAGTTGTATGTGGAATAATATTAGGTAGTTTTATATTTTGGTGTTTCGGATTTTGATTTAGCTATTTTTATAGTATAATTTGCTGAACAACCGCAATAATAGTATTAATGAGTCTGTGTGTCTTTTATAATTTCAAAACGTTATATAGCATTTAGTACAATCTGTCAAATAAGTTTTTCGTTTTTTTGTTGTATTTGTTTAGATCTTTATGTAGGTTGCTTATTTTTTTGTTATCACATGTTTTATAAGGCATCTTTGTTTATAGTAATAGGCATATGAATACATATATTCTTTGGTCTACAAGATTTAAGATGTTATTTTTTTATATACTTTTGTGGTTGTATTTTAGCAAG
>M01075:30:000000000-A542C:1:1101:7382:6048
AAAGTACACAGTTTGGGTTACATATTTGATTACCAGATGCAATGGAAGGACCAATACCTGTATCTGCATTAAATACATGCTGCAACGTTAGTTGTATGTGGAATAATATTAGGTAGTTTTATATTTTGGTGTTTCGAATTTTGATTTAGCTATTTTTATAGTATAATTTGCTGAACAACCGCAATAATAGTATTAATGAGTCTGTGTGTCTTTTATAATTGCAAAACGTTATATAGCATTTAGTACAATCTGTCAAATAAGTTTTTCGTTTTTTTGTTGTATTTGTTTAGATCTTTATGTAGGTTGCTTATTTTTTGTTATCACATGTTTTATAAGGCATCTTTGTTTATAGTAATAGGCATATGAATACATATATTCTTTGGTCTACAAGATTTAAGATGTTATTTTTTTATATACTTTTGTGGTTGTATTTTAGCAAG
>M01075:30:000000000-A542C:1:1101:6497:6100
AAAGTACACAGTTTGGGTTACATATTTGATTACCAGATGCAATGGAAGGACCAATACCTGTATCTGCATTAATACATGCTGCAATGTTAGTTGTATGTGGAATAATATTAGGTAGTTTTATATTTTGGTGTTTCGAATTTTGATTTAGCTATTTTTATAGTATAATTTGCTGAACAACCGCAATAATAGTATTAATGAGTCTGTGTGTCTTTTATAATTTCAAAACGTTATATAGCATTTAGTACAATCTGTCAAATAAGTTTTTCGTTTTTTTGTTGTATTTGTTTAGATCTTTATGTAGGTTGCTTATTTTTTTGTTATCACATGTTTTATAAGGCATCTTTGTTTATAGTAATAGGCATATGAATACATATATTCTTTGGTCTACAAGATTTAAGATGTTATTTTTTTATATACTTTTGTGGTTGTATCTTAGCAAG
>M01075:30:000000000-A542C:1:1101:13290:6232
AGAGTACACAGTTTGGGTTACATATTTGATTACCAGATGCAATGGAAGGACCAATACCTGTATCTGCATTAATACATGCTGCAACGTTAGTTGTATGTGGAATAATATTAGGTAGTTTTATATTTTGGTGTTTCGAATTTTGATTTAGCTATTTTTATAGTATAATTTGCTGAACAACCGCAATAATAGTATTAATGAGTCTGTGTGTCTTTTATAATTTCAAAACGTTATATAGCATTTAGTACAATCTGTCAAATAAGTTTTTCGTTTTTTTGTTGTATTTGTTTAGATCTTTATGTAGGTTGCTTATTTTTTTGTTATCACATGTTTTATAAGGCATCTTTGTTTATAGTAATAGGCATATGAATACATATATTCTTTGGTCTACAAGATTTAAGATGTTATTTTTTTATATACTTTTGTGGTTGTATCTTGGCAAG
>M01075:30:000000000-A542C:1:1101:25282:6270
AAAGTACGCAGTTTGGGTTACATATTTGATTACCAGATGCAATGGAAGGACCAATACCTGTATCTGCATTAATACATGCTGCAACGTTAGTTGTATGTGGAATAATATTAGGTAGTTTTATATTTTGGTGTTTCGAATTTTGATTTAGCTATTTTTATAGTATAATTTGCTGAACAACCGCAATAATAGTATTAATGAGTCTGTGTGTCTTTTATAATTTCAAAACGTTATATAGCATTTAGTACAATCTGTCAAATAAGTTTTTCGTTTTTTTGTTGTATTTGTTTAGATCTTTATGTAGGTTGCTTATTTTTTTGTTATCACATGTTTTATAAGGCATCTTTGTTTATAGTAATAGGCATATGAATACATATATTCTTTGGTCTACAAGATTTAAGATGTTATTTTTTTATATACTTTTGTGGTTGTATCTTAGCAAG
>M01075:30:000000000-A542C:1:1101:8439:6294
AGAGTACACAGTTTGGGTTACATATTTGATTACCAGATGCAATGGAAGGACCAATACCTGTATCTGCATTAATACATGCTGCAACGTTAGTTGTATGTGGAATAATATTAGGTAGTTTTATATTTTGGTGTTTCGAATTTTGATTTAGCTATTTTTATAGTATAATTTGCTGAACAACCGCAATAATAGTATTAATGAGTCTGTGTGTCTTTTATAATTTCAAAACGTTATATAGCATTTAGTACAATCTGTCAAATAAGTTTTTCGTTTTTTTGTTGTATTTGTTTAGATCTTTATGTAGGTTGCTTATTTTTTTGTTATCACATGTTTTATAAGGCATCTTTGTTTATAGTAATAGGCATATGAATACATATATTCTTTGGTCTACAAGATTTAAGATGTTATTTTTTTATATACTTTTGTGGTTGTATTTTAGCAAG
>M01075:30:000000000-A542C:1:1101:22850:6299
AAAGTACACAGTTTGGGTTACATATTTGATTACCAGATGCAATGGAAGGACCAATACCTGTATCTGCATTAATACATGCTGCAACGTTAGTTGTATGTGGAATAATATTAGGTAGTTTTATATTTTGGTGTTTCGAATTTTGATTTAGCTATTTTTATAGTATAATTTGCTGAACAACCGCAATAATAGTATTAATGAGTCTGTGTGTCTTTTATAATTTGCAAAACGTTATATAGCATTTAGTACAATCTGTCAAATAAGTTTTTCGTTTTTTTGTTGTATTTGTTTAGATCTTTATGTAGGTTGCTTATTTTTTTGTTATCACATGTTTTATAAGGCATCTTTGTTTATAGTAATAGGCATATGAATACATATATTCTTTGGTCTACAAGATTTAAGATGTTATTTTTTATATACTTTTGTGGTTGTATTTTAGCAAG
>M01075:30:000000000-A542C:1:1101:15742:6316
AAAGTACACAGTTTGGGTTACACATTTGATTACCAGATGCAATGGAAGGACCAATACCTGTATCTGCATTAATACATGCTGCAACGTTAGTTGTATGTGGAATAATATTAGGTAGTTTTATATTTTGGTGTTTCGAATTTTGATTTAGCTATTTTTATAGTATAATTTGCTGAACAACCGCAATAATAGTATTAATGAGTCTGTGTGTCTTTTATAATTTCAAAACGTTATATAGCATTTAGTACAATCTGTCAAATAAGTTTTTCGTTTTTTTGTTGCATTTGTTTAGATCTTTATGTAGGTTGCTTATTTTTTTGTTATCACATGTTTTATAAGGCATCTTTGTTTATAGTAATAGGCATATGAATACATATATTCTTTGGTCTACAAGATTTAAGATGTTATTTTTTTATATACTTTTGTGGTTGTATTTTAGCAAG
>M01075:30:000000000-A542C:1:1101:24300:6467
AGAGTACACAGTTTGGGTTACATATTTGATTACCAGATGCAATGGAAGGACCAATACCTGTATCTGCATTAATACATGCTGCAACGTTAGTTGTATGTGGAATAATATTAGGTAGTTTTATATTTTGGTGTTTCGAATTTTGATTTAGCTATTTTTATAGTATAATTTGCTGAACAACCGCAATAATAGTATTAATGAGTCTGTGTGTCTTTTATAATTTCAAAACGTTATATAGCATTTAGTACAATCTGTCAAATAAGTTTTTCGTTTTTTTGTTGTATCTGTTTAGATCTTTATGTAGGTTGCTTATTTTTTTGTTATCACATGTTTTATAAGGCATCTTTGTTTATAGTAATAGGCATATGAATACATATATTCTTTGGTCTACAAGATTTAAGATGTTATTTTTTTATATACTTTTGTGGTTGTATTTTAGCAAG
>M01075:30:000000000-A542C:1:1101:22017:6481
AGAGTACACAGTTTGGGTTGCACATTTGATTACCAGATGCAATGGAAGGACCAATACCTGTATCTGCATTAATACATGCTGCAACGTTAGTTGTATGTGGAATAATATTAGGTAGTTTTATATTTTGGTGTTTCGAATTTTGATTTAGCTATTTTTATAGTATAATTTGCTGAACAACCGCAATAATAGTATTAATGAGTCTGTGTGTCTTTTATAATTTCAAAACGTTATATAGCATTTAGTACAATCTGTCAAATAAGTTTTTCGTTTTTTTGTTGTATTTGTTTAGATCTTTATGTAGGTTGCTTATTTTTTTGTTATCACATGTTTTATAAGGCATCTTTGTTTATAGTAATAGGCATATGAATACATATATTCTTTGGTCTACAAGATTTAAGATGTTATTTTTTTATATACTTTTGTGGTTGTATTTTAGCAAG
>M01075:30:000000000-A542C:1:1101:12144:6490
AGAGTACACAGTTTGGGTTGCATATTTGATTACCAGATGCAATGGAAGGACCAATACCTGTACCTGCATTAATACATGCTGCAACGTTAGTTGTATGTGGAATAATATTAGGTAGTTTTATATTTTGGTGTTTCGAATTTTGATTTAGCTATTTTTATAGTATAATTTGCTGAACAACCGCAATAATAGTATTAATGAGTCTGTGTGTCTTTTATAATTTCAAAACGTTATATAGCATTTAGTACAATCTGTCAAATAAGTTTTTCGTTTTTTTGTTGTATTTGTTTAGATCTTTATGTAGGTTGCTTATTTTTTTGTTATCACATGTTTTATAAGGCATCTTTGTTTATAGTAATAGGCATATGAATACATATATTCTTTGGTCTACAAGATTTAAGATGTTATTTTTTTATATACTTTTGTGGTTGTATTTTAGCAAG
>M01075:30:000000000-A542C:1:1101:8159:6549
AGAGTACACAGTTTGGGTTACACATTTGATTACCAGATGCAATGGAAGGACCAATACCTGTATCTGCATTAATACATGCTGCAACGTTAGTTGTATGTGGAATAATATTAGGTAGTTTTATATTTTGGTGTTTCGAATTTTGATTTAGCTATTTTTATAGTATAATTTGCTGAACAACCGCAATAATAGTATTAATGAGTCTGTGTGTCTTTTATAATTTCAAAACGTTATATAGCATTTAGTACAATCTGTCAAATAAGTTTTTCGTTTTTTTGTTGTATTTGTTTAGATCTTTATGTAGGTTGCTTATTTTTTTGTTATCACATGTTTTATAAGGCATCTTTGTTTATAGTAATAGGCATATGAATACATATATTCTTTGGTCTACAAGATTTAAGATGTTATTTTTTTATATACTTTTGTGGTTGTATTTTAGCAAG
>M01075:30:000000000-A542C:1:1101:21860:6554
AGAGTACACAGTTTGGGTTACATATTTGATTACCAGATACAATGGAAGGACCAATACCTGTATCTGCATTAATACATGCTGCAACGTTAGTTGTATGTGGAATAATATTAGGTAGTTTTATATTTTGGTGTTTCGAATTTTGATTTAGCTATTTTTATAGTATAATTTGCTGAACAACCGCAATAATAGTATTAATGAGTCTGTGTGTCTTTTATAATTTCAAAACGTTATATAGCATTTAGTACAATCTGTCAAATAAGTTTTTCGTTTTTTTGTTGTATTTGTTTAGATCTTTATGTAGGTTGCTTATTTTTTTGTTATCACATGTTTTATAAGGCATCTTTGTTTATAGTAATAGGCATATGAATACATATATTCTTTGGTCTACAAGATTTAAGATGTTATTTTTTTATATACTTTTGTGGTTGTATTTTAGCAGG
>M01075:30:000000000-A542C:1:1101:19688:6590
AAAGTACACAGTTTGGGTTACACATTTGATTACCAGATGCAATGGAAGGACCAATACCTGTATCTGCATTAATACATGCTGCAACGTTAGTTGTATGTGGAATAATATTAGGTAGTTTTATATTTTGGTGTTTCGAATTTTGATTTAGCTATTTTTATAGTATAATTTGCTGAACAACCGCAATAATAGTATTAATGAGTCTGTGTGTCTTTTATAATTTCAAAACGTTATATAGCATTTAGTACAATCTGTCAAATAAGTTTTTCGTTTTTTTGTTGTATTTGTTTAGATCTTTATGTAGGTTGCTTATTTTTTTGTTATCACATGTTTTATAAGGCATCTTTGTTTATAGTAATAGGCATATGAATACATATATTCCTTGGTCTACAAGATTTAAGATGTTATTTTTTTATATACTTTTGTGGTTGTATTTTAGCAAG
>M01075:30:000000000-A542C:1:1101:14837:6619
AAAGTACACAGTTTGGGTTGCATATTTGATACCAGATGCAATGGAAGGACCAATACCTGTATCTGCATTAATACATGCTGCAACGTTAGTTGTATGTGGAATAATATTAGGTAGTTTTATATTTTGGTGTTTCGAATTTTGATTTAGCTATTTTTATAGTATAATTTGCTGAACAACCGCAATAATAGTATTAATGAGTCTGTGTGTCTTTTATAATTTCCAAAACGTTATATAGCATTTAGTACAATCTGTCAAATAAGTTTTTCGTTTTTTTGTTGTATTTGTTTAGATCTTTATGTAGGTTGCTTATTTTTTTGTTATCACATGTTTTATAAGGCATCTTTGTTTATAGTAATAGGCATATGAATACATATATTCTTTGGTCTACAAGATTTAAGATGTTATTTTTTTATATACTTTTGTGGTTGTATTTTAGCAAG
>M01075:30:000000000-A542C:1:1101:16920:6646
AGAGTACACAGTTTGGGTTACATATTTGATTACCAGATGCAATGGAAGGACCAATACCTGTATCTGCATTAATACATGCTGCAACGTTAGTTGTATGTGGAATAATATTAGGTAGTTTTATATTTTGGTGTTTCGAATTTTGATTTAGCTATTTTTATAGTATAATTTGCTGAACAACCGCAATAATAGTATTAATGAGTCTGTGTGTCTTTTATAATTTCAAAACGTTATATAGCATTTAGTACAATCTGTCAAATAAGTTTTTCGTTTTTTTGTTGTATTTGTTTAGATCTTTATGTAGGTTGCTTATTTTTTTGTTATCACATGTTTTATAAGGCATCTTTGTTTATAGTAATAGGCATATGAATACATATATTCTTTGGTCTACAAGATTTAAGATGTTATTTTTTTATATACTTTTGTGGTTGTATTTTAGCAAG
>M01075:30:000000000-A542C:1:1101:22158:6649
AAAGTACACAGTTTGGGTTACATATTTGATTACCAGATGCAATGGAAGGACCAATACCTGTATCTGCATTAATACATGCTGCAACGTTAGTTGTATGTGGAATAATATTAGGTAGTTTTATATTTTGGTGTTTCGAATTTTGATTTAGCTATTTTTATAGTATAATTTGCTGAACAACCGCAATAATAGTATTAATGAGTCTGTGTGTCTTTTATAATTTCAAAACGTTATATAGCATTTAGTACAATCTGTCAAATAAGTTTTTCGTTTTTTTGTTGTATTTGTTTAGATCTTTATGTAGGTTGCTTATTTTTTTGTTATCACATGTTTTATAAGGCATCTTTGTTTATAGTAATAGGCATATGAATACATATATTCTTTGGTCTACAAGATTTAAGATGTTATTTTTTTATATACTTTTGTGGTTGTATTTTAGCAAG
>M01075:30:000000000-A542C:1:1101:20108:6700
AGAGTACACAGTTTGGGTTGCATATTTGATTACCAGATGCAATGGAAGGACCAATACCTGTATCTGCATTAATACATGCTGCAACGTTAGTTGTATGTGGAATAATATTAGGTAGTTTTATATTTTGGTGTTTCGAATTTTGATTTAGCTATTTTTATAGTATAATTTGCTGAACAACCGCAATAATAGTATTAATGAGTCTGTGTGTCTTTTATAATTTCAAAACGTTATATAGCATTTAGTACAATCTGTCAAATAAGTTTTTCGTTTTTTTGTTGTGTTTGTTTAGATCTTTATGTAGGTTGCTTATTTTTTTGTTATCACATGTTTTATAAGGCATCTTTGTTTATAGTAATAGGCATATGAATACATATATTCTTTGGTCTACAAGATTTAAGATGTTATTTTTTTATATACTTTTGTGGTTGTATTTTAGCAAG
>M01075:30:000000000-A542C:1:1101:23543:6707
AAAGTACACAGTTTGGGTTACACATTTGATTACCAGATGCAATGGAAGGACCAATACCTGTATCTGCATTAATACATGCTGCAACGTTAGTTGTATGTGGAATAATATTAGGTAGTTTTATATTTTGGTGTTTCGAATTTTGATTTAGCTATTTTTATAGTATAATTTGCTGAACAACCGCAATAATAGTATTAATGAGTCTGTGTGTCTTTTATAATTTCAAAACGTTATATAGCATTTAGTACAATCTGTCAAATAAGTTTTTCGTTTTTTTGTTGTATTTGTTTAGATCTTTATGTAGGTTGCTTATTTTTTTGTTATCACATGTTTTATAAGGCATCTTTGTTTATAGTAATAGGCATATGAATACATATATTCTTTGGTCTACAAGATTTAAGATGTTATTTTTCTATATACTTTTGTGGTTGTATTTTAGCAAG
>M01075:30:000000000-A542C:1:1101:9702:6786
AAAGTACACAGTTTGGGTTACATATTTGATTACCAGATGCAATGGAAGGACCAATACCTGTATCTGCATTAATACATGCTGCAACGTTAGTTGTATGTGGAATAATATTAGGTAGTTTTATATTTTGGTGTTTCGAATTTTGATTTAGCTATTTTTATAGTATAATTTGCTGAACAACCGCAATAATAGTATTAATGAGTCTGTGTGTCTTTTATAATTTCAAAACGTTATATAGCATTTAGTACAATCTGTCAAATAAGTTTTTCGTTTTTTTGTTGTATTTGTTTAGATCTTTATGTAGGTTGCTTATTTTTTTGTTATCGCATGTTTTATAAGGCATCTTTGTTTATAGTAATAGGCATATGAATACATATATTCTTTGGTCTACAAGATTTAAGATGTTATTTCTTTATATACTTTTGTGGTTGTATTTTAGCAAG
>M01075:30:000000000-A542C:1:1101:19179:6797
AGAGTACACAGTTTGGGTTGCATATTTGATTACCAGATGCAATGGAAGGACCAATACCTGTACCTGCATTAATACATGCTGCAACGTTAGTTGTATGTGGAATAATATTAGGTAGTTTTATATTTTGGTGTTTCGAATTTTGATTTAGCTATTTTTATAGTATAATTTGCTGAACAACCGCAATAATAGTATTAATGAGTCTGTGTGTCTTTTATAATTTTAAAACGTTATATAGCATTTAGTACAATCTGTCAAATAAGTTTTTCGTTTTTTTGTTGTATTTGTTTAGATCTTTATGTAGGTTGCTTATTTTTTTGTTATCACATGTTTTATAAGGCATCTTTGTTTATAGTAATAGGCATATGAATACATATATTCTTTGGTCTACAAGATTTAAGATGTTATTTTTTTATATACTTTTGTGGTTGTATTTTGGCAAG
>M01075:30:000000000-A542C:1:1101:25966:6815
AGAGTACACAGTTTGGGTTACATATTTGATTACCAGATGCAATGGAAGGACCAATACCTGTATCTGCATTAATACATGCTGCAACGTTAGTTGTATGTGGAATAATATTAGGTAGTTTTATATTTTGGTGTTTCGAATTTTGATTTAGCTATTTTTATAGTATAATTTGCTGAACAACCGCAATAATAGTATTAATGAGTCTGTGTGTCTTTTATAATTTCAAAACGTTATATAGCATTTAGTACAATCTGTCAAATAAGTTTTTCGTTTTTTTGTTGTATTTGTTTAGATCTTTATGTAGGTTGCTTATTTTTTTGTTATCACATGTTTTATAAGGCATCTTTGTTTATAGTAATAGGCATATGAATACATATATTCTTTGGTCTACAAGATTTAAGATGTTATTTTTTTATATACTTTTGTGGTTGTATTTTAGCAAG
>M01075:30:000000000-A542C:1:1101:15357:6854
AAAGTACACAGTTTGGGTTACACATTTGATTACCAGATGCAATGGAAGGACCGATACCTGTATCTGCATTAATACATGCTGCAACGTTAGTTGTATGTGGAATAATATTAGGCAGTTTTATATTTTGGTGTTTCGAATTTTGATTTAGCTATTTTTATAGTATAATTTGCTGAACAACCGCAATAATAGTATTAATGAGTCTGTGTGTCTTTTATAATTTCAAAACGTTATATAGCATTTAGTACAATCTGTCAAATAAGTTTTTCGTTTTTTTGTTGTATTTGTTTATATCTTTATGTAGGTTGCTTATTTTTTTGTTATCACATGTTTTATAAGGCATCTTTGTTTATAGTAATAGGCATATGAATACATATATTCTTTGGTCTACAAGATTTAAGATGTTATTTTTTTATATACTTTTGTGGTTGTATTTTAGCAAG
>M01075:30:000000000-A542C:1:1101:18329:6869
AAAGTACACAGTTTGGGTTGCATATTTGATTACCAGATGCAATGGAAGGACCAATACCTGTATCTGCATTAATACATGCTGCAACGTTAGTTGTATGTGGAATAATATTAGGTAGTTTTATATTTTGGTGTTTCGAATTTTGATTTAGCTATTTTTATAGTATAATTTGCTGAACAACCGCAATAATAGTATTAATGAGTCTGTGTGTCTTTTATAATTTCAAAACGTTATATAGCATTTAGTACAATCTGTCAAATAAGTTTTTCGTTTTTTTGTTGTATTTGTTTAGATCTTTATGTAGGTTGCTTATTTTTTTGTTATCACATGTTTTATAAGGCATCTTTGTTTATAGTAATAGGCATATGAATACATATATTCTTTGGTCTACAAGATTTAAGATGTTATTTTTTTATATACTTTTGTGGTTGTATTTTGGCAAG
>M01075:30:000000000-A542C:1:1101:24654:6870
AAAGTACACAGTTTGGGTTGCATATTTGATTACCAGATGCAATGGAAGGACCAATACCTGTATCTGCATTAATACATGCTGCAACGTTAGTTGTATGTGGAATAATATTAGGTAGTTTTATATTTTGGTGTTTCGAATTTTGATTTAGCTATTTTTATAGTATAATTTGCTGAACAACCGCAATAATAGTATTAATGAGTCTGTGTGTCTTTTATAATTTCAAAACGTTATATAGCATTTAGTACAATCTGTCAAATAAGTTTTTCGTTTTTTTGTTGTATTTGTTTAGATCTTTATGTAGGTTGCTTATTTTTTTGTTATCACATGTTTTATAAGGCATCTTTGTTTATAGTAATAGGCATATGAATACATATATTCTTTGGTCTACAAGATTTAAGATGTTATTTTTTTATATACTTTTGTGGTTGTATTTTAGCAAG
>M01075:30:000000000-A542C:1:1101:11406:6968
AAAGTACACAGTTTGGGTTACATATTTGATTACCAGATGCAATGGAAGGACCAACACCTGTATCTGCATTAATACATGCTGCAACGTTAGTTGTATGTGGAATAATATTAGGTAGTTTTATATTTTGGTGTTTCGAATTTTGATTTAGCTATTTTTATAGTATAATTTGCTGAACAACCGCAATAATAGTATTAATGAGTCTGTGTGTCTTTTATAATTTCAAAACGTTATATAGCATTTAGTACAATCTGTCAAATAAGTTTTTCGTTTTTTTGTTGTATTTGTTTAGATCTTTATGTAGGTTGCTTATTTTTTTGTTATCACATGTTTTATAAGGCATCTTTGTTTATAGTAATAGGCATATGAATACATATATTCTTTGGTCTACAAGATTTAAGATGTTATTTTTTTATATACTTTTGTGGTTGTATTTTAGCAAG
>M01075:30:000000000-A542C:1:1101:18535:7005
AGAGTACACAGTTTGGGTTACATATTTGATTACCAGATGCAATGGAAGGACCAATACCTGTATCTGCATTAATACATGCTGCAACGTTAGTTGTATGTGGAATAATATTAGGTAGTTTTATATTTTGGTGTTTCGAATTTTGATTTAGCTATTTTTATAGTATAATTTGCTGAACAACCGCAATAATAGTATTAATGAGTCTGTGTGTCTTTTATAGTTTCAAAACGTTATATAGCATTTAGTACAATCTGTCAAATAAGTTTTTCGGTTTTTTGTTGTATTTGTTTAGATCTTTATGTAGGTTGCTTATTTTTTTGTTATCACATGTTTTATAAGGCATCTTTGTTTATAGTAATAGGCATATGAATACATATATTCTTTGGTCTACAAGATTTAAGATGTTATTTTTTTATATACTTTTGTGGTTGTATCTTAGCAAG
>M01075:30:000000000-A542C:1:1101:17814:7041
AAAGTACACAGTTTGGGTTACATATTTGATTACCAGATGCAATGGAAGGACCAATACCTGTATCTGCATTAATACATGCTGCAATGTTAGTTGTATGTGGAATAATATTAGGTAGTTTTATATTTTGGTGTTTCGAATTTTGATTTAGCTATTTTTATAGTATAATTTGCTGAACAACCGCAATAATAGTATTAATGAGTCTGTGTGTCTTTTATAATTTCAAAACGTTATATAGCATTTAGTACAATCTGTCAAATAAGTTTTTCGTTTTTTTGTTGTATTTGTTTAGATCTTTATGTAGGTTGCTTATTTTTTTGTTATCACATGTTTTATAAGGCGTCTTTGTTTATAGTAATAGGCATATGAATACATATATTCTTTGGTCTACAAGATTTAAGATGTTATTTTTTTATATACTTTTGTGGTTGTATCTTGGCAAG
>M01075:30:000000000-A542C:1:1101:13737:7069
AAAGTACACAGTTTGGGTTACATATTTGATTACCAGATGCAATGGAAGGACCAATACCTGTATCTGCATTAATACATGCTGCAACGTTAGTTGTATGTGGAATAATATTAGGTAGTTTTATATTTTGGTGTTTCGAATTTTGATTTAGCTATTTTTATAGTATAATTTGCTGAACAACCGCAATAATAGTATTAATGAGTCTGTGTGTCTTTTATAATTTCAAAACGTTATATAGCATTTAGTACAATCTGTCAAATAAGTTTTTCGTTTTTTTGTTGTATTTGTTTAGATCTTTATGTAGGTTGCTTATTTTTTTGTTATCACATGTTTTATAAGGCATCTTTGTTTATAGTAATAGGCATATGAATACATATATTCTTTGGTCTACAAGATTTAAGATGTTATTTTTTTATATACTTTTGTGGTTGTATTTTAGCAAG
>M01075:30:000000000-A542C:1:1101:9164:7118
AGAGTACACAGTTTGGGTTACATATTTGATTACCAGATGCAATGGAAGGACCAATACCTGTATCTGCATTAATACATGCTGCAACGTTAGTTGTATGTGGAATAATATTAGGTAGTTTTATATTTTGGTGTTTCGAATTTTGATTTAGCTATTTTTATAGTATAATTTGCTGAACAACCGCAATAATAGTATTAATGAGTCTGTGTGTCTTTTATAATTTCAAAACGTTATATAGCATTTAGTACAATCTGTCAAATAAGTTTTTCGTTTTTTTGTTGTACTTGTTTAGATCTTTATGTAGGTTGCTTATTTTTTTGTTATCACATGTTTTATAAGGCATCTTTGTTTATAGTAATAGGCATATGAATACATATATTCTTTGGTCTACAAGATTTAAGATGTTATTTTTTTATATACTTTTGTGGTTGTATTTTAGCAAG
>M01075:30:000000000-A542C:1:1101:17229:7139
AAAGTACACAGTTTGGGCTGCACATTTGATTACCAGATGCAATGGAAGGACCAATACCTGTATCTGCATTAATACATGCTGCAACGTTAGTTGTATGTGGAATAATATTAGGTAGTTTTATATTTTGGTGTTTCGAATTTTGATTTAGCTATTTTTATAGTATAATTTGCTGAACAACCGCAATAATAGTATTAATGAGTCTGTGTGTCTTTTATAATTTCAAAACGTTATATAGCATTTAGTACAATCTGTCAAATAAGTTTTTCGTTTTTTTGTTGTATTTGTTTAGATCTTTATGTAGGTTGCTTATTTTTTTGTTATCACATGTTTTATAAGGCATCTTTGTTTATAGTAATAGGCATATGAATACATATATTCTTTGGTCTACAAGATTTAAGATGTTATTTTTTTATATACTTTTGTGGTTGTATTTTAGCAAG
>M01075:30:000000000-A542C:1:1101:20904:7184
AAAGTACACAGTTTGGGTTACATATTTGATTACCAGACGCAATGGAAGGACCAATACCTGTATCTGCATTAATACATGCTGCAACGTTAGTTGTATGTGGAATAATATTAGGTAGTTTTATATTTTGGTGTTTCGAATTTTGATTTAGCTATTTTTATAGTATAATTTGCTGAACAACCGCAATAATAGTATTAATGAGTCTGTGTGTCTTTTATAATTTCAAAACGTTATATAGCATTTAGTACAATCTGTCAAATAAGTTTTTCGTTTTTTTGTTGTATTTGTTTAGATCTTTATGTAGGTTGCTTATTTTTTTGTTATCACATGTTTTATAAGGCATCTTTGTTTATAGTAATAGGCATATGAATACATATATTCTTTGGTCTACAAGATTTAAGATGTTATTTTTTTATATACTTTTGTGGTTGTATTTTAGCAAG
>M01075:30:000000000-A542C:1:1101:16384:7189
AGAGTACACAGTTTGGGTTACATATTTGATTACCAGATGCAATGGAAGGACCAATACCTGTATCTGCATTAATACATGCTGCAACGTTAGTTGTATGTGGAATAATATTAGGTAGTTTTATATTTTGGTGTTTCGAATTTTGATTTAGCTATTTTTATAGTATAATTTGCTGAACAACCGCAATAATAGTATTAATGAGTCTGTGTGTCTTTTATAATTTCAAAACGTTATATAGCATTTAGTACAATCTGTCAAATAAGTTTTTCGTTTTTTTGTTGTATTTGTTTAGATCTTTATGTAGGTTGCTTATTTTTTTGTTATCACATGTTTTATAAGGCATCTTTGTTTATAGTAATAGGCATATGAATACATATATTCTTTGGTCTACAAGATTTAAGATGTTATTTTTTTATATACTTTTGTGGTTGTATTTTAGCAAG
>M01075:30:000000000-A542C:1:1101:20672:7198
AAAGTACACAGTTTGGGTTGCATATTTGATTACCAGATGCAATGGAAGGACCAATACCTGTATCTGCATTAATACATGCTGCAACGTTAGTTGTATGTGGAATAATATTAGGTAGTTTTATATTTTGGTGTTTCGAATTTTGATTTAGCTATTTTTATAGTATAATTTGCTGGACAACCGCAATAATAGTATTAATGAGTCTGTGTGTCTTTTATAATTTCAAAACGTTATATAGCATTTAGTACAATCTGTCAAATAAGTTTTTCGTTTTTTTGTTGTATTTGTTTAGATCTTTATGTAGGTTGCTTATTTTTTTGTTATCACATGTTTTATAAGGCATCTTTGTTTATAGTAATAGGCATATGAATACATATATTCTTTGGTCTACAAGATTTAAGATGTTATTTTTTTATATACTTTTGTGGTTGTATTTTAGCAAG
>M01075:30:000000000-A542C:1:1101:7910:7220
AGAGTACACAGTTTGGGTTACATATTTGATTACCAGATGCAATGGAAGGACCAATACCTGTATCTGCATTAATACATGCTGCAACGTTAGTTGTATGTGGAATAATATTAGGTAGTTTTATATTTTGGTGTTTCGAATTTTGATTTAGCTATTTTTATAGTATAATTTGCTGAACAACCGCAATAATAGTATTAATGAGTCTGTGTGTCTTTTATAATTTCAAAACGTTATATAGCATTTAGTACAATCCGTCAAATAAGTTTTTCGTTTTTTTGTTGTATTTGTTTAGATCTTTATGTAGGTTGCTTATTTTTTTGTTATCACATGTTTTATAAGGCATCTTTGTTTATAGTAATAGGCATATGAATACATATATTCTTTGGTCTACAAGATTTAAGATGTTATTTTTTTATATACTTTTGTGGTTGTATTTTAGCAAG
>M01075:30:000000000-A542C:1:1101:14886:7225
AGAGTACACAGTTTGGGTTACATATTTGATTACCAGATGCAATGGAAGGACCAATACCTGTATCTGCATTAATACATGCTGCAACGTTAGTTGTATGTGGAATAATATTAGGTAGTTTTATATTTTGGTGTTACGAATTTTGATTTAGCTATTTTTATAGTATAATTTGCTGAACAACCGCAATAACAGTATAAATGAGTCTGTGTGTCTTTTATAATTTCAAAACGTTATATAGCATTTAGCACAATCTGTCAAATAAGTTTTTCGTTTTTTTGTTGTATTTGTTTAGATCTTTATGTAGGTTGCTTATTTTTTTGTTATCACATGTTTTATAAGGCATCTTTGTTTATAGTAATAGGCATATGAATACATATATTCTTTGGTCTACAAGATTTAAGATGTTATTTTTTTATATACTTTTGTGGTTGTATTTTAGCAAG
>M01075:30:000000000-A542C:1:1101:26736:7240
AAAGTACACAGTTTGGGTTGCATATTTGATTACCAGATGCAATGGAAGGACCAATACCTGTATCTGCATTAATACATGCTGCAACGTTAGTTGTATGTGGAATAATATTAGGTAGTTTTATATTTTGGTGTTTCGAATTTTGATTTAGCTATTTTTATAGTATAATTTGCTGAACAACCGCAATAATAGTATTAATGAGTCTGTGTGTCTTTTATAATTTCAAAACGTTATATAGCATTTAGTACAATCTGTCAAATAAGTTTTTCGTTTTTTTGTTGTATTTGTTTAGATCTTTATGTAGGTTGCTTATTTTTTTGTTATCACATGTTTTATAAGGCATCTTTGTTTATAGTAATAGGCATATGAATACATATATTCTTTGGTCTACAAGATTTAAGATGTTATTTTTTTATATACTTTTGTGGTTGTATTTTAGCAAG
>M01075:30:000000000-A542C:1:1101:22769:7267
AAAGTACACAGTTTGGGTTGCATATTTGATTACCAGATGCAATGGAAGGACCAATACCTGTATCTGCATTAATACATGCTGCAACGTTAGTTGTATGTGGAATAATATTAGGTAGTTTTATATTTTGGTGTTTCGAATTTTGATTTAGCTATTTTTATAGTATAATTTGTTGAACAACCGCAATAATAGTATTAATGAGTCTGTGTGTCTTTTATAATTTCAAAACGTTATATAGCATTTAGTACAATCTGTCAAATAAGTTTTTCGTTTTTTTGTTGTATTTGTTTAGATCTTTATGTAGGTTGCTTATTTTTTTGTTATCACATGTTTTATAAGGCATCTTTGTTTATAGTAATAGGCATATGAATACATATATTCTTTGGTCTACAAGATTTAAGATGTTATTTTTTTATATACTTTTGTGGTTGTATCTTAGCAAG
>M01075:30:000000000-A542C:1:1101:17303:7291
AAAGTACACAGTTTGGGTTACACATTTGATTACCAGATGCAATGGAAGGACCAATACCTGTATCTGCATTAATACACGCTGCAACGTTAGTTGTATGTGGAATAATATTAGGTAGTTTTATATTTTGGTGTTTCGAATTTTGATTTAGCTATTTTTATAGTATAATTTGCTGAACAGCCGCAATAATAGTATTAATGAGTCTGTGTGTCTTTTATAATTTCAAAACGTTATATAGCATTTAGTACAATCTGTCAAATAAGTTTTTCGTTTTTTTGTTGTATTTGTTTAGGTCTTTATGTAGGTTGCTTATTTTTTTGTTATCACATGTTTTATAAGGCATCTTTGTTTATAGTAATAGGCATATGAATACATATATTCTTTGGTCTACAAGATTTAAGATGTTATTTTTTTATATACTTTTGTGGTTGTATCTTAGCAAG
>M01075:30:000000000-A542C:1:1101:12465:7314
AAAGTACACAGTTTGGGTTACATATTTGATTACCAGATGCAATGGAAGGACCAATACCTGTATCTGCATTAATACATGCTGCAACGTTAGTTGTATGTGGAATAATATTAGGTAGTTTTATATTTTGGTGTTTCGAATTTTGATTTAGCTATTTTTATAGTATAATTTGCTGAACAACCGCAATAATAGTATTAATGAGTCTGTGTGTCTTTTATAATTTCAAAACGTTATATAGCATTTAGTACAATCTGTCAAATAAGTTTTTCGTTTTTTTGTTGTATTTGTTTAGATCTTTATGTAGGTTGCTTATTTTTTTGTTATCACATGTTTTATAAGGCATCTTTGTTTATAGTAATAGGCATATGAATACATATATTCTTTGGTCTACAAGATTTAAGATGTTATTTTTTTATATACTTTTGTGGTTGTATTTTAGCAAG
>M01075:30:000000000-A542C:1:1101:14152:7315
AGAGTACACAGTTTGGGTTACACATTTGATTACCAGATGCAATGGAAGGACCAATACCTGTATCTGCATTAATACATGCTGCAACGTTAGTTGTATGTGGAATAATATTAGGTAGTTTTATATTTTGGTGTTTCGAATTTTGATTTAGCTATTTTTATAGTATAATTTGCTGAACAACCGCAATAATAGTATTAATGAGTCTGTGTGTCTTTTATAATTTCAAAACGTTATATAGCATTTAGTACAATCTGTCAAATAAGTTTTTCGTTTTTTTGTTGTATTTGTTTAGATCTTTATGTAGGTTGCTTATTTTTTTGTTATCACATGTTTTATAAGGCATCTTTGTTTATAGTAATAGGCATATGAATACATATATTCTTTGGTCTACAAGATTTAAGATGTTATTTTTTTATATACTTTTGTGGTTGTATTTTAGCAAG
>M01075:30:000000000-A542C:1:1101:7577:7334
AAAGTACACAGTTTGGGTTACATATTTGATTACCAGATGCAATGGAAGGACCAATACCTGTATCTGCATTAATACATGCTGCAACGTTAGTTGTATGTGGAATAATATTAGGTAGTTTTATATTTTGGTGTTTCGAATTTTGATTTAGCTATTTTTATAGTATAATTTGCTGAACAACCGCAATAATAGTATTAATGAGTCTGTGTGTCTTTTATAATTTCAAAACGTTATATAGCATTTAGTACAATCTGTCAAATAAGTTTTTCGTTTTTTTGTTGTATTTGTTTAGATCTTTATGTAGGTTGCTTATTTTTTTGTTATCACATGTTTTATAAGGCATCTTTGTTTATAGTAATAGGCATATGAATACATATATTCTTTGGTCTACAAGATTTAAGATGTTATTTTTTTATATACTTTTGTGGTTGTATTTTAGCAAG
>M01075:30:000000000-A542C:1:1101:11170:7435
AGAGTACACAGTTTGGGCTACATATTTGATTACCAGATGCAATGGAAGGACCAATACCTGTATCTGCATTAATACATGCTGCAACGTTAGTTGTATGTGGAATAATATTAGGTAGTTTTATATTTTGGTGTTTCGAATTTTGATTTAGCTATTTTTATAGTATGATTTGCTGAACAACCGCAATAATAGTATTAATGAGTCTGTGTGTCTTTTATAATTTCAAAACGTTATATAGCATTTAGTACAATCTGTCAAATAAGTTTTTCGTTTTTTTGTTGTATTTGTTTAGATCTTTATGTAGGTTGCTTATTTTTTTGTTATCACATGTTTTATAAGGCATCTTTGTTTATAGTAATAGGCATATGAATACATATATTCTTTGGTCTACAAGATTTAAGATGTTATTTTTTTATATACTTTTGTGGTTGTATTTTAGCAAG
>M01075:30:000000000-A542C:1:1101:16232:7470
AAAGTACACAGTTTGGGTTACATATTTGATTACCAGATGCAATGGAAGGACCAATACCTGTATCTGCATTAAATACATGCTGCAACGTTAGTTGTATGTGGAATAATATTAGGTAGTTTTATATTTTGGTGTTTCGAATTTTGATTTAGCTATTTTTATAGTATAATTTGCTGAACAACCGCAATAATAGTATTAATGAGTCTGTGTGTCTTTTATAATTGCAAAACGTTATATAGCATTTAGTACAATCTGTCAAATAAGTTTTTCGTTTTTTTGTTGTATTTGTTTAGATCTTTATGTAGGTTGCTTATTTTTTGTTATCACATGTTTTATAAGGCATCTTTGTTTATAGTAATAGGCATATGAATACATATATTCTTTGGTCTACAAGATTTAAGATGTTATTTTTTTATATACTTTTGTGGTTGTATTTTAGCAAG
>M01075:30:000000000-A542C:1:1101:8644:7487
AAAGTACACAGTTTGGGTTACATATCTGATTACCAGATGCAATGGAAGGACCAATACCTGTATCTGCATTAATACATGCTGCAACGTTAGTTGTATGTGGAATAATATTAGGTAGTTTTATATTTTGGTGTTTCGAATTTTGATTTAGCTATTTTTATAGTATAATTTGCTGAACAACCGCAATAATAGTATTAATGAGTCTGTGTGTCTTTTATAATTTCAAAACGTTATATAGCATTTAGTACAATCTGTCAAATAAGTTTTTCGTTTTTTTGTTGTATTTGTTTAGATCTTTATGTAGGTTGCTTATTTTTTTGTTATCACATGTTTTATAAGGCATCTTTGTTTATAGTAATAGGCATATGAATACATATATTCTTTGGTCTACAAGATTTAAGATGTTATTTTTTTATATACTTTTGTGGTTGTATTTCAGCAAG
>M01075:30:000000000-A542C:1:1101:10069:7525
AGAGTACACAGTTTGGGTTACATATTTGATTACCAGATGCAATGGAAGGACCAATACCTGTATCTGCATTAATACATGCTGCAACGTTAGTTGTATGTGGAATAATATTAGGTAGTTTTATATTTTGGTGTTTCGAATTTTGATTTAGCTATTTTTATAGTATAATTTGCTGAACAACCGCAATAATAGTATTAATGAGTCTGTGTGTCTTTTATAATTTCAAAACGTTATATAGCATTTAGTACAATCTGTCAAATAAGTTTTTCGTTTTTTTGTTGTATTTGTTTAGATCTTTATGTAGGTTGCTTATTTTTTTGTTATCACATGTTTTATAAGGCATCTTTGTTTATAGTAATAGGCATATGAATACATATATTCTTTGGTCTACAAGATTTAAGATGTTATTTTTTTATATACTTTTGTGGTTGTATTTTAGCAAG
>M01075:30:000000000-A542C:1:1101:12826:7539
AAAGTACACAGTTTGGGTTGCACATTTGATTACCAGATGCAATGGAAGGACCAATACCTGTATCTGCATTAATACATGCTGCAACGTTAGTTGTATGTGGAATAATATTAGGTAGTTTTATATTTTGGTGTTTCGAATTTTGATTTAGCTATTTTTATAGTATAATTTGCTGAACAACCGCAATAATAGTATTAATGAGTCTGTGTGTCTTTTATAATTTCAAAACGTTATATAGCATTTAGTACAATCTGTCAAATAAGTTTTTCGTTTTTTTGTTGTATTTGTTTAGATCTTTATGTAGGTTGCTTATTTTTTTGTTATCACATGTTTTATAAGGCATCTTTGTTTATAGTAATAGGCATATGAATACATATATTCTTTGGTCTACGAGATTTAAGATGTTATTTTTTTATATACTTTTGTGGTTGTATTTTAGCAAG
>M01075:30:000000000-A542C:1:1101:12704:7540
AGAGTACACAGTTTGGGCTGCATATTTGATTACCAGATGCAATGGAAGGACCAACACCTGTATCTGCATTAATACATGCTGCAACGTTAGTTGTATGTGGAATAATATTAGGTAGTTTTATATTTTGGTGTTTCGAATTTTGATTTAGCTATTTTTATAGTATAATTTGCTGAACAACCGCAATAATAGTATTAATGAGTCTGTGTGTCTTTTATAATTTCAAAACGTTATATAGCATTTAGTACAATCTGTCAAATAAGTTTTTCGTTTTTTTGTTGTATTTGTTTAGATCTTTATGTAGGTTGCTTATTTTTTTGTTATCACATGTTTTATAAGGCATCTTTGTTTATAGTAATAGGCATATGAATACATATATTCTTTGGTCTACAAGATTTAAGATGTTATTTTTTTATATACTTTTGTGGTTGTATTTTAGCAAG
>M01075:30:000000000-A542C:1:1101:11643:7586
AAAGTACACAGTTTGGGTTGCATATTTGATTACCAGATGCAATGGAAGGACCAATACCTGTATCTGCATTAATACATGCTGCAACGTTAGTTGTATGTGGAATAATATTAGGTAGTTTTATATTTTGGTGTTTCGAATTTTGATTTAGCTATTTTTATAGTATAATTTGCTGAACAACCGCAATAATAGTATTAATGAGTCTGTGTGTCTTTTATAATTTCAAAACGTTATATAGCATTTAGTACAATCTGTCAAATAAGTTTTTCGTTTTTTTGTTGTATTTGTTTAGATCTTTATGTAGGTTGCTTATTTTTTTGTTATCACATGTTTTATAAGGCATCTTTGTTTATAGTAATAGGCATATGAATACATATATTCTTTGGTCTACAAGATTTAAGATGTTACTTTTTTATATACTTTTGTGGTTGTATTTTAGCAAG
>M01075:30:000000000-A542C:1:1101:19781:7637
AAAGTACACAGTTTGGGTTGCATATTTGATTACCAGGTGCAATGGAAGGACCAATACCTGTATCTGCATTAATACATGCTGCAACGTTAGTTGTATGTGGAATAATATTAGGTAGTTTTATATCTTGGTGTTTCGAATTTTGATTTAGCTATTTTTATAGTATAATTTGCTGAACAACCGCAATAATAGTATTAATGAGTCTGTGTGTCTTTTATAATTTCAAAACGTTATATAGCATTTAGTACAATCTGTCAAATAAGTTTTTCGTTTTTTTGTTGTATTTGTTTAGATCTTTATGTAGGTTGCTTATTTTTTTGTTATCACATGTTTTATAAGGCATCTTTGTTTATAGTAATAGGCATATGAATACATATATTCTTTGGTCTACAAGATTTAAGATGTTATTTTTTTATATACTTTTGTGGTTGTATTTTAGCAAG
>M01075:30:000000000-A542C:1:1101:8454:7653
AAAGTACACAGTTTGGGTTACACATTTGATTACCAGATGCAATGGAAGGACCAATACCTGTATCTGCATTAATACATGCTGCAACGTTAGTTGTATGTGGAATAATATTAGGTAGTTTTATATTTTGGTGTTTCGAATTTTGATTTAGCTATTTTTATAGTATAATTTGCTGAACAACCGCAATAATAGTATTAATGAGTCTGTGTGTCTTTTATAATTTCAAAACGTTATATAGCATTTAGTACAATCTGTCAAATAAGTTTTTCGTTTTTTTGTTGTATTTGTTTAGATCTTTATGTAGGTTGCTTATTTTTTTGTTATCACATGTTTTATAAGGCATCTTTGCTTATAGTAATAGGCATATGAATACATATATTCTTTGGTCTACAAGATTTAAGATGTTATTTTTTTATATACTTTTGCGGTTGTATTTTAGCAAG
>M01075:30:000000000-A542C:1:1101:15090:7666
AGAGTACACAGTTTGGGTTACATATTTGATTACCAGATGCAATGGAAGGACCAATACCTGTATCTGCATTAATACATGCTGCAACGTTAGTTGTATGTGGAATAATATTAGGTAGTTTTATATTTTGGTGTTTCGAATTTTGATTTAGCTATTTTTATAGTATAATTTGCTGAACAACCGCAATAATAGTATTAATGAGTCTGTGTGTCTTTTATAATTTCAAAACGTTATATAGCATTTAGTACAATCTGTCAAATAAGTTTTTCGTTTTTTTGTTGTATTTGTTTAGATCTTTATGTAGGTTGCTTATTTTTTTGTTATCACATGTTTTATAAGGCATCTTTGTTTATAGTAATAGGCATATGAATACATATATTCTTTGGTCTACAAGATTTAAGATGTTATTTTTTTATATACTTTTGTGGTTGTATTTTAGCAAG
>M01075:30:000000000-A542C:1:1101:13674:7751
AGAGTACACAGTTTGGGTTACATATTTGATTACCAGATGCAATGGAAGGACCAATACCTGTATCTGCATTAATACATGCTGCAACGTTAGTTGTATGTGGAATAATATTAGGTAGTTTTATATTTTGGTGTTTCGAATTTTGATTTAGCTATTTTTATAGTATAATTTGCTGAACAACCGCAATAATAGTATTAATGAGTCTGTGTGTCTTTTATAATTTCAAAACGTTATATAGCATTTAGTACAATCTGTCAAATAAGTTTTTCGTTTTTTTGTTGTATTTGTTTAGATCTTTATGTAGGTTGCTTATTTTTTTGTTATCACATGTTTTATAAGGCATCTTTGTTTATAGTAATAGGCATATGAATACATATATTCTTTGGTCTACAAGATTTAAGATGTTATTTTTTTATATACTTTTGTGGTTGTATTTTAGCAAG
>M01075:30:000000000-A542C:1:1101:19184:7757
AAAGTACACAGTTTGGGTTACATATTTGATTACCAGATGCAATGGAAGGACCAATACCTGTATCTGCATTAATACATGCTGCAACGTTAGTTGTATGTGGAATAATATTAGGTAGTTTTATATTTTGGTGTTTCGAATTTTGATTTAGCTATTTTTATAGTATAATTTGCTGAACAACCGCAATAATAGTATTAATGAGTCTGTGTGTCTTTTATAATTTCAAAACGTTATATAGCATTTAGTACAATCTGTCAAATAAGTTTTTCGTTTTTTTGTTGTATTTGTTTAGATCTTTATGTAGGTTGCTTATTTTTTTGTTATCACATGTTTTATAAGGCATCTTTGTTTATAGTAATAGGCATATGAATACATATATTCTTTGGTCTACAAGATTTAAGATGTTATTTTTTTATATACTTTTGTGGTTGTATTTTAGCAAG
>M01075:30:000000000-A542C:1:1101:20214:7802
AGAGTACACAGTTTGGGCTGCATATTTGATTACCAGATGCAATGGAAGGACCAATACCTGTATCTGCATTAATACATGCTGCAACGTTAGTTGTATGTGGAATAATATTAGGTAGTTTTATATTTTGGTGTTTCGAATTTTGATTTAGCTATTTTTATAGTATAATTTGCTGAACAACCGCAATAATAGTATTAATGAGTCTGTGTGTCTTTTATAATTTCAAAACGTTATATAGCATTTAGTACAATCTGTCAAATAAGTTTTTCGTTTTTTTGTTGTATTTGTTTAGATCTTTATGTAGGTTGCTTATTTTTTTGTTATCACATGTTTTATAAGGCATCTTTGTTTATAGTAATAGGCATATGAATACATATATTCTTTGGTCTACAAGATTTAAGATGTTATTTTTTTATATACTTTTGTGGTTGTATTTTAGCAAG
>M01075:30:000000000-A542C:1:1101:20313:7807
AAAGTACACAGTTTGGGTTACATATTTGATTACCAGATGCAATGGAAGGACCAATACCTGTATCCGCATTAATACATGCTGCAACGTTAGTTGTATGTGGAATAATATTAGGTAGTTTTATATTTTGGTGTTTCGAATTTTGATTTAGCTATTTTTATAGTATAATTTGCTGAACAACCGCAATAATAGTATTAATGAGTCTGTGTGTCTTTTATAATTTCAAAACGTTATATAGCATTTAGTACAATCTGTCAAATAAGTTTTTCGTTTTTTTGTTGTATTTGTTTAGATCTTTATGTAGGTTGCTTATTTTTTTGTTATCACATGTTTTATAAGGCATCTTTGTTTATAGTAATAGGCATATGAATACATATATTCTTTGGTCTACAAGATTTAAGATGTTATTTTTTTATATACTTTTGTGGTTGTATTTTAGCAAG
>M01075:30:000000000-A542C:1:1101:25176:7887
AAAGTACACAGTTTGGGTTACATATTTGATTACCAGATGCAATGGAAGGACCAATACCTGTATCTGCATTAATACATGCTGCAACGTTAGTTGTATGTGGAATAATATTAGGTAGTTTTATATTTTGGTGTTTCGAATTTTGATTTAGCTATTTTTACAGTATAATTTGCTGAACAACCGCAATAATAGTATTAATGAGTCTGTGTGTCTTTTATAATTTCAAAACGTTATATAGCATTTAGTACAATCTGTCAAATAAGTTTTTCGTTTTTTTGTTGTATTTGTTTAGATCTTTATGTAGGTTGCTTATTTTTTTGTTATCACATGTTTTATAAGGCATCTTTGTTTATAGTAATAGGCATATGAATACATATATTCTTTGGTCTACAAGATTTAAGATGTTATTTTTTTATATACTTTTGTGGTTGTATCTTAGCAAG
>M01075:30:000000000-A542C:1:1101:16102:7969
AAAGTACACAGTTTGGGTTACATATTTGATTACCAGATGCAATGGAAGGACCAATACCTGTATCTGCATTAATACATGCTGCAACGTTAGTTGTATGTGGAATAATATTAGGTAGTTTTATATTTTGGTGTTTCGAATTTTGATTTAGCTATTTTTATAGTATAATTTGCTGAACAACCGCAATAATAGTATTAATGAGTCTGTGTGTCTTTTATAATTTCAAAACGTTATATAGCATTTAGTACAATCTGTCAAATAAGTTTTTCGTTTTTTTGTTGTATTTGTTTAGATCTTTATGTAGGTTGCTTATTTTTTTGTTATCACATGTTTTATAAGGCATCTTTGTTTATAGTAATAGGCATATGAATACATATATTCTTTGGTCTACAAGATTTAAGATGTTATTTTTTTATATACTTTTGTGGTTGTATTTTAGCAAG
>M01075:30:000000000-A542C:1:1101:26421:7984
AGTACACAGTTTGGGTTACATATTTGATTACCAGATGCAATGGAAGGACCAATACCTGTATCTGCATTAATACATGCTGCAACGTTAGTTGTATGTGGAATAATATTAGGTAGTTTTATATTTTGGTGTTTCGAATTTTGATTTAGCTATTTTTATAGTATAATTTGCTGAACAACCGCAATAATAGTATTAATGAGTCTGTGTGTCTTTTATAATTTCGGCAAAACGTTATATAGCATTTAGTACAATCTGTCAAATAAGTTTTTCGTTTTTTGTTGTATTTGTTTAGATCTTTATGTAGGTTGCTTATTTTTTTGTTATCACATGTTTTATAAGGCATCTTTGTTTATAGTAATAGGCATATGAATACATATATTCTTTGGTCTACAAGATTTAAGATGTTATTTTTTTATATACTTTTGTGGTTGTATTTTAGCAAG
>M01075:30:000000000-A542C:1:1101:14575:8030
AGAGTACACAGTTTGGGTTACATATTTGATTACCAGATGCAATGGAAGGACCAATACCTGTATCTGCATTAATACATGCTGCAACGTTAGTTGTATGTGGAATAATATTAGGTAGTTTTATATTTTGGTGTTTCGAATTTTGATTTAGCTATTTTTATAGTATAATTTGCTGAACAACCGCAATAATAGTATTAATGAGTCTGTGTGTCTTTTATAATTTCAAAACGTTATATAGCATTTAGTACAATCTGTCAAATAAGTTTTTCGTTTTTTTGTTGTATTTGTTTAGATCTTTATGTAGGTTGCTTATTTTTTTGTTATCACATGTTTTATAAGGCATCTTTGTTTATAGTAATAGGCATATGAATACATATATTCTTTGGTCTACAAGATTTAAGATGTTATTTTTTTATATACTTTTGTGGTTGTATTTTAGCAAG
>M01075:30:000000000-A542C:1:1101:8897:8042
AAAGTACACAGTTTGGGTCGCATATTTGATTACCAGATGCAATGGAAGGACCAATACCTGTATCTGCATTAATACATGCTGCAACGTTAGTTGTATGTGGAATAATATTAGGTAGTTTTATATTTTGGTGTTTCGAATTTTGATTTAGCTATTTTTATAGTATAATTTGCTGAACAACCGCAATAATAGTATTAATGAGTCTGTGTGTCTTTTATAATTTCAAAACGTTATATAGCATTTAGTACAATCTGTCAAATAAGTTTTTCGTTTTTTTGTTGTATTTGTTTAGATCTTTATGTAGGTTGCTTATTTTTTTGTTATCGCATGTTTTATAAGGCATCTTTGTTTATAGTAATAGGCATATGAATACATATATTCTTTGGTCTACAAGATTTAAGATGTTATTTTTTTATATACTTTTGTGGTTGTATTTTAGCAAG
>M01075:30:000000000-A542C:1:1101:26880:8050
AAAGTACACAGTTTGGGTTGCATATTTGATTACCAGATGCAATGGAAGGACCAATACCTGTATCTGCATTAATACATGCTGCAACGTTAGTTGTATGTGGAATAATATTAGGTAGTTTTATATTTTGGTGTTTCGAATTTTGATTTAGCTATTTTTATAGTATAATTTGCTGAACAACCGCAATAATAGTATTAATGAGTCTGTGTGTCTTTTATAATTTCAAAACGTTATATAGCATTTAGTACAATCTGTCAAATAAGTTTTTCGTTTTTTTGTTGTATTTGTTTAGATCTTTATGTAGGTTGCTTATTTTTTTGTTATCACATGTTTTATAAGGCATCTTTGTTTATAGTAATAGGCATATGAATACATATATTCTTTGGTCTACAAGATTTAAGATGTTATTTTTTTATATACTTTTGTGGTTGTATTTTGGCAAG
>M01075:30:000000000-A542C:1:1101:9698:8062
AAAGTACACAGTTTGGGTTACATATTTGATTACCAGATGCAATGGAAGGACCAATACCTGTATCTGCATTAATACATGCTGCAACGTTAGTTGTATGTGGAATAATATTAGGTAGTTTTATATTTTGGTGTTTCGAATTTTGATTTAGCTATTTTTATAGTATAATTTGCTGAACAACCGCAATAATAGTATTAATGAGTCTGTGTGTCTTTTATAATTTCAAAACGTTATATAGCATTTAGTACAATCTGTCAAATAAGTTTTTCGTTTTTTTGTTGTATTTGTTTAGATCTTTATGTAGGTTGCTTATTTTTTTGTTATCACATGTTTTATAAGGCATCTTTGTTTATAGTAATAGGCATATGAATACATATATTCTTTGGTCTACAAGATTTAAGATGTTATTTTTTTATATACTTTTGTGGTTGTATTTTAGCAAG
>M01075:30:000000000-A542C:1:1101:6294:8070
AGAGTACACAGTTTGGGTTGCATATTTGATTACCAGATGCAATGGAAGGACCAATACCTGTATCTGCATTAATACATGCTGCAACGTTAGTTGTATGTGGAATAATATTAGGTAGTTTTATATTTTGGTGTTTCGAATTTTGATTTAGCTATTTTTATAGTATAATTTGCTGAACAACCGCAATAATAGTATTAATGAGTCTGTGTGTCTTTTATAATTTCAAAACGTTATATAGCATTTAGTACAATCTGTCAAATAAGTTTTTCGTTTTTTTGTTGTATTTGTTTAGATCTTTATGTAGGTTGCTTATTTTTTTGTTATCACATGTTTTATAAGGCATCTTTGTTTATAGTAATAGGCATATGAATACATATATTCTTTGGTCTACAAGATTTAAGATGTTATTTTTTTATATACTTTTGTGGTTGTATTTTAGCAAG
>M01075:30:000000000-A542C:1:1101:25202:8091
AGAGTACACAGTTTGGGTTGCATATTTGATTACCAGATGCAATGGAAGGACCAATACCTGTATCTGCATTAATACATGCTGCAACGTTAGTTGTATGTGGAATAATATTAGGTAGTTTTATATTTTGGTGTTTCGAATTTTGATTTAGCTATTTTTACAGTATAATTTGCTGAACAACCGCAATAATAGTATTAATGAGTCTGTGTGTCTTTTATAATTTCAAAACGTTATATAGCATTTAGTACAATCTGTCAAATAAGTTTTTCGTTTTTTTGTTGTATTTGTTTAGATCTTTATGTAGGTTGCTTATTTTTTTGTTATCACATGTTTTATAAGGCATCTTTGTTTATAGTAATAGGCATATGAATACATATATTCTTTGGTCTACAAGATTTAAGATGTTATTTTTTTATATACTTTTGTGGTTGTATCTTAGCAAG
>M01075:30:000000000-A542C:1:1101:11989:8095
AGAGTACACAGTTTGGGTTGCATATTTGATTACCAGATGCAATGGGAGGACCAATACCTGTATCTGCATTAATACATGCTGCAACGTTAGTTGTATGTGGAATAATATTAGGTAGTTTTATATTTTGGTGTTTCGAATTTTGATTTAGCTATTTTTATAGTATAATTTGCTGAACAACCGCAATAATAGTATTAATGAGTCTGTGTGTCTTTTATAATTTCAAAACGTTATATAGCATTTAGTACAATCTGTCAAATAAGTTTTTCGTTTTTTTGTTGTATTTGTTTAGATCTTTATGTAGGTTGCTTATTTTTTTGTTATCACATGTTTTATAAGGCATCTTTGTTTATAGTAATAGGCATATGAATACATATATTCTTTGGTCTACAAGATTTAAGATGTTATTTTTTTATATACTTTTGTGGTTGTATTTTAGCAAG
>M01075:30:000000000-A542C:1:1101:17130:8148
AGAGTACACAGTTTGGGTTGCATATTTGATTACCAGATGCAATGGAAGGACCAATACCTGTATCTGCATTAATACATGCTGCAACGTTAGTTGTATGTGGAATAATATTAGGTAGTTTTATATTTTGGTGTTTCGAATTTTGATTTAGCTATTTTTATAGTATAATTTGCTGAACAACCGCAATAATAGTATTAATGAGTCTGTGTGTCTTTTATAATTTCAAAACGTTATATAGCATTTAGTACAATCTGTCAAATAAGTTTTTCGTTTTTTTGTTGTATTTGTTTAGGTCTTTATGTAGGTTGCTTATTTTTTTGTTATCACATGTTTTATAAGGCATCTTTGTTTATAGTAATAGGCATATGAATACATATATTCTTTGGTCTACAAGATTTAAGATGTTATTTTTTTATATACTTTTGTGGTTGTATCTTGGCAAG
>M01075:30:000000000-A542C:1:1101:14990:8183
AAAGTACACAGTTTGGGTTACACATTTGATTACCAGATGCAATGGAAGGACCAATACCTGTATCTGCATTAATACATGCTGCAACGTTAGTTGTATGTGGAATAATATTAGGTAGTTTTATATTTTGGTGTTTCGAATTTTGATTTAGCTATTTTTATAGTATAATTTGCTGAACAACCGCAATAATAGTATTAATGAGTCTGTGTGTCTTTTATAATTTCAAAACGTTATATAGCATTTAGTACAATCTGTCAAATAAGTTTTTCGTTTTTCTGTTGTATTTGTTTAGATCTTTATGTAGGTTGCTTATTTTTTTGTTATCACATGTTTTATAAGGCATCTTTGTTTATAGTAATAGGCATATGAATACATACATTCTTTGGTCTACAAGATTTAAGATGTTATTTTTTTATATACTTTTGTGGTTGTATTTTAGCAAG
>M01075:30:000000000-A542C:1:1101:19388:8185
AAAGTACACAGTTTGGGTTACATATTTGATTACCAGATGCAATGGAAGGACCAATACCTGTATCTGCATTAATACATGCTGCAACGTTAGTTGTATGTGGAATAATATTAGGTAGTTTTATATTTTGGTGTTTCGAATTTTGATTTAGCTATTTTTATAGTATAATTTGCTGAACAACCGCAATAATAGTATTAATGAGTCTGTGTGTCTTTTATAATTTCAAAACGTTATATAGCATTTAGTACAATCTGTCAAATAAGTTTTTCGTTTTTTTGTTGTATTTGTTTAGATCTTTATGTAGGTTGCTTATTTTTTTGTTATCACATGTTTTATAAGGCATCTTTGTTTATAGTAATAGGCATATGAATACATATATTCTTTGGTCTACAAGATTTAAGATGTTATTTTTTTATATACTTTTGTGGTTGTATTTTAGCAAG
>M01075:30:000000000-A542C:1:1101:3962:8205
AGAGTACACAGTTTGGGCTGCATATTTGATTACCAGATGCAATGGAAGGACCAATACCTGTATCTGCATTAATACATGCTGCAACGTTAGTTGTATGTGGAATAATATTAGGTAGTTTTATATTTTGGTGTTTCGAATTTTGATTTAGCTATTTTTATAGTATAATTTGCTGAACAACCGCAATAATAGTATTAATGAGTCTGTGTGTCTTTTATAATTTCAAAACGTTATATAGCATTTAGTACAATCTGTCAAATAAGTTTTTCGTTTTTTTGTTGTATTTGTTTAGATCTTTATGTAGGTTGCTTATTTTTTTGTTATCACATGTTTTATAAGGCATCTTTGTTTATAGTAATAGGCATATGAATACATATATTCTTTGGTCTACAAGATTTAAGATGTTATTTTTTTATATACTTTTGTGGTTGTATTTTAGCAAG
>M01075:30:000000000-A542C:1:1101:16741:8218
AGAGTACACAGTTTGGGTTACATATTTGATTACCAGATGCAATGGAAGGACCAATACCTGTATCTGCATTAATACATGCTGCAACGTTAGTTGTATGTGGAATAATATTAGGTAGTTTTATATTTTGGTGTTTCGAATTTTGATTTAGCTATTTTTATAGTATAATTTGCTGAACAACCGCAATAATAGTATTAATGAGTCTGTGTGTCTTTTATAATTTCAAAACGTTATATAGCATTTAGTACAATCTGTCAAATAAGTTTTTCGTTTTTTTGTTGTATTTGTTTAGATCTTTATGTAGGTTGCTTATTTTTTTGTTATCACATGTTTTATAAGGCATCTTTGTTTATAGTAATAGGCATATGAATACATATATTCTTTGGTCTACAAGATTTAAGATGTTATTTTTTTATATACTTTTGTGGTTGTATTTTAGCAAG
>M01075:30:000000000-A542C:1:1101:10918:8295
AGAGTACACAGTTTGGGCTGCATATTTGATTACCAGATGCAATGGAAGGACCAATACCTGTATCTGCATTAATACATGCTGCAACGTTAGTTGTATGTGGAATAATATTAGGTAGTTTTATATTTTGGTGTTTCGAATTTTGATTTAGCTATTTTTATAGTATAATTTGCTGAACAACCGCAATAATAGTATTAATGAGTCTGTGTGTCTTTTATAATTTGCAAAACGTTATATAGCATTTAGTACAATCAGTCAAATAAGTTTTTCGTTTTTTGTTGTATTTGTTTAGATCTTTATGTAGGTTGCTTATTTTTTTGTTATCACATGTTTTATAAGGCATCTTTGTTTATAGTAATAGGCATATGAATACATATATTCTTTGGTCTACAAGATTTAAGATGTTATTTTTTTATATACTTTTGTGGTTGTATCTTAGCAAG
>M01075:30:000000000-A542C:1:1101:16770:8313
AGAGTACACAGTTTGGGTTACATATTTGATTACCAGATGCAATGGAAGGACCAATACCTGTATCTGCATTAATACATGCTGCAACGTTAGTTGTATGTGGAATAATATTAGGTAGTTTTATATTTTGGTGTTTCGAATTTTGATTTAGCTATTTTTATAGTATAATTTGCTGAACAACCGCAATAATAGTATTAATGAGTCTGTGTGTCTTTTATAATTTCAAAACGTTATATAGCATTTAGTACAATCTGTCAAATAAGTTTTTCGTTTTTTTGTTGTATTTGTTTAGATCTTTATGTAGGTTGCTTATTTTTTTGTTATCACATGTTTTATAAGGCATCCTTGTTTATAGTAATAGGCATATGAATACATATATTCTTTGGTCTACAAGATTTAAGATGTTATTTTTTTATATACTTTTGTGGTTGTATCTTAGCAAG
>M01075:30:000000000-A542C:1:1101:25008:8372
AGAGTACACAGTTTGGGTTACATATTTGATTACCAGATGCAATGGAAGGACCAATACCTGTATCTGCATTAATACATGCTGCAACGTTAGTTGTATGTGGAATAATATTAGGTAGTTTTATATTTTGGTGTTTCGAATTTTGATTTAGCTATTTTTATAGTATAATTTGCTGAACAACCGCAATAATAGTATTAATGAGTCTGTGTGTCTTTTATAATTTCAAAACGTTATATAGCATTTAGTACAATCTGTCAAATAAGTTTTTCGTTTTTTTGTTGTATTTGTTTAGATCTTTATGTAGGTTGCTTATTTTTTTGTTATCACATGTTTTATAAGGCATCTTTGTTTATAGTAATAGGCATATGAATATATATATTCTTTGGTCTACAAGATTTAAGATGTTATTTTTTTATATACTTTTGTGGTTGTATTTTAGCAAG
>M01075:30:000000000-A542C:1:1101:4115:8375
AAAGTACACAGTTTGGGTTACATATTTGATTACCAGATGCAATGGAAGGACCAATACCTGTATCTGCATTAATACATGCTGCAACGTTAGTTGTATGTGGAATAATATTAGGTAGTTTTATATTTTGGTGTTTCGAATTTTGATTTAGCTATTTTTATAGTATAATTTGCTGAACAACCGCAATAATAGTATTAATGAGTCTGTGTGTCTTTTATAATTTCAAAACGTTATATAGCATTTAGTACAATCTGTCAAATAAGTTTTTCGTTTTTTTGTTGTATTTGTTTAGATCTTTATGTAGGTTGCTTATTTTTTTGTTATCACATGTTTTATAAGGCATCTTTGTTTATAGTAATAGGCATATGAATGCATATATTCTTTGGTCTACAAGATTTAAGATGTTATTTTTTTATATACTTTTGTGGTTGTATTTTAGCAAG
>M01075:30:000000000-A542C:1:1101:12712:8392
AAAGTACACAGTTTGGGTTGCATATTTGATTACCAGATGCAATGGAAGGACCAATACCTGTATCTGCATTAATACATGCTGCAACGTTAGTTGTATGTGGAATAATATTAGGTAGTTTTATATTTTGGTGTTTCGAATTTTGATTTAGCTATTTTTATAGTATAATTTGCTGAACAACCGCAATAATAGTATTAATGAGTCTGTGTGTCTTTTATAATTTCAAAACGTTATATAGCATTTAGTACAATCTGTCAAATAAGTTTTTCGTTTTTTTGTTGTATTTGTTTAGATCTTTATGTAGGTTGCTTATTTTTTTGTTATCACATGTTTTATAAGGCATCTTTGTTTATAGTAATAGGCATATGAATACATATATTCTTTGATCTACAAGATTTAAGATGTTATTTTTTTATATACTTTTGTGGTTGTATCTTAGCAAG
>M01075:30:000000000-A542C:1:1101:18850:8470
AGAGTACACAGTTTGGGTTACACATTTGATTACCAGATGCAATGGAAGGACCAATACCTGTATCTGCATTAATACATGCTGCAACGTTAGTTGTATGTGGAATAATATTAGGTAGTTTTATATTTTGGTGTTTCGAATTTTGATTTAGCTATTTTTATAGTATAATTTGCTGAACAACCGCAATAATAGTATTAATGAGTCTGTGTGTCTTTTATAATTTCAAAACGTTATATAGCATTTAGTACAATCTGTCAAATAAGTTTTTCGTTTTTTTGTTGTATTTGTTTAGATCTTTATGTAGGTTGCTTATTTTTTTGTTATCACATGTTTTATAAGGCATCTTTGTTTATAGTAATAGGCATATGAATACATATATTCTTTGGTCTACAAGATTTAAGATGTTATTTTTTTATATACTTTTGTGGTTGTATTTTAGCAAG
>M01075:30:000000000-A542C:1:1101:26729:8471
AGAGTACACAGTTTGGGTTACATATTTGATTACCAGATGCAATGGAAGGACCAATACCTGTATCTGCATTAATACATGCTGCAACGTTAGTTGTATGTGGAATAATATTAGGTAGTTTTATATTTTGGTGTTTCGAATTTTGATTTAGCTATTTTTATAGTATAATTTGCTGAACAACCGCAATAATAGTATTAACGAGTCTGTGTGTCTTTTATAATTTCAAAACTTTATATAGCATTTAGTACAATCTGTCAAATAAGTTTTTCGTTTTTTTGTTGTATTTGTTTAGATCTTTATGTAGGTTGCTTATTTTTTTGTTATCACATGTTTTATAAGGCATCTTTGTTTATAGTAATAGGCATATGAATACATATATTCTTTGGTCTACAAGATTTAAGATGTTATTTTTTTATATACTTTTGTGGTTGTATCTTGGCAAG
>M01075:30:000000000-A542C:1:1101:24139:8496
AGAGTACACAGTTTGGGTTACATATTTGATTACCAGATGCAATGGAAGGACCAATACCTGTATCTGCATTAATACATGCTGCAACGTTAGTTGTATGTGGAATAATATTAGGTAGTTTTATATTTTGGTGTTTCGAATTTTGATTTAGCTATTTTTATAGTATAATTTGCTGAACAACCGCAATAATAGTATTAATGAGTCTGTGTGTCTTTTATAATTTCAAAACGTTATATAGCATTTAGTACAATCTGTCAAATAAGTTTTTCGTTTTTTTGTTGTATTTGTTTAGATCTTTATGTAGGTTGCTTATTTTTTTGTTATCACATGTTTTATAAGGCATCTTTGTTTATAGTAATAGGCATATGAATACATATATTCTTTGGTCTACAAGATTTAAGATGTTATTTTTTTATATACTTTTGTGGTTGTATTTTAGCAAG
>M01075:30:000000000-A542C:1:1101:25564:8503
AGAGTACACAGTTTGGGTTGCATATTTGATTGCCAGATGCAATGGAAGGACCAATACCTGTATCTGCATTAATACATGCTGCAACGTTAGTTGTATGTGGAATAATATTAGGTAGTTTTGTATTTTGGTGTTTTGAATTTTGATTTAGCTATTTTTATAGTCTAATTTGTTGGGCAACCGCAATAATAGTTTTAATGAGTCTGTGTGTTTTTTATAATTTCAAAGCGTTATATAGCGTTTAGTACAATATGTCAAATAAGTTTTTCATTTTTTTGTTGTCTTTGTTTAGATCTTTATGTAGGTTGTCTATTTTTTTGTTATCACATGTTTTATAAGGCATCATTGTTTATAGTAATAGGAATATGAACACATATATTTTTTGGTTTACAAGATTTGAGATGTTATTTTTTTATATATTTTTGTGGTTGTATCTTGGCAAG
>M01075:30:000000000-A542C:1:1101:7529:8593
AGAGTACACAGTTTGGGCTACATATTTGATTACCAGATGCAATGGAAGGACCAATACCTGTATCTGCATTAATACATGCTGCAACGTTAGTTGTATGTGGAATAATATTAGGTAGTTTTATATTTTGGTGTTTCGAATTTTGATTTAGCTATTTTTATAGTATAATTTGCTGAACAACCGCAATAATAGTATTAATGAGTCTGTGTGTCTTTTATAATTTCAAAACGTTATATAGCATTTAGTACAATCTGTCAAATAAGTTTTTCGTTTTTTTGTTGTATTTGTTTAGATCTTTATGTAGGTTGCTTATTTTTTTGTTATCACATGTTTTATAAGGCATCTTTGTTTATAGTAATAGGCATATGAATACATATATTCTTTGGTCTACAAGATTTAAGATGTTATTTTTTTATATACTTTTGTGGTTGTATTTTAGCAAG
>M01075:30:000000000-A542C:1:1101:6535:8599
AGAGTACACAGTTTGGGTTACATATTTGATTACCAGATGCAATGGAAGGACCAATACCTGTATCTGCATTAATACATGCTGCAACGTTAGTTGTATGTGGAATAATATTAGGTAGTTTTATATTTTGGTGTTTCGAATTTTGATTTAGCTATTTTTATAGTATAATTTGCTGAACAACCGCAATAATAGTATTAATGAGTCTGTGTGTCTTTTATAATTTCAAAACGTTATATAGCATTTAGTACAATCTGTCAAATAAGTTTTTCGTTTTTTTGGTGTATTTGTTTAGATCTTTATGTAGGTTGCTTATTTTTTTGTTATCACATGTTTTATAAGGCATCTTTGTTTATAGTAATAGGCATATGAATACATATATTCTTTGGTCTACAAGATTTAAGATGTTATTTTTTTATATACTTTTGTGGTTGTATTTTAGCAAG
>M01075:30:000000000-A542C:1:1101:12001:8607
AGAGTACACAGTTTGGGTTACATATTTGATTACCAGGTGCAATGGAAGGACCAATACCTGTATCTGCATTAATACATGCTGCAACGTTAGTTGTATGTGGAATAATATTAGGTAGTTTTATATTTTGGTGTTTCGAATTTTGATTTAGCTATTTTTATAGTATAATTTGCTGAACAACCGCAATAATAGTATTAATGAGTCTGTGTGTCTTTTATAATTTCAAAACGTTATATAGCATTTAGTACAATCTGTCAAATAAGTTTTTCGTTTTTTTGTTGTATTTGTTTAGATCTTTATGTAGGTTGCTTATTTTTTTGTTATCACATGTTTTATAAGGCATCTTTGTTTATAGTAATAGGCATATGAATACATATATTCTTTGGTCTACAAGATTTAAGATGTTATTTTTTTATATACTTTTGTGGTTGTATTTTAGCAAG
>M01075:30:000000000-A542C:1:1101:17861:8621
AAAGTACACAGTTTGGGTTACACATTTGATTACCAGATGCAATGGAAGGACCGATACCTGTATCTGCATTAATACATGCTGCAACGTTAGTTGTATGTGGAATAATATTAGGTAGTTTTATATTTTGGTGTTTCGAATTTTGATTTAGCTATTTTTATAGTATAATTTGCTGAACAACCGCAATAATAGTATTAATGAGTCTGTGTGTCTTTTATAATTTCAAAACGTTATATAGCATTTAGTACAATCTGTCAAATAAGTTTTTCGTTTTTTTGTTGTATTTGTTTAGATCTTTATGTAGGTTGCTTATTTTTTTGTTATCACATGTTTTATAAGGCATCTTTGTTTATAGTAATAGGCATATGAATACATATATTCTTTGGTCTACAAGATTTAAGATGTTATTTTTTTATATACTTTTGTGGTTGTATTTTAGCAAG
>M01075:30:000000000-A542C:1:1101:13840:8703
AAAGTACACAGTTTGGGTTACACATTTGATTACCAGATGCAATGGAAGGACCAATACCTGTATCTGCATTAATACATGCTGCAACGTTAGTTGTATGTGGAATAATATTAGGTAGTTTTATATTTTGGTGTTTCGAATTTTGATTTAGCTATTTTTATAGTATAATTTGCTGAACAACCGCAATAATAGTATTAATGAGTCTGTGTGTCTTTTATAATTTCAAAACGTTATATAGCATTTAGTTCAATCTGTCAAATAAGTTTTTCGTTTTTTTGTTGTATTTGTTTAGATCTCTATGTAGGTTGCTTATTTTTTTGTTATCACATGTTTTATAAGGCATCTTTGTTTATAGTAATAGGCATATGAATACATATATTCTTTGGTCTACAAGATTTAAGATGTTATTTTTTTATATACTTTTGTGGTTGTATCTTAGCAAG
>M01075:30:000000000-A542C:1:1101:11402:8703
AAAGTACACAGTTTGGGTTGCATATTTGATTACCAGATGCAATGGAAGGACCAATACCTGTATCTGCATTAATACATGCTGCAACGTTAGTTGTATGTGGAATAATATTAGGTAGTTTTATATTTTGGTGTTTCGAACTTTGATTTAGCTATTTTTATAGTATAATTTGCTGAACAACCGCAATAATAGTATTAATGAGTCTGTGTGTCTTTTATAATTTCAAAACGTTATATAGCATTTAGTACAATCTGTCAAATAAGTTTTTCGTTTTTTTGTTGTATTTGTTTAGATCTTTATGTAGGTTGCTTATTTTTTTGTTATCACATGTTTTATAAGGCATCTTTGTTTATAGTAATAGGCATATGAATACATATATTCTTTGGTCTACAAGATTTAAGATGTTATTTTTTTATATACTTTTGTGGTTGTATCTTAGCAAG
>M01075:30:000000000-A542C:1:1101:15572:8706
AGAGTTCACAGTTTGGGTTGCATATTTGATTACCAGATGCAATGGAAGGACCAATACCTGTATCTGCATTAATACATGCTGCAACGTTAGTTGTATGTGGAATAATATTAGGTAGTTTTATATTTTGGTGTTTCGAATTTTGATTTAGCTATTTTTATAGTATAATTTGCTGAACAACCGCAATAATAGTATTAATGAGTCTGTGTGTCTTTTATAATTTCAAAACGTTATATAGCATTTAGTACAATCTGTCAAATAAGTTTTTCGTTTTTTTGTTGTATTTGTTTAGATCTTTATGTAGGTTGCTTATTTTTTTGTTATCACATGTTTTATAAGGCATCTTTGTTTATAGTAATAGGTATATGAATACATATATTCTTTGGTCTACAAGATTTAAGATGTTATTTTTTTATATACTTTTGTGGTTGTATTTTAGCAAG
>M01075:30:000000000-A542C:1:1101:25619:8713
AGAGTACACAGTTTGGGTTGCATATTTGATTACCAGATGCAATGGAAGGACCAATACCTGTATCTGCATTAATACATGCTGCAACGTTAGTTGTATGTGGAATAATATTAGGTAGTTTTATATTTTGGTGTTTCGAATTTTGATTTAGCTATTTTTATAGTATAATTTGCTGAACAACCGCAATAATAGTATTAATGAGTCTGTGTGTCTTTTATAATTTCAAAACGTTATATAGCATTTAGTACAATCTGTCAAATAAGTTTTTCGTTTTTTTGTTGTATTTGTTTAGATCTTTATGTAGGTTGCTTATTTTTTTGTTATCACATGTTTTATAAGGCATCTTTGTTTATAGTAATAGGCATATGAATACATATATTCTTTGGTCTACAAGATTTAAGATGTTATTTTTTTATATACTTTTGTGGTTGTATTTTAGCAAG
>M01075:30:000000000-A542C:1:1101:20852:8793
AAAGTACACAGTTTGGGTTGCATATTTGATTACCAGATGCAATGGAAGGACCAATACCTGTATCTGCATTAATACATGCTGCAACGTTAGTTGTATGTGGAATAATATTAGGTAGTTTTATATTTTGGTGTTTCGAATTTTGATTTAGCTATTTTTATAGTATAATTTGCTGAACAACCGCAATAATAGTATTAATGAGTCTGTGTGTCTTTTATAATTTCAAAACGTTATATAGCATTTAGTACAATCTGTCAAATAAGTTTTTCGTTTTTTTGTTGTATTTGTTTAGATCTTTATGTAGGTTGCTTATTTTTTTGTTATCACATGTTTTATAAGGCATCTTTGTTTATAGTAATAGGCATATGAATACATATATTCTTTGGTCTACAAGATTTAAGATGTTATTTTTTTATATACTTTTGTGGTTGTATTTTAGCAAG
>M01075:30:000000000-A542C:1:1101:17297:8805
AGAGTACACAGTTTGGGTTACATATTTGATTACCAGATGCAATGGAAGGACCAATACCTGTATCTGCATTAATACATGCTGCAACGTTAGTTGTATGTGGAATAATATTAGGTAGTTTTATATTTTGGTGTTTCGAATTTTGATTTAGCTATTTTTATAGTATAATTTGCTGAATAACCGCAATAATAGTATTAATGAGTCTGTGTGTCTTTTATAATTTCAAAACGTTATATAGCATTTAGTACAATCTGTCAAATAAGTTTTTCGTTTTTTTGTTGTATTTGTTTAGATCTTTATGTAGGTTGCTTATTTTTTTGTTATCACATGTTTTATAAGGCATCTTTGTTTATAGTAATAGGCATATGAATACATATATTCTTTGGTCTACAAGATTTAAGATGTTATTTTTTTATATACTTTTGTGGTTGTATTTTAGCAAG
>M01075:30:000000000-A542C:1:1101:10060:8839
AAGTACACAGTTTGGGTTGCATATTTGATTACCAGATGCAATGGAAGGACCAATACCTGTATCTGCATTAATACATGCTGCAACGTTAGTTGTATGTGGAATAATATTAGGTAGTTTTATATTTTGGTGTTTCGAATTTTGATTTAGCTATTTTTATAGTATAATTTGCTGAACAACCGCAATAATAGTATTAATGAGTCTGTGTGTCTTTTATAATTTCCAAAACGTTATATAGCATTTAGTACAATCTGTCAAATAAGTTTTTCGTTTTTTTGTTGTATTTGTTTAGATCTTTATGTAGGTTGCTTATTTTTTTGTTATCACATGTTTTATAAGGCATCTTTGTTTATAGTAATAGGCATATGAATACATATATTCTTTGGTCTACAAGATTTAAGATGTTATTTTTTTATATACTTTTGTGGTTGTATCTTGGCAAG
>M01075:30:000000000-A542C:1:1101:6485:8874
AGAGTACACAGTTTGGGTTACATATTTGATTACCAGATGCAATGGAAGGACCAATACCTGTATCTGCATTAATACATGCTGCAACGTTAGTTGTATGTGGAATAATATTAGGTAGTTTTATATTTTGGTGTTTCGAATTTTGATTTAGCTATTTTTATAGTATAATTTGCTGAACAACCGCAATAATAGTATTAATGAGTCTGTGTGTCTTTTATAATTTCAAAACGTTATATAGCATTTAGTACAATCTGTCAAATAAGTTTTTCGTTTTTTTGTTGTATTTGTTTAGATCTTTATGTAGGTTGCTTATTTTTTTGTTATCACATGTTTTATAAGGCATCTTTGTTTATAGTAATAGGCATATGAATACATATATTCTTTGGTCTACAAGATTTAAGATGTTATTTTTTTATATACTTTTGTGGTTGTATTTTAGCAAG
>M01075:30:000000000-A542C:1:1101:19528:8887
AGAGTACACAGTTTGGGTTGCATATTTGATTACCAGATGCAATGGAAGGACCAATACCTGTATCTGCATTAATACATGCTGCAACGTTAGTTGTATGTGGAATAATATTAGGTAGTTTTATATTTTGGTGTTTCGAATTTTGATTTAGCTATTTTTATAGTATAATTTGCTGAACAACCGCAATAATAGTATTAATGAGTCTGTGTGTCTTTTATAATTTCAAAACGTTATATAGCATTTAGTACAATCTGTCAAATAAGTTTTTCGTTTTTTTGTTGTATTTGTTTAGATCTTTATGTAGGTTGCTTATTTTTTTGTTATCACATGTTTTATAAGGCATCTTTGTTTATAGTAATAGGCATATGAATACATATATTCTTTGGTCTACAAGATTTAAGATGTTATTTTTTTATATACTTTTGTGGTTGTATCTTGGCAAG
>M01075:30:000000000-A542C:1:1101:11472:8888
AGAGTACACAGTTTGGGTTACATATTTGATTACCAGATGCAATGGAAGGACCAATACCTGTATCTGCATTAATACATGCTGCAACGTTAGTTGTATGTGGAATAATATTAGGTAGTTTTATATTTTGGTGTTTCGAATTTTGATTTAGCTATTTTTATAGTATAATTTGCTGAACAACCGCAATAATAGTATTAATGAGTCTGTGTGTCTTTTATAATTTCAAAACGTTATATAGCATTTAGTACAATCTGTCAAATAAGTTTTTCGTTTTTTTGTTGTATTTGTTTAGATCTTTATGTAGGTTGCTTATTTTTTTGTTATCACATGTTTTATAAGGCATCTTTGTTTATAGTAATAGGCATATGAATACATATATTCTTTGGTCTACAAGATTTAAGATGTTATTTTTTTATATACTTTTGTGGTTGTATTTTAGCAAG
>M01075:30:000000000-A542C:1:1101:21649:8984
AAAGTACACAGTTTGGGTTGCATATTTGATCACCAGATGCAATGGAAGGACCAATACCTGTATCTGCATTAATACATGCTGCAACGTTAGTTGTATGTGGAATAATATTAGGTAGTTTTATACTTTGGTGTTTCGAATTTTGATTTAGCTATTTTTATAGTATAATTTGCTGAACAACCGCAATAATAGTATTAATGAGTCTGTGTGTCTTTTATAATTTGCAAAACGTTATATAGCATTTAGTACAATCTGTCAAATAAGTTTTTCGTTTTTTTGTTGTATTTGTTTAGATCTTTATGTAGGTTGCTTATTTTTTTGTTATCACATGTTTTATAAGGCATCTTTGTTTATAGTAATAGGCATATGAATACATATATTCTTTGGTCTACAAGATTTAAGATGTTATTTTTTATATACTTTTGTGGTTGTATCTTGGCAAG
>M01075:30:000000000-A542C:1:1101:20732:9062
AGAGTACACAGTTTGGGTTGCATATTTGATTACCAGATGCAATGGAAGGACCAATACCTGTATCTGCATTAATACATGCTGCAACGTTAGTTGTATGTGGAATAATATTAGGTAGTTTTATATTTTGGTGTTTCGAATTTTGATTTAGCTATTTTTATAGTATAATTTGCTGAACAACCGCAATAATAGTATTAATGAGTCTGTGTGTCTTTTATAATTTCAAAACGTTATATAGCATTTAGTACAATCTGTCAAATAAGTTTTTCGTTTTTTTGTTGTATTTGTTTAGATCTTTATGTAGGTTGCTTATTTTTTTGTTATCACATGTTTTATAAGGCATCTTTGTTTATAGTAATAGGCATATGAATACATATATTCTTTGGTCTACAAGATTTAAGATGTTATTTTTTTATATACTTTTGTGGTTGTATTTTAGCAAG
>M01075:30:000000000-A542C:1:1101:8423:9104
AAAGTACACAGTTTGGGTTACACATTTGATTACCAGATGCAATGGAAGGACCAATACCTGTATCTGCATTAATACATGCTGCAACGTTAGTTGTATGTGGAATAATATTAGGTAGTTTTATATTTTGGTGTTTCGAATTTTGATTTAGCTATTTTTATAGTATAATTTGCTGAACAACCGCAATAATAGTATCAATGAGTCTGTGTGTCTTTTATAATTTCAAAACGTTATATAGCATTTAGTACAATCTGTCAAATAAGTTTTTCGTTTTTTTGTTGTATTTGTTTAGATCTTTATGTAGGTTGCTTATTTTTTTGTTATCACATGTTTTATAAGGCATCTTTGTTTATAGTAATAGGCATATGAATACATATATTCTTTGGTCTACAAGATTTAAGATGTTATTTTTTTATATACTTTTGTGGTTGTATCTTAGCAAG
>M01075:30:000000000-A542C:1:1101:22307:9115
AGAGTACACAGTTTGGGTTACATATTTGATTACCAGATGCAATGGAAGGACCAATACCTGTATCTGCATTAATACATGCTGCAACGTTAGTTGTATGTGGAATAATATTAGGTAGTTTTATATTTTGGTGTTTCGAATTTTGATTTAGCTATTTTTATAGTATAATTTGCTGAACAACCGCAATAATAGTATTAATGAGTCTGTGTGTCTTTTATAATTTCAAAACGTTATATAGCATTTAGTACAATCTGTCAAATAAGTTTTTCGTTTTTTTGTTGTATTTGTTTAGATCTTTATGTAGGTTGCTTATTTTTTTGTTATCACATGTTTTATAAGGCATCTTTGTTTATAGTAATAGGCATATGAATACATATATTCTTTGGTCTACAAGATTTAAGATGTTATTTTTTTATATACTTTTGTGGTTGTATTTTAGCAAG
>M01075:30:000000000-A542C:1:1101:9961:9128
AAAGTACACAGTTTGGGTTGCATATTTGATTACCAGATGCAATGGAAGGACCAATACCTGTATCTGCGTTAATACATGCTGCAACGTTAGTTGTATGTGGAATAATATTAGGTAGTTTTATATTTTGGTGTTTCGAATTTTGATTTAGCTATTTTTATAGTATAATTTGCTGAACAACCGCAATAATAGTATTAATGAGTCTGTGTGTCTTTTATAATTTCAAAACGTTATATAGCATTTAGTACAATCTGTCAAATAAGTTTTTCGTTTTTTTGTTGTATTTGTTTAGATCTTTATGTAGGTTGCTTATTTTTTTGTTATCACATGTTTTATAAGGCATCTTTGTTTATAGTAATAGGCATATGAATACATATATTCTTTGGTCTACAAGATTTAAGATGTTATTTTTTTATATACTTTTGTGGTTGTATTTTAGCAAG
>M01075:30:000000000-A542C:1:1101:24849:9141
AAAGTACACAGTTTGGGTTACATATTTGATTACCAGATGCAATGGAAGGACCAATACCTGTATCTGCATTAATACATGCTGCAACGTTAGTTGTATGTGGAATAATATTAGGTAGTTTTATATTTTGGTGTTTCGAATTTTGATTTAGCTATTTTTATAGTATAATTTGCTGAACAACCGCAATAATAGTATTAATGAGTCTGTGTGTCTTTTATAATTTCAAAACGTTATATAGCATTTAGTACAATCTGTCAAATAAGTTTTTCGTTTTTTTGTTGTATTTGTTTAGATCTTTATGTAGGTTGCTTATTTTTTTGTTATCACATGTTTTATAAGGCATCTTTGTTTATAGTAATAGGCATATGAATACATATATTCTTTGGTCTACAAGATTTAAGATGTTATTTTTTTATATACTTTTGTGGTTGTATTTTAGCAAG
>M01075:30:000000000-A542C:1:1101:13058:9162
AAAGTACACAGTTTGGGTTACATATTTGATTACCAGATGCAATGGAAGGACCAATACCTGTATCTGCATTAATACATGCTGCAACGTTAGTTGTATGTGGAATAATATTAGGTAGTTTTATATTTTGGTGTTTCGAATTTTGATTTAGCTATTTTTATAGTATAATTTGCTGAACAACCGCAATAATAGTATTAATGAGTCTGTGTGTCTTTTATAATTTCAAAACGTTATATAGCATTTAGTACAATCTGTCAAATAAGTTTTTCGTTTTTTTGTTGTATTTGTTTAGATCTTTATGTAGGTTGCTTATTTTTTTGTTATCACATGTTTTATAAGGCATCTTTGTTTATAGTAATAGGCATATGAATACATATATTCTTTGGTCTACAAGATTTAAGATGTTATTTTTTTATATACTTTTGTGGTTGTATTTTAGCAAG
>M01075:30:000000000-A542C:1:1101:13819:9191
AGAGTACACAGTTTGGGTTGCATATTTGATTACCAGATGCAATGGAAGGACCAATACCTGTATCTGCATTAATACATGCTGCAACGTTAGTTGTATGTGGAATAATATTAGGTAGTTTTATATTTTGGTGTTTCGAATTTTGATTTAGCTATTTTTATAGTATAATTTGCTGAACAACCGCAATAATAGTATTAATGAGTCTGTGTGTCTTTTATAATTTCAAAACGTTATATAGCATTTAGTACAATCTGTCAAATAAGTTTTTCGTTTTTTTGTTGTATTTGTTTAGATCTTTATGTAGGTTGCTTATTTTTTTGTTATCACATGTTTTATAAGGCATCTTTGTTTATAGTAATAGGCATATGAATACATATATTCTTTGGTCTACAAGATTTAAGATGTTATTTTTTTATATACTTTTGTGGTTGTATTTTAGCAAG
>M01075:30:000000000-A542C:1:1101:20119:9247
AAAGTACACAGTTTGGGTTACATATTTGATTACCAGATGCAATGGAAGGACCAATACCTGTATCTGCATTAATACATGCTGCAACGTTAGTTGTATGTGGAATAATATTAGGTAGTTTTATATTTTGGTGTTTCGAATTTTGATTTAGCTATTTTTATAGTATAATTTGCTGAACAACCGCAATAATAGTATTAATGAGTCTGTGTGTCTTTTATAATTTCAAAACGTTATATAGCATTTAGTACAATCTGTCAAATAAGTTTTTCGTTTTTTTGTTGTATTTGTTTAGATCTTTATGTAGGTTGCTTATTTTTTTGTTATCACATGTTTTATAAGGCATCTTTGTTTATAGTAATAGGCATATGAATACATATATTCTTTGGTCTACAAGATTTAAGATGTTATTTTTTTATATACTTTTGTGGTTGTATTTTAGCAAG
>M01075:30:000000000-A542C:1:1101:15080:9250
AAAGTACACAGTTTGGGTTACATATTTGATTACCAGATGCAATGGAAGGACCAATACCTGTATCTGCATTAATACATGCTGCAACGTTAGTTGTATGTGGAATAATATTAGGTAGTTTTATATTTTGGTGTTTCGAATTTTGATTTAGCTATTTTTATAGTATAATTTGCTGAACAACCGCAATAATAGTATTAATGAGTCTGTGTGTCTTTTATAATTTCAAAACGTTATATAGCATTTAGTACAATCTGTCAAATAAGTTTTTCGTTTTTTTGTTGTATTTGTTTAGATCTTTATGTAGGTTGCTTATTTTTTTGTTATCACATGTTTTATAAGGCATCTTTGTTTATAGTAATAGGCATATGAATACATATATTCTTTGGTCTACAAGATTTAAGATGTTATTTTTTTATATACTTTTGTGGTTGTATCTTAGCAAG
>M01075:30:000000000-A542C:1:1101:13438:9260
AGAGTACACAGTTTGGGTTACATATTTGATTACCAGATGCAATGGAAGGACCAATACCTGTATCTGCATTAATACATGCTGCAACGTTAGTTGTATGTGGAATAATATTAGGTAGTTTTATATTTTGGTGTTTCGAATTTTGATTTAGCTATTTTTATAGTATAATTTGCTGAACAACCGCAATAATAGTATTAATGAGTCTGTGTGTCTTTTATAATTTCAAAACGTTATATAGCATTTAGTACAATCTGTCAAATAAGTTTTTCGTTTTTTTGTTGTATTTGTTTAGATCTTTATGTAGGTTGCTTATTTTTTTGTTATCACATGTTTTATAAGGCATCTTTGTTTATAGTAATAGGCATATGAATACATATATTCTTTGGTCTACAAGATTTAAGATGTTATTTTTTTATATACTTTTGTGGTTGTATTTTAGCAAG
>M01075:30:000000000-A542C:1:1101:21383:9262
AGAGTACACAGTTTGGGCTACATATTTGATTACCAGATGCAATGGAAGGACCAATACCTGTATCTGCATTAATACATGCTGCAACGTTAGTTGTATGTGGAATAATATTAGGTAGTTTTATATTTTGGTGTTTCGAATTTTGATTTAGCTATTTTTATAGTATAATTTGCTGAACAACCGCAATAATAGTATTAATGAGTCTGTGTGTCTTTTATAATTTCAAAACGTTATATAGCATTTAGTACAATCTGTCAAATAAGTTTTTCGTTTTTTTGTTGTATTTGTTTAGATCTTTATGTAGGTTGCTTATTTTTTTGTTATCACATGTTTTATAAGGCATCTTTGTTTATAGTAATAGGCATATGAATACATATATTCTTTGGTCTACAAGATTTAAGATGTTATTTTTTTATATACTTTTGTGGTTGTATTTTAGCAAG
>M01075:30:000000000-A542C:1:1101:24503:9279
AAAGTACACAGTTTGGGTTGCATATTTGATTACCAGATGCAATGGAAGGACCAATACCTGTATCTGCATTAATACATGCTGCAACGTTAGTTGTATGTGGAATAATATTAGGTAGTTTTATATTTTGGTGTTTCGAATTTTGATTTAGCTATTTTTATAGTATAATTTGCTGAACAACCGCAATAATAGTATTAATGAGTCTGTGTGTCTTTTATAATTTCAAAACGTTATATAGCATTTAGTACAATCTGTCAAATAAGTTTTTCGTTTTTTTGTTGTATTTGTTTAGATCTTTATGTAGGTTGCTTATTTTTTTGTTATCACATGTTTTATAAGGCATCTTTGTTTATAGTAATAGGCATATGAATACATATATTCTTTGGTCTACAAGATTTAAGATGTTATTTTTTTATATACTTTTGTGGTTGTATTTTAGCAAG
>M01075:30:000000000-A542C:1:1101:4945:9310
AGAGTACACAGTTTGGGTTACATATTTGATTACCAGATGCAATGGAAGGACCAATACCGGTATCTGCATTAATACATGCTGCAACGTTAGTTGTATGTGGAATAATATTAGGTAGTTTTATATTTTGGTGTTTCGAATTTTGATTTAGCTATTTTTATAGTATAATTTGCTGAACAACCGCAATAATAGTATTAATGAGTCTGTGTGTCTTTTATAATTTCAAAACGTTATATAGCATTTAGTACAATCTGTCAAATAAGTTTTTCGTTTTTTTGTTGTATTTGTTTAGATCTTTATGTAGGTTGCTTATTTTTTTGTTATCACATGTTTTATAAGGCATCTTTGTTTATAGTAATAGGCATATGAATACATATATTCTTTGGTCTACAAGATTTAAGATGTTATTTTTTTATATACTTTTGTGGTTGTATTTTAGCAAG
>M01075:30:000000000-A542C:1:1101:22261:9322
AAAGTACACAGTTTGGGTTACATATTTGATTACCAGATGCAATGGAAGGACCAATACCTGTATCTGCATTAATACATGCTGCAACGTTAGTTGTATGTGGAATAATATTAGGTAGTTTTATATTTTGGTGTTTCGAATTTTGATTTAGCTATTTTTATAGTATAATTTGCTGAACAACCGCAATAATAGTATTAATGAGTCTGTGTGTCTTTTATAATTTGCAAAACGTTATATAGCATTTAGTACAATCTGTCAAATAAGTTTTTCGTTTTTTTGTTGTATTTGTTTAGATCTTTATGTAGGTTGCTTATTTTTTTGTTATCACATGTTTATAAGGCATCTTTGTTTATAGTAATAGGCATATGAATACATATATTCTTTGGTCTACAAGATTTAAGATGTTATTTTTTTATATACTTTTGTGGTTGTATTTTAGCAAG
>M01075:30:000000000-A542C:1:1101:11334:9328
AAAGTACACAGTTTGGGTTACATATTTGATTACCAGATGCAATGGAAGGACCAATACCTGTATCTGCATTAATACATGCTGCAACGTTAGTTGTATGTGGAATAATATTAGGTAGTTTTATATTTTGGTGTTTCGAATTTTGATTTAGCTATTTTTATAGTATAATTTGCTGAACAACCGCAATAATAGTATTAATGAGTCTGTGTGTCTTTTATAATTTCAAAACGTTATATAGCATTTAGTACAATCTGTCAAATAAGTTTTTCGTTTTTTTGTTGTATTTGTTTAGATCTTTATGTAGGTTGCTTATTTTTTTGTTATCACATGTTTTATAAGGCATCTTTGTTTATAGTAATAGGCATATGAATACATATATTCTTTGGTCTACAAGATTTAAGATGTTATTTTTTTATATACTTTTGTGGTTGTATTTTGGCAAG
>M01075:30:000000000-A542C:1:1101:6573:9330
AGAGTACACAGTTTGGGTTACATATTTGATTACCAGATGCAATGGAAGGACCAATACCTGTATCTGCATTAATACATGCTGCAACGTTAGTTGTATGTGGAATAATATTAGGTAGTTTTATATTTTGGTGTTTCGAATTTTGATTTAGCTATTTTTATAGTATAATTTGCTGAACAACCGCAATAATAGTATTAATGAGTCTGTGTGTCTTTTATAATTTCAAAACGTTATATAGCATTTAGTACAATCTGTCAAATAAGTTTTTCGTTTTTTTGTTGTATTTGTTTAGATCTTTATGTAGGTTGCTTATTTTTTTGTTATCACATGTTTTATAAGGCATCTTTGTTTATAGTAATAGGCATATGAATACATATATTCTTTGGTCTACAAGATTTAAGATGTTATTTTTTTATATACTTTTGTGGTTGTATTTTAGCAAG
>M01075:30:000000000-A542C:1:1101:12550:9333
AGAGTACACAGTTTGGGCTGCATATTTGATTACCAGATGCAATGGAAGGACCAATACCTGTATCTGCATTAATACATGCTGCAACGTTAGTTGTATGTGGAATAATATTAGGTAGTTTTATATTTTGGTGTTTCGAATTTTGATTTAGCTATTTTTATAGTATAATTTGCTGAACAACCGCAATAATAGTATTAATGAGTCTGTGTGTCTTTTATAATTTCAAAACGTTATATAGCATTTAGTACAATCTGTCAAATAAGTTTTTCGTTTTTTTGTTGTATTTGTTTAGATCTTTATGTAGGTTGCTTATTTTTTTGTTATCACATGTTTTATAAGGCATCTTTGTTTATAGTAATAGGCATATGAATACATATATTCTTTGGTCTACAAGATTTAAGATGTTATTTTTTTATATACTTTTGTGGTTGTATTTTAGCAAG
>M01075:30:000000000-A542C:1:1101:11236:9334
AGAGTACACAGTTTGGGTTACATATTTGATTACCAGATGCAATGGAAGGACCAATACCTGTATCTGCATTAATACATGCTGCAACGTTAGTTGTATGTGGAATAATATTAGGTAGTTTTATATTTTGGTGTTTCGAATTTTGATTTAGCTATTTTTATAGTATAATTTGCTGAACAACCGCAATAATAGTATTAATGAGTCTGTGTGTCTTTTATAATTTAAAAACGTTATATAGCATTTAGTACAATCTGTCAAATAAGTTTTTCGTTTTTTTGTTGTATTTGTTTAGATCTTTATGTAGGTTGCTTATTTTTTTGTTATCACATGTTTTATAAGGCATCTTTGTTTATAGTAATAGGCATATGAATACATATATTCTTTGGTCTACAAGATTTAAGATGTTATTTTTTTATATACTTTTGTGGTTGTATTTTAGCAAG
>M01075:30:000000000-A542C:1:1101:19859:9355
AGAGTACACAGTTTGGGTTACATATTTGATTACCAGATGCAATGGAAGGACCAATACCTGTATCTGCATTAATACATGCTGCAACGTTAGTTGTATGTGGAATAATATTAGGTAGTTTTATATTTTGGTGTTTCGAATTTTGATTTAGCTATTTTTATAGTATAATTTGCTGAACAACCGCAATAATAGTATTAATGAGTCTGTGTGTCTTTTATAATTTCAAAACGTTATATAGCATTTAGTACAATCTGTCAAATAAGTTTTTCGTTTTTTTGTTGTATTTGTTTAGATCTTTATGTAGGTTGCTTATTTTTTTGTTATCACATGTTTTATAAGGCATCTTTGTTTATAGTAATAGGCATATGAATACATATATTCTTTGGTCTACAAGATTTAAGATGTTATTTTTTTATATACTTTTGTGGTTGTATTTTGGCAAG
>M01075:30:000000000-A542C:1:1101:15946:9391
AGAGTACACAGTTTGGGTTACATATTTGATTACCAGATGCAATGGAAGGACCAATACCTGTATCTGCATTAATACATGCTGCAACGTTAGTTGTATGTGGAATAATATTAGGTAGTTTTATATTTTGGTGTTTCGAATTTTGATTTAGCTATTTTTATAGTATAATTTGCTGAACAACCGCAATAATAGTATTAATGAGTCTGTGTGTCTTTTATAATTTCAAAACGTTATATAGCATTTAGTACAATCTGTCAAATAAGTTTTTCGTCTTTTTGTTGTATTTGTTTAGATCTTTATGTAGGTTGCTTATTTTTTTGTTATCACATGTTTTATAAGGCATCTTTGTTTATAGTAATAGGCATATGAATACATATATTCTTTGGTCTACAAGATTTAAGATGTTATTTTTTTATATACTTTTGTGGTTGTATCTTAGCAAG
>M01075:30:000000000-A542C:1:1101:18343:9410
AAAGTACACAGTTTGGGTTACATATTTGATTACCAGATGCAATGGAAGGACCAATACCTGTATCTGCATTAATACATGCTGCAACGTTAGTTGTATGTGGAATAATATTAGGTAGTTTTATATTTTGGTGTTTCGAATTTTGATTTAGCTATTTTAATAGTATAATTTGCTGAACAACCGCAATAATAGTATTAATGAGTCTGTGTGTCTTTTATAATTTCAAAACGTTATATAGCATTTAGTACAATCTGTCAAATAAGTTTTTCGTTTTTTTGTTGTATTTGTTTAGATCTTTATGTAGGTTGCTTATTTTTTTGTTATCACATGTTTTATAAGGCATCTTTGTTTATAGTAATAGGCATATGAATACATATATTCTTTGGTCTACAAGATTTAAGATGTTATTTTTTTATATACTTTTGTGGTTGTATTTTAGCAAG
>M01075:30:000000000-A542C:1:1101:6677:9486
AAAGTACACAGTTTGGGTTGCATATTTGATTACCAGATGCAATGGAAGGACCAATACCTGTATCTGCATTAATACATGCTGCAACGTTAGTTGTATGTGGAATAATATTAGGTAGTTTTATATTTTGGTGTTTCGAATTTTGATTTAGCTATTTTTATAGTATAATTTGCTGAACAACCGCAATAATAGTATTAATGAGTCTGTGTGTCTTTTATAATTTCGAAACGTTATATAGCATTTAGTACAATCTGTCAAATAAGTTTTTCGTTTTTTTGTTGTATTTGTTTAGATCTTTATGTAGGTTGCTTATTTTTTTGTTATCACATGTTTTATAAGGCATCTTTGTTTATAGTAATAGGCATATGAATACATATATTCTTTGGTCTACAAGATTTAAGATGTTATTTTTTTATATACTTTTGTGGTTGTATTTTAGCAAG
>M01075:30:000000000-A542C:1:1101:11514:9488
AAAGTACACAGTTTGGGTTACACATTTGATTACCAGATGCAATGGAAGGACCAATACCTGTATCTGCATTAATACATGCTGCAACGTTAGTTGTATGTGGAATAATATTAGGTAGTTTTATATTTTGGTGTTTCGAATTTTGATTTAGCTATTTTTATAGTATAATTTGCTGAACAACCGCAATAATAGTATTAATGAGTCTGTGTGTCTTTTATAATTTCAAAACGTTATATAGCATTTAGTACAATCTGTCAAATAAGTTTTTCGTTTTTTTGTTGTATTTGTTTAGATCTTTATGTAGGTTGCTTATTTTTTTGTTATCACATGTTTTATAAGGCATCTTTGTTTATAGTAATAGGCATATGAATACATATATTCTTTGGTCTACAAGATTTAAGATGTTATTTTTTTATATACTTTTGTGGTTGTATCTTAGCAAG
>M01075:30:000000000-A542C:1:1101:21064:9488
AAAGTACACAGTTTGGGTTACATATTTGACTACCAGATGCAATGGAAGGACCAATACCTGTATCTGCATTAATACATGCTGCAACGTTAGTTGTATGTGGAATAATATTAGGTAGTTTTATATTTTGGTGTTTCGAATTTTGATTTAGCTATTTTTATAGTATAATTTGCTGAACAACCGCAATAATAGTATTAATGAGTCTGTGTGTCTTTTATAATTTCAAAACGTTATATAGCATTTAGTACAATCTGTCAAATAAGTTTTTCGTTTTTTTGTTGTATTTGTTTAGATCTTTATGTAGGTTGCTTATTTTTTTGTTATCACATGTTTTATAAGGCATCTTTGTTTATAGTAATAGGCATATGAATACATATATTCTTTGGTCTACAAGATTTAAGATGTTATTTTTTTATATACTTTTGTGGTTGTATTTTAGCAAG
>M01075:30:000000000-A542C:1:1101:18724:9525
AGAGTACACAGTTTGGGTTACATATTTGATTACCAGATGCAATGGAAGGACCAATACCTGTATCTGCATTAATACATGCTGCAACGTTAGTTGTATGTGGAATAATATTAGGTAGTTTTATATTTTGGTGTTTCGAATTTTGATTTAGCTATTTTTATAGTATAATTTGCTGAACAACCGCAATAATAGTATTAATGAGTCTGTGTGTCTTTTATAATTTCAAAACGTTATATAGCATTTAGTACAATCTGTCAAATAAGTTTTTCGTTTTTTTGTTGTATTTGTTTAGATCTTTATGTAGGTTGCTTATTTTTTTGTTATCACATGTTTTATAAGGCATCTTTGTTTATAGTAATAGGCATATGAATACATATATTCTTTGGTCTACAAGATTTAAGATGTTATTTTTTTATATACTTTTGTGGTTGTATCTTGGCAAG
>M01075:30:000000000-A542C:1:1101:6612:9537
AGAGTACACAGTTTGGGTTACATATTTGATTACCAGATGCAATGGAAGGACCAATACCTGTATCTGCATTAATACATGCTGCAACGTTAGTTGTATGTGGAATAATATTAGGTAGTTTTATATTTTGGTGTTTCGAATTTTGATTTAGCTATTTTTATAGTATAATTTGCTGAACAACCGCAATAATAGTATTAATGAGTCTGTGTGTCTTTTATAATTTCAAAACGTTATATAGCATTTAGTACAATCTGTCAAATAAGTTTTTCGTTTTTTTGTTGTATTTGTTTAGATCTTTATGTAGGTTGCTTATTTTTTTGTTATCACATGTTTTATAAGGCATCTTTGTTTATAGTAATAGGCATATGAATACATATATTCTTTGGTCTACAAGATTTAAGATGTTATTTTTTTATATACTTTTGTGGTTGTATTTTAGCAAG
>M01075:30:000000000-A542C:1:1101:10431:9551
AAAGTACACAGTTTGGGTTACATATTTGATTACCAGATGCAATGGAAGGACCAATACCTGTATCTGCATTAATACATGCTGCAACGTTAGTTGTATGTGGAATAATATTAGGTAGTTTTATATTTTGGTGTTTCGAATTTTGATTTAGCTATTTTTATAGTATAATTTGCTGAACAACCGCAATAATAGTATTAATGAGTCTGTGTGTCTTTTATAATTTCAAAACGTTATATAGCATTTAGTACAATCTGTCAAATAAGTTTTTCGTTTTTTTGTTGTATTTGTTTAGATCTTTATGTAGGTTGCTTATTTTTTTGTTATCACATGTTTTATAAGGCATCTTTGTTTATAGTAATAGGCATATGAATACATATATTCTTTGGTCTACAAGATTTAAGATGTTATTTTTTTATATACTTTTGTGGTTGTATCTTGGCAAG
>M01075:30:000000000-A542C:1:1101:5252:9569
AGAGTACACAGTTTGGACTACATATTTGATTACCAGATGCAATGGAAGGACCAATACCTGTATCTGCATTAATACATGCTGCAACGTTAGTTGTATGTGGAATAATATTAGGTAGTTTTATATTTTGGTGTTTCGAATTTTGATTTAGCTATTTTTATAGTATAATTTGCTGAACAACCGCAATAATAGTATTAATGAGTCTGTGTGTCTTTTATAATTTCAAAACGTTATATAGCATTTAGTACAATCTGTCAAATAAGTTTTTCGTTTTTTTGTTGTATTTGTTTAGATCTTTATGTAGGTTGCTTATTTTTTTGTTATCACATGTTTTATAAGGCATCTTTGTTTATAGTAATAGGCATATGAATACATATATTCTTTGGTCTACAAGATTTAAGATGTTATTTTTTTATATACTTTTGTGGTTGTATCTTGGCAAG
>M01075:30:000000000-A542C:1:1101:20393:9581
AAAGTACACAGTTTGGGTTACATATTTGATTACCAGATGCAATGGAAGGACCAATACCTGTATCTGCATTAATACATGCTGCAACGTTAGTTGTATGTGGAATAATATTAGGTAGTTTTATATTTTGGTGTTTCGAATTTTGATTTAGCTATTTTTATAGTATAATTTGCTGAACAACCGCAATAATAGTATTAATGAGTCTGTGTGTCTTTTATAATTTCAAAACGTTATATAGCATTTAGTACAATCTGTCAAATAAGTTTTTCGTTTTTTTGTTGTATTTGTTTAGATCTTTATGTAGGTTGCTTATTTTTTTGTTATCACATGTTTTATAAGGCATCTTTGTTTATAGTAATAGGCATATGAATACATATATTCTTTGGTCTACAAGATTTAAGATGTTATTTTTTTATATACTTTTGTGGTTGTATCTTAGCAAG
>M01075:30:000000000-A542C:1:1101:8361:9581
AGAGTACACAGTTTGGGTTACATATTTGATTACCAGATGCAATGGAAGGACCAATACCTGTATCTGCATTAATACATGCTGCAACGTTAGTTGTATGTGGAATAATATTAGGTAGTTTTATATTTTGGTGTTTCGAATTTTGATTTAGCTATTTTTATAGTATAATTTGCTGAACAACCGCAATAATAGTATTAATGAGTCTGTGTGTCTTTTATAATTTCAAAACGTTATATAGCATTTAGTACAATCTGTCAAATAAGTTTTTCGTTTTTTTGTTGTATTTGTTTAGATCTTTATGTAGGTTGCTTATTTTTTTGTTATCACATGTTTTATAAGGCATCTTTGTTTATAGTAATAGGCATATGAATACATATATTCTTTGGTCTACAAGATTTAAGATGTTATTTTTTTATATACTTTTGTGGTTGTATTTTAGCAAG
>M01075:30:000000000-A542C:1:1101:10808:9586
AAAGTACACAGTTTGGGTTACATATTTGATTACCAGATGCAATGGAAGGACCAATACCTGTATCTGCATTAATACATGCTGCAACGTTAGTTGTATGTGGAATAATATTAGGTAGTTTTATATTTTGGTGTTTCGAATTTTGATTTAGCTATTTTTATAGTATAATTTGCTGAACAACCGCAATAATAGTATTAATGAGTCCGTGTGTCTTTTATAATTTCAAAACGTTATATAGCATTTAGTACAATCTGTCAAATAAGTTTTTCGTTTTTTTGTTGTATTTGTTTAGATCTTTATGTAGGTTGCTTATTTTTTTGTTATCACATGTTTTATAAGGCATCTTTGTTTATAGTAATAGGCATATGAATACATATATTCTTTGGTCTACAAGATTTAAGATGTTATTTTTTTATATACTTTTGTGGTTGTATTTTGGCAAG
>M01075:30:000000000-A542C:1:1101:13176:9599
AAAGTACACAGTTTGGGTTACATATTTGATTACCAGATGCAATGGAAGGACCAATACCTGTATCTGCATTAATACATGCTGCAACGTTAGTTGTATGTGGAATAATATTAGGTAGTTTTATATTTTGGTGTTTCGAATTTTGATTTAGCTATTTTTATAGTATAATTTGCTGAACAACCGCAATAATAGTATTAATGAGTCTGTGTGTCTTTTATAATTTCAAAACGTTATATAGCATTTAGTACAATCTGTCAAATAAGTTTTTCGTTTTTTTGTTGTATTTGTTTAGATCTTTATGTAGGTTGCTTATTTTTTTGTTATCACATGTTTTATAAGGCATCTTTGTTTATAGTAATAGGCATATGAATACATATATTCTTTGGTCTACAAGATTTAAGATGTTATTTTTTTATATACTTTTGTGGTTGTATTTTGGCAAG
>M01075:30:000000000-A542C:1:1101:9493:9652
AGAGTACACAGTTTGGGTTACATATTTGATTACCAGATGCAATGGAAGGACCAATACCTGTATCTGCATTAATACATGCTGCAACGTTAGTTGTATGTGGAATAATATTAGGTAGTTTTATATTTTGGTGTTTCGAATTTTGATTTAGCTATTTTTATAGTATAATTTGCTGAACAACCGCAATAATAGTATTAATGAGTCTGTGTGTCTTTTATAATTTCAAAACGTTATATAGCATTTAGTACAATCTGTCAAATAAGTTTTTCGTTTTTTTGTTGTATTTGTTTAGATCTTTATGTAGGTTGCTTATTTTTTTGTTATCACATGTTTTATAAGGCATCTTTGTTTATAGTAATAGGCATATGAATACATATATTCTTTGGTCTACAAGATTTAAGATGTTATTTTTTTATATACTTTTGTGGTTGTATTTTAGCAAG
>M01075:30:000000000-A542C:1:1101:25359:9659
AGAGTACACAGTTTGGGTTACACATTTGATTACCAGATGCAATGGAAGGACCAATACCTGTATCTGCATTAATACATGCTGCAACGTTAGTTGTATGTGGAATAATATTAGGTAGTTTTATATTTTGGTGTTTCGAATTTTGATTTAGCTATTTTTATAGTATAATTTGCTGAACAACCGCAATAATAGTATTAGTGAGTCTGTGTGTCTTTTATAATTTCAAAACGTTATATAGCATTTAGTACAATCTGTCAAATAAGTTTTTCGTTTTTTTGTTGTATTTGTTTAGATCTTTATGTAGGTTGCTTATTTTTTTGTTATCACATGTTTTATAAGGCATCTTTGTTTATAGTAATAGGCATATGAATACATATATTCTTTGGTCTACAAGATTTAAGATGTTATTTTTTTATATACTTTTGTGGTTGTATCTTAGCAAG
>M01075:30:000000000-A542C:1:1101:15556:9685
AAAGTACACAGTTTGGGTTGCGTATTTGATTACCAGATGCAACGGAAGGACCAATACCTGTATCTGCATTAATACATGCTGCAACGTTAGTTGTATGTGGAATAATATTAGGTAGTTTTATATTTTGGTGTTTCGAATTTTGATTTAGCTATTTTTATAGTATAATTTGCTGAACAACCGCAATAATAGTATTAATGAGTCTGTGTGTCTTTTATAATTTCAAAACGTTATATAGCATTTAGTACAATCTGTCAAATAAGTTTTTCGTTTTTTTGTTGTATTTGTTTAGATCTTTATGTAGGTTGCTTATTTTTTTGTTATCACATGTTTTATAAGGCATCTTTGTTTATAGTAATAGGCATATGAATACATATATTCTTTGGTCTACAAGATTTAAGATGTTATTTTTTTATATACTTTTGTGGTTGTATTTTAGCAAG
>M01075:30:000000000-A542C:1:1101:14236:9783
AGAGTACACAGTTTGGGTTACATATTTGATTACCAGATGCAATGGAAGGACCAATACCTGTATCTGCATTAATACATGCTGCAACGTTAGTTGTATGTGGAATAATATTAGGTAGTTTTATATTTTGGTGTTTCGAATTTTGATTTAGCTATTTTTATAGTATAATTTGCTGAACAACCGCAATAATAGTATTAATGAGTCTGTGTGTCTTTTATAATTTCAAAACGTTATATAGCATTTAGTACAATCTGTCAAATAAGTTTTTCGTTTTTTTGTTGTATTTGTTTAGATCTTTATGTAGGTTGCTTATTTTTTTGTTATCACATGTTTTATAAGGCATCTTTGTTTATAGTAATAGGCATATGAATACATATATTCTTTGGTCTACAAGATTTAAGATGTTATTTTTTTATATACTTTTGTGGTTGTATTTTAGCAAG
>M01075:30:000000000-A542C:1:1101:16859:9801
AAAGTACACAGTTTGGGTTACATATTTGATTACCAGATGCAATGGAAGGACCAATACCTGTATCTGCATTAATACATGCTGCAACGTTAGTTGTATGTGGAATAATATTAGGTAGTTTTATATTTTGGTGTTTCGAATTTTGATTTAGCTATTTTTATAGTATAATTTGCTGAACAACCGCAATAATAGTATTAATGAGTCTGTGTGTCTTTTATAATTTCAAAACGTTATATAGCATTTAGTACAATCTGTCAAATAAGTTTTTCGTTTTTTTGTTGTATTTGTTTAGATCTTTATGTAGGTTGCTTATTTTTTTGTTATCACATGTTTTATAAGGCATCTTTGTTTATAGTAATAGGCATATGAATACATATATTCTTTGGTCTACAAGATTTAAGATGTTATTTTTTTATATACTTTTGTGGTTGTATTTTAGCAAG
>M01075:30:000000000-A542C:1:1101:19201:9876
AGAGTACACAGTTTGGGTTACATATTTGATTACCAGATGCAATGGAAGGACCAATACCTGTATCTGCATTAATACATGCTGCAACGTTAGTTGTATGTGGAATAATATTAGGTAGTTTTATATTTTGGTGTTTCGAATTTTGATTTAGCTATTTTTATAGTATAATTTGCTGAACAACCGCAATAATAGTATTAATGAGTCTGTGTGTCTTTTATAATTTCAAAACGTTATATAGCATTTAGTACAATCTGTCAAATAAGTTTTTCGTTTTTTTGTTGTATTTGTTTAGATCTTTATGTAGGTTGCTTATTTTTTTGTTATCACATGTTTTATGAGGCATCTTTGTTTATAGTAATAGGCATATGAATACATATATTCTTTGGTCTACAAGATTTAAGATGTTATTTTTTTATATACTTTTGTGGTTGTATCTTAGCAAG
>M01075:30:000000000-A542C:1:1101:27460:9881
AAAGTACACAGTTTGGGTTACACATTTGATTACCAGATGCAATGGAAGGACCAATACCTGTATCTGCATTAATACATGCTGCAACGTTAGTTGTATGTGGAATAATATTAGGTAGTTTTATATTTTGGTGTTTCGAATTTTGATTTAGCTATTTTTATAGTATAATTTGCTGAACAACCGCAATAATAGTATTAATGAGTCTGTGTGTCTTTTATAATTTCAAAACGTTATATAGCATTTAGTACAATCTGTCAAATAAGTTTTTCGTTTTTTTGTTGTATTTGTTTAGATCTTTATGTAGGTTGCTTATTTTTTTGTTATCACATGTTTTATAAGGCATCTTTGTTTATAGTAATAGGCATATGAATACATATATTCTTTGGTCTACAAGATTTAAGATGTTATTTTTTTATATACTTTTGTGGTTGTATTTTAGCAAG
>M01075:30:000000000-A542C:1:1101:18464:9883
AAAGTACACAGTTTGGGTTACATATTTGATTACCAGATGCAATGGAAGGACCAATACCTGTATCTGCATTAATACATGCTGCAACGTTAGTTGTATGTGGAATAATATTAGGTAGTTTTATATTTTGGTGTTTCGAATTTTGATTTAGCTATTTTTATAGTATAATTTGCTGAACAACCGCAATAATAGTATTAATGAGTCTGTGTGTCTTTTATAATTTCAAAACGTTATATAGCATTTAGTACAATCTGTCAAATAAGTTTTTCGTTTTTTTGTTGTATTTGTTTAGATCTTTATGTAGGTTGCTTATTTTTTTGTTATCACATGTTTTATAAGGCATCTTTGTTTATAGTAATAGGCATATGAATACATATATTCTTTGGTCTACAAGATTTAAGATGTTATTTTTTTATATACTTTTGTGGTTGTATTTTAGCAAG
>M01075:30:000000000-A542C:1:1101:19419:9897
AAAGTACACAGTTTGGGTTACATATTTGATTACCAGATGCAATGGAAGGACCAATACCTGTATCTGCATTAATACATGCTGCAACGTTAGTTGTATGTGGAATAATATTAGGTAGTTTTATATTTTGGTGTTTCGAATTTTGATTTAGCTATTTTTATAGTATAATTTGCTGAACAACCGCAATAATAGTATTAATGAGCCTGTGTGTCTTTTATAATTTCAAAACGTTATATAGCATTTAGTACAATCTGTCAAATAAGTTTTTCGTTTTTTTGTTGTATTTGTTTAGATCTTTATGTAGGTTGCTTATTTTTTTGTTATCACATGTTTTATAAGGCATCTTTGTTTATAGTAATAGGCATATGAATACATATATTCTTTGGTCTACAAGATTTAAGATGTTATTTTTTTATATACTTTTGTGGTTATATTTTAGCAAG
>M01075:30:000000000-A542C:1:1101:17827:9930
AAAGTACACAGTTTGGGTTACATATTTGATTACCAGATGCAATGGAAGGACCAATACCTGTATCTGCATTAATACATGCTGCAACGTTAGTTGTATGTGGAATAATATTAGGTAGTTTTATATTTTGGTGTTTCGAATTTTGATTTAGCTATTTTTATAGTATAATTTGCTGAACAACCGCAATAATAGTATTAATGAGTCTGTGTGTCTTTTATAATTTCAAAACGTTATATAGCATTTAGTACAATCTGTCAAATAAGTTTTTCGTTTTTTTGTTGTATTTGTTTAGATCTTTATGTAGGTTGCTTATTTTTTTGTTATCACATGTTTTATAAGGCATCTTTGTTTATAGTAATAGGCATATGAATACATATATTCTTTGGTCTACAAGATTTAAGATGTTATTTTTTTATATACTTTTGTGGTTGTATTTTAGCAAG
>M01075:30:000000000-A542C:1:1101:12838:9933
AGAGTACACAGTTTGGGTTACACATTTGATTACCAGATGCAATGGAAGGACCAATACCTGTATCTGCATTAATACATGCTGCAACGTTAGTTGTATGTGGAATAATATTAGGTAGTTTTATATTTTGGTGTTTCGAATTTTGATTTAGCTATTTTTATAGTATAATTTGCTGAACAACCGCAATAATAGTATTAATGAGTCTGTGTGTCTTTTATAATTTCAAAACGTTATATAGCATTTAGTACAATCTGTCAAATAAGTTTTTCGTTTTTTTGTTGTATTTGTTTAGATCTTTATGTAGGTTGCTTATTTTTTTGTTATCACATGTTTTATAAGGCATCTTTGTTTATAGTAATAGGCATATGAATACATATATTCTTTGGTCTACAAGATTTAAGATGTTATTTTTTTATATACTTTTGTGGTTGTATTTTAGCAAG
>M01075:30:000000000-A542C:1:1101:28445:9948
AGAGTACACAGTTTGGGTTGCATATTTGATTACCAGATGCAATGGAAGGACCAATACCTGTATCTGCATTAATACATGCTGCAACGTTAGTTGTATGTGGAATAATATTAGGTAGTTTTATATTTTGGTGTTTCGAATTTTGATTTAGCTATTTTTATAGTATAATTTGCTGAACAACCGCAATAATAGTATTAATGAGTCTGTGTGTCTTTTATAATTTCAAAACGTTATATAGCATTTAGTACAATCTGTCAAATAAGTTTTTCGTTTTTTTGTTGTATTTGTTTAGATCTTTATGTAGGTTGCTTATTTTTTTGTTATCACATGTTTTATAAGGCATCTTTGTTTATAGTAATAGGCATATGAATACATATATTCTTTGGTCTACAAGATTTAAGATGTTATTTTTTTATATACTTTTGTGGTTGTATTTTAGCAAG
>M01075:30:000000000-A542C:1:1101:8056:9958
AGAGTACACAGTTTGGGTTACACATTTGATTACCAGATGCAATGGAAGGACCAATACCTGTATCTGCATTAATACATGCTGCAACGTTAGTTGTATGTGGAATAATATTAGGTAGTTTTATATTTTGGTGTTTCGAATTTTGATTTAGCTATTTTTATAGTATAATTTGCTGAACAACCGCAATAATAGTATTAATGAGTCTGTGTGTCTTTTATAATTTGCAAAACGTTATATAGCATTTAGTACAATCTGTCAAATAAGTTTTTCGTTTTTTTGTTGTATTTGTTTAGATCTTTATGTAGGTTGCTTATTTTTTGTTATCACATGTTTTATAAGGCATCTTTGTTTATAGTAATAGGCATATGAATACATATATTCTTTGGTCTACAAGATTTAAGATGTTATTTTTTTATATACTTTTGTGGTTGTATTTTAGCAAG
>M01075:30:000000000-A542C:1:1101:27334:9985
AGAGTACACAGTTTGGATTACATATTTGATTACCAGATGCAATGGAAGGACCAATACCTGTATCTGCATTAATACATGCTGCAACGTTAGTTGTATGTGGAATAATATTAGGTAGTTTTATATTTTGGTGTTTCGAATTTTGATTTAGCTATTTTTATAGTATAATTTGCTGAACAACCGCAATAATAGTATTAATGAGTCTGTGTGTCTTTTATAATTTGCAAAACGTTATATAGCATTTAGTACAATCTGTCAAATAAGTTTTTCGTTTTTTTGTTGTATTTGTTTAGATCTTTATGTAGGTTGCTTATTTTTTTGTTATCACATGTTTTATAAGGCATCTTTGTTTATAGTAATAGGCATATGAATACATATATTCTTTGGTCTACAAGATTTAAGATGTTATTTTTTATATACTTTTGTGGTTGTATTTTAGCAAG
>M01075:30:000000000-A542C:1:1101:15855:9993
AGAGTACACAGTTTGGGTTGCATATTTGATTACCAGATGCAATGGAAGGACCAATACCTGTATCTGCATTAATACATGCTGCAACGTTAGTTGTATGTGGAATAATATTAGGTAGTTTTATATTTTGGTGTTTCGAATTTTGATTTAGCTATTTTTATAGTATAATTTGCTGAACAACCGCAATAATAGTATTAATGAGTCTGTGTGTCTTTTATAATTTCAAAACGTTATATAGCATTTAGTACAATCTGTCAAATAAGTTTTTCGTTTTTTTGTTGTATTTGTTTAGATCTTTATGTAGGTTGCTTATTTTTTTGTTATCACATGTTTTATAAGGCATCTTTGTTTATAGTAATAGGCATATGAATACATATATTCTTTGGTCTACAAGATTTAAGATGTTATTTTTTTATATACTTTTGTGGTTGTATTTTAGCAAG
>M01075:30:000000000-A542C:1:1101:16463:9994
AGAGTACACAGTTTGGGTTACATATTTGATTACCAGATGCAATGGAAGGACCAATACCTGTATCTGCATTAATACATGCTGCAACGTTAGTTGTATGTGGAATAATATTAGGTAGTTTTATATTTTGGTGTTTCGAATTTTGATTTAGCTATTTTTATAGTATAATTTGCTGAACAACCGCAATAATAGTATTAATGAGTCTGTGTGTCTTTTATAATTTCAAAACGTTATATAGCATTTAGTACAATCTGTCAAATAAGTTTTTCGTTTTTTTGTTGTATTTGTTTAGATCTTTATGTAGGTTGCTTATTTTTTTGTTATCACATGTTTTATAAGGCATCTTTGTTTATAGTAATAGGCATATGAATACATATATTCTTTGGTCTACAAGATTTAAGATGTTATTTTTTTATATACTTTTGTGGTTGTATTTTAGCAAG
>M01075:30:000000000-A542C:1:1101:9613:9999
AAAGTACACAGTTTGGGTTACATATTTGATTACCAGATGCAATGGAAGGACCAATACCTGTATCTGCATTAATACATGCTGCAACGTTAGTTGTATGTGGAATAATATTAGGTAGTTTTATATTTTGGTGTTTCGAATTTTGATTTAGCTATTTTTATAGTATAATTTGCTGAACAACCGCAATAATAGTATTAATGAGTCTGTGTGTCTTTTATAATTTCAAAACGTTATATAGCATTTAGTACAATCTGTCAAATAAGTTTTTCGTTTTTTTGTTGTATTTGTTTAGATCTTTATGTAGGTTGCTTATTTTTTTGTTATCACATGTTTTATAAGGCATCTTTGTTTATAGTAATAGGCATATGAATACATATATTCTTTGGTCTACAAGATTTAAGATGTTATTTTTTTATATACTTTTGTGGTTGTATTTTAGCAAG
>M01075:30:000000000-A542C:1:1101:8933:10020
AAAGTACACAGTTTGGGTTACATATTTGATTACCAGATGCAATGGAAGGACCAATACCTGTATCTGCATTAATACATGCTGCAACGTTAGTTGTATGTGGAATAATATTAGGTAGTTTTATATTTTGGTGTTTCGAATTTTGATTTAGCTATTTTTATAGTATAATTTGCTGAACAACCGCAATAATAGTATTAATGAGTCTGTGTGTCTTTTATAATTTCAAAACGTTATATAGCATTTAGTACAATCTGTCAAATAAGTTTTTCGTTTTTTTGTTGTATTTGTTTAGATCTTTATGTAGGTTGCTTATTTTTTTGTTATCACATGTTTTATAAGGCATCTTTGTTTATAGTAATAGGCATATGAATACATATATTCTTTGGTCTACAAGATTTAAGATGTTATTTTTTTATATACTTTTGTGGTTGTATTTTAGCAAG
>M01075:30:000000000-A542C:1:1101:25232:10030
AGAGTACACAGTTTGGGTTACATATTTGATTACCAGATGCAATGGAAGGACCAATACCTGTATCTGCATTAATACATGCTGCAACGTTAGTTGTATGTGGAATAATATTAGGTAGTTTTATATTTTGGTGTTTCGAATTTTGGTTTAGCTATTTTTATAGTATAATTTGCTGAACAACCGCAATAATAGTATTAATGAGTCTGTGTGTCTTTTATAATTTCAAAACGTTATATAGCATTTAGTACAATCTGTCAAATAAGTTTTTCGTTTTTTTGTTGTATTTGTTTAGATCTTTATGTAGGTTGCTTATTTTTTTGTTATCACATGTTTTATAAGGCATCTTTGTTTATAGTAATAGGCATATGAATACATATATTCTTTGGTCTACAAGATTTAAGATGTTATTTTTTTATATACTTTTGTGGTTGTATTTTAGCAAG
>M01075:30:000000000-A542C:1:1101:20257:10042
AAAGTACACAGTTTGGGTTGCATATTTGATTACCAGATGCAATGGAAGGACCAATACCTGTATCTGCATTAATACATGCTGCAACGTTAGTTGTATGTGGAATAATATTAGGTAGTTTTATATTTTGGTGTTTCGAATTTTGATTTAGCTATTTTTATAGTATAATTTGCTGAACAACCGCAATAATAGTATTAATGAGTCTGTGTGTCTTTTATAATTTCAAAACGTTATATAGCATTTAGTACAATCTGTCAAATAAGTTTTTCGTTTTTTTGTTGTATTTGTTTAGATCTTTATGTAGGTTGCTTATTTTTTTGTTATCACATGTTTTATAAGGCATCTTTGTTTATGGTAATAGGCATATGAATACATATATTCTTTGGTCTACAAGATTTAAGATGTTATTTTTTTATATACTTTTGTGGTTGTATTTTAGCAAG
>M01075:30:000000000-A542C:1:1101:21425:10047
AGAGTACACAGTTTGGGCTGCATATTTGATTACCAGATGCAATGGAAGGACCAATACCTGTATCTGCATTAATACATGCTGCAACGTTAGTTGTATGTGGAATAATATTAGGTAGTTTTATATTTTGGTGTTTCGAATTTTGATTTAGCTATTTTTATAGTATAATTTGCTGAACAACCGCAATAATAGTATTAATGAGTCTGTGTGTCTTTTATAATTTCAAAACGTTATATAGCATTTAGTACAATCTGTCAAATAAGTTTTTCGTTTTTTTGTTGTATTTGTTTAGATCTTTATGTAGGTTGCTTATTTTTTTGTTATCACATGTTTTATAAGGCATCTTTGTTTATAGTAATAGGCATATGAATACATATATTCTTTGGTCTACAAGATTTAAGATGTTATTTTTTTATATACTTTTGTGGTTGTATTTTGGCAAG
>M01075:30:000000000-A542C:1:1101:26154:10055
AAAGTACACAGTTTGGGTTACATATTTGATTACCAGATGCAATGGAAGGACCAATACCTGTATCTGCATTAATACATGCTGCAACGTTAGTTGTATGTGGAATAATATTAGGTAGTTTTATATTTTGGTGTTTCGAATTTTGATTTAGCTATTTTTATAGTATAATTTGCTGAACAACCGCAATAATAGTACTAATGAGTCTGTGTGTCTTTTATAATTTCGCAAAACGTTATATAGCATTTAGTACAATCTGTCAAATAAGTTTTTCGTTTTTTTGTTGTATTTGTTTAGATCTTTATGTAGGTTGCTTATTTTTTGTTATCACATGTTTTATAAGGCATCTTTGTTTATAGTAATAGGCATATGAATACAGATATTCTTTGGTCTACAAGATTTAAGATGTTATTTTTTATATACTTTTGTGGTTGTATTTTAGCAAG
>M01075:30:000000000-A542C:1:1101:18884:10078
AAAGTACACAGTTTGGGTTGCATATTTGATTACCAGATGCAATGGAAGGACCAATACCTGTATCTGCATTAATACATGCTGCAACGTTAGTTGTATGTGGAATAATATTAGGTAGTTTTATATTTTGGTGTTTCGAATTTTGATTTAGCTATTTTTATAGTATAATTTGCTGAACAACCGCAATAATAGTATTAATGAGTCTGTGTGTCTTTTATAATTTCAAAACGTTATATAGCATTTAGTACAATCTGTCAAATAAGTTTTTCGTTTTTTTGTTGTATTTGTTTAGATCTTTATGTAGGTTGCTTATTTTTTTGTTATCACATGTTTTATAAGGCATCTTTGTTTATAGTAATAGGCATATGAATACATATATTCTTTGGTCTACAAGATTTAAGATGTTATTTTTTTATATACTTCTGTGGTTGTATTTTAGCAAG
>M01075:30:000000000-A542C:1:1101:13227:10080
AAAGTACACAGTTTGGGTTACACATTTGATTACCAGATGCAATGGAAGGACCAATACCTGTATCTGCATTAATACATGCTGCAACGTTAGTTGTATGTGGAATAATATTAGGTAGTTTTATATTTTGGTGTTTCGAATTTTGATTTAGCTATTTTTATAGTATAATTTGCTGAACAACCGCAATAATAGTATTAATGAGTCTGTGTGTCTTTTATAATTTCAAAACGTTATATAGCATTTAGTACAATCTGTCAAATAAGTTTTTCGTTTTTTTGTTGTATTTGTTTAGATCTTTATGTAGGTTGCTTATTTTTTTGTTATCACATGTTTTATAAGGCATCTTTGTTTATAGTAATAGGCATATGAATACATATATTCTTTGGTCTACAAGATTTAAGATGTTATTTTTTTATATACTTTTGTGGTTGTATTTTAGCAAG
>M01075:30:000000000-A542C:1:1101:12967:10130
AAAGTACACAGTTTGGGTTACATATTTGATTACCAGATGCAATGGAAGGACCAATACCTGTATCTGCATTAATACATGCTGCAACGTTAGTTGTATGTGGAATAATATTAGGTAGTTTTATATTTTGGTGCTTCGAATTTTGATTTAGCTATTTTTATAGTATAATTTGCTGAACAACCGCAATAATAGTATTAATGAGTCTGTGTGTCTTTTATAATTTCAAAACGTTATATAGCATTTAGTACAATCTGTCAAATAAGTTTTTCGTTTTTTTGTTGTATTTGTTTAGATCTTTATGTAGGTTGCTTATTTTTTTGTTATCACATGTTTTATAAGGCATCTTTGTTTATAGTAATAGGCATATGAATACATATATTCTTTGGTCTACAAGATTTAAGATGTTATTTTTTTATATACTTTTGTGGTTGTATTTTAGCAAG
>M01075:30:000000000-A542C:1:1101:25741:10137
AAAGTACACAGTTTGGGTTGCATATTTGATTACCAGATGCAATGGAAGGACCAATACCTGTATCTGCATTAATACATGCTGCAACGTTAGTTGTATGTGGAATAATATTAGGTAGTTTTATATTTTGGTGTTTCGAATTTTGATTTAGCTATTTTTATAGTATAATTTGCTGAACAACCGCAATAATAGTATTAATGAGTCTGTGTGTCTTTTATAATTTCAAAACGTTATATAGCATTTAGTACAATCTGTCAAATAAGTTTTTCGTTTTTTTGTTGTATTTGTTTAGATCTTTATGTAGGTTGCTTATTTTTTTGTTATCACATGTTTTATAAGGCATCTTTGTTTATAGTAATAGGCATATGAATACATATATTCTTTGGTCTACAAGATTTAAGATGTTACTTTTTTATATACTTTTGTGGTTGTATTTTAGCAAG
>M01075:30:000000000-A542C:1:1101:8164:10192
AGAGTACACAGTTTGGGTTACATATTTGATTACCAGATGCAATGGAAGGACCAATACCTGTATCTGCATTAATACATGCTGCAACGTTAGTTGTATGTGGAATAATATTAGGTAGTTTTATATTTTGGTGTTTCGAATTTTGATTTAGCTATTTTTATAGTATAATTTGCTGAACAACCGCAATAATAGTATTAATGAGTCTGTGTGTCTTTTATAATTTCAAAACGTTATATAGCATTTAGTACAATCTGTCAAATAAGTTTTTCGTTTTTTTGTCGTATTTGTTTAGATCTTTATGTAGGTTGCTTATTTTTTTGTTATCACATGTTTTATAAGGCATCTTTGTTTATAGTAATAGGCATATGAATACATATATTCTTTGGTCTACAAGATTTAAGATGTTATTTTTTTATATACTTTTGTGGTTGTATTTTAGCAAG
>M01075:30:000000000-A542C:1:1101:17704:10197
AAAGTACACAGTTTGGATTACATATTCGATTACCAGATGCAATGGAAGGACCAATACCTGTATCTGCATTAATACATGCTGCAACGTTAGTTGTATGTGGAATAATATTAGGTAGTTTTATATTTTGGTGTTTCGAATTTTGATTTAGCTATTTTTATAGTATAATTTGCTGAACAACCGCAATAATAGTATTAATGAGTCTGTGTGCCTTTTATAATTTCAAAACGTTATATAGCATTTAGTACAATCTGTCAAATAAGTTTTTCGTTTTTTTGTTGTATTTGTTTAGATCTTTATGTAGGTTGCTTATTTTTTTGTTATCACATGTTTTATAAGGCATCTTTGTTTATAGTAATAGGCATATGAATACATATATTCTTTGGTCTACAAGATTTAAGATGTTATTTTCTTATATACTTTTGTGGTTGTATTTTGGCAAG
>M01075:30:000000000-A542C:1:1101:23328:10223
AAAGTACACAGTTTGGGTTACATATTTGATTACCAGATGCAATGGAAGGACCAATACCTGTATCTGCATTAATACATGCTGCAACGTTAGTTGTATGTGGAATAATATTAGGTAGTTTTATATTTTGGTGTTTCGAATTTTGATTTAGCTATTTTTATAGTATAATTTGCTGAACAACCGCAATAATAGTATTAATGAGTCTGTGTGTCTTTTATAATTTCAAAACGTTATATAGCATTTAGTACAATCTGTCAAATAAGTTTTTCGTTTTTTTGTTGTATTTGTTTAGATCTTTATGTAGGTTGCTTATTTTTTTGTTATCACATGTTTTATAAGGCATCTTTGTTTATAGTAATAGGCATATGAATACATATATTCTTTGGTCTACAAGATTTAAGATGTTATTTTTTTATATACTTTTGTGGTTGTATTTTAGCAAG
>M01075:30:000000000-A542C:1:1101:24464:10282
AAAGTACACAGTTTGGGTTGCATATTTGATTACCAGATGCAATGGAAGGACCAATACCTGTATCTGCATTAATACATGCTGCAACGTTAGTTGTATGTGGAATAATATTAGGTAGTTTTATATTTTGGTGTTTCGAATTTTGATTTAGCTATTTTTATAGTATAATTTGCTGAACAACCGCAATAATAGTATTAATGAGTCTGTGTGTCTTTTATAATTTCAAAACGTTATATAGCATTTAGTACAATCTGTCAAATAAGTTTTTCGTTTTTTTGTTGTATTTGTTTAGATCTTTATGTAGGTTGCTTATTTTTTTGTTATCACATGTTTTATAAGGCATCTTTGTTTATAGTAATAGGCATATGAATACATATATTCTTTGGTCTACAAGATTTAAGATGTTATTTTTTTATATACTTTTGTGGTCGTATTTTAGCAAG
>M01075:30:000000000-A542C:1:1101:17641:10300
AAAGTACACAGTTTGGGTTGCATATTTGATTACCAGATGCAATGGAAGGACCAATACCTGTATCTGCATTAATACATGCTGCAACGTTAGTTGTATGTGGAATAATATTAGGTAGTTTTATATTTTGGTGTTTCGAATTTTGATTTAGCTATTTTTATAGTATAATTTGCTGAACAACCGCAATAATAGTATTAATGAGTCTGTGTGTCTTTTATAATTTCAAAACGTTATATAGCATTTAGTACAATCTGTCAAATAAGTTTTTCGTTTTTTTGTTGTATTTGTTTAGATCTTTATGTAGGTTGCTTATTTTTTTGTTATCACATGTTTTATAAGGCATCTTTGTTTATAGTAATAGGCATATGAATACATATATTCTTTGGTCTACAAGATTTAAGATGTTATTTTTTTATATACTTTTGTGGTTGTATTTTAGCAAG
>M01075:30:000000000-A542C:1:1101:22823:10353
AAAGTACACAGTTTGGGTTACATATTTGATTACCAGATGCAATGGAAGGACCAATACCTGTATCTGCATTAATACATGCTGCAACGTTAGTTGTATGTGGAATAATATTAGGTAGTTTTATATTTTGGTGTTTCGAATTTTGATTTAGCTATTTTTATAGTATAATTTGCTGAACAACCGCAATAATAGTATTAATGAGTCTGTGTGTCTTTTATAATTTCAAAACGTTATATAGCATTTAGTACAATCTGTCAAATAAGTTTTTCGTTTTTTTGTTGTATTTGTTTAGATCTTTATGTAGGTTGCTTATTTTTTTGTTATCACATGTTTTATAAGGCATCTTTGTTTATAGTAATAGGCATATGAATACATATATTCTTTGGTCTACAAGATTTAAGATGTTATTTTTTTATATACTTTTGTGGTTGTATTTTAGCAAG
>M01075:30:000000000-A542C:1:1101:21694:10424
AGAGTACACAGTTTGGGCTGCACATTTGATTACCAGATGCAATGGAAGGACCAATACCTGTATCTGCATTAATACATGCTGCAACGTTAGTTGTATGTGGAATAATATTAGGTAGTTTTATATTTTGGTGTTTCGAATTTTGATTTAGCTATTTTTATAGTATAATTTGCTGAACAACCGCAATAATAGTATTAATGAGTCTGTGTGTCTTTTATAATTTCAAAACGTTATATAGCATTTAGTACAATCTGTCAAATAAGTTTTTCGTTTTTTTGTTGTATTTGTTTAGATCTTTATGTAGGTTGCTTATTTTTTTGTTATCACATGTTTTATAAGGCATCTTTGTTTATAGTAATAGGCATATGAATACATATATTCTTTGGTCTACAAGATTTAAGATGTTATTTTTTTATATACTTTTGTGGTTGTATTTTAGCAAG
>M01075:30:000000000-A542C:1:1101:17411:10425
AAAGTACACAGTTTGGGTTACATATTTGATTACCAGATGCAATGGAAGGACCAATACCTGTATCTGCATTAATACATGCTGCAACGTTAGTTGTATGTGGAATAATATTAGGTAGTTTTATATTTTGGTGTTTCGAATTTTGATTTAGCTATTTTTATAGTATAATTTGCTGAACAACCGCAATAATAGTATTAATGAGTCTGTGTGTCTTTTATAATTTCAAAACGTTATATAGCATTTAGTACAATCTGTCAAATAAGTTTTTCGTTTTTTTGTTGTATTTGTTTAGATCTTTATGTAGGTTGCTTATTTTTTTGTTATCACATGTTTTATAAGGCATCTTTGTTTATAGTAATAGGCATATGAATACATATATTCTTTGGTCTACAAGATTTAAGATGTTATTTTTTTATATACTTTTGTGGTTGTATTTTAGCAAG
>M01075:30:000000000-A542C:1:1101:24943:10438
AAAGTACACAGTTTGGGTTACATATTTGATTACCAGATGCAATGGAAGGACCAATACCTGTATCTGCATTAATACATGCTGCAACGTTAGTTGTATGTGGAATAATATTAGGTAGTTTTATATTTTGGTGTTTCGAATTTTGATTTAGCTATTTTTATAGTATAATTTGCTGAACAACCGCAATAATAGTATTAATGAGTCTGTGTGTCTTTTATAATTTCAAAACGTTATATAGCATTTAGTACAATCTGTCAAATAAGTTTTTCGTTTTTTTGTTGTATTTGTTTAGATCTTTATGTAGGTTGCTTATTTTTTTGTTATCACATGTTTTATAAGGCATCTTTGTTTATAGTAATAGGCATATGAATACATATATTCTTTGGTCTACAAGATTTAAGATGTTATTTTTTTATATACTTTTGTGGTTGTATTTTAGCAAG
>M01075:30:000000000-A542C:1:1101:21608:10488
AAAGTACACAGTTTGGGTTGCATATTTGATTACCAGATGCAATGGAAGGACCAATACCTGTATCTGCATTAATACATGCTGCAACGTTAGTTGTATGTGGAATAATATTAGGTAGTTTTATATTTTGGTGTTTCGAATTTTGATTTAGCTATTTTTATAGTATAATTTGCTGAACAACCGCAATAATAGTATTAATGAGTCTGTGTGCCTTTTATAATTTCAAAACGTTATATAGCATTTAGTACAATCTGTCAAATAAGTTTTTCGTTTTTTTGTTGTATTTGTTTAGATCTTTATGTAGGTTGCTTATTTTTTTGTTATCACATGTTTTATAAGGCATCTTTGTTTATAGTAATAGGCATATGAATACATATATTCTTTGGTCTACAAGATTTAAGATGTTATTTTTTTATATACTTTTGTGGTTGTATCTTAGCAAG
>M01075:30:000000000-A542C:1:1101:6039:10489
AGAGTACACAGTTTGGGTTACATATTTGATTACCAGATGCAATGGAAGGACCAATACCTGTATCTGCATTAATACATGCTGCAACGTTAGTTGTATGTGGAATAATATTAGGTAGTTTTATATTTTGGTGTTTCGAATTTTGATTTAGCTATTTTTATAGTATAATTTGCTGAACAACCGCAATAATAGTATTAATGAGTCTGTGCGTCTTTTATAATTTCAAAACGTTATATAGCATTTAGTACAATCTGTCAAATAAGTTTTTCGTTTTTTTGTTGTATTTGTTTAGATCTTTATGTAGGTTGCTTATTTTTCTGTTATCACATGTTTTATAAGGCATCTTTGTTTATAGTAATAGGCGTATGAATACATATATTCTTTGGTCTACAAGATTTAAGATGTTATTTTTTTATATACTTTTGTGGTTGTATTTTAGCAAG
>M01075:30:000000000-A542C:1:1101:21172:10498
AAAGTACACAGTTTGGGTTGCATATTTGATTACCAGATGCAATGGAAGGACCAATACCTGTATCTGCATTAATACATGCTGCAACGTTAGTTGTATGTGGAATAATATTAGGTAGTTTTATATTTTGGTGTTTCGAATTTTGATTTAGCTATTTTTATAGTATAATTTGCTGAACAACCGCAATAATAGTATTAATGAGTCTGTGTGTCTTTTATAATTTGCAAAACGTTATATAGCATTTAGTACAATCTGTCAAATAAGTTTTTCGTTTTTTTGTTGTATTTGTTTAGATCTTTATGTAGGTTGCTTATTTTTTTGTTATCACATGTTTTATAAGGCATCTTTGTTTATAGTAATAGGCATATGAATACATATATTCTTTGGTCTACAAGATTTAAGATGTTATTTTTTATATACTTTTGTGGTTGTATTTTAGCAAG
>M01075:30:000000000-A542C:1:1101:22365:10537
AAAGTACACAGTTTGGATTACATATTTGATTACCAGATGCAATGGAAGGACCAATACCTGTATCTGCATTAATACATGCTGCAACGTTAGTTGTATGTGGAATAATATTAGGTAGTTTTATATTTTGGTGTTTCGAATTTTGATTTAGCTATTTTTATAGTATAATTTGCTGAACAACCGCAATAATAGTATTAATGAGTCTGTGTGTCTTTTATAATTTCAAAACGTTATATAGCATTTAGTACAATCTGTCAAATAAGTTTTTCGTTTTTTTGTTGTATTTGTTTAGATCTTTATGTAGGTTGCTTATTTTTTTGTTATCGCATGTTTTATAAGGCATCTTTGTTTATAGTAATAGGCATATGAATACATATATTCTTTGGTCTACAAGATTTAAGATGTTATTTTTTTATATACTTTTGTGGTTGTATTTTAGCAAG
>M01075:30:000000000-A542C:1:1101:18327:10561
AAAGTACACAGTTTGGGTTACATATTTGATTACCAGATGCAATGGAAGGACCAATACCTGTATCTGCATTAATACATGCTGCAACGTTAGTTGTATGTGGAATAATATTAGGTAGTTTTATATTTTGGTGTTTCGAATTTTGATTTAGCTATTTTTATAGTATAATTTGCTGAACAACCGCAATAATAGTATTAATGAGTCTGTGTGTCTTTTATAATTTCAAAACGTTATATAGCATTTAGTACAATCTGTCAAATAAGTTTTTCGTTTTTTTGTTGTATTTGTTTAGATCTTTATGTAGGTTGCTTATTTTTTTGTTATCACATGTTTTATAAGGCATCTTTGTTTATAGTAATAGGCATATGAATACATATATTCTTTGGTCTACAAGATTTAAGATGTTATTTTTTTATATACTTTTGTGGTTGTATTTTAGCAAG
>M01075:30:000000000-A542C:1:1101:28013:10581
AGAGTACACAGTTTGGGTTACATATTTGATTACCAGATGCAATGGAAGGACCAATACCTGTATCTGCATTAATACATGCTGCAACGTTAGTTGTATGTGGAATAATATTAGGTAGTTTTATATCTTGGTGTTTCGAATTTTGATTTAGCTATTTTTATAGTATAATTTGCTGAACAACCGCAATAATAGTATTAATGAGTCTGTGTGTCTTTTATAATTTCAAAACGTTATATAGCATTTAGTACAATCTGTCAAATAAGTTTTTCGTTTTTTTGTTGTATTTGTTTAGATCTTTATGTAGGTTGCTTATTTTTTTGTTATCACATGTTTTATAAGGCATCTTTGTTTATAGTAATAGGCATATGAATACATATATTCTTTGGTCTACAAGATTTAAGATGTTATTTTTTTATATACTTTTGTGGTTGTATTTTAGCAAG
>M01075:30:000000000-A542C:1:1101:15321:10626
AAAGTACACAGTTTGGGTTGCATATTTGATTACCAGATGCAATGGAAGGACCAATACCTGTATCTGCATTAATACATGCTGCAACGTTAGTTGTATGTGGAATAATATTAGGTAGTTTTATATTTTGGTGTTTCGAATTTTGATTTAGCTATTTTTATAGTATAATTTGCTGAACAACCGCAATAATAGTATTAATGAGTCTGTGTGTCTTTTATAATTTCAAAACGTTATATAGCATTTAGTACAATCTGTCAAATAAGTTTTTCGTTTTTTTGTTGTATTTGTTTAGATCTTTATGTAGGTTGCTTATTTTTTTGTTATCACATGTTTTATAAGGCATCTTTGTTTATAGTAATAGGCATATGAATACATATATTCTTTGGTCTACAAGATTTAAGATGTTATTTTTTTATATACTTTTGTGGTTGTATTTTAGCAAG
>M01075:30:000000000-A542C:1:1101:15727:10652
AAAGTACACAGTTTGGGTTACATATTTGATTACCAGATGCAATGGAAGGACCAATACCTGTATCTGCATTAATACATGCTGCAACGTTAGTTGTATGTGGAATAATATTAGGTAGTTTTATATTTTGGTGTTTCGAATTTTGATTTAGCTATTTTTATAGTATAATTTGCTGAACAACCGCAATAATAGTATTAATGAGTCTGTGTGTCTTTTATAATTTCAAAACGTTATATAGCATTTAGTACAATCTGTCAAATAAGTTTTTCGTTTTTTTGTTGTATTTGTTTAGATCCTTATGTAGGTTGCTTATTTTTTTGTTATCACATGTTTTATAAGGCATCTTTGTTTATAGTAATAGGCATATGAATACATATATTCTTTGGTCTACAAGATTTAAGATGTTATTTTTTTATATACTTTTGTGGTTGTATTTTAGCAAG
>M01075:30:000000000-A542C:1:1101:22882:10673
AAAGTACACAGTTTGGGTTACATATTTGATTACCAGATGCAATGGAAGGACCAATACCTGTATCTGCATTAATACATGCTGCAACGTTAGTTGTATGTGGAATAATATTAGGTAGTTTTATATTTTGGTGTTTCGAATTTTGATTTAGCTATTTCTATAGTATAATTTGCTGAACAACCGCAATAATAGTATTAATGAGTCTGTGTGTCTTTTATAATTTCAAAACGTTATATAGCATTTAGTACAATCTGTCAAATAAGTTTTTCGTTTTTTTGTTGTATTTGTTTAGATCTTTATGTAGGTTGCTTATTTTTTTGTTATCACATGTTTTATAAGGCATCTTTGTTTATAGTAATAGGCATATGAATACATATATTCTTTGGTCTACAAGATTTAAGATGTTATTTTTTTATATACTTTTGTGGTTGTATTTTAGCAAG
>M01075:30:000000000-A542C:1:1101:20217:10732
AAAGTACACAGTTTGGGTTACACATTTGATTACCAGATGCAATGGAAGGACCAATACCCGTATCTGCATTAATACATGCTGCAACGTTAGTTGTATGTGGAATAATATTAGGTAGTTTTATATTTTGGTGTTTCGAATTTTGATTTAGCTATTTTTATAGTATAATTTGCTGAACAACCGCAATAATAGTATTAATGAGTCTGTGTGTCTTTTATAATTTCAAAACGTTATATAGCATTTAGTACAATCTGTCAAATAAGTTTTTCGTTTTTTTGTTGTATTTGTTTAGATCTTTATGTAGGTTGCTTATTTTTTTGTTATCACATGTTTTATAAGGCATCTTTGTTTATAGTAATAGGCATATGAATACATATATTCTTTGGTCTACAAGATTTAAGATGTTATTTTTTTATATACTTTTGTGGTTGTATTTTAGCAAG
>M01075:30:000000000-A542C:1:1101:16607:10750
AAAGTACACAGTTTGGGTTGCATATTTGATTACCAGATGCAATGGAAGGACCAATACCTGTATCTGCATTAATACATGCTGCAACGTTAGTTGTATGTGGAATAATATTAGGTAGTTTTATATTTTGGTGTTTCGAATTTTGATTTAGCTATTTTTATAGTATAATTTGCTGAACAACCGCAATAATAGTATTAATGAGTCTGTGTGTCTTTTATAATTTCAAAACGTTATATAGCATTTAGTACAATCTGTCAAATAAGTTTTTCGTTTTTTTGTTGTATTTGTTTAGATCTTTATGTAGGTTGCTTATTTTTTTGCTATCACATGTTTTATAAGGCATCTTTGTTTATAGTAATAGGCATATGAATACATATATTCTTTGGTCTACAAGATTTAAGATGTTATTTTTTTATATACTTTTGTGGTTGTATTTTAGCAAG
>M01075:30:000000000-A542C:1:1101:20310:10761
AGAGTACACAGTTTGGGTTACATATTTGATTACCAGATGCAATGGAAGGACCAATACCTGTATCTGCATTAATACATGCTGCAACGTTAGTTGTATGTGGAATAATATTAGGTAGTTTTATATTTTGGTGTTTCGAATTTTGATTTAGCTATTTTTATAGTATAATTTGCTGAACAACCGCAATAATAGTATTAATGAGTCTGTGTGTCTTTTATAATTTCAAAACGTTATATAGCATTTAGTACAATCTGTCAAATAAGTTTTTCGTTTTTTTGTTGTATTTGTTTAGATCTTTATGTAGGTTGCTTATTTTTTTGTTATCACATGTTTTATAAGGCATCTTTGTTTATAGTAATAGGCATATGAATACATATATTCTTTGGTCTACAAGATTTAAGATGTTATTTTTTTATATACTTTTGTGGTTGTATTTTGGCAAG
>M01075:30:000000000-A542C:1:1101:11740:10790
AGAGTACACAGTTTGGGTTACATATTTGATTACCAGATGCAATGGAAGGACCAATACCTGTATCTGCATTAATACATGCTGCAACGTTAGTTGTATGTGGAATAATATTAGGTAGTTTTATATTTTGGTGTTTCGAATTTTGATTTAGCTATTTTTATAGTATAATTTGCTGAACAACCGCAATAATAGTATTAATGAGTCTGTGTGTCCTTTATAATTTCAAAACGTTATATAGCATTTAGTACAATCTGTCAAATAAGTTTTTCGTTTTTTTGTTGTATTTGTTTAGATCTTTATGTAGGTTGCTTATTTTTTTGTTATCACATGTTTTATAAGGCATCTTTGTTTATAGTAATAGGCATATGAATACATATATTCTTTGGTCTACAAGATTTAAGATGTTATTTTTTTATATACTTTTGTGGTTGTATTTTAGCAAG
>M01075:30:000000000-A542C:1:1101:28118:10792
AAAGTACACAGTTTGGGTTACATATTTGATTACCAGATGCAATGGAAGGACCAATACCTGTATCTGCATTAATACATGCTGCAACGTTAGTTGTATGTGGAATAATATTAGGTAGTTTTATATTTTGGTGTTTCGAATTTTGATTTAGCTATTTTTATAGTATAATTTGCTGAACAACCGCAATAATAGTATTAATGAGTCTGTGTGTCTTTTATAATTTCAAAACGTTATATAGCATTTAGTACAATCTGTCAAATAAGTTTTTCGTTTTTTTGTTGTATTTGTTTAGATCTTTATGTAGGTTGCTTATTTTTTTGTTATCACATGTTTTATAAGGCATCTTTGTTTATAGTAATAGGCATATGAATACATATATTCTTTGGTCTACAAGATTTAAGATGTTATTTTTTTATATACTTTTGTGGTTGTATTTTAGCAGG
>M01075:30:000000000-A542C:1:1101:22306:10793
AGAGTACACAGTTTGGGTTGCATATTTGATACCAGATGCAATGGAAGGACCAATACCTGTATCTGCATTAATACATGCTGCAACGTTAGTTGTATGTGGAATAATATTAGGTAGTTTTATATTTTGGTGTTTCGAATTTTGATTTAGCTATTTTTATAGTATAATTTGCTGAACAACCGCAATAATAGTATTAATGAGTCTGTGTGTCTTTTATAATTTCCAAAACGTTATATAGCATTTAGTACAATCTGTCAAATAAGTTTTTCGTTTTTTTGTTGTATTTGTTTAGATCTTTATGTAGGTTGCTTATTTTTTTGTTATCACATGTTTTATAAGGCATCTTTGTTTATAGTAATAGGCATATGAATACATATATTCTTTGGTCTACAAGATTTAAGATGTTATTTTTTTATATACTTTTGTGGTTGTATTTTAGCAAG
>M01075:30:000000000-A542C:1:1101:24646:10815
AAAGTACACAGTTTGGGTTACATATTTGATTACCAGATGCAATGGAAGGACCAATACCTGTATCTGCATTAATACATGCTGCAACGTTAGTTGTATGTGGAATAATATTAGGTAGTTTTATATTTTGGTGTTTCGAATTTTGATTTAGCTATTTTTATAGTATAATTTGCTGAACAACCGCAATAATAGTATTAATGAGTCTGTGTGTCTTTTATAATTTCAAAACGTTATATAGCATTTAGTACAATCTGTCAAATAAGTTTTTCGTTTTTTTGTTGTATTTGTTTAGATCTTTATGTAGGTTGCTTATTTTTTTGTTATCACATGTTTTATAAGGCATCTTTGTTTATAGTAATAGGCATATGAATACATATATTCTTTGGTCTACAAGATTTGAGATGTTATTTTTTTATATACTTTTGTGGTTGTATTTTAGCAAG
>M01075:30:000000000-A542C:1:1101:11307:10829
AGAGTACACAGTTTGGGTTACATATTTGATTACCAGATGCAATGGAAGGACCAATACCTGTATCTGCATTAATACATGCTGCAACGTTAGTTGTATGTGGAATAATATTAGGTAGTTTTATATTTTGGTGTTTCGAATTTTGATTTAGCTATTTTTATAGTATAATTTGCTGAACAACCGCAATAATAGTATTAATGAGTCTGTGTGTCTTTTATAATTTCAAAACGTTATATAGCATTTAGTACAATCTGTCAAATAAGTTTTTCGTTTTTTTGTTGTATTTGTTTAGATCTTTATGTAGGTTGCTTATTTTTTTGTTATCACATGTTTTATAAGGCATCTTTGTTTATAGTAATAGGCATATGAATACATATATTCTTTGGTCTACAAGATTTAAGATGTTATTTTTTTATATACTTTTGTGGTTGTATTTTAGCAAG
>M01075:30:000000000-A542C:1:1101:5057:10834
AAAGTACACAGTTTGGGTTACACATTTGATTACCAGATGCAATGGAAGGACCAATACCTGTATCTGCATTAATACATGCTGCAACGTTAGTTGTATGTGGAATAATATTAGGTAGTTTTATATTTTGGTGTTTCGAATTTTGATTTAGCTATTTTTATAGTATAATTTGCTGAACAACCGCAATAATAGTATTAATGAGTCTGTGTGTCTTTTATAATTTCAAAACGTTATATAGCATTTAGTACAATCTGTCAAATAAGTTTTTCGTTTTTTTGTTGTATTTGTTTAGATCTTTATGTAGGTTGCTTATTTTTTTGTTATCACATGTTTTATAAGGCATCTTTGTTTATAGTAATAGGCATATGAATACATATATTCTTTGGTCTACAAGATTTAAGATGTTATTTTTTTATATACTTTTGTGGTTGTATTTTAGCAAG
>M01075:30:000000000-A542C:1:1101:21873:10873
AGAGTACACAGTTTGGACTGCACATTTGATTACCAGATGCAATGGAAGGACCAATACCTGTATCTGCATTAATACATGCTGCAACGTTAGTTGTATGTGGAATAATATTAGGTAGTTTTATATTTTGGTGTTTCGAATTTTGATTTAGCTATTTTTATAGTATAATTTGCTGAACAACCGCAATAATAGTATTAATGAGTCTGTGTGTCTTTTATAATTTCAAAACGTTATATAGCATTTAGTACAATCTGTCAAATAAGTTTTTCGTTTTTTTGTTGTATTTGTTTAGATCTTTATGTAGGTTGCTTATTTTTTTGTTATCACATGTTTTATAAGGCATCTTTGTTTATAGTAATAGGCATATGAATACATATATTCTTTGGTCTACAAGATTTAAGATGTTATTTTTTTATATACTTTTGTGGTTGTATTTTAGCAAG
>M01075:30:000000000-A542C:1:1101:9853:10876
AGAGTACACAGTTTGGGTTACATATTTGATTACCAGATGCAATGGAAGGACCAATACCTGTATCTGCATTAATACATGCTGCAACGTTAGTTGTATGTGGAATAATATTAGGTAGTTTTATATTTTGGTGTTTCGAATTTTGATTTAGCTATTTTTATAGTATAATTTGCTGAACAACCGCAATAATAGTATTAATGAGTCTGTGTGTCTTTTATAATTTAAAACGTTATATAGCATTTAGTACAATCTGTCAAATAAGTTTTTCGTTTTTTTGTTGTATTTGTTTAGATCTTTATGTAGGTTGCTTATTTTTTTGTTACCACATGTTTTATAAGGCATCTTTGTTTATAGTAATAGGCATATGAATACATATATTCTTTGGTCTACAAGATTTAAGATGTTATTTTTTTTATATACTTTTGTGGTTGTATTTTAGCAAG
>M01075:30:000000000-A542C:1:1101:26009:10900
AGAGTACACAGTTTGGGTTGCATATTTGATTACCAGATGCAATGGAAGGACCAATACCTGTATCTGCATTAATACATGCTGCAACGTTAGTTGTATGTGGAATAATATTAGGTAGTTTTATATTTTGGTGTTTCGAATTTTGATTTAGCTATTTTTATAGTATAATTTGCTGAACAACCGCAATAATAGTATTAATGAGTCTGTGTGTCTTTTATAATTTCAAAACGTTATATAGCATTTAGTACAATCTGTCAAATAAGTTTTTCGTTTTTTTGTTGTATTTGTTTAGATCTTTATGTAGGTTGCTTATTTTTTTGTTATCACATGTTTTATAAGGCATCTTTGTTTATAGTAATAGGCATATGAATACATATATTCTTTGGTCTACAAGATTTAAGATGTTATTTTTTTATATACTTTTGTGGTTGTATTTTAGCAAG
>M01075:30:000000000-A542C:1:1101:13928:10942
AAAGTACACAGTTTGGGTTGCATATTTGATTACCAGATGCAATGGAAGGACCAATACCTGTATCTGCATTAATACATGCTGCAACGTTAGTTGTATGTGGAATAATATTAGGTAGTTTTATATTTTGGTGTTTCGAATTTTGATTTAGCTATTTTTATAGTATAATTTGCTGAACAACCGCAATAATAGTATTAATGAGTCTGTGTGTCTTTTATAATTTCAAAACGTTATATAGCATTTAGTACAATCTGTCAAATAAGTTTTTCGTTTTTTTGTTGTATTTGTTTAGATCTTTATGTAGGTTGCTTATTTTTTTGTTATCACATGTTTTATAAGGCATCCTTGTTTATAGTAATAGGCATATGAATACATATATTCTTTGGTCTACAAGATTTAAGATGTTATTTTTTTATATACTTTTGTGGTTGTATCTTAGCAAG
>M01075:30:000000000-A542C:1:1101:26096:10950
AAAGTACACAGTTTGGGTTACATATTTGATTACCAGATGCAATGGAAGGACCAATACCTGTATCTGCATTAATACATGCTGCAACGTTAGTTGTATGTGGAATAATATTAGGTAGTTTTATATTTTGGTGTTTCGAATTTTGATTTAGCTATTTTTATAGTATAATTTGCTGAACAACCGCAATAATAGTATTAATGAGTCTGTGTGTCTTTTATAATTTCAAAACGTTATATAGCATTTAGTACAATCTGTCAAATAAGTTTTTCGTTTTTTTGTTGTATTTGTTTAGATCTTTATGTAGGTTGCTTATTTTTTTGTTATCACATGTTTTATAAGGCATCTTTGTTTATAGTAATAGGCATATGAATACATATATTCTTTGGTCTACAAGATTTAAGATGTTATTTTTTTATATACTTTTGTGGTTGTATCTTAGCAAG
>M01075:30:000000000-A542C:1:1101:10677:10988
AAAGTACACAGTTTGGGTTACATATTTGATTACCAGATGCAATGGAAGGACCAATACCTGTATCTGCATTAATACATGCTGCAACGTTAGTTGTATGTGGAATAATATTAGGTAGCTTTATATTTTGGTGTTTCGAATTTTGATTTAGCTATTTTTATAGTATAATTTGCTGAACAACCGCAATAATAGTATTAATGAGTCTGTGTGTCTTTTATAATTTCAAAACGTTATATAGCATTTAGTACAATCTGTCAAATAAGTTTTTCGTTTTTTTGTTGTATTTGTTTAGATCTTTATGTAGGTTGCTTATTTTTTTGTTATCACATGTTTTATAAGGCATCTTTGTTTATAGTAATAGGCATATGAATACATATATTCTTTGGTCTACAAGATTTAAGATGTTATTTTTTTATATACTTTTGTGGTTGTATTTTAGCAAG
>M01075:30:000000000-A542C:1:1101:27944:11029
AAAGTACACAGTTTGGGTTACACATTTGATTACCGGATGCGATGGAAGGACCAATACCTGTCTCTGCATTAATACATGCTGCCACGTTAGTTGTATGTGGAATAATATTAGGTAGTTTTGTATTTTGATGTTTTGAATTTTGATTTAGCTATTTTTATAGTATAATTTGTTGAGCAGTTGGAATAATAGTGTTAATGAGTCTATGTGTTTTTTATAATTTTGAAACGGTATATAGCATTTAGTACAATATGTCAAATAAGTTTTTCATTTTTTTGTTGTCTTTGTTTAGATCTTTATCTAGGCTGTCTATTTTTTTGTTATCATATGTTTTACAAGGCATCATTGTTTATAGTAATAGGAATATGAATACATATATTTTTTGGTTTACAGGATTTAAGATGTTATTTTTTTATATATTTTTGTGGTTGTATTTTAGCAAG
>M01075:30:000000000-A542C:1:1101:7451:11047
AGAGTACACAGTTTGGGTTACATATTTGATTACCAGATGCAATGGAAGGACCAATACCTGTATCTGCATTAATACATGCTGCAACGTTAGTTGTATGTGGAATAATATTAGGTAGTTTTATATTTTGGTGTTTCGAATTTTGATTTAGCTATTTTTATAGTATAATTTGCTGAACAACCGCAATAATAGTATTAATGAGTCTGTGTGTCTTTTATAATTTCAAAACGTTATATAGCATTTAGTACAATCTGTCAAATAAGTTTTTCGTTTTTTTGTTGTATTTGTTTAGATCTTTATGTAGGTTGCTTATTTTTTTGTTATCACATGTTTTATAAGGCATCTTTGTTTATAGTAATAGGCATATGAATACATATATTCTTTGGTCTACAAGATTTAAGATGTTATTTTTTTATATACTTTTGTGGTTGTATTTTAGCAAG
>M01075:30:000000000-A542C:1:1101:12855:11063
AGAGTACACAGTTTGGGTTACATATTTGATTACCAGATGCAATGGAAGGACCAATACCTGTATCTGCATTAATACATGCTGCAACGTTAGTTGTATGTGGAATAATATTAGGTAGTTTTATATTTTGGTGTTTCGAATTTTGATTTAGCTATTTTTATAGTATAATTTGCTGAACAACCGCAATAATAGTATTAATGAGTCTGTGTGTCTTTTATAATTTCAAAACGTTATATAGCATTTAGTACAATCTGTCAAATAAGTTTTTCGTTTTTTTGTTGTATTTGTTTAGATCTTTATGTAGGTTGCTTATTTTTTTGTTATCACATGTTTTATAAGGCATCTTTGTTTATAGTAATAGGCATATGAATACATATATTCTTTGGTCTACAAGATTTAAGATGTTATTTTTTTATATACTTTTGTGGTTGTATTTTAGCAAG
>M01075:30:000000000-A542C:1:1101:24284:11068
AAAGTACACAGTTTGGGTTACACATTTGATTACCAGACGCAATGGAAGGACCAATACCTGTATCTGCATTAATACATGCTGCAACGTTAGTTGTATGTGGAATAATATTAGGTAGTTTTATATTTTGGTGTTTCGAATTTTGATTTAGCTATTTTTATAGTATAATTTGCTGAACAACCGCAATAATAGTATTAATGAGTCTGTGTGTCTTTTATAATTTCAAAACGTTATATAGCATTTAGTACAATCTGTCAAATAAGTTTTTCGTTTTTTTGTTGTATTTGTTTAGATCTTTATGTAGGTTGCTTATTTTTTTGTTATCACATGTTTTATAAGGCATCTTTGTTTATAGTAATAGGCATATGAATACATATATTCTTTGGTCTACAAGATTTAAGATGTTATTTTTTTATATACTTTTGTGGTTGTATTTTAGCAAG
>M01075:30:000000000-A542C:1:1101:6328:11114
AGAGTACACAGTTTGGGCTGCATATTTGATTACCAGATGCAATGGAAGGACCAATACCTGTATCTGCATTAATACATGCTGCAACGTTAGTTGTATGTGGAATAATATTAGGTAGTTTTATATTTTGGTGTTTCGAATTTTGATTTAGCTATTTTTATAGTATAATTTGCTGAACAACCGCAGTAATAGTATTAATGAGTCTGTGTGTCTTTTATAATTTGCAAAGCGTTATATAGCATTTAGTACAATCTGTCAAATAAGTTTTTCGTTTTTTTGTTGTATTTGTTTAGATCTTTATGTAGGTTGCTTATTTTTTGTTATCACATGTTTTATAAGGCATCTTTGTTTATAGTAATAGGCATATGAATACATATATTCTTTGGTCTACAAGATTTAAGATGTTATTTTTTTATATACTTTTGTGGTTGTATCTTAGCAAG
>M01075:30:000000000-A542C:1:1101:14062:11136
AGAGTACACAGTTTGGGTTACATATTTGATTACCAGATGCAATGGAAGGACCAATACCTGTATCTGCATTAATACATGCTGCAACGTTAGTTGTATGTGGAATAATATTAGGTAGTTTTATATTTTGGTGTTTCGAATTTTGATTTAGCTATTTTTATAGTATAATTTGCTGAACAACCGCAATAATAGTATTAATGAGTCTGTGTGTCTTTTATAATTTCAAAACGTTATATAGCATTTAGTACAATCTGTCAAATAAGTTTTTCGTTTTTTTGTTGTATTTGTTTAGATCTTTATGTAGGTTGCTTATTTTTTTGTTATCACATGTTTTATAAGGCATCTTTGTTTATAGTAATAGGCATATGAATACATATATTCTTTGGTCTACAAGATTTAAGATGTTATTTTTTTATATACTTTTGTGGTTGTATTTTAGCAAG
>M01075:30:000000000-A542C:1:1101:23729:11136
AGAGTACACAGTTTGGGTTACATATTTGATTACCAGATGCAATGGAAGGACCAATACCTGTATCTGCATTAATACATGCTGCAACGTTAGTTGTATGTGGAATAATATTAGGTAGTTTTATATTTTGGTGTTTCGAATTTTGATTTAGCTATTTTTATAGTATAATTTGCTGAACAACCGCAATAATAGTATTAATGAGTCTGTGTGTCTTTTATAGTTTCAAAACGTTATATAGCATTTAGTACAATCTGTCAAATAAGTTTTTCGTTTTTTTGTTGTATTTGTTTAGATCTTTATGTAGGTTGCTTATTTTTTTGTTATCACATGTTTTATAAGGCATCTTTGTTTATAGTAATAGGCATATGAATACATATATTCTTTGGTCTACAAGATTTAAGATGTTATTTTTTTATATACTTTTGTGGTTGTATTTTAGCAAG
>M01075:30:000000000-A542C:1:1101:16785:11176
AAAGTACACAGTTTGGGTTACATATTTGATTACCAGATGCAATGGAAGGACCAATACCTGTATCTGCATTAATACATGCTGCAACGTTAGTTGTATGTGGAATAATATTAGGTAGTTTTATATTTTGGTGTTTCGAATTTTGATTTAGCTATTTTTATAGTATAATTTGCTGAACAACCGCAATAATAGTATTAATGAGTCTGTGTGTCTTTTATAATTTCAAAACGTTATATAGCATTTAGTACAATCTGTCAAATAAGTTTTTCGTTTTTTTGTTGTATTTGTTTAGATCTTTATGTAGGTTGCTTATTTTTTTGTTATCACATGTTTTATAAGGCATCTTTGTTTATAGTAATAGGCATATGAATACATATATTCTTTGGTCTACAAGATTTAAGATGTTATTTTTTTATATACTTTTGTGGTTGTATCTTAGCAAG
>M01075:30:000000000-A542C:1:1101:14484:11189
AGAGTACACAGTTTGGGTTACATATTTGATTACCAGATGCAATGGAAGGACCAATACCTGTATCTGCATTAATACATGCTGCAACGTTAGTTGTATGTGGAATAATATTAGGTAGTTTTATATTTTGGTGTTTCGAATTTTGATTTAGCTATTTTTATAGTATAATTTGCTGAACAACCGCAATAATAGTATTAATGAGTCTGTGTGTCTTTTATAATTTCAAAACGTTATATAGCATTTAGTACAATCTGTCAAATAAGTTTTTCGTTTTTTTGTTGTATTTGTTTAGATCTTTATGAAGGTTGCTTATTTTTTTGTTATCACATGTTTTATAAGGCATCTTTGCTTATAGTAATAGGCATATGAATACATATATTCTTTGGTCTACAAGATTTAAGATGTTATTTTTTTATATACTTTTGTGGTTGTATTTTAGCAAG
>M01075:30:000000000-A542C:1:1101:2886:11193
AAAGTACACAGTTTGGACTACATATTTGATTACCAGATGCAATGGAAGGACCAATACCTGTATCTGCATTAATACATGCTGCAACGTTAGTTGTATGTGGAATAATATTAGGTAGTTTTATATTTTGGTGTTTCGAATTTTGATTTAGCTATTTTTATAGTATAATTTGCTGAACAACCGCAATAATAGTATTAATGAGTCTGTGTGTCTTTCATAATTTCAAAACGTTATATAGCATTTAGTACAATCTGTCAAATAAGTTTTTCGTTTTTTTGTTGTATTTGTTTAGATCTTTATGTAGGTTGCTTATTTTTTTGTTATCACATGTTTTATAAGGCATCTTTGTTTATAGTAATAGGCATATGAATACATATATTCTTTGGTCTACAAGATTTAAGGTGTTATTTTTTTATATACTTTTGTGGTTGTACTTTAGCAAG
>M01075:30:000000000-A542C:1:1101:22574:11196
AAAGTACACAGTTTGGGTTGCATATTTGATTACCAGATGCAATGGAAGGACCAATACCTGTATCTGCATTAATACATGCTGCAACGTTAGTTGTATGTGGAATAATATTAGGTAGTTTTATATTTTGGTGTTTCGAATTTTGATTTAGCTATTTTTATAGTATAATTTGCTGAACAACCGCAATAATAGTATTAATGAGTCTGTGTGTCTTTTATAATTTCAAAACGTTATATAGCATTTAGTACAATCTGTCAAATAAGTTTTTCGTTTTTTTGTTGTATTTGTTTAGATCTTTATGTAGGTTGCTTATTTTTTTGTTATCACATGTTTTATAAGGCATCTTTGTTTATAGTAATAGGCATATGAATACATATATTCTTTGGTCTACAAGATTTAAGATGTTATTTTTTTATATACTTTTGTGGTTGTATTTTAGCAAG
>M01075:30:000000000-A542C:1:1101:9223:11254
AGAGTACACAGTTTGGGTTGCATATTTGATTACCAGATGCAATGGAAGGACCAATACCTGTATCTGCATTAATACATGCTGCAACGTTAGTTGTATGTGGAATAATATTAGGTAGTTTTATATTTTGGTGTTTCGAATTTTGATTTAGCTATTTTTATAGTATAATTTGCTGAACAACCGCAATAATAGTATTAATGAGTCTGTGTGTCTTTTATAATTTCAAAACGTTATATAGCATTTAGTACAATCTGTCAAATAAGTTTTTCGTTTTTTTGTTGTATTTGTTTAGATCTTTATGTAGGTTGCTTATTTTTTTGTTATCACATGTTTTATAAGGCATCTTTGTTTATAGTAATAGGCATATGAATACATATATTCTTTGGTCTACAAGATTTAAGATGTTATTTTTTTATATACTTTTGTGGTTGTATCTTAGCAAG
>M01075:30:000000000-A542C:1:1101:17734:11276
AGAGTACACAGTTTGGGTTGCATATTTGATTACCAGATGCAATGGAAGGACCAATACCTGTATCTGCATTAATACATGCTGCAACGTTAGTTGTATGTGGAATAATATTAGGTAGTTTTATATTTTGGTGTTTCGAATTTTGATTTAGCTATTTTTATAGTATAATTTGCTGAACAACCGCAATAATAGTATTAATGAGTCTGTGTGTCTTTTATAATTTCAAAACGTTATATAGCATTTAGTACAATCTGTCAAATAAGTTTTTCGTTTTTTTGTTGTATTTGTTTAGATCTTTATGTAGGTTGCTTATTTTTTTGTTATCACATGTTTTATAAGGCATCTTTGTTTATAGTAATAGGCATATGAATACATATATTCTTTGGTCTACAAGATTTAAGATGTTATTTTTTTATATACTTTTGTGGTTGTATTTTAGCAAG
>M01075:30:000000000-A542C:1:1101:4999:11278
AGAGTACACAGTTTGGGTTACATATTTGATTACCAGATGCAATGGAAGGACCAATACCTGTATCTGCATTAATACATGCTGCAACGTTAGTTGTATGTGGAATAATATTAGGTAGTTTTATATTTTGGTGTTTCGAATTTTGATTTAGCTATTTTTATAGTATAATTTGCTGAACAACCGCAATAATAGTATTAATGAGTCTGTGTGTCTTTTATAATTTCAGAACGTTATATAGCATTTAGTACAATCTGTCAAATAAGTTTTTCGTTTTTTTGTTGTATTTGTTTAGATCTTTATGTAGGTTGCTTATTTTTTTGTTATCACATGTTTTATAAGGCATCTTTGTTTATAGTAATAGGCATATGAATACATATATTCTTTGGTCTACAAGATTTAAGATGTTATTTTTTTATATACTTTTGTGGTTGTATTTTAGCAAG
>M01075:30:000000000-A542C:1:1101:16721:11302
AAAGTACACAGTTTGGGTTACATATTTGATTACCAGATGCAATGGAAGGACCAATACCTGTATCTGCATTAATACATGCTGCAACGTTAGTTGTATGTGGAATAATATTAGGTAGTTTTATATTTTGGTGTTTCGAATTTTGATTTAGCTATTTTTATAGTATAATTTGCTGAACAACCGCAATAATAGTATTAATGAGTCTGTGTGTCTTTTATAATTTCAAAACGTTATATAGCATTTAGTACAATCTGTCAAATAAGTTTTTCGTTTTTTTGTTGTATTTGTTTAGATCTTTATGTAGGTTGCTTATTTTTTTGTTATCACATGTTTTATAAGGCATCTTTGTTTATAGTAATAGGCATATGAATACATATATTCTCTGGTCTACAAGATTTAAGATGTTATTTTTTTATATACTTTTGTGGTTGTATTTTAGCAAG
>M01075:30:000000000-A542C:1:1101:28226:11352
AAAGTACACAGTTTGGGTTGCATATTTGATTACCAGATGCAATGGAAGGACCAATACCTGTATCTGCATTAAATACATGCTGCAACGTTAGTTGTATGTGGAATAATATTAGGTAGTTTTATATTTTGGTGTTTCGAATTTTGATTTAGCTATTTTTATAGTATAATTTGCTGAACAACCGCAATAATAGTATTAATGAGTCTGTGTGTCTTTTATAATTGCAAAACGTTATATAGCATTTAGTACAATCTGTCAAATAAGTTTTTCGTTTTTTTGTTGTATTTGTTTAGATCTTTATGTAGGTTGCTTATTTTTTGTTATCACATGTTTTATAAGGCATCTTTGTTTATAGTAATAGGCATATGAATACATATATTCTTTGGTCTACAAGATTTAAGATGTTATTTTTTTATATACTTTTGTGGTTGTATTTTAGCAAG
>M01075:30:000000000-A542C:1:1101:15763:11381
AAAGTACACAGTTTGGGTTACATATTTGATTACCAGATGCAATGGAAGGACCAATACCTGTATCTGCATTAATACATGCTGCAACGTTAGTTGTATGTGGAATAATATTAGGTAGTTTTATATTTTGGTGTTTCGAATTTTGATTTAGCTATTTTTATAGTATAATTTGCTGAACAACCGCAATAATAGTATTAATGAGTCTGTGTGTCTTTTATAATTTCAAAACGTTATATAGCATTTAGTACAATCTGTCAAATAAGTTTTTCGTTTTTTTGTTGTATTTGTTTAGATCTTTATGTAGGTTGCTTATTTTTTTGTTATCACATGTTTTATAAGGCATCTTTGTTTATAGTAATAGGCATATGAATACATATATTCTTTGGTCTACAAGATTTAAGATGTTATTTTTTTATATACTTTTGTGGTTGTATTTTAGCAAG
>M01075:30:000000000-A542C:1:1101:11049:11394
AGAGTACACAGTTTGGGTTACATATTTGATTACCAGATGCAATGGAAGGACCAATACCTGTATCTGCATTAATACATGCTGCAACGTTAGTTGTATGTGGAATAATATTAGGTAGTTTTATATTTTGGTGTTTCGAATTTTGATTTAGCTATTTTTATAGTATAATTTGCTGAACAACCGCAATAATAGTATTAATGAGTCTGTGTGTCTTTTATAATTTCAAAACGTTATATAGCATTTAGTACAATCTGTCAAATAAGTTTTTCGTTTTTTTGTTGTATTTGTTTAGATCTTTATGTAGGTTGCTTATTTTTTTGTTATCACATGTTTTATAAGGCATCTTTGTTTATAGTAATAGGCATATGAATACATATATTCTTTGGTCTACAAGATTTAAGATGTTATTTTTTTATATACTTTTGTGGTTGTATCTTGGCAAG
>M01075:30:000000000-A542C:1:1101:24185:11403
AGAGTACACAGTTTGGGTTACATATTTGATTACCAGATGCAATGGAAGGACCAATACCTGTATCTGCATTAATACATGCTGCAACGTTAGTTGTATGTGGAATAATATTAGGTAGTTTTATATTTTGGTGTTTCGAATTTTGATTTAGCTATTTTTATAGTATAATTTGCTGAACAACCGCAATAATAGTATTAATGAGTCTGTGTGTCTTTTATAATTTCAAAACGTTATATAGCATTTAGTACAATCTGTCAAATAAGTTTTTCGTTTTTTTGTTGTATTTGTTTAGATCTTTATGTAGGTTGCTTATTTTTTTGTTATCACATGTTTTATAAGGCATCTTTGTTTATAGTAATAGGCATATGAATACATATATTCTTTGGTCTACAAGATTTAAGATGTTATTTTTTTATATACTTTTGTGGTTGTATTTTAGCAAG
>M01075:30:000000000-A542C:1:1101:9248:11403
AAAGTACACAGTTTGGGTTACATATTTGATTACCAGATGCAATGGAAGGACCAATACCTGTATCTGCATTAATACATGCTGCAACGTTAGTTGTATGTGGAATAATATTAGGTAGTTTTATATTTTGGTGTTTCGAATTTTGATTTAGCTATTTTTATAGTATAATTTGCTGAACAACCGCAATAATAGTATTAATGAGTCTGTGTGTCTTTTATAATTTCAAAACGTTATATAGCATTTAGTACAATCTATCAAATAAGTTTTTCGTTTTTTTGTTGTATTTGTTTAGATCTTTATGTAGGTTGCTTATTTTTTTGTTATCACATGTTTTATAAGGCATCTTTGTTTATAGTAATAGGCATATGAATACATATATTCTTTGGTCTACAAGATTTAAGATGTTATTTTTTTATATACTTTTGTGGTTGTATTTTAGCAAG
>M01075:30:000000000-A542C:1:1101:7866:11456
AGAGTACACAGTTTGGGTTACATATTTGATTACCAGATGCAATGGAAGGACCAATACCTGTATCTGCATTAATACATGCTGCAACGTTAGTTGTATGTGGAATAATATTAGGTAGTTTTATATTTTGGTGTTTCGAATTTTGATTTAGCTATTTTTATAGTATAATTTGCTGAACAACCGCAATAATAGTATTAATGAGTCTGTGTGTCTTTTATAATTTCAAAACGTTATATAGCATTTAGTACAATCTGTCAAATAAGTTTTTCGTTTTTTTGTTGTATTTGTTTAGATCTTTATGTAGGTTGCTTATTTTTTTGTTATCACATGTTTTATAAGGCATCTTTGTTTATAGTAATAGGCATATGAATACATATATTCTTTGGTCTACAAGATTTAAGATGTTATTTTTTTATATACTTTTGTGGTTGTATTTTAGCAAG
>M01075:30:000000000-A542C:1:1101:8485:11497
AAAGTACACAGTTTGGGTTACATATTTGATTACCAGATGCAATGGAAGGACCAATACCTGTATCTGCATTAATACATGCTGCAACGTTAGTTGTATGTGGAATAATATTAGGTAGTTTTATATTTTGGTGTTTCGAATTTTGATTTAGCTATTTTTATAGTATAATTTGCTGAACAACCGCAATAATAGTATTAATGAGTCTGTGTGTCTTTTATAATTTCAAAACGTTATATAGCATTTAGTACAATCTGTCAAATAAGTTTTTCGTTTTTTTGTTGTATTTGTTTAGATCTTTATGTAGGTTGCTTATTTTTTTGTTATCACATATTTTATAAGGCATCTTTGTTTATAGTAATAGGCATATGAATACATATATTCTTTGGTCTACAAGATTTAAGATGTTATTTTTTTATATACTTTTGTGGTTGTATCTTAGCAAG
>M01075:30:000000000-A542C:1:1101:22179:11542
AAAGTACACAGTTTGGGTTACACATTTGATTACCAGATGCAATGGAAGGACCAATACCTGTATCTGCATTAATACATGCTGCAACGTTAGTTGTATGTGGAATAATATTAGGTAGTTTTATATTTTGGTGTTTCGAATTTTGATTTAGCTATTTTTATAGTATAATTTGCTGAACAACCGCAATAATAGTATTAATGAGTCTGTGTGTCTTTTATAATTTCAAAACGTTATATAGCATTTAGTACAATCTGTCAAATAAGTTTTTCGTTTTTTTGTTGTATTTGTTTAGATCTTTATGTAGGTTGCTTATTTTTTTGTTATCACATGTTTTATAAGGCATCTTTGTTTATAGTAATAGGCATATGAATACATATATTCTTTGGTCTACAAGATTTAAGATGTTATTTTTTTATATACTTTTGTGGTTGTATTTTAGCAAG
>M01075:30:000000000-A542C:1:1101:4141:11552
AGAGTACACAGTTTGGGTTACATATTTGATTACCAGATGCAATGGAAGGACCAATACCTGTATCTGCATTAATACATGCTGCAACGTTAGTTGTATGTGGAATAATATTAGGTAGTTTTATATTTTGGTGTTTCGAATTTTGATTTAGCTATTTTTATAGTATAATTTGCTGAACAACCGCAATAATAGTATTAATGAGTCTGTGTGTCTTTTATAATTTCAAAACGTTATATAGCATTTAGTACAATCTGTCAAATAAGTTTTTCGTTTTTTTGTTGTATTTGTTTAGATCTTTATGTAGGTTGCTTATTTTTTTGTTATCACATGTTTTATAAGGCATCTTTGTTTATAGTAATAGGAATATGAATACATATATTCTTTGGTCTACAAGATTTAAGATGTTATTTTTTTATATACTTTTGTGGTTGTATCTTGGCAAG
>M01075:30:000000000-A542C:1:1101:3537:11588
AAAGTACACAGTTTGGGTTGCATATTTGATTACCAGATGCAATGGAAGGACCAATACCTGTATCTGCATTAATACATGCTGCAACGTTAGTTGTATGTGGAATAATATTAGGTAGTTTTATATTTTGGTGTTTCGAATTTTGATTTAGCTATTTTTATAGTATAATTTGCTGAACAACCGCAATAATAGTATTAATGAGTCCGTGTGTCTTTTATAATTTCAAAACGTTATATAGCATTTAGTACAATCTGTCAAATAAGTTTTTCGTTTTTTTGTTGTATTTGTTTAGATCTTTATGTAGGTTGCTTATTTTTTTGTTATCACATGTTTTATAAGGCATCTTTGTTTATAGTAATAGGCATATGAATACATATATTCTTTGGTCTACAAGATTTAAGATGTTATTTTTTTATATACTTTTGTGGTTGTATTTTAGCAAG
>M01075:30:000000000-A542C:1:1101:22971:11595
AAAGTACACAGTTTGGGTTACATATTTGATTACCAGATGCAATGGAAGGACCAATACCTGTATCTGCATTAATACATGCTGCAACGTTAGTTGTATGTGGAATAATATTAGGTAGTTTTATATTTTGGTGTTTCGAATTTTGATTTAGCTATTTTTATAGTATAATTTGCTGAACAACCGCAATAATAGTATTAATGAGTCTGTGTGTCTTTTATAATTTCAAAACGTTATATAGCATTTAGTACAATCTGTCAAATAAGTTTTTCGTTTTTTTGTTGTATTTGTTTAGATCTTTATGTAGGTTGCTTATTTTTTTGTTATCACATGTTTTATAAGGCATCTTTGTTTATAGTAATAGGCATATGAATACATATATTCTTTGGTCTACAAGATTTAAGATGTTATTTTTTTATATACTTTTGTGGTTGTATTTTAGCAAG
>M01075:30:000000000-A542C:1:1101:22973:11614
AAAGTACACAGTTTGGGTTACATATTTGATTACCAGATGCAATGGAAGGACCAATACCTGTATCTGCATTAATACATGCTGCAACGTTAGTTGTATGTGGAATAATATTAGGTAGTTTTATATTTTGGTGTTTCGAATTTTGATTTAGCTATTTTTATAGTATAATTTGCTGAACAACCGCAATAATAGTATTAATGAGTCTGTGTGTCTTTTATAATTTCAAAACGTTATATAGCATTTAGTACAATCTGTCAAATAAGTTTTTCGTTTTTTTGTTGTATTTGTTTAGATCTTTATGTAGGTTGCTTATTTTTTTGTTATCACATGTTTTATAAGGCATCTTTGTTTATAGTAATAGGCATATGAATACATATATTCTTTGGTCTACAAGATTTAAGATGTTATTTTTTTATATACTTTTGTGGTTGTATTTTAGCAAG
>M01075:30:000000000-A542C:1:1101:10159:11619
GAAGTACACAGTTTGGGTTGCATATTTGATTACCAGATGCAATGGAAGGACCAATACCTGTATCTGCATTAATACATGCTGCAACGTTAGTTGTATGTGGAATAATATTAGGTAGTTTTATATTTTGGTGTTTCGAATTTTGATTTAGCTATTTTTATAGTATAATTTGCTGAACAACCGCAATAATAGTATTAATGAGTCTGTGTGTCTTTTATAATTTCAAAACGTTATATAGCATTTAGTACAATCTGTCAAATAAGTTTTTCGTTTTTTTGTTGTATTTGTTTAGATCTTTATGTAGGTTGCTTATTTTTTTGTTATCACATGTTTTATAAGGCATCTTTGTTTATAGTAATAGGCATATGAATACATATATTCTTTGGTCTACAAGATTTAAGATGTTATTTTTTTATATACTTTTGTGGTTGTATTTTAGCAAG
>M01075:30:000000000-A542C:1:1101:18684:11662
AGAGTACACAGTTTGGGTTACATATTTGATTACCAGATGCAATGGAAGGACCAATACCTGTATCTGCATTAATACATGCTGCAACGTTAGTTGTATGTGGAATAATATTAGGTAGTTTTATATTTTGGTGTTTCGAATTTTGATTTAGCTATTTTTATAGTATAATTTGCTGAACAACCGCAATAATAGTATTAATGAGTCTGTGTGTCTTTTATAATTTCAAAACGTTATATAGCATTTAGTACAATCTGTCAAATAAGTTTTTCGTTTTTTTGTTGTATTTGTTTAGATCTTTATGTAGGTTGCTTATTTTTTTGTTATCACATGTTTTATAAGGCATCTTTGTTTATAGTAATAGGCATATGAATACATATATTCTTTGGTCTACAAGATTTAAGATGTTATTTTTTTATATACTCTTGTGGTTGTATTTTAGCAAG
>M01075:30:000000000-A542C:1:1101:9323:11665
AAAGTACACAGTTTGGGTTACATATTTGATTACCAGATGCAATGGAAGGACCAATACCTGTATCTGCATTAATACATGCTGCAACGTTAGTTGTATGTGGAATAATATTAGGTAGTTTTATATTTTGGTGTTTCGAATTTTGATTTAGCTATTTTTATAGTATAATTTGCTGAACAACCGCAATAATAGTATTAATGAGTCTGTGTGTCTTTTATAATTTCAAAACGTTATATAGCATTTAGTACAATCTGTCAAATAAGTTTTTCGTTTTTTTGTTGTATTTGTTTAGATCTTTATGTAGGTTGCTTATTTTTTTGTTATCACATGTTTTATAAGGCATCTTTGTTTATAGTAATAGGCATATGAATACATATATTCTTTGGTCTACAAGATTTAAGATGTTATTTTTTTATATACTTTTGTGGTTGTATCTTGGCAAG
>M01075:30:000000000-A542C:1:1101:22539:11680
AAAGTACACAGTTTGGGCTACATATTTGATTACCAGATGCAATGGAAGGACCAATACCTGTATCTGCATTAATACATGCTGCAACGTTAGTTGTATGTGGAATAATATTAGGTAGTTTTATATTTTGGTGTTTCGAATTTTGATTTAGCTATTTTTATAGTATAATTTGCTGAACAACCGCAATAATAGTATTAATGAGTCTGTGTGTCTTTTATAATTTCAAAACGTTATATAGCATTTAGTACAATCTGTCAAATAAGTTTTTCGTTTTTTTGTTGTATTTGTTTAGATCTTTATGTAGGTTGCTTATTTTTTTGTTATCACATGTTTTATAAGGCATCTTTGTTTATAGTAATAGGCATATGAATACATATATTCTTTGGTCTACAAGATTTAAGATGTTATTTTTTTATATACTTTTGTGGTTGTATTTTAGCAAG
>M01075:30:000000000-A542C:1:1101:7112:11689
AGAGTACACAGTTTGGGTTGCATATTTGATTACCAGATGCAATGGAAGGACCAATACCTGTATCTGCATTAATACATGCTGCAACGTTAGTTGTATGTGGAATAATATTAGGTAGTTTTATATTTTGGTGTTTCGAATTTTGATTTAGCTATTTTTATAGTATAATTTGCTGAACAACCGCAATAATAGTATTAATGAGTCTGTGTGTCTTTTATAATTTCAAAACGTTATATAGCATTTAGTACAATCTGTCAAATAAGTTTTTCGTTTTTTTGTTGTATTTGTTTAGATCTTTATGTAGGTTGCTTATTTTTTTGTTATCACATGTTTTATAAGGCATCTTTGTTTATAGTAATAGGCATATGAATACATATATTCTTTGGTCTACAAGATTTAAGATGTTATTTTTTTATATACTTTTGTGGTTGTATTTTAGCAAG
>M01075:30:000000000-A542C:1:1101:10154:11691
AAAGTACACAGTTTGGGTTACATATTTGATTACCAGATGCAATGGAAGGACCAATACCTGTATCTGCATTAATACATGCTGCAACGTTAGTTGTATGTGGAATAATATTAGGTAGTTTTATATTTTGGTGTTTCGAATTTTGATTTAGCTATTTTTATAGTATAATTTGCTGAACAACCGCAATAATAGTATTAATGAGTCTGTGTGTCTTTTATAATTTCAAAACGTTATATAGCATTTAGTACAATCTGTCAAATAAGTTTTTCGTTTTTTTGTTGTATTTGTTTAGATCTTTACGTAGGTTGCTTATTTTTTTGTTATCACATGTTTTATAAGGCATCTTTGTTTATAGTAATAGGCATATGAATACATATATTCTTTGGTCTACAAGATTTAAGATGTTATTTTTTTATATACTTTTGTGGTTGTATCTTAGCAAG
>M01075:30:000000000-A542C:1:1101:18789:11718
AGAGTACACAGTTTGGGTTACATATTTGATTACCAGATGCAATGGAAGGACCAATACCTGTATCTGCATTAATACATGCTGCAACGTTAGTTGTATGTGGAATAATATTAGGTAGTTTTATATTTTGGTGTTTCGAATTTTGATTTAGCTATTTTTATAGTATAATTTGCTGAACAACCGCAATAATAGTATTAATGAGTCTGTGTGTCTTTTATAATTTCAAAACGTTATATAGCATTTAGTACAATCTGTCAAATAAGTTTTTCGTTTTTTTGTTGTATTTGTTTAGATCTTTATGTAGGTTGCTTATTTTTTTGTTATCACATGTTTTATAAGGCATCTTTGTTTATAGTAATAGGCATATGAATACATATATTCTTTGGTCTACAAGATTTAAGATGTTATTTTTTTATATACTTTTGTGGTTGTATTTTAGCAAG
>M01075:30:000000000-A542C:1:1101:22874:11754
AGAGTACACAGTTTGGGTTACATATTTGATTACCAGATGCAATGGAAGGACCAATACCTGTATCTGCATTAATACATGCTGCAACGTTAGTTGTATGTGGAATAATATTAGGTAGTTTTATATTTTGGTGTTTCGAATTTTGATTTAGCTATTTTTATAGTATAATTTGCGGAACAACCGCAATAATAGTATTAATGAGTCTGTGTGTCTTTTATAATTTCAAAACGTTATATAGCATTTAGTACAATCTGTCAAATAAGTTTTTCGTTTTTTTGTTGTATTTGTTTAGATCTTTATGTAGGTTGCTTATTTTTTTGTTATCACATGTTTTATAAGGCATCTTTGTTTATAGTAATAGGCATATGAATACATATATTCTTTGGTCTACAAGATTTAAGATGTTATTTTTTTATATACTTTTGTGGTTGTATTTTAGCAAG
>M01075:30:000000000-A542C:1:1101:20579:11818
AAAGTACACAGTTTGGGTTACATATTTGATTACCAGATGCAATGGAAGGACCAATACCTGTATCTGCATTAATACATGCTGCAACGTTAGTTGTATGTGGAATAATATTAGGTAGTTTTATATTTTGGTGTTTCGAATTTTGATTTAGCTATTTTTATAGTATAATTTGCTGAACAACCGCAATAATAGTATTAATGAGTCTGTGTGTCTTTTATAATTTCAAAACGTTATATAGCATTTAGTACAATCTGTCAAATAAGTTTTTCGTTTTTTTGTTGTATTTGTTTAGATCTTTATGTAGGTTGCTTATTTTTTTGTTATCACATGTTTTATAAGGCATCTTTGTTTATAGTAATAGGTATATGAATACATATATTCTTTGGTCTACAAGATTTAAGATGTTATTTTTTTATATACTTTTGTGGTTGTATTTTAGCAAG
>M01075:30:000000000-A542C:1:1101:17363:11838
AAAGTACACAGTTTGGGTTGCATATTTGATTACCAGATGCAATGGAAGGACCAATACCTGTATCTGCATTAATACATGCTGCAACGTTAGTTGTATGTGGAATAATATTAGGTAGTTTTATATTTTGGTGTTTCGAATTTTGATTTAGCTATTTTTATAGTATAATTTGCTGAACAACCGCAATAATAGTATTAATGAGTCTGTGTGTCTTTTATAATTTCAAAACGTTATATAGCATTTAGTACAATCTGTCAAATAAGTTTTTCGTTTTTTTGTTGTATTTGTTTAGATCTTTATGTAGGTTGCTTATTTTTCTGTTATCACATGTTTTATAAGGCATCTTTGTTTATAGTAATAGGCATATGAATACATATATTCTTTGGTCTACAAGATTTAAGATGTTATTTTTTTATATACTTTTGTGGTTGTATTTTAGCAAG
>M01075:30:000000000-A542C:1:1101:10373:11849
AAAGTACACAGTTTGGGTTACATATTTGATTACCAGATGCAATGGAAGGACCAATACCTGTATCTGCATTAATACATGCTGCAACGTTAGTTGTATGTGGAATAATATTAGGTAGTTTTATATTTTGGTGTTTCGAATTTTGATTTAGCTATTTTTATAGTATAATTTGCTGAACAACCGCAATAATAGTATTAATGAGTCTGTGTGTCTTTTATAATTTCAAAACGTTATATAGCATTTAGTACAATCTGTCAAATAAGTTTTTCGTTTTTTTGTTGTATTTGTTTAGATCTTTATGTAGGTTGCTTATTTTTTTGTTATCACATGTTTTATAAGGCATCTTTGTTTATAGTAATAGGCATATGAATACATATATTCTTTGGTCTGCAAGATTTAAGATGTTATTTTTTTATATACTTTTGTGGTTGTATTTTAGCAAG
>M01075:30:000000000-A542C:1:1101:26253:11862
AGAGTACACAGTTTGGGTTACATATTTGATTACCAGATGCAATGGAAGGACCAATACCTGTATCTGCATTAATACATGCTGCAACGTTAGTTGTATGTGGAATAATATTAGGTAGTTTTATATTTTGGTGTTTCGAATTTTGATTTAGCTATTTTTATAGTATAATTTGCTGAACAACCGCAATAATAGTATTAATGAGTCTGTGTGTCTTTTATAATTTCAAAACGTTATATAGCATTTAGTACAATCTGTCAAATAAGTTTTTCGTTTTTTTGTTGTATTTGTTTAGATCTTTATGTAGGTTGCTTATTTTTTTGTTATCACATGTTTTATAAGGCATCTTTGTTTATAGTAATAGGCATATGAATACATATATTCTTTGGTCTACAAGATTTAAGATGTTATTTTTTTATATACTTTTGTGGTTGTATTTTAGCAAG
>M01075:30:000000000-A542C:1:1101:17816:11923
AAAAGTACACAGTTTGGGTTACATATTTGATTACCAGATGCAATGGAAGGACCAATACCTGTATCTGCATTAATACATGCTGCAACGTTAGTTGTATGTGGAATAATATTAGGTAGTTTTATATTTTGGTGTTTCGAATTTTGATTTAGCTATTTTTATAGTATAATTTGCTGAACAACCGCAATAATAGTATTAATGAGTCTGTGTGTCTTTTATAATTCAAAACGTTATATAGCATTTAGTACAATCTGTCAAATAAGTTTTTCGTTTTTTTGTTGTATTTGTTTAGATCTTTATGTAGGTTGCTTATTTTTTTGTTATCACATGTTTTATAAGGCATCTTTGTTTATAGTAATAGGCATATGAATACATATATTCTTTGGTCTACAAGATTTAAGATGTTATTTTTTTATATACTTTTGTGGTTGTATTTTGGCAAG
>M01075:30:000000000-A542C:1:1101:23889:11924
AAAGTACACAGTTTGGGTTACATATTTGATTACCAGATGCAATGGAAGGACCAATACCTGTATCTGCATTAATACATGCTGCAACGTTAGTTGTATGTGGAATAATATTAGGTAGTTTTATATTTTGGTGTTTCGAATTTTGATTTAGCTATTTTTATAGTATAATTTGCTGAACAACCGCAATAATAGTATTAATGAGTCTGTGTGTCTTTTATAATTTCAAAACGTTATATAGCATTTAGTACAATCTGTCAAATAAGTTTTTCGTTTTTTTGTTGTATTTGTTTAGATCTTTATGTAGGTTGCTTATTTTTTTGTTATCACATGTTTTATAAGGCATCTTTGTTTATAGTAATAGGCATATGAATACATATATTCTTTGGTCTACAAGATTTAAGATGTTATTTTTTTATATACTTTTGTGGTTGTACTTTAGCAAG
>M01075:30:000000000-A542C:1:1101:22300:11960
AGAGTACACAGTTTGGATTGCATATTTGATTACCAGATGCAATGGAAGGACCAATACCTGTATCTGCATTAATACATGCTGCAACGTTAGTTGTATGTGGAATAATATTAGGTAGTTTTATATTTTGGTGTTTCGAATTTTGATTTAGCTATTTTTATAGTATAATTTGCTGAACAACCGCAATAATAGTTTTAATGAGTCTGTGTGTCTTTTATAATTTCAAAACGTTATATAGCATTTAGTACAATATGTCAAATAAGTTTTTCATTTTTTTGTTGTATTTGTTTAGATCTTTATGTAGGTTGCTTATTTTTTTGTTATCACATGTTTTATAAGGCATCTTTGTTTATAGTAATAGGCATATGAATACATATATTTTTTGGTCTACAAGATTTAAGATGTTATTTTTTTATATACTTTTGTGGTTGTATCTTAGCAAG
>M01075:30:000000000-A542C:1:1101:24861:11996
AAAGTACACAGTTTGGGTTGCATATTTGATTACCAGATGCAATGGAAGGACCAATACCTGTATCTGCATTAATACATGCTGCAACGTTAGTTGTATGTGGAATAATATTAGGTAGTTTTATATTTTGGTGTTTCGAATTTTGATTTAGCTATTTTTATAGTATAATTTGCTGAACAACCGCAATAATAGTATTAATGAGTCTGTGTGTCTTTTATAATTTCAAAACGTTATATAGCATTTAGTACAATCTGTCAAATAAGTTTTTCGTTTTTTTGTTGTATTTGTTTAGATCTTTATGTAGGTTGCTTATTTTTTTGTTATCACATGTTTTATAAGGCATCTTTGTTTATAGTAATAGGCATATGAATACATATATTCTTTGGTCTACAAGATTTAAGATGTTATTTCTTTATATACTTTTGTGGTTGTATTTTAGCAAG
>M01075:30:000000000-A542C:1:1101:8823:12026
AGAGTACACAGTTTGGATTGCATATTTGATTACCAGATGCAATGGAAGGACCAATACCTGTATCTGCATTAATACATGCTGCAACGTTAGTTGTATGTGGAATAATATTAGGTAGTTTTATATTTTGGTGTTTCGAATTTTGATTTAGCTATTTTTATAGTATAATTTGCTGAACAACCGCAATAATAGTATTAATGAGTCTGTGTGTCTTTTATAATTTCAAAACGTTATATAGCATTTAGTACAATCTGTCAAATAAGTTTTTCGTTTTTTTGTTGTATTTGTTTAGATCTTTATGTAGGTTGCTTATTTTTTTGTTATCACATGTTTTATAAGGCATCTTTGTTTATAGTAATAGGCATATGAATACATATATTCTTTGGTCTACAAGATTTAAGATGTTATTTTTTTATATACTTTTGTGGTTGTATTTTAGCAAG
>M01075:30:000000000-A542C:1:1101:6854:12029
AGAGTACACAGTTTGGGTTACATATTTGATTACCAGATGCAATGGAAGGACCAATACCTGTATCTGCATTAATACATGCTGCAACGTTAGTTGTATGTGGAATAATATTAGGTAGTTTTATATTTTGGTGTTTCGAATTTTGATTTAGCTATTTTTATAGTATAATTTGCTGAACAACCGCAATAATAGTATTAATGAGTCTGTGTGTCTTTTATAATTTCAAAACGTTATATAGCATTTAGTACAATCTGTCAAATAAGTTTTTCGTTTTTTTGTTGTATTTGTTTAGATCTTTATGTAGGTTGCTTATTTTTTTGTTATCACATGTTTTATAAGGCATCTTTGTTTATAGTAATAGGCATATGAATACATATATTCTTTGGTCTACAAGATTTAAGATGTTATTTTTTTATATACTTTTGTGGTTGTATTTTAGCAAG
>M01075:30:000000000-A542C:1:1101:11395:12043
AGAGTACACAGTTTGGGTTACATATTTGATTACCAGATGCAATGGAAGGACCAATACCTGTATCTGCATTAATACATGCTGCAACGTTAGTTGTATGTGGAATAATATTAGGTAGTTTTATATTTTGGTGTTTCGAATTTTGATTTAGCTATTTTTATAGTATAATTTGCTGAACAACCGCAATAATAGTATTAATGAGTCTGTGTGTCTTTTATAATTTCAAAACGTTATATAGCATTTAGTACAATCTGTCAAATAAGTTTTTCGTTTTTTTGTTGTATTTGTTTAGATCTTTATGTAGGTTGCTTATTTTTTTGTTATCACATGTTTTATAAGGCATCTTTGTTTATAGTAATAGGCATATGAATACATATATTCTTTGGTCTACAAGATTTAAGATGTTATTTTTTTATATACTTTTGTGGTTGTATTTTAGCAAG
>M01075:30:000000000-A542C:1:1101:4825:12059
AAAGTACACAGTTTGGGTTACATATTTGATTACCAGATGCAATGGAAGGACCAATACCTGTATCTGCATTAATACATGCTGCAACGTTAGTTGTATGTGGAATAATATTAGGTAGTTTTATATTTTGGTGTTTCGAATTTTGATTTAGCTATTTTTATAGTATAATTTGCTGAACAACCGCAATAATAGTATTAATGAGTCTGTGTGTCTTTTATAATTTCAAAACGTTATATAGCATTTAGTACAATCTGTCAAATAAGTTTTTCGTTTTTTTGTTGTATTTGTTTAGATCTTTATGTAGGTTGCTTATTTTTTTGTTATCACATGTTTTATAAGGCATCTTTGTTTATAGTAATAGGCATATGAATACATATATTCTTTGGTCTACAAGATTTAAGATGTTATTTTTTTATATACTTTTGTGGTTGTATCTTGGCAAG
>M01075:30:000000000-A542C:1:1101:15463:12071
AAAGTACACAGTTTGGGTTACATATTTGATTACCAGATGCAATGGAAGGACCAATACCTGTATCTGCATTAATACATGCTGCAACGTTAGTTGTATGTGGAATAATATTAGGTAGTTTTATATTTTGGTGTTTCGAATTTTGATTTAGCTATTTTTATAGTATAATTTGCTGAACAACCGCAATAATAGTATTAATGAGTCTGTGTGTCTTTTATAATTTCAAAACGTTATATAGCATTTAGTACAATCTGTCAAATAAGTTTTCCGTTTTTTTGTTGTATTTGTTTAGATCTTTATGTAGGTTGCTTATTTTTTTGTTATCACATGTTTTATAAGGCATCTTTGTTTATAGTAATAGGCATATGAATACATATATTCTTTGGTCTACAAGATTTAAGATGTTATTTTTTTATATACTTTTGTGGTTGTATCTTAGCAAG
>M01075:30:000000000-A542C:1:1101:17574:12102
AAAGTACACAGTTTGGGTTGCATATTTGATTACCAGATGCAATGGAAGGACCAATACCTGTATCTGCATTAATACATGCTGCAACGTTAGTTGTATGTGGAATAATATTAGGTAGTTTTATATTTTGGTGTTTCGAATTTTGATTTAGCTATTTTTATAGTATAATTTGCTGAACAACCGCAATAATAGTATTAATGAGTCTGTGTGTCTTTTATAATTTCAAAACGTTATATAGCATTTAGTACAATCTGTCAAATAAGTTTTTCGTTTTTTTGTTGTATTTGTTTAGATCTTTATGTAGGTTGCTTATTTTTTTGTTATCACATGTTTTATAAGGCATCTTTGTTTATAGTAATAGGCATATGAATACATATATTCTTTGGTCTACAAGATTTAAGATGTTATTTTTTTATATACTTTTGTGGTTGTATTTTAGCAAG
>M01075:30:000000000-A542C:1:1101:7441:12142
AGAGTACACAGTTTGGACTACATATTTGATTACCAGATGCAATGGAAGGACCAATACCTGTATCTGCATTAATACATGCTGCAACGTTAGTTGTATGTGGAATAATATTAGGTAGTTTTATATTTTGGTGTTTCGAATTTTGATTTAGCTATTTTTATAGTATAATTTGCTGAACAACCGCAATAATAGTATTAATGAGTCTGTGTGTCTTTTATAATTTCAAAACGTTATATAGCATTTAGTACAATCTGTCAAATAAGTTTTTCGTTTTTTTGTTGTATTTGTTTAGATCTTTATGTAGGTTGCTTATTTTTTTGTTATCACATGTTTTATAAGGCATCTTTGTTTATAGTAATAGGCATATGAATACATATATTCTTTGGTCTACAAGATTTAAGATGTTATTTTTTTATATACTTTTGTGGTTGTATCTTGGCAAG
>M01075:30:000000000-A542C:1:1101:24787:12168
AGAGTACACAGTTTGGGTTACATATTTGATTACCAGATGCAATGGAAGGACCAATACCTGTATCTGCATTAATACATGCTGCAACGTTAGTTGTATGTGGAATAATATTAGGTAGTTTTATATTTTGGTGTTTCGAATTTTGATTTAGCTATTTTTATAGTATAATTTGCTGAACAACCGCAATAATAGTATTAATGAGTCTGTGTGTCTTTTATAATTTCAAAACGTTATATAGCATTTAGTACAATCTGTCAAATAAGTTTTTCGTTTTTTTGTTGTATTTGTTTAGATCTTTATGTAGGTTGCTTATTTTTTTGTTATCACATGTTTTATAAGGCATCTTTGTTTATAGTAATAGGCATATGAATACATATATTCTTTGGTCTACAAGATTTAAGATGTTATTTTTTTATATACTTTTGTGGTTGTATTTTAGCAAG
>M01075:30:000000000-A542C:1:1101:26202:12172
AGAGTACACAGTTTGAGCTGCATATTTGATTACCAGATGCAATGGAAGGACCAATACCTGTATCTGCACTAATACATGCTGCAACGTTAGTTGTATGTGGAATAATATTAGGTAGTTTTATATTTTGGTGTTTCGAATTTTGATTTAGCTATTTTTATAGTATAATTTGCTGAACAACCGCAATAATAGTATTAATGAGTCTGTGTGTCTTTTATAATTTCAAAACGTTATATAGCATTTAGTACAATCTGTCAAATAAGTTTTTCGTTTTTTTGTTGTATTTGTTTAGATCTTTATGTAGGTTGCTTATTTTTTTGTTATCACATGTTTTATAAGGCATCTTTGTTTATAGTAATAGGCATATGAATACATATATTCTTTGGTCTACAAGATTTAAGATGTTATTTTTTTATATACTTTTGTGGTTGTATTTTAGCAAG
>M01075:30:000000000-A542C:1:1101:22720:12199
AAAGTACACAGTTTGGGTTACATATTTGATTACCAGATGCAATGGAAGGACCAATACCTGTATCTGCATTAATACATGCTGCAACGTTAGTTGTATGTGGAATAATATTAGGTAGTTTTATATTTTGGTGTTTCGAATTTTGATTTAGCTATTTTTATAGTATAATTTGCTGAACAACCGCAATAATAGTATTAATGAGTCTGTGTGTCTTTTATAATTTCAAAACGTTATATAGCATTTAGTACAATCTGTCAAATAAGTTTTTCGTTTTTTTGTTGTATTTGTTTAGATCTTTATGTAGGTTGCTTATTTTTTTGTTATCACATGTTTTATAAGGCATCTTTGTTTATAGTAATAGGCATATGAATACATATATTCTTTGGTCTACAAGATTTAAGATGTTATTTTTTTATATACTTTTGTGGTTGTATTTTAGCAAG
>M01075:30:000000000-A542C:1:1101:25114:12206
AAAGTACACAGTTTGGGTTACATATTTGATTACCAGATGCAATGGAAGGACCAATACCTGTATCTGCATTAATACATGCTGCAACGTTAGTTGTATGTGGAATAATATTAGGTAGTTTTATATTTTGGTGTTTCGAATTTTGATTTAGCTATTTTTATAGTATAATTTGCTGAACAACCGCAATAATAGTATTAATGAGTCTGTGTGTCTTTTATAATTTCAAAACGTTATATAGCATTTAGTACAATCTGTCAAATAAGTTTTTCGTTTTTTTGTTGTATTTGTTTAGATCTTTATGTAGGTTGCTTATTTTTTTGTTATCACATGTTTTATAAGGCATCTTTGTTTATAGTAATAGGCATATGAATACATATATTCTTTGGTCTACAAGATTTAAGATGTTATTTTTTTATATACTTTTGTGGTTGTATTTTAGCAAG
>M01075:30:000000000-A542C:1:1101:15166:12217
AGAGTACACAGTTTGGGTTACATATTTGATTACCAGATGCAATGGAAGGACCAATACCTGTATCTGCATTAATACATGCTGCAACGTTAGTTGTATGTGGAATAATATTAGGTAGTTTTATATTTTGGTGTTTCGAATTTTGATTTAGCTATTTTTATAGTATAATTTGCTGAACAACCGCAATAATAGTATTAATGAGTCTGTGTGTCTTTTATAATTTCAAAACGTTATATAGCATTTAGTACAATCTGTCAAATAAGTTTTTCGTTTTTTTGTTGTATTTGTTTAGATCTTTATGTAGGTTGCTTATTTTTTTGCTATCACATGTTTTATAAGGCATCTTTGTTTATAGTAATAGGCATATGAATACATATATTCTTTGGTCTACAAGATTTAAGATGTTATTTTTTTATATACTTTTGTGGTTGTATTTTAGCAAG
>M01075:30:000000000-A542C:1:1101:19459:12239
AAAGTACACAGTTTGGGTTACACATTTGATTACCAGATGCAATGGAAGGACCAATACCTGTATCTGCATTAATACATGCTGCAACGTTAGTTGTATGTGGAATAATATTAGGTAGTTTTATATTTTGGTGTTTCGAATTTTGATTTAGCTATTTTTATAGTATAATTTGCTGAACAACCGCAATAATAGTATTAATGAGTCTGTGTGTCTTTTATAATTTCAAAACGTTATATAGCATTTAGTACAATCTGTCAAATAAGTTTTTCGTTTTTTTGTTGTATTTGTTTAGATCTTTATGTAGGTTGCTTATTTTTTTGTTATCACATGTTTTATAAGGCATCTTTGTTTATAGTAATAGGCATATGAATACATATATTCTTTGGTCTACAAGATTTAAGATGTTATTTTTTTATATACTTTTGTGGTTGTATCTTAGCAAG
>M01075:30:000000000-A542C:1:1101:4896:12242
AAAGTACACAGTTTGGGCTACATATTTGATTACCAGATGCAATGGAAGGACCAATACCTGTATCTGCATTAATACATGCTGCAACGTTAGTTGTATGTGGAATAATATTAGGTAGTTTTATATTTTGGTGTTTCGAATTTTGATTTAGCTATTTTTATAGTATAATTTGCTGAACAACCGCAATAATAGTATTAATGAGTCTGTGTGTCTTTTATAATTTCAAAACGTTATATAGCATTTAGTACAATCTGTCAAATAAGTTTTTCGTTTTTTTGTTGTATTTGTTTAGATCTTTATGTAGGTTGCTTATTTTTTTGTTATCACATGTTTTATAAGGCATCTTTGTTTATAGTAATAGGCATATGAATACATATATTCTTTGGTCTACAAGATTTAAGATGTTATTTTTTTATATACTTTTGTGGTTGTATTTTAGCAAG
>M01075:30:000000000-A542C:1:1101:20386:12248
AGAGTACACAGTTTGGGTTACATATTTGATTACCAGATGCAATGGAAGGACCAATACCTGTATCTGCATTAATACATGCTGCAACGTTAGTTGTATGTGGAATAATATTAGGTAGTTTTATATTTTGGTGTTTCGAATTTTGATTTAGCTATTTTTATAGTATAATTTGCTGAACAACCGCAATAATAGTATTAATGAGTCTGTGTGTCTTTTATAATTTCAAAACGTTATATAGCATTTAGTACAATCTGTCAAATAAGTTTTTCGTTTTTTTGTTGTATTTGTTTAGATCTTTATGTAGGTTGCTTATTTTTTTGTTATCACATGTTTTATAAGGCATCTTTGTTTATAGTAATAGGCATATGAATACATATATTCTTTGGTCTACAAGATTTAAGATGTTATTTTTTTATATACTTTTGTGGTTGTATTTTAGCAAG
>M01075:30:000000000-A542C:1:1101:21860:12250
AAAGTACACAGTTTGGGTTACATATTTGATTACCAGATGCAATGGAAGGACCAATACCTGTATCTGCATTAATACATGCTGCAACGTTAGTTGTATGTGGAATAATATTAGGTAGTTTTATACTTTGGTGTTTCGAATTTTGATTTAGCTATTTTTATAGTATAATTTGCTGAACAACCGCAATAATAGTATTAATGAGTCTGTGTGTCTTTTATAATTTCAAAACGTTATATAGCATTTAGTACAATCTGTCAAATAAGTTTTTCGTTTTTTTGTTGTATTTGTTTAGATCTTTATGTAGGTTGCTTATTTTTTTGTTATCACATGTTTTATAAGGCATCTTTGTTTATAGTAATAGGCATATGAATACATATATTCTTTGGTCTACAAGATTTAAGATGTTATTTTTTTATATACTTTTGTGGTTGTATTTTAGCAAG
>M01075:30:000000000-A542C:1:1101:16212:12296
AAGGTACACAGTTTGGGTTGCACATTTGATTACCAGATGCAATGGAAGGACCAATACCTGTATCTGCATTAATACATGCTGCAACGTTAGTTGTATGTGGAATAATATTAGGTAGTTTTATATTTTGGTGTTTCGAATTTTGATTTAGCTATTTTTATAGTATAATTTGCTGAACAACCGCAATAATAGTATTAATGAGTCTGTGTGTCTTTTATAATTTCAAAACGTTATATAGCATTTAGTACAATCTGTCAAATAAGTTTTTCGTTTTTTTGTTGTATTTGTTTAGATCTTTATGTAGGTTGCTTATTTTTTTGTTATCACATGTTTTATAAGGCATCTTTGTTTATAGTAATAGGCATATGAATACATATATTCTTTGGTCTACAAGATTTAAGATGTTATTTTTTTATATACTTTTGTGGTTGTATTTTAGCAAG
>M01075:30:000000000-A542C:1:1101:24274:12310
AGAGTACACAGTTTGGGTTGCATATTTGATTACCAGATGCAATGGAAGGACCAATACCTGTATCTGCATTAATACATGCTGCAACGTTAGTTGTATGTGGAATAATATTAGGTAGTTTTATATTTTGGTGTTTCGAATTTTGATTTAGCTATTTTTATAGTATAATTTGCTGAACAACCGCAATAATAGTATTAATGAGTCTGTGTGTCTTTTATAATTTGCAAAACGTTATATAGCATTTAGTACAATCTGTCAAATAAGTTTTTCGTTTTTTTGTTGTATTTGTTTAGATCTTTATGTAGGTCGCTTATTTTTTTGTTATCACATGTTTTATAAGGCATCTTTGTTTATAGTAATAGGCATATGAATACATATATTCTTTGGTCTACAAGATTTAAGATGTTATTTTTTATATACTTTTGTGGTTGTATTTTAGCAAG
>M01075:30:000000000-A542C:1:1101:8910:12334
AGAGTACACAGTTTGGGTTGCATATTTGATTACCAGATGCAATGGAAGGACCAATACCTGTATCTGCATTAATACATGCTGCAACGTTAGTTGTATGTGGAATAATATTAGGTAGTTTTATATTTTGGTGTTTCGAATTTTGATTTAGCTATTTTTATAGTATAATTTGCTGAACAACCGCAATAATAGTATTAATGAGTCTGTGTGTCTTTTATAATTTCAAAACGTTATATAGCATTTAGTACAATCTGTCAAATAAGTTTTTCGTTTTTTTGTTGTATTTGTTTAGATCTTTATGTAGGTTGCTTATTTTTTTGTTATCACATGTTTTATAAGGCATCTTTGTTTATAGTAATAGGCATATGAATACATATATTCTTTGGTCTACAAGATTTAAGATGTTATTTTTTTATATACTTTTGTGGTTGTATTTTAGCAAG
>M01075:30:000000000-A542C:1:1101:19485:12356
AAAGTACACAGTTTGGGTTACATATTTGATTACCAGATGCAATGGAAGGACCAATACCTGTATCTGCATTAATACATGCTGCAACGTTAGTTGTATGTGGAATAATATTAGGTAGTTTTATATTTTGGTGTTTCGAATTTTGATTTAGCTATTTTTATAGTATAATTTGCTGAACAACCGCAATAATAGTATTAATGAGTCTGTGTGTCTTTTATAATTTCAAAACGTTATATAGCATTTAGTACAATCTGTCAAATAAGTTTTTCGTTTTTTTGTTGTATTTGTTTAGATCTTTATGTAGGTTGCTTATTTTTTTGTTATCACATGTTTTATAAGGCATCTTTGTTTATAGTAATAGGCATATGAATACATATATTCTTTGGTCTACAAGATTTAAGATGTTATTTTTTTATATACTTTTGTGGTTGTATTTTAGCAAG
>M01075:30:000000000-A542C:1:1101:17499:12358
AGAGTACACAGTTTGGGTTACACATTTGATTACCAGATGCAATGGAAGGACCAATACCTGTATCTGCATTAATACATGCTGCAACGTTAGTTGTATGTGGAATAATATTAGGTAGTTTTATATTTTGGTGTTTCGAATTTTGATTTAGCTATTTTTATAGTATAATTTGCTGAACAACCGCAATAATAGTATTAATGAGTCTGTGTGTCTTTTATAATTTCAAAACGTTATATAGCATTTAGTACAATCTGTCAAATAAGTTTTTCGTTTTTTTGTTGTATTTGTTTAGATCTTTATGTAGGTTGCTTATTTTTTTGTTATCACATGTTTTATAAGGCATCTTTGTTTATAGTAATAGGCATATGAATACATATATTCTTTGGTCTACAAGATTTAAGATGTTATTTTTTTATATACTTTTGTGGTTGTATTTTAGCAAG
>M01075:30:000000000-A542C:1:1101:6614:12370
AGAGTACACAGTTTGGATTGCATATTTGATTACCAGATGCAATGGAAGGACCAATACCTGTATCTGCATTAATACATGCTGCAACGTTAGTTGTATGTGGAATAATATTAGGTAGTTTTATATTTTGGTGTTTCGAATTTTGATTTAGCTATTTTTATAGTATAATTTGCTGAACAACCGCAATAATAGTATTAATGAGTCTGTGTGTCTTTTATAATTTCAAAACGTTATATAGCATTTAGTACAATCTGTCAAATAAGTTTTTCGTTTTTTTGTTGTATTTGTTTAGATCTTTATGTAGGTTGCTTATTTTTTTGTTATCACATGTTTTATAAGGCATCTTTGTTTATAGTAATAGGCATATGAATACATATATTCTTTGGTCTACAAGATTTAAGATGTTATTTTTTTATATACTTTTGTGGTTGTATTTTAGCAAG
>M01075:30:000000000-A542C:1:1101:2560:12380
AAAGTACACAGTTTGGGTTACATATTTGATTACCAGATGCAATGGAAGGACCAATACCTGTATCTGCATTAATACATGCTGCAACGTTAGTTGTATGTGGAATAATATTAGGTAGTTTTATATTTTGGTGTTTCGAATTTTGATTTAGCTATTTTTATAGTATAATTTGCTGAACAACCGCAATAATAGTATTAATGAGTCTGTGTGTCTTTTATAATTTCAAAACGTTATATAGCATTTAGTACAATCTGTCAAATAAGTTTTTCGTTTTTTTGTTGTATTTGTTTAGATCTTTATGTAGGTTGCTTATTTTTTTGTTATCACATGTTTTATAAGGCATCTTTGTTTATAGTAATAGGCATATGAATACATATATTCTTTGGTCTACAAGATTTAAGATGTTATTTTTTTATATACTTTTGTGGTTGTATTTTAGCAAG
>M01075:30:000000000-A542C:1:1101:3818:12382
AAAGTACACAGTTTGGGTTGCATATTTGATTACCAGATGCAATGGAAGGACCAATACCTGTATCTGCATTAATACATGCTGCAACGTTAGTTGTATGTGGAATAATATTAGGTAGTTTTATATTTTGGTGTTTCGAATTTTGATTTAGCTATTTTTATAGTATAATTTGCTGAACAACCGCAATAATAGTATTAATGAGTCTGTGTGTCTTTTATAATTTCAAAACGTTATATAGCATTTAGTACAATCTGTCAAATAAGTTTTTCGTTTTTTTGTTGTATTTGTTTAGATCTTTATGTAGGTTGCTTATTTTTTTGTTATCACATGTTTTATAAGGCATCTTTGTTTATAGTAATAGGCATATGAATACATATATTCTTTGGTCTACAAGATTTAAGATGTTATTTTTTTATATACTTTTGTGGTTGTATCTTAGCAAG
>M01075:30:000000000-A542C:1:1101:9501:12385
AAAGTACACAGTTTGGGTTACATATTTGATTACCAGATGCAATGGAAGGACCAATACCTGTATCTGCATTAATACATGCTGCAACGTTAGTTGTATGTGGAATAATATTAGGTAGTTTTATATTTTGGTGTTTCGAATTTTGATTTAGCTATTTTTATAGTATAATTTGCTGAACAACCGCAATAATAGTATTAATGAGTCTGTGTGTCTTTTATAATTTCAAAACGTTATATAGCATTTAGTACAATCTGTCAAATAAGTTTTTCGTTTTTTTGTTGTATTTGTTTAGATCTTTATGTAGGTTGCTTATTTTTTTGTTATCACATGTTTTATAAGGCATCTTTGTTTATAGTAATAGGCATATGAATACATATATTCTTTGGTCTACAAGATTTAAGATGTTATTTTTTTATATACTTTTGTGGTTGTATCTTGGCAAG
>M01075:30:000000000-A542C:1:1101:14309:12395
AAAGTACACAGTTTGGACTACATATTTGATTACCAGATGCAATGGAAGGACCAATACCTGTATCTGCATTAATACATGCTGCAACGTTAGTTGTATGTGGAATAATATTAGGTAGTTTTATATTTTGGTGTTTCGAATTTTGATTTAGCTATTTTTATAGTATAATTTGCTGAACAACCGCAATAATAGTATTAATGAGTCTGTGTGTCTTTTATAATTTCAAAACGTTATATAGCATTTAGTACAATCTGTCAAATAAGTTTTTCGTTTTTTTGTTGTATTTGTTTAGATCTTTATGTAGGTTGCTTATTTTTTTGTTATCACATGTTTTATAAGGCATCTTTGTTTATAGTAATAGGCATATGAATACATATATTCTTTGGTCTACAAGATTTAAGATGTTATTTTTTTATATACTTTTGTGGTTGTATTTTAGCAAG
>M01075:30:000000000-A542C:1:1101:13009:12400
AGAGTACACAGTTTGGGTTACATATTTGATTACCAGATGCAATGGAAGGACCAATACCTGTATCTGCATTAATACATGCTGCAACGTTAGTTGTATGTGGAATAATATTAGGTAGTTTTATATTTTGGTGTTTCGAATTTTGATTTAGCTATTTTTATAGTATAATTTGCTGAACAACCGCAATAATAGTATTAATGAGTCTATGTGTCTTTTATAATTTCAAAACGTTATATAGCATTTAGTACAATCTGTCAAATAAGTTTTTCGTTTTTTTGTTGTATTTGTTTAGATCTTTATGTAGGTTGCTTATTTTTTTGTTATCACATGTTTTATAAGGCATCTTTGTTTATAGTAATAGGCATATGAATACATATATTCTTTGGTCTACAAGATTTAAGATGTTATTTTTTTATATACTTTTGTGGTTGTATCTTAGCAAG
>M01075:30:000000000-A542C:1:1101:15953:12409
AAAGTACACAGTTTGGGCTGCATATTTGATTACCAGATGCAATGGAAGGACCAATACCTGTATCTGCATTAATACATGCTGCAACGTTAGTTGTATGTGGAATAATATTAGGTAGTTTTATATTTTGGTGTTTCGAATTTTGATTTAGCTATTTTTATAGTATAATTTGCTGAACAACCGCAATAATAGTATTAATGAGTCTGTGTGTCTTTTATAATTTCAAAACGTTATATAGCATTTAGTACAATCTGTCAAATAAGTTTTTCGTTTTTTTGTTGTATTTGTTTAGATCTTTATGTAGGTTGCTTATTTTTTTGTTATCACATGTTTTATAAGGCATCTTTGTTTATAGTAATAGGCATATGAATACATATATTCTTTGGTCTACAAGATTTAAGATGTTATTTTTTTATATACTTTTGTGGTTGTATTTTAGCAAG
>M01075:30:000000000-A542C:1:1101:23119:12422
AGAGTACACAGTTTGGGTTGCATATTTGATTACCAGATGCAATGGAAGGACCAATACCTGTATCTGCATTAATACATGCAGCAACGTTAGTTGTATGTGGAATAATATTAGGTAGTTTTATATTTTGGTGTTTCGAATTTTGATTTAGCTATTTTTATAGTATAATTTGCTGAACAACCGCAATAATAGTATTAATGAGTCTGTGTGTCTTTTATAATTTCAAAACGTTATATAGCATTTAGTACAATCTGTCAAATAAGTTTTTCGTTTTTTTGTTGTATTTGTTTAGATCTTTATGTAGGTTGCTTATTTTTTTGTTATCACATGTTTTATAAGGCATCTTTGTTTATAGTAATAGGCATATGAATACATATATTCTTTGGTCTACAAGATTTAAGATGTTATTTTTTTATATACTTTTGTGGTTGTATTTTGGCAAG
>M01075:30:000000000-A542C:1:1101:17259:12426
AGAGTACACAGTTTGGGTTGCATATTTGATTACCAGATGCAATGGAAGGACCAATACCTGTATCTGCATTAATACATGCTGCAACGTTAGTTGTATGTGGAATAATATTAGGTAGTTTTATATTTTGGTGTTTCGAACTTTGATTTAGCTATTTTTATAGTATAATTTGCTGAACAACCGCAATAATAGTATTAATGAGTCTGTGTGTCTTTTATAATTTCAAAACGTTATATAGCATTTAGTACAATCTGTCAAATAAGTTTTTCGTTTTTTTGTTGTATTTGTTTAGATCTTTATGTAGGTTGCTTATTTTTTTGTTATCACATGTTTTATAAGGCATCTTTGTTTATAGTAATAGGCATATGAATACATATATTCTTTGGTCTACAAGATTTAAGATGTTATTTTTTTATATACTTTTGTGGTTGTATTTTAGCAAG
>M01075:30:000000000-A542C:1:1101:7653:12431
AGAGTACACAGTTTGGGTTACATATTTGATTACCAGATGCAATGGAAGGACCAATACCTGTATCTGCATTAATACATGCTGCAACGTTAGTTGTATGTGGAATAATATTAGGTAGTTTTATATTTTGGTGTTTCGAATTTTGATTTAGCTATTTTTATAGTATAATTTGCTGAACAACCGCAATAATAGTATTAATGAGTCTGTGTGTCTTTTATAATTTCAAAACGTTATATAGCATTTAGTACAATCTGTCAAATAAGTTTTTCGTTTTTTTGTTGTATTTGTTTAGATCTTTATGTAGGTTGCTTATTTTTTTGTTATCACATGTTTTATAAGGCATCTTTGTTTATAGTAATAGGCATATGAATACATATATTCTTTGGTCTACAAGATTTAAGATGTTATTTTTTTATATACTTTTGTGGTTGTATTTTAGCAAG
>M01075:30:000000000-A542C:1:1101:25265:12431
AGAGTACACAGTTTGGGTTACATATTTGATTACCAGATGCAATGGAAGGACCAATACCTGTATCTGCATTAATACATGCTGCAACGTTAGTTGTATGTGGAATAATATTAGGTAGTTTTATATTTTGGTGTTTCGAATTTTGATTTAGCTATTTTTATAGTATAATTTGCTGAACAACCGCAATAATAGTATTAATGAGTCTGTGTGTCTTTTATAATTTCAAAACGTTATATAGCATTTAGTACAATCTGTCAAATAAGTTTTTCGTTTTTTTGTTGTATTTGTTTAGATCTTTATGTAGGTTGCTTATTTTTTTGTTATCACATGTTTTATAAGGCATCTTTGTTTATAGTAATAGGCATATGAATACATATATTCTTTGGTCTACAAGATTTAAGATGTTATTTTTTTATATACTTTTGTGGTTGTATTTTAGCAAG
>M01075:30:000000000-A542C:1:1101:28085:12441
AGAGTACACAGTTTGGGTTACATATTTGATTACCAGATGCAATGGAAGGACCAATACCTGTATCTGCATTAATACATGCTGCAACGTTAGTTGTATGTGGAATAATATTAGGTAGTTTTATATTTTGGTGTTTCGAATTTTGATTTAGCTATTTTTATAGTATAATTTGCTGAACAACCGCAATAATAGTATTAATGAGTCTGTGTGTCTTTTATAATTTCAAAACGTTATATAGCATTTAGTACAATCTGTCAAATAAGTTTTTCGTTTTTTTGTTGTATTTGTTTAGATCTTTATGTAGGTTGCTTATTTTTTTGTTATCACATGTTTTATAAGGCATCTTTGTTTATAGTGATAGGCATATGAATACATATATTCTTTGGTCTACAAGATTTAAGATGTTATTTTTTTATATACTTTTGTGGTTGTATTTTAGCAAG
>M01075:30:000000000-A542C:1:1101:24748:12488
AGAGTACACAGTTTGGGTTACATATTTGATTACCAGATGCAATGGAAGGACCAATACCTGTATCTGCATTAATACATGCTGCAACGTTAGTTGTATGTGGAATAATATTAGGTAGTTTTATATTTTGGTGTTTCGAATTTTGATTTAGCTATTTTTATAGTATAATTTGCTGAACAACCGCAATAATAGTATTAATGAGTCTGTGTGTCTTTTATAATTTCAAAACGTTATATAGCACTTAGTACAATCTGTCAAATAAGTTTTTCGTTTTTTTGTTGTATTTGTTTAGATCTTTATGTAGGTTGCTTATTTTTTTGTTATCACATGTTTTATAAGGCATCTTTGTTTATAGTAATAGGCATATGAATACATATATTCTTTGGTCTACAAGATTTAAGATGTTATTTTTTTATATACTTTTGTGGTTGTATCTTGGCAAG
>M01075:30:000000000-A542C:1:1101:28121:12489
AAAGTACACAGTTTGGGTTACATATTTGATTACCAGATGCAATGGAAGGACCAATACCTGTATCTGCATCAATACATGCTGCAACGTTAGTTGTATGTGGAATAATATTAGGTAGTTTTATATTTTGGTGTTTCGAATTTTGATTTAGCTATTTTTATAGTATAATTTGCTGAACAACCGCAATAATAGTATTAATGAGTCTGTGTGTCTTTTATAATTTCAAAACGTTATATAGCATTTAGTACAATCTGTCAAATAAGTTTTTCGTTTTTTTGTTGTATTTGTTTAGATCTTTATGTAGGTTGCTTATTTTTTTGTTATCACATGTTTTATAAGGCATCTTTGTTTATAGTAATAGGCATATGAATACATATATTCTTTGGTCTACAAGATTTAAGATGTTATTTTTTTATATACTTTTGTGGTTGTATTTTAGCAAG
>M01075:30:000000000-A542C:1:1101:25257:12489
AAAGTACACAGTTTGGGTTGCATATTTGATTACCAGATGCAATGGAAGGACCAATACCTGTATCTGCATTAATACATGCTGCAACGTTAGTTGTATGTGGAATAATATTAGGTAGTTTTATATTTTGGTGTTTCGAATTCTGATTTAGCTATTTTTATAGTATAATTTGCTGAACAACCGCAATAATAGTATTAATGAGTCTGTGTGTCTTTTATAATTTCAAACCGTTATATAGCATTTAGTACAATCTGTCAAATAAGTTTTTCGTTTTTTTGTTGTATTTGTTTAGATCTTTATGTAGGTTGCTTATTTTTTTGTTATCACATGTTTTATAAGGCATCTTTGTTTATAGTAATAGGCATATGAATACATATATTCTTTGGTCTACAAGATTTAAGATGTTATTTTTTTATATACTTTTGTGGTTGTATTTTAGCAAG
>M01075:30:000000000-A542C:1:1101:19176:12506
AGAGTACACAGTTTGGGTTACATATTTGATTACCAGATGCAATGGAAGGACCAATATCTGTATCTGCATTAATACATGCTGCAACGTTAGTTGTATGTGGAATAATATTAGGTAGTTTTATATTTTGGTGTTTCGAATTTTGATTTAGCTATTTTTATAGTATAATTTGCTGAACAACCGCAATAATAGTATTAATGAGTCTGTGTGTCTTTTATAATTTCAAAACGTTATATAGCATTTAGTACAATCTGTCAAATAAGTTTTTCGTTTTTTTGTTGTATTTGTTTAGATCTTTATGTAGGTTGCTTATTTTTTTGTTATCACATGTTTTATAAGGCATCTTTGTTTATAGTAATAGGCATATGAATACATATATTCTTTGGTCTACAAGATTTAAGATGTTATTTTTTTATATACTTTTGTGGTTGTATTTTAGCAAG
>M01075:30:000000000-A542C:1:1101:10458:12571
AGAGTACACAGTTTGGGTTACATATTTGATTACCAGATGCAATGGAAGGACCACTACCTGTATCTGCATTAATACATGCTGCAACGTTAGTTGTATGTGGAATAATATTAGGTAGTTTTATATTTTGGTGTTTCGAATTTTGATTTAGCTATTTTTATAGTATAATTTGCTGAACAACCGCAATAATAGTATTAATGAGTCTGTGTGTCTTTTATAATTTCAAAACGTTATATAGCATTTAGTACGATCTGTCAAATAAGTTTTTCGTTTTTTTGTTGTATTTGTTTAGATCTTTATGTAGGTTGCTTATTTTTTTGTTATCACATGTTTTATAAGGCATCTTTGTTTATAGTAATAGGCATATGAATACATATATTCTTTGGTCTACAAGATTTAAGATGTTATTTTTTTATATACTTTTGTGGTTGTATTTTAGCAAG
>M01075:30:000000000-A542C:1:1101:13710:12581
AAAGTACACAGTTTGGGTTACACATTTGATTACCAGATGCAATGGAAGGACCAATACCTGTATCTGCATTAATACATGCTGCAACGTTAGTTGTATGTGGAATAATATTAGGTAGTTTTATATTTTGGTGTTTCGAATTTTGATTTAGCTATTTTTATAGTATAATTTGCTGAACAACCGCAATAATAGTATTAATGAGTCTGTGTGTCTTTTATAATTTCAAAACGTTATATAGCATTTAGTACAATCTGTCAAATAAGTTTTTCGTTTTTTTGTTGTATTTGTTTAGATCTTTATGTAGGTTGCTTATTTTTTTGTTATCACATGTTTTATAAGGCATCTTTGTTTATAGTAATAGGCATATGAATACATATATTCTTTGGTCTACAAGATTTAAGATGTTATTTTTTTATATACTTTTGTGGTTGTATTTTAGCAAG
>M01075:30:000000000-A542C:1:1101:20800:12605
AAAGTACACAGTTTGGGTTACATATTTGATTACCAGATGCAATGGAAGGACCAATACCTGTATCTGCATTAATACATGCTGCAACGTTAGTTGTATGTGGAATAATATTAGGTAGTTTTATATTTTGGTGTTTCGAATTTTGATTTAGCTATTTTTATAGTATAATTTGCTGAACAACCGCAATAATAGTATTAATGAGTCTGTGTGTCTTTTATAATTTCAAAACGTTATATAGCATTTAGTACAATCTGTCAAATAAGTTTTTCGTTTTTTTGTTGTATTTGTTTAGATCTTTATGTAGGTTGCTTATTTTTTTGTTATCACATGTTTTATAAGGCATCTTTGTTTATAGTAATAGGCATATGAATACATATATTCTTTGGTCTACAAGATTTAAGATGTTATTTTTTTATATACTTTTGTGGTTGTATTTTAGCAAG
>M01075:30:000000000-A542C:1:1101:12162:12613
AGAGTACACAGTTTGGGTTACATATTTGATTACCAGATGCAATGGAAGGACCAATACCTGTATCTGCATTAATACATGCTGCAACGTTAGTTGTATGTGGAATAATATTAGGTAGTTTTATATTTTGGTGTTTCGAATTTTGATTTAGCTATTTTTATAGTATAATTTGCTGAACAACCGCAATAATAGTATTAATGAGTCTGTGTGTCTTTTATAATTTCAAAACGTTATATAGCATTTAGTACAATCTGTCAAATAAGTTTTTCGTTTTTTTGTTGTATTTGTTTAGATCTTTATGTAGGTTGCTTATTTTTTTGTTATCACATGTTTTATAAGGCATCTTTGTTTATAGTAATAGGCATATGAATACATATATTCTTTGGTCTACAAGATTTAAGATGTTATTTTTTTATATACTTTTGTGGTTGTATCTTAGCAAG
>M01075:30:000000000-A542C:1:1101:10064:12614
AGAGTACACAGTTTGGGTTGCATATTTGATTACCAGATGCAATGGAAGGACCAATACCTGTATCTGCATTAATACATGCTGCAACGTTAGTTGTATGTGGAATAATATTAGGTAGTTTTATATTTTGGTGTTTCGAATTTTGATTTAGCTATTTTTATAGTATAATTTGCTGAACAACCGCAATAATAGTATTAATGAGTCTGTGTGTCTTTTATAATTTCAAAACGTTATATAGCATTTAGTACAATCTGTCAAATAAGTTTTTCGTTTTTTTGTTGTATTTGTTTAGATCTTTATGTAGGTTGCTTATTTTTTTGTTATCACATGTTTTATAAGGCATCTTTGTTTATAGTAATAGGCATATGAATACATATATTCTTTGGTCTACAAGATTTAAGATGTTATTTTTTTATATACTTTTGTGGTTGTATTTTAGCAAG
>M01075:30:000000000-A542C:1:1101:29104:12659
AAAGTACACAGTTTGGGCTACATATTTGATTACCAGATGCAATGGAAGGACCAATACCTGTATCTGCATTAATACATGCTGCAACGTTAGTTGTATGTGGAATAATATTAGGTAGTTTTATATTTTGGTGTTTCGAATTTTGATTTAGCTATTTTTATAGTATAATTTGCTGAACAACCGCAATAATAGTATTAATGAGTCTGTGTGTCTTTTATAATTTCAAAACGTTATATAGCATTTAGTACAATCTGTCAAATAAGTTTTTCGTTTTTTTGTTGTATTTTTTTAGATCTTTATGTAGGTTGCTTATTTTTTTGTTATCACATGTTTTATAAGGCATCTTTGTTTATAGTAATAGGCATATGAATACATATATTCTTTGGTCTACAAGATTTAAGATGTTATTTTTTTATATACTTTTGTGGTTGTATTTTAGCAAG
>M01075:30:000000000-A542C:1:1101:7224:12666
AAAGTACACAGTTTGGGTTACATATTTGATTACCAGATGCAATGGAAGGACCAATACCTGTATCTGCATTAATACATGCTGCAACGTTAGTTGTATGTGGAATAATATTAGGTAGTTTTATATTTTGGTGTTTCGAACTTTGATTTAGCTATTTTTATAGTATAATTTGCTGAACAACCGCAATAATAGTATTAATGAGTCTGTGTGTCCTTTATAATTTCAAAACGTTATATAGCATTTAGTACAATCTGTCAAATAAGTTTTTCGTTTTTTTGTTGTATTTGCTTAGATCTTTATGTAGGTTGCTTATTTTTTTGTTATCACATGTTTTATAAGGCATCTTTGTTTATAGTAATAGGCATATGAATACATATATTCTTTGGTCTACAAGATTTAAGATGTTATTTTTTTATATACTTTTGTGGTTGTATCTTGGCAAG
>M01075:30:000000000-A542C:1:1101:18117:12690
AAAGTACACAGTTTGGGTTACATATTTGATTACCAGATGCAATGGAAGGACCAATACCTGTATCTGCATTAATACATGCTGCAACGTTAGTTGTATGTGGAATAATATTAGGTAGTTTTATATTTTGGTGTTTCGAATTTTGATTTAGCTATTTTTATAGTATAATTTGCTGAACAACCGCAATAATAGTATTAATGAGTCTGTGTGTCTTTTATAATTTCAAAACGTTATATAGCATTTAGTACAATCTGTCAAATAAGTTTTTCGTTTTTTTGTTGTATTTGTTTAGATCTTTATGTAGGTTGCTTATTTTTTTGTTATCACATGTTTTATAAGGCGTCTTTGTTTATAGTAATAGGCATATGAATACATATATTCTTTGGTCTACAAGATTTAAGATGTTATTTTTTTATATACTTTTGTGGTTGTATCTTGGCAAG
>M01075:30:000000000-A542C:1:1101:14080:12715
AAAGTACACAGTTTGGGTTACACATTTGATTACCAGATGCAATGGAAGGACCAATACCTGTATCTGCATTAATACATGCTGCAACGTTAGTTGTATGTGGAATAATATTAGGTAGTTTTATATTTTGGTGTTTCGAATTTTGATTTAGCTATTTTTATAGTATAATTTGCTGAACAACCGCAATAATAGTATTAATGAGTCTGTGTGTCTTTTATAATTTCAAAACGTTATATAGCATTTAGTACAATCTGTCAAATAAGTTTTTCGTTTTTTTGTTGTATTTGTTTAGATCTTTATGTAGGTTGCTTATTTTTTTGTTATCACATGTTTTATAAGGCATCTTTGTTTATAGTAATAGGCATATGAATACATATATTCTTTGGTCTACAAGATTTAAGATGTTATTTTTTTATATACTTTTGTGGTTGTATTTTAGCAAG
>M01075:30:000000000-A542C:1:1101:19226:12740
AGAGTACACAGTTTGGGTTACATATTTGATTACCAGATGCAATGGAAGGACCAATACCTGTATCTGCATTAATACATGCTGCAACGTTAGTTGTATGTGGAATAATATTAGGTAGTTTTATATTTTGGTGTTTCGAATTTTGATTTAGCTATTTTTATAGTATAATTTGCTGAACAACCGCAATAATAGTATTAATGAGTCTGTGTGTCTTTTATAATTTGCAAAACGTTATATAGCATTTAGTACAATCTGTCAAATAAGTTTTTCGTTTTTTTGTTGTATTTGTTTAGATCTTTATGTAGGTTGCTTATTTTTTGTTATCACATGTTTTATAAGGCATCTCTGTTTATAGTAATAGGCATATGAATACATATATTCTTTGGTCTACAAGATTTAAGATGTTATTTTTTTATATACTTTTGTGGTTGTATCTTGGCAAG
>M01075:30:000000000-A542C:1:1101:5514:12801
AGAGTACACAGTTTGGGTTACATATTTGATTACCAGATGCAATGGAAGGACCAATACCTGTATCTGCATTAATACATGCTGCAACGTTAGTTGTATGTGGAATAATATTAGGTAGTTTTATATTTTGGTGTTTCGAATTTTGATTTAGCTATTTTTATAGTATAATTTGCTGAACAACCGCAATAATAGTATTAATGAGTCCGTGTGTCTTTTATAATTTCAAAACGTTATATAGCATTTAGTACAATCTGTCAAATAAGTTTTTCGTTTTTTTGTTGTATTTGTTTAGATCTTTATGTAGGTTGCTTATTTTTTTGTTATCACATGTTTTATAAGGCATCTTTGTTTATAGTAATAGGCATATGAATACATATATTCTTTGGTCTACAAGATTTAAGATGTTATTTTTTTATATACTTTTGTGGTTGTATTTTAGCAAG
>M01075:30:000000000-A542C:1:1101:4759:12839
AGAGTACACAGTTTGGGTTGCATATTTGATTACCAGATGCAATGGAAGGACCAATACCTGTATCTGCATTAATACATGCTGCAACGTTAGTTGTATGTGGAATAATATTAGGTAGTTTTATATTTTGGTGTTTCGAATTTTGATTTAGCTATTTTTATAGTATAATTTGCTGAACAACCGCAATAATAGTATTAATGAGTCTGTGTGTCTTTTATAATTTCAAAACGTTATATAGCATTTAGTACAATCTGTCAAATAAGTTTTTCGTTTTTTTGTTGTATTTGTTTAGATCTTTATGTAGGTTGCTTATTTTTTTGTTATCACATGTTTTATAAGGCATCTTTGTTTATAGTAATAGGCATATGAATACATATATTCTTTGGTCTACAAGATTTAAGATGTTATTTTTTTATATACTTTTGTGGTTGTATTTTAGCAAG
>M01075:30:000000000-A542C:1:1101:7313:12874
AAAGTACACAGTTTGGGTTACATATTTGATTACCAGATGCAATGGAAGGACCAATACCTGTATCTGCATTAATACATGCTGCAACGTTAGTTGTATGTGGAATAATATTAGGTAGTTTTATATTTTGGTGTTTCGAATTTTGATTTAGCTATTTTTATAGTATAATTTGCTGAACAACCGCAATAATAGTATTAATGAGTCTGTGTGTCTTTTATAATTTCAAAACGTTATATAGCATTTAGTACAATCTGTCAAATAAGTTTTTCGTTTTTTTGTTGTATTTGTTTAGATCTTTATGTAGGTTGCTTATTTTTTTGTTATCACATGTTTTATAAGGCATCTTTGTTTATAGTAATAGGCATATGAATACATATATTCTTTGGTCTACAAGATTTAAGATGTTATTTTTTTATATACTTTTGTGGTTGTATTTTAGCAAG
>M01075:30:000000000-A542C:1:1101:27000:12893
AAAGTACACAGTTTGGGTTGCATATTTGATTACCAGATGCAATGGAAGGACCAATACCTGTATCTGCATTAATACATGCTGCAACGTTAGTTGTATGTGGAATAATATTAGGTAGTTTTATATTTTGGTGTTTCGAATTTTGATTTAGCTATTTTTATAGTATAATTTGCTGAACAACCGCAATAATAGTATTAATGAGTCTGTGTGTCTTTTATAATTTCAAAACGTTATATAGCATTTAGTACAATCTGTCAAATAAGTTTTTCGTTTTTTTGTTGTATTTGTTTAGATCTTTATGTAGGTTGCTTATTTTTTTGTTATCACATGTTTTATAAGGCATCTTTGTTTATAGTAATAGGCATATGAATACATATATTCTTTGGTCTACAAGATTTAAGATGTTATTTTTTTATATACTTTTGTGGTTGTATTTTAGCAAG
>M01075:30:000000000-A542C:1:1101:6919:12929
AGAGTACACAGTTTGGGTTACATATTTGATTACCAGATGCAATGGAAGGACCAATACCTGTATCTGCATTAATACATGCTGCAACGTTAGTTGTATGTGGAATAATATTAGGTAGTTTTATATTTTGGTGTTTCGAATTTTGATTTAGCTATTTTTATAGTATAATTTGCTGAACAACCGCAATAATAGTATTAATGAGTCTGTGTGTCTTTTATAATTTCAAAAAGTTATATAGCATTTAGTACAATCTGTCAAATAAGTTTTTCGTTTTTTTGTTGTATTTGTTTAGATCTTTATGTAGGTTGCTTATTTTTTTGTTATCACATGTTTTATAAGGCATCTTTGTTTATAGTAATAGGCATATGAATACATATATTCTTTGGTCTACAAGATTTAAGATGTTATTTTTTTATATACTTTTGTGGTTGTATTTTAGCAAG
>M01075:30:000000000-A542C:1:1101:9315:12930
AAAGTACACAGTTTGGGTTACATATTTGATTACCAGATGCAATGGAAGGACCAATACCTGTATCTGCATTAATACATGCTGCAACGTTAGTTGTATGTGGAATAATATTAGGTAGTTTTATATTTTGGTGTTTCGAATTTTGATTTAGCTATTTTTATAGTATAATTTGCTGAACAACCGCAATAATAGTATTAATGAGTCTGTGTGTCTTTTATAATTTCAAAACGTTATATAGCATTTAGTACAATCTGTCAAATAAGTTTTTCGTTTTTTTGTTGTATTTGTTTAGATCTTTATGTAGGTTGCTTATTTTTTTGTTATCACATGTTTTATAAGGCATCTTTGTTTATAGTAATAGGCATATGAATACATATACTCTTTGGTCTACAAGATTTAAGATGTTATTTTTTTATATACTTTTGTGGTTGTATTTTAGCAAG
>M01075:30:000000000-A542C:1:1101:10051:12942
AAAGTACACAGTTTGGGTTGCATATTTGATTACCAGATGCAATGGAAGGACCAATACCTGTATCTGCATTAATACATGCTGCAACGTTAGTTGTATGTGGAATAATATTAGGTAGTTTTATATTCTGGTGTTTCGAATTTTGATTTAGCTATTTTTATAGTATAATTTGCTGAACAACCGCAATAATAGTATTAATGAGTCTGTGTGTCTTTTATAATTTCAAAACGTTATATAGCATTTAGTACAATCTGTCAAATAAGTTTTTCGTTTTTTTGTTGTATTTGTTTAGATCTTTATGTAGGTTGCTTATTTTTTTGTTATCACATGTTTTATAAGGCATCTTTGTTTATAGTAATAGGCATATGAATACATATATTCTTTGGTCTACAAGATTTAAGATGTTATTTTTTTATATACTTTTGTGGTTGTATCTTAGCAAG
>M01075:30:000000000-A542C:1:1101:5053:12964
AGAGTACACAGTTTGGGTTACACATTTGATTACCAGATGCAATGGAAGGACCAATACCTGTATCTGCATTAATACATGCTGCAACGTTAGTTGTATGTGGAATAATATTAGGTAGTTTTATATTTTGGTGTTTCGAATTTTGATTTAGCTATTTTTATAGTATAATTTGCTGAACAACCGCAATAATAGTATTAATGAGTCTGTGTGTCTTTTATAATTTCAAAACGTTATATAGCATTTAGTACAATCTGTCAAATAAGTTTTTCGTTTTTTTGTTGTATTTGTTTAGATCTTTATGTAGGTTGCTTATTTTTTTGTTATCACATGTTTTATAAGGCATCTTTGTTTATAGTAATAGGCATATGAATACATATATTCTTTGGTCTACAAGATTTAAGATGTTATTTTTTTATATACTTTTGTGGTTGTATCTTAGCAAG
>M01075:30:000000000-A542C:1:1101:13156:13003
AAAGTACACAGTTTGGGTTACATATTTGATTACCAGATGCAATGGAAGGACCAATACCTGTATCTGCATTAATACATGCTGCAACGTTAGTTGTATGTGGAATAATATTAGGTAGTTTTATATTTTGGTGTTTCGAATTTTGATTTAGCTATTTTTATAGTATAATTTGCTGAACAACCGCAATAATAGTATTAATGAGTCTGTGTGTCTTTTATAATTTCAAAACGTTATATAGCATTTAGTACAATCTGTCAAATAAGTTTTTCGTTTTTTTGTTGTATTTGTTTAGATCTTTATGTAGGTTGCTTATTTTTTTGTTATCACATGTTTTATAAGGCATCTTTGTTTATAGTAATAGGCATATGAATACATATATTCTTTGGTCTACAAGATTTAAGATGTTATTTTTTTATATACTTTTGTGGTTGTATTTTAGCAAG
>M01075:30:000000000-A542C:1:1101:17434:13025
AGAGTACACAGTTTGGGTTACATATTTGATTACCAGATGCAATGGAAGGACCAATACCTGTATCTGCATTAATACATGCTGCAACGTTAGTTGTATGTGGAATAATATTAGGTAGTTTTATATTTTGGTGTTTCGAATTTTGATTTAGCTATTTTTATAGTATAATTTGCTGAACAACCGCAATAATAGTATTAATGAGTCTGTGTGTCTTTTATAATTTCAAAACGTTATATAGCATTTAGTACAATCTGTCAAATAAGTTTTTCGTTTTTTTGTTGTATTTGTTTAGATCTTTATGTAGGTTGCTTATTTTTTTGTTATCACATGTTTTATAAGGCATCTTTGTTTATAGTAATAGGCATATGAATACATATATTCTTTGGTCTACAAGATTTAAGATGTTATTTTTTTACATACTTTTGTGGTTGTATCTTAGCAAG
>M01075:30:000000000-A542C:1:1101:18061:13037
AGAGTACACAGTTTGGGTTACATATTTGATTACCAGATGCAATGGAAGGACCAATACCTGTATCTGCATTAATACATGCTGCAACGTTAGTTGTATGTGGAATAATATTAGGTAGTTTTATATTTTGGTGTTTCGAATTTTGATTTAGCTATTTTTATAGTATAATTTGCTGAACAACCGCAATAATAGTATTAGTGAGTCTGTGTGTCTTTTATAATTTCAAAACGTTATATAGCATTTAGTACAATCTGTCAAATAAGTTTTTCGTTTTTTTGTTGTATTTGTTTAGATCTTTATGTAGGTTGCTTATTTTTTTGTTATCACATGTTTTATAAGGCATCTTTGTTTATAGTAATAGGCATATGAATACATATATTCTTTGGTCTACAAGATTTAAGATGTTATTTTTTTATATACTTTTGTGGTTGTATTTTAGCAAG
>M01075:30:000000000-A542C:1:1101:10293:13045
AGAGTACACAGTTTGGGTTACATATTTGATTACCAGATGCAATGGAAGGACCAATACCTGTATCTGCATTAATACATGCTGCAACGTTAGTTGTATGTGGAATAATATTAGGTAGTTTTATATTTTGGTGTTTCGAATCTTGATTTAGCTATTTTTATAGTATAATTTGCTGAACAACCGCAATAATAGTATTAATGAGTCTGTGTGTCTTTTATAATTTCAAAACGTTATATAGCATTTAGTACAATCTGTCAAATAAGTTTTTCGTTTTTTTGTTGTATTTGTTTAGATCTTTATGTAGGTTGCTTATTTTTTTGTTATCACATGTTTTATAAGGCATCTTTGTTTATGGTAATAGGCATATGAATACATATATTCTTTGGTCTACAAGATTTAAGATGTTATTTTTTTATATACTTTTGTGGTTGTATCTTAGCAAG
>M01075:30:000000000-A542C:1:1101:7101:13045
AGAGTACACAGTTTGGGTTACATATTTGATTACCAGATGCAATGGAAGGACCAATACCTGTATCTGCATTAATACATGCTGCAACGTTAGTTGTATGTGGAATAATATTAGGTAGTTTTATATTTTGGTGTTTCGAATTTTGATTTAGCTATTTTTATAGTATAATTTGCTGAACAACCGCAATAATAGTATTAATGAGTCTGTGTGTCTTTTATAATTTCAAAACGTTATATAGCATTTAGTACAATCTGTCAAATAAGTTTTTCGTTTTTTTGTTGTATTTGTTTAGATCTTTATGTAGGTTGCTTATTTTTTTGTTATCACATGTTTTATAAGGCATCTTTGTTTATAGTAATAGGCATATGAATACATATATTCTTTGGTCTACAAGATTTAAGATGTTATTTTTTTATATACTTTTGTGGTTGTATTTTAGCAAG
>M01075:30:000000000-A542C:1:1101:6320:13050
AAAGTACACAGTTTGGGTTACATATTTGATTACCAGATGCAATGGAAGGACCAATACCTGTATCTGCATTAATACATGCTGCAACGTTAGTTGTATGTGGAATAATATTAGGTAGTTTTATATTTTGGTGTTTCGAATTTTGATTTAGCTATTTTTATAGTATAATTTGCTGAACAACCGCAATAATAGTATTAATGAGTCTGTGTGTCTTTTATAATTTCAAAACGTTATATAGCATTTAGTACAATCTGTCAAATAAGTTTTTCGTTTTTTTGTTGTATTTGTTTAGATCTTTATGTAGGTTGCTTATTTTTTTGTTATCACATGTTTTATAAGGCATCTTTGTTTATAGTAATAGGCATATGAATACATATATTCTTTGGTCTACAAGATTTAAGATGTTATTTTTTTATATACTTTTGTGGTTGTATTTTAGCAAG
>M01075:30:000000000-A542C:1:1101:15082:13051
AAAGTACACAGTTTGGGTTACATATTTGATTACCAGATGCAATGGAAGGACCAATACCTGTATCTGCATTAATACATGCTGCAACGTTAGTTGTATGTGGAATAATATTAGGTAGTTTTATATTTTGGTGTTTCGAATTTTGATTTAGCTATTTTTATAGTATAATTTGCTGAACAACCGCAATAATAGTATTAATGAGTCTGTGTGTCTTTTATAATTTCAAAACGTTATATAGCATTTAGTACAATCTGTCAAATAAGTTTTTCGTTTTTTTGTTGTATTTGTTTAGATCTTTATGTAGGTTGCTTATTTTTTTGTTATCACATGTTTTATAAGGCATCTTTGTTTATAGTAATAGGCATATGAATACATATATTCTTTGGTCTACAAGATTTAAGATGTTATTTTTTTATATACTTTTGTGGTTGTATTTTGACAAG
>M01075:30:000000000-A542C:1:1101:18526:13061
AAAGTACACAGTTTGGGTTACATATTTGATTACCAGATGCAATGGAAGGACCAATACCTGTATCTGCATTAATACATGCTGCAACGTTAGTTGTATGTGGAATAATATTAGGTAGTTTTATATTTTGGTGTTTCGAATTTTGATTTAGCTATTTTTATAGTATAATTTGCTGAACAACCGCAATAATAGTATTAATGAGTCTGTGTGTCTTTTATAATTTCAAAACGTTATATAGCATTTAGTACAATCTGTCAAATAAGTTTTTCGTTTTTTTGTTGTATTTGTTTAGATCTTTATGTAGGTTGCTTATTTTTTTGTTATCACATGTTTTATAAGGCATCTTTGTTTATAGTAATAGGCATATGAATACATATATTCTTTGGTCTACAAGATTTAAGATGTTATTTTTTTATATACTTTTGTGGTTGTATCTTAGCAAG
>M01075:30:000000000-A542C:1:1101:6622:13074
AAAGTACACAGTTTGGGTTACATATTTGATTACCAGATGCAATGGAAGGACCAATACCTGTATCTGCATTAATACATGCTGCAACGTTAGTTGTATGTGGAATAATATTAGGTAGTTTTATATTTTGGTGTTTCGAATTTTGATTTAGCTATTTTTATAGTATAATTTGCTGAACAACCGCAATAATAGTATTAATGAGTCTGTGTGTCTTTTATAATTTCAAAACGTTATATAGCATTTAGTACAATCTGTCAAATAAGTTTTTCGTTTTTTTGTTGTATTTGTTTAGATCTTTATGTAGGTTGCTTATTTTTTTGTTATCACATGTTTTATAAGGCATCTTTGTTTATAGTAATAGGCATATGAATACATATATTCTTTGGTCTACAAGATTTAAGATGTTATTTTTTTATATACTTTTGTGGTTGTATCTTAGCAAG
>M01075:30:000000000-A542C:1:1101:23537:13112
AGAGTACACAGTTTGGGTTACATATTTGATTACCAGATGCAATGGAAGGACCAATACCTGTATCTGCATTAATACATGCTGCAACGTTAGTTGTATGTGGAATAATATTAGGTAGTTTTATATTTTGGTGTTTCGAATTTTGATTTAGCTATTTTTATAGTATAATTTGCTGAACAACCGCAATAATAGTATTAATGAGTCTGTGTGTCTTTTATAATTTGCAAAACGTTATATAGCATTTAGTACAATCTGTCAAATAAGTTTTTCGTTTTTTTGTTGTATTTGTTTAGATCTTTATGTAGGTTGCTTATTTTTTTGTTATCACATGTTTTATAAGGCATCTTTGTTTATAGTAATAGGCATATGAATACATATATTCTTTGGTCTACAAGATTTAAGATGTTATTTTTTATATACTTTTGTGGTTGTATTTTAGCAGG
>M01075:30:000000000-A542C:1:1101:7895:13115
AAAGTACACAGTTTGGGTTACATATTTGATTACCAGATGCAATGGAAGGACCAATACCTGTATCTGCATTAATACATGCTGCAACGTTAGTTGTATGTGGAATAATATTAGGTAGTTTTATATTTTGGTGTTTCGAATTTTGATTTAGCTATTTTTATAGTATAATTTGCTGAACAACCGCAATAATAGTATTAATGAGTCTGTGTGTCTTTTATAATTTCAAAACGTTATATAGCATTTAGTACAATCTGTCAAATAAGTTTTTCGTTTTTTTGTTGTATTTGTTTAGATCTTTATGTAGGTTGCTTATTTTTTTGTTATCACATGTTTTATAAGGCATCTTTGTTTATAGTAATAGGCATATGAATACATATATTCTTTGGTCTACAAGATTTAAGATGTTATTTTTTTATATACTTTTGTGGTTGTATTTTAGCAAG
>M01075:30:000000000-A542C:1:1101:22518:13145
AGAGTACACAGTTTGGGTTGCATATTTGATTACCAGATGCAATGGAAGGACCAATACCTGTATCTGCATTAATACATGCTGCAACGTTAGTTGTATGTGGAATAATATTAGGTAGTTTTATATTTTGGTGTTTCGAATTTTGATTTAGCTATTTTTATAGTATAATTTGCTGAACAACCGCAATAATAGTATTAATGAGTCTGTGTGTCTTTTATAATTTCAAAACGTTATATAGCATTTAGTACAATCTGTCAAATAAGTTTTTCGTTTTTTTGTTGTATTTGTTTAGATCTTTATGTAGGTTGCTTATTTTTTTGTTATCACATGTTTTATAAGGCATCTTTGTTTATAGTAATAGGCATATGAATACATATATTCTTTGGTCTACAAGATTTAAGATGTTATTTTTTTATATACTTTTGTGGTTGTATTTTAGCAAG
>M01075:30:000000000-A542C:1:1101:12410:13163
AAAGTACACAGTTTGGGTTACATATTTGATTACCAGATGCAATGGAAGGACCAATACCTGTATCTGCATTAATACATGCTGCAACGTTAGTTGTATGTGGAATAATATTAGGTAGTTTTATATTTCGGTGTTTCGAATTTTGATTTAGCTATTTTTATAGTATAATTTGCTGAACAACCGCAATAATAGTATTAATGAGTCTGTGTGTCTTTTATAATTTCAAAACGTTATATAGCATTTAGTACAATCTGTCAAATAAGTTTTTCGTTTTTTTGTTGTATTTGTTTAGATCTTTATGTAGGTTGCTTATTTTTTTGTTATCACATGTTTTATAAGGCATCTTTGTTTATAGTAATAGGCATATGAATACATATATTCTTTGGTCTACAAGATTTAAGATGTTATTTTTTTATATACTTTTGTGGTTGTATTTTAGCAAG
>M01075:30:000000000-A542C:1:1101:27177:13174
AAAGTACACAGTTTGGGTTACATATTTGATTACCAGATGCAATGGAAGGACCAATACCTGTATCTGCATTGAATACATGCTGCAACGTTAGTTGTATGTGGAATAATATTAGGTAGTTTTATATTTTGGTGTTTCGAATTTTGATTTAGCTATTTTTATAGTATAATTTGCTGAACAACCGCAATAATAGTATTAATGAGTCTGTGTGTCTTTTATAATTGCAAAACGTTATATAGCATTTAGTACAATCTGTCAAATAAGTTTTTCGTTTTTTTGTTGCATTTGTTTAGATCTTTATGTAGGTTGCTTATTTTTTGTTATCACATGTTTTATAAGGCATCTTTGTTTATAGTAATAGGCATATGAACACATATACTCTTTGGTCTACAAGATTTAAGATGTTATTTTTTTATATACTTTTGTGGTTGTATTTTAGCAAG
>M01075:30:000000000-A542C:1:1101:12754:13187
AAAGTACACAGTTTGGGTTGCATATTTGATTACCAGATGCAATGGAAGGACCAATACCTGTATCTGCATTAATACATGCTGCAACGTTAGTTGTATGTGGAATAATATTAGGTAGTTTTATATTTTGGTGTTTCGAATTTTGATTTAGCTATTTTTATAGTATAATTTGCTGAACAACCGCAATAATAGTATTAATGAGTCTGTGTGTCTTTTATAATTTCAAAACGTTATATAGCATTTAGTACAATCTGTCAAATAAGTTTTTCGTTTTTTTGTTGTATTTGTTTAGATCTTTATGTAGGTTGCTTATTTTTTTGTTATCACATGTTTTATAAGGCATCTTTGTTTATAGTAATAGGCATATGAATACATATATTCTTTGGTCTACAAGATTTAAGATGTTATTTTTTTATATACTTTTGTGGTTGTATTTTAGCAAG
>M01075:30:000000000-A542C:1:1101:21789:13192
AGAGTACACAGTTTGGGTTGCATATTTGATTACCAGATGCAATGGAAGGACCAATACCTGTATCTGCATTAATACATGCTGCAACGTTAGTTGTATGTGGAATAATATTAGGTAGTTTTATATTTTGGTGTTTCGAATTTTGATTTAGCTATTTTTATAGTATAATTTGCTGAACAACCGCAATAATAGTATTAATGAGTCTGTGTGTCTTTTATAATTTCAAAACGTTATATAGCATTTAGTACAATCTGTCAAATAAGTTTTTCGTTTTTTTGTTGTATTTGTTTAGATCTTTATGTAGGTTGCTTATTTTTTTGTTATCACATGTTTTATAAGGCATCTTTGTTTATAGTAATAGGCATATGAATACATATATTCTTTGGTCTACAAGATTTAAGATGTTATTTTTTTATATACTTTTGTGGTTGTATTTTAGCAAG
>M01075:30:000000000-A542C:1:1101:21808:13193
AGAGTACACAGTTTGGGTTGCATATTTGATTACCAGATGCAATGGAAGGACCAATACCTGTATCTGCATTAATACATGCTGCAACGTTAGTTGTATGTGGAATAATATTAGGTAGTTTTATATTTTGGTGTTTCGAATTTTGATTTAGCTATTTTTATAGTATAATTTGCTGAACAACCGCAATAATAGTATTAATGAGTCTGTGTGTCTTTTATAATTTCAAAACGTTATATAGCATTTAGTACAATCTGTCAAATAAGTTTTTCGTTTTTTTGTTGTATTTGTTTAGATCTTTATGTAGGTTGCTTATTTTTTTGTTATCACATGTTTTATAAGGCATCTTTGTTTATAGTAATAGGCATATGAATACATATATTCTTTGGTCTACAAGATTTAAGATGTTATTTTTTTATATACTTTTGTGGTTGTATTTTAGCAAG
>M01075:30:000000000-A542C:1:1101:14730:13195
AGAGTACACAGTTTGGATTGCATATTTGATTACCAGATGTAATGGAAGGACCAATACCTGTATCTGCATTAATACATGCTGCAACGTTAGTTGTATGTGGAATAATATTAGGTAGTTTTATATTTTGGTGTTTCGAATTTTGATTTAGCTATTTTTATAGTATAATTTGCTGAACAACCGCAATAATAGTATTAATGAGTCTGTGTGTCTTTTATAATTTCAAAACGTTATATAGCATTTAGTACAATCTGTCAAATAAGTTTTTCGTTTTTTTGTTGTATTTGTTTAGATCTTTATGTAGGTTGCTTATTTTTTTGTTATCACATGTTTTATAAGGCATCTTTGTTTATAGTAATAGGCATATGAATACATATATTCTTTGGTCTACAAGATTTAAGATGTTATTTTTTTATATACTTTTGTGGTTGTATCTTGGCAAG
>M01075:30:000000000-A542C:1:1101:20828:13208
AGAGTACACAGTTTGGGTTACATATTTGATTACCAGATGCAATGGAAGGACCAATACCTGTATCTGCATTAATACATGCTGCAACGTTAGTTGTATGTGGAATAATATTAGGTAGTTTTATATTTTGGTGTTTCGAATTTTGATTTAGCTATTTTTATAGTATAATTTGCTGAACAACCGCAATAATAGTATTAATGAGTCTGTGTGTCTTTTATAATTTCAAAACGTTATATAGCATTTAGTACAATCTGTCAAATAAGTTTTTCGTTTTTTTGTTGTATTTGTTTAGATCTTTATGTAGGTTGCTTATTTTTTTGTTATCACATGTTTTATAAGGCATCTTTGTTTATAGTAATAGGCATATGAATACATATATTCTTTGGTCTACAAGATTTAAGATGTTATTTTTTTATATACTTTTGTGGTTGTATTTTAGCAAG
>M01075:30:000000000-A542C:1:1101:28215:13220
AGAGTACACAGTTTGGGTTACATATTTGATTACCAGATGCAATGGAAGGACCAATACCTGTATCTGCATTAATACATGCTGCAACGTTAGTTGTATGTGGAATAATATTAGGTAGTTTTATATTTTGGTGTTTCGAATTTTGATTTAGCTATTTTTATAGTATAATTTGCTGAACAACCGCAATAATAGCATTAATGAGTCTGTGTGTCTTTTATAATTTGCAAAACGTTATATAGCATTTAGTACAATCTGTCAAATAAGTTTTCGTTTTTTTGTTGTATTTGTTTAGATCTTTATGTAGGTTGCTTATTTTTTTGTTATCACATGTTTTATAAGGCATCTTTGTTTATAGTAATAGGCATATGAATACATATATTCTTTGGTCTACAAGATTTAAGATGTTATTTTTTTATATACTTTTGTGGTTGTATTTTGGCAAG
>M01075:30:000000000-A542C:1:1101:17872:13220
AAAGTACACAGTTTGGGTTACATATTTGATTACCAGATGCAATGGAAGGACCAATACCTGTATCTGCATTAATACATGCTGCAACGTTAGTTGTATGTGGAATAATATTAGGTAGTTTTATATTTTGGTGTTTCGAATTTTGATTTAGCTATTTTTATAGTATAATTTGCTGAACAACCGCAATAATAGTATTAATGAGTCTGTGTGTCTTTTATAATTTCAAAACGTTATATAGCATTTAGTACAATCTGTCAAATAAGTTTTTCGTTTTTTTGTTGTATTTGTTTAGATCTTTATGTAGGTTGCTTATTTTTTTGTTATCACATGTTTTATAAGGCATCTTTGTTTATAGTAATAGGCATATGAATACATATATTCTTTGGTCTACAAGATTTAAGATGTTATTTTTTTATATACTTTTGTGGTTGTATTTTAGCAAG
>M01075:30:000000000-A542C:1:1101:9277:13226
AAAGTACACAGTTTGGGTTGCATATTTGATTACCAGATGCAATGGAAGGACCAATACCTGTATCTGCATTAATACATGCTGCAACGTTAGTTGTATGTGGAATAATATTAGGTAGTTTTATATTTTGGTGTTTCGAATTTTGATTTAGCTATTTTTATAGTATAATTTGCTGAACAACCGCAATAATAGTATTAATGAGTCTGTGTGTCTTTTATAATTTCAAAACGTTATATAGCATTTAGTACAATCTGTCAAATAAGTTTTTCGTTTTTTTGTTGTATTTGTTTAGATCTTTATGTAGGTTGCTTATTTTTTTGTTATCACATGTTTTATAAGGCATCTTTGTTTATAGTAATAGGCATATGAATACATATATTCTTTGGTCTACAAGATTTAAGATGTTATTTTTTTATATACTTTTGTGGTTGTATTTTAGCAAG
>M01075:30:000000000-A542C:1:1101:20245:13238
AAAGTACACAGTTTGGGTTGCATATTTGATTACCAGATGCAATGGAAGGACCAATACCTGTATCTGCATTAATACATGCTGCAACGTTAGTTGTATGTGGAATAATATTAGGTAGTTTTATATTTTGGTGTTTCGAATTTTGATTTAGCTATTTTTATAGTATAATTTGCTGAACAACCGCAATAATAGTATTAATGAGTCTGTGTGTCTTTTATAATTTCAAAACGTTATATAGCATTTAGTACAATCTGTCAAATAAGTTTTTCGTTTTTTTGTTGTATTTGTTTAGATCTTTATGTAGGTTGCTTATTTTTTTGTTATCACATGTTTTATAAGGCATCTTTGTTTATAGTAATAGGCATATGAATACATATATTCTTTGGTCTACAAGATTTAAGATGTTATTTTTTTATATACTTTTGTGGTTGTATTTTGGCAAG
>M01075:30:000000000-A542C:1:1101:11182:13240
AAAGTACACAGTTTGGGTTGCATATTTGATTACCAGATGCAATGGAAGGACCAATACCTGTATCTGCATTAATACATGCTGCAACGTTAGTTGTATGTGGAATAATATTAGGTAGTTTTATATTTTGGTGTTTCGAATTTTGATTTAGCTATTTTTATAGTATAATTTGCTGAACAACCGCAATAATAGTATTAATGAGTCTGTGTGTCTTTTATAATTTCAAAACGTTATATAGCATTTAGTACAATCTGTCAAATAAGTTTTTCGTTTTTTTGTTGTATTTGTTTAGATCTTTATGTAGGTTGCTTATTTTTTCGTTATCACATGTTTTATAAGGCATCTTTGTTTATAGTAATAGGCATATGAATACATATATTCTTTGGTCTACAAGATTTAAGATGTTATTTTTTTATATACTTTTGTGGTTGTATTTTAGCAAG
>M01075:30:000000000-A542C:1:1101:15173:13311
AAAGTACACAGTTTGGGTTGCATATTTGATTACCAGATGCAATGGAAGGACCAATACCTGTATCTGCATTAATACATGCTGCAACGTTAGTTGTATGTGGAATAATATTAGGTAGTTTTATATTTTGGTGTTTCGAATTTTGATTTAGCTATTTTTATAGTATAATTTGCTGAACAACCGCAATAATAGTATTAATGAGTCTGTGTGTCTTTTATAATTTCAAAACGTTATATAGCATTTAGTACAATCTGTCAAATAAGTTTTTCGTTTTTTTGTTGTATTTGTTTAGATCTTTATGTAGGTTGCTTATTCTTTTGTTATCACATGTTTTATAAGGCATCTTTGTTTATAGTAATAGGCATATGAATACATATATTCTTTGGTCTACAAGATTTAAGATGTTATTTTTTTATATACTTTTGTGGTTGTATTTTAGCAAG
>M01075:30:000000000-A542C:1:1101:15499:13324
AAAGTACACAGTTTGGGTTACATATTTGATTACCAGATGCAATGGAAGGACCAATACCTGTATCTGCATTAATACATGCTGCAACGTTAGTTGTATGTGGAATAATATTAGGTAGTTTTATATTTTGGTGTTTCGAATTTTGATTTAGCTATTTTTATAGTATAATTTGCTGAACAACCGCAATAATAGTATTAATGAGTCTGTGTGTCTTTTATAATTTCAAAACGTTATATAGCATTTAGTACAATCTGTCAAATAAGTTTTTCGTTTTTTTGTTGTATTTGTTTAGATCTTTATGTAGGTTGCTTATTTTTTTGTTATCACATGTTTTATAAGGCATCTTTGTTTATAGTAATAGGCATATGAATACATATATTCTTTGGTCTACAAGATTTAAGATGTTATTTTTTTATATACTTTTGTGGTTGTATTTTAGCAAG
>M01075:30:000000000-A542C:1:1101:12865:13372
AAAGTACACAGTTTGGGTTACATATTTGATTACCAGATGCAATGGAAGGACCAATACCTGTATCTGCATTAATACGTGCTGCAACGTTAGTTGTATGTGGAATAATATTAGGTAGTTTTATATTTTGGTGTTTCGAATTTTGATTTAGCTATTTTTATAGTATAATTTGCTGAACAACCGCAATAATAGTATTAATGAGTCTGTGTGTCTTTTATAATTTCAAAACGTTATATAGCATTTAGTACAATCTGTCAAATAAGTTTTTCGTTTTTTTGTTGTATTTGTTTAGATCTTTATGTAGGTTGCTTATTTTTTTGTTATCACATGTTTTATAAGGCATCTTTGTTTATAGTAATAGGCATATGAATACATATATTCTTTGGTCTACAAGATTTAAGATGTTATTTTTTTATATACTTTTGTGGTTGTATTTTAGCAAG
>M01075:30:000000000-A542C:1:1101:9396:13461
AAAGTACACAGTTTGGGTTGCATATTTGATTACCAGATGCAATGGAAGGACCAATACCTGTATCTGCATTAATACATGCTGCAACGTTAGTTGTATGTGGAATAATATTAGGTAGTTTTATATTTTGGTGCTTCGAATTTTGATTTAGCTATTTTTATAGTATAATTTGCTGAACAACCGCAATAATAGTATTAATGAGTCTGTGTGTCTTTTATAATTTCAAAACGTTATATAGCATTTAGTACAATCTGTCAAATAAGTTTTTCGTTTTTTTGTTGTATTTGTTTAGATCTTTATGTAGGTTGCTTATTTTTTTGTTATCACATGTTTTATAAGGCATCTTTGTTTATAGTAATAGGCATATGAATACATATATTCTTTGGTCTACAAGATTTAAGATGTTATTTTTTTATATACTTTTGTGGTTGTATCTTAGCAAG
>M01075:30:000000000-A542C:1:1101:21860:13509
AGAGTACACAGTTTGGGTTACATGTTTGATTACCAGATGCAATGGAAGGACCAATACCTGTATCTGCATTAATACATGCTGCAACGTTAGTTGTATGTGGAATAATATTAGGTAGTTTTATATTTTGGTGTTTCGAATTTTGATTTAGCTATTTTTATAGTATAATTTGCTGAACAACCGCAATAATAGTATTAATGAGTCTGTGTGTCTTTTATAATTTCAAAACGTTATATAGCATTTAGTACAATCTGTCAAATAAGTTTTTCGTTTTTTTGTTGTATTTGTTTAGATCTTTATGTAGGTTGCTTATTTTTTTGTTATCACATGTTTTATAAGGCATCTTTGTTTATAGTAATAGGCATATGAATACATATATTCTTTGGTCTACAAGATTTAAGATGTTATTTTTTTATATACTTTTGTGGTTGTATTTTAGCAAG
>M01075:30:000000000-A542C:1:1101:13196:13537
AGAGTACACAGTTTGGATTGCACATTTGATTACCAGATGCAATGGAAGGACCAATACCTGTATCTGCATTAATGCATGCTGCAACGTTAGTTGTATGTGGAATAATATTAGGTAGTTTTATATTTTGGTGTTTCGAATTTTGATTTAGCTATTTTTATAGTATAATTTGCTGAGCAACCGCAATAATAGTATTAATGAGTCTGTGTGTCTTTTATAATTTCAAAACGTTATATAGCATTTAGTACAATCTGTCAAATAAGTTTTTCGTTTTTTTGTTGTATTTGTTTAGATCTTTATGTAGGTTGCTTATTTTTTTGTTATCACATGTTTTATAAGGCATCTTTGTTTATAGTAATAGGCATATGAATACATATATTCTTTGGTCTACAGGATTTAAGATGTTATTTTTTTATATACTTTTGTGGTTGTATTTTAGCAAG
>M01075:30:000000000-A542C:1:1101:14632:13553
AGAGTACACAGTTTGGGTTGCATATTTGATTACCAGATGCAATGGAAGGACCAATACCTGTATCTGCATTAATACATGCTGCAACGTTAGTTGTATGTGGAATAATATTAGGTAGTTTTATATTTTGGTGTTTCGAATTTTGATTTAGCTATTTTTATAGTATAATTTGCTGAACAACCGCAATAATAGTATTAATGAGTCTGTGTGTCTTTTATAATTTCAAAACGTTATATAGCATTTAGTACAATCTGTCAAATAAGTTTTTCGTTTTTTTGTTGTATTTGTTTAGATCTTTATGTAGGTTGCTTATTTTTTTGTTATCACATGTTTTATAAGGCATCTTTGTTTATAGTAATAGGCATATGAATACATATATTCTTTGGTCTACAAGATTTAAGATGTTATTTTTTTATATACTTTTGTGGTTGTATTTTAGCAAG
>M01075:30:000000000-A542C:1:1101:16583:13592
AAAGTACACAGTTTGGGTTACATATTTGATTACCAGATGCAATGGAAGGACCAATACCTGTATCTGCATTAATACATGCTGCAACGTTAGTTGTATGTGGAATAATATTAGGTAGTTTTATATTTTGGTGTTTCGAATTTTGATTTAGCTATTTTTATAGTATAATTTGCTGAACAACCGCAATAATAGTATTAATGAGTCTGTGTGTCTTTTATAATTTCAAAACGTTATATAGCATTTAGTACAATCTGTCAAATAAGTTTTTCGTTTTTTTGTTGTATTTGTTTAGATCTTTATGTAGGTTGCTTATTTTTTTGTTATCACATGTTTTATAAGGCATCTTTGTTTATAGTAATAGGCATATGAATACATATATTCTTTGGTCTACAAGATTTAAGATGTTATTTTTTTATATACTTTTGTGGTTGTATTTTGGCAAG
>M01075:30:000000000-A542C:1:1101:8164:13612
AAAGTACACAGTTTGGGTTACATATTTGATTACCAGATGCAATGGAAGGACCAATACCTGTATCTGCATTAATACATGCTGCAACGTTAGTTGTATGTGGAATAATATTAGGTAGTTTTATATTTTGGTGTTTCGAATTTTGATTTAGCTATTTTTATAGTATAATTTGCTGAACAACCGCAATAATAGTATTAATGAGTCTGTGTGTCTTTTATAATTTCAAAACGTTATATAGCATTTAGTACAATCTGTCAAATAAGTTTTTCGTTTTTTTGTTGTATTTGTTTAGATCTTTATGTAGGTTGCTTATTTTTTTGTTATCACATGTTTTATAAGGCATCTTTGTTTATAGTAATAGGCATATGAATACATATATTCTTTGGTCTACAAGATTTAAGATGTTATTTTTTTATATACTTTTGTGGTTGTATTTTAGCAAG
>M01075:30:000000000-A542C:1:1101:10467:13616
GAAGTACACAGTTTGGGTTGCATATTTGATTACCAGATGCAATGGAAGGACCAATACCTGTATCTGCATTAATACATGCTGCAACGTTAGTTGTATGTGGAATAATATTAGGTAGTTTTATATTTTGGTGTTTCGAATTTTGATTTAGCTATTTTTATAGTATAATTTGCTGAACAACCGCAATAATAGTATTAATGAGTCTGTGTGTCTTTTATAATTTCAAAACGTTATATAGCATTTAGTACAATCTGTCAAATAAGTTTTTCGTTTTTTTGTTGTATTTGTTTAGATCTTTATGTGGGTTGCTTATTTTTTTGTTATCACATGTTTTATAAGGCATCTTTGTTTATAGTAATAGGCATATGAATACATATATTCTTTGGTCTACAAGATTTAAGATGTTATTTTTTTATATACTTTTGTGGTTGTATTTTAGCAAG
>M01075:30:000000000-A542C:1:1101:14714:13626
AGAGTACACAGTTTGGGTTACATATTTGATTACCAGATGCAATGGAAGGACCAATACCTGTATCTGCATTAATACATGCTGCAACGTTAGTTGTATGTGGAATAATATTAGGTAGTTTTATATTTTGGTGTTTCGAATTTTGATTTAGCTATTTTTATAGTATAATTTGCTGAACAACCGCAATAATAGTATTAATGAGTCTGTGTGTCTTTTATAATTTCAAAACGTTATATAGCATTTAGTACAATCTGTCAAATAAGTTTTTCGTTTTTTTGTTGTATTTGTTTAGATCTTTATGTAGGTTGCTTATTTTTTTGTTATCACATGTTTTATAAGGCATCTTTGTTTATAGTAATAGGCATATGAATACATATATTCTTTGGTCTACAAGATTTAAGATGTTATTTTTTTATATACTTTTGTGGTTGTATCTTAGCAAG
>M01075:30:000000000-A542C:1:1101:19509:13699
AAAGTACACAGTTTGGGTTACATATTTGATTACCAGATGCAATGGAAGGACCAATACCTGTATCTGCATTAATACATGCCGCAACGTTAGTTGTATGTGGAATAATATTAGGTAGTTTTATATTTTGGTGTTTCGAATTTTGATTTAGCTATTTTTATAGTATAATTTGCTGAACAACCGCAATAATAGTATTAATGAGTCTGTGTGTCTTTTATAATTTCAAAACGTTATATAGCATTTAGTACAATCTGTCAAATAAGTTTTTCGTCTTTTTGTTGTATTTGTTTAGATCTTTATGTAGGTTGCTTATTTTTTTGTTATCACATGTTTTATAAGGCATCTTTGTTTATAGTAATAGGCATATGAATACATATATTCTTTGGTCTACAAGATTTAAGATGTTATTTTTTTATATACTTTTGTGGTTGTATCTTAGCAAG
>M01075:30:000000000-A542C:1:1101:4028:13740
AAAGTACACAGTTTGGGTTACACATTTGATTACCAGATGCAATGGAAGGACCAATACCTGTATCTGCATTAATACATGCTGCAACGTTAGTTGTATGTGGAATAATATTAGGTAGTTTTATATTTTGGTGTTTCGAATTTTGATTTAGCTATTTTTATAGCATAATTTGCTGAACAACCGCAATAATAGTATTAATGAGTCTGTGTGTCTTTTATAATTTCAAAACGTTATATAGCATTTAGTACAATCTGTCAAATAAGTTTTTCGTTTTTTTGTTGTATTTGTTTAGATCTTTATGTAGGTTGCTTATTTTTTTGTTATCACATGTTTTATAAGGCATCTTTGTTTATAGTAATAGGCATATGAATACATATATTCTTTGGTCTACAAGATTTAAGATGTTATTTTTTTATATACTTTTGTGGTTGTATTTTAGCAAG
>M01075:30:000000000-A542C:1:1101:23324:13789
AGAGTACACAGTTTGGGTTACATATTTGATTACCAGATGCAATGGAAGGACCAATACCTGTATCTGCATTAATACATGCTGCAACGTTAGTTGTATGTGGAATAATATTAGGTAGTTTTATATTTTGGTGTTTCGAATTTTGATTTAGCTATTTTTATAGTATAATTTGCTGAACAACCGCAATAATAGTATTAATGAGTCTGTGTGTCTTTTATAATTTCAAAACGTTATATAGCATTTAGTACAATCTGTCAAATAAGTTTTTCGTTTTTTTGTTGTATTTGTTTAGATCTTTATGTAGGTTGCTTATTTTTTTGTTATCACATGTTTTATAAGGCATCTTTGTTTATAGTAATAGGCATATGAATACATATATTCTTTGGTCTACAAGATTTAAGATGTTATTTTTTTATATACTTTTGTGGTTGTATTTTAGCAAG
>M01075:30:000000000-A542C:1:1101:21175:13790
AGAGTACACAGTTTGGGTTACATATTTGATTACCAGATGCAATGGAAGGACCAATACCTGTATCTGCATTAAATACATGCTGCAACGTTAGTTGTATGTGGAATAATATTAGGTAGTTTTATATTTTGGTGTTTCGAATTTTGATTTAGCTATTTTTATAGTATAATTTGCTGAACAACCGCAATAATAGTATTAATGAGTCTGTGTGTCTTTTATAATTGCAAAACGTTATATAGCATTTAGTACAATCTGTCAAATAAGTTTTTCGTTTTTTTGTTGTATTTGTTTAGATCTTTATGTAGGTTGCTTATTTTTTGTTATCACATGTTTTATAAGGCATCTTTGTTTATAGTAATAGGCATATGAATACATATATTCTTTGGTCTACAAGATTTAAGATGTTATTTTTTTATATACTTTTGTGGTTGTATTTTAGCAAG
>M01075:30:000000000-A542C:1:1101:8997:13858
AAAGTACACAGTTTGGGTTGCATATTTGATTACCAGATGCAATGGAAGGACCAATACCTGTATCTGCATTAATACATGCTGCAACGTTAGTTGTATGTGGAATAATATTAGGTAGTTTTATATTTTGGTGTTTCGAATTTTGATTTAGCTATTTTTATAGTATAATTTGCTGAACAACCGCAATAATAGTATTAATGAGTCTGTGTGTCTTTTATAATTTCAAAACGTTATATAGCATTTAGTACAATCTGTCAAATAAGTTTTTCGTTTTTTTGTTGTATTTGTTTAGATCTTTATGTAGGTTGCTTATTTTTTTGTTATCACATGTTTTATAAGGCATCTTTGTTTATAGTAATAGGCATATGAATACATATATTCTTTGGTCTACAAGATTTAAGATGTTATTTTTTTATATACTTTTGTGGTTGTATTTTAGCAAG
>M01075:30:000000000-A542C:1:1101:23512:13859
AAAGTACACAGTTTGGGTTACACATTTGATTACCAGATGCAATGGAAGGACCAATACCTGTATCTGCATTAATACATGCTGCAACGTTAGTTGTATGTGGAATAATATTAGGTAGTTTTATATTTTGGTGTTTCGAATTTTGATTTAGCTATTTTTATAGTATAATTTGCTGAACAACCGCAATAATAGTATTAATGAGTCTGTGTGTCTTTTATAATTTGCAAAACGTTATATAGCATTTAGTACAATCTGTCAAATAAGTTTTTCGTTTTTTTGTCGTATTTGTTTAGATCTTTATGTAGGTTGCTTATTTTTTTGTTATCACATGTTTTATAAGGCATCTTTGTTTATAGTAATAGGCATATGAATACATATATTCTTTGGTCTACAAGATTTAAGATGTTATTTTTTATATACTTTTGTGGTTGTATTTTAGCAAG
>M01075:30:000000000-A542C:1:1101:25037:13870
AAAGTACACAGTTTGGGTTACACATTTGATTACCAGATGCAATGGAAGGACCAATACCTGTATCTGCATTAATACATGCTGCAACGTTAGTTGTATGTGGAATAATATTAGGTAGTTTTATATTTTGGTGTTTCGAATTTTGATTTAGCTATTTTTATAGTATAATTTGCTGAACAACCGCAATAATAGTATTAATGAGTCTGTGTGTCTTTTATAATTTGCAAAACGTTATATAGCATTTAGTACAATCTGTCAAATAAGTTTTTCGTTTTTTTGTTGTATTTGTTTAGATCTTTATGTAGGTTGCTTATTTTTTGTTATCACATGTTTTATAAGGCATCTTTGTTTATAGTAATAGGCATATGAATACATATATTCTTTGGTCTACAAGATTTAGGATGTTATTTTTTTATATACTTTTGTGGTTGTATTTTAGCAAG
>M01075:30:000000000-A542C:1:1101:25829:13877
AGAGTACACAGTTTGGGTTGCATATTTGATTACCAGATGCAATGGAAGGACCAATACCTGTATCTGCATTAATACATGCTGCAACGTTAGTTGTATGTGGAATAATATTAGGTAGTTTTATATTTTGGTGTTTCGAATTTTGATTTAGCTATTTTTATAGTATAATTTGCTGAACAACCGCAATAATAGTATTAATGAGTCTGTGTGTCTTTTATAATTTCAAAACGTTATATAGCATTTAGTACAATCTATCAAATAAGTTTTTCGTTTTTTTGTTGTATTTGTTTAGATCTTTATGTAGGTTGCTTATTTTTTTGTTATCACATGTTTTATAAGGCATCTTTGTTTATAGTAATAGGCATATGAATACATATATTCTTTGGTCTACAAGATTTAAGATGTTATTTTTTTATATACTTTTGTGGTTGTATCTTAGCAAG
>M01075:30:000000000-A542C:1:1101:5543:13882
AGAGTACACAGTTTGGGTTGCATATTTGATTACCAGATGCAATGGAAGGACCAATACCTGTATCTGCATTAATACATGCTGCAACGTTAGTTGTATGTGGAATAATATTAGGTAGTTTTATATTTTGGTGTTTCGAATTTTGATTTAGCTATTTTTATAGTATAATTTGCTGAACAACCGCAATAATAGTATTAATGAGTCTGTGTGTCTTTTATAATTTCAAAACGTTATATAGCATTTAGTACAATCTGTCAAATAAGTTTTTCGTTTTTTTGTTGTATTTGTTTAGATCTTTATGTAGGTTGCTTATTTTTTTGTTATCACATGTTTTATAAGGCATCTTTGTTTATAGTAATAGGCATATGAATACATATATTCTTTGGTCTACAAGATTTAAGATGTTATTTTTTTATATACTTTTGTGGTTGTATTTTAGCAAG
>M01075:30:000000000-A542C:1:1101:17945:13888
AAAGTACACAGTTTGGGTTACATATTTGATTACCAGATGCAATGGAAGGACCAATACCTGTATCTGCATTAATACATGCTGCAACGTTAGTTGTATGTGGAATAATATTAGGTAGTTTTATATTTTGGTGTTTCGAATTTTGATTTAGCTATTTTTATAGTATAATTTGCTGAACAACCGCAATAATAGTATTAATGAGTCTGTGTGTCTTTTATAATTTCAAAACGTTATATAGCATTTAGTACAATCTGTCAAATAAGTTTTTCGTTTTTTTGTTGTATTTGTTTAGATCTTTATGTAGGTTGCTTATTTTTTTGTTATCACATGTTTTATAAGGCATCTTTGTTTATAGTAATAGGCATATGAATACATATATTCTTTGGTCTACAAGATTTAAGATGTTATTTTTTTATATACTTTTGTGGTTGTATTTTAGCAAG
>M01075:30:000000000-A542C:1:1101:7065:13908
AAAGTACACAGTTTGGGTTGCATATTTGATTACCAGATGCAATGGAAGGACCAATACCTGTATCTGCATTAATACATGCTGCAACGTTAGTTGTATGTGGAATAATATTAGGTAGTTTTATATTTTGGTGTTTCGAATTTTGATTTAGCTATTTTTATAGTATAATTTGCTGAACAACCGCAATAATAGTATTAATGAGTCTGTGTGTCTTTTATAATTTCAAAACGTTATATAGCATTTAGTACAATCTGTCAAATAAGTTTTTCGTTTTTTTGTTGTATTTGTTTAGATCTTTATGTAGGTTGCTTATTTTTTTGTTATCACATGTTTTATAAGGCATCTTTGTTTATAGTAATAGGCATATGAATACATATATTCTTTGGTCTACAAGATTTAAGATGTTATTTTTTTATATACTTTTGTGGTTGTATTTTAGCAAG
>M01075:30:000000000-A542C:1:1101:10397:13983
AAAGTACACAGTTTGGGTTGCATATTTGATTACCAGATGCAATGGAAGGACCAATACCTGTATCTGCATTAATACATGCTGCAACGTTAGTTGTATGTGGAATAATATTAGGTAGTTTTATATTTTGGTGTTTCGAATTTTGATTTAGCTATTTTTATAGTATAATTTGCTGAACAACCGCAATAATAGTATTAATGAGTCTGTGTGTCTTTTATAATTTCAAAACGTTATATAGCATTTAGTACAATCTGTCAAATAAGTTTTTCGTTTTTTTGTTGTATTTGTTTAGATCTTTATGTAGGTTGCTTATTTCTTTGTTATCACATGTTTTATAAGGCATCTTTGTTTATAGTAATAGGCATATGAATACATATATTCTTTGGTCTACAAGATTTAAGATGTTATTTTTTTATATACTTTTGTGGTTGTATCTTAGCAAG
>M01075:30:000000000-A542C:1:1101:18845:13992
AAAGTACACAGTTTGGGTTGCATATTTGATTACCAGATGCAATGGAAGGACCAATACCTGTATCTGCATTAATACATGCTGCAACGTTAGTTGTATGTGGAATAATATTAGGTAGTTTTATATTTTGGTGTTTCGAATTTTGATTTAGCTATTTTTATAGTATAATTTGCTGAACAACCGCAATAATAGTATTAATGAGTCTGTGTGTCTTTTATAATTTCAAAACGTTATATAGCATTTAGTACAATCTGTCAAATAAGTTTTTCGTTTTTTTGTTGTATTTGTTTAGATCTTTATGTAGGTTGCTTATTTTTTTGTTATCACATGTTTTATAAGGCATCTTTGTTTATAGTAATAGGCATATGAATACATATATTCTTTGGTCTACAAGATTTAAGATGTTATTTTTTTATATACTTTTGTGGTTGTATTTTAGCAAG
>M01075:30:000000000-A542C:1:1101:27919:14000
AAAGTACACAGTTTGGGTTGCATATTTGATTACCAGATGCAATGGAAGGACCAATACCTGTATCTGCATTAATACATGCTGCAACGTTAGTTGTATGTGGAATAATATTAGGTAGTTTTATATTTTGGTGTTTCGAATTTTGATTTAGCTATTTTTATAGTATAATTTGCTGAACAACCGCAATAATAGTATTAATGAGTCTGTGTGTCTTTTATAATTTCAAAACGTTATATAGCATTTAGTACAATCTGTCAAATAAGTTTTTCGTTTTTTTGTTGTATTTGTTTAGATCTTTATGTAGGTTGCTTATTTTTTTGTTATCACATGTTTTATAAGGCATCTTTGTTTATAGTAATAGGCATATGAATACATATATTCTTTGGTCTACAAGATTTAAGATGTTATTTTTTTATATACTTTTGTGGTTGTATTTTAGCAAG
>M01075:30:000000000-A542C:1:1101:25795:14000
AAAGTACACAGTTTGGGTTACATATTTGATCACCAGATGCAATGGAAGGACCAATACCTGTATCTGCATTAATACATGCTGCAACGTTAGTTGTATGTGGAATAATATTAGGTAGTTTTATATTTTGGTGTTTCGAATTTTGATTTAGCTATTTTTATAGTATAATTTGCTGAACAACCGCAATAATAGTATTAATGAGTCTGTGTGCCTTTTATAATTTCAAAACGTTATATAGCATTTAGTACAATCTGTCAAATAAGTTTTTCGTTTTTTTGTTGTATTTGTTTAGATCTTTATGTAGGTTGCTTATTTTTTTGTTATCACATGTTTTATAAGGCATCTTTGTTTATAGTAATAGGCATATGAATACATATATTCTTTGGTCTACAAGATTTAAGATGTTATTTTTTTATATACTTTTGTGGTTGTATTTTGGCAAG
>M01075:30:000000000-A542C:1:1101:26863:14027
AGAGTACACAGTTTGGGTTACATATTTGATTACCAGATGCAATGGAAGGACCAATACCTGTATCTGCATTAATACATGCTGCAACGTTAGTTGTATGTGGAATAATATTAGGTAGTTTTATATTTTGGTGTTTCGAATTTTGATTTAGCTATTTTTATAGTATAATTTGCTGAACAACCGCAATAATAGTATTAATGAGTCTGTGTGTCTTTTATAATTTGCAAAACGTTATATAGCATTTAGTACAATCTGTCAAATAAGTTTTTCGTTTTTTGTTGTATTTGTTTAGATCTTTATGTAGGTTGCTTATTTTTTTGTTATCACATGTTTTATAAGGCATCTTTGTTTATAGTAATAGGCATATGAATACATATATTCTTTGGTCTACAAGATTTAAGATGTTATTTTTTTATATACTTTTGTGGTTGTATTTTAGCAAG
>M01075:30:000000000-A542C:1:1101:7557:14044
AAAGTACACAGTTTGGGTTACATATTTGATTACCAGATGCAATGGAAGGACCAATACCTGTATCTGCATTAATACATGCTGCAACGTTAGTTGTATGTGGAATAATATTAGGTAGTTTTATATTTTGGTGTTTCGAATTTTGATTTAGCTATTTTTATAGTATAATTTGCTGAACAACCGCAATAATAGTATTAATGAGTCTGTGTGTCTTTTATAATTTCAAAACGTTATATAGCATTTAGTACAATCTGTCAAATAAGTTTTTCGTTTTTTTGTTGTATTTGTTTAGATCCTTATGTAGGTTGCTTATTTTTTTGTTATCACATGTTTTATAAGGCATCTTTGTTTATAGTAATAGGCATATGAATACATATATTCTTTGGTCTACAAGATTTAAGATGTTATTTTTTTATATACTTTTGTGGTTGTATTTTAGCAAG
>M01075:30:000000000-A542C:1:1101:9044:14083
AGAGCACACAGTTTGGGTTACATATTTGATTACCAGATGCAATGGAAGGACCAATACCTGTATCTGCATTAATACATGCTGCAACGTTAGTTGTATGTGGAATAATATTAGGTAGTTTTATATTTTGGTGTTTCGAATTTTGATTTAGCTATTTCTATAGTATAATTTGCTGAACAACCGCAATAATAGTATTAATGAGTCTGTGTGTCTTTTATAATTTCAAAACGTTATATAGCATTTAGTACAATCTGTCAAATAAGTTTTTCGTTTTTTTGTTGTATTTGTTTAGATCTTTATGTAGGTTGCTTATTTTTTTGTTATCACATGTTTTATAAGGCATCTTTGTTTATAGTAATAGGCATATGAATACATATATTCTTTGGTCTACAAGATTTAAGATGTTATTTTTTTATATACTTTTGTGGTTGTATCTTGGCAAG
>M01075:30:000000000-A542C:1:1101:15372:14094
AGAGTACACAGTTTGGGTTACATATTTGATTACCAGATGCAATGGAAGGACCAATACCTGTATCTGCATTAATACATGCTGCAACGTTAGTTGTATGTGGAATAATATTAGGTAGTTTTATATTTTGGTGTTTCGAATTTTGATTTAGCTATTTTTATAGTATAATTTGCTGAACAACCGCAATAATAGTATTAATGAGTCTGTGTGTCTTTTATAATTTCAAAACGTTATATAGCATTTAGTACAATCTGTCAAATAAGTTTTTCGTTTTTTTGTTGTACTTGTTTAGATCTTTATGTAGGTTGCTTACTTTTTTGTTATCACATGTTTTATAAGGCATCTTTGTTTATAGTAATAGGCATATGAATACATATATTCTTTGGTCTACAAGATTTAGGATGTTATTTTTTTATATACTTCTGTGGTTGTATTTTAGCAAG
>M01075:30:000000000-A542C:1:1101:21607:14160
AGAGTACACAGTTTGGGTTACATATTTGATTACCAGATGCAATGGAAGGACCAATACCTGTATCTGCATTAATACATGCTGCAACGTTAGTTGTATGTGGAATAATATTAGGTAGTTTTATATTTTGGTGTTTCGAATTTTGATTTAGCTGTTTTTATAGTATAATTTGCTGAACAACCGCAATAATAGTATTAATGAGTCTGTGTGTCTTTTATAATTTCAAAACGTTATATAGCATTTAGTACAATCTGTCAAATAAGTTTTTCGTTTTTTTGTTGTATTTGTTTAGATCTTTATGTAGGTTGCTTATTTTTTTGTTATCACATGTTTTATAAGGCATCTTTGTTTATAGTAATAGGCATATGAATACATATATTCTTTGGTCTACAAGATTTAAGATGTTATTTTTTTATATACTTTTGTGGTTGTATTTTAGCAAG
>M01075:30:000000000-A542C:1:1101:24052:14213
AAAGTACACAGTTTGGGTTGCATATTTGATTACCAGATGCAATGGAAGGACCAATACCTGTATCTGCATTAATACATGCTGCAACGTTAGTTGTATGTGGAATAATATTAGGTAGTTTTATATTTTGGTGTTTCGAATTTTGATTTAGCTATTTTTATAGTATAATTTGCTGAACAACCGCAATAATAGTATTAATGAGTCTGTGTGTCTTTTATAATTTCAAAACGTTATATAGCATTTAGTACAATCTGTCAAATAAGTTTTTCGTTTTTTTGTTGTATTTGTTTAGATCTTTATGTAGGTTGCTTATTTTTTTGTTATCACATGTTTTATAAGGCATCTTTGGTTATAGTAATAGGCATATGAATACATATATTCTTTGGTCTACAAGATTTAAGATGTTATTTTTTTATATACTTTTGTGGTTGTATTTTAGCAAG
>M01075:30:000000000-A542C:1:1101:18760:14216
AGAGTACACAGTTTGGGTTGCATATTTGATTACCAGATGCAATGGAAGGACCAATACCTGTATCTGCATTAATACATGCTGCAACGTTAGTTGTATGTGGAATAATATTAGGTAGTTTTATATTTTGGTGTTTCGAATTTTGATTTAGCTATTTTTATAGTATAATTTGCTGAACAACCGCAATAATAGTATTAATGAGTCTGTGTGTCTTTTATAATTTGCAAGACGTTATATAGCATTTAGTACAATCTGTCAAATAAGTTTTTCGTTTTTTGTTGTATTTGTTTAGATCTTTATGTAGGTTGCTTATTTTTTTGTTATCACATGTTTTATAAGGCATCTTTGTTTATAGTAATAGGCATATGAATACATATATTCTTTGGTCTACAAGATTTAAGATGTTATTTTTTTATATACTTTTGTGGTTGTATCTTGGCAAG
>M01075:30:000000000-A542C:1:1101:7938:14247
AGAGTACACAGTTTGGGTTGCATATTTGATTACCAGATGCAATGGAAGGACCAATACCTGTATCTGCATTAATACATGCTGCAACGTTAGTTGTATGTGGAATAATATTAGGTAGTTTTATATTTTGGTGTTTCGAATTTTGATTTAGCTATTTTTATAGTATAATTTGCTGAACAACCGCAATAATAGTATTAATGAGTCTGTGTGTCTTTTATAATTTCAAAACGTTATATAGCATTTAGTACAATCTGTCAAATAAGTTTTTCGTTTTTTTGTTGTATTTGTTTAGATCTTTATGTAGGTTGCTTATTTTTTTGTTATCACATGTTTTATAAGGCATCTTTGTTTATAGTAATAGGCATATGAATACATATATTCTTTGGTCTACAAGATTTAAGATGTTATTTTTTTATATACTTTTGTGGTTGTATTTTAGCAAG
>M01075:30:000000000-A542C:1:1101:2679:14249
AGAGTACACAGTTTGGACTGCATATTTGATTACCAGATGCAATGGAAGGACCAATACCTGTATCTGCATTAATACATGCTGCAACGTTAGTTGTATGTGGAATAATATTAGGTAGTCTTATATTTTGGTGTTTCGAATTTTGATTTAGCTATTTTTATAGTATAATTTGCTGAACAACCGCAATAATAGTATTAATGAGTCTGTGTGTCTTTTATAATTTCAAAAAGTTATATAGCATTTAGTACAATCTGTCAAATAAGTTTTTCGTTTTTTTGTTGTATTTGTTTAGATCTTTATGTAGGTTGCTTATTTTTTTGTTATCACATGTTTTATAAGGCATCTTTGTTTATAGTAATAGGCATATGAATACATATATTCTTTGGTCTACAAGATTTAAGATGTTATTTTTTTATATACTTTTGTGGTTGTATCTGAGCAAG
>M01075:30:000000000-A542C:1:1101:24347:14303
AAAGTACACAGTTTGGGCTACATATTTGATTACCAGATGCAATGGAAGGACCAATACCTGTATCTGCATTAATACATGCTGCAACGTTAGTTGTATGTGGAATAATATTAGGTAGTTTTATATTTTGGTGTTTCGAATTTTGATTTAGCTATTTTTATAGTATAATTTGCTGAACAACCGCAATAATAGTATTAATGAGTCTGTGTGTCTTTTATAATTTCAAAACGTTATATAGCATTTAGTACAATCTGTCAAATAAGTTTTTCGTTTTTTTGTTGTATTTGTTTAGATCTTTATGTAGGTTGCTTATTTTTTTGTTATCACATGTTTTATAAGGCATCTTTGTTTATAGTAATAGGCATATGAATACATATATTCTTTGGTCTACAAGATTTAAGATGTTATTTTTTTATATACTTTTGTGGTTGTATTTTAGCAAG
>M01075:30:000000000-A542C:1:1101:4469:14308
AAAGTACACAGTTTGGGTTACATATTTGATTACCAGATGCAATGGAAGGACCAATACCTGTATCTGCATTAATACATGCTGCAACGTTAGTTGTATGTGGAATAATATTAGGTAGTTTTATATTTTGGTGTTTCGAATTTTGATTTAGCTATTTTTATAGTATAATTTGCTGAACAACCGCAATAATAGTATTAATGAGTCTGTGTGTCTTTTATAATTTCAAAACGTTATATAGCATTTAGTACAATCTGTCAAATAAGTTTTTCGTTTTTTTGTTGTATTTGTTTAGATCTTTATGTAGGTTGCTTATTTTTTTGTTATCACATGTTTTATAAGGCATCTTTGTTTATAGTAATAGGCATATGAATACATATATTCTTTGGTCTACAAGATTTAAGATGTTATTTTTTTATATACTTTTGTGGTTGTATTTTAGCAAG
>M01075:30:000000000-A542C:1:1101:16481:14313
AAAGTACACAGTTTGGGTTACATATTTGATTACCAGATGCAATGGAAGGGCCAATACCTGTATCTGCATTAATACATGCTGCAACGTTAGTTGTATGTGGAATAATATTAGGTAGTTTTATATTTTGGTGTTTCGAATTTTGATTTAGCTATTTTTATAGTATAATTTGCTGAACAACCGCAATAATAGTATTAATGAGTCTGTGTGTCTTTTATAATTTCAAAACGTTATATAGCATTTAGTACAATCTGTCAAATAAGTTTTTCGTTTTTTTGTTGTATTTGTTTAGATCTTTATGTAGGTTGCTTATTTTTTTGTTATCACATGTTTTATAAGGCATCTTTGTTTATAGTAATAGGCATATGAATACATATATTCTTTGGTCTACAAGATTTAAGATGTTATTTTTTTATATACTTTTGTGGTTGTATTTTAGCAAG
>M01075:30:000000000-A542C:1:1101:4149:14358
AAAGTACACAGTTTGGGTTACATATTTGATTACCAGATGCAATGGAAGGACCAATACCTGTATCTGCATTAATACATGCTGCAACGTTAGTTGTATGTGGAATAATATTAGGTAGTTTTATATTTTGGTGTTTCGAATTTTGATTTAGCTATTTTTATAGTATAATTTGCTGAACAACCGCAATAATAGTATTAATGAGTCTGTGTGTCTTTTATAATTTCAAAACGTTATATAGCATTTAGTACAATCTGTCAAATAAGTTTTTCGTTTTTTTGTTGTATTTGTTTAGATCTTTATGTAGGTTGCTTATTTTTTTGTTATCACATGTTTTATAAGGCATCTTTGTTTATAGTAATAGGCATATGAATACATATATTCTTTGGTCTACAAGATTTAAGATGTTATTTTTTTATATACTTTTGTGGTTGTATCTTAGCAAG
>M01075:30:000000000-A542C:1:1101:14643:14380
AAAGTACACAGTTTGGGTTGCATATTTGATTACCAGATGCAATGGAAGGACCAATACCTGTATCTGCATTAATACATGCTGCAACGTTAGTTGTATGTGGAATAATATTAGGTAGTTTTATATTTTGGTGTTTCGAATTTTGATTTAGCTATTTTTATAGTATAATTTGCTGAACAACCGCAATAATAGTATTAATGAGTCTGTGTGTCTTTTATAATTTCAAAACGTTATATAGCATTTAGTACAATCTGTCAAATAAGTTTTTCGTTTTTTTGTTGTATTTGTTTAGATCTTTATGTAGGTTGCTTATTTTTTTGTTATCACATGTTTTATAAGGCATCTTTGTTTATAGTAATAGGCATATGAATACATATATTCTTTGGTCTACAAGATTTAAGATGTTATTTTTTTATATACTTTTGTGGTTGTATTTTAGCAAG
>M01075:30:000000000-A542C:1:1101:24359:14437
AAAGTACACAGTTTGGGTTACATATTTGATTACCAGATGCAATGGGAGGACCAATACCTGTATCTGCATTAATACATGCTGCAACGTTAGTTGTATGTGGAATAATATTAGGTAGTTTTATATTTTGGTGTTTCGAATTTTGATTTAGCTATTTTTATAGTATAATTTGCTGAACAACCGCAATAATAGTATTAATGAGTCTGTGTGTCTTTTATAATTTCAAAACGTTATATAGCATTTAGTACAATCTGTCAAATAAGTTTTTCGTTTTTTTGTTGTATTTGTTTAGATCTTTATGTAGGTTGCTTATTTTTTTGTTATCACATGTTTTATAAGGCATCTTTGTTTATAGTAATAGGCATATGAATACATATATTCTTTGGTCTACAAGATTTAAGATGTTATTTTTTTATATACTTTTGTGGTTGTATTTTAGCAAG
>M01075:30:000000000-A542C:1:1101:12464:14511
AGAGTACACAGTTTGGGCTACACATTTGATTACCAGATGCAATGGAAGGACCAATACCTGTATCTGCATTAATACATGCTGCAACGTTAGTTGTATGTGGAATAATATTAGGTAGTTTTATATTTTGGTGTTTCGAATTTTGATTTAGCTATTTTTATAGTATAATTTGCTGAACAACCGCAATAATAGTATTAATGAGTCTGTGTGTCTTTTATAATTTCAAAACGTTATATAGCATTTAGTACAATCTGTCAAATAAGTTTTTCGTTTTTTTGTTGTATTTGTTTAGATCTTTATGTAGGTTGCTTATTTTTTTGTTATCACATGTTTTATAAGGCATCTTTGTTTATAGTAATAGGCATATGAATACATATATTCTTTGGTCTACAAGATTTAAGATGTTATTTTTTTATATACTTTTGTGGTTGTATTTTAGCAAG
>M01075:30:000000000-A542C:1:1101:10063:14512
AAAGTACACAGTTTGGGTTACATATTTGATTACCAGATGCAATGGAAGGACCAATACCTGTATCTGCATTAATACATGCTGCAACGTTAGTTGTATGTGGAATAATATTAGGTAGTTTTATATTTTGGTGTTTCGAATTTTGATTTAGCTATTTTTATAGTATAATTTGCTGAACAACCGCAATAATAGTATTAATGAGTCTGTGTGTCTTTTATAATTTCAAAACGTTATATAGCATTTAGTACAATCTGTCAAATAAGTTTTTCGTTTTTTTGTTGTATTTGTTTAGATCTTTATGTAGGTTGCTTATTTTTTTGTTATCACATGTTTTATAAGGCATCTTTGTTTATAGTAATAGGCATATGAATACATATATTCTTTGGTCTACAAGATTTAAGATGTTATTTTTTTATATACTTTTGTGGTTGTATTTTAGCAAG
>M01075:30:000000000-A542C:1:1101:16978:14519
AAAGTACACAGTTTGGGTTACATATTTGATTACCAGATGCAATGGAAGGACCAATACCTGTATCTGCATTAATACATGCTGCAACGTTAGTTGTATGTGGAATAATATTAGGTAGTTTTATATTTTGGTGTTTCGAATTTTGATTTAGCTATTTTTATAGTATAATTTGCTGAACAACCGCAATAATAGTATTAATGAGTCTGTGTGTCTTTTATAATTTCATAACGTTATATAGCATTTAGTACAATCTGTCAAATAAGTTTTTCGTTTTTTTGTTGTATTTGTTTAGATCTTTATGTAGGTTGCTTATTTTTTTGTTATCACATGTTTTATAAGGCATCTTTGTTTATAGTAATAGGCATATGAATACATATATTCTTTGGTCTACAAGATTTAAGATGTTATTTTTTTATATACTTTTGTGGTTGTATTTTAGCAAG
>M01075:30:000000000-A542C:1:1101:16147:14522
GTACACAGTTTGGGTTGCATATTTGATTACCAGATGCAATGGAAGGACCAATACCTGTATCTGCATTAATACATGCTGCAACGTTAGTTGTATGTGGAATAATATTAGGTAGTTTTATATTTTGGTGTTTCGAATTTTGATTTAGCTATTTTTATAGTATAATTTGCTGAACAACCGCAATAATAGTATTAATGAGTCTGTGTGTCTTTTATAATTTCGAGCAAAACGTTATATAGCATTTAGTACAATCTGTCAAATAAGTTTTTCGTTTTTTTGTTGTATTTGTTTAGATCTTTATGTAGGTTGCTTATTTTTTTGTTATCACATGTTTTATAAGGCATCTTTGTTTATAGTAATAGGCATATGAATACATATATTCTTTGGTCTACAAGATTTAAGATGTTATTTTTTATATACTTTTGTGGTTGTATCTTAGCAAG
>M01075:30:000000000-A542C:1:1101:6412:14549
AAAGTACACAGTTTGGGTTGCATATTTGATTACCAGATGCAATGGAAGGACCAATACCTGTATCTGCCTTAATACATGCTGCAACGTTAGTTGTATGTGGAATAATATTAGGTAGTTTTATATTTTGGTGTTTCGAATTTTGATTTAGCTATTTTTATAGTATAATTTGCTGAACAACCGCAATAATAGTATTAATGAGTCTGTGTGTCTTTTATAATTTCAAAACGTTATATAGCATTTAGTACAATCTGTCAAATAAGTTTTTCGTTTTTTTGTTGTATTTGTTTAGATCTTTATGTAGGTTGCTCATTTTTTTGTTATCACATGTTTTATAAGGCATCTTTGTTTATAGTAATAGGCATATGAATACATATATTCTTTGGTCTACAAGATTTAAGATGTTATTTTTTTATATACTTTTGTGGTTGTATTTTAGCAAG
>M01075:30:000000000-A542C:1:1101:18080:14573
AAAGTACACAGTTTGGGTTACATATTTGATTACCAGATGCAATGGAAGGACCAATACCTGTATCTGCATTAATACATGCTGCAACGTTAGTTGTATGTGGAATAATATTAGGTAGTTTTATATTTTGGTGTTTCGAATTTTGATTTAGCTATTTTTATAGTATAATTTGCTGAACAACCGCAATAATAGTATTAATGAGTCTGTGTGTCTTTTATAATTTCAAAACGTTATATAGCATTTAGTACAATCTGTCAAATAAGTTTTTCGTTTTTTTGTTGTATTTGTTTAGATCTTTATGTAGGTTGCTTATTTTTTTGTTATCACATGTTTTATAAGGCATCTTTGTTTATAGTAATAGGCATATGAATACATATATTCTTTGGTCTACAAGATTTAAGATGTTATTTTTTTATATACTTTTGTGGTTGTATTTTAGCAAG
>M01075:30:000000000-A542C:1:1101:12792:14578
AGAGTACACAGTTTGGGTTGCACATTTGATTACCAGATGCAATGGAAGGACCAATACCTGTATCTGCATTAATACATGCTGCAACGTTAGTTGTATGTGGAATAATATTAGGTAGTTTTATATTTTGGTGTTTCGAATTTTGATTTAGCTATTTTTATAGTATAATTTGCTGAACAACCGCAATAATAGTATTAATGAGTCTGTGTGTCTTTTATAATTTCAAAACGTTATATAGCATTTAGTACAATCTGTCAAATAAGTTTTTCGTTTTTTTGTTGTATTTGTTTAGATCTTTATGTAGGTTGCTTATTTTTTTGTTATCACATGTTTTATAAGGCATCTTTGTTTATAGTAATAGGCATATGAATACATATATTCTTTGGTCTACAAGATTTAAGATGTTATTTTTTTATATACTTTTGTGGTTGTATTTTAGCAAG
>M01075:30:000000000-A542C:1:1101:17148:14601
AAAGTACACAGTTTGGGTTGCATATTTGATTACCAGATGCAATGGAAGGACCAATACCTGTATCTGCATTAATACATGCTGCAACGTTAGTTGTATGTGGAATAATATTAGGTAGTTTTATATTTTGGTGTTTCGAATTTTGATTTAGCTATTTTTATAGTATAACTTGCTGAACAACCGCAATAATAGTATTAATGAGTCTGTGTGTCTTTTATAATTTCAAAACGTTATATAGCATTTAGTACAATCTGTCAAATAAGTTTTTCGTTTTTTTGTTGTATTTGTTTAGACCTTTATGTAGGTTGCTTATTTTTTTGTTATCACATGTTTTATAAGGCATCTTTGTTTATAGTAATAGGCATATGAATACATATATTCTTTGGTCTACAAGATTTAAGATGTTATTTTTTTATATACTTTTGTGGTTGTATTTTAGCAAG
>M01075:30:000000000-A542C:1:1101:8744:14616
AAAGTACACAGTTTGGGTTACATATTTGATTACCAGATGCAATGGAAGGACCAATACCTGTATCTGCATTAATACATGCTGCAACGTTAGTTGTATGTGGAATAATATTAGGTAGTTTTATATTTTGGTGTTTCGAATTTTGATTTAGCTATTTTTATAGTATAATTTGCTGAACAACCGCAATAATAGTATTAATGAGTCTGTGTGTCTTTTATAATTTCAAAACGTTATATAGCATTTAGTACAATCTGTCAAATAAGTTTTTCGTTTTTTTGTTGTATTTGTTTAGATCTTTATGTAGGTTGCTTATTTTTTTGTTATCACATGTTTTATAAGGCATCTTTGTTTATAGTAATAGGCATATGAATACATATATTCTTTGGTCTACAAGATTTAAGATGTTATTTTTTTATATACTTTTGTGGTTGTATTTTAGCAAG
>M01075:30:000000000-A542C:1:1101:21179:14620
AAAGTACACAGTTTGGGCTGCACATTTGATTACCAGATGCAATGGAAGGACCAATACCTGTATCTGCATTAATACATGCTGCAACGTTAGTTGTATGTGGAATAATATTAGGTAGTTTTATATTTTGGTGTTTCGAATTCTGATTTAGCTATTTTTATAGTATAATTTGCTGAACAACCGCAATAATAGTATTAATGAGTCTGTGTGTCTTTTATAATTTCAAAACGTTATATAGCATTTAGTACAATCTGTCAAATAAGTTTTTCGTTTTTTTGTTGTATTTGTTTAGATCTTTATGTAGGTTGCTTATTTTTTTGTTATCACATGTTTTATAAGGCATCTTTGTTTATAGTAATAGGCATATGAATACATATATTCTTTGGTCTACAAGATTTAAGATGTTATTTTTTTATATACTTTTGTGGTTGTATTTTAGCAAG
>M01075:30:000000000-A542C:1:1101:25472:14634
AAAGTACACAGTTTGGGTTACATATTTGATTACCAGATGCAATGGAAGGACCAATACCTGTATCTGCATTAATACATGCTGCAACGTTAGTTGTATGTGGAATAATATTAGGTAGTTTTATATTTTGGTGTTTCGAATTTTGATTTAGCTATTTTTATAGTATAATTTGCTGAACAACCGCAATAATAGTATTAATGAGTCTGTGTGTCTTTTATAATTTCAAAACGTTATATAGCATTTAGTACAATCTGTCAAATAAGTTTTTCGTTTTTTTGTTGTATTTGTTTAGATCTTTATGTAGGTTGCTTATTTTTTTGTTATCACATGTTTTATAAGGCATCTTTGTTTATAGTAATAGGCATATGAATACATATATTCTTTGGTCTACAAGATTTAAGATGTTATTTTTTTATATACTTTTGTGGTTGTATTTTGGCAAG
>M01075:30:000000000-A542C:1:1101:13180:14661
AGAGTACATAGTTTGGATTACATATTTGATTACCAGATGCAATGGAAGGACCAATACCTGTATCTGCATTAATACATGCTGCAACGTTAGTTGTATGTGGAATAATATTAGGTAGTTTTATATTTTGGTGTTTCGAATTTTGATTTAGCTATTTTTATAGTATAATTTGCTGAACAACCGCAATAATAGTATTAATGAGTCTGTGTGTCTTTTATAATTTCAAAACGTTATATAGCATTTAGTACAATCTGTCAAATAAGTTTTTCGTTTTTTTGTTGTATTTGTTTAGATCTTTATGTAGGTTGCTTATTTTTTTGTTATCACATGTTTTATAAGGCATCTTTGTTTATAGTAATAGGCATATGAATACATATATTCTTTGGTCTACAAGATTTAAGATGTTATTTTTTTATATACTTTTGTGGTTGTATTTTAGCAAG
>M01075:30:000000000-A542C:1:1101:10935:14673
AGAGTACACAGTTTGGGTTACATATTTGATTACCAGATGCAATGGAAGGACCAATACCTGTATCTGCATTAATACATGCTGCAACGTTAGTTGTATGTGGAATAATATTAGGTAGTTTTATATTTTGGTGTTTCGAATTTTGATTTAGCTATTTTTATAGTATAATTTGCTGAACAACCGCAATAATAGTATTAATGAGTCTGTGTGTCTTTTATAATTTCAAAACGTTATATAGCATTTAGTACAATCTGTCAAATAAGTTTTTCGTTTTTTTGTTGTATTTGTTTAGATCTTTATGTAGGTTGCTTATTTTTTTGTTATCACATGTTTTATAAGGCATCTTTGTTTATAGTAATAGGCATATGAATACATATATTCTTTGGTCTACAAGATTTAAGATGTTATTTTTTTATATACTTTTGTGGTTGTATCTTAGCAAG
>M01075:30:000000000-A542C:1:1101:13552:14706
AGAGTACACAGTTTGGGTTACATATTTGATTACCAGATGCAATGGAAGGACCAATACCTGTATCTGCATTAATACATGCTGCAACGTTAGTTGTATGTGGAATAATATTAGGTAGTTTTATATTTTGGTGTTTCGAATTTTGATTTAGCTATTTTTATAGTATAATTTGCTGAACAACCGCAATAATAGTATTAATGAGTCTGTGTGTCTTTTATAATTTCAAAACGTTATATAGCATTTAGTACAATCTGTCAAATAAGTTTTTCGTTTTTTTGTTGTATTTGTTTAGATCTTTATGTAGGTTGCTTATTTTTTTGTTATCACATGTTTTATAAGGCATCTTTGTTTATAGTAATAGGCATATGAATACATATATTCTTTGGTCTACAAGATTTAAGATGTTATTTTTTTATATACTTTTGTGGTTGTATTTTAGCAAG
>M01075:30:000000000-A542C:1:1101:14055:14720
AGAGTACACAGTTTGGGTTACATATTTGATTACCAGATGCAATGGAAGGACCAATACCTGTATCTGCATTAATACATGCTGCAACGTTAGTTGTATGTGGAATAATATTAGGTAGTTTTATATTTTGGTGTTTCGAATTTTGATTTAGCTATTTTTATAGTATAATTTGCTGAACAACCGCAATAATAGTATTAATGAGTCTGTGTGTCTTTTATAATTTCAAAACGTTATATAGCATTTAGTACAATCTGTCAAATAAGTTTTTCGTTTTTTTGTTGTATTTGTTTAGATCTTTATGTAGGTTGCTTATTTTTTTGTTATCACATGTTTTATAAGGCATCTTTGTTTATAGTAATAGGCATATGAATACATATATTCTTTGGTCTACAAGATTTAAGATGTTATTTTTTTATATACTTTTGTGGTTGTATTTTAGCAAG
>M01075:30:000000000-A542C:1:1101:24380:14725
AAAGTACACAGTTTGGGTTGCATATTTGATTACCAGATGCAATGGAAGGACCAATACCTGTATCTGCATTAATACATGCTGCAACGTTAGTTGTATGTGGAATAATATTAGGTAGTTTTATATTTTGGTGTTTCGAATTTTGATTTAGCTATTTTTATAGTATAATTTGCTGAACAACCGCAATAATAGTATTAATGAGTCTGTGTGTCTTTTATAATTTCAAAACGTTATATAGCATTTAGTACAATCTGTCAAATAAGTTTTTCGTTTTTTTGTTGTATTTGTTTAGATCTTTATGTAGGTTGCTTATTGTTTTGTTATCACATGTTTTATAAGGCATCTTTGTTTATAGTAATAGGCATATGAATACATATATTCTTTGGTCTACAAGATTTAAGATGTTATTTTTTTATATACTTTTGTGGTTGTATTTTAGCAAG
>M01075:30:000000000-A542C:1:1101:12895:14730
AGAGTACACAGTTTGGGTTACATATTTGATTACCAGATGCAATGGAAGGACCAATACCTGTATCTGCATTAATACATGCTGCAACGTTAGTTGTATGTGGAATAATATTAGGTAGTTTTATATTTTGGTGTTTCGAATTTTGATTTAGCTATTTTTATAGTATAATTTGCTGAACAACCGCAATAATAGTATTAATGAGTCTGTGTGTCTTTTATAATTTCAAAACGTTATATAGCATTTAGTACAATCTGTCAAATAAGTTTTTCGTTTTTTTGTTGTATTTGTTTAGATCTTTATGTAGGTTGCTTATTTTTTTGTTACCACATGTTTTATAAGGCATCTTTGTTTATAGTAATAGGCATATGAATACATATATTCTTTGGTCTACAAGATTTAAGATGTTATTTTTTTATATACTTTTGTGGTTGTATCTTAGCAAG
>M01075:30:000000000-A542C:1:1101:12469:14740
AAAGTACACAGTTTGGGTTACATATTTGATTACCAGATGCAATGGAAGGACCAATACCTGTATCTGCATTAATACATGCTGCAACGTTAGTTGTATGTGGAATAATATTAGGTAGTTTTATATTTTGGTGTTTCGAATTTTGATTTAGCTATTTTTATAGTATAATTTGCTGAACAACCGCAATAATAGTATTAATGAGTCTGTGTGTCTTTTATAATTTCAAAACGTTATATAGCATTTAGTACAATCTGTCAAATAAGTTTTTCGTTTTTTTGTTGTATTTGTTTAGATCTTTATGTAGGTTGCTTATTTTTTTGTTATCACATGTTTTATAAGGCATCTTTGTTTATAGTAATAGGCATATGAATACATATATTCTTTGGTCTACAAGATTTAAGATGTTATTTTTTTATATACTTTTGTGGTTGTATTTTAGCAAG
>M01075:30:000000000-A542C:1:1101:27955:14766
AGAGTACACAGTTTGGGTTGCATATTTGATTACCAGATGCAATGGAAGGACCAATACCTGTATCTGCATTAATACATGCTGCAACGTTAGTTGTATGTGGAATAATATTAGGTAGTTTTATATTTTGGTGTTTCGAATTTTGATTTAGCTATTTTTATAGTATAATTTGCTGAACAACCGCAATAATAGTATTAATGAGTCTGTGTGTCTTTTATAATTTCAAAACGTTATATAGCATTTAGTACAATCTGTCAAATAAGTTTTTCGTTTTTTTGTTGTATTTGTTTAGATCTTTATGTAGGTTGCTTATTTTTTTGTTATCACATGTTTTATAAGGCATCTTTGTTTATAGTAATAGGCATATGAATACATATATTCTTCGGTCTACAAGATTTAAGATGTTATTTTTTTATATACTTTTGTGGTTGTATCTTAGCAAG
>M01075:30:000000000-A542C:1:1101:18043:14767
AAAGTACACAGTTTGGGCTGCATATTTGATTACCAGATGCAATGGAAGGACCAATACCTGTATCTGCATTAATACATGCTGCAACGTTAGTTGTATGTGGAATAATATTAGGTAGTTTTATATTTTGGTGTTTCGAATTTTGATTTAGCTATTTTTATAGTATAATTTGCTGAACAACCGCAATAATAGTATTAATGAGTCTGTGTGTCTTTTATAATTTGTAAAACGTTATATAGCATTTAGTACAATCTGTCAAATAAGTTTTTCGTTTTTTTGTTGTATTTGTTTAGATCTTTATGTAGGTTGCTTATTTTTTGTTATCACATGTTTTATAAGGCATCTTTGTTTATAGTAATAGGCATATGAATACATATATTCTTTGGTCTACAAGATTTAAGATGTTATTTTTTTATATACTTTTGTGGTTGTATTTTAGCAAG
>M01075:30:000000000-A542C:1:1101:15025:14780
AAAGTACACAGTTTGGGTTACATATTTGATTACCAGATGCAATGGAAGGACCAATACCTGTATCTGCATTAATACATGCTGCAACGTTAGTTGTATGTGGAATAATATTAGGTAGTTTTATATTTTGGTGTTTCGAATTTTGATTTAGCTATTTTTATAGTATAATTTGCTGAACAACCGCAATAATAGTATTAATGAGTCTGTGTGTCTTTTATAATTTCAAAACGTTATATAGCATTTAGTACAATCTGTCAAATAAGTTTTTCGTTTTTTTGTTGTATTTGTTTAGATCTTTATGTAGGTTGCTTATTTTTTTGTTATCACATGTTTTATAAGGCATCTTTGTTTATAGTAATAGGCATATGAATACATATATTCTTTGGTCTACAAGATTTAAGATGTTATTTTTTTATATACTTTTGTGGTTGTATCTTAGCAAG
>M01075:30:000000000-A542C:1:1101:28334:14806
AGAGTACACAGTTTGGGTTACATATTTGATTACCAGATGCAATGGAAGGACCAATACCTGTATCTGCATTAATACATGCTGCAACGTTAGTTGTATGTGGAATAATATTAGGTAGTTTTATATTTTGGTGTTTCGAATTTTGATTTAGCTATTTTTATAGTATAATTTGCTGAACAACCGCAATAATAGTATTAATGAGTCTGTGTGTCTTTTATAATTTCAAAACGTTATATAGCATTTAGTACAATCTGTCAAATAAGTTTTTCGTTTTTTTGTTGTATTTGTTTAGATCTTTATGTAGGTTGCTTATTTTTTTGTTATCACATGTTTTATAAGGCATCTTTGTTTATAGTAATAGGCATATGAATACATATATTCTTTGGTCTACAAGATTTAAGATGTTATTTTTTTATATACTTTTGTGGTTGTATTTTGGCAAG
>M01075:30:000000000-A542C:1:1101:13834:14807
AAAGTACACAGTTTGGGTTGCATATTTGATTACCAGATGCAATGGAAGGACCAATACCTGTATCTGCATTAATACATGCTGCAACGTTAGTTGTATGTGGAATAATATTAGGTAGTTTTATATTTTGGTGTTTCGAATTTTGATTTAGCTATTTTTATAGTATAATTTGCTGAACAACCGCAATAATAGTATTAATGAGTCTGTGTGTCTTTTATAATTTCAAAACGTTATATAGCATTTAGTACAATCTGTCAAATAAGTTTTTCGTTTTTTTGTTGTATTTGTTTAGATCTTTATGTAGGTTGCTTATTTTTTTGTTATCACATGTTTTATAAGGCATCTTTGTTTATAGTAATAGGCATATGAATACATATATTCTTTGGTCTACAAGATTTAAGATGTTATTTTTTTATATACTTTTGTGGTTGTATCTTGGCAAG
>M01075:30:000000000-A542C:1:1101:16148:14872
AAAGTACACAGTTTGGGTTGCATATTTGATTACCAGATGCAATGGAAGGACCAATACCTGTATCTGCATTAATACATGCTGCAACGTTAGTTGTATGTGGAATAATATTAGGTAGTTTTATATTTTGGTGTTTCGAATTTTGATTTAGCTATTTTTATAGTATAATTTGCTGAACAACCGCAATAATAGTATTAATGAGTCTGTGTGTCTTTTATAATTTCAAAACGTTATATAGCATTTAGTACAATCTGTCAAATAAGTCTTTCGTTTTTTTGTTGTATTTGTTTAGATCTTTATGTAGGTTGCTTATTTTTTTGTTATCACATGTTTTATAAGGCATCTTTGTTTATAGTAATAGGCATATGAATACATATATTCTTTGGTCTACAAGATTTAAGATGTTATTTTTTTATATACTTTTGTGGTTGTATTTTAGCAAG
>M01075:30:000000000-A542C:1:1101:12332:14930
AAAGTACACAGTTTGGGTTACATATTTGATTACCAGATGCAATGGAAGGACCAATACCTGTATCTGCATTAATACATGCTGCAACGTTAGTTGTATGTGGAATAATATTAGGTAGTTTTATATTTTGGTGTTTCGAATTTTGATTTAGCTATTTTTATAGTATAATTTGCTGAACAACCGCAATAATAGTATTAATGAGTCTGTGTGTCTTTTATAATTTCAAAACGTTATATAGCATTTAGTACAATCTGTCAAATAAGTTTTTCGTTTTTTTGTTGTATTTGTTTAGATCTTTACGTAGGTTGCTTATTTTTTTGTTATCACATGTTTTATAAGGCATCTTTGTTTATAGTAATAGGCATATGAATACATATATTCTTTGGTCTACAAGATTTAAGATGTTATTTTTTTATATACTTTTGTGGTTGTATCTTAGCAAG
>M01075:30:000000000-A542C:1:1101:23602:14982
AAAGTACACAGTTTGGGTTGCATATTTGATTACCAGATGCAATGGAAGGACCAATACCTGTATCTGCATTAATACATGCTGCAACGTTAGTTGTATGTGGAATAATATTAGGTAGTTTTATATTTTGGTGTTTCGAATTTTGATTTAGCTATTTTTATAGTATAATTTGCTGAACAACCGCAATAATAGTATTAATGAGTCTGTGTGTCTTTTATAATTTCAAAACGTTATATAGCATTTAGTACAATCTGTCAAATAAGTTTTTCGTTTTTTTGTTGTATTTGTTTAGATCTTTATGTAGGTTGCTTATTTTTTTGTTATCACATGTTTTATAAGGCATCTTTGTTTATAGTAATAGGCATATGAATACATATATTCTTTGGTCTACAAGATTTAAGATGTTATTTTTTTATATACTTTTGTGGTTGTATTTTAGCAAG
>M01075:30:000000000-A542C:1:1101:2930:14989
AGAGTACACAGTTTGGATTGCATATTTGATTACCAGATGCAATGGAAGGACCAATACCTGTATCTGCATTAATACATGCTGCAACGTTAGTTGTATGTGGAATAATATTAGGTAGTTTTATATTTTGGTGTTTCGAATTTTGATTTAGCTATTTTTATAGTATAATTTGCTGAACAACCGCAATAACAGTATTAATGAGTCTGTGTGTCTTTTATAATTTCAAAACGTTATATAGCATTTAGTACAATCTGTCAAATAAGTTTTTCGTTTTTTTGTTGTATTTGTTTAGATCTTTATGTAGGTTGCTTATTTTTTTGTTATCACATGTTTTATAAGGCATCTTTGTTTATAGTAATAGGCATATGAATACATATATTCTTTGGTCTACAAGATTTAAGATGTTATTTTTTTATATACTTTTGTGGTTGTATCTTAGCAAG
>M01075:30:000000000-A542C:1:1101:16041:14990
AAAGTACACAGTTTGGGTTGCATATTTGATTACCAGATGCAATGGAAGGACCAATACCTGTATCTGCATTAATACATGCTGCAACGTTAGTTGTATGTGGAATAATATTAGGTAGTTTTATATTTTGGTGTTTCGAATTTTGATTTAGCTATTTTTATAGTATAATTTGCTGAACAACCGCAATAATAGTATTAATGAGTCTGTGTGTCTTTTATAATTTCAAAACGTTATATAGCATTTAGTACAATCCGTCAAATAAGTTTTTCGTTTTTTTGTTGTATTTGTTTAGATCTTTATGTAGGTTGCTTATTTTTTTGTTATCACATGTTTTATAAGGCATCTTTGTTTATAGTAATAGGCATATGAATACATATATTCTTTGGTCTACAAGATTTAAGATGTTATTTTTTTATATACTTTTGTGGTTGTATTTTAGCAAG
>M01075:30:000000000-A542C:1:1101:11909:15090
AGAGTACACAGTTTGGGTTGCATATTTGATTACCAGATGCAATGGAAGGACCAATACCTGTATCTGCATTAATACATGCTGCGACGTTAGTTGTATGTGGAATAATATTAGGTAGTTTTATATTTTGGTGTTTCGAATTTTGATTTAGCTATTTTTATAGTATAATTTGCTGAACAACCGCAATAATAGTATTAATGAGTCTGTGTGTCTTTTATAATTTCAAAACGTTATATAGCATTTAGTACAATCTGTCAAATAAGTTTTTCGTTTTTTTGTTGTATTTGTTTAGATCTTTATGTAGGTTGCTTATTTTTTTGTTATCACATGTTTTATAAGGCATCTTTGTTTATAGTAATAGGCATATGAATACATATATTCTTTGGTCTACAAGATTTAAGATGTTATTTTTTTATATACTTTTGTGGTTGTATTTTAGCAAG
>M01075:30:000000000-A542C:1:1101:8340:15201
AGAGTACACAGTTTGGGTTACATATTTGATTACCAGATGCAATGGAAGGACCAATACCTGTATCTGCATTAATACATGCTGCAACGTTAGTTGTATGTGGAATAATATTAGGTAGTTTTATATTTTGGTGTTTCGAATTTTGATTTAGCTATTTTTATAGTATAATTTGCTGAACAACCGCAATAATAGTATTAATGAGTCTGTGTGTCTTTTATAATTTCAAAACGTTATATAGCATTTAGTACAATCTGTCAAATAAGTTTTTCGTTTTTTTGTTGTATTTGTTTAGATCTTTATGTAGGTTGCTTATTTTTTTGTTATCACATGTTTTATAAGGCATCTTTGTTTATAGTAATAGGCATATGAATACATATATTCTTTGGTCTACAAGATTTAAGATGTTATTTTTTTATATACTTTTGTGGTTGTATTTTAGCAAG
>M01075:30:000000000-A542C:1:1101:18659:15201
AGAGTACACAGTTTGGGTTGCATATTTGATTACCAGATGCAATGGAAGGACCAATACCTGTATCTGCATTAATACATGCTGCAACGTTAGTTGTATGTGGAATAATATTAGGTAGTTTTATATTTTGGTGTTTCGAATTTTGATTTAGCTATTTTTATAGTATAATTTGCTGAACAACCGCAATAATAGTATTAATGAGTCTGTGTGTCTTTTATAATTTCAAAACGTTATATAGCATTTAGTACAATCTGTCAAATAAGTTTTTCGTTTTTTTGTTGTATTTGTTTAGATCTTTATGTAGGTTGCTTATTTTTTTGTTATCACATGTTTTATAAGGCATCTTTGTTTATAGTAATAGGCATATGAATACATATATTCTTTGGTCTACAAGATTTAAGATGTTATTTTTTTATATACTTTTGTGGTTGTATTTTAGCAAG
>M01075:30:000000000-A542C:1:1101:24970:15229
AGAGTACACAGTTTGGGTTACACATTTGATTACCAGATGCAATGGAAGGACCAATACCTGTATCTGCATTAATACATGCTGCAACGTTAGTTGTATGTGGAATAATATTAGGTAGTTTTATATTTTGGTGTTTCGAATTTTGATTTAGCTATTTTTATAGTATAATTTGCTGAACAACCGCAATAATAGTATTAATGAGTCTGTGTGTCTTTTATAATTTCAAAACGTTATATAGCATTTAGTACAATCTGTCAAATAAGTTTTTCGTTTTTTTGTTGTATTTGTTTAGATCTTTATGTAGGTTGCTTATTTTTTTGTTATCACATGTTTTATAAGGCATCTTTGTTTATAGTAATAGGCATATGAATACATATATTCTTTGGTCTACAAGATTTAAGATGTTATTTTTTTATATACTTTTGTGGTTGTATTTTAGCAAG
>M01075:30:000000000-A542C:1:1101:19998:15237
AAAGTACACAGTTTGGGTTGCATATTTGATTACCAGATGCAATGGAAGGACCAATACCTGTATCTGCATTAATACATGCTGCAACGTTAGTTGTATGTGGAATAATATTAGGTAGTTTTATATTTTGGTGTTTCGAATTTTGATTTAGCTATTTTTATAGTATAATTTGCTGAACAACCGCAATAATAGTATTAATGAGTCTGTGTGTCTTTTATAATTTCAAAACGTTATATAGCATTTAGTACAATCTGTCAAATAAGTTTTTCGTTTTTTTGTTGTATTTGTTTAGATCTTTATGTAGGTTGCTTATTTTTTTGTTATCACATGTTTTATAAGGCATCTTTGTTTATAGTAATAGGCATATGAATACATATATTCTTTGGTCTACAAGATTTAAGATGTTATTTTTTTATATACTTTTGTGGTTGTATTTTAGCAAG
>M01075:30:000000000-A542C:1:1101:21688:15238
AAAGTACACAGTTTGGGTTACATATTTGATTACCAGATGCAATGGAAGGACCAATACCTGTATCTGCATTAATACATGCTGCAACGTTAGTTGTATGTGGAATAATATTAGGTAGTTTTATATTTTGGTGTTTCGAATTTTGATTTAGCTATTTTTATAGTATAATTTGCTGAACAACCGCAATAATAGTATTAATGAGTCTGTGTGTCTTTTATAATTTCAAAACGTTATATAGCATTTAGTACAACCTGTCAAATAAGTTTTTCGTTTTTTTGTTGTATTTGTTTAGATCTTTACGTAGGTTGCTTATTTTTTTGTTATCACATGTTTTATAAGGCATCTTTGTTTATAGTAATAGGCATATGAATACATATATTCTTTGGTCTACAAGATTTAAGATGTTATTTTTTTATATACTTTTGTGGTTGTATCTTAGCAAG
>M01075:30:000000000-A542C:1:1101:10377:15253
AAAGTACACAGTTTGGGTTACATATTTGATTACCAGATGCAATGGAAGGACCAATACCTGTATCTGCACTAATACATGCTGCAACGTTAGTTGTATGTGGAATAATATTAGGTAGTTTTATATTTTGGTGTTTCGAATTTTGATTTAGCTATTTTTATAGTATAATTTGTTGAACAACCGCAATAATAGTATTAATGAGTCTGTGTGTCTTTTATAATTTCAAAACGTTATATAGCATTTAGTACAATCTGTCAAATAAGTTTTTCGTTTTTTTGTTGTATTTGTTTAGATCTTTATGTAGGTTGCTTATTTTTTTGTTATCACATGTTTTATAAGGCATCTTTGTTTATAGTAATAGGCATATGAATACATATATTCTTTGGTCTACAAGATTTAAGATGTTATTTTTTTATATACTTTTGTGGTCGTATTTTAGCAAG
>M01075:30:000000000-A542C:1:1101:24272:15260
AGAGTACACAGTTTGGGTTACATATTTGATTACCAGATGCAATGGAAGGACCAATACCTGTATCTGCATTAATACATGCTGCAACGTTAGTTGTATGTGGAATAATATTAGGTAGTTTTATATTTTGGTGTTTCGAATTTTGATTTAGCTATTTTTATAGTATAATTTGCTGAACAACCGCAATAATAGTATTAATGAGTCTGTGTGTCTTTTATAATTTCAAAACGTTATATAGCATTTAGTACAATCTGTCAAATAAGTTTTTCGTTTTTTTGTTGTATTTGTTTAGATCTTTATGTAGGTTGCTTATTTTTTTGTTATCACATGTTTTATAAGGCATCTTTGTTTATAGTAATAGGCATATGAATACATATATTCTTTGGTCTACAAGATTTAAGATGTTATTTTTTTATATACTTTTGTGGTTGTATTTTAGCAAG
>M01075:30:000000000-A542C:1:1101:18415:15276
AGAGTACACAGTTTGGGTTACATATTTGATTACCAGATGCAATGGAAGGATCAATACCTGTATCTGCATTAATACATGCTGCAACGCTAGTTGTATGTGGAATAATATTAGGTAGTTTTATATTTTGGTGTTTCGAATTTTGATTTAGCTATTTTTATAGTATAATTTGCTGAACAACCGCAATAATAGTATTAATGAGTCTGTGTGTCTTTTATAATTTCAAAACGTTATATAGCATTTAGTACAATCTGTCAAATAAGTTTTTCGTTTTTTTGTTGTATTTGTTTAGATCTTTATGTAGGTTGCTTATTTTTTTGTTATCACATGTTTTATAAGGCATCTTTGTTTATAGTAATAGGCATATGAATACATATATTCTTTGGTCTACAAGATTTAAGATGTTATTTTTTTATATACTTTTGTGGTTGTATTTTAGCAAG
>M01075:30:000000000-A542C:1:1101:17256:15296
AAAGTACACAGTTTGGGTTATATATTTGATTACCAGATGCAATGGAAGGACCAATACCTGTATCTGCATTAATACATGCTGCAACGTTAGTTGTATGTGGAATAATATTAGGTAGTTTTATATTTTGGTGTTTCGAATTTTGATTTAGCTATTTTTATAGTATAATTTGCTGAACAACCGCAATAATAGTATTAATGAGTCTGTGTGTCTTTTATAATTTAAAACGTTATATAGCATTTAGTACAATCTGTCAAATAAGTTTTTCGTTTTTTTGTTGTATTTGTTTAGATCTTTATGTAGGTTGCTTATTTTTTTGTTACCACATGTTTTATAAGGCATCTTTGTTTATAGTAATAGGCATATGAATACATATATTCTTTGGTCTACAAGATTTAAGATGTTATTTTTTTTATATACTTTTGTGGTTGTATTTTAGCAAG
>M01075:30:000000000-A542C:1:1101:5158:15302
AGAGTACACAGTTTGGGTTACATATTTGATTACCAGATGCAATGGAAGGACCAATACCTGTATCTGCATTAATACATGCTGCAACGTTAGTTGTATGTGGAATAATATTAGGTAGTTTTATATTTTGGTGTTTCGAATTTTGATTTAGCTATTTTTATAGTATAATTTGCTGAACAACCGCAATAATAGTATTAATGAGTCTGTGTGTCTTTTATAATTTCAAAACGTTATATAGCATTTAGTACAATCTGTCAAATAAGTTTTTCGTTTTTTTGTTGTATTTGTTTAGATCTTTATGTAGGTTGCTTATTTTTTTGTTATCACATGTTTTATAAGGCATCTTTGTTTATAGTAATAGGCATATGAATACATATATTCTTTGGTCTACAAGATTTAAGATGTTATTTTTTTATACACTTTTGTGGTTGTATTTTAGCAAG
>M01075:30:000000000-A542C:1:1101:5708:15305
AGAGTACACAGTTTGGGTTGCATATTTGATTACCAGATGCAATGGAAGGACCAATACCTGTATCTGCATTAATACATGCTGCAACGTTAGTTGTATGTGGAATAATATTAGGTAGTTTTATATTTTGGTGTTTCGAATTTTGATTTAGCTATTTTTATAGTATAATTTGCTGAACAACCGCAATAATAGTATTAATGAGTCTGTGTGTCTTTTATAATTTCAAAACGTTATATAGCATTTAGTACAATCTGTCAAATAAGTTTTTCGTTTTTTTGTTGTATTTGTTTAGATCTTTATGTAGGTTGCTTATTTTTTTGTTATCACATGTTTTATAAGGCATCTTTGTTTATAGTAATAGGCATATGAATACATATATTCTTTGGTCTACAAGATTTAAGATGTTATTTTTTTATATACTTTTGTGGTTGTATTTTAGCAAG
>M01075:30:000000000-A542C:1:1101:14399:15313
AGAGTACACAGTTTGGGTTACATATTTGATTACCAGATGCAATGGAAGGACCAATACCTGTATCTGCATTAATACATGCTGCAACGTTAGTTGTATGTGGAATAATATTAGGTAGTTTTATATTTTGGTGTTTCGAATTTTGATTTAGCTATTTTTATAGTATAATTTGCTGAACAACCGCAATAATAGTATTAATGAGTCTGTGTGTCTTTTATAATTTCAAAACGTTATATAGCATTTAGTACAATCTGTCAAATAAGTTTTTCGTTTTTTTGTTGTATTTGTTTAGATCTTTATGTAGGTTGCTTATTTTTTTGTTATCACATGTTTTATAAGGCATCTTTGTTTATAGTAATAGGCATATGAATACATATATTCTTTGGTCTACAAGATTTAAGATGTTATTTTTTTATATACTTTTGTGGTTGTATTTTAGCAAG
>M01075:30:000000000-A542C:1:1101:5703:15326
AGAGTACACAGTTTGGGTTGCATATTTGATTACCAGATGCAATGGAAGGACCAATACCTGTATCTGCATTAATACATGCTGCAACGTTAGTTGTATGTGGAATAATATTAGGTAGTTTTATATTTTGGTGTTTCGAATTTTGATTTAGCTATTTTTATAGTATAATTTGCTGAACAACCGCAATAATAGTATTAATGAGTCTGTGTGTCTTTTATAATTTCAAAACGTTATATAGCATTTAGTACAATCTGTCAAATAAGTTTTTCGTTTTTTTGTTGTATTTGTTTAGATCTTTATGTAGGTTGCTTATTTTTTTGTTATCACATGTTTTATAAGGCATCTTTGTTTATAGTAATAGGCATATGAATACATATATTCTTTGGTCTACAAGATTTAAGATGTTATTTTTTTATATACTTTTGTGGTTGTATTTTAGCAAG
>M01075:30:000000000-A542C:1:1101:23631:15384
AAAGTACACAGTTTGGGTTGCACATTTGATTACCAGATGCAATGGAAGGACCAATACCTGTATCTGCATTAATACATGCTGCAACGTTAGTTGTATGTGGAATAATATTAGGTAGTTTTATATTTTGGTGTTTCGAATTTTGATTTAGCTATTTTTATAGTATAATTTGCTGAACAACCGCAATAATAGTATTAATGAGTCTGTGTGTCTTTTATAATTTCAAAACGTTATATAGCATTTAGTACAATCTGTCAAATAAGTTTTTCGTTTTTTTGTTGTATTTGTTTAGATCTTTATGTAGGTTGCTTATTTTTTTGTTATCACATGTTTTATAAGGCATCTTTGTTTATAGTAATAGGCATATGAATACATATATTCTTTGGTCTACAAGATTTAAGATGTTATTTCTTTATATACTTTTGTGGTTGTATTTTAGCAAG
>M01075:30:000000000-A542C:1:1101:15841:15399
AGAGTACACAGTTTGGGTTACATATTTGATTACCAGATGCAATGGAAGGACCAATACCTGTATCTGCATTAATACATGCTGCAACGTTAGTTGTATGTGGAATAATATTAGGTAGTTTTATATTTTGGTGTTTCGAATTTTGATTTAGCTATTTTTATAGTATAATTTGCTGAACAACCGCAATAATAGTATTAATGAGTCTGTGTGTCTTTTATAATTTCAAAACGTTATATAGCATTTAGTACAATCTGTCAAATAAGTTTTTCGTTTTTTTGTTGTATTTGTTTAGATCTTTATGTAGGTTGCTTATTTTTTTGTTATCACATGTTTTATAAGGCATCTTTGTTTATAGTAATAGGCATATGAATACATATATTCTTTGGTCTACAAGATTTAAGATGTTATTTTTTTATATACTTTTGTGGTTGTATCTTAGCAAG
>M01075:30:000000000-A542C:1:1101:26113:15446
AAAGTACACAGTTTGGGTTACATATTTGATTACCAGATGCAATGGAAGGACCAATACCTGTATCTGCATTAATACATGCTGCAACGTTAGTTGTATGTGGAATAATATTAGGTAGTTTTATATTTTGGTGTTTCGAATTTTGATTTAGCTATTTTTATAGTATAATTTGCTGAACAACCGCAATAACAGTATTAATGAGTCTGTGTGTCTTTTATAATTTCAAAACGTTATATAGCATTTAGTACAATCTGTCAAATAAGTTTTTCGTTTTTTTGTTGTATTTGTTTAGATCTTTATGTAGGTTGCTTATTTTTTTGTTATCACATGTTTTATAAGGCATCTTTGTTTATAGTAATAGGCATATGAATACATATATTCTTTGGTCTACAAGATTTAAGATGTTATTTTTTTATATACTTTTGTGGTTGTATTTTAGCAAG
>M01075:30:000000000-A542C:1:1101:15790:15490
AAAGTACACAGTTTGGGTTACATATTTGATTACCAGGTGCAATGGAAGGACCAATACCTGTATCTGCATTAATACATGCTGCAACGTTAGTTGTATGTGGAATAATATTAGGTAGTTTTATATTTTGGTGTTTCGAATTTTGATTTAGCTATTTTTATAGTATAATTTGCTGAACAACCGCAATAATAGTATTAATGAGTCTGTGTGTCTTTTATAATTTCAAAACGTTATATAGCATTTAGTACAATCTGTCAAATAAGTTTTTCGTTTTTTTGTTGTATTTGTTTAGATCTTTATGTAGGTTGCTTATTTTTTTGTTATCACATGTTTTATAAGGCATCTTTGTTTATAGTAATAGGCGTATGAATACATATATTCTTTGGTCTACAAGATTTAAGATGTTATTTTTTTATATACTTTTGTGGTTGTATTTTAGCAAG
>M01075:30:000000000-A542C:1:1101:27523:15500
AGAGTACACAGTTTGGGTTACATATTTGATTACCAGATGCAATGGAAGGACCAATACCTGTATCTGCATTAATACATGCTGCAACGTTAGTTGTATGTGGAATAATATTAGGTAGTTTTATATTTTGGTGTTTCGAATTTTGATTTAGCTATTTTTATAGTATAATTTGCTGAACAACCGCAATAATAGTATTAATGAGTCTGTGTGTCCTTTATAATTTCAAAACGTTATATAGCATTTAGTACAATCTGTCAAATAAGTTTTTCGTTTTTTTGTTGTATTTGTTTAGATCTTTATGTAGGTTGCTTATTTTTTTGTTATCACATGTTTTATAAGGCATCTTTGTTTATAGTAATAGGCATATGAATACATATATTCTTTGGTCTACAAGATTTAAGATGTTATTTTTTTATATACTTTTGTGGTTGTATTTTAGCAAG
>M01075:30:000000000-A542C:1:1101:26531:15502
AAAGTACACAGTTTGGACTGCATATTTGATTACCAGATGCAATGGAAGGACCAATACCTGTATCTGCATTAATACATGCTGCAACGTTAGTTGTATGTGGAATAATATTAGGTAGTTTTATATTTTGGTGTTTCGAATTTTGATTTAGCTATTTTTATAGTATAATTTGCTGAACAACCGCAATAATAGTATTAATGAGTCTGTGTGTCTTTTATAATTTCAAAACGTTATATAGCATTTAGTACAATCTGTCAAATAAGTTTTTCGTTTTTTTGTTGTATTTGTTTAGATCTTTATGTAGGTTGCTTATTTTTTTGTTATCACATGTTTTATAAGGCATCTTTGTTTATAGTAATAGGCATATGAATACATATATTCTTTGGTCTACAAGATTTAAGATGTTATTTTTTTATATACTTTTGTGGTTGTATCTTGGCAAG
>M01075:30:000000000-A542C:1:1101:23809:15510
AAAGTACACAGTTTGGGTTACATATTTGATTACCAGATGCAATGGAAGGACCAATACCTGTATCTGCATTAATACATGCTGCAACGTTAGTTGTATGTGGAATAATATTAGGTAGTTTTATATTTTGGTGTTTCGAATTTTGATTTAGCTATTTTTATAGTATAATTTGCTGAACAACCGCAATAATAGTATTAATGAGTCTGTGTGTCTTTTATAATTTCAAAACGTTATATAGCATTTAGTACAATCTGTCAAATAAGTTTTTCGTTTTTTTGTTGTATTTGTTTAGATCTTTATGTAGGTTGCTTATTTTTTTGTTATCACATGTTTTATAAGGCATCTTTGTTTATAGTAATAGGCATATGAATACATATATTCTTTGGTCTACAAGATTTAAGATGTTATTTTTTTATATACTTTTGTGGTTGTATCTTAGCAGG
>M01075:30:000000000-A542C:1:1101:5232:15514
AGAGTACACAGTTTGGGTTACATATTTGATTACCAGATGCAATGGAAGGACCAATACCTGTATCTGCATTAATACATGCTGCAACGTTAGTTGTATGTGGAATAATATTAGGTAGTTTTATATTTTGGTGTTTCGAATTTTGATTTAGCTATTTTTATAGTATAATTTGCTGAACAACCGCAATAATAGTATTAATGAGTCTGTGTGTCTTTTATAATTTCAAAACGTTATATAGCATTTAGTACAATCTGTCAAATAAGTTTTTCGTTTTTTTGTTGTATTTGTTTAGATCTTTATGTAGGTTGCTTATTTTTTTGTTATCACATGTTTTATAAGGCATCTTTGTTTATAGTAATAGGCATATGAATACATATATTCTTTGGTCTACAAGATTTAAGATGTTATTTTTTTATATACTTTTGTGGTTGTATTTTAGCAAG
>M01075:30:000000000-A542C:1:1101:27010:15566
AGAGTGCACAGTTTGGGTTACATATTTGATTACCAGATGCAATGGAAGGACCAATACCTGTATCTGCATTAATACATGCTGCAACGTTAGTTGTATGTGGAATAATATTAGGTAGTTTTATATTTTGGTGTTTCGAATTTTGATTTAGCTATTTTTATAGTATAATTTGCTGAACAACCGCAATAATAGTATTAATGAGTCTGTGTGTCTTTTATAATTTCAAAACGTTATATAGCATTTAGTACAATCTGTCAAATAAGTTTTTCGTTTTTTTGTTGTATTTGTTTAGATCTTTATGTAGGTTGCTTATTTTTTTGTTATCACATGTTTTATAAGGCATCTTTGTTTATAGTAATAGGCATATGAATACATATATTCTTTGGTCTACAAGATTTAAGATGTTATTTTTTTATATACTTTTGTGGTTGTATTTTAGCAAG
>M01075:30:000000000-A542C:1:1101:3408:15584
AAAGTACACAGTTTGGGTTACATATTTGATTACCAGATGCAATGGAAGGACCAATACCTGTATCTGCATTAATACATGCTGCAACGTTAGTTGTATGTGGAATAATATTAGGTAGTTTTATATTTTGGTGTTTCGAATTTTGATTTAGCTATTTTTATAGTATAATTTGCTGAACAACCGCAATAATAGTATTAATGAGTCTGTGTGTCTTTTATAATTTCAAAACGTTATATAGCATTTAGTACAATCTGTCAAATAAGTTTTTCGCTTTTTTGTTGTATTTGTTTAGATCTTTATGTAGGTTGCTTATTTTTTTGTTATCACATGTTTTATAAGGCATCTTTGTTTATAGTAATAGGCATATGAATACATATATTCTTTGGTCTACAAGATTTAAGATGTTATTTTTTTATATACTTTTGTGGTTGTATTTTAGCAAG
>M01075:30:000000000-A542C:1:1101:4895:15606
AGAGTACACAGTTTGGGTTGCATATTTGATTACCAGATGCAATGGAAGGACCAATACCTGTATCTGCATTAATACATGCTGCAACGTTAGTTGTATGTGGAATAATATTAGGTAGTTTTATATTTTGGTGTTTCGAATTTTGATTTAGCTATTTTTATAGTATAATTTGCTGAACAACCGCAATAATAGTATTAATGAGTCTGTGTGTCTTTTATAATTTCAAAACGTTATATAGCATTTAGTACAATCTGTCAAATAAGTTTTTCGTTTTTTTGTTGTATTTGTTTAGATCTTTATGTAGGTTGCTTATTTTTTTGTTATCACATGTTTTATAAGGCATCTTTGTTTATAGTAATAGGCATATGAATACATATATTCTTTGGTCTACAAGATTTAAGATGTTATTTTTTTATATACTTTTGTGGTTGTATTTTGGCAAG
>M01075:30:000000000-A542C:1:1101:14462:15640
AAAGTACACAGTTTGGGTTACATATTTGATTACCAGATGCAATGGAAGGACCAATACCTGTATCTGCATTAATACATGCTGCAACGTTAGTTGTATGTGGAATAATATTAGGTAGTTTTATATTTTGGTGTTTCGAATTTTGATTTAGCTATTTTTATAGTATAATTTGCTGAACAACCGCAATAATAGTATTAATGAGTCTGTGTGTCTTTTATAATTTCAAAACGTTATATAGCATTTAGTACAATCTGTCAAATAAGTTTTTCGTTTTTTTGTTGTATTTGTTTAGATCTTTATGTAGGTTGCTTATTTTTTTGTTAACACATGTTTTATAAGGCATCTTTGTTTATAGTAATAGGCATATGAATACATATATTCTTTGGTCTACAAGATTTAAGATGTTATTTTTTTATATACTTTTGTGGTTGTATTTTAGCAAG
>M01075:30:000000000-A542C:1:1101:21051:15643
AGAGTACACAGTTTGGGTTGCACATTTGATTACCAGATGCAATGGAAGGACCAATACCTGTATCTGCATTAATGCATGCTGCAACGTTAGTTGTATGTGGAATAATATTAGGTAGTTTTATATTTTGGTGTTTCGAATTTTGATTTAGCTATTTTTATAGTATAATTTGCTGAACAACCGCAATAATAGTATTAATGAGTCTGTGTGTCTTTTATAATTTCAAAACGTTATATAGCATTTAGTACAATCTGTCAAATAAGTTTTTCGTTTTTTTGTTGTATTTGTTTAGATCTTTATGTAGGTTGCTTATTTTTTTGTTATCACATGTTTTATAAGGCATCTTTGTTTATAGTAATAGGCATATGAATACATATATTCTTTGGTCTACAAGATTTAAGATGTTATTTTTTTATATACTTTTGTGGTTGTATTTTAGCAAG
>M01075:30:000000000-A542C:1:1101:20214:15648
AGAGTACACAGTTTGGGCTACACATTTGATTACCAGATGCAATGGAAGGACCAATACCTGTATCTGCATTAATACATGCTGCAACGTTAGTTGTATGTGGAATAATATTAGGTAGTTTTATATTTTGGTGTTTCGAATTTTGATTTAGCTATTTTTATAGTATAATTTGCTGAACAACCGCAATAATAGTATTAATGAGTCTGTGTGTCTTTTATAATTTCAAAACGTTATATAGCATTTAGTACAATCTGTCAAATAAGTTTTTCGTTTTTTTGTTGTATTTGTTTAGATCTTTATGTAGGTTGCTTATTTTTTTGTTATCACATGTTTTATAAGGCATCTTTGTTTATAGTAATAGGCATACGAATACATATATTCTTTGGTCTACAAGATTTAAGATGTTATTTTTTTATATACTTTTGTGGTTGTATTTTAGCAAG
>M01075:30:000000000-A542C:1:1101:2828:15665
AGAGTACACAGTTTGGGTTACATATTTGATTACCAGATGCAATGGAAGGACCAATACCTGTATCTGCATTAATACATGCTGCAACGTTAGTTGTATGTGGAATAATATTAGGTAGTTTTATATTTTGGTGTTTCGAATTTTGATTTAGCTATTTTTATAGTATAATTTGCTGAACAACCGCAATAATAGTATTAATGAGTCTGTGTGTCTTTTATAATTTCAAAACGTTATATAGCATTTAGTACAATCTGTCAAATAAGTTTTTCGTTTTTTTGTTGTATTTGTTTAGATCTTTATGTAGGTTGCTTATTTTTTTGTTATCACATGTTTTATAAGGCATCTTTGTTTATAGTAATAGGCATATGAATACATATATTCTTTGGTCTACAAGATTTAAGATGTTATTTTTTTATATACTTTTGTGGTTGTATTTTAGCAAG
>M01075:30:000000000-A542C:1:1101:10988:15669
AAAGTACACAGTTTGGGTTACACATTTGATTACCAGATGCAATGGAAGGACCAATACCTGTATCTGCATTAATACATGCTGCAACGTTAGTTGTATGTGGAATAATATTAGGTAGTTTTATATTTTGGTGTTTCGAATTTTGATTTAGCTATTTTTATAGTATAATTTGCTGAACAACCGCAATAATAGTATTAATGAGTCTGTGTGTCTTTTATAATTTCAAAACGTTATATAGCATTTAGTACAATCTGTCAAATAAGTTTTTCGTTTTTTTGTTGTATTTGTTTAGATCTTTATGTAGGTTGCTTATTTTTTTGTTATCACATGTTTTATAAGGCATCTTTGTTTATAGTAATAGGCATATGAATACATATATTCTTTGGTCTACAAGATTTAAGATGTTATTTTTTTATATACTTTTGTGGTTGTATCTTAGCAAG
>M01075:30:000000000-A542C:1:1101:16408:15669
AAAGTACACAGTTTGGGTTGCATATTTGATTACCAGATGCAATGGAAGGACCAATACCTGTATCTGCATTAATACATGCTGCAACGTTAGTTGTATGTGGAATAATATTAGGTAGTTTTATATTTTGGTGTTTCGAATTTTGATTTAGCTATTTTTATAGTATAATTTGCTGAACAACCGCAATAATAGTATTAATGAGTCTGTGTGTCTTTTATAATTTCAAAACGTTATATAGCATTTAGTACAATCTGTCAAATAAGTTTTTCGTTTTTTTGTTGTATTTGTTTAGATCTTTATGTAGGTTGCTTATTTTTTTGTTATCACATGTTTTATAAGGCATCTTTGTTTATAGTAATAGGCATATGAATACATATATTCTTTGGTCTACAAGATTTAAGATGTTATTTTTTTATATACTTTTGTGGTTGTATTTTAGCAAG
>M01075:30:000000000-A542C:1:1101:6397:15675
AAAGTACACAGTTTGGGTTGCATATTTGATTACCAGATGCAATGGAAGGACCAATACCTGTATCTGCATTAATACATGCTGCAACGTTAGTTGTATGTGGAATAATATTAGGTAGTTTTATATTTTGGTGTTTCGAATTTTGATTTAGCTATTTTTATAGTATAATTTGCTGAACAACCGCAATAATAGTATTAATGAGTCTGTGTGTCTTTTATAATTTCAAAACGTTATATAGCATTTAGTACAATCTGTCAAATAAGTTTTTCGTTTTTTTGTTGTATTTGTTTAGATCTTTATGTAGGTTGCTTATTTTTTTGTTATCACATGTTTTATAAGGCATCTTTGTTTATAGTAATAGGCATATGAATACATATATTCTTTGGTCTACAAGATTTAAGATGTTATTTTTTTATATACTTTTGTGGTTGTATTTTAGCGAG
>M01075:30:000000000-A542C:1:1101:27431:15684
AAAGTACACAGTTTGGGTTACATATTTGATTACCAGATGCAATGGAAGGACCGATACCTGTATCTGCATTAATACATGCTGCAACGTTAGTTGTATGTGGAATAATATTAGGTAGTTTTATATTTTGGTGTTTCGAATTTTGATTTAGCTATTTTTATAGTATAATTTGCTGAACAACCGCAATAATAGTATTAATGAGTCTGTGTGTCTTTTATAATTTCAAAACGTTATATAGCATTTAGTACAATCTGTCAAATAAGTTTTTCGTTTTTTTGTTGTATTTGTTTAGATCTTTATGTAGGTTGCTTATTTTTTTGTTATCACATGTTTTATAAGGCATCTTTGTTTATAGTAATAGGCATATGAATACATATATTCTTTGGTCTACAAGATTTAAGATGTTATTTTTTTATATACTTTTGTGGTTGTATTTTAGCAAG
>M01075:30:000000000-A542C:1:1101:21099:15751
AAAGTACACAGTTTGGGTTACACATTTGATTACCAGATGCAATGGAAGGACCAATACCTGTATCTGCATTAATACATGCTGCAACGTTAGTTGTATGTGGAATAATATTAGGTAGTTTTATATTTTGGTGTTTCGAATTTTGATTTAGCTATTTTTATAGTATAATTTGCTGAACAACCGCAATAATAGTATTAATGAGTCTGTGTGTCTTTTATAATTTCAAAACGTTATATAGCATTTAGTACAATCTGTCAAATAAGTTTTTCGTTTTTTTGTTGTATTTGTTTAGATCTTTATGTAGGTTGCTTATTTTTTTGTTATCACATGTTTTATAAGGCATCTTTGTTTATAGTAATAGGCATATGAATACATATATTCTTTGGTCTACAAGATTTAAGATGTTATTTTTTTATATACTTTTGTGGTTGTATTTTAGCAAG
>M01075:30:000000000-A542C:1:1101:20038:15754
AAAGTACACAGTTTGGGTTACATATTTGATTACCAGATGCAATGGAAGGACCAATACCTGTATCTGCATTAATACATGCTGCAACGTTAGTTGTATGTGGAATAATATTAGGTAGTTTTATATTTTGGTGTTTCGAATTTTGATTTAGCTATTTTTATAGTATAATTTGCTGAACAACCGCAATAATAGTATTAATGAGTCTGTGTGTCTTTTATAATTTCAAAACGTTATATAGCATTTAGTACAATCTGTCAAATAAGTTTTTCGTTTTTTTGTTGTATTTGTTTAGATCTTTATGTAGGTTGCTTATTTTTTTGTTATCACATGTTTTATAAGGCATCTTTGTTTATAGTAATAGGCATATGAATACATATATTCTTTGGTCTACAAGATTTAAGATGTTATTTTTTTATATACTTTTGTGGTTGTATTTTAGCAAG
>M01075:30:000000000-A542C:1:1101:12632:15764
AAAGTACACAGTTTGGGTTACATATTTGATTACCAGATGCAATGGAAGGACCAATACCTGTATCTGCATTAATACATGCTGCAACGTTAGTTGTATGTGGAATAATATTAGGTAGTTTTATATTTTGGTGTTTCGAATTTTGATTTAGCTATTTTTATAGTATAATTTGCTGAACAACCGCAATAATAGTATTAATGAGTCTGTGTGTCTTTTATAATTTCAAAACGTTATATAGCATTTAGTACAATCTGTCAAATAAGTTTTTCGTTTTTTTGTTGTATTTGTTTAGATCTTTATGTAGGTTGCTTATTTTTTTGTTATCACATGTTTTATAAGGCATCTTTGTTTATAGTAATAGGCATATGAATACATATATTCTTTGGTCTACAAGATTTAAGATGTTATTTTTTTATATACTTTTGTGGTTGTATTTTAGCAAG
>M01075:30:000000000-A542C:1:1101:13968:15767
AAAGTACACAGTTTGGGTTACACATTTGATTACCAGATGCAATGGAAGGACCAATACCTGTATCTGCATTAATACATGCTGCAACGTTAGTTGTATGTGGAATAATATTAGGTAGTTTTATATTTTGGTGTTTCGAATTTTGATTTAGCTATTTTTATAGTATAATTTGCTGAACAACCGCAATAATAGTATTAATGAGTCTGTGTGTCTTTTATAATTTCAAAACGTTATATAGCATTTAGTACAATCTGTCAAATAAGTTTTTCGTTTTTTTGTTGTATTTGTTTAGATCTTTATGTAGGTTGCTTATTTTTTTGTTATCACATGTTTTATAAGGCATCTTTGTTTATAGTAATAGGCATATGAATACATATATTCTTTGGTCTACAAGATTTAAGATGTTATTTTTTTATATACTTTTGTGGTTGTATTTTAGCAAG
>M01075:30:000000000-A542C:1:1101:8905:15773
AAAGTACACAGTTTGGGTTGCATATTTGATTACCAGATGCAATGGAAGGACCAATACCTGTATCTGCATTAATACATGCTGCAACGTTAGTTGTATGTGGAATAATATTAGGTAGTTTTATATTTTGGTGTTTCGAATTTTGATTTAGCTATTTTTATAGTATAATTTGCTGAACAACCGCAATAATAGTATTAATGAGTCTGTGTGTCTTTTATAATTTCAAAACGTTATATAGCATTTAGTACAATCTGTCAAATAAGTTTTTCGTTTTTTTGTTGTATTTGTTTAGATCTTTATGTAGGTTGCTTATTTTTTTGTTATCACATGTTTTATAAGGCATCTTTGTTTATAGTAATAGGCATATGAATACATATATTCTTTGGTCTACAAGATTTAAGATGTTATTTTTTTATATACTTTTGTGGTTGTATTTTAGCAAG
>M01075:30:000000000-A542C:1:1101:16113:15792
AGAGTACACAGTTTGGGTTACATATTTGATTACCAGATGCAATGGAAGGACCAATACCTGTATCTGCATTAATGCATGCTGCAACGTTAGTTGTATGTGGAATAATATTAGGTAGTTTTATATTTTGGTGTTTCGAATTTTGATTTAGCTATTTTTATAGTATAATTTGCTGAACAACCGCAATAATAGTATTAATGAGTCTGTGTGTCTTTTATAATTTCAAAACGTTATATAGCATTTAGTACAATCTGTCAAATAAGTTTTTCGTTTTTTTGTTGTATTTGTTTAGATCTTTATGTAGGTTGCTTATTTTTTTGTTATCACATGTTTTATAAGGCATCTTTGTTTATAGTAATAGGCATATGAATACATATATTCTTTGGTCTACAAGATTTAAGATGTTATTTTTTTATATACTTTTGTGGTTGTATTTTAGCAAG
>M01075:30:000000000-A542C:1:1101:14979:15807
AAAGTACACAGTTTGGGTTACATATTTGATTACCAGATGCAATGGAAGGACCAATACCTGTATCTGCATTAATACATGCTGCAACGTTAGTTGTATGTGGAATAATATTAGGTAGTTTTATATTTTGGTGTTTCGAATTTTGATTTAGCTATTTTTATAGTATAATTTGCTGAACAACCGCAATAATAGTATTAATGAGTCTGTGTGTCTTTTATAATTTCAAAACGTTATATAGCATTTAGTACAATCTGTCAAATAAGTTTTTCGTTTTTTTGTTGTATTTGTTTAGATCTTTATGTAGGTTGCTTATTTTTTTGTTATCACATGTTTTATAGGGCATCTTTGTTTATAGTAATAGGCATATGAATACATATATTCTTTGGTCTACAAGATTTAAGATGTTATTTTTTTATATACTTTTGTGGCTGTATTTTAGCAAG
>M01075:30:000000000-A542C:1:1101:3823:15814
AGAGTACACAGTTTGGGTTACACATTTGATTACCAGATGCAATGGAAGGACCAATACCTGTATCTGCATTAATACATGCTGCAACGTTAGTTGTATGTGGAATAATATTAGGTAGTTTTATATTTTGGTGTTTCGAATTTTGATTTAGCTATTTTTATAGTATAATTTGCTGAACAACCGCAATAATAGTATTAATGAGTCTGTGTGTCTTTTATAATTTCAAAACGTTATATAGCATTTAGTACAATCTGTCAAATAAGTTTTTCGTTTTTTTGTTGTATTTGTTTAGATCTTTATGTAGGTTGCTTATTTTTTTGTTATCACATGTTTTATAAGGCATCTTTGTTTATAGTAATAGGCATATGAATACATATATTCTTTGGTCTACAAGATTTAAGATGTTATTTTTTTATATACTTTTGTGGTTGTATTTTAGCAAG
>M01075:30:000000000-A542C:1:1101:19791:15857
AGAGTACACAGTTTGGGTTACATATTTGATTACCAGATGCAATGGAAGGACCAATACCTGTATCTGCATTAATACATGCTGCAACGTTAGTTGTATGTGGAATAATATTAGGTAGTTTTATATTTTGGTGTTTCGAATTTTGATTTAGCTATTTTTATAGTATAATTTGCTGAACAACCGCAATAATAGTATTAATGAGTCTGTGTGTCTTTTATAATTTCAAAACGTTATATAGCATTTAGTACAATCTGTCAAATAAGTTTTTCGTTTTTTTGTTGTATTTGTTTAGATCTTTATGTAGGTTGCTTATTTTTTTGTTATCACATGTTTTATAAGGCATCTTTGTTTATAGTAATAGGCATATGAATACATATATTCTTTGGTCTACAAGATTTAAGATGTTATTTTTTTATATACTTTTGTGGCTGTATCTTGGCAAG
>M01075:30:000000000-A542C:1:1101:9894:15859
AAAGTACACAGTTTGGGTTACATATTTGATTACCAGATGCAATGGAAGGACCAATACCTGTATCTGCATTAATACATGCTGCAACGTTAGTTGTATGTGGAATAATATTAGGTAGTTTTATATTTTGGTGTTTCGAATTTTGATTTAGCTATTTTTATAGTATAATTTGCTGAACAACCGCAATAATAGTATTAATGAGTCTGTGTGTCTTTTATAATTTCAAAACGTTATATAGCATTTAGTACAATCTGTCAAATAAGTTTTTCGTTTTTTTGTTGTATTTGTTTAGATCTTTATGTAGGTTGCTTATTTTTTTGTTATCACATGTTTTATAAGGCATCTTTGTTTATAGTAATAGGCATATGAATACATATATTCTTTGGTCTACAAGATTTAAGATGTTATTTTTTTATATACTTTTGTGGTTGTATTTTAGCAAG
>M01075:30:000000000-A542C:1:1101:28750:15870
AGAGTACACAGTTTGGGTTACATATTTGATTACCAGATGCAATGGAAGGACCAATACCTGTATCTGCATTAATACATGCTGCAACGTTAGTTGTATGTGGAATAATATTAGGTAGTTTTATATTTTGGTGTTTCGAATTTTGATTTAGCTATTTTTATAGTATAATTTGCTGAACAACCGCAATAATAGTATTAATGAGTCTGTGTGTCTTTTATAATTTGCAAAACGTTATATAGCATTTAGTACAATCTGTCAAATAAGTTTTTCGTTTTTTTGTTGTATTTGTTTAGATCTTTATGTAGGTTGCTTATTTTTTTGTTATCACATGTTTTATAAGGCATCTTTGTTTATAGTAATAGGCATATGAATACATATATTCTTTGGTCTACAAGATTTAAGATGTTATTTTTTATATACTTTTGTGGTTGTATTTTAGCAAG
>M01075:30:000000000-A542C:1:1101:21927:15912
AAAGTACACAGTTTGGGTTACATATTTGATTACCAGATGCAATGGAAGGACCAATACCTGTATCTGCATTAATACATGCTGCAACGTTAGTTGTATGTGGAATAATATTAGGTAGTTTTATATTTTGGTGTTTCGAATTTTGATTTAGCTATTTTTATAGTATAATTTGCTGAACAACCGCAATAATAGTATTAATGAGTCTGTGTGTCTTTTATAATTTCAAAACGTTATATAGCATTTAGTACAATCTGTCAAATAAGTTTTTCGTTTTTTTGTTGTATTTGTTTAGATCTTTATGTAGGTTGCTTATTTTTTTGTTATCACATGTTTTATAAGGCATCTTTGTTTATAGTAATAGGCATATGAATACATATATTCTTTGGTCTACAAGATTTAAGATGTTATTTTTTTATATACTTTTGTGGTTGTATCTTGGCAAG
>M01075:30:000000000-A542C:1:1101:3240:15958
AAAGTACACAGTTTGGGCTGCACATTTGATTACCAGATGCAATGGAAGGACCAATACCTGTATCTGCATTAATACATGCTGCAACGTTAGTTGTATGTGGAATAATATTAGGTAGTTTTATATTTTGGTGTTTCGAATTTTGATTTAGCTATTTTTATAGTATAATTTGCTGAACAACCGCAATAATAGTATTAATGAGTCTGTGTGTCTTTTATAATTTCAAAACGTTATATAGCATTTAGTACAATCTGTCAAATAAGTTTTTCGTTTTTTTGTTGTATTTGTTTAGATCTTTATGTAGGTTGCTTATTTTTTTGTTATCACATGTTTTATAAGGCATCTTTGTTTATAGTAATAGGCATATGAATACATATATTCTTTGGTCTACAAGATTTAAGATGTTATTTTTTTATATACTTTTGTGGTTGTATTTTAGCAAG
>M01075:30:000000000-A542C:1:1101:10553:15967
AAAGTACACAGTTTGGGTTACATATTTGATTACCAGATGCAATGGAAGGACCAATACCTGTATCTGCATTAATACATGCTGCAACGTTAGTTGTATGTGGAATAATATTAGGTAGTTTTATATTTTGGTGTTTCGAATTTTGATTTAGCTATTTTTATAGTATAATTTGCTGAACAACCGCAATAATAGTATTAATGAGTCTGTGTGTCTTTTATAATTTCAAAACGTTATATAGCATTTAGTACAATCTGTCAAATAAGTTTCTCGTTTTTTTGTTGTATTTGTTTAGATCTTTATGTAGGTTGCTTATTTTTTTGTTATCACATGTTTTATAAGGCATCTTTGTTTATAGTAATAGGCATATGAATACATATATTCTTTGGTCTACAAGATTTAAGATGTTATTTTTTTATATACTTTTGTGGTTGTATTTTAGCAAG
>M01075:30:000000000-A542C:1:1101:15351:15992
AGAGTACACAGTTTGGGTTACACATTTGATTACCAGATGCAATGGAAGGACCAATACCTGTATCTGCATTAATACATGCTGCAACGTTAGTTGTATGTGGAATAATATTAGGTAGTTTTATATTTTGGTGTTTCGAATTTTGATTTAGCTATTTTTATAGTATAATTTGCTGAACAACCGCAATAATAGTATTAATGAGTCTGTGTGTCTTTTATAATTTCAAAACGTTATATAGCATTTAGTACAATCTGTCAAATAAGTTTTTCGTTTTTTTGTTGTATTTGTTTAGATCTTTATGTAGGTTGCTTATTTTTTTGTTATCACATGTTTTATAAGGCATCTTTGTTTATAGTAATAGGCATATGAATACATATATTCTTTGGCCTACAAGATTTAAGATGTTATTTTTTTATATACTTTTGTGGTTGTATTTTAGCAAG
>M01075:30:000000000-A542C:1:1101:25926:16026
AAAGTACACAGTTTGGGTTACATATTTGATTACCAGATGCAATGGAAGGACCAATACCTGTATCTGCATTAATACATGCTGCAACGTTAGTTGTATGTGGAATAATATTAGGTAGTTTTATATTTTGGTGTTTCGAATTTTGATTTAGCTATTTTTATAGTATAATTTGCTGAACAACCGCAATAATAGTATTAATGAGTCTGTGTGTCTTTTATAATTTCAAAACGTTATATAGCATTTAGTACAATCTGTCAAATAAGTTTTTCGTTTTTTTGTTGTATTTGTTTAGATCTTTATGTAGGTTGCTTATTTTTTTGTTATCACATGTTTTATAAGGCATCTTTGTTTATAGTAATAGGCATATGAATACATATATTCTTTGGTCTACAAGATTTAAGATGTTATTTTTTTATATACTTTTGTGGTTGTATTTTAGCAAG
>M01075:30:000000000-A542C:1:1101:17189:16050
AGAGTACACAGTTTGGGTTACATATTTGATACCAGATGCAATGGAAGGACCAATACCTGTATCTGCATTAATACATGCTGCAACGTTAGTTGTATGTGGAATAATATTAGGTAGTTTTATATTTTGGTGTTTCGAATTTTGATTTAGCTATTTTTATAGTATAATTTGCTGAACAACCGCAATAATGGTATTAATGAGTCTGTGTGTCTTTTATAATTTCCAAAACGTTATATAGCATTTAGTACAATCTGTCAAATAAGTTTTTCGTTTTTTTGTTGTATTTGTTTAGATCTTTATGTAGGTTGCTTATTTTTTTGTTATCACATGTTTTATAAGGCATCTTTGTTTATAGTAATAGGCATATGAATACATATATTCTTTGGTCTACAAGATTTAAGATGTTATTTTTTTATATACTTTTGTGGTTGTATTTTAGCAAG
>M01075:30:000000000-A542C:1:1101:6946:16053
AGAGTACACAGTTTGGGTTACATATTTGATTACCAGATGCAATGGAAGGACCAATACCTGTATCTGCATTAATACATGCTGCAACGTTAGTTGTATGTGGAATAATATTAGGTAGTTTTATATTTTGGTGTTTCGAATTTTGATTTAGCTATTTTTATAGTATAATTTGCTGAACAACCGCAATAATAGTATTAATGAGTCTGTGTGTCTTTTATAATTTCAAAACGTTATATAGCATTTAGTACAATCTGTCAAATAAGTTTTTCGTTTTTTTGTTGTATTTGTTTAGATCTTTATGTAGGTTGCTTATTTTTTTGTTATCACATGTTTTATAAGGCATCTCTGTTTATAGTAATAGGCATATGAATACATATATTCTTTGGTCTACAAGATTTAAGATGTTATTTTTTTATATACTTTTGTGGTTGTATTTTAGCAAG
>M01075:30:000000000-A542C:1:1101:22778:16082
AGAGTACACAGTTTGGGTTACATATTTGATTACCAGATGCAATGGAAGGACCAATACCTGTATCTGCATTAATACATGCTGCAACGTTAGTTGTATGTGGAATAATATTAGGTAGTTTTATATTTTGGTGTTTCGAATTTTGATTTAGCTATTTTTATAGTATAATTTGCTGAACAACCGCAATAATAGTATTAATGAGTCTGTGTGTCTTTTATAATTTCAAAACGTTATATAGCATTTAGTACAATCTGTCAAATAAGTTTTTCGTTTTTTTGTTGTATTTGTTTAGATCTTTATGTAGGTTGCTTATTTTTTTGTTATCACATGTTTTATAAGGCATCTTTGTTTATAGTAATAGGCATATGAATACATATATTCTTTGGTCTACAAGATTTAAGATGTTATTTTTTTATATACTTTTGTGGTTGTATTTTAGCAAG
>M01075:30:000000000-A542C:1:1101:8941:16104
AAAGTACACAGTTTGGGTTGCATATTTGATTACCAGATGCAATGGAAGGACCAATACCTGTATCTGCATTAATACATGCTGCAACGTTAGTTGTATGTGGAATAATATTAGGTAGTTTTATATTTTGGTGTTTCGAATTTTGATTTAGCTATTTTTATAGTATAATTTGCTGAACAACCGCAATAATAGTATTAATGAGTCTGTGTGTCTTTTATAATTTCAAAACGTTATATAGCATTTAGTACAATCTGTCAAATAAGTTTTTCGTTTTTTTGTTGTATTTGTTTAGATCTTTATGTAGGTTGCTTATTTTTTTGTTATCACATGTTTTATAAGGCATCTTTGTTTATAGTAATAGGCATATGAATACATATATTCTTTGGTCTACAAGATTTAAGATGTTATTTTTTTATATACTTTTGTGGTTGTATTTTAGCAAG
>M01075:30:000000000-A542C:1:1101:12106:16110
AGAGTACACAGTTTGGGTTGCATATTTGATTACCAGATGCAATGGAGGGACCAATACCTGTATCTGCATTAATACATGCTGCAACGTTAGTTGTATGTGGAATAATATTAGGTAGTTTTATATTTTGGTGTTTCGAATTTTGATTTAGCTATTTTTATAGTATAATTTGCTGAACAACCGCAATAATAGTATTAATGAGTCTGTGTGTCTTTTATAATTTCAAAACGTTATATAGCATTTAGTACAATCTGTCAAATAAGTTTTTCGTTTTTTTGTTGTATTTGTTTAGATCTTTATGTAGGTTGCTTATTTTTTTGTTATCACATGTTTTATAAGGCATCTTTGTTTATAGTAATAGGCATATGAATACATATATTCTTTGGTCTACAAGATTTAAGATGTTATTTTTTTATATACTTTTGTGGTTGTATTTTAGCAAG
>M01075:30:000000000-A542C:1:1101:5653:16115
AAAGTACACAGTTTGGGTTACATATTTGATTACCAGATGCAATGGAAGGACCAATACCTGTATCTGCATTAATACATGCTGCAACGTTAGTTGTATGTGGAATAATATTAGGTAGTTTTATATTTTGGTGTTTCGAATTTTGATTTAGCTATTTTTATAGTATAATTTGCTGAACAACCGCAATAATAGTATTAATGAGTCTGTGTGTCTTTTATAATTTCAAAACGTTATATAGCATTTAGTACAATCTGTCAAATAAGTTTTTCGTTTTTTTGTTGTATTTGTTTAGATCTTTATGTAGGTTGCTTATTTTTTTGTTATCACATGTTTTATAAGGCATCTTTGTTTATAGTAATAGGCATATGAATACATATATTCCTTGGTCTACAAGATTTAAGATGTTATTTTTTTATATACTTTTGTGGTTGTATTTTAGCAAG
>M01075:30:000000000-A542C:1:1101:25581:16137
AGAGTACACAGTTTGGGTTACATATTTGATTACCAGATGCAATGGAAGGACCAATACCTGTATCTGCATTAATACATGCTGCAACGTTAGTTGTATGTGGAATAATATTAGGTAGTTTTATATTTTGGTGTTTCGAATTTTGATTTAGCTATTTTTATAGTATAATTTGCTGAACGACCGCAATAATAGTATTAATGAGTCTGTGTGTCTTTTATAATTTGCAAAACGTTATATAGCATTTAGTACAGTCTGTCAAATAAGTTTTTCGTTTTTTTGTTGTATTTGTTTAGATCTTTATGTAGGTTGCTTATTTTTTTGTTATCACATGTTTTATAAGGCATCTTTGTTTATAGTAATAGGCATATGAATACATATATTCTTTGGTCTACAAGATTTAAGATGTTATTTTTTTATATACTTTTGTGGTTGTATCTTGCAAG
>M01075:30:000000000-A542C:1:1101:25114:16162
AAAGTACACAGTTTGGGTTACATATTTGATTACCAGATGCAATGGAAGGACCAATACCTGTATCTGCATTAATACATGCTGCAACGTTAGTTGTATGTGGAATAATATTAGGTAGTTTTATATTTTGGTGTTTCGAATTTTGATTTAGCTATTTTTATAGTATAATTTGCTGAACAACCGCAATAATAGTATTAATGAGTCTGTGTGTCTTTTATAATTTCAAAACGTTATATAGCATTTAGTACAATCTGTCAAATAAGTTTTTCGTTTTTTTGTTGTATTTGTTTAGATCTTTATGTAGGTTGCTTATTTTTTTGTTATCACATGTTTTATAAGGCATCTTTGTTTATAGTAATAGGCATATGAATACATATATTCTTTGGTCTACAAGATTTAAGATGTTATTTTTTTATATACTTTCGTGGTTGTATTTTAGCAAG
>M01075:30:000000000-A542C:1:1101:9338:16177
AAAGTACACAGTTTGGGTTGCATATTTGATTACCAGATGCAATGGAAGGACCAATACCTGTATCTGCATTAATACATGCTGCAACGTTAGTTGTATGTGGAATAATATTAGGTAGTTTTATATTTTGGTGTTTCGAATTTTGATTTAGCTATTTTTATAGTATAATTTGCTGAACAACCGCAATAATAGTATTAATGAGTCTGTGTGTCTTTTATAATTTCAAAACGTTATATAGCATTTAGTACAATCTGTCAAATAAGTTTTTCGTTTTTTTGTTGTATTTGTTTAGATCTTTATGTAGGTTGCTTATTTTTTTGTTATCACATGTTTTATAAGGCATCTTTGTTTATAGTAATAGGCATATGAATACATATATTCTTTGGTCTACAAGATTTAAGATGTTATTTTTTTATATACTTTTGTGGTTGTATTTTAGCAAG
>M01075:30:000000000-A542C:1:1101:9987:16194
AAAGTACACAGTTTGGGTTACACATTTGATTACCAGATGCAATGGAAGGACCAATACCTGTATCTGCATTAATACATGCTGCAACGTTAGTTGTATGTGGAATAATATTAGGTAGTTTTATATTTTGGTGTTTCGAATTTTGATTTAGCTATTTTTATAGTATAATTTGCTGAACAACCGCAATAGTAGTATTAATGAGTCTGTGTGTCTTTTATAATTTCAAAACGTTGTATAGCATTTAGTACAATCTGTCAAATAAGTTTTTCGTTTTTTTGTTGTATTTGTTTAGATCTTTATGTAGGTTGCTTATTTTTTTGTTATCACATGTTTTATAAGGCATCTTTGTTTATAGTAATAGGCATATGAATACATATATTCTTTGGTCTACAAGATTTAAGATGTTATTTTTTTATATACTTTTGTGGTTGTATCTTGGCAAG
>M01075:30:000000000-A542C:1:1101:17427:16243
AAAGTACACAGTTTGGGTTACATATTTGATTACCAGATGCAATGGAAGGACCAATACCTGTATCTGCATTAATACATGCTGCAACGTTAGTTGTATGTGGAATAATATTAGGTAGTTTTATATTTTGGTGTTTCGAATTTTGATTTAGCTATTTTTATAGTATAATTTGCTGAACAACCGCAATAATAGTATTAATGAGTCTGTGTGTCTTTTATAATTTCAAAACGTTATATAGCATTTAGTACAATCTGTCAAATAAGTTTTTCGTTTTTTTGTTGTATTTGTTTAGATCTTTATGTAGGTTGCTTATTTTTTTGTTATCACATGTTTTATAAGGCATCTTTGTTTATAGTAATAGGCATATGAATACATATATTCTTTGGTCTACAAGATTTAAGATGTTATTTTTTTATATACTTTTGTGGTTGTATTTTAGCAAG
>M01075:30:000000000-A542C:1:1101:9103:16263
AAAGTACACAGTTTGGGTTGCATATTTGATTACCAGATGCAATGGAAGGACCAATACCTGTATCTGCATTAATACATGCTGCAACGTTAGTTGTATGTGGAATAATATTAGGTAGTTTTATATTTTGGTGTTTCGAATTTTGATTTAGCTATTTTTATAGTATAATTTGCTGAACAACCGCAATAATAGTATTAATGAGTCTGTGTGTCTTTTATAATTTCAAAACGTTATATAGCATTTAGTACAATCTGTCAAATAAGTTTTTCGTTTTTTTGTTGTATTTGTTTAGATCTTTATGTAGGTTGCTTATTTTTTTGTTATCACATGTTTTATAAGGCATCTTTGTTTATAGTAATAGGCATATGAATACATATATTCTTTGGTCTACAAGATTTAAGATGTTATTTTTTTATATACTTTTGTGGTTGTATTTTAGCAAG
>M01075:30:000000000-A542C:1:1101:26853:16276
AAAGTACACAGTTTGGGTTGCATATTTGATTACCAGATGCAATGGAAGGACCAATACCTGTATCTGCATTAATACATGCTGCAACGTTAGTTGTATGTGGAATAATATTAGGTAGTTTTATATTTTGGTGTTTCGAATTTTGATTTAGCTATTTTTATAGTATAATTTGCTGAACAACCGCAATAATAGTATTAATGAGTCTGTGTGTCTTTTATAATTTCAAAACGTTATATAGCATTTAGTACAATCTGTCAAATAAGTTTTTCGTTTTTTTGTTGTATTTGTTTAGATCTTTATGTAGGTTGCTTATTTTTTTGTTATCACATGTTTTATAAGGCATCTTTGTTTATAGTAATAGGCATATGAATACATATATTCTTTGGTCTACAAGATTTAAGATGTTATTTTTTTATATACTTTTGTGGTTGTATTTTAGCAAG
>M01075:30:000000000-A542C:1:1101:22410:16334
AGAGTACACAGTTTGGATTGCACATTTGATTACCAGATGCAATGGAAGGACCAATACCTGTATCTGCATTAATACATGCTGCAACGTTAGTTGTATGTGGAATAATATTAGGTAGTTTTATATTTTGGTGTTTCGAATTTTGATTTAGCTATTTTTATAGTATAATTTGCTGAACAACCGCAATAATAGTATTAATGAGTCTGTGTGTCTTTTATAATTTCAAAACGTTATATAGCATTTAGTACAATCTGTCAAATAAGTTTTTCGTTTTTTTGTTGTATTTGTTTAGATCTTTATGTAGGTTGCTTATTTTTTTGTTATCACATGTTTTATAAGGCATCTTTGTTTATAGTAATAGGCATATGAATACATATATTCTTTGGTCTACAAGATTTAAGATGTTATTTTTTTATATACTTTTGTGGTTGTATTTTAGCAAG
>M01075:30:000000000-A542C:1:1101:19133:16340
AGAGTACACAGTTTGGGTTACATATTTGATTACCAGATGCAATGGAAGGACCAATACCTGTATCTGCATTAATACATGCTGCAACGTTAGTTGTATGTGGAATAATATTAGGTAGTTTTATATTTTGGTGTTTCGAATTTTGATTTAGCTATTTTTATAGTATAATTTGCTGAACAACCGCAATAATAGTATTAATGAGTCTGTGTGTCTTTTATAATTTCAAAACGTTATATAGCATTTAGTACAATCTGTCAAATAAGTTTTTCGTTTTTTTGTTGTATTTGTTTAGATCTTTATGTAGGTTGCTTATTTTTTTGTTATCACATGTTTTATAAGGCATCTTTGTTTATAGTAATAGGCATATGAATACATATATTCTTTGGTCTACAAGATTTAAGATGTTATTTTTTTATATACTTTTGTGGTTGTATCCTAGCAAG
>M01075:30:000000000-A542C:1:1101:6677:16340
AAAGTACACAGTTTGGGTTACATATTTGATTACCAGATGCAATGGAAGGACCAATACCTGTATCTGCATTAATACATGCTGCAACGTTAGTTGTATGTGGAATAATATTAGGTAGTTTTATATTTTGGTGTTTCGAATTTTGATTTAGCTATTTTTATAGTATAATTTGCTGAACAACCGCAATAATAGTATTAATGAGTCTGTGTGTCTTTTATAATTTCAAAACGTTATATAGCATTTAGTACAATCTGTCAAATAAGTTTTTCGTTTTTTTGTTGTATTTGTTTAGATCTTTATGTAGGTTGCTTATTTTTTTGTTATCACATGTTTTATAAGGCATCTTTGTTTATAGTAATAGGCATATGAATACATATATTCTTTGGTCTACAAGATTTAAGATGTTATTTTTTTATATACTTTTGTGGTTGTATTTTAGCAAG
>M01075:30:000000000-A542C:1:1101:10784:16393
AAAGTACACAGTTTGGGTTGCATATTTGATTACCAGATGCAATGGAAGGACCAATACCTGTATCTGCATTAATACATGCTGCAACGTTAGTTGTATGTGGAATAATATTAGGTAGTTTTATATTTTGGTGTTTCGAATTTTGATTTAGCTATTTTTATAGTATAATTTGCTGAACAACCGCAATAATAGTATTAATGAGTCTGTGTGTCTTTTATAATTTGCAAAACGTTATATAGCATTTAGTACAATCTGTCAAATAAGTTTTTCGTTTTTTTGTTGTATTTGTTTAGATCTTTATGTAGGTTGCTTATTTTTTTGTTATCACATGTTTTATAAGGCATCTTTGTTTATAGTAATAGGCATATGAATACATATATTCTTTGGTCTACAAGATTTAAGATGTTATTTTTTTATATACTTTTGTGGTTGTATTTAGCAAG
>M01075:30:000000000-A542C:1:1101:23282:16416
AAAGTACACAGTTTGGGTTGCATATTTGATTACCAGATGCAATGGAAGGACCAATACCTGTATCTGCATTAATACATGCTGCAACGTTAGTTGTATGTGGAATAATATTAGGTAGTTTTATATTTTGGTGTTTCGAATTTTGATTTAGCTATTTTTATAGTATAATTTGCTGAACAACCGCAATAATAGTATTAATGAGTCTGTGTGTCTTTTATAATTTCAAAACGTTATATAGCAGTTAGTACAATCTGTCAAATAAGTTTTTCGTTTTTTTGTTGTATTTGTTTAGATCTTTATGTAGGTTGCTTATTTTTTTGTTATCACATGTTTTATAAGGCATCTTTGTTTATAGTAATAGGCATATGAATACATATATTCTTTGGTCTACAAGATTTAAGATGTTATTTTTTTATATACTTTTGTGGTTGTATTTTAGCAAG
>M01075:30:000000000-A542C:1:1101:6891:16424
AGAGTACACAGTTTGGGTTGCATATTTGATTACCAGATGCAATGGAAGGACCAATACCTGTATCTGCATTAATACATGCTGCAACGTTAGTTGTATGTGGAATAATATTAGGTAGTTTTATATTTTGGTGTTTCGAATTTTGATTTAGCTATTTTTATAGTATAATTTGCTGAACAACCGCAATAATAGTATTAATGAGTCTGTGTGTCTTTTATAATTTCAAAACGTTATATAGCATTTAGTACAATCTGTCAAATAAGTTTTTCGTTTTTTTGTTGTATTTGTTTAGATCTTTATGTAGGTTGCTTATTTTTTTGTTATCACATGTTTTATAAGGCATCTTTGTTTATAGTAATAGGCATATGAATACATATATTCTTTGGTCTACAAGATTTAAGATGTTATTTTTTTATATACTTTTGTGGTTGTATTTTGGCAAG
>M01075:30:000000000-A542C:1:1101:22266:16431
AGAGTACACAGTTTGGATTGCACATTTGATTACCAGATGCAATGGAAGGACCAATACCTGTATCTGCATTAATACATGCTGCAACGTTAGTTGTATGTGGAATAATATTAGGTAGTTTTATATTTTGGTGTTTCGAATTTTGATTTAGCTATTTTTATAGTATAATTTGCTGAACAACCGCAATAATAGTATTAATGAGTCTGTGTGTCTTTTATAATTTCAAAACGTTATATAGCATTTAGTACAATCTGTCAAATAAGTTTTTCGTTTTTTTGTTGTATTTGTTTAGATCTTTATGTAGGTTGCTTATTTTTTTGTTATCACATGTTTTATAAGGCATCTTTGTTTATAGTAATAGGCATATGAACACATATATTCTTTGGTCTACAAGATTTAAGATGTTATTTTTTTATATACTTTTGTGGTTGTATTTTAGCAAG
>M01075:30:000000000-A542C:1:1101:20878:16479
AAAGTACACAGTTTGGGTTGCATATTTGATTACCAGATGCAATGGAAGGACCAATACCTGTATCTGCATTAATACATGCTGCAACGTTAGTTGTATGTGGAATAATATTAGGTAGTTTTATATTTTGGTGTTTCGAATTTTGATTTAGCTATTTTTATAGTATAATTTGCTGAACAACCGCAATAATAGTATTAATGAGTCTGTGTGTCTTTTATAATTTCAAAACGTTATATAGCATTTAGTACAATCTGTCAAATAAGTTTTTCGTTTTTTTGTTGTATTTGTTTAGATCTTTATGTAGGTTGCTTATTTTTTTGTTATCACATGTTTTATAAGGCATCTTTGTTTATAGTAATAGGCATATGAATACATATATTCTTTGGTCTACAAGATTTAAGATGTTATTTTTTTATATACTTTTGTGGTTGTATTTTAGCAAG
>M01075:30:000000000-A542C:1:1101:26386:16512
AGAGTACACAGTTTGGGCTACACATTTGATTACCAGATGCAATGGAAGGACCAATACCTGTATCTGCATTAATACATGCTGCAACGTTAGTTGTATGTGGAATAATATTAGGTAGTTTTATATTTTGGTGTTTCGAATTTTGATTTAGCTATTTTTATAGTATAATTTGCTGAACAACCGCAATAATAGTATTAATGAGTCTGTGTGTCTTTTATAATTTCAAAACGTTATATAGCATTTAGTACAATCTGTCAAATAAGTTTTTCGTTTTTTTGTTGTATTTGTTTAGATCTTTATGCAGGTTGCTTATTTTTTTGTTATCACATGTTTTATAAGGCATCTTTGTTTATAGTAATAGGCATATGAATACATATATTCTTTGGTCTACAAGATTTAAGATGTTATTTTTTTATATACTTTTGTGGTTGTATTTTAGCAAG
>M01075:30:000000000-A542C:1:1101:20441:16541
AGAGTACACAGTTTGGGTTACATATTTGATTACCAGATGCAATGGAAGGACCAATACCTGTATCTGCATTAATACATGCTGCAACGTTAGTTGTATGTGGAATAATATTAGGTAGTTTTATATTTTGGTGTTTCGAATTTTGATTTAGCTATTTTTATAGTATAATTTGCTGAACAACCGCAATAATAGTATTAATGAGTCTGTGTGTCTTTTATAATTTGCAAAGCGTCATATAGCATTTAGTACAATCTGTCAAATAAGTTTTTCGTTTTTTTGTTGTATTTGTTTAGATCTTCATGTAGGTTGCTTATTTTTTGTTATCACATGTTTTATAAGGCATCTTTGTTTATAGTAATAGGCATATGAATACATATATTCTTTGGTCTACAAGATTTAAGATGTTATTTTTTTATATACTTTTGTGGTTGTGTTTTAGCAAG
>M01075:30:000000000-A542C:1:1101:10184:16563
AGAGTACACAGTTTGGGTTACATATTTGATTACCAGATGCAATGGAAGGACCAATACCTGTATCTGCATTAATACATGCTGCAACGTTAGTTGTATGTGGAATAATATTAGGTAGTTTTATATTTTGGTGTTTCGAATTTTGATTTAGCTATTTTTATAGTATAATTTGCTGAACAACCGCAATAATAGTATTAATGAGTCTGTGTGTCTTTTATAATTTGCAAAACGTTATATAGCATTTAGTACAATCTGTCAAATAAGTTTTTCGTTTTTTGTTGTATTTGTTTAGATCTTTATGTAGGTTGCTTATTTTTTTGTTATCACATGTTTTATAAGGCATCTTTGTTTATAGTAATAGGCATATGAATACATATATTCTTTGGTCTACAAGATTTAAGATGTTATTTTTTTATATACTTTTGTGGTTGTATTTTAGCAAG
>M01075:30:000000000-A542C:1:1101:5098:16568
AGAGTACACAGTTTGGATTACACATTTGATTACCAGATGCAATGGAAGGACCAATACCTGTATCTGCATTAATACATGCTGCAACGTTAGTTGTATGTGGAATAATATTAGGTAGTTTTATATTTTGGTGTTTCGAATTTTGATTTAGCTATTTTTATAGTATAATTTGCTGAACAACCGCAATAATAGTATTAATGAGTCTGTGTGTCTTTTATAATTTCAAAACGTTATATAGCATTTAGTACAATCTGTCAAATAAGTTTTTCGTTTTTTTGTTGTATTTGTTTAGATCTTTATGTAGGTTGCTTATTTTTTTGTTATCACATGTTTTATAAGGCATCTTTGTTTATAGTAATAGGCATATGAATACATATATTCTTTGGTCTACAAGATTTAAGATGTTATTTTTTTATATACTTTTGTGGTTGTATTTTAGCAAG
>M01075:30:000000000-A542C:1:1101:9506:16592
AAAGTACACAGTTTGGGTTGCATATTTGATTACCAGATGCAATGGAAGGACCAATACCTGTATCTGCATTAATACATGCTGCAACGTTAGTTGTATGTGGAATAATATTAGGTAGTTTTATATTTTGGTGTTTCGAATTTTGATTTAGCTATTTTTATAGTATAATTTGCTGAACAACCGCAATAATAGTATTAATGAGTCTGTGTGTCTTTTATAATTTCAAAACGTTATATAGCATTTAGTACAATCTGTCAAATAAGTTTTTCGTTTTTTTGTTGTATTTGTTTAGATCTTTATGTAGGTTGCTTATTTTTTTGTTATCACATGTTTTATAAGGCATCTTTGTTTATAGTAATAGGCATATGAATACATATATTCTTTGGTCTACAAGATTTAAGATGTTATTTTTTTATATACTTTTGTGGTTGTATTTTGGCAAG
>M01075:30:000000000-A542C:1:1101:21641:16658
AAAGTACACAGTTTGGGTTGCATATTTGATTACCAGATGCAATGGAAGGACCAATACCTGTATCTGCATTAATACATGCTGCAACGTTAGTTGTATGTGGAATAATATTAGGTAGTTTTATATTTTGGTGTTTCGAATTTTGATTTAGCTATTTTTATAGTATAATTTGCTGAACAACCGCAATAATAGTATTAATGAGTCTGTGTGTCTTTTATAATTTCAAAACGTTATATAGCATTTAGTACAATCTGTCAAATAAGTTTTTCGTTTTTTTGTTGTATTTGTTTAGATCTTTATGTAGGTTGCTTATTTTTTTGTTATCACATGTTTTATAAGGCATCTTTGTTTATAGTAATAGGCATATGAATACATATATTCTTTGGTCTACAAGATTTAAGATGTTATTTTTTTATATACTTTTGTGGTTGTATTTTAGCAAG
>M01075:30:000000000-A542C:1:1101:6304:16688
AGAGTACACAGTTTGGGTTGCATATTTGATTACCAGATGCGATGGAAGGACCAATACCTGTATCTGCATTAATACATGCTGCAACGTTAGTTGTATGTGGAATAATATTAGGTAGTTTTATATTTTGGTGTTTCGAATTTTGATTTAGCTATTTTTATAGTATAATTTGCTGAACAACCGCAATAATAGTATTAATGAGTCTGTGTGTCTTTTATAATTTCAAAACGTTATATAGCATTTAGTACAATCTGTCAAATAAGTTTTTCGTTTTTTTGTTGTATTTGTTTAGATCTTTATGTAGGTTGCTTATTTTTTTGTTATCACATGTTTTATAAGGCATCTTTGTTTATAGTAATAGGCATATGAATACATATATTCTTTGGTCTACAAGATTTAAGATGTTATTTTTTTATATACTTTTGTGGTTGTATCTTGGCAAG
>M01075:30:000000000-A542C:1:1101:16995:16719
AGAGTACACAGTTTGGGTTGCATATTTGATTACCAGATGCAATGGAAGGACCAATACCTGTATCTGCATTAATACATGCTGCAACGTTAGTTGTATGTGGAATAATATTAGGTAGTTTTATATTTTGGTGTTTCGAATTTTGATTTAGCTATTTTTATAGTATAATTTGCTGAACAACCGCAATAATAGTATTAATGAGTCTGTGTGTCTTTTATAATTTCAAAACGTTATATAGCATTTAGTACAATCTGTCAAATAAGTTTTTCGTTTTTTTGTTGTATTTGTTTAGATCTTTATGTAGGTTGCTTATTTTTTTGTTATCACATGTTTTATAAGGCATCTTTGTTTATAGTAATAGGCATATGAATACATATATTCTTTGGTCTACAAGATTTAAGATGTTATTTTTTTATATACTTTTGTGGTTGTATTTTAGCAAG
>M01075:30:000000000-A542C:1:1101:20903:16733
AGAGTACACAGTTTGGGTTGCATATTTGATTACCAGATGCAATGGAAGGACCAATACCTGTATCTGCATTAATACATGCTGCAACGTTAGTTGTATGTGGAATAATATTAGGTAGTTTTATATTTTGGTGTTTCGAATTTTGATTTAGCTATTTTTATAGTATAATTTGCTGAACAACCGCAATAATAGTATTAATGAGTCTGTGTGTCTTTTATAATTTCAAAACGTTATATAGCATTTAGTACAATCTGTCAAATAAGTTTTTCGTTTTTTTGTTGTATTTGTTTAAATCTTTATGTAGGTTGCTTATTTTTTTGTTATCACATGTTTTATAAGGCATCTTTGTTTATAGTAATAGGCATATGAATACATATATTCTTTGGTCTACAAGATTTAAGATGTTATTTTTTTATATACTTTTGTGGTTGTATTTTAGCAAG
>M01075:30:000000000-A542C:1:1101:18090:16736
AAAGTACACAGTTTGGGCTACATATTTGATTACCAGATGCAATGGAAGGACCAATACCTGTATCTGCATTAATACATGCTGCAACGTTAGTTGTATGTGGAATAATATTAGGTAGTTTTATATTTTGGTGTTTCGAATTTTGATTTAGCTATTTTTATAGTATAATTTGCTGAACAACCGCAATAATAGTATTAATGAGTCTGTGTGTCTTTTATAATTTCAAAACGTTATATAGCATTTAGTACAATCTGTCAAATAAGTTTTTCGTTTTTTTGTTGTATTTGTTTAGATCTTTATGTAGGTTGCTTATTTTTTTGTTATCACATGTTTTATAAGGCATCTTTGTTTATAGTAATAGGCATATGAATACATATATTCTTTGGTCTACAAGATTTAAGATGTTATTTTTTTATATACTTTTGTGGTTGTATTTTAGCAAG
>M01075:30:000000000-A542C:1:1101:20248:16821
AAAGTACACAGTTTGGATTACATATTTGATTACCAGATGCAATGGAAGGACCAATACCTGTATCTGCATTAATACATGCTGCAACGTTAGTTGTATGTGGAATAATATTAGGTAGTTTTATATTTTGGTGTTTCGAATTTTGATTTAGCTATTTTTATAGTATAATTTGCTGAACAACCGCAATAATAGTATTAATGAGTCTGTGTGTCTTTTATAATTTCAAAACGTTATATAGCATTTAGTACAATCTGTCAAATAAGTTTTTCGTTTTTTTGTTGTATTTGTTTAGATCTTTATGTAGGTTGCTTATTTTTTTGTTATCACATGTTTTATAAGGCATCTTTGTTTATAGTAATAGGCATATGAATACATATATTCTTTGGTCTACAAGATTTAAGATGTTATTTTTTTATATACTTTTGTGGTTGTATCTTGGCAAG
>M01075:30:000000000-A542C:1:1101:22416:16822
AAAGTACACAGTTTGGGTTGCATATTTGATTACCAGATGCAATGGAAGGACCAATACCTGTATCTGCATTAATACATGCTGCAACGTTAGTTGTATGTGGAATAATATTAGGTAGTTTTATATTTTGGTGTTTCGAATTTTGATTTAGCTATTTTTATAGTATAATTTGCTGAACAACCGCAATAATAGTATTAATGAGTCTGTGTGTCTTTTATAATTTCAAAACGTTATATAGCATTTAGTACAATCTGTCAAATAAGTTTTTCGTTTTTTTGTTGTATTTGTTTAGATCTTTATGTAGGTTGCTTATTTTTTTGTTATCACATGTTTTATAAGGCATCTTTGTTTATAGTAATAGGCATATGAATACATATATTCTTTGGTCTACAAGATTTAAGATGTTATTTTTTTATATACTTTTGTGGTTGTATTTTAGCAAG
>M01075:30:000000000-A542C:1:1101:18658:16826
AAAGTACACAGTTTGGGTTACACATTTGATTACCAGATGCAATGGAAGGACCAATACCTGTATCTGCATTAATACATGCTGCAACGTTAGTTGTATGTGGAATAATATTAGGTAGTTTTTTATTTTGGTGTTTCGAATTTTGATTTAGCTATTTTTATAGTATAATTTGCTGAACAACCGCAATAATAGTATTAATGAGTCTGTGTGTCTTTTATAATTTCAAAACGTTATATAGCATTTAGTACAATCTGTCAAATAAGTTTTTCGTTTTTTTGTTGTATTTGTTTAGATCTTTATGTAGGTTGCTTATTTTTTTGTTATCGCATGTTTTATAAGGCATCTTTGTTTATAGTAATAGGCATATGAATACATATATTCTTTGGTCTACAAGATTTAAGATGTTATTTTTTTATATACTTTTGTGGTTGTATTTTAGCAAG
>M01075:30:000000000-A542C:1:1101:20353:16830
AAAGTACACAGTTTGGGTTGCATATTTGATTACCAGATGCAATGGAAGGACCAATACCTGTATCTGCATTAATACATGCTGCAACGTTAGTTGTATGTGGAATAATATTAGGTAGTTTTATATTTTGGTGTTTCGAATTTTGATTTAGCTATTTTTATAGTATAATTTGCTGAACAACCGCAATAATAGTATTAATGAGTCTGTGTGTCTTTTATAATTTCAAAACGTTATATAGCATTTAGTACAATCTGTCAAATAAGTTTTTCGTTTTTTTGTTGTATTTGTTTAGATCTTTATGTAGGTTGCTTATTTTTTTGTTATCACATGTTTTATAAGGCATCTTTGTTTATAGTAATAGGCATATGAATACATATATTCTTTGGTCTACAAGATTTAAGATGTTATTTTTTTATATACTTTTGTGGTTGTATCTTAGCAAG
>M01075:30:000000000-A542C:1:1101:7557:16832
AAAGTACACAGTTTGGGTTACATATTTGATTACCAGATGCAATGGAAGGACCAATACCTGTATCTGCATTAATACATGCTGCAACGTTAGTTGTATGTGGAATAATATTAGGTAGTTTTATATTTTGGTGTTTCGAATTTTGATTTAGCTATTTTTATAGTATAATTTGCTGAACAACCGCAATAATAGTATTAATGAGTCTGTGTGTCTTTTATAATTTGCAAAACGTTATATAGCATTTAGTACAATCTGTCAAATAAGTTTTTCGTTTTTTTGTTGTATTTGTTTAGATCTTTATGTAGGTTGCTTATTTTTTGTTATCACATGTTTTATAAGGCATCTTTGTTTATAGTAATAGGCATATGAATACATATATTCTTTGGTCTACAAGATTTAAGATGTTATTTTTTTATATACTTTTGTGGTTGTATTTTAGCAGG
>M01075:30:000000000-A542C:1:1101:10128:16893
AGAGTACACAGTTTGGGTTGCATATTTGATTACCAGATGCAATGGAAGGACCAATACCTGTATCTGCATTAATACATGCTGCAACGTTAGTTGTATGTGGAATAATATTAGGTAGTTTTATATTTTGGTGTTTCGAATTTTGATTTAGCTATTTTTATAGTATAATTTGCTGAACAACCGCAATAATAGTATTAATGAGTCTGTGTGTCTTTTATAATTTCAAAACGTTATATAGCATTTAGTACAATCTGTCAAATAAGTTTTTCGTTTTTTTGTTGTATTTGTTTAGATCTTTATGTAGGTTGCTTATTTTTTTGTTATCACATGTTTTATAAGGCATCTTTGTTTATAGTAATAGGCATATGAATACATATATTCTTTGGTCTACAAGATTTAAGATGTTATTTTTTTATATACTTTTGTGGTTGTATTTTAGCAAG
>M01075:30:000000000-A542C:1:1101:15253:16899
AAAGTGCACAGTTTGGGTTACATATTTGATTACCAGATGCAATGGAAGGACCAATACCTGTGTCTGCATTAATACATGCTGCAACGTTAGTTGTATGTGGAATAATATTAGGTAGTTTTATATTTTGGTGTTTCGAATTTTGATTTAGCTATTTTTATAGTATAATTTGCTGAACAACCGCAATAATAGTATTAATGAGTCTGTGTGTCTTTTATAATTTCAAAACGTTATATAGCATTTAGTACAATCTGTCAAATAAGTTTTTCGTTTTTTTGTTGTATTTGTTTAGATCTTTATGTAGGTTGCTTATTTTTTTGTTATCACATGTTTTATAAGGCATCTTTGTTTATAGTAATAGGCATATGAATACATATATTCTTTGGTCTACAAGATTTAAGATGTTATTTTTTTATATACTTTTGTGGTTGTATCTTAGCAAG
>M01075:30:000000000-A542C:1:1101:18809:17018
AGAGTACACAGTTTGGGTTACATATTTGATTACCAGATGCAATGGAAGGACCAATACCTGTATCTGCATTAATACATGCTGCAACGTTAGTTGTATGTGGAATAATATTAGGTAGTTTTATATTTTGGTGTTTCGAATTTTGATTTAGCTATTTTTATAGTATAATTTGCTGAACAACCGCAATAATAGTATTAATGAGTCTGTGTGTCTTTTATAATTTCAAAACGTTATATAGCATTTAGTACAATCTGTCAAATAAGTTTTTCGTTTTTTTGTTGTATTTGTTTAGATCTTTATGTAGGTTGCTTATTTTTTTGTTATCACATGTTTTATAAGGCATCTTTGTTTATAGTAATAGGCATATGAATACATATATTCTTTGGTCTACAAGATTTAAGATGTTATTTTTTTATATACTTTTGTGGTTGTATTTTAGCAAG
>M01075:30:000000000-A542C:1:1101:18550:17058
AAAGTACACAGTTTGGGTTGCATATTTGATTACCAGATGCAATGGAAGGACCAATACCTGTATCTGCATTAATACATGCTGCAACGTTAGTTGTATGTGGAATAATATTAGGTAGTTTTATATTTTGGTGTTTCGAATTTTGATTTAGCTATTTTTATAGTATAATTTGCTGAACAACCGCAATAATAGTATTAATGAGTCTGTGTGTCTTTTATAATTTCAAAACGTTATATAGCATTTAGTACAATCTGTCAAATAAGTTTTTCGTTTTTTTGTTGTATTTGTTTAGATCTTTATGTAGGTTGCTTATTTTTTTGTTATCACATGTTTTATAAGGCATCTTTGTTTATAGTAATAGGCATATGAATACATATATTCTTTGGTCTACAAGATTTAAGATGTTATTTTTTTATATACTTTTGTGGTTGTATTTTAGCAAG
>M01075:30:000000000-A542C:1:1101:23318:17100
AAAGTACACAGTTTGGGTTACATATTTGATTACCAGATGCAATGGAAGGACCAATACCTGTATCTGCATTAATACATGCTGCAACGTTAGTTGTATGTGGAATAATATTAGGTAGTTTTATATTTTGGTGTTTCGAATTTTGATTTAGCTATTTTTATAGTATAATTTGCTGAACAACCGCAATAATAGTATTAATGAGTCTGTGTGTCTTTTATAATTTCAAAACGTTATATAGCATTTAGTACAATCTGTCAAATAAGTTTTTCGTTTTTTTGTTGTATTTGTTTAGATCTTTATGTAGGTTGCTTATTTTTTTGTTATCACATGTTTTATAAGGCATCTTTGTTTATAGTAATAGGCATATGAATACATATATTCTTTGGTCTACAAGATTTAAGATGTTATTTTTTTATATACTTTTGTGGTTGTATTTTAGCAAG
>M01075:30:000000000-A542C:1:1101:20006:17101
AGAGTACACAGTTTGGGTTGCATATTTGATTACCAGATGCAATGGAAGGACCAATACCTGTATCTGCATTAATACATGCTGCAACGTTAGTTGTATGTGGAATAATATTAGGTAGTTTTATATTTTGGTGTTTCGAATTTTGATTTAGCTATTTTTATAGTATAATTTGCTGAACAACCGCAATAATAGTATTAATGAGTCTGTGTGTCTTTTATAATTTCAAAACGTTATATAGCATTTAGTACAATCTGTCAAATAAGTTTTTCGTTTTTTTGTTGTATTTGTTTAGATCTTTATGTAGGTTGCTTATTTTTTTGTTATCACATGTTTTATAAGGCATCTTTGTTTATAGTAATAGGCACATGAATACATATATTCTTTGGTCTACAAGATTTAAGATGTTATTTTTTTATATACTTTTGTGGTTGTATTTTAGCAAG
>M01075:30:000000000-A542C:1:1101:22238:17106
AAAGTACACAGTTTGGGTTACACATTTGATTACCAGATGCAATGGAAGGACCAATACCTGTATCTGCATTAATACATGCTGCAACGTTAGTTGTATGTGGAATAATATTAGGTAGTTTTATATTTTGGTGTTTCGAATTTTGATTTAGCTATTTTTATAGTATAATTTGCTGAACAACCGCAATAATAGTATTAATGAGTCTGTGTGTCTTTTATAATTTCAAAACGTTATATAGCATTTAGTACAATCTGTCAAATAAGTTTTTCGTTTTTTTGTTGTATTTGTTTAGATCTTTATGTAGGTTGCTTATTTTTTTGTTATCACATGTTTTATAAGGCATCTTTGTTTATAGTAATAGGCATATGAATACATATATTCTTTGGTCTACAAGATTTAAGATGTTATTTTTTTATATACTTTTGTGGTTGTATTTTAGCAAG
>M01075:30:000000000-A542C:1:1101:4391:17128
AAAGTACACAGTTTGGGTTGCATATTTGATTACCAGATGCAATGGAAGGACCAATACCTGTATCTGCATTAATACATGCTGCAACGTTAGTTGTATGTGGAATAATATTAGGTAGTTTTATATTTTGGTGTTTCGAATTTTGATTTAGCTATTTTTATAGTATAATTTGCTGAACAACCGCAATAATAGTATTAATGAGTCTGTGTGTCTTTTATAATTTCAAAACGTTATATAGCATTTAGTACAATCTGTCAAATAAGTTTTTCGTTTTTTTGTTGTATTTGTTTAGATCTTTATGTAGGTTGCTTATTTTTTTGTTATCACATGTTTTATAAGGCATCTTTGTTTATAGTAATAGGCATATGAATACATATATTCTTTGGTCTACAAGATTTAAGATGTTATTTTTTTATATACTTTTGTGGTTGTATTTTAGCAAG
>M01075:30:000000000-A542C:1:1101:21464:17196
AAAGTACATAGTTTGGGCTACATATTTGATTACCAGATGCAATGGAAGGACCAATACCTGTATCTGCATTAATACATGCTGCAACGTTAGTTGTATGTGGAATAATATTAGGTAGTTTTATATTTTGGTGTTTCGAATTTTGATTTAGCTATTTTTATAGTATAATTTGCTGAACAACCGCAATAATAGTATTAATGAGTCTGTGTGTCTTTTATAATTTCAAAACGTTATATAGCATTTAGTACAATCTGTCAAATAAGTTTTTCGTTTTTTTGTTGTATTTGTTTAGATCTTTATGTAGGTTGCTTATTTTTTTGTTATCACATGTTTTATAAGGCATCTTTGTTTATAGTAATAGGCATATGAATACATATATTCTTTGGTCTACAAGATTTAAGATGTTATTTTTTTATATACTTTTGTGGTTGTATTTTAGCAAG
>M01075:30:000000000-A542C:1:1101:3532:17235
AGAGTACACAGTTTGGGTTACATATTTGATTACCAGATGCAATGGAAGGACCAATACCTGTATCTGCATTAATACATGCTGCAACGTTAGTTGTATGTGGAATAATATTAGGTAGTTTTATATTTTGGTGTTTCGAATTTTGATTTAGCTATTTTTATAGTATAATTTGCTGAACAACCGCAATAATAGTATTAATGAGTCTGTGTGTCTTTTATAATTTCAAAACGTTATATAGCATTTAGTACAATCTGTCAAATAAGTTTTTCGTTTTTTTGTTGTATTTGTTTAGATCTTTATGTAGGTTGCTTATTTTTTTGTTATCACATGTTTTATAAGGCATCTTTGTTTATAGTAATAGGCATATGAATACATATATTCTTTGGTCTACAAGATTTAAGATGTTATTTTTTTATATACTTTTGTGGTTGTATCTTAGCAAG
>M01075:30:000000000-A542C:1:1101:20781:17262
AGAGTACACAGTTTGGATTGCACATTTGATTACCAGATGCAATGGAAGGACCAATACCTGTATCTGCATTAATACATGCTGCAACGTTAGTTGTATGTGGAATAATATTAGGTAGTTTTATATTTTGGTGTTTCGAATTTTGATTTAGCTATTTTTATAGTATAATTTGCTGAACAACCGCAATAATAGTATTAATGAGTCTGTGTGTCTTTTATAATTTCAAAACGTTATATAGCATTTAGTACAATCTGTCAAATAAGTTTTTCGTTTTTTTGTTGTATTTGTTTAGATCTTTATGTAGGTTGCTTATTTTTTTGTTATCACATGTTTTATAAGGCATCTTTGCTTATAGTAATAGGCATATGAATACATATATTCTTTGGTCTACAAGATTTAAGATGTTATTTTTTTATATACTTTTGTGGTTGTATTTTAGCAAG
>M01075:30:000000000-A542C:1:1101:28065:17292
AAAGTACACAGTTTGGGTTACATATTTGATTACCAGATGCAATGGAAGGACCAATACCTGTATCTGCATTAATACATGCTGCAACGTTAGTTGTATGTGGAATAATATTAGGTAGTTTTATATTTTGGTGTTTCGAATTTTGATTTAGCTATTTTTATAGTATAATTTGCTGAACAACCGCAATAATAGTATTAATGAGTCTGTGTGTCTTTTATAATTTCAAAACGTTATATAGCATTTAGTACAATCTGTCAAATAAGTTTTTCGTTTTTTTGTTGTATTTGTTTAGATCTTTATGTAGGTTGCTTATTTTTTTGTTATCACATGGTTTATAAGGCATCTTTGTTTATAGTAATAGGCATATGAATACATATATTCTTTGGTCTACAAGATTTAAGATGTTATTTTTTTATATACTTTTGTGGTTGTATTTTAGCAAG
>M01075:30:000000000-A542C:1:1101:23904:17339
AAAGTACACAGTTTGGGTTACATATTTGATTACCAGATGCAATGGAAGGACCAATACCTGTATCTGCATTAATACATGCTGCAACGTTAGTTGTATGTGGAATAATATTAGGTAGTTTTATATTTTGGTGTTTCGAATTTTGATTTAGCTATTTTTATAGTATAATTTGCTGAACAACCGCAATAATAGTATTAATGAGTCTGTGTGTCTTTTATAATTTCAAAACGTTATATAGCATTTAGTACAATCTGTCAAATAAGTTTTTCGTTTTTTTGTTGTATTTGTATAGATCTTTATGTAGGTTGCTTATTTTTTTGTTATCACATGTTTTATAAGGCATCTTTGTTTATAGTAATAGGCATATGAATACATATATTCTTTGGTCTACAAGATTTAAGATGTTATTTTTTTATATACTTTTGTGGTTGTATTTTAGCAAG
>M01075:30:000000000-A542C:1:1101:9522:17349
AAAGTACACAGTTTGGGTTACACATTTGATTACCAGATGCAATGGAAGGACCAATACCTGTATCTGCATTAATACATGCTGCAACGTTAGTTGTATGTGGAATAATATTAGGTAGTTTTATATTTTGGTGTTTCGAATTTTGATTTAGCTATTTTTATAGTATAATTTGCTGAACAACCGCAATAATAGTATTAATGAGTCTGTGTGTCTTTTATAATTTCGCAAAACGTTATATAGCATTTAGTACAATCTGTCAAATAAGTTTTTCGTTTTTTTGTTGTATTTGTTTAGATCTTTATGTAGGTTGCTTATTTTTTTGTTATCACATGTTTTATAAGGCATCTTTGTTTATAGTAATAGGCATATGAATACATATATTCCTTGGTCTACAAGATTTAAGATGTTATTTTTTTATATACTTTTGTGGTTGTATTTTAGCA
>M01075:30:000000000-A542C:1:1101:24500:17358
AAAGTACACAGTTTGGGTTGCATATTTGATTACCAGATGCAATGGAAGGACCAATACCTGTATCTGCATTAATACATGCTGCAACGTTAGTTGTATGTGGAATAATATTAGGTAGTTTTATATTTTGGTGTTTCGAATTTTGATTTAGCTATTTTTATAGTATAATTTGCTGAACAACCGCAATAATAGTATTAATGAGTCTGTGTGTCTTTTATAATTTGCAAAACGTTATATAGCATTTAGTACAATCTGTCAAATAAGTTTTTCGTTTTTTTGTTGTATTTGTTTAGATCTTTATGTAGGTTGCTTATTTTTTTGTTATCACATGTTTTATAAGGCATCTTTGTTTATAGTAATAGGCATATGAATACATATATTCTTTGGTCTACAAGATTTAAGATGTTATTTTTTATATACTTTTGTGGTTGTATTTTAGCAGG
>M01075:30:000000000-A542C:1:1101:27523:17371
AGAGTACACAGTTTGGGTTGCATATTTGATTACCAGATGCAATGGAAGGACCAATACCTGTATCTGCATTAATACATGCTGCAACGTTAGTTGTATGTGGAATAATATTAGGTAGTTTTATATTTTGGTGTTTCGAATTTTGATTTAGCTATTTTTATAGTATAATTTGCTGAACAACCGCAATAATAGTATTAATGAGTCTGTGTGTCTTTTATAATTTCAAAACGTTATATAGCATTTAGTACAATCTGTCAAATAAGTTTTTCGTTTTTTTGTTGTATTTGTTTAGATCTTTATGTAGGTTGCTTATTTTTTTGTTATCACATGTTTTATAAGGCATCTTTGTTTATAGTAATAGGCATATGAATACATATATTCTTTGGTCTACAAGATTTAAGATGTTATTTTTTTATATACTTTTGTGGTTGTATTTTAGCAAG
>M01075:30:000000000-A542C:1:1101:21596:17433
AAAGTACACAGTTTGGGTTACACATTTGATTACCAGATGCAATGGAAGGACCAATACCTGTATCTGCATTAATACATGCTGCAACGTTAGTTGTATGTGGAATAATATTAGGTAGTTTTATATTTTGGTGTTTCGAATTTTGATTTAGCTATTTTTATAGTATAATTTGCTGAACAACCGCAATAATAGTATTAATGAGTCTGTGTGTCTTTTATAATTTCAAAACGTTATATAGCATTTAGTACAATCTGTCAAATAAGTTTTTCGTTTTTTTGTTGTATTTGTTTAGATCTTTATGTAGGTTGCTTATTTTTTTGTTATCACATGTTTTATAAGGCATCTTTGTTTATAGTAATAGGCATATGAATACATATATTCTTTGGTCTACAAGATTTAAGATGTTATTTTTTTATATACTTTTGTGGTTGTATCTTAGCAAG
>M01075:30:000000000-A542C:1:1101:21510:17461
AAAGTACACAGTTTGGGCTGCATATTTGATTACCAGATGCAATGGAAGGACCAATACCTGTATCTGCATTAATACATGCTGCAACGTTAGTTGTATGTGGAATAATATTAGGTAGTTTTATATTTTGGTGTTTCGAATTTTGATTTAGCTATTTTTATAGTATAATTTGCTGAACAACCGCAATAATAGTATTAATGAGTCTGTGTGTCTTTTATAATTTGCAAAACGTTATATAGCATTTAGTACAATCTGTCAAATAAGTTTTTCGTTTTTTTGTTGTATTTGTTTAGATCTTTATGTAGGTTGCTTATTTTTTTGTTATCACATGTTTTATAAGGCATCTTTGTTTATAGTAATAGGCATATGAATACATATATTCTTTGGTCTACAAGATTTAAGATGTTATTTTTTATATACTTTTGTGGTTGTATTTTGGCAAG
>M01075:30:000000000-A542C:1:1101:23397:17537
AGAGTACACAGTTTGGGTTACATATTTGATTACCAGATGCAATGGAAGGACCAATACCTGTATCTGCATTAATACATGCTGCAACGTTAGTTGTATGTGGAATAATATTAGGTAGTTTTATATTTTGGTGTTTCGAATTTTGATTTAGCTATTTTTATAGTATAATTTGCTGAACAACCGCAATAATAGTATTAATGAGTCTGTGTGTCTTTTATAATTTCAAAACGTTATATAGCATTTAGTACAATCTGTCAAATAAGTTTTTCGTTTTTTTGTTGTATTTGTTTAGATCTTTATGTAGGTTGCTTATTTTTTTGTTATCACATGTTTTATAAGGCATCTTTGTTTATAGTAATAGGCATATGAATACATATATTCTTTGGTCTACAAGATTTAAGATGTTATTTTTTTATATACTTTTGTGGTTGTATTTTAGCAAG
>M01075:30:000000000-A542C:1:1101:11405:17577
AAAGTACACAGTTTGGGTTGCATATTTGATTACCAGATGCAATGGAAGGACCAATACCTGTATCTGCATTAATACATGCTGCAACGTTAGTTGTATGTGGAATAATATTAGGTAGTTTTATATTTTGGTGTTTCGAATTTTGATTTAGCTATTTTTATAGTATAATTTGCTGAACAACCGCAATAATAGTATTAATGAGTCTGTGTGTCTTTTATAATTTCAAAACGTTATATAGCATTTAGTACAATCTGTCAAATAAGTTTTTCGTTTTTTTGTTGTATTTGTTTAGATCTTTATGTAGGTTGCTTATTTTTTTGTTATCACATGTTTTATAAGGCATCTTTGTTTATAGTAATAGGCATATGAATACATATATTCTTTGGTCTACAAGATTTAAGATGTTATTTTTTTATATACTTTTGTGGTTGTATTTTAGCAAG
>M01075:30:000000000-A542C:1:1101:6644:17581
AAAGTACACAGTTTGGATTGCACATTTGATTACCAGATGCAATGGAAGGACCAATACCTGTATCTGCATTAATACATGCTGCAACGTTAGTTGTATGTGGAATAATATTAGGTAGTTTTATATTTTGGTGTTTCGAATTTTGATTTAGCTATTTTTATAGTATAATTTGCTGAACAACCGCAATAATAGTATTAATGAGTCTGTGTGTCTTTTATAATTTCAAAACGTTATATAGCATTTAGTACAATCTGTCAAATAAGTTTTTCGTTTTTTTGTTGTATTTGTTTAGATCTTTATGTAGGTTGCTTATTTTTTTGTTATCACATGTTTTATAAGGCATCTTTGTTTATAGTAATAGGCATATGAATACATATATTCTTTGGTCTACAAGATTTAAGATGTTATTTTTTTATATACTTTTGTGGTTGTATCTCGGCAAG
>M01075:30:000000000-A542C:1:1101:20893:17585
AGAGTACACAGTTTGGGTTACATATTTGATTACCAGATGCAATGGAAGGACCAATACCTGTATCTGCATTAATACATGCTGCAACGTTAGTTGTATGTGGAATAATATTAGGTAGTTTTATATTTTGGTGTTTCGAATTTTGATTTAGCTATTTTTATAGTATAATTTGCTGAACAACCGCAATAATAGTATTAATGAGTCTGTGTGTCTTTTATAATTTCAAAACGTTATATAGCATTTAGTACAATCTGTCAAATAAGTTTTTCGTTTTTTTGTTGTATTTGTTTAGATCTTTATGTAGGTTGCTTATTTTTTTGTTATCACATGTTTTATAAGGCATCTTTGTTTATAGTAATAGGCATATGAATACATATATTCTTTGGTTTACAAGATTTAAGATGTTATTTTTTTATATACTTTTGTGGTTGTATCTTGGCAAG
>M01075:30:000000000-A542C:1:1101:13114:17590
AAAGTACACAGTTTGGGTCACACATTTGATTACCAGATGCAATGGAAGGACCAATACCTGTATCTGCATTAATACATGCTGCAACGTTAGTTGTATGTGGAATAATATTAGGTAGTTTTATATTTTGGTGTTTCGAATTTTGATTTAGCTATTTTTATAGTATAATTTGCTGAACAACCGCAATAATAGTATTAATGAGTCTGTGTGTCTTTTATAATTTCAAAACGTTATATAGCATTTAGTACAATCTGTCAAATAAGTTTTTCGTTTTTTTGTTGTATTTGTTTAGATCTTTATGTAGGTTGCTTATTTTTTTGTTATCACATGTTTTATAAGGCATCTTTGTTTATAGTAATAGGCATATGAATACATATATTCTTTGGTCTACAAGATTTAAGATGTTATTTTTTTATATACTTTTGTGGTTGTATTTTAGCAAG
>M01075:30:000000000-A542C:1:1101:24710:17591
AAAGTACACAGTTTGGGTTACATATTTGATTACCAGATGCAATGGAAGGACCAATACCTGTATCTGCATTAATACATGCTGCAACGTTAGTTGTATGTGGAATAATATTAGGTAGTTTTATATTTTGGTGTTTCGAATTTTGATTTAGCTATTTTTATAGTATAATTTGCTGAACAACCGCAATAATAGTATTAATGAGTCTGTGTGTCTTTTATAATTTCAAAACGTTATATAGCATTTAGTACAATCTGTCAAATAAGTTTTTCGTTTTTTTGTTGTATTTGTTTAGATCTTTATGTAGGTTGCTTATTTTTTTGTTATCACATGTTTTATAAGGCATCTTTGTTTATAGTAATAGGCATATGAATACATATATTCTTTGGTCTACAAGATTTAAGATGTTATTTTTTTATATACTTTTGTGGCTGTATTTTAGCAAG
>M01075:30:000000000-A542C:1:1101:22178:17599
AAAGTACACAGTTTGGGTTGCATATTTGATTACCAGATGCAATGGAAGGACCAATACCTGTATCTGCATTAATACATGCTGCAACGTTAGTTGTATGTGGAATAATATTAGGTAGTTTTATATTTTGGTGTTTCGAATTTTGATTTAGCTATTTTTATAGTATAATTTGCTGAACAACCGCAATAATAGTATTAATGAGTCTGTGTGTCTTTTATAATTTCAAAACGTTATATAGCATTTAGTACAATCTGTCAAATAAGTTTTTCGTTTTTTTGTTGTATTTGTTTAGATCTTTATGTAGGTTGCTTATTTTTTTGTTATCACATGTTTTATAAGGCATCTTTGTTTATAGTAATAGGCATATGAATACATATATTCTTTGGTCTACAAGATTTAGGATGTTATTTTTTTATATACTTTTGTGGTTGTATTTTAGCAAG
>M01075:30:000000000-A542C:1:1101:27733:17605
AAAGTACACAGTTTGGGCTGCATATTTGATTGCCAGATGCAATGGAAGGACCAATACCTGTATCTGCATTAATACATGCTGCAACGTTAGTTGTATGTGGAATAATATTAGGTAGTTTTATATTTTGGTGTTTCGAATTTTGATTTAGCTATTTTTATAGTATAATTTGCTGAACAACCGCAATAATAGTATTAATGAGTCTGTGTGTCTTTTATAATTTCAAAACGTTATATAGCATTTAGTACAATCTGTCAAATAAGTTTTTCGTTTTTTTGTTGTATTTGTTTAGATCTTTATGTAGGTTGCTTATTTTTTTGTTATCACATGTTTTATAAGGCATCTTTGTTTATAGTAATAGGCATATGAATACATATATTCCTTGGTCTACAAGATTTAAGATGTTATTTTTTTATATACTTTTGTGGTTGTATTTTAGCAAG
>M01075:30:000000000-A542C:1:1101:15993:17629
AGAGTACACAGTTTGGGTTACATATTTGATTACCAGATGCAATGGAAGGACCAATACCTGTATCTGCATTAATACATGCTGCAACGTTAGTTGTATGTGGAATAATATTAGGTAGTTTTATATTTTGGTGTTTCGAATTTTGATTTAGCTATTTTTATAGTATAATTTGCTGAACAACCGCAATAATAGTATTAATGAGTCTGTGTGTCTTTTATAATTTCAAAACGTTATATAGCATTTAGTACAATCTGTCAAATAAGTTTTTCGTTTTTTTGTTGTATTTGTTTAGATCTTTATGTAGGTTGCTTATTTTTTTGTTATCACATGTTTTATAAGGCATCTTTGTTTATAGTAATAGGCATATGAATACATATATTCTTTGGTCTACAAGATTTAAGATGTTATTTTTTTATATACTTTTGTGGTTGTATTTTAGCAAG
>M01075:30:000000000-A542C:1:1101:10875:17665
AAAGTACACAGTTTGGGTTGCATATTTGATTACCAGATGCAATGGAAGGACCAATACCTGTATCTGCATTAATACATGCTGCAACGTTAGTTGTATGTGGAATAATATTAGGTAGTTTTATATTTTGGTGTTTCGAATTTTGATTTAGCTATTTTTATAGTATAATTTGCTGAACAACCGCAATAATAGTATTAATGAGTCTGTGTGTCTTTTATAATTTCAAAACGTTATATAGCATTTAGTACAATCTGTCAAATAAGTTTTTCGTTTTTTTGTTGTATTTGTTTAGATCTTTATGTAGGTTGCTTATTTTTTTGTTATCACATGTTTTATAAGGCATCTTTGTTTATAGTAATAGGCATATGAATACATATATTCTTTGGTCTACAAGATTTAAGATGTTATTTTTTTATATACTTTTGTGGTTGTATTTTAGCAAG
>M01075:30:000000000-A542C:1:1101:22912:17701
GGAGTACACAGTTTGGGTTACATATTTGATTACCAGATGCAATGGAAGGACCAATACCTGTATCTGCATTAATACATGCTGCAACGTTAGTTGTATGTGGAATAATATTAGGTAGTTTTATATTTTGGTGTTTCGAATTTTGATTTAGCTATTTTTATAGTATAATTTGCTGAACAACCGCAATAATAGTATTAATGAGTCTGTGTGTCTTTTATAATTTCAAAACGTTATATAGCATTTAGTACAATCTGTCAAATAAGTTTTTCGTTTTTTTGTTGTATTTGTTTAGATCTTTATGTAGGTTGCTTATTTTTTTGTTATCACATGTTTTATAAGGCATCTTTGTTTATAGTAATAGGCATATGAATACATATATTCTTTGGTCTACAAGATTTAAGATGTTATTTTTTTATATACTTTTGTGGTTGTATTTTAGCAAG
>M01075:30:000000000-A542C:1:1101:7276:17718
AAAGTACACAGTTTGGGTTACATATTTGATTACCAGATGCAATGGAAGGACCAATACCTGTATCTGCATTAATACATGCTGCAACGTTAGTTGTATGTGGAATAATATTAGGTAGTTTTATATTTTGGTGTTTCGAATTTTGATTTAGCTATTTTTATAGTATAATTTGCTGAACAACCGCAATAATAGTATTAATGAGTCCGTGTGTCTTTTATAATTTCAAAACGTTATACAGCATTTAGTACAATCTGTCAAATAAGTTTTTCGTTTTTTTGTTGTATTTGTTTAGATCTTTATGTAGGTTGCTTATTTTTTTGTTATCACATGTTTTATAAGGCATCTTTGTTTATAGTAATAGGCATATGAATACATATATTCTTTGGTCTACAAGATTTAAGATGTTATTTTTTTATATACTTTTGTGGTTGTATTTTAGCAAG
>M01075:30:000000000-A542C:1:1101:5108:17742
AGAGTACACAGTTTGGGTTACACATTTGATTACCAGATGCAATGGAAGGACCAATACCTGTATCTGCATTAATACATGCTGCAACGTTAGTTGTATGTGGAATAATATTAGGTAGTTTTATATTTTGGTGTTTCGAATTTTGATTTAGCTATTTTTATAGTATAATTTGCTGAACAACCGCAATAATAGTATTAATGAGTCTGTGTGTCTTTTATAATTTCAAAACGTTATATAGCATTTAGTACAATCTGTCAAATAAGTTTTTCGTTTTTTTGTTGTATTTGTTTAGATCTTTATGTAGGTTGCTTATTTTTTTGTTATCACATGTTTTATAAGGCATCTTTGTTTATAGTAATAGGCATATGAATACATATATTCTTTGGTCTACAAGATTTAAGATGTTATTTTTTTATATACTTTTGTGGTTGTATTTTAGCAAG
>M01075:30:000000000-A542C:1:1101:25480:17749
AAAGTACACAGTTTGGGTTGCATATTTGATTACCAGATGCAATGGAAGGACCAATACCTGTATCTGCATTAATACATGCTGCAACGTTAGTTGTATGTGGAATAATATTAGGTAGTTTTATATTTTGGTGTTTCGAATTTTGATTTAGCTATTTTTATAGTATAATTTGCTGAACAACCGCAATAATAGTATTAATGAGTCTGTGTGTCTTTTATAATTTCAAAACGTTATATAGCATTTAGTACAATCTGTCAAATAAGTTTTTCGTTTTTTTGTTGTATTTGTTTAGATCTTTATGTAGGTTGCTTATTTTTTTGTTATCACATGTTTTATAAGGCATCTTTGTTTATAGTAATAGGCATATGAATACATATATTCTTTGGTCTACAAGATTTAAGATGTTATTTTTTTATATACTTTTGTGGTTGTATCTTAGCAAG
>M01075:30:000000000-A542C:1:1101:7435:17763
AGAGTACACAGTTTGGGTTACATATTTGATTACCAGATGCAATGGAAGGACCAATACCTGTATCTGCATTAATACATGCTGCAACGTTAGTTGTATGTGGAATAATATTAGGTAGTTTTATATTTTGGTGTTTCGAATTTTGATTTAGCTATTTTTATAGTATAATTTGCTGAACAACCGCAATAATAGTATTAATGAGTCTGTGTGTCTTTTATAATTTCAAAACGTTATATAGCATTTAGTACAATCTGTCAAATAAGTTTTTCGTTTTTTTGTTGTATTTGTTTAGATCTTTATGTAGGTTGCTTATTTTTTTGTTATCACATGTTTTATAAGGCATCTTTGTTTATAGTAATAGGCATATGAATACATATATTCTTTGGTCTACAAGATTTAAGATGTTATTTTTTTATATACTTTTGTGGTTGTATTTTAGCAAG
>M01075:30:000000000-A542C:1:1101:27611:17827
AAAGTACACAGTTTGGGTTACACATTTGATTACCAGATGCAATGGAAGGACCAATACCTGTATCTGCATTAATACATGCTGCAACGTTAGTTGTATGTGGAATAATATTAGGTAGTTTTATATTTTGGTGTTTCGAATTTTGATTTAGCTATTTTTATAGTATAATTTGCTGAACAACCGCAATAATAGTATTAATGAGTCTGTGTGTCTTTTATAATTTCAAAACGTTATATAGCATTTAGTACAATCTGTCAAATAAGTTTTTCGTTTTTTTGTTGTATTTGTTTAGATCTTTATGTAGGTTGCTTATTTTTTTGTTATCACATGTTTTATAAGGCATCTTTGTTTATAGTAATAGGCATATGAATACATATATTCTTAGGTCTACAAGATTTAAGATGTTATTTTTTTATATACTTTCGTGGTTGTATCTTAGCAAG
>M01075:30:000000000-A542C:1:1101:16514:17877
AAAGTACACAGTTTGGGTTACATATTTGATTACCAGATGCAATGGAAGGACCAATACCTGTATCTGCATTAATACATGCTGCAACGTTAGTTGTATGTGGAATAATATTAGGTAGTTTTATATTTTGGTGTTTCGAATTTTGATTTAGCTATTTTTATAGTATAATTTGCTGAACAACCGCAATAATAGTATTAATGAGTCTGTGTGTCTTTTATAATTTCAAAACGTTATATAGCATTTAGTACAATCTGTCAAATAAGTTTTTCGTTTTTTTGTTGTATTTGTTTAGGTCTTTATGTAGGTTGCTTATTTTTTTGTTATCACATGTTTTATAAGGCATCTTTGTTTATAGTAATAGGCATATGAATACATATATTCTTTGGTCTACAAGATTTAAGATGTTATTTTTTTATATACTTTTGTGGTTGTATTTTAGCAAG
>M01075:30:000000000-A542C:1:1101:18883:17895
AAAGTACACAGTTTGGGTTACATATTTGATTACCAGATGCAATGGAAGGACCAATACCTGTATCTGCATTAATACATGCTGCAACGTTAGTTGTATGTGGAATAATATTAGGTAGTTTTATATTTTGGTGTTTCGAATTTTGATTTAGCTATTTTTATAGTATAATTTGCTGAACAACCGCAATAATAGTATTAATGAGTCTGTGTGTCTTTTATAATTTCAAAACGTTATATAGCATTTAGTACAATCTGTCAAATAAGTTTTTCGTTTTTTTGTTGTATTTGTTTAGATCTTTATGTAGGTTGCTTATTTTTTTGTTATCACATGTTTTATAAGGCATCTTTGTTTATAGTAATAGGCATATGAATACATATATTCTTTGGTCTACAAGATTTAAGATGTTATTTTTTTATATACTTTTGTGGTTGTATCTTAGCAAG
>M01075:30:000000000-A542C:1:1101:6219:17908
AAAGTACACAGTTTGGGTTACATATTTGATTACCAGATGCAATGGAAGGACCAATACCTGTATCTGCATTAATACATGCTGCAACGTTAGTTGTATGTGGAATAATATTAGGTAGTTTTATATTTTGGTGTTTCGAATTTTGGTTTAGCTATTTTTATAGTATAATTTGCTGAACAACCGCAATAATAGTATTAATGAGTCTGTGTGTCTTTTATAATTTCAAAACGTTATATAGCATTTAGTACAATCTGTCAAATAAGTTTTTCGTTTTTTTGTTGTATTTGTTTAGATCTTTATGTAGGTTGCTTATTTTTTTGTTATCACATGTTTTATAAGGCATCTTTGTTTATAGTAATAGGCATATGAATACATATATTCTTTGGTCTACAAGATTTAAGATGTTATTTTTTTATATACTTTTGTGGTTGTATCTTAGCAAG
>M01075:30:000000000-A542C:1:1101:20760:17911
AGAGTACACAGTTTGGGTTACATATTTGATTACCAGATGCAATGGAAGGACCAATACCTGTATCTGCATTAATACATGCTGCAACGTTAGTTGTATGTGGAATAATATTAGGTAGTTTTATATTTTGGTGTTTCGAATTTTGATTTAGCTATTTTTATAGTATAATTTGCTGAACAACCGCAATAATAGTATTAATGAGTCTGTGTGTCTTTTATAATTTCAAAACGTTATATAGCATTTAGTACAATCTGTCAAATAAGTTTTTCGTTTTTTTGTTGTATTTGTTTAGATCTTTATGTAGGTTGCTTATTTTTTTGTTATCACATGTTTTATAAGGCATCTTTGTTTATAGTAATAGGCATATGAATACATATATTCTTTGGTCTACAAGATTTAAGATGTTATTTTTTTATATACTTTTGTGGTTGTATTTTAGCAAG
>M01075:30:000000000-A542C:1:1101:14316:17924
AAAAGTACACAGTTTGGGTTACATATTTGATTACCAGATGCAATGGAAGGACCAATACCTGTAACTGCATTAATACATGCTGCAACGTTAGTTGTATGTGGAATAATATTAGGTAGTTTTATATTTTGGTGTTTCGAATTTTGATTTAGCTATTTTTATAGTATAATTTGCTGAACAACCGCAATAATAGTATTAATGAGTCTGTGTGTCTTTTATAATTCAAAACGTTATATAGCATTTAGTACAATCTGTCAAATAAGTTTTTCGTTTTTTTGTTGTATTTGTTTAGATCTTTATGTAGGTTGCTTATTTTTTTGTTATCACATGTTTTATAAGGCATCTTTGTTTATAGTAATAGGCATATGAATACATATATTCTTTGGTCTACAAGATTTAAGATGTTATTTTTTTATATACTTTTGTGGTTGTATTTTAGCAAG
>M01075:30:000000000-A542C:1:1101:23029:17932
AAAGTACACAGTTTGGGTTACATATTTGATTACCAGATGCAATGGAAGGACCAATACCTGTATCTGCATTAATACATGCTGCAACGTTAGTTGTATGTGGAATAATATTAGGTAGTTTTATATTTTGGTGTTTCGAATTTTGATTTAGCTATTTTTATAGTATAATTTGCTGAATAACCGCAATAATAGTATTAATGAGTCTGTGTGTCTTTTATAATTTCAAAACGTTATATAGCATTTAGTACAATCTGTCAAATAAGTTTTTCGTTTTTTTGTTGTATTTGTTTAGATCTTTATGTAGGTTGCTTATTTTTTTGTTATCACATGTTTTATAAGGCATCTTTGTTTATAGTAATAGGCATATGAATACATATATTCTTTGGTCTACAAGATTTAAGATGTTATTTTTTTATATACTTTTGTGGTTGTATTTTAGCAAG
>M01075:30:000000000-A542C:1:1101:7594:17936
AAAGTACACAGTTTGGGTTGCATATTTGATTACCAGATGCAATGGAAGGACCAATACCTGTATCTGCATTAATACATGCTGCAACGTTAGTTGTATGTGGAATAATATTAGGTAGTTTTATATTTTGGTGTTTCGAATTTTGATTTAGCTATTTTTATAGTATAATTTGCTGAACAACCGCAATAATAGTATTAATGAGTCTGTGTGTCTTTTATAATTTCAAAACGTTATATAGCATTTAGTACAATCTGTCAAATAAGTTTTTCGTTTTTTTGTTGTATTTGTTTAGATCTTTATGTAGGTTGCTTATTTTTTTGTTATCACATGTTTTATAAGGCATCTTTGTTTATAGTAATAGGCATATGAATACATATATTCTTTGGTCTACAAGATTTAAGATGTTATTTTTTTATATACTTTTGTGGTTGTATTTTAGCAAG
>M01075:30:000000000-A542C:1:1101:28420:17995
AAAGTACACAGTTTGGGTTACATATTTGATTACCAGATGCAATGGAAGGACCAATACCTGTATCTGCATTAATACATGCTGCAACGTTAGTTGTATGTGGAATAATATTAGGTAGTTTTATATTTTGGTGTTTCGAATTTTGATTTAGCTATTTTTATAGTATAATTTGCTGAACAACCGCAATAATAGTATTAATGAGTCTGTGTGTCTTTTATAATTTCAAAACGTTATATAGCATTCAGTACAATCTGTCAAATAAGTTTTTCGTTTTTTTGTTGTATTTGTTTAGATCTTTATGTAGGTTGCTTATTTTTTTGTTATCACATGTTTTATAAGGCATCTTTGTTTATAGTAATAGGCATATGAATACATATATTCTTTGGTCTACAAGATTTAAGATGTTATTTTTTTATATACTTTTGTGGTTGTATTTTAGCAAG
>M01075:30:000000000-A542C:1:1101:15373:18001
AAAGTACACAGTTTGGGTTACACATTTGATTACCAGATGCAATGGAAGGACCAATACCTGTATCTGCATTAATACATGCTGCAACGTTAGTTGTATGTGGAATAATATTAGGTAGTTTTATATTTTGGTGTTTCGAATTTTGATTTAGCTATTTTTATAGTATAATTTGCTGAACAACCGCAATAATAGTATTAATGAGTCTGTGTGTCTTTTATAATTTCAAAACGTTATATAGCATTTAGTACAATCTGTCAAATAAGTTTTTCGTTTTTTTGTTGTATTTGTTTAGATCTTTATGTAGGTTGCTTATTTTTTTGTTATCACATGTTTTATAAGGCATCTTTGTTTATAGTAATAGGCATATGAATACATATATTCTTTGGTCTACAAGATTTAAGATGTTATTTTTTTATATACTTTTGTGGTTGTATTTTAGCAAG
>M01075:30:000000000-A542C:1:1101:24210:18024
AAAGTACACAGTTTGGGTTACATATTTGATTACCAGATGCAATGGAAGGACCAATACCTGTATCTGCATTAATACATGCTGCAACGTTAGTTGTATGTGGAATAATATTAGGTAGTTTTATATTTTGGTGTTTCGAATTTTGATTTAGCTATTTTTATAGTATAATTTGCTGAACAACCGCAATAATAGTATTAATGAGTCTGTGTGTCTTTTATAATTTCAAAACGTTATATAGCATTTAGTACAATCTGTCAAATAAGTTTTTCGTTTTTTTGTTGTATTTGTTTAGATCTTTATGTAGGTTGCTTATTTTTTTGTTATCACATGTTTTATAAGGCATCTTTGTTTATAGTAATAGGCATATGAATACATATATTCTTTGGTCTACAAGATTTAAGATGTTATTTTTTTATATACTTTTGTGGTTGTATTTTGGCAAG
>M01075:30:000000000-A542C:1:1101:20168:18053
AAAGTACACAGTTTGGGTTACACATTTGATTACCAGATGCAATGGAAGGACCAATACCTGTATCTGCATTAATACATGCTGCAACGTTAGTTGTATGTGGAATAATATTAGGTAGTTTTATATTTTGGTGTTTCGAATTTTGATTTAGCTACTTTTATAGTATAATTTGCTGAACAACCGCAATAATAGTATTAATGAGTCTGTGTGTCTTTTATAATTTCAAAACGTTATATAGCATTTAGTACAATCTGTCAAATAAGTTTTTCGTTTTTTTGTTGTATTTGTTTAGATCTTTATGTAGGTTGCTTATTTTTTTGTTATCACATGTTTTATAAGGCATCTTTGTTTATAGTAATAGGCGTATGAATACATATATTCTTTGGTCTACAAGATTTAAGATGTTATTTTTTTATATACTTTTGTGGTTGTATTTTAGCAAG
>M01075:30:000000000-A542C:1:1101:13052:18091
AAAGTACACAGTTTGGGTTGCATATTTGATTACCAGATGCAATGGAAGGACCAATACCTGTATCTGCATTAATACATGCTGCAACGTTAGTTGTATGTGGAATAATATTAGGTAGTTTTATATTTTGGTGTTTCGAATTTTGATTTAGCTATTTTTATAGTATAATTTGCTGAACAACCGCAATAATAGTATTAATGAGTCTGTGTGTCTTTTATAATTTCAAAACGTTATATAGCATTTAGTACAATCTGTCAAATAAGTTTTTCGTTTTTTTGTTGTATTTGTTTAGATCTTTATGTAGGTTGCTTATTTTTTTGTTATCACATGTTTTATAAGGCATCTTTGTTTATAGTAATAGGCATATGAATACATATATTCTTTGGTCTACAAGATTTAAGATGTTATTTTTTTATATACTTTTGTGGTTGTATCTTAGCAAG
>M01075:30:000000000-A542C:1:1101:8203:18107
AGAGTACACAGTTTGGGTTGCATATTTGATTACCAGATGCAATGGAGGGACCAATACCTGTATCTGCATTAATACATGCTGCAGCGTTAGTTGTATGTGGAATAATATTAGGTAGTTTTATATTTTGGTGTTTCGAATTTTGATTTAGCTATTTTTATAGTATAATTTGCTGAACAACCGCAATAATAGTATTAATGAGTCTGTGTGTCTTTTATAATTTCAAAACGTTATATAGCATTTAGTACAATCTGTCAAATAAGTTTTTCGTTTTTTTGTTGTATTTGTTTAGATCTTTATGTAGGTTGCTTATTTTTTTGTTATCACATGTTTTATAAGGCATCTTTGTTTATAGTAATAGGCATATGAATACATATATTCTTTGGTCTACAAGATTTAAGATGTTATTTTTTTATATACTTTTGTGGTTGTATTTTAGCAAA
>M01075:30:000000000-A542C:1:1101:25008:18119
AAAGTACACAGTTTGGGTTACATATTTGATTACCAGATGCAATGGAAGGACCAATACCTGTATCTGCATTAATACATGCTGCAACGTTAGTTGTATGTGGAATAATATTAGGTAGTTTTATATTTTGGTGTTTCGAATTTTGATTTAGCTATTTTTATAGTATAATTTGCTGAACAACCGCAATAATAGTATTAATGAGTCTGTGTGTCTTTTATAATTTCAAAACGTTATATAGCATTTAGTACAATCTGTCAAATAAGTTTTTCGTTTTTTTGTTGTATTTGTTTAGATCTTTATGTAGGTTGCTTATTTTTTTGTTATCACATGTTTTATAAGGCATCTTTGTTTATAGTAATAGGCATATGAATACATATATTCTTTGGTCTACAAGATTTAAGATGTTATTTTTTTATATACTTTTGTGGTTGTATTTTAGCAAG
>M01075:30:000000000-A542C:1:1101:13765:18130
AGAGTACACAGTTTGGGTTACATATTTGATTACCAGATGCAATGGAAGGACCAATACCTGTATCTGCATTAATACATGCTGCAACGTTAGTTGTATGTGGAATAATATTAGGTAGTTTTATATTTTGGTGTTTCGAATTTTGATTTAGCTATTTTTATAGTATAATTTGCTGAACAACCGCAATAATAGTATTAATGAGTCTGTGTGTCTTTTATAATTTCAAAACGTTATATAGCATTTAGTACAATCTGTCAAATAAGTTTTTCGTTTTTTTGTTGTATTTGTTTAGATCTTTATGTAGGTTGCTTATTTTTTTGTTATCACATGTTTTATAAGGCATCTTTGTTTATAGTAATAGGCATATGAATACATATATTCTTTGGTCTACAAGATTTAAGATGTTATTTTTTTATATACTTTTGTGGTTGTATTTTGGCAAG
>M01075:30:000000000-A542C:1:1101:20173:18139
AAAGTACACAGTTTGGGTTACATATTTGATTACCAGATGCAATGGAAGGACCAATACCTGTATCTGCATTAATACATGCTGCAACGTTAGTTGTATGTGGAATAATATTAGGTAGTTTTATATTTTGGTGTTTCGAATTTTGATTTAGCTATTTTTATAGTATAATTTGCTGAACAACCGCAATAATAGTATTAATGAGTCTGTGTGTCTTTTATAATTTCAAAACGTTATATAGCATTTAGTACAATCTGTCAAATAAGTTTTTCGTTTTTTTGTTGTATTTGTTTAGATCTTTATGTAGGTTGCTTATTTTTTTGTTATCACATGTTTTATAAGGCATCTTTGTTTATAGTAATAGGCATATGAATACATATATTCTTTGGTCTACAAGATTTAAGATGTTATTTTTTTATATACTTTTGTGGTTGTATCTTGGCAAG
>M01075:30:000000000-A542C:1:1101:28206:18142
AGAGTACACAGTTTGGGTTACATATTTGATTACCAGATGCAATGGAAGGACCAATACCTGTATCTGCATTAATACATGCTGCAACGTTAGTTGTATGTGGAATAATATTAGGTAGTTTTATATTTTGGTGTTTCGAATTTTGATTTAGCTATTTTTATAGTATAATTTGCTGAACAACCGCAATAATAGTATTAATGAGTCTGTGTGTCTTTTATAATTTCAAAACGTTATATAGCATTTAGTACAATCTGTCAAATAAGTTTTTCGTTTTTTTGTTGTATTTGTTTAGATCTTTATGTAGGTTGCTTATTTTTTTGTTATCACATGTTTTATAAGGCATCTTTGTTTATAGTAATAGGCATATGAATACATATATTCTTTGGTCTACAAGATTTAAGATGTTATTTTTTTATATACTTTTGTGGTTGTATTTTAGCAAG
>M01075:30:000000000-A542C:1:1101:17629:18166
AAAGTACACAGTTTGGGTTACATATTTGATTACCAGATGCAATGGAAGGACCAATACCTGTATCTGCATTAATACATGCTGCAACGTTAGTTGTATGTGGAATAATATTAGGTAGTTTTATATTTTGGTGTTTCGAATTTTGATTTAGCTATTTTTATAGTATAATTTGCTGAACAACCGCAATAATAGTATTAATGAGTCTGTGTGTCTTTTATAATTTCAAAACGTTATATAGCATTTAGTACAATCTGTCAAATAAGTTTTTCGTTTTTTTGTTGTATTTGTTTAGATCTTTATGTAGGTTGCTTATTTTTTTGTTATCACATGTTTTATAAGGCATCTTTGTTTATAGTAATAGGCATATGAATACATATATTCTTTGGTCTACAAGATTTAAGATGTTATTTTTTTATATACTTTCGTGGTTGTATTTTAGCAAG
>M01075:30:000000000-A542C:1:1101:6973:18172
AAAGTTCACAGTTTGGGTTGCATATTTGATTACCAGATGCAATGGAAGGACCAATACCTGTATCTGCATTAATACATGCTGCAACGTTAGTTGTATGTGGAATAATATTAGGTAGTTTTATATTTTGGTGTTTCGAATTTTGATTTAGCTATTTTTATAGTATAATTTGCTGAACAACCGCAATAATAGTATTAATGAGTCTGTGTGTCCTTTATAATTTCAAAACGTTATATAGCATTTAGTACAATCTGTCAAATAAGTTTTTCGTTTTTTTGTTGTATTTGTTTAGATCTTTATGTAGGTTGCTTATTTTTTTGTTATCACATGTTTTATAAGGCATCTTTGTTTATAGTAATAGGCATATGAATACATATATTCTTTGGTCTACAAGATTTAAGATGTTATTTTTTTATATACTTTTGTGGTTGTATTTTAGCAAG
>M01075:30:000000000-A542C:1:1101:11773:18173
AGGGTACACAGTTTGGGTTACATATTTGATTACCAGATGCAATGGAAGGACCAATACCTGTATCTGCATTAATACATGCTGCAACGTTAGTTGTATGTGGAATAATATTAGGTAGTTTTATATTTTGGTGTTTCGAATTTTGATTTAGCTATTTTTATAGTATAATTTGCTGAACAACCGCAATAATAGTATTAATGAGTCTGTGTGTCTTTTATAATTTCAAAACGTTATATAGCATTTAGTACAATCTGTCAAATAAGTTTTTCGTTTTTTTGTTGTATTTGTTTAGATCTTTATGTAGGTTGCTTATTTTTTTGTTATCACATGTTTTATAAGGCATCTTTGTTTATAGTAATAGGCATATGAATACATATATTCTTTGGTCTACAAGATTTAAGATGTTATTTTTTTATATACTTTTGTGGTTGTATTTTAGCAAG
>M01075:30:000000000-A542C:1:1101:23352:18174
AAAGTACACAGTTTGGGTTACATATTTGATTACCAGATGCAATGGAAGGACCAATACCTGTATCTGCATTAATACATGCTGCAACGTTAGTTGTATGTGGAATAATATTAGGTAGTTTTATATTTTGGTGTTTCGAATTTTGATTTAGCTATTTTTATAGTATAATTTGCTGAACAACCGCAATAATAGTATTAATGAGTCTGTGTGTCTTTTATAATTTCAAAACGTTATATAGCATTTAGTACAATCTGTCAAATAAGTTTTTCGTTTTTTTGTTGTATTTGTTTAGATCTTTATGTAGGTTGCTTATTTTTTTGTTATCACATGTTTTATAAGGCATCTTTGTTTATAGTAATAGGCATATGAATACATATATTCTTTGGTCTACAAGATTTAAGATGTTATTTTTTTATATACTTTTGTGGTTGTATTTTAGCAAG
>M01075:30:000000000-A542C:1:1101:17229:18174
AGAGTACACAGTTTGGGTTACATATTTGATTACCAGATGCAATGGAAGGACCAATACCTGTATCTGCATTAATACATGCTGCAACGTTAGTTGTATGTGGAATAATATTAGGTAGTTTTATATTTTGGTGTTTCGAATTTTGATTTAGCTATTTTTATAGTATAATTTGCTGAACAACCGCAATAATAGTATTAATGAGTCTGTGTGTCTTTTATAATTTCAAAACGTTATATAGCATTTAGTACAATCTGTCAAATAAGTTTTTCGTTTTTTTGTTGTATTTGTTTAGATCTTTATGTAGGTTGCTTATTTTTTTGTTATCACATGTTTTATAAGGCATCTTTGTTTATAGTAATAGGCATATGAATACATATATTCTTTGGTCTACAAGATTTAAGATGTTATTTTTTTATATACTTTTGTGGTTGTATTTTAGCAAG
>M01075:30:000000000-A542C:1:1101:22779:18239
AGAGTACACAGTTTGGGTTGCATATTTGATTACCAGATGCAATGGAAGGACCAATACCTGTATCTGCATTAATACATGCTGCAACGTTAGTTGTATGTGGAATAATATTAGGTAGTTTTATATTTTGGTGTTTCGAATTTTGATTTAGCTATTTTTATAGTATAATTTGCTGAACAACCGCAATAATAGTATTAATGAGTCTGTGTGTCTTTTATAATTTCAAAACGTTATATAGCATTTAGTACAATCTGTCAAATAAGTTTTTCGTTTTTTTGTTGTATTTGTTTAGATCTTTATGTAGGTTGCTTATTTTTTTGTTATCACATGTTTTATAAGGCATCTTTGTTTATAGTAATAGGCATATGAATACATATATTCTTTGGTCTACAAGATTTAAGATGTTATTTTTTTATGTACTTTTGTGGTTGTATTTTAGCAAG
>M01075:30:000000000-A542C:1:1101:28593:18269
AAAGTACACAGTTTGGGTTGCATATTTGATTACCAGATGCAATGGAAGGACCAATACCTGTATCTGCATTAATACATGCTGCAACGTTAGTTGTATGTGGAATAATATTAGGTAGTTTTATATTTTGGTGTTTCGAATTTTGATTTAGCTATTTTTATAGTATAATTTGCTGAACAACCGCAATAATAGTATTAATGAGTCTGTGTGTCTTTTATAATTTCAAAACGTTATATAGCATTTAGTACAATCTGTCAAATAAGTTTTTCGTTTTTTTGTTGTATTTGTTTAGATCTTTATGTAGGTTGCTTATTTTTTTGTTATCACATGTTTTATAAGGCATCTTTGTTTATAGTAATAGGCATATGAATACATATATTCTTTGGTCTACAAGATTTAAGATGTTATTTTTTTATATACTTTTGTGGTTGTATTTTAGCAAG
>M01075:30:000000000-A542C:1:1101:26291:18308
AGAGTACACAGTTTGGGTTGCATATTTGATTACCAGATGCAATGGAAGGACCAATACCTGTATCTGCATTAATACATGCTGCAACGTTAGTTGTATGTGGAATAATATTAGGTAGTTTTATATTTTGGTGTTTCGAATTTTGATTTAGCTATTTTATAGTATAATTTGCTGAACAACCGCAATAATAGTATTAATGAGTCTGTGTGTCTTTTATAATTTCCAAAACGTTATATAGCATTTAGTACAATCTGTCAAATAAGTTTTTCGTTTTTTTGTTGTATTTGTTTAGATCTTTATGTAGGTTGCTTATTTTTTTGTTATCACATGTTTTATAAGGCATCTTTGTTTATAGTAATAGGCATATGAATACATATATTCTTTGGTCTACAAGATTTAAGATGTTATTTTTTTATATACTTTTGTGGTTGTATTTTAGCAAG
>M01075:30:000000000-A542C:1:1101:6893:18329
AAAGTACACAGTTTGGGTTACATATTTGATTACCAGATGCAATGGAAGGACCAATACCTGTATCTGCATTAATACATGCTGCAACGTTAGTTGTATGTGGAATAATATTAGGTAGTTTTATATTTTGGTGTTTCGAATTTTGATTTAGCTATTTTTATAGTATAATTTGCTGAACAACCGCAATAATAGTATTAATGAGTCTGTGTGTCTTTTACAATTTCAAAACGTTATATAGCATTTAGTACGATCTGTCAAATAAGTTTTTCGTTTTTTTGTTGTATTTGTTTAGATCTTTATGTAGGTTGCTTATTTTTTTGTTATCACATGTTTTATAAGGCATCTTTGTTTATAGTAATAGGCATATGAATACATATATTCTTTGGTCTACAAGATTTAAGATGTTATTTTTTTATATACTTTTGTGGTTGTATTTTAGCAAG
>M01075:30:000000000-A542C:1:1101:6079:18329
AAAGTACACAGTTTGGGTTGCATATTTGATTACCAGATGCAATGGAAGGACCAATACCTGTATCTGCATTAATACATGCTGCAACGTTAGTTGTATGTGGAATAATATTAGGTAGTTTTATATTTTGGTGTTTCGAATTTTGATTTAGCTATTTTTATAGTATAATTTGCTGAACAACCGCAATAATAGTATTAATGAGTCTGTGTGTCTTTTATAATTTCAAAACGTTATATAGCATTTAGTACAATCTGTCAAATAAGTTTTTCGTTTTTTTGTTGTATTTGTTTAGATCTTTATGTAGGTTGCTTATTTTTTTGTTATCACATGTTTTATAAGGCATCTTTGTTTATAGTAATAGGCATATGAATACATATATTCTTTGGTCTACAAGATTTAAGATGTTATTTTTTTATATACTTTTGTGGTTGTATTTTGGCAAG
>M01075:30:000000000-A542C:1:1101:23554:18340
AAAGTACACAGTTTGGGTTACATATTTGATTACCAGATGCAATGGAAGGACCAATACCTGTATCTGCATTAATACATGCTGCAATGTTAGTTGTATGTGGAATAATATTAGGTAGTTTTATATTTTGGTGTTTCGAATTTTGATTTAGCTATTTTTATAGTATAATTTGCTGAACAACCGCAATAATAGTATTAATGAGTCTGTGTGTCTTTTATAATTTCAAAACGTTATATAGCATTTAGTACAATCTGTCAAATAAGTTTTTCGTTTTTTTGTTGTATTTGTTTAGATCTTTATGTAGGTTGCTTATTTTTTTGTTATCACATGTTTTATAAGGCATCTTTGTTTATAGTAATAGGCATATGAATACATATATTCTTTGGTCTACAAGATTTAAGATGTTATTTTTTTATATACTTTTGTGGTTGTATTTTAGCAAG
>M01075:30:000000000-A542C:1:1101:20683:18341
AAAGTACACAGTTTGGGTTGCATATTTGATTACCAGATGCAATGGAAGGACCAATACCTGTATCCGCATTAATACATGCTGCAACGTTAGTTGTATGTGGAATAATATTAGGTAGTTTTATATTTTGGTGTTTCGAATTTTGATTTAGCTATTTTTATAGTATAATTTGCTGAACAACCGCAATAATAGTATTAATGAGTCTGTGTGTCTTTTATAATTTCAAAACGTTATATAGCATTTAGTACAATCTGTCAAATAAGTTTTTCGTTTTTTTGTTGTATTTGTTTAGATCTTTATGTAGGTTGCTTATTTTTTTGTTATCACATGTTTTATAAGGCATCTTTGTTTATAGTAATAGGCATATGAATACATATATTCTTTGGTCTACAAGATTTAAGATGTTATTTTTTTATATACTTTTGTGGTTGTATTTTAGCAAG
>M01075:30:000000000-A542C:1:1101:18670:18367
AGAGTACACAGTTTGGGTTACACATTTGATTACCAGATGCAATGGAAGGACCAATACCTGTATCTGCATTAATACATGCTGCAACGTTAGTTGTATGTGGAATAATATTAGGTAGTTTTATATTTTGGTGTTTCGAATTTTGATTTAGCTATTTTTATAGTATAATTTGCTGAACAACCGCAATAATAGTATTAATGAGTCTGTGTGTCTTTTATAATTTCAAAACGTTATATAGCATTTAGTACAATCTGTCAAATAAGTTTTTCGTTTTTTTGTTGTATTTGTTTAGATCTTTATGTAGGTTGCTTATTTTTTTGTTATCACATGTTTTATAAGGCATCTTTGTTTATAGTAATAGGCATATGAATACATATATTCTTTGGTCTACAAGATTTAAGATGTTATTTTTTTATATACTTTTGTGGTTGTATTTTAGCAAG
>M01075:30:000000000-A542C:1:1101:27332:18367
AGAGTACACAGTTTGGGTTACATATTTGATTACCAGATGCAATGGAAGGACCAATACCTGTATCTGCATTAATACATGCTGCAACGTTAGTTGTATGTGGAATAATATTAGATAGTTTTATATTTTGGTGTTTCGAATTTTGATTTAGCTATTTTTATAGTATAATTTGCTGAACAACCGCAATAATAGTATTAATGAGTCTGTGTGTCTTTTATAATTTCAAAACGTTATATAGCATTTAGTACAATCTGTCAAATAAGTTTTTCGTTTTTTTGTTGTATTTGTTTAGATCTTTATGTAGGTTGCTTATTTTTTTGTTATCACATGTTTTATAAGGCATCTTTGTTTATAGTAATAGGCATATGAATACATATATTCTTTGGTCTACAAGATTTAAGATGTTATTTTTTTATATACTTTTGTGGTTGTATTTTAGCAAG
>M01075:30:000000000-A542C:1:1101:20409:18392
AAAGTACACAGTTTGGGTTGCATATTTGATTACCAGATGCAATGGAAGGACCAATACCTGTATCTGCATTAATACATGCTGCAACGTTAGTTGTATGTGGAATAATATTAGGTAGTTTTATATTTTGGTGTTTCGAATTTTGATTTAGCTATTTTTATAGTATAATTTGCTGAACAACCGCAATAATAGTATTAATGAGTCTGTGTGTCTTTTATAATTTCAAAACGTTATATAGCATTTAGTACAATCTGTCAAATAAGTTTTTCGTTTTTTTGTTGTATTTGTTTAGATCTTTATGTAGGTTGCTTATTTTTTTGTTATCACGTGTTTTATAAGGCATCTTTGTTTATAGTAATAGGCATATGAATACATATATTCTTTGGTCTACAAGATTTAAGATGTTATTTTTTTATATACTTTTGTGGTTGTATTTTAGCAAG
>M01075:30:000000000-A542C:1:1101:25705:18433
AGAGTACACAGTTTGGGTTACATATTTGATTACCAGATGCAATGGAAGGACCAATACCTGTATCTGCATTAATACATGCTGCAACGTTAGTTGTATGTGGAATAATATTAGGTAGTTTTATATTTTGGTGTTTCGAATTTTGATTTAGCTATTTTTATAGTATAATTTGCTGAACAACCGCAATAATAGTATTAATGAGTCTGTGTGTCTTTTATAATTTCAAAACGTTATATAGCATTTAGTACAATCTGTCAAATAAGTTTTTCGTTTTTTTGTTGTATTTGTTTAGATCTTTATGTAGGTTGCTTATTTTTTTGTTATCACATGTTTTATAAGGCATCTTTGTTTATAGTAATAGGCATATGAATACATATATTCTTTGGTCTACAAGATTTAAGATGTTATTTTTTTATATACTTTTGTGGTTGTATCTTGGCAAG
>M01075:30:000000000-A542C:1:1101:13054:18455
AGAGTACACAGTTTGGGTTACATATTTGATTACCAGATGCAATGGAAGGACCAATACCTGTATCTGCATTAATACATGCTGCAACGTTAGTTGTATGTGGAATAATATTAGGTAGTTTTATATTTTGGTGTTTCGAATTTTGATTTAGCTATTTTTATAGTATAATTTGCTGAACAACCGCAATAATAGTATTAATGAGTCTGTGTGTCTTTTATAATTTCAAAACGTTATATAGCATTTAGTACAATCTGTCAAATAAGTTTTTCGTTTTTTTGTTGTATTTGTTTAGATCTTTATGTAGGTTGCTTATTTTTTTGTTATCACATGTTTTATAAGGCATCTTTGTTTATAGTAATAGGCATATGAATACATATATTCTTTGGTCTACAAGATTTAAGATGTTATTTTTTTATATACTTTTGTGGTTGTATTTTAGCAAG
>M01075:30:000000000-A542C:1:1101:21804:18460
AGAGTACACAGTTTGGGTTGCATATTTGATTACCAGATGCAATGGAAGGACCAATACCTGTATCTGCATTAATACATGCTGCAACGTTAGTTGTATGTGGAATAATATTAGGTAGTTTTATATTTTGGTGTTTCGAATTTTGATTTAGCTATTTTTATAGTATAATTTGCTGAACAACCGCAATAATAGTATTAATGAGTCTGTGTGTCTTTTATAATTTCAAAACGTTATATAGCATTTAGTACAATCTGTCAAATAAGTTTTTCGTTTTTTTGTTGTATTTGTTTAGATCTTTATGTAGGTTGCTTATTTTTTTGTTATCACATGTTTTATAAGGCATCTTTGTTTATAGTAATAGGCATATGAATACATATATTCTTTGGTCTACAAGATTTAAGATGTTACTTTTTTATATACTTTTGTGGTTGTATTTTAGCAAG
>M01075:30:000000000-A542C:1:1101:8984:18463
AGAGTACACAGTTTGGGTTACATATTTGATTACCAGATGCAATGGAAGGACCAATACCTGTATCTGCATTAATACATGCTGCAACGTTAGTTGTATGTGGAATAATATTAGGTAGTTTTATATTTTGGTGTTTCGAATTTTGATTTAGCTATTTTTATAGTATAATTTGCTGAACAACCGCAATAATAGTATTAATGAGTCTGTGTGTCTTTTATAATTTCAAAACGTTATATAGCATTTAGTACAATCTGTCAAATAAGTTTTTCGTTTTTTTGTTGTATTTGTTTAGATCTTTATGTAGGTTGCTTATTTTTTTGTTATCACATGTTTTATAAGGCATCTTTGTTTATAGTAATAGGCATATGAATACATATATTCTTTGGTCTACAAGATTTAAGATGTTATTTTTTTATATACTTTTGTGGTTGTATTTTAGCAAG
>M01075:30:000000000-A542C:1:1101:8841:18492
AGAGTACACAGTTTGGGTTGCATATTTGATTACCAGATGCAATGGAAGGACCAATACCTGTATCTGCATTAATACATGCTGCAACGTTAGTTGTATGTGGAATAATATTAGGTAGTTTTATATTTTGGTGTTTCGAATTTTGATTTAGCTATTTTTATAGTATAATTTGCTGAACAACCGCAATAATAGTATTAATGGGTCTGTGTGTCTTTTATAATTTCAAAACGTTATATAGCATTTAGTACAATCTGTCAAATAAGTTTTTCGTTTTTTTGTTGTATTTGTTTAGATCTTTATGTAGGTTGCTTATTTTTTTGTTATCACATGTTTTATAAGGCATCTTTGTTTATAGTAATAGGCATATGAATACATATATTCTTTGGTCTACAAGATTTAAGATGTTATTTTTTTATATACTTTTGTGGTTGTATTTTAGCAGG
>M01075:30:000000000-A542C:1:1101:9205:18506
AGAGTACACAGTTTGGGTTACATATTTGATTACCAGATGCAATGGAAGGACCAATACCTGTATCTGCATTAATACATGCTGCAACGTTAGTTGTATGTGGAATAATATTAGGTAGTTTTATATTTTGGTGTTTCGAATTTTGATTTAGCTATTTTTATAGTATAATTTGCTGAACAACCGCAATAATAGTATTAATGAGTCTGTGTGTCTTTTATAATTTCAAAACGTTATATAGCATTTAGTACAATCTGTCAAATAAGTTTTTCGTTTTTTTGTTGTATTTGTTTAGATCTTTATGTAGGTTGCTTATTTTTTTGTTATCACATGTTTTATAAGGCATCTTTGTTTATAGTAATAGGCATATGAATACATATATTCTTTGGTCTACAAGATTTAAGATGTTATTTTTTTATATACTTTTGTGGTTGTATTTTAGCAAG
>M01075:30:000000000-A542C:1:1101:22700:18516
AGAGTACACAGTTTGGGTTACATATTTGATTACCAGATGCAATGGAAGGACCAATACCTGTATCTGCATTAATACATGCTGCAACGTTAGTTGTATGTGGAATAATATTAGGTAGTTTTATATTTTGGTGTTTCGAATTTTGATTTAGCTATTTTTATAGTATAATTTGCTGAACAACCGCAATAATAGTATTAATGAGTCTGTGTGTCTTTTATAATTTCAAAACGTTATATAGCATTTAGTACAATCTGTCAAATAAGTTTTTCGTTTTTTTGTTGTATTTGTTTAGATCTTTATGTAGGTTGCTTATTTTTTTGTTATCACATGTTTTATAAGGCATCTTTGTTTATAGTAATAGGCATATGAATACATATATTCTTTGGTCTACAAGATTTAAGATGTTATTTTTTTATATACTTTTGTGGTTGTATTTTAGCAAG
>M01075:30:000000000-A542C:1:1101:5848:18535
AGAGTACACAGTTTGGGTTACATATTTGATTACCAGATGCAATGGAAGGACCAATACCTGTATCTGCATTAATACATGCTGCAACGTTAGTTGTATGTGGAATAATATTAGGTAGTTTTATATTTTGGTGTTTCGAATTTTGATTTAGCTATTTTTATAGTATAATTTGCTGAACAACCGCAATAATAGTATTAATGAGTCTGTGTGTCTTTTATAATTTCAAAACGTTATATAGCATTTAGTACAATCTGTCAAATAAGTTTTTCGTTTTTTTGTTGTATTTGTTTAGATCTTTATGTAGGTTGCTTATTTTTTTGTTATCACATGTTTTATAAGGCATCTTTGTTTATAGTAATAGGCATATGAATACATATATTCTTTGGTCTACAAGATTTAAGATGTTATTTTTTTATATACTTTCGTGGTTGTATTTTGGCAAG
>M01075:30:000000000-A542C:1:1101:24545:18538
AAAGTACACAGTTTGGGTTGCATATTTGATTACCAGATGCAATGGAAGGACCAATACCTGTATCTGCATTAATACATGCTGCAACGTTAGTTGTATGTGGAATAATATTAGGTAGTTTTATATTTTGGTGTTTCGAATTTTGATTTAGCTATTTTTATAGTATAATTTGCTGAACAACCGCAATAATAGTATTAATGAGTCTGTGTGTCTTTTATAATTTGCAAAACGTTATATAGCATTTAGTACAATCTGTCAAATAAGCTTTTCGTTTTTTTGTTGTATTTGTTTAGATCTTTATGTAGGTTGCTTATTTTTTTGTTATCACATGTTTTATAAGGCATCTTTGTTTATAGTAATAGGCATATGAATACATATATTCTTTGGTCTACAAGATTTAAGATGTTATTTTTTTATATACTTTTGTGGTTGTATTTGGCAAG
>M01075:30:000000000-A542C:1:1101:26008:18545
AGAGTACACAGTTTGGGTTACATATTTGATTACCAGATGCAATGGAAGGACCAATACCTGTATCTGCATTAATACATGCTGCAACGTTAGTTGTATGTGGAATAATATTAGGTAGTTTTATATTTTGGTGTTTCGAATTTTGATTTAGCTATTTTTATAGTATAATTTGCTGAACAACCGCAATAATAGTATTAATGAGTCTGTGTGTCTTTTATAATTTCAAAACGTTATATAGCATTTAGTACAATCTGTCAAATAAGTTTTTCGTTTTTTTGTTGTATTTGTTTAGATCTTTATGTAGGTTGCCTATTTTTTTGTTATCACATGTTTTATAAGGCATCTTTGTTTATAGTAATAGGCATATGAATACATATATTCTTTGGTCTACAAGATTTAAGATGTTATTTTTTTATATACTTTTGTGGTTGTATTTTAGCAAG
>M01075:30:000000000-A542C:1:1101:9942:18546
AAAGTACACAGTTTGGGTTGCATATTTGATTACCAGATGCAATGGAAGGACCAATACCTGTATCTGCATTAATACATGCTGCAACGTTAGTTGTATGTGGAATAATATTAGGTAGTTTTATATTTTGGTGTTTCGAATTTTGATTTAGCTATTTTTATAGTATAATTTGCTGAACAACCGCAATAATAGTATTAATGAGTCTGTGTGTCTTTTATAATTTCAAAACGTTATATAGCATTTAGTACAATCTGTCAAATAAGTTTTTCGTTTTTTTGTTGTATTTGTTTAGATCTTTATGTAGGTTGCTTATTTTTTTGTTATCACATGTTTTATAAGGCATCTTTGTTTATAGTAATAGGCATATGAATACATATATTCTTTGGTCTACAAGATTTAAGATGTTATTTTTTTATATACTTTTGTGGTTGTATCTTAGCAAG
>M01075:30:000000000-A542C:1:1101:19635:18590
AGAGTACACAGTTTGGGTTACATATTTGATTACCAGATGCAATGGAAGGACCAATACCTGTATCTGCATTAATACATGCTGCAACGTTAGTTGTATGTGGAATAATATTAGGTAGTTTTATATTTTGGTGTTTCGAATTTTGATTTAGCTATTTTTATAGTATAATTTGCTGAACAACCGCAATAATAGTATTAATGAGTCTGTGTGTCTTTTATAATTTCAAAACGTTATATAGCATTTAGTACAATCTGTCAAATAAGTTTTTCGTTTTTTTGTTGTATTTGTTTAGATCTTTATGTAGGTTGCTTATTTTTTTGTTATCACATGTTTTATAAGGCATCTTTGTTTATAGTAATAGGCATATGAATACATATATTCTTTGGTCTACAAGATTTAAGATGTTATTTTTTTATATACTTTTGTGGTTGTATTTTAGCAAG
>M01075:30:000000000-A542C:1:1101:8579:18592
AGAGTACACAGTTTGGGTTACATATTTGATTACCAGATGCAATGGAAGGACCAATACCTGTATCTGCATTAATACATGCTGCAACGTTAGTTGTATGTGGAATAATATTAGGTAGTTTTATATTTTGGTGTTTCGAATTTTGATTTAGCTATTTTTATAGTATAATTTGCTGAACAACCGCAATAATAGTATTAATGAGTCTGTGTGTCTTTTATAATTTCAAAACGTTATATAGCATTTAGTACAATCTGTCAAATAAGTTTTTCGTTTTTTTGTTGTATTTGTTTAGATCTTTATGTAGGTTGCTTATTTTTTTGTTATCACATGTTTTATAAGGCATCTTTGTTTATAGTAATAGGCATATGAATACATATATTCTTTGGTCTACAAGATTTAAGATGTTATTTTTTTATATACTTTTGTGGTTGTATTTTAGCAAG
>M01075:30:000000000-A542C:1:1101:16533:18596
AAGTACACAGTTTGGGTTACATATTTGATTACCAGATGCAATGGAAGGACCAATACCTGTATCTGCATTAATACATGCTGCAACGTTAGTTGTATGTGGAATAATATTAGGTAGTTTTATATTTTGGTGTTTCGAATTTTGATTTAGCTATTTTTATAGTATAATTTGCTGAACAACCGCAATAATAGTATTAATGAGTCTGTGTGTCTTTTATAATTTCCAAAACGTTATATAGCATTTAGTACAATCTGTCAAATAAGTTTTTCGTTTTTTTGTTGTATTTGTTTAGATCTTTATGTAGGTTGCTTATTTTTTTGTTATCACATGTTTTATAAGGCATCTTTGTTTATAGTAATAGGCATATGAATACATATATTCTTTGGTCTACAAGATTTAAGATGTTATTTTTTTATACACTTTTGTGGTTGTATTTTAGCAAG
>M01075:30:000000000-A542C:1:1101:23707:18623
AGAGTACACAGTTTGGGTTACATATTTGATTACCAGATGCAATGGAAGGACCAATACCTGTATCTGCATTAATACATGCTGCAACGTTAGTTGTATGTGGAATAATATTAGGTAGTTTTATATTTTGGTGTTTCGAATTTTGATTTAGCTATTTTTATAGTATAATTTGCTGAACAACCGCAATAATAGTATTAATGAGTCTGTGTGTCTTTTATAATTTCAAAACGTTATATAGCATTTAGTACAATCTGTCAAATAAGTTTTTCGTTTTTTTGTTGTATTTGTTTAGATCTTTATGTAGGTTGCTTATTTTTTTGTTATCACATGTTTTATAAGGCATCTTTGTTTACAGTAATAGGCATATGAATACATATATTCTTTGGTCTACAAGATTTAAGATGTTATTTTTTTATATACTTTTGTGGTTGTATTTTAGCAAG
>M01075:30:000000000-A542C:1:1101:27633:18636
AAAGTACACAGTTTGGGTTACATATTTGATTACCAGATGCAATGGAAGGACCAATACCTGTATCTGCATTAATACATGCTGCAACGTTAGTTGTATGTGGAATAATATTAGGTAGTTTTATATTTTGGTGTTTCGAATTTTGATTTAGCTATTTTTATAGTATAATTTGCTGAACAACCGCAATAATAGTATTAATGAGTCTGTGTGTCTTTTATAATTTCAAAACGTTGTATAGCATTTAGTACAATCTGTCAAATAAGTTTTTCGTTTTTTTGTTGTATTTGTTTAGATCTTTATGTAGGTTGCTTATTTTTTTGTTATCACATGTTTTATAAGGCATCTTTGTTTATAGTAATAGGCATATGAATACATATATTCTTTGGTCTACAAGATTTAAGATGTTATTTTTTTATATACTTTTGTGGTTGTATTTTAGCAAG
>M01075:30:000000000-A542C:1:1101:16226:18674
AAAGTACACAGTTTGGGTTGCATATTTGATTACCAGATGCAATGGAAGGACCAATACCTGTATCTGCATTAATACATGCTGCAACGTTAGTTGTATGTGGAATAATATTAGGTAGTTTTATATTTTGGTGTTTCGAATTTTGATTTAGCTATTTTTATAGTATAATTTGCTGAACAACCGCAATAATAGTATTAATGAGTCTGTGTGTCTTTTATAATTTCAAAACGTTATATAGCATTTAGTACAATCTGTCAAATAAGTTTTTCGTTTTTTTGTTGTATTTGTTTAGATCTTTATGTAGGTTGCTTATTTTTTTGTTATCACATGTTTTATAAGGCATCTTTGTTTATAGTAATAGGCATATGAATACATATATTCTTTGGTCTACAAGATTTAAGATGTTATTTTTCTATATACTTTTGTGGTTGTATTTTAGCAAG
>M01075:30:000000000-A542C:1:1101:10201:18681
AAAGTACACAGTTTGGGTTACATATTTGATTACCAGATGCAATGGAAGGACCAATACCTGTATCTGCATTAATACATGCTGCAACGTTAGTTGTATGTGGAATAATATTAGGTAGTTTTATATTTTGGTGTCTCGAATTTTGATTTAGCTATTTTTATAGTATAATTTGCTGAACAACCGCAATAATAGTATTAATGAGTCTGTGTGTCTTTTATAATTTCAAAACGTTATATAGCATTTAGTACAATCTGTCAAATAAGTTTTTCGTTTTTTTGTTGTATTTGTTTAGATCTTTATGTAGGTTGCTTATTTTTTTGTTATCACATGTTTTATAAGGCATCTTTGTTTATAGTAATAGGCATATGAATACATATATTCTTTGGTCTACAAGATTTAAGATGTTATTTTTTTATATACTTTTGTGGTTGTATTTTAGCAAG
>M01075:30:000000000-A542C:1:1101:27632:18704
AGAGTACACAGTTTGGGTTACATATTTGATTACCAGATGCAATGGAAGGACCAATACCTGTATCTGCATTAATACATGCTGCAACGTTAGTTGTATGTGGAATAATATTAGGTAGTTTTATATTTTGGTGTTTCGAATTTTGATTTAGCTATTTTTATAGTATAATTTGCTGAACAACCGCAATAATAGTATTAATGAGTCTGTGTGTCTTTTATAATTTCAAAACGTTATATAGCATTTAGTACAATCTGTCAAATAAGTTTTTCGTTTTTTTGTTGTATTTGTTTAGATCTTTATGTAGGTTGCTTATTTTTTTGTTATCACATGTTTTATAAGGCATCTTTGTTTATAGTAATAGGCATATGAATACATATATTCTTTGGTCTACAAGATTTAAGATGTTATTTTTTTATATACTTTTGTGGTTGTATTTTAGCAAG
>M01075:30:000000000-A542C:1:1101:17455:18708
AGAGTACACAGTTTGGGTTACATATTTGATTACCAGATGCAATGGAAGGACCAATACCTGTATCTGCATTAATACATGCTGCAACGTTAGTTGTATGTGGAATAATATTAGGTAGTTTTATATTTTGGTGTTTCGAATTTTGATTTAGCTATTTTTATAGTATAATTTGCTGAACAACCGCAATAATAGTATTAATGAGTCTGTGTGTCTTTTATAATTTCAAAACGTTATATAGCATTTAGTACAATCTGTCAAATAAGTTTTTCGTTTTTTTGTTGTATTTGTTTAGATCTTTATGTAGGTTGCTTATTTTTTTGTTATCACATGTTTTATAAGGCATCTTTGTTTATAGTAATAGGCATATGAATACATATATTCTTTGGTCTACAAGATTTAAGATGTTATTTTTTTATATACTTTTGTGGTTGTATTTTAGCAAG
>M01075:30:000000000-A542C:1:1101:25970:18790
AGAGTACACAGTTTGGGTTACACATTTGATTACCAGATGCAATGGAAGGACCAATACCTGTATCTGCATTAATACATGCTGCAACGTTAGTTGTATGTGGAATAATATTAGGTAGTTTTATATTTTGGTGTTTCGAATTTTGATTTAGCTATTTTTATAGTATAATTTGCTGAACAACCGCAATAATAGTATTAATGAGTCTGTGTGTCTTTTATAATTTCAAAACGTTATATAGCATTTAGTACAATCTGTCAAATAAGTTTTTCGTTTTTTTGTTGTATTTGTTTAGATCTTCATGTAGGTTGCTTATTTTTTTGTTATCACATGTTTTATAAGGCATCTTTGTTTATAGTAATAGGCATATGAATACATATATTCTTTGGTCTACAAGATTTAAGATGTTATTTTTTTATATACTTTTGTGGTTGTATCTTAGCAAG
>M01075:30:000000000-A542C:1:1101:6047:18815
AGAGTACACAGTTTGGGTTGCATATTTGATTACCAGATGCAATGGAAGGACCAATACCTGTATCTGCATTAATACATGCTGCAACGTTAGTTGTATGTGGAATAATATTAGGTAGTTTTATATTTTGGTGTTTCGAATTTTGATTTAGCTATTTTTATAGTATAATTTGCTGAACAACCGCAATAATAGTATTAATGAGTCTGTGTGTCTTTTATAATTTCAAAACGTTATATAGCATTTAGTACAATCTGTCAAATAAGTTTTTCGTTTTTTTGTTGTATTTGTTTAGATCTTTATGTAGGTTGCTTATTTTTTTGTTATCACATGTTTTATAAGGCATCTTTGTTTATAGTAATAGGCATATGAATACATATATTCTTTGGTCTACAAGATTTAAGATGTTATTTTTTTATATACTTTTGTGGTTGTATTTTAGCAAG
>M01075:30:000000000-A542C:1:1101:26898:18867
AAAGTACACAGTTTGGGTTACACATTTGATTACCAGATGCAATGGAAGGACCAATACCTGTATCTGCATTAATACATGCTGCAACGTTAGTTGTATGTGGAATAATATTAGGTAGTTTTATATTTTGGTGTTTCGAATTTTGATTTAGCTATTTTTATAGTATAATTTGCTGAACAACCGCAATAATAGTATTAATGAGTCTGTGTGTCTTTTATAATTTCAAAACGTTATATAGCATTTAGTACAATCTGTCAAATAAGTTTTTCGTTTTTTTGTTGTATTTGTTTAGATCTTTATGTAGGTTGCTTATTTTTTTGTTATCACATGTTTTATAAGGCATCTTTGTTTATAGTAATAGGCATATGAATACATATATTCTTTGGTCTACAAGATTTAAGATGTTATTTTTTTATATACTTTTGTGGTTGTATTTTAGCAAG
>M01075:30:000000000-A542C:1:1101:26538:18868
AGAGTACACAGTTTAGGTTACATATTTGATTACCAGATGCAATGGAAGGACCAATACCTGTATCTGCATTAATACATGCTGCAACGTTAGTTGTATGTGGAATAATATTAGGTAGTTTTATATTTTGGTGTTTCGAATTTTGATTTAGCTATTTTTATAGTATAATTTGCTGAACAACCGCAATAATAGTATTAATGAGTCTGTGTGTCTTTTATAATTTCAAAACGTTATATAGCATTTAGTACAATCTGTCAAATAAGTTTTTCGTTTTTTTGTTGTATTTGTTTAGATCTTTATGTAGGTTGCTTATTTTTTTGTTATCACATGTTTTATAAGGCATCTTTGTTTATAGTAATAGGCATATGAATACATATATTCTTCGGTCTACAAGATTTAAGATGTTATTTTTTTATATACTTTTGTGGTTGTATTTTAGCAAG
>M01075:30:000000000-A542C:1:1101:16364:18881
AGAGTACACAGTTTGGGTTACATATTTGATTACCAGATGCAATGGAAGGACCAATACCTGTATCTGCATTAATACATGCTGCAACGTTAGTTGTATGTGGAATAATATTAGGTAGTTTTATATTTTGGTGTTTCGAATTTTGATTTAGCTATTTTTATAGTATAATTTGCTGAACAACCGCAATAATAGTATTAATGAGTCTGTGTGTCTTTTATAATTTCAAAACGTTATATAGCATTTAGTACAATCTGTCAAATAAGTTTTTCGTTTTTTTGTTGTATTTGTTTAGATCTTTATGTAGGTTGCTTATTTTTTTGTTATCACATGTTTTATAAGGCATCTTTGTTTATAGTAATAGGCATATGAATACATATATTCTTTGGTCTACAAGATTTAAGATGTTATTTTTTTATATACTTTTGTGGTTGTATTTTAGCAAG
>M01075:30:000000000-A542C:1:1101:22738:18891
AGAGTACACAGTTTGGATTGCACATTTGATTACCAGATGCAATGGAAGGACCAATACCTGTATCTGCATTAATACATGCTGCAACGTTAGTTGTATGTGGAATAATATTAGGTAGTTTTATATTTTGGTGTTTCGAATTTTGATTTAGCTATTTTTATAGTATAATTTGCTGAACAACCGCAATAATAGTATTAATGAGTCTGTGTGTCTTTTATAATTTCAAAACGTTATATAGCATTTAGTACAATCTGTCAAATAAGTTTTTCGTTTTTTTGTTGTATTTGTTTAGATCTTTATGTAGGTTGCTTATTTTTTTGTTATCACATGTTTTATAAGGCATCTTTGTTTATAGTAATAGGCATATGAATACATATATTCTTTGGTCTACAAGATTTAAGATGTTATTTTTTTATATACTTTTGTGGTTGTATTTTAGCAAG
>M01075:30:000000000-A542C:1:1101:12077:18916
AGAGTACACAGTTTGGGTTGCATATTTGATTACCAGATGCAATGGAAGGACCAATACCTGTATCTGCATTAATACATGCTGCAACGTTAGTTGTATGTGGAATAATATTAGGTAGTTTTATATTTTGGTGTTTCGAATTTTGATTTAGCTATTTTTATAGTATAATTTGCTGAACAACCGCAATAATAGTATTAATGAGTCTGTGTGTCTTTTATAATTTCAAAACGTTATATAGCATTTAGTACAATCTGTCAAATAAGTTTTTCGTTTTTTTGTTGTATTTGTTTAGATCTTTATGTAGGTTGCTTATTTTTTTGTTATCACATGTTTTATAAGGCATCTTTGTTTATAGTAATAGGCATATGAATACATATATTCTTTGGTCTACAAGATTTAAGATGTTATTTTTTTATATACTTTTGTGGTTGTATTTTAGCAAG
>M01075:30:000000000-A542C:1:1101:7523:18943
AGAGTACACAGTTTGGGTTACACATTTGATTACCAGATGCAATGGAAGGACCAATACCTGTATCTGCATTAATACATGCTGCAACGTTAGTTGTATGTGGAATAATATTAGGTAGTTTTATATTTTGGTGTTTCGAATTTTGATTTAGCTATTTTTATAGTATAATTTGCTGAACAACCGCAATAATAGTATTAATGAGTCTGTGTGTCTTTTATAATTTCAAAACGTTATATAGCATTTAGTACAATCTGTCAAATAAGTTTTTCGTTTTTTTGTTGTATTTGTTTAGATCTTTATGTAGGTTGCCTATTTTTTTGTTATCACATGTTTTATAAGGCATCTTTGTTTATAGTAATAGGCATATGAATACATATATTCTTTGGTCTACAAGATTTAAGATGTTATTTTTTTATATACTTTTGTGGTTGTATTTTAGCAAG
>M01075:30:000000000-A542C:1:1101:13859:18982
AGAGTACACAGTTTGGGTTACATATTTGATTACCAGATGCAATGGAAGGACCAATACCTGTATCTGCATTAATACATGCTGCAACGTTAGTTGTATGTGGAATAATATTAGGTAGTTTTATATTTTGGTGTTTCGAATTTTGATTTAGCTATTTTTATAGTATAATTTGCTGAACAACCGCAATAATAGTATTAATGAGTCTGTGTGTCTTTTATAATTTCAAAACGTTATATAGCATTTAGTACAATCTGTCAAATAAGTTTTTCGTTTTTTTGTTGTATTTGTTTAGATCTTTATGTAGGTTGCTTATTTTTTTGTTATCACATGTTTTATAAGGCATCTTTGTTTATAGTAATAGGCATATGAATACATATATTCTTTGGTCTACAAGATTTAAGATGTTATTTTTTTATATACTTTTGTGGTTGTATTTTAGCAAG
>M01075:30:000000000-A542C:1:1101:19595:19026
AGAGTACACAGTTTGGGTTGCATATTTGATTACCAGATGCAATGGAAGGACCAATACCTGTATCTGCATTAATACATGCTGCAACGTTAGTTGTATGTGGAATAATATTAGGTAGTTTTATATTTTGGTGTTTCGAATTTTGATTTAGCTATTTTTATAGTATAATTTGCTGAACAACCGCAATAATAGTATTAATGAGTCTGTGTGTCTTTTATAATTTCAAAACGTTATATAGCATTTAGTACAATCTGTCAAATAAGTTTTTCGTTTTTTTGTTGTATTTGTTTAGATCTTTATGTAGGTTGCTTATTTTTTTGTTATCACATGTTTTATAAGGCATCTTTGTTTATAGTAATAGGCATATGAATACATATATTCTTTGGTCTACAAGATTTAAGATGTTATTTTTTTATATACTTTTGTGGTTGTATTTTAGCAAG
>M01075:30:000000000-A542C:1:1101:4799:19030
AAAGTACACAGTTTGGGTTACATATTTGATTACCAGATGCAATGGAAGGACCAATACCTGTATCTGCATTAATACATGCTGCAACGTTAGTTGTATGTGGAATAATATTAGGTAGTTTTATATTTTGGTGTTTCGAATTTTGATTTAGCTATTTTTATAGTATAATTTGCTGAACAACCGCAATAATAGTATTAATGAGTCTGTGTGTCTTTTATAATTTCAAAACGTTATATAGCATTTAGTACAATCTGTCAAATAAGTTTTTCGTTTTTTTGTTGTATTTGTTTAGATCTTTATGTAGGTTGCTTATTTTTTTGTTATCACATGTTTTATAAGGCATCTTTGTTTATAGTAATAGGCATATGAATACATATATTCTTTGGTCTACAAGATTTAAGATGTTATTTTTTTATATACTTTTGTGGTTGTATTTTAGCAAG
>M01075:30:000000000-A542C:1:1101:8836:19044
AGAGTACACAGTTTGGGTTACACATTTGATTACCAGATGCAATGGAAGGACCAATACCTGTATCTGCATTAATACATGCTGCAACGTTAGTTGTATGTGGAATAATATTAGGTAGTTTTATATTTTGGTGTTTCGAATTTTGATTTAGCTATTTTTATAGTATAATTTGCTGAACAACCGCAATAATAGTATTAATGAGTCTGTGTGTCTTTTATAATTTCAAAACGTTATATAGCATTTAGTACAATCTGTCAAATAAGTTTTTCGTTTTTTTGTTGTATTTGTTTAGATCTTTATGTAGGTTGCTTATTTTTTTGTTATCACATGTTTTATAAGGCATCTTTGTTTATAGTAATAGGCATATGAATACATATATTCTTTGGTCTACAAGATTTAAGATGTTATTTTTTTATATACTTTTGTGGTTGTATCTTGGCAAG
>M01075:30:000000000-A542C:1:1101:24907:19103
AGAGTACACAGTTTGGGTTACATATTTGATTACCAGATGCAATGGAAGGACCAATACCTGTATCTGCATTAATACATGCTGCAACGTTAGTTGTATGTGGAATAATATTAGGTAGTTTTATATTTTGGTGTTTCGAATTTTGATTTAGCTATTTTTATAGTATAATTTGCTGAACAACCGCAATAATAGTATTAATGAGTCTGTGTGTCTTTTATAATTTCAAAACGTTATATAGCATTTAGTACAATCTGTCAAATAAGTTTTTCGTTTTTTTGTTGTATTTGTTTAGATCTTTATGTAGGTTGCTTATTTTTTTGTTATCACATGTTTTATAAGGCATCTTTGTTTATAGTAATAGGCATATGAATACATATATTCTTTGGTCTACAAGATTTAAGATGTTATTTTTTTATATACTTTTGTGGTTGTATTTTAGCAAG
>M01075:30:000000000-A542C:1:1101:18836:19154
AAAGTACACAGTTTGGGTTACAGATTTGATTACCAGATGCAATGGAAGGACCAATACCTGTATCTGCATTAATACATGCTGCAACGTTAGTTGTATGTGGAATAATATTAGGTAGTTTTATATTTTGGTGTTTCGAATTTTGATTTAGCTATTTTTATAGTATAATTTGCTGAACAACCGCAATAATAGTATTAATGAGTCTGTGTGTCTTTTATAATTTCAAAACGTTATATAGCATTTAGTACAATCTGTCAAATAAGTTTTTCGTTTTTTTGTTGTATTTGTTTAGATCTTTATGTAGGTTGCTTATTTTTTTGTTATCACATGTTTTATAAGGCATCTTTGTTTATAGTAATAGGCATATGAATACATATATTCTTTGGTCTACAAGATTTAAGATGTTATTTTTTTATATACTTTTGTGGTTGTATTTTAGCAAG
>M01075:30:000000000-A542C:1:1101:21645:19164
AAAGTACACAGTTTGGGTTGCATATTTGATTACCAGATGCAATGGAAGGACCAATACCTGTATCTGCATTAATACATGCTGCAACGTTAGTTGTATGTGGAATAATATTAGGTAGTTTTATATTTTGGTGTTTCGAATTTTGATTTAGCTATTTTTATAGTATAATTTGCTGAACAACCGCAATAATAGTATTAATGAGTCTGTGTGTCTTTTATAATTTCAAAACGTTATATAGCATTTAGTACAATCTGTCAAATAAGTTTTTCGTTTTTTTGTTGTATTTGTTTAGATCTTTATGTAGGTTGCTTATTTTTTTGTTATCACATGTTTTATAAGGCATCTTTGTTTATAGTAATAGGCATATGAATACATATATTCTTTGGTCTACAAGATTTAAGATGTTATTTTTTTATATACTTTTGTGGTTGTATTTTAGCAAG
>M01075:30:000000000-A542C:1:1101:24646:19172
AGAGTACACAGTTTGGGTTACATATTTGATTACCAGATGCAATGGAAGGACCAATACCTGTATCTGCATTAATACATGCTGCAACGTTAGTTGTATGTGGAATAATATTAGGTAGTTTTATATTTTGGTGTTTCGAATTTTGATTTAGCTATTTTTATAGTATAATTTGCTGAACAACCGCAATAATAGTATTAATGAGTCTGTGTGTCTTTTATAATTTCAAAACGTTATATAGCATTTAGTACAATCTGTCAAATAAGTTTTTCGTTTTTTTGTTGTATTTGTTTAGATCTTTATGTAGGTTGCTTATTTTTTTGTTATCACATGTTTTATAAGGCATCTTTGTTTATAGTAATAGGCATATGAATACATATATTCTTTGGTCTACAAGATTTAAGATGTTACTTTTTTGTATACTTTTGTGGTTGTATTTTAGCAAG
>M01075:30:000000000-A542C:1:1101:20306:19232
AAAGTACACAGTTTGGGTTACATATTTGATTACCAGATGCAATGGAAGGACCAATACCTGTATCTGCATTAATACATGCTGCAACGTTAGTTGTATGTGGAATAATATTAGGTAGTTTTATATTTTGGTGTTTCGAATTTTGATCTAGCTATTTTTATAGTATAATTTGCTGAACAACCGCAATAATAGTATTAATGAGTCTGTGTGTCTTTTATAATTTCAAAACGTTATATAGCATTTAGTACAATCTGTCAAATAAGTTTTTCGTTTTTTTGTTGTATTTGTTTAGATCTTTATGTAGGTTGCTTATTTTTTTGTTATCACATGTTTTATAAGGCATCTTTGTTTATAGTAATAGGCATATGAATACATATATTCTTTGGTCTACAAGATTTAAGATGTTATTTTTTTATATACTTTTGTGGTTGTATTTTAGCAAG
>M01075:30:000000000-A542C:1:1101:24866:19271
AGAGTACACAGTTTGGGTTACATATTTGATTACCAGATGCAATGGAAGGACCAATACCTGTATCTGCATTAATACATGCTGCAACGTTAGTTGTATGTGGAATAATATTAGGTAGTTTTATATTTTGGTGTTTCGAATTTTGATTTAGCTATTTTTATAGTATAATTTGCTGAACAACCGCAATAATAGTATTAATGAGTCTGTGTGTCTTTTATAATTTCAAAACGTTATATAGCATTTAGTACAATCTGTCAAATAAGTTTTTCGTTTTTTTGTTGTATTTGTTTAGATCTTTATGTAGGTTGCTTATTTTTTTGTTATCACATGTTTTATAAGGCATCTTTGTTTATAGTAATAGGCATATGAATACATATATTCTTTGGTCTACAAGATTTAAGATGTTATTTTTTTATATACTTTTGTGGTTGTATTTTAGCAAG
>M01075:30:000000000-A542C:1:1101:25253:19284
AAAGTACACAGTTTGGGTTACATATTTGATTACCAGATGCAATGGAAGGACCAATACCTGTATCTGCATTAATACATGCTGCAACGTTAGTTGTATGTGGAATAATATTAGGTAGTTTTATATTTTGGTGTTTCGAATTTTGATTTAGCTATTTTTATAGTATAATTTGCTGAACAACCGCGATAATAGTATTAATGAGTCTGTGTGTCTTTTATAATTTCAAAACGTTATATAGCATTTAGTACAATCTGTCAAATAAGTTTTTCGTTTTTTTGTTGTATTTGTTTAGATCTTTATGTAGGTTGCTTATTTTTTTGTTATCACATGTTTTATAAGGCATCTTTGTTTATAGTAATAGGCATATGAATACATATATTCTTTGGTCTACAAGATTTAAGATGTTATTTTTTTATATACTTTTGTGGTTGTATTTTAGCAAG
>M01075:30:000000000-A542C:1:1101:21208:19290
AAAGTACACAGTTTGGGTTACATATTTGATTACCAGATGCAATGGAAGGACCAATACCTGTATCTGCATTAATACATGCTGCAACGTTAGTTGTATGTGGAATAATATTAGGTAGTTTTATATTTTGGTGTTTCGAATTTTGATTTAGCTATTTTTATAGTATAATCTGCTGAACAACCGCAATAATAGTATTAATGAGTCTGTGTGTCTTTTATAATTTCAAAACGTTATATAGCATTTAGTACAATCTGTCAAATAAGTTTTTCGTTTTTTTGTTGTATTTGTTTAGATCTTTATGTAGGTTGCTTATTTTTTTGTTATCACATGTTTTATAAGGCATCCTTGTTTATAGTAATAGGCATATGAATACATATATTCTTTGGTCTACAAGATTTAAGATGTTATTTTTTTATATACTTTTGTGGTTGTATTTTGGCAAG
>M01075:30:000000000-A542C:1:1101:26946:19316
AGAGTACACAGTTTGGGTTGCATATTTGATTACCAGATGCAATGGAAGGACCAATACCTGTATCTGCATTAATACATGCTGCAACGTTAGTTGTATGTGGAATAATATTAGGTAGTTTTATATTTTGGTGTTTCGAATTTTGATTTAGCTATTTTTATAGTATAATTTGCTGAACAACCGCAATAATAGTATTAATGAGTCTGTGTGTCTTTTATAATTTCAAAACGTTATATAGCATTTAGTACAATCTGTCAAATAAGTTTTTCGTTTTTTTGTTGTATTTGTTTAGATCTTTATGTAGGTTGCTTATTTTTTTGTTATCACATGTTTTATAAGGCATCTTTGTTTATAGTAATAGGCATATGAATACATATATTCTTTGGTCTACAAGATTTAAGATGTTATTTTTTTATATACTTTTGTGGTTGTATTTTAGCAAG
>M01075:30:000000000-A542C:1:1101:23288:19319
AAAGTACACAGTTTGGGTTACATATTTGATTACCAGATGCAATGGAAGGACCAATACCTGTATCTGCATTAATACATGCTGCAACGTTAGTTGTATGTGGAATAATATTAGGTAGTTTTATATTTTGGTGTTTCGAATTTTGATTTAGCTATTTTTATAGTATAATTTGCTGAACAACCGCAATAATAGTATTAATGAGTCTGTGTGTCTTTTATAATTTCAAAACGTTATATAGCATTTAGTACAATCTGTCAAATAAGTTTTTCGTTTTTTTGTTGTATTTGTTTAGATCTTTATGTAGGTTGCTTATTTTTTTGTTATCACATGTTTTATAAGGCATCTTTGTTTATAGTAATAGGCATATGAATACATATATTCTTTGGTCTACAAGATTTAAGATGTTATTTTTTTATATACTTTTGTGGTTGTACCTTAGCAAG
>M01075:30:000000000-A542C:1:1101:18635:19320
AAAGTACACAGTTTGGGTTACACATTTGATTACCAGATGCAATGGAAGGACCAATACCTGTATCTGCATTAATACATGCTGCAACGTTAGTTGTATGTGGAATAATATTAGGTAGTTTTATATTTTGGTGTTTCGAATTTTGATTTAGCTATTTTTATAGTATAATTTGCTGAACAACCGCAATAATAGTATTAATGAGTCTGTGTGTCTTTTATAATTTCAAAACGTTATATAGCATTTAGTACAATCTGTCAAATAAGTTTTTCGTTTTTTTGTTGTATTTGTTTAGATCTTTATGTAGGTTGCTTATTTTTTTGTTATCACATGTTTTATAAGGCATCTTTGTTTATAGTAATAGGCATATGAATACATATATTCTTTGGTCTACAAGATTTAAGATGTTATTTTTTTATATACTTTTGTGGTTGTATTTTAGCAAG
>M01075:30:000000000-A542C:1:1101:10809:19326
AAAGTACACAGTTTGGGTTACATATTTGATTACCAGATGCAATGGAAGGACCAATACCTGTATCTGCATTAATACATGCTGCAACGTTAGTTGTATGTGGAATAATATTAGGTAGTTTTATATTTTGGTGTTTCGAATTTTGATTTAGCTATTTTTATAGTATAATTTGCTGAACAACCGCAATAATAGTATTAATGAGTCTGTGTGTCTTTTATAATTTCAAAACGTTATATAGCATTTAGTACAATCTGTCAAATAAGTTTTTCGTTTTTTTGTTGTATTTGTTTAGATCTTTATGTAGGTTGCTTATTTTTTTGTTATCACATGTTTTATAAGGCATCTTTGTTTATAGTAATAGGCATATGAATACATATATTCTTTGGTCTACAAGATTTAAGATGTTATTTTTTTATATACTTTTGTGGTTGTATCTTAGCAAG
>M01075:30:000000000-A542C:1:1101:11842:19355
AGAGTACACAGTTTGGGTTACATATTTGATTACCAGATGCAATGGAAGGACCAATACCTGTATCTGCATTAATACATGCTGCAACGTTAGTTGTATGTGGAATAATATTAGGTAGTTTTATATTTTGGTGTTTCGAATTTTGATTTAGCTATTTTTATAGTATAATTTGCTGAACAACCGCAATAATAGTATTAATGAGTCTGTGTGTCTTTTATAATTTCAAAACGTTATATAGCATTTAGTACAATCTGTCAAATAAGTTTTTCGTTTTTTTGTTGTATTTGTTTAGATCTTTATGTAGGTTGCTTATTTTTTTGTTATCACATGTTTTATAAGGCATCTTTGTTTATAGTAATAGGCATATGAATACATATATTCTTTGGTCTACAAGATTTAAGATGTTATTTTTTTATATACTTTTGTGGTTGTATTTTGGCAAG
>M01075:30:000000000-A542C:1:1101:16438:19361
AGAGTACACAGTTTGGGTTGCATATTTGATTACCAGATGCAATGGAAGGACCAATACCTGTATCTGCATTAATACATGCTGCAACGTTAGTTGTATGTGGAATAATATTAGGTAGTTTTATATTTTGGTGTTTCGAATTTTGATTTAGCTATTTTTATAGTATAATTTGCTGAACAACCGCAATAATAGTATTAATGAGTCTGTGTGTCTTTTATAATTTGCAAAACGTTATATAGCATTTAGTACAATCTGTCAAATAAGTTTTTCGTTTTTTTGTTGTATTTGTTTAGATCTTTATGTAGGTTGCTTATTTTTTTGTTATCACATGTTTTATAGGGCATCTTTGTTTATAGTAATAGGCATATGAATACATATATTCTTTGGTCTACAAGATTTAAGATGTTATTTTTTATATACTTTTGTGGTTGTATTTTAGCAAG
>M01075:30:000000000-A542C:1:1101:14924:19369
AAAGTACACAGTTTGGGTTACATATTTGATTACCAGATGCAATGGAAGGACCAATACCTGTATCTGCATTAATACATGCTGCAACGTTAGTTGTATGTGGAATAATATTAGGTAGTTTTATATTTTGGTGTTTCGAATTTTGATTTAGCTATTTTTATAGTATAATTTGCTGAACAACCGCAATAATAGTATTAATGAGTCTGTGTGTCTTTTATAATTTCAAAACGTTATATAGCATTTAGTACAATCTGTCAAATAAGTTTTTCGTTTTTTTGTTGTATTTGTTTAGATCTTTACGTAGGTTGCTTATTTTTTTGTTATCACATGTTTTATAAGGCATCTTTGTTTATAGTAATAGGCATATGAATACATATATTCTTTGGTCTACAAGATTTAAGATGTTATTTTTTTATATACTTTTGTGGTTGTATCTTAGCAAG
>M01075:30:000000000-A542C:1:1101:25379:19369
AAAGTACACAGTTTGGGTTACACATTTGATTACCAGATGCAATGGAAGGACCAATACCTGTATCTGCATTAATACATGCTGCAACGTTAGTTGTATGTGGAATAATATTAGGTAGTTTTATATTTTGGTGTTTCGAATTTTGATTTAGCTATTTTTATAGTATAATTTGCTGAACAACCGCAATAATAGTATTAATGAGTCTGTGTGTCTTTTATAATTTCAAAACGTTATATAGCATTTAGTACAATCTGTCAAATAAGTTTTTCGTTTTTTTGTTGTATTTGTTTAGATCTTTATGTAGGTTGCTTATTTTTTTGTTATCACATGTTTTATAAGGCATCTTTGTTTATAGTAATAGGCGTATGAATACATATATTCTTTGGTCTACAAGATTTAAGATGTTATTTTTTTATATACTTTTGTGGTTGTATTTTGGCAAG
>M01075:30:000000000-A542C:1:1101:9829:19400
AAAGTACACAGTTTGGGTTGCATATTTGATTACCAGATGCAATGGAAGGACCAATACCTGTATCTGCATTAATACATGCTGCAACGTTAGTTGTATGTGGAATAATATTAGGTAGTTTTATATTTTGGTGTTTCGAATTTTGATTTAGCTATTTTTATAGTATAATTTGCTGAACAACCGCAATAATAGTATTAATGAGTCTGTGTGTCTTTTATAATTTCAAAACGTTATATAGCATTTAGTACAATCTGTCAAATAAGTTTTTCGTTTTTTTGTTGTATTTGTTTAGATCTTTATGTAGGTTGCTTATTTTTTTGTTATCACATGTTTTATAAGGCATCTTTGTTTATAGTAATAGGCATATGAATACATATATTCTTTGGTCTACAAGATTTAAGATGTTATTTTTTTATATACTTTTGTGGTTGTATTTTAGCAAG
>M01075:30:000000000-A542C:1:1101:17809:19402
AAAGTACACAGTTTGGGTTACACATTTGATTACCAGATGCAATGGAAGGACCAATACCTGTATCTGCATTAATACATGCTGCAACGTTAGTTGTATGTGGAATAATATTAGGTAGTTTTATATTTTGGTGTTTCGAATTTTGATTTAGCTATTTTTATAGTATAATTTGCTGAACAACCGCAATAATAGTATTAATGAGTCTGTGTGTCTTTTATAATTTCAAAACGTTATATAGCATTTAGTACAATCTGTCAAATAAGTTTTTCGTTTTTTTGTTGTATTTGTTTAGATCTTTATGTAGGTTGCTTATTTTTTTGTTATCACATGTTTTATAAGGCATCTTTGTTTATAGTAATAGGCATATGAATACATATATTCTTTGGTCTACAAGATTTAAGATGTTATTTTTTTATATACTTTTGTGGTTGTATTTTAGCAAG
>M01075:30:000000000-A542C:1:1101:10535:19470
AAAGTACACAGTTTGGGTTACACATTTGATTACCAGATGCAATGGAAGGACCAATACCTGTATCTGCATTAATACATGCTGCAACGTTAGTTGTATGTGGAATAATATTAGGTAGTTTTATATTTTGGTGTTTCGAATTTTGATTTAGCTATTTTTATAGTATAATTTGCTGAACAACCGCAATAATAGTATTAATGAGTCTGTGTGTCTTTTATAATTTCAAAACGTTATATAGCATTTAGTACAATCTGTCAAATAAGTTTTTCGTTTTTTTGTTGTATTTGTTTAGATCTTTATGTAGGTTGCTTATTTTTTTGTTATCACATGTTTTATAAGGCATCTTTGTTTATAGTAATAGGCATATGAATACATATATTCTTTGGTCTACAAGATTTAAGATGTTATTTTTTTATATACTTTTGTGGTTGTATTTTAGCAAG
>M01075:30:000000000-A542C:1:1101:7358:19515
AAAGTACACAGTTTGGGTTGCATATTTGATTACCAGATGCAATGGAAGGACCAATACCTGTATCTGCATTAATACATGCTGCAACGTTAGTTGTATGTGGAATAATATTAGGTAGTTTTATATTTTGGTGTTTCGAATTTTGATTTAGCTATTTTTATAGTATAATTTGCTGAACAACCGCAATAATAGTATTAATGAGTCTGTGTGTCTTTTATAATTTCAAAACGTTATATAGCATTTAGTACAATCTGTCAAATAAGTTTTTCGTTTTTTTGTTGTATTTGTTTAGATCTTTATGTAGGTTGCTTATTTTTTTGTTATCACATGTTTTATAAGGCATCTTTGTTTATAGTAATAGGCATATGAATACATATATTCTTTGGTCTACAAGATTTAAGATGTTATTTTTTTATATACTTTTGTGGTTGTATCTTAGCAAG
>M01075:30:000000000-A542C:1:1101:23656:19523
AAAGTACACAGTTTGGGCTACATATTTGATTACCAGATGCAATGGAAGGACCAATACCTGTATCTGCATTAATACATGCTGCAACGTTAGTTGTATGTGGAATAATATTAGGTAGTTTTATATTTTGGTGTTTCGAATTTTGATTTAGCTATTTTTATAGTATAATTTGCTGAACAACCGCAGTAATAGTATTAATGAGTCTGTGTGTCTTTTATAATTTCAAAACGTTATATAGCATTTAGTACAATCTGTCAAATAAGTTTTTCGTTTTTTTGTTGTATTTGTTTAGATCTTTATGTAGGTTGCTTATTTTTTTGTTATCACATGTTTTATAAGGCATCTTTGTTTATAGTAATAGGCATATGAATACATATATTCTTTGGTCTACAAGATTTAAGATGTTATTTTTTTATATACTTTTGTGGTTGTATTTTAGCAAG
>M01075:30:000000000-A542C:1:1101:23799:19543
AAAGTACACAGTTTGGGTTACATATTTGATTACCAGATGCAATGGAAGGACCAATACCTGTATCTGCATTAATACATGCTGCAACGTTAGTTGTATGTGGAATAATATTAGGTAGTTTTATATTTTGGTGTTTCGAATTTTGATTTAGCTATTTTTATAGTATAATTTGCTGAACAACCGCAATAATAGTATTAATGAGTCTGTGTGTCTTTTATAATTTCAAAACGTTATATAGCATTTAGTACAATCTGTCAAATAAGTTTTTCGTTTTTTTGTTGTATTTGTTTAGATCTTTATGTAGGTTGCTTATTTTTTTGTTATCACATGTTTTATAAGGCATCTTTGTTTATAGTAATAGGCATATGAATACATATATTCTTTGGTCTACAAGATTTAAGATGTTATTTTTTTATATACTTTTGTGGTTGTATCTTGGCAAG
>M01075:30:000000000-A542C:1:1101:7708:19562
AAAGTACACAGTTTGGGTTGCATATTTGATTACCAGATGCAATGGAAGGACCAATACCTGTATCTGCATTAATACATGCTGCAACGTTAGTTGTATGTGGAATAATATTAGGTAGTTTTATATTTTGGTGTTTCGAATTTTGATTTAGCTATTTTTATAGTATAATTTGCTGAACAACCGCAATAATAGTATTAATGAGTCTGTGTGTCTTTTATAATTTCAAAACGTTATATAGCATTTAGTACAATCTGTCAAATAAGTTTTTCGTTTTTTTGTTGTATTTGTTTAGATCTTTATGTAGGTTGCTTATTTTTTTGTTATCACATGTTTTATAAGGCATCTTTGTTTATAGTAATAGGCATATGAATACATATATTCTTTGGTCTACAAGATTTAAGATGTTATTTTTTTATATACTTTTGTGGTTGTATTTTAGCAAG
>M01075:30:000000000-A542C:1:1101:13118:19642
AGAGTACACAGTTTGGGTTACACATTTGATTACCAGATGCAATGGAAGGACCAATACCTGTATCTGCATTAATACATGCTGCAACGTTAGTTGTATGTGGAATAATATTAGGTAGTTTTATATTTTGGTGTTTCGAATTTTGATTTAGCTATTTTTATAGTATAATTTGCTGAACAACCGCAATAATAGTATTAATGAGTCTGTGTGTCTTTTATAATTTCAAAACGTTATATAGCATTTAGTACAATCTGTCAAATAAGTTTTTCGTTTTTTTGTTGTATTTGTTTAGATCTTTATGTAGGTTGCTTATTTTTTTGTTATCACATGTTTTATAAGGCATCTTTGTTTATAGTAATAGGCATATGAATACATATATTCTTTGGTCTACAAGATTTAAGATGTTATTTTTTTATATACTTTTGTGGTTGTATTTTAGCAAG
>M01075:30:000000000-A542C:1:1101:22297:19658
AAAGTACACAGTTTGGGTTACATATTTGATTACCAGATGCAATGGAAGGACCAATACCTGTATCTGCATTAATACATGCTGCAACGATAGTTGTATGTGGAATAATATTAGGTAGTTTTATATTTTGGTGTTTCGAATTTTGATTTAGCTATTTTTATAGTATAATTTGCTGAACAACCGCAATAATAGTATTAATGAGTCTGTGTGTCTTTTATAATTTCAAAACGTTATATAGCATTTAGTACAATCTGTCAAATAAGTTTTTCGTTTTTTTGTTGTATTTGTTTAGATCTTTATGTAGGTTGCTTATTTTTTTGTTATCACATGTTTTATAAGGCATCTTTGTTTATAGTAATAGGCATATGAATACATATATTCTTTGGTCTACAAGATTTAAGATGTTATTTTTTTATATACTTTTGTGGTTGTATCTTAGCAAG
>M01075:30:000000000-A542C:1:1101:17545:19770
AAAGTACACAGTTTGGGTTGCATATTTGATTACCAGATGCAATGGAAGGACCAATACCTGTATCTGCATTAATACATGCTGCAACGTTAGTTGTATGTGGAATAATATTAGGTAGTTTTATATTTTGGTGTTTCGAATTTTGATTTAGCTATTTTTATAGTATAATTTGCTGAACAACCGCAATAATAGTATTAATGAGTCTGTGTGTCTTTTATAATTTCAAAACGTTATATAGCATTTAGTACAATCTGTCAAATAAGTTTTTCGTTTTTTTGTTGTATTTGTTTAGATCTTTATGTAGGTTGCTTATTTTTTTGTTATCACATGTTTTATAAGGCATCTTTGTTTATAGTAATAGGCATATGAATACATATATTCTTTGGTCTACAAGATTTAAGATGTTATTTTTTTATATACTTTTGTGGTTGTATTTTAGCAAG
>M01075:30:000000000-A542C:1:1101:28524:19786
AGAGTACACAGTTTGGGTTACATATTTGATTACCAGATGCAATGGAAGGACCAATACCTGTATCTGCATTAATACATGCTGCAACGTTAGTTGTATGTGGAATAATATTAGGTAGTTTTATATTTTGGTGTTTCGAATTTTGATTTAGCTATTTTTATAGTATAATTTGCTGAACAACCGCAATAATAGTATTAATGAGTCTGTGTGTCTTTTATAATTTCAAAACGTTATATAGCATTTAGTACAATCTGTCAAATAAGTTTTTCGTTTTTTTGTTGTATTTGTTTAGATCTTTATGTAGGTTGCTTATTTTTTTGTTATCACATGTTTTATAAGGCATCTTTGTTTATAGCAATAGGCATATGAATACATATATTCTTTGGTCTACAAGATTTAAGATGTTATTTTTTTATATACTTTTGCGGTTGTATTTTAGCAAG
>M01075:30:000000000-A542C:1:1101:21680:19825
AGAGTACACAGTTTGGGTTGCACATTTGATTACCAGATGCAATGGAAGGACCAATACCTGTATCTGCATTAATACATGCTGCAACGTTAGTTGTATGTGGAATAATATTAGGTAGTTTTATATTTTGGTGTTTCGAATTTTGATTTAGCTATTTTTATAGTATAATTTGCTGAACAACCGCAATAATAGTATTAATGAGTCTGTGTGTCTTTTATAATTTCAAAACGTTATATAGCATTTAGTACAATCTGTCAAATAAGTTTTTCGTTTTTTTGTTGTATTTGTTTAGATCTTTATGTAGGTTGCTTATTTTTTTGTTATCACATGTTTTATAAGGCATCTTTGTTTATAGTAATAGGCATATGAATACATATATTCTTTGGTCTACAAGGTTTAAGATGTTATTTTTTTATATACTTTTGTGGTTGTATTTTAGCAAG
>M01075:30:000000000-A542C:1:1101:16493:19855
AGAGTACACAGTTTGGATTGCACATTTGATTACCAGATGCAATGGAAGGACCAATACCTGTATCTGCATTAATACATGCTGCAACGTTAGTTGTATGTGGAATAATATTAGGTAGTTTTATATTTTGGTGTTTCGAATTTTGATTTAGCTATTTTTATAGTATAATTTGCTGAACAACCGCAATAATAGTATTAATGAGTCTGTGTGTCTTTTATAATTTCAAAACGTTATATAGCATTTAGTACAATCTGTCAAATAAGTTTTTCGTTTTTTTGTTGTATTTGTTTAGATCTTTATGTAGGTTGCTTATTTTTTTGTTATCACATGTTTTATAAGGCATCTTTGTTTATAGTAATAGGCATATGAATACATATATTCTTTGGTCTACAAGATTTAAGATGTTATTTTTTTATATACTTTCGTGGTTGTATTTTAGCAAG
>M01075:30:000000000-A542C:1:1101:27325:19897
AGAGTACACAGTTTGGGTTACATATTTGATTACCAGATGCAATGGAAGGACCAATACCTGTATCTGCATTAGTACATGCTGCAACGTTAGTTGTATGTGGAATAATATTAGGTAGTTTTATATTTTGGTGTTTCGAATTTTGATTTAGCTATTTTTATAGTATAATTTGCTGAACAACCGCAATAATAGTATTAATGAGTCTGTGTGTCTTTTATAATTTCAAAACGTTATATAGCATTTAGTACAATCTGTCAAATAAGTTTTTCGTTTTTTTGTTGTATTTGTTTAGATCTTTATGTAGGTTGCTTATTTTTTTGTTATCACATGTTTTATAAGGCATCTTTGTTTATAGTAATAGGCATATGAATACATATATTCTTTGGTCTACAAGATTTAAGATGTTATTTTTTTATATACTTTTGTGGTTGTATTTTAGCAAG
>M01075:30:000000000-A542C:1:1101:4524:19915
AAAGTACACAGTTTGGGTTACATATTTGATTACCAGATGCAATGGAAGGACCAATACCTGTATCTGCATTAAATACATGCTGCAACGTTAGTTGTATGTGGAATAATATTAGGTAGTTTTATATTTTGGTGTTTCGAATTTTGATTTAGCTATTTTTATAGTATAATTTGCTGAACAACCGCAATAATAGTATTAATGAGTCTGTGTGTCTTTTATAATTGCAAAACGTTATATAGCATTTAGTACAATCTGTCAAATAAGTTTTTCGTTTTTTTGTTGTATTTGTTTAGATCTTTATGTAGGTTGCTTATTTTTTGTTATCACATGTTTTATAAGGCATCTTTGTTTATAGTAATAGGCATATGAATACATATATTCTTTGGTCTACAAGATTTAAGATGTTATTTTTTTATATACTTTTGTGGTTGTATTTTAGCAAG
>M01075:30:000000000-A542C:1:1101:25028:19963
AAAGTACACAGTTTGGGTTGCATATTTGATTACCAGATGCAATGGAAGGACCAATACCTGTATCTGCATTAATACATGCTGCAACATTAGTTGTATGTGGAATAATATTAGGTAGTTTTATATTTTGGTGTTTCGAATTTTGATTTAGCTATTTTTATAGTATAATTTGCTGAACAACCGCAATAATAGTATTAATGAGTCTGTGTGTCTTTTATAATTTCAAAACGTTATATAGCATTTAGTACAATCTGTCAAATAAGTTTTTCGTTTTTTTGTTGTATTTGTTTAGATCTTTATGTAGGTTGCTTATTTTTTTGTTATCACATGTTTTATAAGGCATCTTTGTTTATAGTAATAGGCATATGAATACATATATTCTTTGGTCTACAAGATTTAAGATGTTATTTTTTTATATACTTTTGTGGTTGTATTTTAGCAAG
>M01075:30:000000000-A542C:1:1101:13328:19968
AGAGTACACAGTTTGGGTTACATATTTGATTACCAGATGCAATGGAAGGACCAATACCTGTATCTGCATTAATACATGCTGCAACGTTAGTTGTATGTGGAATAATATTAGGTAGTTTTATATTTTGGTGTTTCGAATTTTGATTTAGCTATTTTTATAGTATAATTTGCTGAACAACCGCAATAATAGTATTAATGAGTCTGTGTGTCTTTTATAATTTCAAAACGTTATATAGCATTTAGTACAATCTGTCAAATAAGTTTCTCGTATTTTTGTTGTATTTGTTTAGATCTTTATGTAGGTTGCTTATTTTTTTGTTATCACATGTTTTATAAGGCATCTTTGTTTATAGTAATAGGCATATGAATACATATATTCTTTGGTCTACAAGATTTAAGATGTTATTTTTTTATATACTTTTGTGGTTGTATCTTGGCAAG
>M01075:30:000000000-A542C:1:1101:11767:19989
AGAGTACACAGTTTGGGTTACATATTTGATTACCAGATGCAATGGGAGGACCAATACCTGTATCTGCATTAATACATGCTGCAACGTTAGTTGTATGTGGAATAATATTAGGTAGTTTTATATTTTGGTGTTTCGAATTTTGATTTAGCTATTTTTATAGTATAATTTGCTGAACAACCGCAATAATAGTATTAATGAGTCTGTGTGTCTTTTATAATTTGCAAAACGTTATATAGCATTTAGTACAATCTGTCAAATAAGTTTTTCGTTTTTTTGTTGTATTTGTTTAGATCTTTATGTAGGTTGCTTATTTTTTTGTTATCACATGTTTTATAAGGCATCTTTGTTTATAGTAATAGGCATATGAATACATATATTCTTTGGTCTACAAGATTTAAGATGTTATTTTTTTATATACTTTTGTGGTTGTATTTTAGCAG
>M01075:30:000000000-A542C:1:1101:4308:20060
AGAGTACACAGTTTGGGTTGCATATTTGATTACCAGATGCAATGGAAGGACCAATACCTGTATCTGCATTAATACATGCTGCAACGTTAGTTGTATGTGGAATAATATTAGGTAGTTTTATATTTTGGTGTTTCGAATTTTGATTTAGCTATTTTTATAGTATAATTTGCTGAACAACCGCAATAATAGTATTAATGAGTCTGTGTGTCTTTTATAATTTCAAAACGTTATATAGCATTTAGTACAATCTGTCAAATAAGTTTTTCGTTTTTTTGTTGTATTTGTTTAGATCTTTATGTAGGTTGCTTATTTTTTTGTTATCACATATTTTATAAGGCATCTTTGTTTATAGTAATAGGCATATGAATACATATATTCTTTGGTCTACAAGATTTAAGATGTTATTTTTTTATATACTTTTGTGGTTGTATTTTAGCAAG
>M01075:30:000000000-A542C:1:1101:20523:20069
AAAGTACACAGTTTGGGTTGCATATTTGATTGCCAGATGCAATGGAAGGACCAATACCTGTATCTGCATTAATACATGCTGCAACGTTAGTTGTATGTGGAATAATATTAGGTAGTTTTATATTTTGGTGTTTCGAATTTTGATTTAGCTATTTTTATAGTATAATTTGCTGAACAACCGCAATAATAGTATTAATGAGTCTGTGTGTCTTTTATAATTTCAAAACGTTATATAGCATTTAGTACAATCTGTCAAATAAGTTTTTCGTTTTTTTGTTGTATTTGTTTAGATCTTTATGTAGGTTGCTTATTTTTTTGTTATCACATGTTTTATAAGGCATCTTTGTTTATAGTAATAGGCATATGAATACATATATTCTTTGGTCTACAAGATTTAAGATGTTATTTTTTTATATACTTTTGTGGTTGTATCTTAGCAAG
>M01075:30:000000000-A542C:1:1101:11424:20131
AAAGTACACAGTTTGGGTTGCACATTTGATTACCAGATGCAATGGAAGGACCAATACCTGTATCTGCATTAATACATGCTGCAACGTTAGTTGTATGTGGAATAATATTAGGTAGTTTTATATTTCGGTGTTCCGAATTTTGATTTAGCTATTTTTATAGTATAATTTGCTGAACAACCGCAATAATAGTATTAATGAGTCTGTGTGTCTTTTATAATTTCAAAACGTTATATAGCATTTAGTACAATCTGTCAAATAAGTTTTTCGTTTTTTTGTTGTATTTGTTTAGATCTTTATGTAGGTTGCTTATTTTTTTGTTATCACATGTTTTATAAGGCATCTTTGTTTATAGTAATAGGCATATGAATACATATATTCTTTGGTCTACAAGATTTAAGATGTTATTTTTTTATATACTTTTGTGGTTGTATTTTAGCAAG
>M01075:30:000000000-A542C:1:1101:4805:20249
AAAGTACACAGTTTGGGTTGCATATTTGATTACCAGATGCAATGGAAGGACCAATACCTGTATCTGCATTAATACATGCTGCAACGTTAGTTGTATGTGGAATAATATTAGGTAGTTTTATATTTTGGTGTTTCGAATTTTGATTTAGCTATTTTTATAGTATAATTTGCTGAACAACCGCAATAATAGTATTAATGAGTCTGTGTGTCTTTTATAATTTGCAAAACGTTATATAGCATTTAGTACGATCTGTCAAATAAGTTTTTCGTTTTTTTGTTGTATTTGTTTAGATCTTTATGTAGGTTGCTTATTTTTTGTTATCACATGTTTTATAAGGCATCTTTGTTTATAGTAATAGGCATATGAATACATATATTCTTTGGTCTACAAGATTTAAGATGTTATTTTTTTATATACTTTTGTGGTTGTATCTTAGCAAG
>M01075:30:000000000-A542C:1:1101:9404:20302
AAAGTACACAGTTTGGGTTGCACATTTGATTACCAGATGCAATGGAAGGACCAATACCTGTATCTGCATTAATACATGCTGCAACGTTAGTTGTATGTGGAATAATATTAGGTAGTTTTATATTTTGGTGTTTCGAATTTTGATTTAGCTATTTTTATCGTATAATTTGCTGAACAACCGCAATAATAGTATTAATGAGTCTGTGTGTCTTTTATAATTTCAAAACGTTATATAGCATTTAGTACAATCTGTCAAATAAGTTTTTCGTTTTTTTGTTGTATTTGTTTAGATCTTTATGTAGGTTGCTTATTTTTTTGTTATCACATGTTTTATAAGGCATCTTTGTTTATAGTAATAGGCATATGAATACATATATTCTTTGGTCTACAAGATTTAAGATGTTATTTTTTTATATACTTTTGTGGTTGTATCTTAGCAAG
>M01075:30:000000000-A542C:1:1101:8639:20312
AGAGTACACAGTTTGGATTGCATATTTGATTACCAGATGCAATGGAAGGACCAATACCTGTATCTGCATTAATACATGCTGCAACGTTAGTTGTATGTGGAATAATATTAGGTAGTTTTATATTTTGGTGTTTCGAATTTTGATTTAGCTATTTTTATAGTATAATTTGCTGAACAACCGCAATAATAGTATTAATGAGTCTGTGTGTCTTTTATAATTTCAAAACGTTATATAGCATTTAGTACAATCTGTCAAATAAGTTTTTCGTTTTTTTGTTGTATTTGTTTAGATCTTTATGTAGGTTGCTTATTTTTTTGTTATCACATGTTTTATAAGGCATCTTTGTTTATAGTAATAGGCATATGAATACATATATTCTTTGGTCTACAAGATTTAAGATGTTATTTTTTTATATACTTTTGTGGTTGTATTTTAGCAAG
>M01075:30:000000000-A542C:1:1101:25575:20322
AAAGTACACAGTTTGGGTTGCATATTTGATTACCAGATGCAATGGAAGGACCAATACCTGTATCTGCATTAATACATGCTGCAACGTTAGTTGTATGTGGAATAATATTAGGTAGTTTTATATTTTGGTGTTTCGAATTTTGATTTAGCTATTTTTATAGTATAATTTGCTGAACAACCGCAATAATAGTATTAATGAGTCTGTGTGTCTTTTATAATTTGCAAAACGTTATATAGCATTTAGTACAATCTGTCAAATAAGTTTTTCGTTTTTTTGTTGTATTTGTTTAGATCTTTATGTAGGTTGCTTATTTTTTGTTATCACATGTTTTATAAGGCATCTTTGTTTATAGTAATAGGCATATGAATACATATATTCTTTGGTCTACAAGATTTAAGATGTTATTTTTTTATATACTTTTGTGGTTGTATTTTAGCAAG
>M01075:30:000000000-A542C:1:1101:23838:20339
AAAGTACACAGTTTGGGTTACATATTTGATTACCAGATGCAATGGAAGGACCAATACCTGTATCTGCATTAATACATGCTGCAACGTTAGTTGTATGTGGAATAATATTAGGTAGTTTTATATTTTGGTGTTTCGAATTTTGATTTAGCTATTTTTATAGTATAATTTGCTGAACAACCGCAATAATAGTATTAATGAGTCTGTGTGTCTTTTATAATTTCAAAACGTTATATAGCATTTAGTACAATCTGTCAAATAAGTTTTTCGTTTTTTTGTTGTATTTGTTTAGATCTTTATGTAGGTTGCTTATTTTTTTGTTATCACATGTTTTATAAGGCATCTTTGTTTATAGTAATAGGCATATGAATACATATATTCTTTGGTCTACAAGATTTAAGATGTTATTTTTTTATATACTTTTGTGGTTGTATTTTAGCAAG
>M01075:30:000000000-A542C:1:1101:16953:20342
AAAGTACACAGTTTGGGCTGCATATTTGATTACCAGATGCAATGGAAGGACCAATACCTGTATCTGCATTAATACATGCTGCAACGTTAGTTGTATGTGGAATAATATTAGGTAATTTTATATTTTGGTGTTTCGAATTTTGATTTAGCTATTTTTATAGTATAATTTGCTGAACAACCGCAATAATAGTATTAATGGGTCTGTGTGTCTTTTATAATTTCAAAACGTTATATAGCATTTAGTACAATCTGTCAAATAAGTTTTTCGTTTTTTTGTTGTATTTGTTTAGATCTTTATGTAGGTTGCTTATTTTTTTGTTATCACATGTTTTATAAGGCATCTTTGTTTATAGTAATAGGCATATGAATACATATATTCTTTGGTCTACAAGATTTAAGATGTTATTTTTTTATATACTTTTGTGGTTGTATTTTAGCAAG
>M01075:30:000000000-A542C:1:1101:17592:20348
AGAGTACACAGTTTGGGTTACAAATTTGATTACCAGATGCAATGGAAGGACCAATACCTGTATCTGCATTAATACATGCTGCAACGTTAGTTGTATGTGGAATAATATTAGGTAGTTTTATATTTTGGTGTTTCGAATTTTGATTTAGCTATTTTTATAGTATAATTTGCTGAACAACCGCAATAATAGTATTAATGAGTCTGTGTGTCTTTTATAATTTCAAAACGTTATATAGCATTTAGTACAATCTGTCAAATAAGTTTTTCGTTTTTTTGTTGTATTTGTTTAGATCTTTATGTAGGTTGCTTATTTTTTTGTTATCACATGTTTTATAAGGCATCTTTGTTTATAGTAATAGGCATATGAATACATATATTCTTTGGTCTACAAGATTTAAGATGTTATTTTTTTATATACTTTTGTGGTTGTATTTTAGCAAG
>M01075:30:000000000-A542C:1:1101:25690:20368
AGAGTACACAGTTTGGGTTACATATTTGATTACCAGATGCAATGGAAGGACCAATACCTGTATCTGCATTAATACATGCTGCAACGTTAGTTGTATGTGGAATAATATTAGGTAGTTTTATATTTTGGTGTTTCGAATTTTGATTTAGCTATTTTTATAGTATAATTTGCTGAACAACCGCAATAATAGTATTAATGAGTCTGTGTGTCTTTTATAATTTCAAAACGTTATACAGCATTTAGTACAATCTGTCAAATAAGTTTTTCGTTTTTTTGTTGTATTTGTTTAGATCTTTATGTAGGTTGCTTATTTTTTTGTTATCACATGTTTTATAAGGCATCTTTGTTTATAGTAATAGGCATATGAATACATATATTCTTTGGTCTACAAGATTTAAGATGTTATTTTTTTATATACTTTTGTGGTTGTATTTTAGCAAG
>M01075:30:000000000-A542C:1:1101:17681:20441
AAAGTACACAGTTTGGGTTACATATTTGATTACCAGATGCAATGGAAGGACCAATACCTGTATCTGCATTAATACATGCTGCAACGTTAGTTGTATGTGGAATAATATTAGGTAGTTTTATATTTTGGTGTTTCGAATTTTGATTTAGCTATTTTTATAGTATAATTTGCTGAACAACCGCAATAATAGTATTAATGAGTCTGTGTGTCTTTTATAATTTCAAAACGTTATATAGCATTTAGTACAATCTGTCAAATAAGTTTTTCGTTTTTTTGTTGTATTTGTTTAGATCTTTATGTAGGTTGCTTATTTTTTTGTTATCACATGTTTTATAAGGCATCTTTGTTTATAGTAATAGGCATATGAATACATATATTCTTTGGTCTACAAGATTTAAGATGTTATTTTTTTATATACTTTTGTGGTTGTATTTTAGCAAG
>M01075:30:000000000-A542C:1:1101:15031:20451
AGAGTACACAGTTTGGGTTACATATTTGATTACCAGATGCAATGGAAGGACCAATACCTGTATCTGCATTAATACATGCTGCAACGTTAGTTGTATGTGGAATAATATTAGGTAGTTTTATATTTTGGTGTTTCGAATTTTGATTTAGCTATTTTTATAGTATAATTTGCTGAACAACCGCAATAATAGTATTAATGAGTCTGTGTGTCTTTTATAATTTCAAAACGTTATATAGCATTTAGTACAATCTGTCAAATAAGTTTTTCGTTTTTTTGTTGTATTTGTTTAGATCTTTATGTAGGTTGCTTATTTTTTTGTTATCACATGTTTTATAAGGCATCTTTGTTTATAGTAATAGGCATATGAATACATATATTCTTTGGTCTACAAGATTTAAGATGTTATTTTTTTATATACTTTTGTGGTTGTATTTTAGCAAG
>M01075:30:000000000-A542C:1:1101:7662:20499
AGAGTACACAGTTTGGGTTACATATTTGATTACCAGATGCAATGGAAGGACCAATACCTGTATCTGCATTAATACATGCTGCAACGTTAGTTGTATGTGGAATAATATTAGGTAGTTTTATATTTTGGTGTTTCGAATTTTGATTTAGCTATTTTTATAGTATAATTTGTTGAACAACCGCAATAATAGTTTTAATGAGTCTGTGTGTCTTTTATAATTTCAAAACGTTATATAGCATTTAGTACAATCTGTCAAATAAGTTTTTCGTTTTTTTGTTGTATTTGTTTAGATCTTTATGTAGGTTGCTTATTTTTTTGTTATCACATGTTTTATAAGGCATCTTTGTTTATAGTAATAGGCATATGAATACATATATTCTTTGGTCTACAAGATTTAAGATGTTATTTTTTTATATACTTTTGTGGTTGTATTTTAGCAAG
>M01075:30:000000000-A542C:1:1101:17703:20506
AGAGTACACAGTTTGGGTTACATATTTGATTACCAGATGCAATGGAAGGACCAATACCTGTATCTGCATTAATACATGCTGCAACGTTAGTTGTATGTGGAATAATATTAGGTAGTTTTATATTTTGGTGTTTCGAATTTTGATTTAGCTATTTTTATAGTATAATTTGCTGAACAACCGCAATAATAGTATTAATGAGTCTGTGTGTCTTTTATAATTTCAAAACGTTATATAGCATTTAGTACAATCTGTCAAATAAGTTTTTCGTTTTTTTGTTGTATTTGTTTAGATCTTTATGTAGGTTGCTTATTTTTTTGTTATCACATGTTTTATAAGGCATCTTTGTTTATAGTAATAGGCATATGAATACATATATTCTTTGGTCTACAAGATTTAAGATGTTATTTTTTTATATACTTTTGTGGTTGTATTTTAGCAAG
>M01075:30:000000000-A542C:1:1101:14604:20512
AAAGTACACAGTTTGGGTTGCATATTTGATTACCAGATGCAATGGAAGGACCAATACCTGTATCTGCATTAATACATGCTGCAACGTTAGTTGTATGTGGAATAATATTAGGTAGTTTTATATTTTGGTGTTTCGAATTTTGATTTAGCTATTTTTATAGTATAATTTGCTGAACAACCGCAATAATAGTATTAATGAGTCTGTGTGTCTTTTATAATTTCAAAACGTTATATAGCATTTAGTACAATCTGTCAAATAAGTTTTTCGTTTTTTTGTTGTATTTGTTTAGATCTTTATGTAGGTTGCTTATTTTTTTGTTATCACATGTTTTATAAGGCATCTTTGTTTATAGTAATAGGCATATGAATACATATATTCTTTGGTCTACAAGATTTAAGATGTTATTTTTTTATATACTTTTGTGGTTGTATTTTGGCAAG
>M01075:30:000000000-A542C:1:1101:25120:20562
AGAGTACACAGTTTGGGTTGCATATTTGATTACCAGATGCAATGGAAGGACCAATACCTGTATCTGCATTAATACATGCTGCAACGTTAGTTGTATGTGGAATAATATTAGGTAGTTTTATATTTTGGTGTTTCGAATTTTGATTTAGCTATTTTTATAGTATAATTTGCTGAACAACCGCAATAATAGTATTAATGAGTCTGTGTGTCTTTTATAATTTCAAAACGTTATATAGCATTTAGTACAATCTGTCAAATAAGTTTTTCGTTTTTTTGTTGTATTTGTTTAGATCTTTATGTAGGTTGCTTATTTTTTTGTTATCACATGTTTTATAAGGCATCTTTGTTTATAGTAACAGGCATATGAATACATATATTCTTTGGTCTACAAGATTTAAGATGTTATTTTTTTATATACTTTTGTGGTTGTATTTTAGCAAG
>M01075:30:000000000-A542C:1:1101:20487:20612
AAAGTACACAGTTTGGGTTACATATTTGATTACCAGATGCAATGGAAGGACCAATACCTGTATCTGCATTAATACATGCTGCAACGTTAGTTGTATGTGGAATAATATTAGGTAGTTTTATATTTTGGTGTTTCGAATTTTGATTTAGCTATTTTTATAGTATAATTTGCTGAACAACCGCAATAATAGTATTAATGAGTCTGTGTGTCTTTTATAATTTCAAAACGTTATATAGCATTTAGTACAATCTGTCAAATAAGTTTTTCGTTTTTTTGTTGTATTTGTTTAGATCTTTATGTAGGTTGCTTATTTTTTTGTTATCACATGTTTTATAAGGCATCTCTGTTTATAGTAATAGGCATATGAATACATATATTCTTTGGTCTACAAGATTTAAGATGTTATTTTTTTATATACTTTTGTGGTTGTATCTTAGCAAG
>M01075:30:000000000-A542C:1:1101:8123:20615
AAAGTACACAGTTTGGGTTGCGTATTTGATTACCAGATGCAATGGAAGGACCAATACCTGTATCTGCATTAATACATGCTGCAACGTTAGTTGTATGTGGAATAATATTAGGTAGTTTTATATTTTGGTGTTTCGAATTTTGATTTAGCTATTTTTATAGTATAATTTGCTGAACAACCGCAATAATAGTATTAATGAGTCTGTGTGTCTTTTATAATTTCAAAACGTTATATAGCATTTAGTACAATCTGTCAAATAAGTTTTTCGTTTTTCTGTTGTATTTGTTTAGATCTTTATGTAGGTTGCTTATTTTTTTGTTATCACATGTTTTATAAGGCATCTTTGTTTATAGTAATAGGCATATGAATACATATATTCTTTGGTCTACAAGATTTAAGATGTTATTTTTTTATATACTTTTGTGGTTGTATTTTAGCAAG
>M01075:30:000000000-A542C:1:1101:25860:20656
AGAGTACACAGTTTGGGTTACATATTTGATTACCAGATGCAATGGAAGGACCAATACCTGTATCTGCATTAATACATGCTGCAACGTTAGTTGTATGTGGAATAATATTAGGTAGTTTTATATTTTGGTGTTTCGAATTTTGATTTAGCTATTTTTATAGTATAATTTGCTGAACAACCGCAATAATAGTATTAATGAGGCTGTGTGTCTTTTATAATTTCAAAACGTTATATAGCATTTAGTACAATCTGTCAAATAAGTTTTTCGTTTTTTTGTTGTATTTGTTTAGATCTTTATGTAGGTTGCTTATTTTTTTGTTATCACATGTTTTATAAGGCATCTTTGTTTATAGTAATAGGCATATGAATACATATATTCTTTGGTCTACAAGATTTAAGATGTTATTTTTTTATATACTTTTGTGGTTGTATTTTAGCGAG
>M01075:30:000000000-A542C:1:1101:10485:20688
AGAGTACACAGTTTGGGTTACATATTTGATTACCAGATGCAATGGAGGGACCAATACCTGTATCTGCATTAATACATGCTGCAACGTTAGTTGTATGTGGAATAATATTAGGTAGTTTTATATTTTGGTGTTTCGAATTTTGATTTAGCTATTTTTATAGTATAATTTGCTGAACAACCGCAATAATAGTATTAATGAGTCTGTGTGTCTTTTATAATTTCAAAACGTTATATAGCATTTAGTACAATCTGCCAAATAAGTTTTTCGTTTTTTTGTTGTATTCGTTTAGATCTTTATGTAGGTTGCTTATTTTTTTGTTATCACATGTTTTATAAGGCATCTTTGTTTATAGTAATAGGCATATGAATACATATATTCTTTGGTCTACAAGATTTAAGATGTTATTTTTTTATATACTTTTGTGGTTGTATTTTAGCAAG
>M01075:30:000000000-A542C:1:1101:12261:20691
AGAGTACACAGTTTGGGTTACATATTTGATTACCAGATGCAATGGAAGGACCAATACCTGTATCTGCATTAAATACATGCTGCAACGTTAGTTGTATGTGGAATAATATTAGGTAGTTTTATATTTTGGTGTTTCGAATTTTGATTTAGCTATTTTTATAGTATAATTTGCTGAACAACCGCAATAATAGTATTAATGAGTCTGTGTGTCTTTTATAATTGCAAAACGTTATATAGCATTTAGTACAATCTGTCAAATAAGTTTTTCGTTTTTTTGTTGTATTTGTTTAGATCTTTATGTAGGTTGCTTATTTTTTGTTATCACATGTTTTATAAGGCATCTTTGTTTATAGTAATAGGCATATGAATACATATATTCTTTGGTCTACAAGATTTAAGATGTTATTTTTTTATATACTTTTGTGGTTGTATTTTAGCAAG
>M01075:30:000000000-A542C:1:1101:20329:20695
AAAGTACACAGTTTGGGTTGCATATTTGATTACCAGATGCAATGGAAGGACCAATACCTGTATCTGCATTAATACATGCTGCAACGTTAGTTGTATGTGGAATAATATTAGGTAGTTTTATATTTTGGTGTTTCGAATTTTGATTTAGCTATTTTTATAGTATAATTTGCTGAACAACCGCAATAATAGTATTAATGAGTCTGTGTGTCTTTTATAATTTCAAAACGTTATATAGCATTTAGTACAATCTGTCAAATAAGTTTTTCGTTTTTTTGTTGTATTTGTTTAGATCTTTATGTAGGTTGCTTATTTTTTTGTTATCACATGTTTTATAAGGCATCTTTGTTTATAGTAATAGGCATATGAATACATATATTCTTTGGTCTACAAGATTTAAGATGTTATTTTTTTATATACTTTTGTGGTTGTATTTTAGCAAG
>M01075:30:000000000-A542C:1:1101:12253:20707
AGAGTACACAGTTTGGGTTACATATTTGATTACCAGATGCAATGGAAGGACCAATACCTGTATCTGCATTAAATACATGCTGCAACGTTAGTTGTATGTGGAATAATATTAGGTAGTTTTATATTTTGGTGTTTCGAATTTTGATTTAGCTATTTTTATAGTATAATTTGCTGAACAACCGCAATAATAGTATTAATGAGTCTGTGTGTCTTTTATAATTGCAAAACGTTATATAGCATTTAGTACAATCTGTCAAATAAGTTTTTCGTTTTTTTGTTGTATTTGTTTAGATCTTTATGTAGGTTGCTTATTTTTTGTTATCACATGTTTTATAAGGCATCTTTGTTTATAGTAATAGGCATATGAATACATATATTCTTTGGTCTACAAGATTTAAGATGTTATTTTTTTATATACTTTTGTGGTTGTATTTTAGCAAG
>M01075:30:000000000-A542C:1:1101:21312:20721
AGAGTACACAGTTTGGGTTACATATTTGATTACCAGATGCAATGGAAGGACCAATACCTGTATCTGCATTAATACATGCTGCAACGTTAGTTGTATGTGGAATAATATTAGGTAGTTTTATATTTTGGTGTTTCGAATTTTGATTTAGCTATTTTTATAGTATAATTTGCTGAACAACCGCAATAATAGTATTAATGAGTCTGTGTGTCTTTTATAATTTCAAAACGTTATATAGCATTTAGTACAATCTGTCAAATAAGTTTTTCGTTTTTTTGTTGTATTTGTTTAGATCTTTATGTAGGTTGCTTATTTTTTTGTTATCACATGTTTTATAAGGCATCTTTGTTTATAGTAATAGGCATATGAATACATATATTCTTTGGTCTACAAGATTTAAGATGTTATTTTTTTATATACTTTTGTGGTTGTATTTTAGCAAG
>M01075:30:000000000-A542C:1:1101:21491:20739
AGAGTACACAGTTTGGGTTACATATTTGATTACCAGATGCAATGGAAGGACCAATACCTGTATCTGCATTAATACGTGCTGCAACGTTAGTTGTATGTGGAATAATATTAGGTAGTTTTATATTTTGGTGTTTCGAATTTTGGTTTAGCTATTTTTATAGTATAATTTGCTGAACAACCGCAATAATAGTATTAATGAGTCTGTGTGTCTTTTATAATTTCAAAACGTTATATAGCATTTAGTACAATCTGTCAAATAAGTTTTTCGTTTTTTTGTTGTATTTGTTTAGATCTTTATGTAGGTTGCTTATTTTTTTGTTATCACATGTTTTATAAGGCATCTTTGTTTATAGTAATAGGCATATGAATACATATATTCTTTGGTCTACAAGATTTAAGATGTTATTTTTTTATATACTTTTGTGGTTGTATTTTAGCAAG
>M01075:30:000000000-A542C:1:1101:19707:20761
AAAGTACACAGTTTGGGTTACATATTTGATTACCAGATGCAATGGAAGGACCAATACCTGTATCTGCATTAATACATGCTGCAACGTTAGTTGTATGTGGAATAATATTAGGTAGTTTTATATTTTGGTGTTTCGAATTTTGATTTAGCTATTTTTATAGTATAATTTGCTGAACAACCGCAATAATAGTATTAATGAGTCTGTGTGTCTTTTATAATTTCAAAACGTTATATAGCATTTAGTACAATCTGTCAAATAAGTTTTTCGTTTTTTTGTTGTATTTGTTTAGATCTTTATGTAGGTTGCTTATTTTTTTGTTATCACATGTTTTATAAGGCATCTTTGTTTATAGTAATAGGCATATGAATACATATATTCTTTGGTCTACAAGATTTAAGATGTTATTTTTTTATATACTTTTGTGGTTGTATTTTAGCAAG
>M01075:30:000000000-A542C:1:1101:12658:20772
AGAGTACACAGTTTGGGTTACATATTTGATTACCAGATGCAATGGAAGGACCAATACCTGTATCTGCATTAATACATGCTGCAACGTCAGTTGTATGTGGAATAATATTAGGTAGTTTTATATTTTGGTGTTTCGAATTTTGATTTAGCTATTTTTATAGTATAATTTGCTGAACAACCGCAATAATAGTATTAATGAGTCTGTGTGTCTTTTATAATTTCAAAACGTTATATAGCATTTAGTACAATCTGTCAAATAAGTTTTTCGTTTTTTTGTTGTATTTGTTTAGATCTTTATGTAGGTTGCTTATTTTTTTGTTATCACATGTTTTATAAGGCATCTTTGTTTATAGTAATAGGCATATGAATACATATATTCTTTGGTCTACAAGATTTAAGATGTTATTTTTTTATATACTTTTGTGGTTGTATTTTAGCAAG
>M01075:30:000000000-A542C:1:1101:11236:20779
AGAGTACACAGTTTGGGTTGCATATTTGATTACCAGATGCAATGGAAGGACCAATACCTGTATCTGCATTAATACATGCTGCAACGTTAGTTGTATGTGGAATAATATTAGGTAGTTTTATATTTTGGTGTTTCGAATTTTGATTTAGCTATTTTTATAGTATAATTTGCTGAACAACCGCAATAATAGTATTAATGAGTCTGTGTGTCTTTTATAATTTCAAAACGTTATATAGCATTTAGTACAATCTGTCAAATAAGTTTTTCGTTTTTTTGTTGTATTTGTTTAGATCTTTATGTAGGTTGCTTATTTTTTTGTTATCACATGTTTTATAAGGCATCTTTGTTTATAGTAATAGGCATATGAATACATATATTCTTTGGTCTACAAGATTTAAGATGTTATTTTTTTATATACTTTTGTGGTTGTATTTTAGCAAG
>M01075:30:000000000-A542C:1:1101:20621:20779
AAAGTACACAGTTTGGGTTACATATTTGATTACCAGATGCAATGGAAGGACCAATACCTGTATCTGCATTAATACATGCTGCAACGTTAGTTGTATGTGGAATAATATTAGGTAGTTTTATATTTTGGTGTTTCGAATTTTGATTTAGCTATTTTTATAGTATAATTTGCTGAACAACCGCAATAATAGTATTAATGAGTCTGTGTGTCTTTTATAATTTAAAACGTTATATAGCATTTAGTACAATCTGTCAAATAAGTTTTTCGTTTTTTTTGTTGTATTTGTTTAGATCTTTATGTAGGTTGCTTATTTTTTTGTTATCACATGTTTTATAAGGCATCTTTGTTTATAGTAATAGGCATATGAATACATATATTCTTTGGTCTACAAGATTTAAGATGTTATTTTTTTATATACTTTTGTGGTTGTATTTTAGCAAG
>M01075:30:000000000-A542C:1:1101:15139:20791
AGAGTACACAGTTTGGGTTGCATATTTGATTACCAGATGCAATGGAAGGACCAATACCTGTATCTGCATTAATACATGCTGCAACGTTAGTTGTATGTGGAATAATATTAGGTAGTTTTATATTTTGGTGTTTCGAATTTTGATTTAGCTATTTTTATAGTATAATTTGCTGAACAACCGCAATAATAGTATTAATGAGTCTGTGTGTCTTTTATAATTTCAAAACGTTATATAGCATTTAGTACAATCTGTCAAATAAGTTTTTCGTTTTTTTGTTGTATTTGTTTAGATCTTTATGTAGGTTGCTTATTTTTTTGTTATCACATGTTTTATAAGGCATCTTTGTTTATAGTAATAGGCATATGAATACATATATTCTTTGGTCTACAAGATTTAAGATGTTATTTTTTTATATACTTTTGTGGTTGTATTTTAGCAAG
>M01075:30:000000000-A542C:1:1101:27933:20827
AAAGTACACAGTTTGGGTTACATATTTGATTACCAGATGCAATGGAAGGACCAATACCTGTATCTGCATTAATACATGCTGCAACGTTAGTTGTATGTGGAATAATATTAGGTAGTTTTATATTTTGGTGTTTCGAATTTTGATTTAGCTATTTTTATAGTATAATTTGCTGAACAACCGCAATAATAGTATTAATGAGTCTGTGTGTCTTTTATAATTTCAAAACGTTATATAGCATTTAGTACAATCTGTCAAATAAGTTTTTCGTTTTTTTGTTGTATTCGTTTAGATCTTTATGTAGGTTGCTTATTTTTTTGTTATCACATGTTTTATAAGGCATCTTTGTTTATAGTAATAGGCATATGAATACATATATTCTTTGGTCTACAAGATTTAAGATGTTATTTTTTTATATACTTTTGTGGTTGTATTTTAGCAAG
>M01075:30:000000000-A542C:1:1101:11393:20859
AGAGTACACAGTTTGGGTTACATATTTGATTACCAGATGCAATGGAAGGACCAATACCTGTATCTGCATTAATACATGCTGCAACGTTAGTTGTATGTGGAATAATATTAGGTAGTTTTATATTTTGGTGTTTCGAATTTTGATTTAGCTATTTTTATAGTATAATTTGCTGAACAACCGCAATAATAGTATTAATGAGTCTGTGTGTCTTTTATAATTTCAAAACGTTATATAGCATTTAGTACAATCTGTCAAATAAGTTTTTCGTTTCTTTGTTGTATTTGTTTAGATCTTTATGTAGGTTGCTTATTTTTTTGTTATCACATGTTTTATAAGGCATCTTTGTTTATAGTAATAGGCATATGAATACATATATTCTTTGGTCTACAAGATTTAAGATGTTATTTTTTTATATACTTTTGTGGTTGTATCTTGGCAAG
>M01075:30:000000000-A542C:1:1101:18628:20923
AGAGTACACAGTTTGGGTTGCACATTTGATTACCAGATGCAATGGAAGGACCAATACCTGTATCTGCATTAATACATGCTGCAACGTTAGTTGTATGTGGAATAATATTAGGTAGTTTTATATTTTGGTGTTTCGAATTTTGATTTAGCTATTTTTATAGTATAATTTGCTGAACAACCGCAATAATAGTATTAATGAGTCTGTGTGTCTTTTATAATTTCAAAACGTTATATAGCATTTAGTACAATCTGTCAAATAAGTTTTTCGTTTTTTTGTTGTATTTGTTTAGATCTTTATGTAGGTTGCTTATTTTTTTGTTATCACATGTTTTATAAGGCATCTTTGTTTATAGTAATAGGCATATGAATACATATATTCTTTGGTCTACAAGATTTAAGATGTTATTTTTTTATATACTTTTGTGGTTGTATTTTAGCAAG
>M01075:30:000000000-A542C:1:1101:13606:20941
AAAGTACACAGTTTGGGTTACATATTTGATTACCAGATGCAATGGAAGGACCAATACCTGTATCTGCATTAATACATGCTGCAACGTTAGTTGTATGTGGAATAATATTAGGTAGTTTTATATTTTGGTGTTTCGAATTTTGATTTAGCTATTTTTATAGTATAATTTGCTGAACAACCGCAATAATAGTATTAATGAGTCTGTGTGTCTTTTATAATTTCAAAACGTTATATAGCATTTAGTACAATCTGTCAAATAAGTTTTTCGTTTTTTTGTTGTATTTGTTTAGATCTTTATGTAGGTTGCTTATTTTTTTGTTATCACATGTTTTATAAGGCATCTTTGTTTATAGTAATAGGCATATGAATACATATATTCTTTGGTCTACAAGATTTAAGATGTTATTTTTTTATATACTTTTGTGGTTGTATTTTAGCAAG
>M01075:30:000000000-A542C:1:1101:20305:20989
AGAGTACACAGTTTGGGTTGCATATTTGATTACCAGATGCAATGGAAGGACCAATACCTGTATCTGCATTAATACATGCTGCAACGTTAGTTGTATGTGGAATAATATTAGGTAGTTTTATATTTTGGTGTTTCGAATTTTGATTTAGCTATTTTTATAGTATAATTTGCTGAACAACCGCAATAATAGTATTAATGAGTCTGTGTGTCTTTTATAATTTCAAAACGTTATATAGCATTTAGTACAATCTGTCAAATAAGTTTTTCGTTTTTTTGTTGTATTTGTTTAGATCTTTATGTAGGTTGCTTATTTTTTTGTTATCACATGTTTTATAAGGCATCTTTGTTTATAGTAATAGGCATATGAATACATATATTCTTTGGTCTACAAGATTTAAGATGTTATTTTTTTATATACTTTTGTGGTTGTATTTTAGCAAG
>M01075:30:000000000-A542C:1:1101:7988:21005
AAAGTACACAGTTTGGGTTGCATATTTGATTACCAGATGCAATGGAAGGACCAATACCTGTATCTGCATTAATACATGCTGCAACGTTAGTTGTATGTGGAATAATATTAGGTAGTTTTATATTTTGGTGTTTCGAATTTTGATTTAGCTATTTTTATAGTATAATTTGCTGAACAACCGCAATAATAGTATTAATGAGTCTGTGTGTCTTTTATAATTTCAAAACGTTATATAGCATTTAGTACAATCTGTCAAATAAGTTTTTCGTTTTTTTGTTGTATTTGTTTAGATCTTTATGTAGGTTGCTTATTTTTTTGTTATCACATGTTTTATAAGGCATCTTTGTTTATAGTAATAGGCATATGAATACATATATTCTTTGGTCTACAAGATTTAAGATGTTATTTTTTTATATACTTTTGTGGTTGTATTTTAGCAAG
>M01075:30:000000000-A542C:1:1101:26420:21024
AAAGTACACAGTTTGGGTTGCATATTTGATTACCAGATGCAATGGAAGGACCAATACCTGTATCTGCATTAATACATGCTGCAACGTTAGTTGTATGTGGAATAATATTAGGTAGTTTTATATTTTGGTGTTTCGAATTTTGATTTAGCTATTTTTATAGTATAATTTGCTGAACAACCGCAATAATAGTATTAATGAGTCTGTGTGTCTTTTATAATTTCAAAACGTTATATAGCATTTAGTACAATCTGTCAAATAAGTTTTTCGTTTTTTTGTTGTATTTGTTTAGATCTTTATGTAGGTTGCTTATTTTTTTGTTATCACATGTTTTATAAGGCATCTTTGTTTATAGTAATAGGCATATGAATACATATATTCTTTGGTCTACAAGATTTAAGATGTTATTTTTTTATATACTTTTGTGGTTGTATTTTAGCAAG
>M01075:30:000000000-A542C:1:1101:8560:21031
AGAGTACACAGTTTGGGTTACACATTTGATTACCAGATGCAATGGAAGGACCAATACCTGTATCTGCATTAATACATGCTGCAACGTTAGTTGTATGTGGAATAATATTAGGTAGTTTTATATTTTGGTGTTTCGAATTTTGATTTAGCTATTTTTATAGTATAATTTGCTGAACAACCGCAATAATAGTATTAATGAGTCTGTGTGTCTTTTATAATTTCAAAACGTTATATAGCATTTAGTACAATCTGTCAAATAAGTTTTTCGTTTTTTTGTTGTATTTGTTTAGATCTTTATGTAGGTTGCTTATTTTTTTGTTATCACATGTTTTATAAGGCATCTTTGTTTATAGTAATAGGCATATGAATACATATATTCTTTGGTCTACAAGATTTAAGATGTTATTTTTTTATATACTCTTGTGGTTGTATTTTAGCAAG
>M01075:30:000000000-A542C:1:1101:10602:21133
AAAGTACACAGTTTGGGTTACATATTTGATTACCAGATGCAATGGAAGGACCAATACCTGTATCTGCATTAATACATGCTGCAACGTTAGTTGTATGTGGAATAATATTAGGTAGTTTTATATTTTGGTGTTTCGAATTTTGATTTAGCTATTTTTATAGTATAATTTGCTGAACAACCGCAATAATAGTATTAATGAGTCTGTGTGTCTTTTATAATTTCAAAACGTTATATAGCATTTAGTACAATCTGTCAAATAAGTTTTTCGTTTTTTTGTTGTATTTGTTTAGATCTTTATGTAGGTTGCTTATTTTTTTGTTATCACATGTTTTATAAGGCATCTTTGTTTATAGTAATAGGCATATGAATACATATATTCTTTGGTCTACAAGATTTAAGATGTTATTTTTTTATATACTTTTGTGGTTGTATTTTAGCAAG
>M01075:30:000000000-A542C:1:1101:27364:21200
AGAGTACACAGTTTGGGTTGCATATTTGATTACCAGATGCAATGGAAGGACCAATACCTGTATCTGCATTAATACATGCTGCAACGTTAGTTGTATGTGGAATAATATTAGGTAGTTTTATATTTTGGTGTTTCGAATTTTGATTTAGCTATTTTTATAGTATAATTTGCTGAACAACCGCAATAATAGTATTAATGAGTCTGTGTGTCTTTTATAATTTCAAAACGTTATATAGCATTTAGTACAATCTGTCAAATAAGTTTTTCGTTTTTTTGTTGTATTTGTTTAGATCTTTATGTAGGTTGCTTATTTTTTTGTTATCACATGTTTTATAAGGCATCTTTGTTTATAGTAATAGGCATATGAATACATATATTCTTTGGTCTACAAGATTTAAGATGTTATTTTTTTATATACTTTTGTGGTTGTATTTTAGCAAG
>M01075:30:000000000-A542C:1:1101:17768:21201
AAAGTACACAGTTTGGGTTACATATTTGATTACCAGATGCAATGGAAGGACCAATACCTGTATCTGCATTAATACATGCTGCAACGTTAGTTGTATGTGGAATAATATTAGGTAGTTTTATATTTTGGTGTTTCGAATTTTGATTTAGCTATTTTTATAGTATAATTTGCTGAACAACCGCAATAATAGTATTAATGAGTCTGTGTGTCTTTTATAATTTCAAAACGTTATATAGCATTTAGTACAATCTGTCAAATAAGTTTTTCGTTTTTTTGTTGTATTTGTTTAGATCTTTATGTAGGTTGCTTATTTTTTTGTTATCACATGTTTTATAAGGCATCTTTGTTTATAGTAATAGGCATATGAATACATATATTCTTTGGTCTACAAGATTTAAGATGTCATTTTTTTATATACTTTTGTGGTTGTATCTTAGCAAG
>M01075:30:000000000-A542C:1:1101:23585:21223
AGAGTACACAGTTTGGGTTACACATTTGATTACCAGATGCAATGGAAGGACCAATACCTGTATCTGCATTAATACATGCTGCAACGTTAGTTGTATGTGGAATAATATTAGGTAGTTTTATATTTTGGTGTTTCGAATTTTGATTTAGCTATTTTTATAGTATAATTTGCTGAACAACCGCAATAATAGTATTAATGAGTCTGTGTGTCTTTTATAATTTCAAAACGTTATATAGCATTTAGTACAATCTGTCAAATAAGTTTTTCGTTTTTTTGTTGTATTTGTTTAGATCTTTATGTAGGTTGCTTATTTTTTTGTTATCACATGTTTTATAAGGCATCTTTGTTTATAGTAATAGGCATATGAATACATATATTCTTTGGTCTACAAGATTTAAGATGTTATTTTTTTATATACTTTTGTGGTTGTATTTTAGCAAG
>M01075:30:000000000-A542C:1:1101:17619:21245
AAAGTACACAGTTTGGGTTGCATATTTGATTACCAGATGCAATGGAAGGACCAATACCTGTATCTGCATTAATACATGCTGCAACGTTAGTTGTATGTGGAATAATATTAGGTAGTTTTATATTTTGGTGTTTCGAATTTTGATTTAGCTATTTTTATAGTATAATTTGCTGAACAACCGCAATAATAGTATTAATGAGTCTGTGTGTCTTTTATAATTTCAAAACGTTATATAGCATTTAGTACAATCTGTCAAATAAGTTTTTCGTTTTTTTGTTGTATTTGTTTAGATCTTTATGTAGGTTGCTTATTTTTTTGTTATCACATGTTTTATAAGGCATCTTTGTTTATAGTAATAGGCATATGAATACATATATTCTTTGGTCTACAAGATTTAAGATGTTATTTTTTTATATACTTTTGTGGTTGTATTTTAGCAAG
>M01075:30:000000000-A542C:1:1101:19405:21270
AGAGTACACAGTTTGGGTTGCATATTTGATTGCCAGATGCAATGGAAGGACCAATACCTGTATCTGCATTAATACATGCTGCAACGTTAGTTGTATGTGGAATAATATTAGGTAGTTTTATATTTTGGTGTTTCGAATTTTGATTTAGCTATTTTTATAGTATAATTTGCTGAACAACCGCAATAATAGTATTAATGAGTCTGTGTGTCTTTTATAATTTCAAAACGTTATATAGCATTTAGTACAATCTGTCAAATAAGTTTTTCGTTTTTTTGTTGTATTTGTTTAGATCTTTATGTAGGTTGCTTATTTTTTTGTTATCACATGTTTTATAAGGCATCTTTGTTTATAGTAATAGGCATATGAATACATATATTCTTTGGTCTACAAGATTTAAGATGTTATTTTTTTATATACTTTTGTGGTTGTATTTTAGCAAG
>M01075:30:000000000-A542C:1:1101:15217:21304
AGAGTACACGGTTTGGGTTACATATTTGATTACCAGATGCAATGGAAGGACCAATACCTGTATCTGCATTAATACATGCTGCAACGTTAGTTGTATGTGGAATAATATTAGGTAGTTTTATATTTTGGTGTTTCGAATTTTGATTTAGCTATTTTTATAGTATAATTTGCTGAACAACCGCAATAATAGTATTAATGAGTCTGTGTGTCTTTTATAATTTCAAAACGTCATATAGCATTTAGTACAATCTGTCAAGTAAGTTTTTCGTTTTTTTGTTGTATTTGTTTAGATCTTTATGTAGGTTGCTTATTTTTTTGTTATCACATGTTTTATAAGGCATCTTTGTTTATAGTAATAGGCATATGAATACATATATTCTTTGGTCTACAAGATTTAAGATGTTATTTTTTTATATACTTTTGTGGTTGTATCTTAGCAAG
>M01075:30:000000000-A542C:1:1101:11409:21330
AAAGTACACAGTTTGGGTTACATATTTGATTACCAGATGCAATGGAAGGACCAATACCTGTATCTGCATTAATACATGCTGCAACGTTAGTTGTATGTGGAATAATATTAGGTAGTTTTATATTTTGGTGTTTCGAATTTTGATTTAGCTATTTTTATAGTATAATTTGCTGAACAACCGCAATAATAGTATTAATGAGTCTGTGTGTCTTTTATAATTTCAAAACGTTATATAGCATTTAGTACAATCTGTCAAATAAGTTTTTCGTTTTTTTGTTGTATTTGTTTAGATCTTTATGTAGGTTGCTTATTTTTTTGTTATCACATGTTTTATAAGGCATCTTTGTTTATAGTAATAGGCATATGAATACATATATTCTTTGGTCTACAAGATTTAAGATGTTATTTTTTTATATACTTTTGTGGTTGTATCTTAGCAAG
>M01075:30:000000000-A542C:1:1101:11626:21381
AAAGTACACAGTTTGGGTTGCATATTTGATTACCAGATGCAATGGAAGGACCAATACCTGTATCTGCATTAATACATGCTGCAACGTTAGTTGTATGTGGAATAATATTAGGTAGTTTTATATTTTGGTGTTTCGAATTTTGATTTAGCTATTTTTATAGTATAATTTGCTGAACAACCGCAATAATAGTATTAATGAGTCTGTGTGTCTTTTATAATTTCAAAACGTTATATAGCATTTAGTACAATCTGTCAAATAAGTTTTTCGTTTTTTTGTTGTATTTGTTTAGATCTTTATGTAGGTTGCTTATTTTTTTGTTATCACATGTTTTATAAGGCATCTTTGTTTATAGTAATAGGCATATGAATACATATATTCTTTGGTCTACAAGATTTAAGATGTTATTTTTTTATATACTTTTGTGGTTGTATCTTAGCAAG
>M01075:30:000000000-A542C:1:1101:5969:21398
AAAGTACACAGTTTGGGTTACATATTTGATTACCAGATGCAATGGAAGGACCAATACCTGTATCTGCATTAATACATGCTGCAACGTTAGTTGTATGTGGAATAATATTAGGTAGTTTTATATTTTGGTGTTTCGAATTTTGATTTAGCTATTTTTATAGTATAATTTGCTGAACAACCGCAATAATAGTATTAATGAGTCTGTGTGTCTTTTATAATTTCAAAACGTTATATAGCATTTAGTACAATCTGTCAGATAAGTTTTTCGTTTTTTTGTTGTATTTGTTTAGATCTTTATGTAGGTTGCTTATTTTTTTGTTATCACATGTTTTATAAGGCATCTTTGTTTATAGTAATAGGCATATGAATACATATATTCTTTGGTCTACAAGATTTAAGATGTTATTTTTTTATATACTTTTGTGGTTGTATCTTGGCAAG
>M01075:30:000000000-A542C:1:1101:16356:21406
AGAGTACACAGTTTGGGTTACACATTTGATTACCAGATGCAATGGAAGGACCAATACCTGTATCTGCATTAATACATGCTGCAACGTTAGTTGTATGTGGAATAATATTAGGTAGTTTTATATTTTGGTGTTTCGAATTTTGATTTAGCTATTTTTATAGTATAATTTGCTGAACAACCGCAATAATAGTATTAATGAGTCTGTGTGTCTTTTATAATTTCAAAACGTTATATAGCATTTAGTACAATCTGTCAAATAAGTTTTTCGTTTTTTTGTTGTATTTGTTTAGATCTTTATGTAGGTTGCTTATTTTTTTGTTATCACATGTTTTATAAGGCATCTTTGTTTATAGTAATAGGCATATGAATACATATATTCTTTGGTCTACAAGATTTAAGATGTTATTTTTTTATATACTTTTGTGGTTGTATCTTGGCAAG
>M01075:30:000000000-A542C:1:1101:16783:21475
AAAGTACACAGTTTGGGTTGCACATTTGATTACCAGATGCAATGGAAGGACCAATACCTGTATCTGCATTAATACATGCTGCAACGTTAGTTGTATGTGGAATAATATTAGGTAGTTTTATATTTTGGTGTTTCGAATTTTGATTTAGCTATTTTTATAGTATAATTTGCTGAACAACCGCAATAATAGTATTAATGAGTCTGTGTGTCTTTTATAATTTCAAAACGTTATATAGCATTTAGTACAATCTGTCAAATAAGTTTTTCGTTTTTTTGTTGTATTTGTTTAGATCTTTATGTAGGTTGCTTATTTTTTTGTTATCACATGTTTTATAAGGCATCTTTGTTTATAGTAATAGGCATATGAATACATATATTCTTTGGTCTACAAGATTTAAGATGTTATTTTTTTATATACTTTTGTGGTTGTATTTTAGCAAG
>M01075:30:000000000-A542C:1:1101:25315:21509
AGAGTACACAGTTTGGGTTACATATTTGATTACCAGATGCAATGGAAGGACCAATACCTGTATCTGCATTAATACATGCTGCAACGTTAGTTGTATGTGGAATAATATTAGGTAGTTTTATATTTTGGTGTTTCGAATTTTGATTTAGCTATTTTTATAGTATAATTTGCTGAACAACCGCAATAATAGTATTAATGAGTCTGTGTGTCTTTTATAATTTCAAAACGTTATATAGCATTTAGTACAATCTGTCAAATAAGTTTTTCGTTTTTTTGTTGTATTTGTTTAGATCTTTATGTAGGTTGCTTATTTTTTTGTTATCACATGTTTTATAAGGCATCTTTGTTTATAGTAATAGGCATATGAATACATATATTCTTTGGTCTACAAGATTTAAGATGTTATTTTTTTATATACTTTTGTGGTTGTATCTTAGCAAG
>M01075:30:000000000-A542C:1:1101:20800:21515
AAAGTACACAGTTTGGGTTGCATATTTGATTACCAGATGCAATGGAAGGACCAATACCTGTATCTGCATTAATACATGCTGCAACGTTAGTTGTATGTGGAATAATATTAGGTAGTTTTATATTTTGGTGTTTCGAATTTTGATTTAGCTATTTTTATAGTATAATTTGCTGAACAACCGCAATAATAGTATTAATGAGTCTGTGTGTCTTTTATAATTTCAAAACGTTATATAGCATTTAGTACAATCTGTCAAATAAGTTTTTCGTTTTTTTGTTGTATTTGTTTAGATCTTTATGTAGGTTGCTTATTTTTTTGTTATCACATGTTTTATAAGGCATCTTTGTTTATAGTAATAGGCATATGAATACATATATTCTTTGGCCTACAAGATTTAAGATGTTATTTTTTTATATACTTTTGTGGTTGTATTTTAGCAAG
>M01075:30:000000000-A542C:1:1101:19375:21595
AAAGTACACAGTTTGGGTTGCATATTTGATTACCAGATGCAATGGAAGGACCAATACCTGTATCTGCATTAATACATGCTGCAACGTTAGTTGTATGTGGAATAATATTAGGTAGTTTTATATTTTGGTGTTTCGAATTTTGATTTAGCTATTTTTATAGTATAATTTGCTGAACAACCGCAATAATAGTATTAATGAGTCTGTGTGTCTTTTATAATTTCAAAACGTTATATAGCATTTAGTACAATCTGTCAAATAAGTTTTTCGTTTTTTTGTTGTATTTGTTTAGATCCTTATGTAGGTTGCTTATTTTTTTGTTATCACATGTTTTATAAGGCATCTTTGTTTATAGTAATAGGCATATGAATACATATATTCTTTGGTCTACAAGATTTAAGATGTTATTTTTTTATATACTTTTGTGGTTGTATCTTGGCAAG
>M01075:30:000000000-A542C:1:1101:13434:21610
AAAGTACACAGTTTGGACTGCATATTTGATTACCAGATGCAATGGAAGGACCAATACCTGTATCTGCATTAATACATGCTGCAACGTTAGTTGTATGTGGAATAATATTAGGTAGTTTTATATTTTGGTGTTTCGAATTTTGATTTAGCTATTTTTATAGTATAATTTGCTGAACAACCGCAATAATAGTATTAATGAGTCTGTGTGTCTTTTATAATTTCAAAACGTTATATAGCATTTAGTACAATCTGTCAAATAAGTTTTTCGTTTTTTTGTTGTATTTGTTTAGATCTTTATGTAGGTTGCTTATTTTTTTGTTATCACATGTTTTATAAGGCATCTTTGTTTATAGTAATAGGCATATGAATACATATATTCTTTGGTCTACAAGATTTAAGATGTTATTTTTTTATATACTTTTGTGGTTGTATTTTAGCAAG
>M01075:30:000000000-A542C:1:1101:20259:21632
AGAGTACACAGTTTGGGCTGCACATTTGATTACCAGATGCAATGGAAGGACCAATACCTGTATCTGCATTAATACATGCTGCAACGTTAGTTGTATGTGGAATAATATTAGGTAGTTTTATATTTTGGTGTTTCGAATTTTGATTTAGCTATTTTTATAGTATAATTTGCTGAACAACCGCAATAATAGTATTAATGAGTCTGTGTGTCTTTTATAATTTCAAAACGTTATATAGCATTTAGTACAATCTGTCAAATAAGTTTTTCGTTTTTTTGTTGTATTTGTTTAGATCTTTATGTAGGTTGCTTATTTTTTTGTTATCACATGTTTTATAAGGCATCTTTGTTTATAGTAATAGGCATATGAATACATATATTCTTTGGTCTACAAGATTTAAGATGTTATTTTTTTATATACTTTTGTGGTTGTATTTTAGCAAG
>M01075:30:000000000-A542C:1:1101:22499:21636
AGAGTACACAGTTTGGGTTGCACATTTGATTACCAGATGCAATGGAAGGACCAATACCTGTATCTGCATTAATACATGCTGCAACGTTAGTTGTATGTGGAATAATATTAGGTAGTTTTATATTTTGGTGTTTCGAATTTTGATTTAGCTATTTTTATAGTATAATTTGCTGAACAACCGCAATAATAGTATTAATGAGTCTGTGTGTCTTTTATAATTTCAAAACGTTATATAGCATTTAGTACAATCTGTCAAATAAGTTTTTCGTTTTTTTGTTGTATTTGTTTAGATCTTTATGTAGGTTGCTTATTTTTTTGTTATCACATGTTTTATAAGGCATCTTTGTTTATAGTAATAGGCATATGAATACATATATTCTTTGGTCTACAAGATTTAAGATGTTATTTTTTTATATACTTTTGTGGTTGTATTTTAGCAAG
>M01075:30:000000000-A542C:1:1101:11333:21701
AAAGTACACAGTTCGGGTTACACATTTGATTACCAGATGCAATGGAAGGACCAATACCTGTATCTGCATTAATACATGCTGCAACGTTAGTTGTATGTGGAATAATATTAGGTAGTTTTATATTTTGGTGTTTCGAATTTTGATTTAGCTATTTTTATAGTATAATTTGCTGAACAACCGCAATAATAGTATTAATGAGTCTGTGTGTCTTTTATAATTTCAAAACGTTATATAGCATTTAGTACAATCTGTCAAATAAGTTTTTCGTTTTTTTGTTGTATTTGTTTAGATCTTTATGTAGGTTGCTTATTTTTTTGTTATCACATGTTTTATAAGGCATCTTTGTTTATAGTAATAGGCATATGAATACATATATTCTTTGGTCTACAAGATTTAAGATGTTATTTTTTTATATACTTTTGTGGTTGTATTTTAGCAAG
>M01075:30:000000000-A542C:1:1101:21159:21706
AAAGTACACAGTTTGGGTTGCATATTTGATTACCAGATGCAATGGAAGGACCAATACCTGTATCTGCATTAATACATGCTGCAACGTTAGTTGTATGTGGAATAATATTAGGTAGTTTTATATTTTGGTGTTTCGAATTTTGATTTAGCTATTTTTATAGTATAATTTGCTGAACAACCGCAATAATAGTATTAATGAGTCTGTGTGTCTTTTATAATTTCAAAACGTTATATAGCATTTAGTACAATCTGTCAAATAAGTTTTTCGTTTTTTTGTTGTATTTGTTTAGATCTTTATGTAGGTTGCTTATTTTTTTGTTATCACATGTTTTATAAGGCATCTTTGTTTATAGTAATAGGCATATGAATACATATATTCTTTGGTCTACAAGATTTAAGATGTTATTTTTTTATATACTTTTGTGGTTGTATTTTAGCAAG
>M01075:30:000000000-A542C:1:1101:21712:21725
AAAGTACACAGTTTGGGTTACATATTTGATTACCAGATGCAATGGAAGGACCAATACCTGTATCTGCATTAATACATGCTGCAACGTTAGTTGTATGTGGAATAATATTAGGTAGTTTTATATTTTGGTGTTTCGAATTTTGATTTAGCTATTTTTATAGTATAATTTGCTGAACAACCGCAATAATAGTATTAATGAGTCTGTGTGTCTTTTATAATTTCAAAACGTTATATAGCATTTAGTACAATCTGTCAAATAAGTTTTTCGTTTTTTTGTTGTATTTGTTTAGATCTTTATGTAGGTTGCTTATTTTTTTGTTATCACATGTTTTATAAGGCATCTTTGTTTATAGTAATAGGCATATGAATACATATATTCTTTGGTCTACAAGATTTAAGATGTTATTTTTTTATATACTTTTGTGGTTGTATTTTAGCAAG
>M01075:30:000000000-A542C:1:1101:14843:21771
AAAGTACACAGTTTGGGTTGCATATTTGATTACCAGATGCAATGGAAGGACCAATACCTGTATCTGCATTAATACATGCTGCAACGTTAGTTGTATGTGGAATAATATTAGGTAGTTTTATATTTTGGTGTTTCGAATTTTGATTTAGCTATTTTTATAGTATAATTTGCTGAACAACCGCAATAATAGTATTAATGAGTCTGTGTGTCTTTTATAATTTCAAAACGTTATATAGCATTTAGTACAATCTGTCAAATAAGTTTTTCGTTTTTTTGTTGTATTTGTTTAGATCTTTATGTAGGTTGCTTATTTTTTTGTTATCACATGTTTTATAAGGCATCTTTGTTTATAGTAATAGGCATATGAATACATATATTCTTTGGTCTACAAGATTTAAGATGTTATTTTTTTATATACTTTTGTGGTTGTATTTTAGCAAG
>M01075:30:000000000-A542C:1:1101:21571:21805
AAAGTACACAGTTTGGGTTACATATTTGATTACCAGATGCAATGGAAGGACCAATACCTGTATCTGCATTAATACATGCTGCAACGTTAGTTGTATGTGGAATAATATTAGGTAGTTTTATATTTTGGTGTTTCGAATTTTGATTTAGCTATTTTTATAGTATAATTTGCTGAACAACCGCAATAATAGTATTAATGAGTCTGTGTGTCTTTTATAATTTCAAAACGTTATATAGCATTTAGTACAATCTGTCAAATAAGTTTTTCGTTTTTTTGTTGTATTTGTTTAGATCTTTATGTAGGTTGCTTATTTTTTTGTTATCACATGTTTTATAAGGCATCTTTGTTTATAGTAATAGGCATATGAATACATATATTCTTTGGTCTACAAGATTTAAGATGTTATTTTTTTATATACTTTTGTGGTTGTATTTTAGCAAG
>M01075:30:000000000-A542C:1:1101:12953:21840
AGAGTACACAGTTTGGGTTACATATTTGATTACCAGATGCAATGGAAGGACCAATACCTGTATCTGCATTAATACATGCTGCAACGTTAGTTGTATGTGGAATAATATTAGGTAGTTTTATATTTTGGTGTTTCGAATTTTGATTTAGCTATTTTTATAGTATAATTTGCTGAACAACCGCAATAATAGTATTAATGAGTCTGTGTGTCTTTTATAATTTCAAAACGTTATATAGCATTTAGTACAATCTGTCAAATAAGTTTTTCGTTTTTTTGTTGTATTTGTTTAGATCTTTATGTAGGTTGCTTATTTTTTTGTTATCACATGTTTTATAAGGCATCTTTGTTTATAGTAATAGGCATATGAATACATATATTCTTTGGTCTACAAGATTTAAGATGTTATTTTTTTATATACTTTTGTGGTTGTATTTTAGCAAG
>M01075:30:000000000-A542C:1:1101:12079:21852
AAAGTACACAGTTTGGGTTACATATTTGATTACCAGATGCAATGGAAGGACCAATACCTGTATCTGCATTAATACATGCTGCAACGTTAGTTGTATGTGGAATAATATTAGGTAGTTTTACATTTTGGTGTTTCGAATTTTGATTTAGCTATTTTTATAGTATAATTTGCTGAACAACCGCAATAATAGTATTAATGAGTCTGTGTGTCTTTTATAATTTCAAAACGTTATATAGCATTTAGTACAATCTGTCAAATAAGTTTTTCGTTTTTTTGTTGTATTTGTTTAGATCTTTATGTAGGTTGCTTATTTTTTTGTTATCACATGTTTTATAAGGCATCTTTGTTTATAGTAATAGGCATATGAATACATATATTCTTTGGTCTACAAGATTTAAGATGTTATTTTTTTATATACTTTTGTGGTTGTATTTTAGCAAG
>M01075:30:000000000-A542C:1:1101:24168:21910
AGAGTACACAGTTTGGGTTACATATTTGATTACCAGATGCAATGGAAGGACCAATACCTGTATCTGCATTAATACATGCTGCAACGTTAGTTGTATGTGGAATAATATTAGGTAGTTTTATATTTTGGTGTTTCGAATTTTGATTTAGCTATTTTTATAGTATAATTTGCTGAACAACCGCAATAATAGTATTAATGAGTCTGTGTGTCTTTTATAATTTCAAAACGTTATATAGCATTTAGTACAATCTGTCAAATAAGTTTTTCGTTTTTTTGTTGTATTTGTTTAGATCTTTATGTAGGTTGCTTATTCTTTTGTTATCACATGTTTTATAAGGCATCTTTGTTTATAGTAATAGGCATATGAATACATATATTCTTTGGTCTACAAGATTTAAGATGTTATTTTTTTATATACTTTTGTGGTTGTATTTTAGCAAG
>M01075:30:000000000-A542C:1:1101:25097:21939
AGAATACACAGTTTGGGTTACATATTTGATTACCAGATGCAATGGAAGGACCAATACCTGTATCTGCATTAATACATGCTGCAACGTTAGTTGTATGTGGAATAATATTAGGTAGTTTTATATTTTGGTGTTTCGAATTTTGATTTAGCTATTTTTATAGTATAATTTGCTGAACAACCGCAATAATAGTATTAATGAGTCTGTGTGTCTTTTATAATTTCAAAACGTTATATAGCATTTAGTACAATCTGTCAAATAAGTTTTTCGTTTTTTTGTTGTATTTGTTTAGATCTTTATGTAGGTTGCTTATTTTTTTGTTATCACATGTTTTATAAGGCATCTTTGTTTATAGTAATAGGCATATGAATACATATATTCTTTGGTCTACAAGATTTAAGATGTTATTTTTTTATATACTTTTGTGGTTGTATTTTAGCAAG
>M01075:30:000000000-A542C:1:1101:27806:21972
AAAGTACACAGTTTGGGTTACATATTTGATTACCAGATGCAATGGAAGGACCAATACCTGTATCTGCATTAATACATGCTGCAACGTTAGTTGTATGTGGAATAATATTAGGTAGTTTTATATTTTGGTGTTTCAAATTTTGATTTAGCTATTTTTATAGTATAATTTGCTGAACAACCGCAATAATAGTATTAATGAGTCTGTGTGTCTTTTATAATTTCAAAACGTTATATAGCATTTAGTACAATCTGTCAAATAAGTTTTTCGTTTTTTTGTTGTATTTGTTTAGATCTTTATGTAGGTTGCTTATTTTTTTGTTATCACATGTTTTATAAGGCATCTTTGTTTATAGTAATAGGCATATGAATACATATATTCTTTGGTCTACAAGATTTAAGATGTTATTTTTTTATATACTTTTGTGGTTGTATTTTAGCAAG
>M01075:30:000000000-A542C:1:1101:11761:21980
AGAGTACACAGTTTGGGTTGCATATTTGATTACCAGATGCAATGGAAGGACCAATACCTGTATCTGCATTAATACATGCTGCAACGTTAGTTGTATGTGGAATAATATTAGGTAGTTTTATATTTTGGTGTTTCGAATTTTGATTTAGCTATTTTTATAGTATAATTTGCTGAACAACCGCAATAATAGTATTAATGAGTCTGTGTGTCTTTTATAATTTCAAAACGTTATATAGCATTTAGTACAATCTGTCAAATAAGTTTTTCGTTTTTTTGTTGTATTTGTTTAGATCTTTATGTAGGTTGCTTATTTTTTTGTTATCACATGTTTTATAAGGCATCTTTGTTTATAGTAATAGGCATATGAATACATATATTCTTTGGTCTACAAGATTTAAGATGTTATTTTTTTATATACTTTTGTGGTTGTATTTTAGCAAG
>M01075:30:000000000-A542C:1:1101:24823:22023
AGAGTACACAGTTTGGGTTGCATATTTGATTACCAGATGCAATGGAAGGACCAATACCTGTATCTGCATTAATACATGCTGCAACGTTAGTTGTATGTGGAATAATATTAGGTAGTTTTATATTTTGGTGTTTCGAATTTTGATTTAGCTATTTTTATAGTATAATTTGCTGAACAACCGCAATAATAGTATTAATGAGTCTGTGTGTCTTTTATAATTTCAAAACGTTATATAGCATTTAGTACAATCTGTCAAATAAGTTTTTCGTTTTTTTGTTGTATTTGTTTAGATCTTTATGTAGGTTGCTTATTTTTTTGTTATCACATGTTTTATAAGGCATCTTTGTTTATAGTAATAGGCATATGAATACATATATTCTTTGGTCTACAAGATTTAAGATGTTATTTTTTTGTATACTTTTGTGGTTGTATCTTGGCAAG
>M01075:30:000000000-A542C:1:1101:23359:22063
AAAGTACACAGTTTGGGTTGCATATTTGATTACCAGATGCAATGGAAGGACCAATACCTGTATCTGCATTAATACATGCTGCAACGTTAGTTGTATGTGGAATAATATTAGGTAGTTTTATATTTTGGTGTTTCGAATTTTGATTTAGCTATTTTTATAGTATAATTTGCTGAACAACCGCAATAATAGTATTAATGAGTCTGTGTGTCTTTTATAATTTCAAAACGTTATATAGCATTTAGTACAATCTGTCAAATAAGTTTTTCGTTTTTTTGTTGTATTTGTTTAGATCTTTATGTAGGTTGCTTATTTTTTTGTTATCACATGTTTTATAAGGCATCTTTGTTTATAGTAATAGGCATATGAATACATATATTCTTTGGTCTACAAGATTTAAGATGTTATTTTTTTATATACTTTTGTGGTTGTATTTTAGCAAG
>M01075:30:000000000-A542C:1:1101:7102:22070
AGAGTACACAGTTTGGGTTACACATTTGATTACCAGATGCAATGGAAGGACCAATACCTGTATCTGCATTAATACATGCTGCAACGTTAGTTGTATGTGGAATAATATTAGGTAGTTTTATATTTTGGTGTTTCGAATTTTGATTTAGCTATTTTTATAGTATAATTTGCTGAACAACCGCAATAATAGTATTAATGAGTCTGTGTGTCTTTTATAATTTCAAAACGTTATATAGCATTTAGTACAATCTGTCAAATAAGTTTTTCGTTTTTTTGTTGTATTTGTTTAGATCTTTATGTAGGTTGCTTATTTTTTTGTTATCACATGTTTTATAAGGCATCTTTGTTTATAGTAATAGGCATATGAATACATATATTCTTTGGTCTACAAGATTTAAGATGTTATTTTCTTATATACTTTTGTGGTTGTATCTTAGCAAG
>M01075:30:000000000-A542C:1:1101:26524:22106
AAAGTACACAGTTTGGATTGCATATTTGATTACCAGATGCAATGGAAGGACCAATACCTGTATCTGCATTAATACATGCTGCAACGTTAGTTGTATGTGGAATAATATTAGGTAGTTTTATATTTTGGTGTTTCGAATTTTGATTTAGCTATTTTTATAGTATAATTTGCTGAACAACCGCAATAATAGTATTAATGAGTCTGTGTGTCTTTTATAATTTCAAAACGTTATATAGCATTTAGTACAATCTGTCAAATAAGTTTTTCGTTTTTTTGTTGTATTTGTTTAGATCTTTATGTAGGTTGCTTATTTTTTTGTTATCACATGTTTTATAAGGCATCTTTGTTTATAGTAATAGGAATATGAATACATATATTCTTTGGTCTACAAGATTTAAGATGTTATTTTTTTATATACTTTTGTGGTTGTATCTTAGCAAG
>M01075:30:000000000-A542C:1:1101:24962:22130
AAAGTACACAGTTTGGGTTACATATTTGATTACCAGATGCAATGGAAGGACCAATACCTGTATCTGCATTAATACATGCTGCAACGTTAGTTGTATGTGGAATAATATTAGGTAGTTTTATATTTTGGTGTTTCGAATTTTGATTTAGCTATTTTTATAGCATAATTTGCTGAACAACCGCAATAATAGTATTAATGAGTCTGTGTGTCTTTTATAATTTCAAAACGTTATATAGCATTTAGTACAATCTGTCAAATAAGTTTTTCGTTTTTTTGTTGTATTTGTTTAGATCTTTATGTAGGTTGCTTATTTTTTTGTTATCACACGTTTTATAAGGCATCTTTGTTTATAGTAATAGGCATATGAATACATATATTCTTTGGTCTACAAGATTTAAGATGTTATTTTTTTATATACTTTTGTGGTTGTATTTTAGCAAG
>M01075:30:000000000-A542C:1:1101:24265:22139
AAAGTACACAGTTTGGGTTACACATTTGATTACCAGATGCAATGGAAGGACCAATACCTGTATCTGCATTAATACATGCTGCAACGTTAGTTGTATGTGGAATAATATTAGGTAGTTTTATATTTTGGTGTTTCGAATTTTGATTTAGCTATTTTTATAGTATAATTTGCTGAACAACCGCAATAATAGTATTAATGAGTCTGTGTGTCTTTTATAATTTCAAAACGTTATATAGCATTTAGTACAATCTGTCAAATAAGTTTTTCGTTTTTTTGTTGTATTTGTTTAGATCTTTATGTAGGTTGCTTATTTTTTTGTCATCACATGTTTTATAAGGCATCTTTGTTTATAGTAATAGGCATATGAATACATATATTCTTTGGTCTACAAGATTTAAGATGTTATTTTTTTATATACTTTTGTGGTTGTATCTTAGCAAG
>M01075:30:000000000-A542C:1:1101:9643:22272
AAAGTACACAGTTTGGGTTACATATTTGATTACCAGATGCAATGGAAGGACCAATACCTGTATCTGCATTAATACATGCTGTAACGTTAGTTGTATGTGGAATAATATTAGGTAGTTTTATATTTTGGTGTTTCGAATTTTGATTTAGCTATTTTTATAGTATAATTTGCTGAACAACCGCAATAATAGTATTAATGAGTCTGTGTGTCTTTTATAATTTCAAAACGTTATATAGCATTTAGTACAATCTGTCAAATAAGTTTTTCGTTTTTTTGTTGTATTTGTTTAGATCTTTATGTAGGTTGCTTATTTTTTTGTTATCACATGTTTTATAAGGCATCTTTGTTTATAGTAATAGGCATATAAATACATATATTCTTTGGTCTACAAGATTTAAGATGTTATTTTTTTACATACTTTTGTGGTTGTATTTTAGCAAT
>M01075:30:000000000-A542C:1:1101:21653:22277
AAAGTACACAGTTTGGGTTACACATTTGATTACCAGATGCAATGGAAGGACCAATACCTGTATCTGCATTAATACATGCTGCAACGTTAGTTGTATGTGGAATAATATTAGGTAGTTTTATATTTTGGTGTTTCGAATTTTGATTTAGCTATTTTTATAGTATAATTTGCTGAACAACCGCAATAATAGTATTAATGAGTCTGTGTGTCTTTTATAATTTCAAAACGTTATATAGCATTTAGTGCAATCTGTCAAATAAGTTTTTCGTTTTTTTGTTGTATTTGTTTAGATCTTTATGTAGGTTGCTTATTTTTTTGTTATCACATGTTTTATAAGGCATCTTTGTTTATAGTAATAGGCATATGAATACATATATTCTTTGGTCTACAAGATTTAAGATGTTATTTTTTTATATACTTTTGTGGTTGTATTTTAGCAAG
>M01075:30:000000000-A542C:1:1101:20312:22284
AGAGTACACAGTTTGGGTTACATATTTGATTACCAGATGCAATGGAGGGACCAATACCTGTATCTGCATTAATACGTGCTGCAACGTTAGTTGTATGTGGAATAATATTAGGTAGTTTTATATTTTGGTGTTTCGAATTTTGATTTAGCTATTTTTATAGTATAATTTGCTGAACAACCGCAATAATAGTATTAATGAGTCTGTGTGTCTTTTATAATTTCAAAACGTTATATAGCATTTAGTACAATCTGTCAAATAAGTTTTTCGTTTTTTTGTTGTATTTGTTTAGATCTTTATGTAGGTTGCTTATTTTTTTGTTATCACATGTTTTATAAGGCATCTTTGTTTATAGTAATAGGCATATGAATACATATATTCTTTGGTCTACAAGATTTAAGATGTTATTTTTTTATATACTTTTGTGGTTGTATTTTAGCAAG
>M01075:30:000000000-A542C:1:1101:18911:22288
AGAGTACACAGTTTGGGTTGCATATTTGATTACCAGATGCAATGGAAGGACCAATACCTGTATCTGCATTAATACATGCTGCAACGTTAGTTGTATGTGGAATAATATTAGGTAGTTTTATATTTTGGTGTTTCGAATTTTGATTTAGCTATTTTTATAGTATAATTTGCTGAACAACCGCAATAATAGTATTAATGAGTCTGTGTGTCTTTTATAATTTCAAAACGTTATATAGCATTTAGTACAATCTGTCAAATAAGTTTTTCGTTTTTTTGTTGTATTTGTTTAGATCTTTATGTAGGTTGCTTATTTTTTTGTTATCACATGTTTTATAAGGCATCTTTGTTTATAGTAATAGGCATATGAATACATATATTCTTTGGTCTACAAGATTTAAGATGTTATTTTTTTATATACTTTTGTGGTTGTATTTTAGCAAG
>M01075:30:000000000-A542C:1:1101:20833:22329
AGAGTACACAGTTTGGGTTGCATATTTGATTACCAGATGCAATGGAAGGACCAATACCTGTATCTGCATTAATACATGCTGCAACGTTAGTTGTATGTGGAATAATATTAGGTAGTTTTATATTTTGGTGTTTCGAATTTTGATTTAGCTATTTTTATAGTATAATTTGCTGAACAACCGCAATAATAGTATTAATGAGTCTGTGTGTCTTTTATAATTTGCAAAACGTTATATAGCATTTAGTACAATCTGTCAAATAAGTTTTTCGTTTTTTTGTTGTATTTGTTTAGATCTTTATGTAGGTTGCTTATTTTTTGTTATCACATGTTTTATAAGGCATCTTTGTTTATAGTAATAGGCATACGAATACATATATTCTTTGGTCTACAAGATTTAAGATGTTATTTTTTTATATACTTTTGTGGTTGTACTTTAGCAAG
>M01075:30:000000000-A542C:1:1101:20333:22376
AAAGTACACAGTTTGGGTTACATATTTGATTACCAGATGCAATGGAAGGACCAATACCTGTATCTGCATTAATACATGCTGCAACGTTAGTTGTATGTGGAATAATATTAGGTAGTTTTATATTTTGGTGTTTCGAATTTTGATTTAGCTATTTTTATAGTATAATTTGCTGAACAACCGCAATAATAGTATTAATGAGTCTGTGTGTCTTTTATAATTTCAAAACGTTATATAGCATTTAGTACAATCTGTCAAATAGGTTTTTCGTTTTTTTGTTGTATTTGTTTAGATCTTTATGTAGGTTGCTTATTTTTTTGTTATCACATGTTTTATAAGGCATCTTTGTTTATAGTAATAGGCATATGAATACATATATTCTTTGGTCTACAAGATTTAAGATGTTATTTTTTTATATACTTTTGTGGTTGTATTTTAGCAAG
>M01075:30:000000000-A542C:1:1101:22428:22380
AAAGTACACAGTTTGGGTTGCATATTTGATTACCAGATGCAATGGAAGGACCAATACCTGTATCTGCATTAATACATGCTGCAACGTTAGTTGTATGTGGAATAATATTAGGTAGTTTTATATTTTGGTGTTTCGAATTTTGATTTAGCTATTTTTATAGTATAATTTGCTGAACAACCGCAATAATAGTATTAATGAGTCTGTGTGTCTTTTATAATTTCAAAACGTTATATAGCATTTAGTACAATCTGTCAAATAAGTTTTTCGTTTTTTTGTTGTATTTGTTTAGATCTTTATGTAGGTTGCTTATTTTTTTGTTATCACATGTTTTATAAGGCATCTTTGTTTATAGTAATAGGCATATGAATACATATATTCTTTGGTCTACAAGATTTAAGATGTTATTTTTTTATATACTTTTGTGGTTGTATTTTAGCAAG
>M01075:30:000000000-A542C:1:1101:24574:22400
AAAGTACACAGTTTGGGTTACATATTTGATTACCAGATGCAATGGAAGGACCAATACCTGTATCTGCATTAATACATGCTGCAACGTTAGTTGTATGTGGAATAATATTAGGTAGTTTTATATTTTGGTGTTTCGAATTTTGATTTAGCTATTTTTATAGTATAATTTGCTGAACAACCGCAATAATAGTATTAATGAGTCTGTGTGTCTTTTATAATTTGCAAAACGTTATATAGCATTTAGTACAATCTGTCAAATAAGTTTTTCGTTTTTTTGTTGTATTTGTTTAGATCTTTATGTAGGTTGCTTATTTTTTTGTTATCACATGTTTATAAGGCATCTTTGTTTATAGTAATAGGCATATGAATACATATATTCTTTGGTCTACAAGATTTAAGATGTTATTTTTTTATATACCTTTGTGGTTGTATTTTAGCAAG
>M01075:30:000000000-A542C:1:1101:15170:22445
AGAGTACACAGTTTGGGTTGCATATTTGATTACCAGATGCAACGGAAGGACCAATACCTGTATCTGCATTAATACATGCTGCAACGTTAGTTGTATGTGGAATAATATTAGGTAGTTTTATATTTTGGTGTTTCGAATTTTGATTTAGCTATTTTTATAGTATAATTTGCTGAACAACCGCAATAATAGTATTAATGAGTCTGTGTGTCTTTTATAATTTCAAAACGTTATATAGCATTTAGTACAATCTGTCAAATAAGTTTTTCGTTTTTTTGTTGTATTTGTTTAGATCTTTATGTAGGTTGCTTATTTTTTTGTTATCACATGTTTTATAAGGCATCTTTGTTTATAGTAATAGGCATATGAATACATATATTCTTTGGTCTACAAGATTTAAGATGTTATTTTTTTATATACTTTTGTGGTTGTATTTTAGCAAG
>M01075:30:000000000-A542C:1:1101:20026:22461
AGAGTACACAGTTTGGGTTACATATTTGATTACCAGATGCAATGGAAGGACCAATACCTGTATCTGCATTAATACATGCTGCAACGTTAGTTGTATGTGGAATAATATTAGGTAGTTTTATATTTTGGTGTTTCGAATTTTGATTTAGCTATTTTTATAGTATAATTTGCTGAACAACCGCAATAATAGTATTAATGAGTCTGTGTGTCTTTTATAATTTCAAAACGTTATATAGCATTTAGTACAATCTGTCAAATAAGTTTTTCGTTTTTTTGTTGTATTTGTTTAGATCTTTATGTAGGTTGCTTATTTTTTTGTTATCACATGTTTTATAAGGCATCTTTGTTTATAGTAATAGGCATATGAATACATATATTCTTTGGTCTACAAGATTTAAGATGTTATTTTTTTATATACTTTTGTGGTTGTATCTTAGCAAG
>M01075:30:000000000-A542C:1:1101:10510:22492
AAAGTACACAGTTTGGGTTGCATATTTGATTACCAGATGCAATGGAAGGACCAATACCTGTATCTGCATTAATACATGCTGCAACGTTAGTTGTATGTGGAATAATATTAGGTAGTTTTATATTTTGGTGTTTCGAATTTTGATTTAGCTATTTTTATAGTATAATTTGCTGAACAACCGCAATAATAGTATTAATGAGTCTGTGTGTCTTTTATAATTTCAAAACGTTATATAGCATTTAGTACAATCTGTCAAATAAGTTTTTCGTTTTTTTGTTGTATTTGTTTAGATCTTTATGTAGGTTGCTTATTTTTTTGTTATCACATGTTTTATAAGGCATCTTTGTTTATAGTAATAGGCATATGAATACATATATTCTTTGGTCTACAAGATTTAAGATGTTATTTTTTTATATACTTTTGTGGTTGTATCTTAGCAAG
>M01075:30:000000000-A542C:1:1101:16648:22522
AAAGTACACAGTTTGGGTTGCATATTTGATTACCAGATGCAATGGAAGGACCAATACCTGTATCTGCATTAATACATGCTGCAACGTTAGTTGTATGTGGAATAATATTAGGTAGTTTTATATTTTGGTGTTTCGAATTTTGATTTAGCTATTTTTATAGTATAATTTGCTGAACAACCGCAATAATAGTATTAATGAGTCTGTGTGTCTTTTATAATTTCAAAACGTTATATAGCATTTAGTACAATCTGTCAAATAAGTTTTTCGTTTTTTTGTTGTATTTGTTTAGATCTTTATGTAGGTTGCTTATTTTTTTGTTATCACATGTTTTATAAGGCATCTTTGTTTATAGTAATAGGCATATGAATACATATATTCTTTGGTCTACAAGATTTAAGATGTTATTTTTTTATATACTTTTGTGGTTGTATTTTGGCAAG
>M01075:30:000000000-A542C:1:1101:10248:22563
AGAGTACACAGTTTGGGTTACATATTTGATTACCAGATGCAATGGAAGGACCAATACCTGTATCTGCATTAATACATGCTGCAACGTTAGTTGTATGTGGAATAATATTAGGTAGTTTTATATTTTGGTGTTTCGAATTTTGATTTAGCTATTTTTATAGTATAATTTGCTGAACAACCGCAATAATAGTATTAATGAGTCTGTATGTCTTTTATAATTTCAAAACGTTATATAGCATTTAGTACAATCTGTCAAATAAGTTTTTCGTTTTTTTGTTGTATTTGTTTAGATCTTTATGTAGGTTGCTTATTTTTTTGTTATCACATGTTTTATAAGGCATCTTTGTTTACAGTAATAGGCATATGAATACATATATTCTTTGGTCTACAAGATTTAAGATGTTATTTTTTTATATACTTTTGTGGTTGTATTTTAGCAAG
>M01075:30:000000000-A542C:1:1101:12249:22637
AGAGTACACAGTTTGGGTTACATATTTGATTACCAGATGCAATGGAAGGACCAATACCTGTATCTGCATTAATACATGCTGCAACGTTAGTTGTATGTGGAATAATATTAGGTAGTTTTATATTTTGGTGTTTCGAATTTTGATTTAGCTATTTTTATAGTATAATTTGCTGAACAACCGCAATAATAGTATTAATGAGTCTGTGTGTCTTTTATAATTTCAAAACGTTATATAGCATTTAGTACAATCTGTCAAATAAGTTTTTCGTTTTTTTGTTGTATTTGTTTAGATCTTTATGTAGGTTGCTTATTTTTTTGTTATCACATGTTTTATAAGGCATCTTTGTTTATAGTAATAGGCATATGAATACATATATTCTTTGGTCTACAAAATTTAAGATGTTATTTTTTTATATACTTTTGTGGTTGTATTTTAGCAAG
>M01075:30:000000000-A542C:1:1101:20558:22704
AGAGTACACAGTTTGGGTTACATATTTGATTACCAGATGCAATGGAAGGACCAATACCTGTATCTGCATTAATACATGCTGCAACGTTAGTTGTATGTGGAATAATATTAGGTAGTTTTATATTTTGGTGTTTCGAATTTTGATTTAGCTATTTTTATAGTATAATTTGCTGAACAACCGCAATAATAGTATTAATGAGTCTGTGTGTCTTTTATAATTTCAAAACGTTATATAGCATTTAGTACAATCTGTCAAATAAGTTTTTCGTTTTTTTGTTGTATTTGTTTAGATCTTTATGTAGGTTGCTTATTTTTTTGTTATCACATGTTTTATAAGGCATCTTTGTTTATAGTAATAGGCATATGAATACATACATTCTTTGGTCTACAAGATTTAAGATGTTATTTTTTTATATACTTTTGTGGTTGTATTTTAGCAAG
>M01075:30:000000000-A542C:1:1101:20464:22713
AAAGTACACAGTTTGGGTTGCATATTTGATTACCAGATGCAATGGAAGGACCAATACCTGTATCTGCATTAATACATGCTGCAACGTTAGTTGTATGTGGAATAATATTAGGTAGTTTTATATTTTGGTGTTTCGAATTTTGATTTAGCTATTTTTATAGTATAATTTGCTGAACAACCGCAATAATAGTATTAATGAGTCTGTGTGTCTTTTATAATTTCAAAACGTTATATAGCATTTAGTACAATCTGTCAAATAAGTTTTTCGTTTTTTTGTTGTATTTGTTTAGATCTTTATGTAGGTTGCTTATTTTTTTGTTATCACATGTTTTATAAGGCATCTTTGTTTATAGTAATAGGCATATGAATACATATATTCTTTGGTCTACAAGATTTAAGATGTTATTTTTTTATATACTTTTGTGGTTGTATTTTAGCAAG
>M01075:30:000000000-A542C:1:1101:7988:22756
AAAGTACACAGTTTGGGTTACATATTTGATTACCAGATGCAATGGAAGGACCAATACCTGTATCTGCATTAATACATGCTGCAACGTTAGTTGTATGTGGAATAATATTAGGTAGTTTTATATTTTGGTGTTTCGAATTTTGATTTAGCTATTTTTATAGTATAATTTGCTGAACAACCGCAATAATAGTATTAATGAGTCTGTGTGTCTTTTATAATTTCAAAACGTTATATAGCATTTAGTACAATCTGTCAAATAAGTTTTTCGTTTTTTTGTTGTATTTGTTTAGATCTTTATGTAGGTTGCTTATTTTTTTGTTATCACATGTTTTATAAGGCATCTTTGTTTATAGTAATAGGCATATGAATACATATATTCTTTGGTCTACAAGATTTAAGATGTTATTTTTTTATATACTTTTGTGGTTGTATTTTAGCAAG
>M01075:30:000000000-A542C:1:1101:8739:22769
AGAGTACACAGTTTGGGTTACATATTTGATTACCAGATGCAATGGAAGGACCAATACCTGTATCTGCATTAATACATGCTGCAACGTTAGTTGTATGTGGAATAATATTAGGTAGTTTTATATTTTGGTGTTTCGAATTTTGATTTAGCTATTTTTATAGTATAATTTGCTGAACAACCGCAATAATAGTATTAATGAGTCTGTGTGTCTTTTATAATTTCAAAACGTTATATAGCATTTAGTACAATCTGTCAAATAAGTTTTTCGTTTTTTTGTTGTATTTGTTTAGATCTTTATGTAGGTTGCTTATTTTTTTGTTATCACATGTTTTATAAGGCATCTTTGTTTATAGTAATAGGCATATGAATACATATATTCTTTGGTCTACAAGATTTAAGATGTTATTTTTTTATATACTTTTGTGGTTGTATTTTAGCAAG
>M01075:30:000000000-A542C:1:1101:21372:22779
AGAGTACACAGTTTGGGTTGCATATTTGATTACCAGATGCAATGGAAGGACCAATACCTGTATCTGCATTAATACATGCTGCAACGTTAGTTGTATGTGGAATAATATTAGGTAGTTTTATATTTTGGTGTTTCGAATTTTGATTTAGCTATTTTTATAGTATAATTTGCTGAACAACCGCAATAGTAGTATTAATGAGTCTGTGTGTCTTTTATAATTTCAAAACGTTATATAGCATTTAGTACAATCTGTCAAATAAGTTTTTCGTTTTTTTGTTGTATTTGTTTAGATCTTTATGTAGGTTGCTTATTTTTTTGTTATCACATGTTTTATAAGGCATCTTTGTTTATAGTAATAGGCATATGAATACATATATTCTTTGGTCTACAAGATTTAAGATGTTATTTTTTTATATACTTTTGTGGTTGTATTTTAGCAAG
>M01075:30:000000000-A542C:1:1101:12488:22787
AAAGTACACAGTTTGGGTTACATATTTGATTACCAGATGCAATGGAAGGACCAATACCTGTATCTGCATTAATACATGCTGCAACGTTAGTTGTATGTGGAATAATATTAGGTAGTTTTATATTTTGGTGTTTCGAATTTTGATTTAGCTATTTTTATAGTATAATTTGCTGAACAACCGCAATAATAGTATTAATGAGTCTGTGTGTCTTTTATAATTTGCAAAACGTTATATAGCATTTAGTACAATCTGTCAAATAAGTTTTTCGTTTTTTTGTTGTATTTGTTTAGATCTTTATGTAGGTTGCTTATTTTTTGTTATCACATGTTTTATGAGGCATCTTTGTTTATAGTAATAGGCATATGAATACATATATTCTTTGGTCTACAAGATTTAAGATGTTATTTTTTTATATACTTTTGTGGTTGTATTTTAGCAAG
>M01075:30:000000000-A542C:1:1101:13647:22812
AGAGTACACAGTTTGGGTTGCATATTTGATTACCAGATGCAATGGAAGGACCAATACCTGTATCTGCATTAATACATGCCGCAACGTTAGTTGTATGTGGAATAATATTAGGTAGTTTTATATTTTGGTGTTTCGAATTTTGATTTAGCTATTTTTATAGTATAATTTGCTGAACAACCGCAATAATAGTATTAATGAGTCTGTGTGTCTTTTATAATTTCAAAACGTTATATAGCATTTAGTACAATCTGTCAAATAAGTTTTTCGTTTTTTTGTTGTATTTGTTTAGATCTTTATGTAGGTTGCTTATTTTTTTGTTATCACATGTTTTATAAGGCATCTTTGTTTATAGTAATAGGCATATGAATACATATATTCTTTGGTCTACAAGATTTAAGATGTTATTTTTTTATATACTTTTGTGGTTGTATTTTAGCAAG
>M01075:30:000000000-A542C:1:1101:24967:22839
AGAGCACACAGTTTGGGTTACATATTTGATTACCAGATGCAATGGAAGGACCAATACCTGTATCTGCATTAATACATGCTGCAACGTTAGTTGTATGTGGAATAATATTAGGTAGTTTTATATTTTGGTGTTTCGAATTTTGATTTAGCTATTTTTATAGTATAATTTGCTGAACAACCGCAATAATAGTATTAATGAGTCTGTGTGTCTTTTATAATTTCAAAACGTTATATAGCATTTAGTACAATCTGTCAAATAAGTTTTTCGTTTTTTTGTTGTATTTGTTTAGATCTTTATGTAGGTTGCTTATTTTTTTGTTATCACATGTTTTATAAGGCATCTTTGTTTATAGTAATAGGCATATGAATACATATATTCTTTGGTCTACAAGATTTAAGATGTTATTTTTTTATATACTTTTGTGGTTGTATTTTAGCAAG
>M01075:30:000000000-A542C:1:1101:22941:22858
AGAGTACACAGTTTGGATTACATATTTGATTACCAGATGCAATGGAAGGACCAATACCTGTATCTGCATTAATACATGCTGCAACGTTAGTTGTATGTGGAATAATATTAGGTAGTTTTATATTTTGGTGTTTCGAATTTTGATTTAGCTATTTTTATAGTATAATTTGCTGAACAACCGCAATAATAGTATTAATGAGTCTGTGTGTCTTTTATAATTTCAAAACGTTATATAGCATTTAGTACAATCTGTCAAATAAGTTTTTCGTTTTTTTGTTGTATTCGTTTAGATCTTTATGTAGGTTGCTTATTTTTTTGTTATCACATGTTTTATAAGGCATCTTTGTTTATAGTAATAGGCATATGAATACATATATTCTTTGGTCTACAAGATTTAAGATGTTATTTTTTTATATACTTTTGTGGTTGTATTTTAGCAAG
>M01075:30:000000000-A542C:1:1101:11846:22937
AAAGTACACAGTTTGGGTTACACATTTGATTACCAGATGCAATGGAAGGACCAATACCTGTATCTGCATTAATACATGCTGCAACGTTAGTTGTATGTGGAATAATATTAGGTAGTTTTATATTTTGGTGTTTCGAATTTTGATTTAGCTATTTTTATAGTATAATTTGCTGAACAACCGCAATAATAGTATTAATGAGTCTGTGTGTCTTTTATAATTTCAAAACGTTATATAGCATTTAGTACAATCTGTCAAATAAGTTTTTCGTTTTTTTGTTGTATTTGTTTAGATCTTTATGTAGGTTGCTTATTTTTTTGTTATCACATGTTTTATAAGGCATCTTTGTTTATAGTAATAGGCATATGAATACATATATTCTTTGGTCTACAAGATTTAAGATGTTATTTTTTTATATACTTTTGTGGTTGTATTTTAGCAAG
>M01075:30:000000000-A542C:1:1101:14814:22942
AGAGTACACAGTTTGGGTTACATATTTGATTACCAGATGCAATGGAAGGACCAATACCTGTATCTGCATTAATACATGCTGCAACGTTAGTTGTATGTGGAATAATATTAGGTAGTTTTATATTTTGGTGTTTCGAATTTTGATTTAGCTATTTTTATAGTATAATTTGCTGAACAACCGCAATAATAGTATTAATGAGTCTGTGTGTCTTTTATAATTTCAAAACGTTATATAGCATTTAGTACAATCTGTCAAATAAGTTTTTCGTTTTTTTGTTGTATTTGTTTAGATCTTTATGTAGGTTGCTTATTTTTTTGTTATCACATGTTTTATAAGGCATCTTTGTTTATAGTAATAGGCATATGAATACATATATTCTTTGGTCTACAAGATTTAAGATGTTGTTTTTTTATATACTTTTGTGGTTGTATTTTAGCAAG
>M01075:30:000000000-A542C:1:1101:24137:22970
AGAGTACACAGTTTGGGTTACATATTTGATTACCAGATGCAATGGAAGGACCAATACCTGTATCTGCATTAATACATGCTGCAACGTTAGTTGTATGTGGAATAATATTAGGTAGTTTTATATTTTGGTGTTTCGAATTTTGATTTAGCTATTTTTATAGTATAATTTGCTGAACAACCGCAATAATAGTATTAATGAGTCTGTGTGTCCTTTATAATTTCAAAACGTTATATAGCATTTAGTACAATCTGTCAAATAAGTTTTTTGTTTTTTTGTTGTATTTGTTTAGATCTTTATGTAGGTTGCTTATTTTTTTGTTATCACATGTTTTATAAGGCATCTTTGTTTATAGTAATAGGCATATGAATACATATATTCTTTGGTCTACAAGATTTAAGATGTTATTTTTTTATATACTTTTGTGGTTGTATTTTAGCAAG
>M01075:30:000000000-A542C:1:1101:25602:23035
AGAGTACACAGTTTGGGTTACATATTTGATTACCAGATGCAATGGAAGGACCAATACCTGTATCTGCATTAATACATGCTGCAACGTTAGTTGTATGTGGAATAATATTAGGTAGTTTTATATTTTGGTGCTTCGAATTTTGATTTAGCTATTTTTATAGTATAATTTGCTGAACAACCGCAATAATAGTATTAATGAGTCTGTGTGTCTTTTATAATTTCAAAACGTTATATAGCATTTAGTACAATCTGTCAAATAAGTTTTTCGTTTTTTTGTTGTATTTGTTTAGATCTTTATGTAGGTTGCTTATTTTTTTGTTATCACATGTTTTATAAGGCATCTTTGTTTATAGTAATAGGCATATGAATACATATATTCTTTGGTCTACAAGATTTAAGATGTTATTTTTTTATATACTTTTGTGGTTGTATTTTAGCAAG
>M01075:30:000000000-A542C:1:1101:20239:23057
AAAGTACACAGTTTGGGTTGCATATTTGATTACCAGATGCAATGGAAGGACCAATACCTGTATCTGCATTAATACATGCTGCAACGTTAGTTGTATGTGGAATAATATTAGGTAGTTTTATATTTTGGTGTTTCGAATTTTGATTTAGCTATTTTTATAGTATAATTTGCTGAACAACCGCAATAATAGTATTAATGAGTCTGTGTGTCTTTTATAATTTCAAAACGTTATATAGCATTTAGTACAATCTGTCAAATAAGTTTTTCGTTTTTTTGTTGTATTTGTTTAGATCTTTATGTAGGTTGCTTATTTTTTTGTTATCACATGTTTTATAAGGCATCTTTGTTTATAGTAATAGGCATATGAATACATATATTCTTTGGTCTACAAGATTTAAGATGTTATTTTTTTATATACTTTTGTGGTTGTATTTTAGCAAG
>M01075:30:000000000-A542C:1:1101:9341:23072
AAAGTACACAGTTTGGGTTACATATTTGATTACCAGATGCAATGGAAGGACCAATACCTGTATCTGCATTAATACATGCTGCAACGTTAGTTGTATGTGGAATAATATTAGGTAGTTTTATATTTTGGTGTTTCGAATTTTGATTTAGCTATTTTTATAGTATAATTTGCTGAACAACCGCAATAATAGTATTAATGAGTCTGTGTGTCTTTTATAATTTGCAAAACGTTATATAGCATTTAGTACAATCTGTCAAATAAGTTTTTCGTTTTTTTGTTGTATTTGTTTAGATCTTTATGTAGGTTGCTTATTTTTTTGTTATCACATGTTTTATAAGGCATCTTTGTTTATAGTAATAGGCATATGAATACATATATTCTTTGGTCTACAAGATTTAAGATGTTATTTTTTATATACTTTTGTGGTTGTATTTTGGCAAG
>M01075:30:000000000-A542C:1:1101:15072:23140
AGAGTACACAGTTTGGGTTACATATTTGATTACCAGATGCAATGGAAGGACCAATACCTGTATCTGCATTAATACATGCTGCAACGTTAGTTGTATGTGGAATAATATTAGGTAGTTTTATATTTTGGTGTTTCGAATTTTGATTTAGCTATTTTTATAGTATAATTTGCTGAACAACCGCAATAATAGTATTAATGAGTCTGTGTGTCTTTTATAATTTCAAAACGTTATATAGCATTTAGTACAATCTGTCAAATAAGTTTTTCGTTTTTTTGTTGTATTTGTTTAGATCTTTATGTAGGTTGCTTATTTTTTTGTTATCACATGTTTTATAAGGCATCTTTGTTTATAGTAATAGGCATATGAATACATATATTCTTTGGTCTACAAGATTTAAGATGTTATTTTTTTATATACTTTTGTGGTTGTATTTTAGCAAG
>M01075:30:000000000-A542C:1:1101:6944:23180
AAAGTACACAGTTTGGGTTACATATTTGATTACCAGATGCAATGGAAGGACCAATACCTGTATCTGCATTAATACATGCTGCAACGTTAGTTGTATGTGGAATAATATTAGGTAGTTTTATATTTTGGTGTTTCGAATTTTGATTTAGCTATTTTTATAGTATAATTTGCTGAACAACCGCAATAATAGTATTAATGAGTCTGTGTGTCTTTTATAATTTCAAAACGTTATATAGCATTTAGTACAATCTGTCAAATAAGTTTTTCGTTTTTTTGTTGTATTTGTTTAGATCTTTATGTAGGTTGCTTATTTTTTTGTTATCACATGTTTTATAAGGCATCTTTGTTTATAGTAATAGGCATATGAATACATATATTCTTTGGTCTACAAGATTTAAGATGTTATTTTTTTATATACTTTTGTGGTTGTATTTTAGCAAG
>M01075:30:000000000-A542C:1:1101:15842:23198
AGAGTACACAGTTTGGGTTACATATTTGATTACCAGATGCAATGGAAGGACCAATACCTGTATCTGCATTAATACATGCTGCAACGTTAGTTGTATGTGGAATAATATTAGGTAGTTTTATATTTTGGTGTTTCGAATTTTGATTTAGCTATTTTTATAGTATAATTTGCTGAACAACCGCAATAATAGTATTAATGAGTCTGTGTGTCTTTTATAATTTCAAAACGTTATATAGCATTTAGTACAATCTGTCAAATAAGTTTTTCGTTTTTTTGTTGTATTTGTTTAGATCTTTATGTAGGTTGCTTATTTTTTTGTTATCACATGTTTTATAAGGCATCTTTGTTTATAGTAATAGGCATATGAATACATATATTCTTTGGTCTACAAGATTTAAGATGTTATTTTTTTATATACTTTTGTGGTTGTATCTTAGCAAG
>M01075:30:000000000-A542C:1:1101:25441:23233
AGAGTACACAGTTTGGGTTGCATATTTGATTACCAGATGCAATGGAAGGACCAATACCTGTATCTGCATTAATACATGCTGCAACGTTAGTTGTATGTGGAATAATATTAGGTAGTTTTATATTTTGGTGTTTCGAATTTTGATTTAGCTATTTTTATAGTATAATTTGCTGAACAACCGCAATAATAGTATTAATGAGTCTGTGTGTCTTTTATAATTTCAAAACGTTATATAGCATTTAGTACAATCTGTCAAATAAGTTTTTCGTTTTTTTGTTGTATTTGTTTAGATCTTTATGTAGGTTGCTTATTTTTTTGTTATCACATGTTTTATAAGGCATCTTTGTTTATAGTAATAGGCATATGAATACATATATTCTTTGGTCTACAAGATTTAAGATGTTATTTTTTTATATACTTTTGTGGTTGTATTTTAGCAAG
>M01075:30:000000000-A542C:1:1101:21120:23288
AGAGTACACAGTTTGGGTTGCATATTTGATTACCAGATGCAATGGAAGGACCAATACCTGTATCTGCATTAATACATGCTGCAACGTTAGTTGTATGTGGAATAATATTAGGTAGTTTTATATTTTGGTGTTTCGAATTTTGATTTAGCTATTTTTATAGTATAATTTGCTGAACAACCGCAATAATAGTATTAATGAGTCTGTGTGTCTTTTATAATTTCAAAACGTTATATAGCATTTAGTACAATCTGTCAAATAAGTTTTTCGTTTTTTTGTTGTATTTGTTTAGATCTTTATGTAGGTTGCTTATTTTTTTGTTATCACATGTTTTATAAGGCATCTTTGTTTATAGTAATAGGCATATGAATACATATATTCTTTGGTCTACAAGATTTAAGATGTTATTTTTTTATATACTTTTGCGGTTGTATTTTAGCAAG
>M01075:30:000000000-A542C:1:1101:24674:23315
AAAGTACACAGTTTGGGTTACACATTTGATTACCAGATGCAATGGAAGGACCAATACCTGTATCTGCATTAATACATGCTGCAACGTTAGTTGTATGTGGAATAATATTAGGTAGTTTTATATTTTGGTGTTTCGAATTTTGATTTAGCTATTTTTATAGTATAATTTGCTGAACAACCGCAATAATAGTATTAATGAGTCTGTGTGTCTTTTATAATTTCAAAACGTTATATAGCATTTAGTACAATCTGTCAAATAAGTTTTTCGTTTTTTTGTTGTATTTGTTTAGATCTTTATGTAGGTTGCTTATTTTTTTGTTATCACATGTTTTATAAGGCATCTTTGTTTATAGTAATAGGCATATGAATACATATATTCTTTGGTCTACGAGATTTAAGATGTTATTTTTTTATATACTTTTGTGGTTGTATTTTAGCAAG
>M01075:30:000000000-A542C:1:1101:15439:23319
AGAGTACACAGTTTGGGTTACATATTTGATTACCAGATGCAATGGAAGGACCAATACCTGTATCTGCATTAATACATGCTGCAACGTTAGTTGTATGTGGAATAATATTAGGTAGTTTTATATTTTGGTGTTTCGAATTTTGATTTAGCTATTTTTATAGTATAATTTGCTGAACAACCGCAATAATAGTATTAATGAGTCTGTGTGTCTTTTATAATTTCAAAACGTTATATAGCATTTAGTACAATCTGTCAAATAAGTTTTTCGTTTTTTTGTTGTATTTGTTTAGATCTTTATGTAGGTTGCTTATTTTTTTGTTATCACATGTTTTATAAGGCATCTTTGTTTATAGTAATAGGCATATGAATACATATATTCTTTGGTCTACAAGATTTAAGATGTTATTTTTTTATATACTTTTGTGGTTGTATCTTAGCAAG
>M01075:30:000000000-A542C:1:1101:8644:23446
AGAGTACACAGTTTGGGTTACATATTTGATTACCAGATGCAATGGAAGGACCAATACCTGTATCTGCATTAATACATGCTGCAACGCTAGTTGTATGTGGAATAATATTAGGTAGTTTTATATTTTGGTGTTTCGAATTTTGATTTAGCTATTTTTATAGTATAATTTGCTGAACAACCGCAATAATAGTATTAATGAGTCTGTGTGTCTTTTATAATTTCAAAACGTTATATAGCATTTAGTACAATCTGTCAAATAAGTTTTTCGTTTTTTTGTTGTATTTGTTTAGATCTTTATGTAGGTTGCTTATTTTTTTGTTATCACATGTTTTATAAGGCATCTTTGTTTATAGTAATAGGCATATGAATACATATATTCTTTGGTCTACAAGATTTAAGATGTTATTTTTTTATATACTTTTGTGGTTGTATTTTAGCAAG
>M01075:30:000000000-A542C:1:1101:21503:23451
AAAGTACACAGTTTGGGTTGCATATTTGATTACCAGATGCAATGGAAGGACCAATACCTGTATCTGCATTAATACATGCTGCAACGTTAGTTGTATGTGGAATAATATTAGGTAGTTTTATATTTTGGTGTTTCGAATTTTGATTTAGCTATTTTTATAGTATAATTTGCTGAACAACCGCAATAATAGTATTAATGAGTCTGTGTGTCTTTTATAATTTGCAAAACGTTATATAGCATTTAGTACAATCTGTCAAATAAGTTTTTCGTTTTTTTGTTGTATTTGTTTAGATCTTTATGTAGGTTGCTTATTTTTTTGTTATCACATGTTTTATAAGGCATCTTTGTTTATAGTAATAGGCATATGAATACATATATTCTTTGGTCTACAAGATTTAAGATGTTATTTTTTTATATACTTTTGTGGTTGTATTTAGCAAG
>M01075:30:000000000-A542C:1:1101:24146:23464
AAAGTACACAGTTTGGGTTACATACTTGATTACCAGATGCAATGGAAGGACCAATACCTGTATCTGCATTAATACATGCTGCAACGTTAGTTGTATGTGGAATAATATTAGGTAGTTTTATATTTTGGTGTTTCGAATTTTGATTTAGCTATTTTTATAGTATAATTTGCTGAACAACCGCAATAATAGTATTAATGAGTCTGTGTGTCTTTTATAATTTCAAAACGTTATATAGCATTTAGTACAATCTGTCAAATAAGTTTTTCGTTTTTTTGTTGTATTTGTTTAGATCTTTATGTAGGTTGCTTATTTTTTTGTTATCACATGTTTTATAAGGCATCTTTGTTTATAGTAATAGGCATATGAATACATATATTCTTTGGTCTACAAGATTTAAGATGTTATTTTTTTATATACTTTTGTGGTTGTATTTTAGCAAG
>M01075:30:000000000-A542C:1:1101:24638:23510
AAAGTACACAGTTTGGGTTACATATTTGATTACCAGATGCAATGGAAGGACCAATACCTGTATCTGCATTAATACATGCTGCAACGTTAGTTGTATGTGGAATAATATTAGGTAGTTTTATATTTTGGTGTTTCGAATTTTGATTTAGCTATTTTTATAGTATAATTTGCTGAACAACCGCAATAATAGTATTAATGGGTCTGTGTGTCTTTTATAATTTCAAAACGTTATATAGCATTTAGTACAATCTGTCAAATAAGTTTTTCGTTTTTTTGTTGTATTTGTTTAGATCTTTATGTAGGTTGCTTATTTTTTTGTTATCACATGTTTTATAAGGCATCTTTGTTTATAGTAATAGGCATATGAATACATATATTCTTTGGTCTACAAGATTTAAGATGTTATTTTTTTATATACTTTTGTGGTTGTATTTTAGCAAG
>M01075:30:000000000-A542C:1:1101:10657:23569
AAAGTACACAGTTTGGGTTACATATTTGATTACCAGATGCAATGGAAGGACCAATACCTGTATCTGCATTAATACATGCTGCAACGTTAGTTGTATGTGGAATAATATTAGGTAGTTTTATATTTTGGTGTTTCGAATTTTGATTTAGCTATTTTTATAGTATAATTTGCTGAACAACCGCAATAATAGTATTAATGAGTCTGTGTGTCTTTTATAATTTCAAAACGTTATATAGCATTTAGTACAATCTGTCAAATAAGTTTTTCGTTTTTTTGTTGTATTTGTTTAGATCTTTATGTAGGTTGCTTATTTTTTTGTTATCACATGTTTTATAAGGCATCTTTGTTTATAGTAATAGGCATATGAATACATATATTCTTTGGTCTACAAGATTTAAGATGTTATTTTTTTATATACTTTTGTGGTTGTATTTTAGCAAG
>M01075:30:000000000-A542C:1:1101:19105:23572
AGAGTACACAGTTTGGGTTGCATATTTGATTACCAGATGCAATGGAAGGACCAATACCTGTATCTGCATTAATACATGCTGCAACGTTAGTTGTATGTGGAATAATATTAGGTAGTTTTATATTTTGGTGTTTCGAATTTTGATTTAGCTATTTTTATAGTATAATTTGCTGAACAACCGCAATAATAGTATTAATGAGTCTGTGTGTCTTTTATAATTTCAAAACGTTATATAGCATTTAGTACAATCTGTCAAATAAGTTTTTCGTTTTTTTGTTGTATTTGTTTAGATCTTTATGTAGGTTGCTTATTTTTTTGTTATCACATGTTTTATAAGGCATCTTTGTTTATAGTAATAGGCATATGAATACATATATTCTTTGGTCTACAAGATTTAAGATGTTATTTTTTTATATACTTTTGTGGTTGTATTTTAGCAAG
>M01075:30:000000000-A542C:1:1101:18005:23576
AAAGTACACAGTTTGGGCTGCATATTTGATTACCAGATGCAATGGAAGGACCAATACCTGTATCTGCATTAATACATGCTGCAACGTTAGTTGTATGTGGAATAATATTAGGTAGTTTTATATTTTGGTGTTTCGAATTTTGATTTAGCTATTTTTATAGTATAATTTGCTGAACAACCGCAATAATAGTATTAATGAGTCTGTGTGTCTTTTATAATTTCAAAACGTTATATAGCATTCAGTACAATCTGTCAAATAAGTTTTTCGTTTTTTTGTTGTATTTGTTTAGATCTTTATGTAGGTTGCTTATTTTTTTGTTATCACATGTTTTATAAGGCATCTTTGTTTATAGTAATAGGCATATGAATACATGTATTCTTTGGTCTACAAGATTTAAGATGTTATTTTTTTATATACTTTTGTGGTTGTATTTTAGCAAG
>M01075:30:000000000-A542C:1:1101:21393:23617
AAAGTACACAGTTTGGGTTGCATATTTGATTACCAGATGCAATGGAAGGACCAATACCTGTATCTGCATTAATACATGCTGCAACGTTAGTTGTATGTGGAATAATATTAGGTAGTTTTATATTTCGGTGTTTCGAATTTTGATTTAGCTATTTTTATAGTATAATTTGCTGAACAACCGCAATAATAGTATTAATGAGTCTGTGTGTCTTTTATAATTTCAAAACGTTATATAGCATTTAGTACAATCTGTCAAATAAGTTTTTCGTTTTTTTGTTGTATTTGTTTAGATCTTTATGTAGGTTGCTTATTTCTTTGTTATCACATGTTTTATAAGGCATCTTTGTTTATAGTAATAGGCATATGAATACATATATTCTTTGGTCTACAAGATTTAAGATGTTATTTTTTTATATACTTTTGTGGCTGTATCTTGGCAAG
>M01075:30:000000000-A542C:1:1101:11182:23634
AAAGTACACAGTTTGGGTTACATATTTGATTACCAGATGCAATGGAAGGACCAATACCTGTATCTGCATTAATACATGCTGCAACGTTAGTTGTATGTGGAATAATATTAGGTAGTTTTATATTTTGGTGTTTCGAATTTTGATTTAGCTATTTTTATAGTATAATTTGCTGAACAACCGCAATAATAGTATTAATGAGTCTGTGTGTCTTTTATAATTTCAAAACGTTATATAGCATTTAGTACAATCTGTCAAATAAGTTTTTCGTTTTTTTGTTGTATTTGTTTAGATCTTTATGTAGGTTGCTTATTTTTTTGTTATCACATGTTTTATAAGGCATCTTTGTTTATAGTAATAGGCATATGAATACATATATTCTTTGGTCTACAAGATTTAAGATGTTATTTTTTTATATACTTTTGTGGTTGTATTTTAGCAAG
>M01075:30:000000000-A542C:1:1101:6467:23699
AGAGTACACAGTTTGGGTTGCACATTTGATTACCAGATGCAATGGAAGGACCAATACCTGTATCTGCATTAATACATGCTGCAACGTTAGTTGTATGTGGAATAATATTAGGTAGTTTTATATTTTGGTGTTTCGAATTTTGATTTAGCTATTTTTATAGTATAATTTGCTGAACAACCGCAATAATAGTATTAATGAGTCTGTGTGTCTTTTATAATTTAAAACGTTATATAGCATTTAGTACAATCTGTCAAATAAGTTTTTCGTTTTTTTTGTTGTATTTGTTTAGATCTTTATGTAGGTTGCTTATTTTTTTGTTATCACATGTTTTATAAGGCATCTTTGTTTATAGTAATAGGCATATGAATACATATATTCTTTGGTCTACAAGATTTAAGATGTTATTTTTTTATATACTTTTGTGGTTGTATTTTAGCAAG
>M01075:30:000000000-A542C:1:1101:21698:23703
AGAGTACACAGTTTGGGTTGCATATTTGATTACCAGATGCAATGGAAGGACCAATACCTGTATCTGCATTAATACATGCTGCAACGTTAGTTGTATGTGGAATAATATTAGGTAGTTTTATATTTTGGTGTTTCGAATTTTGATTTAGCTATTTTTATAGTATAATTTGCTGAACAACCGCAATAATAGTATTAATGAGTCTGTGTGTCTTTTATAATTTCAAAACGTTATATAGCATTTAGTACAATCTGTCAAATAAGTTTTTCGTTTTTTTGTTGTATTTGTTTAGATCTTTATGTAGGTTGCTTATTTTTTTGTTATCACATGTTTTATAAGGCATCTTTGTTTATAGTAATAGGCATATGAATACATATATTCTTTGGTCTACAAGATTTAAGATGTTATTTTTTTATATACTTTTGTGGTTGTATTTTAGCAAG
>M01075:30:000000000-A542C:1:1101:12785:23718
AGAGTACACAGTTTGGGTTACATATTTGATTACCAGATGCAATGGAAGGACCAATACCTGTATCTGCATTAATACATGCTGCAACGTTAGTTGTATGTGGAATAATATTAGGTAGTTTTATATTTTGGTGTTTCGAATTTTGATTTAGCTATTTTTACAGTATAATTTGCTGAACAACCGCAATAATAGTATTAATGAGTCTGTGTGTCTTTTATAATTTCAAAACGTTATATAGCATTTAGTACAATCTGTCAAATAAGTTTTTCGTTTTTTTGTTGTATTTGTTTAGATCTTTATGTAGGTTGCTTATTTTTTTGTTATCACATGTTTTATAAGGCATCTTTGTTTATAGTAATAGGCATATGAATACATATATTCTTTGGTCTACAAGATTTAAGATGTTATTTTTTTATATACTTTTGTGGTTGTATCTTAGCAAG
>M01075:30:000000000-A542C:1:1101:11537:23736
AAAGTACACAGTTTGGGTTACATATTTGATTACCAGATGCAATGGAAGGACCAATACCTGTATCTGCATTAATACATGCTGCAACGTTAGTTGTATGTGGAATAATATTAGGTAGTTTTATATTTTGGTGTTTCGAATTTTGATTTAGCTATTTTTATAGTATAATTTGCTGAACAACCGCAATAATAGTATTAATGAGTCTGTGTGTCTTTTATAATTTCAAAACGTTATATAGCATTTAGTACAATCTGTCAAATAAGTTTTTCGTTTTTTTGTTGTATTTGTTTAGATCTTTATGTAGGTTGCTTATTTTTTTGTTATCACATGTTTTATAAGGCATCTTTGTTTATAGTAATAGGCATATGAATACATATATTCTTTGGTCTACAAGATTTAAGATGTTATTTTTTTATATACTTTTGTGGTTGTATTTTAGCAAG
>M01075:30:000000000-A542C:1:1101:17691:23776
AGAGTACACAGTTTGGATTACACATTTGATTACCAGATGCAATGGAAGGACCAATACCTGTATCTGCATTAATACATGCTGCAACGTTAGTTGTATGTGGAATAATATTAGGTAGTTTTATATTTTGGCGTTTCGAATTTTGATTTAGCTATTTTTATAGTATAATTTGCTGAACAACCGCAATAGTAGTATTAATGAGTCTGTGTGTCTTTTATAATTTCAAAACGTTATATAGCATTTAGTACAATCTGTCAAATAAGTTTTTCGTTTTTTTGTTGTATTTGTTTAGATCTTTATGTAGGTTGCTTATTTTTTTGTTATCACATGTTTTATAAGGCATCTTTGTTTATAGTAATAGGCATATGAATACATATATTCTTTGGTCTACAAGATTTAAGATGTTATTTTTTTATATACTTTTGTGGTTGTATTTTAGCAAG
>M01075:30:000000000-A542C:1:1101:9020:23778
AGAGTACACAGTTTGGGCTGCACATTTGATTACCAGATGCAATGGAAGGACCAATACCTGTATCTGCATTAATACATGCTGCAACGTTAGTTGTATGTGGAATAATATTAGGTAGTTTTATATTTTGGTGTTTCGAATTTTGATTTAGCTATTTTTATAGTATAATTTGCTGAACAACCGCAATAATAGTATTAATGAGTCTGTGTGTCTTTTATAATTTCAAAACGTTATATAGCATTTAGTACAATCTGTCAAATAAGTTTTTCGTTTTTTTGTTGTATTTGTTTAGATCTTTATGTAGGTTGCTTATTTTTTTGTTATCACATGTTTTATAGGGCATCTTTGTTTATAGTAATAGGCATATGAATACATATATTCTTTGGTCTACAAGATTTAAGATGTTATTTTTTTATATACTTTTGTGGTTGTATCTTAGCAAG
>M01075:30:000000000-A542C:1:1101:17493:23790
AGAGTACACAGTTTGGGTTACATATTTGATTACCAGATGCAATGGAAGGACCAATACCTGTATCTGCATTAATACATGCTGCAACGTTAGTTGTATGTGGAATAATATTAGGTAGTTTTATATTTTGGTGTTTCGAATTTTGATTTAGCTATTTTTATAGTATAATTTGCTGAACAACCGCAATAATAGTATTAATGAGTCTGTGTGTCTTTTATAATTTCAAAACGTTATATAGCATTTAGTACAATCTGTCAAATAAGTTTTTCGTTTTTTTGTTGTATTTGTTTAGATCTTTATGTAGGTTGCTTATTTTTTTGTTATCACATGTTTTATAAGGCATCTTTGTTTATAGTAATAGGCATATGAATACATATATTCTTTGGTCTACAAGATTTAAGATGTTATTTTTTTATATACTTTTGTGGTTGTATCTCAGCAAG
>M01075:30:000000000-A542C:1:1101:18105:23810
AGAGTACACAGTTTGGGTTACATATTTGATTACCAGATGCAATGGAAGGACCAATACCTGTATCTGCATTAATACATGCTGCAACGTTAGTTGTATGTGGAATAATATTAGGTAGTTTTATATTTTGGTGTTTCGAATTTTGATTTAGCTATTTTTATAGTATAATTTGCTGAACAACCGCAATAATAGTATTAATGAGTCTGTGTGTCTTTTATAATTTCAAAACGTTATATAGCATTTAGTACAATCTGTCAAATAAGTTTTTCGTTTTTTTGTTGTATTTGTTTAGATCTTTATGTAGGTTGCTTATTTTTTTGTTATCACATGTTTTATAAGGCATCTTTGTTTATAGTAATAGGCATATGAATACATATATTCTTTGGTCTACAAGATTTAAGATGTTATTTTTTTATATACTTTTGTGGTTGTATTTTAGCAAG
>M01075:30:000000000-A542C:1:1101:25908:23894
AAAGTACACAGTTTGGGTTACATATTTGATTACCAGATGCAATGGAAGGACCAATACCTGTATCTGCATTAATACATGCTGCAACGTTAGTTGTATGTGGAATAATATTAGGTAGTTTTATATTTTGGTGTTTCGAATTTTGATTTAGCTATTTTTATAGTATAATTTGCTGAACAACCGCAATAATAGTATTAATGAGTCTGTGTGTCTTTTATAATTTCAAAACGTTATATAGCATTTAGTACAATCTGCCAAATAAGTTTTTCGTTTTTTTGTTGTATTTGTTTAGATCTTTATGTAGGTTGCTTATTTTTTTGTTATCACATGTTTTATAAGGCATCTTTGTTTATAGTAATAGGCATATGAATACATATATTCTTTGGTCTACAAGATTTAAGATGTTATTTTTTTATATACTTTTGTGGTTGTATTTTAGCAAG
>M01075:30:000000000-A542C:1:1101:9902:23899
AGAGTACACAGTTTGGGTTACACATTTGATTACCAGATGCAATGGAAGGACCAATACCTGTATCTGCATTAATACATGCTGCAACGCTAGTTGTATGTGGAATAATATTAGGTAGTTTTATATTTTGGTGTTTCGAATTTTGATTTAGCTATTTTTATAGTATAATTTGCTGAACAACCGCAATAATAGTATTAATGAGTCTGTGTGTCTTTTATAATTTCAAAACGTTATATAGCATTTAGTACAATCTGTCAAATAAGTTTTTCGTTTTTTTGTTGTATTTGTTTAGATCTTTATGTAGGTTGCTTATTTTTTTGTTATCACATGTTTTATAAGGCATCTTTGTTTATAGTAATAGGCATATGAATACATATATTCTTTGGTCTACAAGATTTAAGATGTTATTTTTTTATATACTTTTGTGGTTGTATTTTAGCAAG
>M01075:30:000000000-A542C:1:1101:11764:23970
AGAGTACACAGTTTGGGTTGCATATTTGATTACCAGATGCAATGGAAGGACCAATACCTGTATCTGCATTAATACATGCTGCAACGTTAGTTGTATGTGGAATAATATTAGGTAGTTTTATATTTTGGTGTTTCGAATTTTGATTTAGCTATTTTTATAGTATAATTTGCTGAACAACCGCAATAATAGTATTAATGAGTCTGTGTGTCTTTTATAATTTCAAAACGTTATATAGCATTTAGTACAATCTGTCAAATAAGTTTTTCGTTTTTTTGTTGTATTTGTTTAGATCTTTATGTAGGTTGCTTATTTTTTTGTTATCACATGTTTTATAAGGCATCTTTGTTTATAGTAATAGGCATATGAATACATATATTCTTTGGTCCACAAGATTTAAGATGTTATTTTTTTATATACTTTTGTGGTTGTATTTTAGCAAG
>M01075:30:000000000-A542C:1:1101:14804:23982
AGAGTACACAGTTTGGATTACATATTTGATTACCAGATGCAATGGAAGGACCAATACCTGTATCTGCATTAATACATGCTGCAACGTTAGTTGTATGTGGAATAATATTAGGTAGTTTTATATTTTGGTGTTTCGAATTTTGATTTAGCTATTTTTATAGTATAATTTGCTGAACAACCGCAATAATAGTATTAATGAGTCTGTGTGTCTTTTATAATTTCAAAACGTTATATAGCATTTAGTACAATCTGTCAAATAAGTTTTTCGTTTTTTTGTTGTATTTGTTTAGATCTTTATGTAGGTTGCTTATTTTTTTGTTATCACATGTTTTATAAGGCATCTTTGTTTATAGTAATAGGCATATGAATACATATATTCTTTGGTCTACAAGATTTAAGATGTTATTTTTTTATATACTTTTGTGGTTGTATTTTAGCAAG
>M01075:30:000000000-A542C:1:1101:18760:24044
AAAGTACACAGTTTGGGTTGCATATTTGATTACCAGATGCAATGGAAGGACCAATACCTGTATCTGCATTAATACATGCTGCAACGTTAGTTGTATGTGGAATAATATTAGGTAGTTTTATATTTTGGTGTTCCGAATTTTGATTTAGCTATTTTTATAGTATAATTTGCTGAACAACCGCAATAATAGTATTAATGAGTCTGTGTGTCTTTTATAATTTCAAAACGTTATATAGCATTTAGTACAATCTGTCAAATAAGTTTTTCGTTTTTTTGTTGTATTTGTTTAGATCTTTATGTAGGTTGCTTATTTTTTTGTTATCACATGTTTTATAAGGCATCTTTGTTTATAGTAATAGGCATATGAATACATATATTCTTTGGTCTACAAGATTTAAGATGTTATTTTTTTATATACTTTTGTGGTTGTATTTTAGCAAG
>M01075:30:000000000-A542C:1:1101:22223:24166
AAAGTACACAGTTTGGGTTACATATTTGATTACCAGATGCAATGGAAGGACCAATACCTGTATCTGCATTAATACATGCTGCAACGTTAGTTGTATGTGGAATAATATTAGGTAGTTTTATATTTTGGTGTTTCGAATTTTGATTTAGCTATTTTTATAGTATAATTTGCTGAACAACCGCAATAATAGTATTAATGAGTCTGTGTGTCTTTTATAATTTCAAAACGTTATATAGCATTTAGTACAATCTGTCAAATAAGTTTTTCGTTTTTTTGTTGTATTTGTTTAGATCTTTATGTAGGTTGCTTATTTTTTTGTTATCACATGTTTTATAAGGCATCTTTGTTTATAGTAATAGGCATATGAATACATATATTCTTTGGTCTACAAGATTTAAGATGTTATTTTTTTATATACTTTTGTGGTTGTATCTTGGCAAG
>M01075:30:000000000-A542C:1:1101:16627:24192
AAAGTACACAGTTTGGGTTGCACATTTGATTACCAGATGCAATGGAAGGACCAATACCTGTATCTGCATTAATACATGTTGCAACGTTAGTTGTATGTGGAATAATATTAGGTAGTTTTATATTTTGGTGTTTCGAATTTTGATTTAGCTATTTTATAGTATAATTTGCTGAACAACCGCAATAATAGTATTAATGAGTCTGTGTGTCTTTTATAATTTCCAAAACGTTATATAGCATTTAGTACAATCTGTCAAATAAGTTTTTCGTTTTTTTGTTGTATTTGTTTAGATCTTTATGTAGGTTGCTTATTTTTTTGTTATCACATGTTTTATAAGGCATCTTTGTTTATAGTAATAGGCATATGAATACATATATTCTTTGGTCTACAAGATTTAAGATGTTATTTTTTTATATACTTTTGTGGTCGTATTTTAGCAAG
>M01075:30:000000000-A542C:1:1101:17924:24228
AAAGTACACAGTTTGGGTTACATATTTGATTACCAGATGCAATGGAAGGACCAATACCTGTATCTGCATTAATACATGCTGCAACGTTAGTTGTATGTGGAATAATATTAGGTAGTTTTATATTTTGGTGTTTCGAATTTTGATTTAGCTATTTTTATAGTATAATTTGCTGAACAACCGCAATAATAGTATTGATGAGTCTGTGTGTCTTTTATAATTTCAAAACGTTATATAGCATTTAGTACAATCTGTCAAATAAGTTTTTCGTTTTTTTGTTGTATTTGTTTAGATCTTTATGTAGGTTGCTTATTTTTTTGTTATCACATGTTTTATAAGGCATCTTTGTTTATAGTAATAGGCATATGAATACATATATTCTTTGGTCTACAAGATTTAAGATGTTATTTTTTTATATACTTTTGTGGTTGTATTTTAGCAAG
>M01075:30:000000000-A542C:1:1101:19567:24260
AGAGTACACAGTTTGGGTTGCATATTTGATTACCAGATGCAATGGAAGGACCAATACCTGTATCTGCATTAATACATGCTGCAACGTTAGTTGTATGTGGAATAATATTAGGTAGTTTTATATTTTGGTGTTTCGAATTTTGATTTAGCTATTTTTATAGTATAATTTGCTGAACAACCGCAATAATAGTATTAATGAGTCTGTGTGTCTTTTATAATTTCAAAACGTTATATAGCATTTAGTACAATCTGTCAAATAAGTTTTTCGTTTTTTTGTTGTATTTGTTTAGATCTTTATGTAGGTTGCTTATTTTTTTGTTATCACATGTTTTATAAGGCATCTTTGTTTATAGTAATAGGCATATGAATACATATATTCTTTGGTCTACAAGATTTAAGATGTTATTTTTTTATATACTTTTGTGGTTGTATTTTAGCAAG
>M01075:30:000000000-A542C:1:1101:22097:24264
AAAGTACACAGTTTGGGTTACATATTTGATTACCAGATGCAATGGAAGGACCAATACCTGTATCTGCATTAATACATGCTGCAACGTTAGTTGTATGTGGAATAATATTAGGTAGTTTTATATTTTGGTGTTTCGAATTTTGATTTAGCTATTTTTATAGTATAATTTGCTGAACAACCGCAATAATAGTATTAATGAGTCTGTGTGTCTTTTATAATTTCAAAACGTTATATAGCATTTAGTACAATCTGTCAAATAAGTTTTTCGTTTTTTTGTTGTATTTGTTTAGATCTTTATGTAGGTTGCTTATTTTTTTGTTATCACATGTTTTATAAGGCATCTTTGTTTATAGTAATAGGCATATGAATACATATATTCTTTGGTCTACAAGATTTAAGATGTTATTTTTTTATATACTTTTGTGGTTGTATTTTAGCAAG
>M01075:30:000000000-A542C:1:1101:11214:24362
AAAGTACACAGTTTGGGTTGCATATTTGATTACCAGATGCAATGGAAGGACCAATACCTGTATCTGCATTAATACATGCTGCAACGTTAGTTGTATGTGGAATAATATTAGGTAGTTTTATATTTTGGTGTTTCGAATTTTGATTTAGCTATTTTTATAGTATAATTTGCTGAACAACCGCAATAATAGTATTAATGAGTCTGTGTGTCTTTTATAATTTCAAAACGTTATATAGCATTTAGTACAATCTGTCAAATAAGTTTTTCGTTTTTTTGTTGTATTTGTTTAGATCTTTATGTAGGTTGCTTATTTTTTTGTTATCACATGTTTTATAAGGCATCTTTGTTTATAGTAATAGGCATATGAATACATATATTCTTTGGTCTACAAGATTTAAGATGTTATTTTTTTATATACTTTTGTGGTTGTATCTTAGCAAG
>M01075:30:000000000-A542C:1:1101:22953:24384
AGAGTACACAGTTTGGGCTGCACATTTGATTACCAGACGCAATGGAAGGACCAATACCTGTATCTGCATTAATACATGCTGCAACGTTAGTTGTATGTGGAATAATATTAGGTAGTTTTATATTTTGGTGTTTCGAATTTTGATTTAGCTATTTTTATAGTATAATTTGCTGAACAACCGCAATAATAGTATTAATGAGTCTGTGTGTCTTTTATAATTTCAAAACGTTATATAGCATTTAGTACAATCTGTCAAATAAGTTTTTCGTTTTTTTGTTGTATTTGTTTAGATCTTTATGTAGGTTGCTTATTTTTTTGTTATCACATGTTTTATAAGGCATCTTTGTTTATAGTAATAGGCATATGAATACATATATTCTTTGGTCTACAAGATTTAAGATGTTATTTTTTTATATACTTTTGTGGTTGTATTTTAGCAAG
>M01075:30:000000000-A542C:1:1101:11664:24409
AGAGTACACAGTTTGGGTTGCATATTTGATTACCAGATGCAATGGAAGGACCAATACCTGTATCTGCATTAATACATGCTGCAACGTTAGTTGTATGTGGAATAATATTAGGTAGTTTTATATTTTGGTGTTTCGAATTTTGATTTAGCTATTTTTATAGTATAATTTGCTGAACAACCGCAATAATAGTATTAATGAGTCTGTGTGTCTTTTATAATTTCAAAACGTTATATAGCATTTAGTACAATCTGTCAAATAAGTTTTTCGTTTTTTTGTTGTATTTGTTTAGATCTTTATGTAGGTTGCTTATTTTTTTGTTATCACATGTTTTATAAGGCATCTTTGTTTATAGTAATAGGCATATGAATACATATATTCTTTGGTCTACAAGATTTAAGATGTTATTTTTTTATATACTTTTGTGGTTGTATCTTGGCAAG
>M01075:30:000000000-A542C:1:1101:20954:24410
AGAGTACACAGTTTGGGTTACATATTTGATTACCAGATGCAATGGAAGGACCAATACCTGTATCTGCATTAATACATGCTGCAACGTTAGTTGTATGTGGAATAATATTAGGTAGTTTTATATTTTGGTGTTTCGAATTTTGATTTAGCTATTTTTATAGTATAATTTGCTGAACAACCGCAATAATAGTATTAATGAGTCTGTGTGTCTTTTATAATTTCAAAACGTTATATAGCATTTAGTACAATCTGTCAAATAAGTTTTTCGTTTTTTTGTTGTATTTGTTTAGATCTTTATGTAGGTTGCTTATTTTTTTGTTATCACATGTTTTATAAGGCATCTTTGTTTATAGTAATAGGCATATGAATACATATATTCTTTGGTCTACAAGATTTAAGATGTTATTTTTTTATATACTTTTGTGGTTGTATTTTAGCAAG
>M01075:30:000000000-A542C:1:1101:20695:24506
AAAGTACACAGTTTGGGTTACATATTTGATTACCAGATGCAATGGAAGGACCAATACCTGTATCTGCATTAATACATGCTGCAACGTTAGTTGTATGTGGAATAATATTAGGTAGTTTTATATTTTGGTGTTTCGAATTTTGATTTAGCTATTTTTATAGTATAATTTGCTGAACAACCGCAATAATAGTATTAATGAGTCTGTGTGTCTTTTATAATTTCAAAACGTTATATAGCATTTAGTACAATCTGTCAAATAAGTTTTTCGTTTTTTTGTTGTATTTGTTTAGATCTTTATGTAGGTTGCTTATTTTTTTGTTATCACATGTTTTATAAGGCATCTTTGTTTATAGTAATAGGCATATGAATACATATATTCTTTGGTCTACAAGATTTAAGATGTTATTTTTTTATATACTTTTGTGGTTGTATTTTAGCAAG
>M01075:30:000000000-A542C:1:1101:7917:24548
AAAGTACACAGTTTGGGTTGCATATTTGATTACCAGATGCAATGGAAGGACCAATACCTGTATCTGCATTAATACATGCTGCGACGTTAGTTGTATGTGGAATAATATTAGGTAGTTTTATATTTTGGTGTTTCGAATTTTGATTTAGCTATTTTTATAGTATAATTTGCTGAACAACCGCAATAATAGTATTAATGAGTCTGTGTGTCTTTTATAATTTCAAAACGTTATATAGCATTTAGTACAATCTGTCAAATAAGTTTTTCGTTTTTTTGTTGTATTTGTTTAGATCTTTATGTAGGTTGCTTATTTTTTTGTTATCACATGTTTTATAAGGCATCTTTGTTTATAGTAATAGGCATATGAATACATATATTCTTTGGTCTACAAGATTTAAGATGTTATTTTTTTATATACTTTTGTGGTTGTATTTTAGCAAG
>M01075:30:000000000-A542C:1:1101:10299:24615
AAAGTACACAGTTTGGGTTGCATATTTGATTACCAGATGCAATGGAAGGACCAATACCTGTATCTGCATTAATACATGCTGCAACGTTAGTTGTATGTGGAATAATATTAGGTAGTTTTATATTTTGGTGTTTCGAATTTTGATTTAGCTATTTTTATAGTATAATTTGCTGAACAACCGCAATAATAGTATTAATGAGTCTGTGTGTCTTTTATAATTTCAAAACGTTATATAGCATTTAGTACAATCTGTCAAATAAGTTTTTCGTTTTTTTGTTGTATTTGTTTAGATCTTTATGTAGGTTGCTTATTTTTTTGTTATCACATGTTTTATAAGGCATCTTTGTTTATAGTAATAGGCATATGAATACATATATTCTTTGGTCTACAAGATTTAAGATGTTATTTTTTTATATACTTTTGTGGTTGTATCTTAGCAAG
>M01075:30:000000000-A542C:1:1101:11940:24683
AGAGTACACAGTTTGGGTTGCATATTTGATTACCAGATGCAATGGAAGGACCAATACCTGTATCTGCATTAATACATGCTGCAACGTTAGTTGTATGTGGAATAATATTAGGTAGTTTTATATTTTGGTGTTTCGAATTTTGATTTAGCTATTTTTATAGTATAATTTGCTGAACAACCGCAATAATAGTATTAATGAGTCTGTGTGTCTTTTATAATTTCAAAACGTTATATAGCATTTAGTACAATCTGTCAAATAAGTTTTTCGTTTTTTTGTTGTATTTATTTAGATCTTTATGTAGGTTGCTTATTTTTTTGTTACCACATGTTTTATAAGGCATCTTTGTTTATAGTAATAGGCATATGAATACATAGATTCTTTGGTCTACAAGATTTAAGATGTTATTTTTTTATATACTTTTGTGGTTGTATTTTAGCAAG
>M01075:30:000000000-A542C:1:1101:19831:24770
AAAGTACACAGTTTGGGTTACATATTTGATTACCAGATGCAATGGAAGGACCAATACCTGTATCTGCATTAATACATGCTGCAACGTTAGTTGTATGTGGAATAATATTAGGTAGTTTTATATTTTGGTGTTTCGAATTTTGATTTAGCTATTTTTATAGTATAATTTGCTGAACAACCGCAATAATAGTATTAATGAGTCTGTGTGTCTTTTATAATTTCAAAACGTTATATAGCATTTAGTACAATCTGTCAAATAAGTTTTTCGTTTTTTTGTTGTATTTGTTTAGATCTTTATGTAGGTTGCTTATTTTTTTGTTATCACATGTTTTATAAGGCATCTTTGTTTATAGTAATAGGCATATGAATACATATATTCTTTGGTCTACAAGATTTAAGATGTTATTTTTTTATATACTTTTGTGGTTGTATCTTAGCAAG
>M01075:30:000000000-A542C:1:1101:14472:24781
AAAGTACACAGTTTGGGTTACATATTTGATTACCGGATGCAATGGAAGGACCAATACCTGTATCTGCATTAATACATGCTGCAACGTTAGTTGTATGTGGAATAATATTAGGTAGTTTTATATTTTGGTGTTTCGAATTTTGATTTAGCTATTTTTATAGTATAATTTGCTGAACAACCGCAATAATAGTATTAATGAGTCTGTGTGTCTTTTATAATTTCAAAACGTTATATAGCATTTAGTACAATCTGTCAAATAAGTTTTTCGTTTTTTTGTTGTATTTGTTTAGATCTTTATGTAGGTTGCTTATTTTTTTGTTATCACATGTTTTATAAGGCATCTTTGTTTATAGTAATAGGCATATGAATACATATATTCTTTGGTCTACAAGATTTAAGATGTTATTTTTTTATATACTTTTGTGGTTGTATTTTAGCAAG
>M01075:30:000000000-A542C:1:1101:19415:24795
AGAGTACACAGTTTGGGTTACATATTTGATTACCAGATGCAATGGAAGGACCAATACCTGTATCTGCATTAATACATGCTGCAACGTTAGTTGTATGTGGAATAATATTAGGTAGTTTTATATTTTGGTGTTTCGAATTTTGATTTAGCTATTTTTATAGTATAATTTGCTGAACAACCGCAATAATAGTATTAATGAGTCTGTGTGTCTTTTATAATTTCAAAACGTTATATAGCATTTAGTACAATCTGTCAAATAAGTTTTTCGTTTTTTTGTTGTATTTGTTTAGATCTTTATGTAGGTTGCTTATTTTTTTGTTATCACATGTTTTATAAGGCATCTTTGTTTATAGTAATAGGCATATGAATACATATATTCTTTGGTCTACAAGATTTAAGATGTTATTTTTTTATATACTTTTGTGGTTGTATTTTAGCAAG
>M01075:30:000000000-A542C:1:1101:18187:24907
AAAGTACACAGTTTGGGTTGTATATTTGATTACCAGATGCAATGGAAGGACCAATACCTGTATCTGCATTAATACATGCTGCAACGTTAGTTGTATGTGGAATAATATTAGGTAGTTTTATATTTTGGTGTTTCGAATTTTGATTTAGCTATTTTTATAGTATAATTTGCTGAACAACCGCAATAATAGTATTAATGAGTCTGTGTGTCTTTTATAATTTCAAAACGTTATATAGCATTTAGTACAATCTGTCAAATAAGTTTTTCGTTTTTTTGTTGTATTTGTTTAGATCTTTATGTAGGTTGCTTATTTTTTTGTTATCACATGTTTTATAAGGCATCTTTGTTTATAGTAATAGGCATATGAATACATATATTCTTTGGTCTACAAGATTTAAGATGTTATTTTTTTATATACTTTTGTGGTTGTATTTTAGCAAG
>M01075:30:000000000-A542C:1:1101:6709:24979
AAAGTACACAGTTTGGGTTACATATTTGATTACCAGATGCAATGGGAGGACCAATACCTGTATCTGCATTAATACATGCTGCAACGTTAGTTGTATGTGGAATAATATTAGGTAGTTTTATATTTTGGTGTTTCGAATTTTGATTTAGCTATTTTTATAGTATAATTTGCTGAACAACCGCAATAATAGTATTAATGAGTCTGTGTGTCTTTTATAATTTCAAAACGTTATATAGCATTTAGTACAATCTGTCAAATAAGTTTTTCGTTTTTTTGTTGTATTTGTTTAGATCTTTATGTAGGTTGCTTATTTTTTTGTTATCACATGTTTTATAAGGCATCTTTGTTTATAGTAATAGGCATATGAATACATATATTCTTTGGTCTACAAGATTTAAGATGTTATTTTTTTATATACTTTTGTGGTTGTATTTTAGCAAG
>M01075:30:000000000-A542C:1:1101:23747:24987
AGAGTACACAGTTTGGGTTACATATTTGATTACCAGATGCAATGGAAGGACCAATACCTGTATCTGCATTAATACATGCTGCAACGTTAGTTGTATGTGGAATAATATTAGGTAGTTTTATATTTTGGTGTTTCGAATTTTGATTTAGCTATTTTTATAGTATAATTTGCTGAACAACCGCAATAATAGTATTAATGAGTCTGTGTGTCTTTTATAATTTCAAAACGTTATATAGCATTTAGTACAATCTGTCAAATAAGTTTTTCGTTTTTTTGTTGTATTTGTTTAGATCTTTATGTAGGTTGCTTATTTTTTTGTTATCACATGTTTTATAAGGCATCTTTGTTTATAGTAATAGGCATATGAATACATATATTCTTTGGTCTACAAGATTTAAGATGTTATTTTTTTATATACTTTTGTGGTTGTATTTTAGCAAG
>M01075:30:000000000-A542C:1:1101:13094:25079
AGAGTACACAGTTTGGGTTACATATTTGATTGCCAGATGCAATGGAAGGACCAATACCTGTATCTGCATTAATACATGCTGCAACGTTAGTTGTATGTGGAATAATATTAGGTAGTTTTATATTTTGGTGTTTCGAATTTTGATTTAGCTATTTTTATAGTATAATTTGCTGAACAACCGCAATAATAGTATTAATGAGTCTGTGTGTCTTTTATAATTTCAAAACGTTATATAGCATTTAGTACAATCTGTCAAATAAGTTTTTCGTTTTTTTGTTGTATTTGTTTAGATCTTTATGTAGGTTGCTTATTTTTTTGTTATCACATGTTTTATAAGGCATCTTTGTTTATAGTAATAGGCATATGAATACATATATTCTTTGGTCTACAAGATTTAAGATGTTATTTTTTTATATACTTTTGTGGTTGTATTTTAGCAAG
>M01075:30:000000000-A542C:1:1101:11344:25094
AAAGTACACAGTTCGGGTTACATATTTGATTACCAGATGCAATGGAAGGACCAATACCCGTATCTGCATTAATACATGCTGCAACGTTAGTTGTATGTGGAATAATATTAGGTAGTTTTATATTTTGGTGTTTCGAATTTTGATTTAGCTATTTTTATAGTATAATTTGCTGAACAACCGCAATAATAGTATTAATGAGTCTGTGTGTCTTTTATAATTTCAAAACGTTATATAGCATTTAGTACAATCTGTCAAATAAGTTTTTCGTTTTTTTGTTGTATTTGTTTAGATCTTTATGTAGGTTGCTTATTTTTTTGTTATCACATGTTTTATAAGGCATCTTTGTTTATAGTAATAGGCATATGAATACATATATTCTTTGGTCTACAAGATTTAAGATGTTATTTTTTTATATACTTTTGTGGTTGTATCTTAGCAAG
>M01075:30:000000000-A542C:1:1101:21354:25231
AGAGTACACAGTTTGGGTTACATATTTGATTACCAGATGCAATGGAAGGACCAATACCTGTATCTGCATTAATACATGCTGCAACGTTAGTTGTATGTGGAATAATATTAGGTAGTTTTATATTTTGGTGTTTCGAATTTTGATTTAGCTATTTTTATAGTATAATTTGCTGAACAACCGCAATAATAGTATTAATGAGTCTGTGTGTCTTTTATAATTTCAAAACGTTATATAGCATTTAGTACAATCTGTCAAATAAGTTTTTCGTTTTTTTGTTGTATTTGTTTAGATCTTTATGTAGGTTGCTTATTTTTTTGTTATCACATGTTTTATAAGGCATCTTTGTTTATAGTAATAGGCATATGAATACATATATTCTTTGGTCTACAAGATTTAAGATGTTATTTTTTTATATACTTTTGTGGTTGTATTTTAGCAAG
>M01075:30:000000000-A542C:1:1101:9686:25362
AGAGTACACAGTTTGGGTTACATATTTGATTACCAGATGCAATGGAAGGACCAATACCTGTATCTGCATTAATACATGCTGCAACGTTAGTTGTATGTGGAATAATATTAGGTAGTTTTATATTTTGGTGTTTCGAATTTTGATTTAGCTATTTTTATAGTATAATTTGCTGAACAACCGCAATAATAGTATTAATGAGTCTGTGTGTCTTTTATAATTTCAAAACGTTATATAGCATTTAGTACAATCTGTCAAATAAGTTTTTCGTTTTTTTGTTGTATTTGTTTAGATCTTTATGTAGGTTGCTTATTTTTTTGTTATCACATGTTTTATAAGGCATCTTTGTTTATAGTAATAGGCATATGAATACATATATTCTTTGGTCTACAAGATTTAAGATGTTATTTTTTTATATACTTTTGTGGTTGTATTTTAGCAAG
>M01075:30:000000000-A542C:1:1101:21907:25459
[truncated: 9,600,024 more chars]
